# Supplementary material for: Computational Identification and Functional Predictions of Long Noncoding RNA in Zea mays
Source: PLoS One. 2012 Aug 16;7(8):e43047. doi: 10.1371/journal.pone.0043047 (PMC3420876; doi:10.1371/journal.pone.0043047)
Supplement: Program Script S1 — Python script written to map small RNA sequences within lncRNA candidates using BLAST. (PY) [file pone.0043047.s009.py]

#!/usr/bin/env python


# This Python script was created to BLAST the lncRNA candidates against each group of
# smRNAs separately. The lncRNA candidates are first run through the miRNA databases, next 
# the shRNA databases, and finally the siRNA databases.
# Within this script, the FASTA file of 2,492 lncRNA candidates is parsed using SeqIO 
# into a list of records. Using a for loop, a single FASTA file is written for each record 
# (each lncRNA candidate sequence), and using the NcbiblastnCommandline wrapper from 
# Bio.Blast.Applications this FASTA file containing a single sequence is compared to the 
# database of miRNAs 18 bp in length using BLASTN. The parameters for BLASTN within the 
# wrapper are set for a short DNA sequence match. 
# In addition, BLASTN parameters are set to: perc_identity=100, num_alignments=1, and 
# max_target_seqs=1, to save time and decrease the size of the XML file containing the 
# alignment data for the BLASTN search that is written out.  NCBIXML is imported from 
# Bio.Blast and used to read the XML file created for the BLAST alignment within this same 
# for loop. If the hsp.identities is equal to 18 for the first alignment for the first 
# BLAST record in the XML file (i.e., the lncRNA candidate includes a complete, identical, 
# 18 bp miRNA sequence within its sequence) the record for the lncRNA candidate is added 
# to a list. After looping through all of the lncRNA candidates in this manner, the list 
# will contain all of the lncRNAs with a miRNA sequence 18 bp in length. This list is then
# used to remove these records from the original list of 2,492 lncRNA sequences. The list 
# of lncRNA candidates without the 18 bp miRNAs is then passed through a similar for loop, 
# this time for sequences 19 bp in length. Again, the lncRNA candidates containing 19 bp 
# miRNA sequences is removed from the remaining lncRNAs and these are passed through the 
# additional for loops created for each BLAST database of miRNAs. After the lncRNA 
# candidates are compared to the miRNA databases in this manner, the lists containing 
# lncRNAs with miRNA sequences are added together and written to a new FASTA file named 
# miRNA precursors.  The list of lncRNA candidates that did not contain any miRNA 
# sequences continues to the next section of the Python script to BLAST these lncRNA
# candidates against the shRNA databases in a similar pipeline to the one described for 
# miRNA.  Again, a list of those lncRNA candidates without a shRNA sequence will be passed
# to the last section of the script to BLAST these lncRNA candidates against the siRNA
# databases.  Two FASTA files are written at the end of the siRNA script: one containing 
# siRNA precursors (siRNA precursors), and one containing those lncRNA candidate 
# sequences that did not contain a smRNA sequence within, and so named lncRNA.


# Begin miRNA script
# ***********************************************************


from Bio.Blast.Applications import NcbiblastnCommandline
from Bio import SeqIO	


handle = open("2492ncRNAs_combined.fasta", "rU")

L = list(SeqIO.parse(handle, "fasta"))	#creates a list of the parsed sequence records


#------------------------------------------------------------
# Begin mapping of 18mer miRNA sequences to lncRNA candidates

a = []

for record in L:

	output_handle = open("fasta1.fasta", "w")		
	SeqIO.write(record, output_handle, "fasta")
	output_handle.close()  	


	blast_cline = NcbiblastnCommandline(db="18miRNAdb", num_alignments=1, dust="no", perc_identity=100, evalue=1000, word_size=7, num_threads=1, query="fasta1.fasta", outfmt=5, out="out1.xml", max_target_seqs=1)
	blast_cline()
	
	
	xml = open("out1.xml", "rU")
	from Bio.Blast import NCBIXML
	blast_record = NCBIXML.read(xml)
	for alignment in blast_record.alignments:		
		for hsp in alignment.hsps:
        		if hsp.score == 18:
				a.append(record)
					
	xml.close()


print len(a)
a = list(set(a))
print len(a)

for record in a:
	L.remove(record)


#------------------------------------------------------------
# Begin mapping of 19mer miRNA sequences to lncRNA candidates


b = []

for record in L:

	output_handle = open("fasta1.fasta", "w")		
	SeqIO.write(record, output_handle, "fasta")
	output_handle.close()  	


	blast_cline = NcbiblastnCommandline(db="19miRNAdb", num_alignments=1, dust="no", perc_identity=100, evalue=1000, word_size=7, num_threads=1, query="fasta1.fasta", outfmt=5, out="out1.xml", max_target_seqs=1)
	blast_cline()
	
	
	xml = open("out1.xml", "rU")
	from Bio.Blast import NCBIXML
	blast_record = NCBIXML.read(xml)
	for alignment in blast_record.alignments:		
		for hsp in alignment.hsps:
        		if hsp.score == 19:
				b.append(record)			

	xml.close()


print len(b)
b = list(set(b))
print len(b)

for record in b:
	L.remove(record)


#------------------------------------------------------------
# Begin mapping of 20mer miRNA sequences to lncRNA candidates


c = []

for record in L:

	output_handle = open("fasta1.fasta", "w")		
	SeqIO.write(record, output_handle, "fasta")
	output_handle.close()  	


	blast_cline = NcbiblastnCommandline(db="20miRNAdb", num_alignments=1, dust="no", perc_identity=100, evalue=1000, word_size=7, num_threads=1, query="fasta1.fasta", outfmt=5, out="out1.xml", max_target_seqs=1)
	blast_cline()
	
	
	xml = open("out1.xml", "rU")
	from Bio.Blast import NCBIXML
	blast_record = NCBIXML.read(xml)
	for alignment in blast_record.alignments:		
		for hsp in alignment.hsps:
        		if hsp.score == 20:
				c.append(record)		

	xml.close()


print len(c)
c = list(set(c))
print len(c)

for record in c:
	L.remove(record)


#------------------------------------------------------------
# Begin mapping of 21mer miRNA sequences to lncRNA candidates


d = []

for record in L:

	output_handle = open("fasta1.fasta", "w")		
	SeqIO.write(record, output_handle, "fasta")
	output_handle.close()  	


	blast_cline = NcbiblastnCommandline(db="21miRNAdb", num_alignments=1, dust="no", perc_identity=100, evalue=1000, word_size=7, num_threads=1, query="fasta1.fasta", outfmt=5, out="out1.xml", max_target_seqs=1)
	blast_cline()
	
	
	xml = open("out1.xml", "rU")
	from Bio.Blast import NCBIXML
	blast_record = NCBIXML.read(xml)
	for alignment in blast_record.alignments:		
		for hsp in alignment.hsps:
        		if hsp.score == 21:
				d.append(record)		

	xml.close()


print len(d)
d = list(set(d))
print len(d)

for record in d:
	L.remove(record)


#------------------------------------------------------------
# Begin mapping of 22mer miRNA sequences to lncRNA candidates


e = []

for record in L:

	output_handle = open("fasta1.fasta", "w")		
	SeqIO.write(record, output_handle, "fasta")
	output_handle.close()  	


	blast_cline = NcbiblastnCommandline(db="22miRNAdb", num_alignments=1, dust="no", perc_identity=100, evalue=1000, word_size=7, num_threads=1, query="fasta1.fasta", outfmt=5, out="out1.xml", max_target_seqs=1)
	blast_cline()
	
	
	xml = open("out1.xml", "rU")
	from Bio.Blast import NCBIXML
	blast_record = NCBIXML.read(xml)
	for alignment in blast_record.alignments:		
		for hsp in alignment.hsps:
        		if hsp.score == 22:
				e.append(record)	

	xml.close()


print len(e)
e = list(set(e))
print len(e)

for record in e:
	L.remove(record)


#------------------------------------------------------------
# Begin mapping of 23mer miRNA sequences to lncRNA candidates


f = []

for record in L:

	output_handle = open("fasta1.fasta", "w")		
	SeqIO.write(record, output_handle, "fasta")
	output_handle.close()  	


	blast_cline = NcbiblastnCommandline(db="23miRNAdb", num_alignments=1, dust="no", perc_identity=100, evalue=1000, word_size=7, num_threads=1, query="fasta1.fasta", outfmt=5, out="out1.xml", max_target_seqs=1)
	blast_cline()
	
	
	xml = open("out1.xml", "rU")
	from Bio.Blast import NCBIXML
	blast_record = NCBIXML.read(xml)
	for alignment in blast_record.alignments:		
		for hsp in alignment.hsps:
        		if hsp.score == 23:
				f.append(record)		

	xml.close()


print len(f)
f = list(set(f))
print len(f)

for record in f:
	L.remove(record)


#------------------------------------------------------------
# end mapping of miRNA sequences to lncRNA candidates

miRNAprecursors = a + b + c + d + e + f


output = open("miRNAprecursors.fasta", "w")		
SeqIO.write(miRNAprecursors, output, "fasta")
output.close()


# Begin shRNA script
# ***********************************************************


g = []

for record in L:

	output_handle = open("fasta1.fasta", "w")		
	SeqIO.write(record, output_handle, "fasta")
	output_handle.close()  	


	blast_cline = NcbiblastnCommandline(db="18shRNAdb", num_alignments=1, dust="no", perc_identity=100, evalue=1000, word_size=7, num_threads=2, query="fasta1.fasta", outfmt=5, out="out1.xml", max_target_seqs=1)
	blast_cline()
	
	
	xml = open("out1.xml", "rU")
	from Bio.Blast import NCBIXML
	blast_record = NCBIXML.read(xml)
	for alignment in blast_record.alignments:		
		for hsp in alignment.hsps:
        		if hsp.score == 18:
				g.append(record)

	xml.close()


print len(g)
g = list(set(g))
print len(g)

for record in g:
	L.remove(record)


#------------------------------------------------------------


h = []

for record in L:

	output_handle = open("fasta1.fasta", "w")		
	SeqIO.write(record, output_handle, "fasta")
	output_handle.close()  	


	blast_cline = NcbiblastnCommandline(db="19shRNAdb", num_alignments=1, dust="no", perc_identity=100, evalue=1000, word_size=7, num_threads=2, query="fasta1.fasta", outfmt=5, out="out1.xml", max_target_seqs=1)
	blast_cline()
	
	
	xml = open("out1.xml", "rU")
	from Bio.Blast import NCBIXML
	blast_record = NCBIXML.read(xml)
	for alignment in blast_record.alignments:		
		for hsp in alignment.hsps:
        		if hsp.score == 19:
				h.append(record)	

	xml.close()


print len(h)
h = list(set(h))
print len(h)

for record in h:
	L.remove(record)


#------------------------------------------------------------


i = []

for record in L:

	output_handle = open("fasta1.fasta", "w")		
	SeqIO.write(record, output_handle, "fasta")
	output_handle.close()  	


	blast_cline = NcbiblastnCommandline(db="20shRNAdb", num_alignments=1, dust="no", perc_identity=100, evalue=1000, word_size=7, num_threads=2, query="fasta1.fasta", outfmt=5, out="out1.xml", max_target_seqs=1)
	blast_cline()
	
	
	xml = open("out1.xml", "rU")
	from Bio.Blast import NCBIXML
	blast_record = NCBIXML.read(xml)
	for alignment in blast_record.alignments:		
		for hsp in alignment.hsps:
        		if hsp.score == 20:
				i.append(record)
					
	xml.close()


print len(i)
i = list(set(i))
print len(i)

for record in i:
	L.remove(record)


#------------------------------------------------------------


j = []

for record in L:

	output_handle = open("fasta1.fasta", "w")		
	SeqIO.write(record, output_handle, "fasta")
	output_handle.close()  	


	blast_cline = NcbiblastnCommandline(db="21shRNAdb", num_alignments=1, dust="no", perc_identity=100, evalue=1000, word_size=7, num_threads=2, query="fasta1.fasta", outfmt=5, out="out1.xml", max_target_seqs=1)
	blast_cline()
	
	
	xml = open("out1.xml", "rU")
	from Bio.Blast import NCBIXML
	blast_record = NCBIXML.read(xml)
	for alignment in blast_record.alignments:		
		for hsp in alignment.hsps:
        		if hsp.score == 21:
				j.append(record)			

	xml.close()


print len(j)
j = list(set(j))
print len(j)

for record in j:
	L.remove(record)


#------------------------------------------------------------


k = []

for record in L:

	output_handle = open("fasta1.fasta", "w")		
	SeqIO.write(record, output_handle, "fasta")
	output_handle.close()  	


	blast_cline = NcbiblastnCommandline(db="22shRNAdb", num_alignments=1, dust="no", perc_identity=100, evalue=1000, word_size=7, num_threads=2, query="fasta1.fasta", outfmt=5, out="out1.xml", max_target_seqs=1)
	blast_cline()
	
	
	xml = open("out1.xml", "rU")
	from Bio.Blast import NCBIXML
	blast_record = NCBIXML.read(xml)
	for alignment in blast_record.alignments:		
		for hsp in alignment.hsps:
        		if hsp.score == 22:
				k.append(record)		

	xml.close()


print len(k)
k = list(set(k))
print len(k)

for record in k:
	L.remove(record)


#------------------------------------------------------------


l = []

for record in L:

	output_handle = open("fasta1.fasta", "w")		
	SeqIO.write(record, output_handle, "fasta")
	output_handle.close()  	


	blast_cline = NcbiblastnCommandline(db="23shRNAdb", num_alignments=1, dust="no", perc_identity=100, evalue=1000, word_size=7, num_threads=2, query="fasta1.fasta", outfmt=5, out="out1.xml", max_target_seqs=1)
	blast_cline()
	
	
	xml = open("out1.xml", "rU")
	from Bio.Blast import NCBIXML
	blast_record = NCBIXML.read(xml)
	for alignment in blast_record.alignments:		
		for hsp in alignment.hsps:
        		if hsp.score == 23:
				l.append(record)	

	xml.close()


print len(l)
l = list(set(l))
print len(l)

for record in l:
	L.remove(record)


#------------------------------------------------------------


m = []

for record in L:

	output_handle = open("fasta1.fasta", "w")		
	SeqIO.write(record, output_handle, "fasta")
	output_handle.close()  	


	blast_cline = NcbiblastnCommandline(db="24shRNAdb", num_alignments=1, dust="no", perc_identity=100, evalue=1000, word_size=7, num_threads=2, query="fasta1.fasta", outfmt=5, out="out1.xml", max_target_seqs=1)
	blast_cline()
	
	
	xml = open("out1.xml", "rU")
	from Bio.Blast import NCBIXML
	blast_record = NCBIXML.read(xml)
	for alignment in blast_record.alignments:		
		for hsp in alignment.hsps:
        		if hsp.score == 24:
				m.append(record)

	xml.close()


print len(m)
m = list(set(m))
print len(m)

for record in m:
	L.remove(record)


#------------------------------------------------------------


n = []

for record in L:

	output_handle = open("fasta1.fasta", "w")		
	SeqIO.write(record, output_handle, "fasta")
	output_handle.close()  	


	blast_cline = NcbiblastnCommandline(db="25shRNAdb", num_alignments=1, dust="no", perc_identity=100, evalue=1000, word_size=7, num_threads=2, query="fasta1.fasta", outfmt=5, out="out1.xml", max_target_seqs=1)
	blast_cline()
	
	
	xml = open("out1.xml", "rU")
	from Bio.Blast import NCBIXML
	blast_record = NCBIXML.read(xml)
	for alignment in blast_record.alignments:		
		for hsp in alignment.hsps:
        		if hsp.score == 25:
				n.append(record)
					
	xml.close()


print len(n)
n = list(set(n))
print len(n)

for record in n:
	L.remove(record)


#------------------------------------------------------------


o = []

for record in L:

	output_handle = open("fasta1.fasta", "w")		
	SeqIO.write(record, output_handle, "fasta")
	output_handle.close()  	


	blast_cline = NcbiblastnCommandline(db="26shRNAdb", num_alignments=1, dust="no", perc_identity=100, evalue=1000, word_size=7, num_threads=2, query="fasta1.fasta", outfmt=5, out="out1.xml", max_target_seqs=1)
	blast_cline()
	
	
	xml = open("out1.xml", "rU")
	from Bio.Blast import NCBIXML
	blast_record = NCBIXML.read(xml)
	for alignment in blast_record.alignments:		
		for hsp in alignment.hsps:
        		if hsp.score == 26:
				o.append(record)	

	xml.close()


print len(o)
o = list(set(o))
print len(o)

for record in o:
	L.remove(record)


#------------------------------------------------------------


p = []

for record in L:

	output_handle = open("fasta1.fasta", "w")		
	SeqIO.write(record, output_handle, "fasta")
	output_handle.close()  	


	blast_cline = NcbiblastnCommandline(db="27shRNAdb", num_alignments=1, dust="no", perc_identity=100, evalue=1000, word_size=7, num_threads=2, query="fasta1.fasta", outfmt=5, out="out1.xml", max_target_seqs=1)
	blast_cline()
	
	
	xml = open("out1.xml", "rU")
	from Bio.Blast import NCBIXML
	blast_record = NCBIXML.read(xml)
	for alignment in blast_record.alignments:		
		for hsp in alignment.hsps:
        		if hsp.score == 27:
				p.append(record)		

	xml.close()


print len(p)
p = list(set(p))
print len(p)

for record in p:
	L.remove(record)


#------------------------------------------------------------


q = []

for record in L:

	output_handle = open("fasta1.fasta", "w")		
	SeqIO.write(record, output_handle, "fasta")
	output_handle.close()  	


	blast_cline = NcbiblastnCommandline(db="28shRNAdb", num_alignments=1, dust="no", perc_identity=100, evalue=1000, word_size=7, num_threads=2, query="fasta1.fasta", outfmt=5, out="out1.xml", max_target_seqs=1)
	blast_cline()
	
	
	xml = open("out1.xml", "rU")
	from Bio.Blast import NCBIXML
	blast_record = NCBIXML.read(xml)
	for alignment in blast_record.alignments:		
		for hsp in alignment.hsps:
        		if hsp.score == 28:
				q.append(record)
					
	xml.close()


print len(q)
q = list(set(q))
print len(q)

for record in q:
	L.remove(record)


#------------------------------------------------------------


r = []

for record in L:

	output_handle = open("fasta1.fasta", "w")		
	SeqIO.write(record, output_handle, "fasta")
	output_handle.close()  	


	blast_cline = NcbiblastnCommandline(db="29shRNAdb", num_alignments=1, dust="no", perc_identity=100, evalue=1000, word_size=7, num_threads=2, query="fasta1.fasta", outfmt=5, out="out1.xml", max_target_seqs=1)
	blast_cline()
	
	
	xml = open("out1.xml", "rU")
	from Bio.Blast import NCBIXML
	blast_record = NCBIXML.read(xml)
	for alignment in blast_record.alignments:		
		for hsp in alignment.hsps:
        		if hsp.score == 29:
				r.append(record)
					
	xml.close()


print len(r)
r = list(set(r))
print len(r)

for record in r:
	L.remove(record)


#------------------------------------------------------------


s = []

for record in L:

	output_handle = open("fasta1.fasta", "w")		
	SeqIO.write(record, output_handle, "fasta")
	output_handle.close()  	


	blast_cline = NcbiblastnCommandline(db="30shRNAdb", num_alignments=1, dust="no", perc_identity=100, evalue=1000, word_size=7, num_threads=2, query="fasta1.fasta", outfmt=5, out="out1.xml", max_target_seqs=1)
	blast_cline()
	
	
	xml = open("out1.xml", "rU")
	from Bio.Blast import NCBIXML
	blast_record = NCBIXML.read(xml)
	for alignment in blast_record.alignments:		
		for hsp in alignment.hsps:
        		if hsp.score == 30:
				s.append(record)	

	xml.close()


print len(s)
s = list(set(s))
print len(s)

for record in s:
	L.remove(record)


#------------------------------------------------------------
# end mapping of shRNA sequences to lncRNA candidates

shRNAprecursors = g + h + i + j + k + l + m + n + o + p + q + r + s 
print len(shRNAprecursors)


output = open("shRNAprecursors.fasta", "w")		
SeqIO.write(shRNAprecursors, output, "fasta")
output.close()


# Begin siRNA script
# ***********************************************************


t = []

for record in L:

	output_handle = open("fasta1.fasta", "w")		
	SeqIO.write(record, output_handle, "fasta")
	output_handle.close()  	


	blast_cline = NcbiblastnCommandline(db="18siRNAdb", num_alignments=1, dust="no", perc_identity=100, evalue=1000, word_size=7, num_threads=2, query="fasta1.fasta", outfmt=5, out="out1.xml", max_target_seqs=1)
	blast_cline()
	
	
	xml = open("out1.xml", "rU")
	from Bio.Blast import NCBIXML
	blast_record = NCBIXML.read(xml)
	for alignment in blast_record.alignments:		
		for hsp in alignment.hsps:
        		if hsp.score == 18:
				t.append(record)	

	xml.close()


print len(t)
t = list(set(t))
print len(t)

for record in t:
	L.remove(record)


#------------------------------------------------------------


u = []

for record in L:

	output_handle = open("fasta1.fasta", "w")		
	SeqIO.write(record, output_handle, "fasta")
	output_handle.close()  	


	blast_cline = NcbiblastnCommandline(db="19siRNAdb", num_alignments=1, dust="no", perc_identity=100, evalue=1000, word_size=7, num_threads=2, query="fasta1.fasta", outfmt=5, out="out1.xml", max_target_seqs=1)
	blast_cline()
	
	
	xml = open("out1.xml", "rU")
	from Bio.Blast import NCBIXML
	blast_record = NCBIXML.read(xml)
	for alignment in blast_record.alignments:		
		for hsp in alignment.hsps:
        		if hsp.score == 19:
				u.append(record)				

	xml.close()


print len(u)
u = list(set(u))
print len(u)

for record in u:
	L.remove(record)


#------------------------------------------------------------


v = []

for record in L:

	output_handle = open("fasta1.fasta", "w")		
	SeqIO.write(record, output_handle, "fasta")
	output_handle.close()  	


	blast_cline = NcbiblastnCommandline(db="20siRNAdb", num_alignments=1, dust="no", perc_identity=100, evalue=1000, word_size=7, num_threads=2, query="fasta1.fasta", outfmt=5, out="out1.xml", max_target_seqs=1)
	blast_cline()
	
	
	xml = open("out1.xml", "rU")
	from Bio.Blast import NCBIXML
	blast_record = NCBIXML.read(xml)
	for alignment in blast_record.alignments:		
		for hsp in alignment.hsps:
        		if hsp.score == 20:
				v.append(record)
					
	xml.close()


print len(v)
v = list(set(v))
print len(v)

for record in v:
	L.remove(record)


#------------------------------------------------------------


w = []

for record in L:

	output_handle = open("fasta1.fasta", "w")		
	SeqIO.write(record, output_handle, "fasta")
	output_handle.close()  	


	blast_cline = NcbiblastnCommandline(db="21siRNAdb", num_alignments=1, dust="no", perc_identity=100, evalue=1000, word_size=7, num_threads=2, query="fasta1.fasta", outfmt=5, out="out1.xml", max_target_seqs=1)
	blast_cline()
	
	
	xml = open("out1.xml", "rU")
	from Bio.Blast import NCBIXML
	blast_record = NCBIXML.read(xml)
	for alignment in blast_record.alignments:		
		for hsp in alignment.hsps:
        		if hsp.score == 21:
				w.append(record)	

	xml.close()


print len(w)
w = list(set(w))
print len(w)

for record in w:
	L.remove(record)


#------------------------------------------------------------


x = []

for record in L:

	output_handle = open("fasta1.fasta", "w")		
	SeqIO.write(record, output_handle, "fasta")
	output_handle.close()  	


	blast_cline = NcbiblastnCommandline(db="22siRNAdb", num_alignments=1, dust="no", perc_identity=100, evalue=1000, word_size=7, num_threads=2, query="fasta1.fasta", outfmt=5, out="out1.xml", max_target_seqs=1)
	blast_cline()
	
	
	xml = open("out1.xml", "rU")
	from Bio.Blast import NCBIXML
	blast_record = NCBIXML.read(xml)
	for alignment in blast_record.alignments:		
		for hsp in alignment.hsps:
        		if hsp.score == 22:
				x.append(record)		

	xml.close()


print len(x)
x = list(set(x))
print len(x)

for record in x:
	L.remove(record)


#------------------------------------------------------------


y = []

for record in L:

	output_handle = open("fasta1.fasta", "w")		
	SeqIO.write(record, output_handle, "fasta")
	output_handle.close()  	


	blast_cline = NcbiblastnCommandline(db="23siRNAdb", num_alignments=1, dust="no", perc_identity=100, evalue=1000, word_size=7, num_threads=2, query="fasta1.fasta", outfmt=5, out="out1.xml", max_target_seqs=1)
	blast_cline()
	
	
	xml = open("out1.xml", "rU")
	from Bio.Blast import NCBIXML
	blast_record = NCBIXML.read(xml)
	for alignment in blast_record.alignments:		
		for hsp in alignment.hsps:
        		if hsp.score == 23:
				y.append(record)		

	xml.close()


print len(y)
y = list(set(y))
print len(y)

for record in y:
	L.remove(record)


#------------------------------------------------------------


z = []

for record in L:

	output_handle = open("fasta1.fasta", "w")		
	SeqIO.write(record, output_handle, "fasta")
	output_handle.close()  	


	blast_cline = NcbiblastnCommandline(db="24siRNAdb", num_alignments=1, dust="no", perc_identity=100, evalue=1000, word_size=7, num_threads=2, query="fasta1.fasta", outfmt=5, out="out1.xml", max_target_seqs=1)
	blast_cline()
	
	
	xml = open("out1.xml", "rU")
	from Bio.Blast import NCBIXML
	blast_record = NCBIXML.read(xml)
	for alignment in blast_record.alignments:		
		for hsp in alignment.hsps:
        		if hsp.score == 24:
				z.append(record)
					
	xml.close()


print len(z)
z = list(set(z))
print len(z)

for record in z:
	L.remove(record)


#------------------------------------------------------------


aa = []

for record in L:

	output_handle = open("fasta1.fasta", "w")		
	SeqIO.write(record, output_handle, "fasta")
	output_handle.close()  	


	blast_cline = NcbiblastnCommandline(db="25siRNAdb", num_alignments=1, dust="no", perc_identity=100, evalue=1000, word_size=7, num_threads=2, query="fasta1.fasta", outfmt=5, out="out1.xml", max_target_seqs=1)
	blast_cline()
	
	
	xml = open("out1.xml", "rU")
	from Bio.Blast import NCBIXML
	blast_record = NCBIXML.read(xml)
	for alignment in blast_record.alignments:		
		for hsp in alignment.hsps:
        		if hsp.score == 25:
				aa.append(record)

	xml.close()


print len(aa)
aa = list(set(aa))
print len(aa)

for record in aa:
	L.remove(record)


#------------------------------------------------------------


bb = []

for record in L:

	output_handle = open("fasta1.fasta", "w")		
	SeqIO.write(record, output_handle, "fasta")
	output_handle.close()  	


	blast_cline = NcbiblastnCommandline(db="26siRNAdb", num_alignments=1, dust="no", perc_identity=100, evalue=1000, word_size=7, num_threads=2, query="fasta1.fasta", outfmt=5, out="out1.xml", max_target_seqs=1)
	blast_cline()
	
	
	xml = open("out1.xml", "rU")
	from Bio.Blast import NCBIXML
	blast_record = NCBIXML.read(xml)
	for alignment in blast_record.alignments:		
		for hsp in alignment.hsps:
        		if hsp.score == 26:
				bb.append(record)
					
	xml.close()


print len(bb)
bb = list(set(bb))
print len(bb)

for record in bb:
	L.remove(record)


#------------------------------------------------------------


cc = []

for record in L:

	output_handle = open("fasta1.fasta", "w")		
	SeqIO.write(record, output_handle, "fasta")
	output_handle.close()  	


	blast_cline = NcbiblastnCommandline(db="27siRNAdb", num_alignments=1, dust="no", perc_identity=100, evalue=1000, word_size=7, num_threads=2, query="fasta1.fasta", outfmt=5, out="out1.xml", max_target_seqs=1)
	blast_cline()
	
	
	xml = open("out1.xml", "rU")
	from Bio.Blast import NCBIXML
	blast_record = NCBIXML.read(xml)
	for alignment in blast_record.alignments:		
		for hsp in alignment.hsps:
        		if hsp.score == 27:
				cc.append(record)
					
	xml.close()


print len(cc)
cc = list(set(cc))
print len(cc)

for record in cc:
	L.remove(record)


#------------------------------------------------------------


dd = []

for record in L:

	output_handle = open("fasta1.fasta", "w")		
	SeqIO.write(record, output_handle, "fasta")
	output_handle.close()  	


	blast_cline = NcbiblastnCommandline(db="28siRNAdb", num_alignments=1, dust="no", perc_identity=100, evalue=1000, word_size=7, num_threads=2, query="fasta1.fasta", outfmt=5, out="out1.xml", max_target_seqs=1)
	blast_cline()
	
	
	xml = open("out1.xml", "rU")
	from Bio.Blast import NCBIXML
	blast_record = NCBIXML.read(xml)
	for alignment in blast_record.alignments:		
		for hsp in alignment.hsps:
        		if hsp.score == 28:
				dd.append(record)		

	xml.close()


print len(dd)
dd = list(set(dd))
print len(dd)

for record in dd:
	L.remove(record)


#------------------------------------------------------------


ee = []

for record in L:

	output_handle = open("fasta1.fasta", "w")		
	SeqIO.write(record, output_handle, "fasta")
	output_handle.close()  	


	blast_cline = NcbiblastnCommandline(db="29siRNAdb", num_alignments=1, dust="no", perc_identity=100, evalue=1000, word_size=7, num_threads=2, query="fasta1.fasta", outfmt=5, out="out1.xml", max_target_seqs=1)
	blast_cline()
	
	
	xml = open("out1.xml", "rU")
	from Bio.Blast import NCBIXML
	blast_record = NCBIXML.read(xml)
	for alignment in blast_record.alignments:		
		for hsp in alignment.hsps:
        		if hsp.score == 29:
				ee.append(record)
					
	xml.close()


print len(ee)
ee = list(set(ee))
print len(ee)

for record in ee:
	L.remove(record)


#-------------------------------------------------------------


ff = []

for record in L:

	output_handle = open("fasta1.fasta", "w")		
	SeqIO.write(record, output_handle, "fasta")
	output_handle.close()  	


	blast_cline = NcbiblastnCommandline(db="30siRNAdb", num_alignments=1, dust="no", perc_identity=100, evalue=1000, word_size=7, num_threads=2, query="fasta1.fasta", outfmt=5, out="out1.xml", max_target_seqs=1)
	blast_cline()
	
	
	xml = open("out1.xml", "rU")
	from Bio.Blast import NCBIXML
	blast_record = NCBIXML.read(xml)
	for alignment in blast_record.alignments:		
		for hsp in alignment.hsps:
        		if hsp.score == 30:
				ff.append(record)		

	xml.close()


print len(ff)
ff = list(set(ff))
print len(ff)

for record in ff:
	L.remove(record)


#------------------------------------------------------------
# end mapping of siRNA sequences to lncRNA candidates

siRNAprecursors = t + u + v + w + x + y + z + aa + bb + cc + dd + ee + ff 
print len(siRNAprecursors)


output = open("siRNAprecursors.fasta", "w")		
SeqIO.write(siRNAprecursors, output, "fasta")
output.close()

output = open("lncRNA.fasta", "w")		
SeqIO.write(L, output, "fasta")
output.close()
