# Supplementary material for: Computational Identification and Functional Predictions of Long Noncoding RNA in Zea mays
Source: PLoS One. 2012 Aug 16;7(8):e43047. doi: 10.1371/journal.pone.0043047 (PMC3420876; doi:10.1371/journal.pone.0043047)
Supplement: Program Script S2 — Python script written to localize lncRNA candidates in the genome, either genic (within a gene model) or intergenic (outside of a gene model). (PY) [file pone.0043047.s010.py]

#!/usr/bin/env python


# This Python script was written to localize lncRNA candidates in the genome, 
# either genic (within a gene model) or intergenic (outside of a gene model).
# Each group of lncRNA candidates (miRNA, shRNA, siRNA, and lncRNA) is analyzed 
# separately.  The Python script first parses the FASTA file containing the 
# lncRNA candidates into records using SeqIO.  Each record is then passed through a 
# for loop.  The for loop contains the following steps:  
# 1) a single FASTA file is written for each lncRNA record; 
# 2) this FASTA file is aligned to the protein_FGS_500 database (see materials 
#	and methods) using NcbiblastnCommandline wrapper from Bio.Blast.Applications, 
#	and an XML file is written out containing the results of the BLAST; 
# 3) the same single FASTA file is aligned to the chromosome assembly database of maize, 
#	and an XML file is written out containing the results of the BLAST; 
# 4) both XML files are read using NCBIXML and the hsp scores for the alignments in 
#	the XML file are added to new, separate lists; 
# 5) using a series of if and elif statements, the first item in the two lists are 
#	compared to determine whether the BLAST score of the lncRNA is higher for its 
#	alignment against the protein_FGS_500 or the chromosome assembly database;  
# 6) the lncRNA candidate record with the higher score to the chromosome assembly is 
#	added to a new list labeled intergenic; 
# 7) the items in the intergenic list are removed from the original list containing 
#	all of the lncRNAs, giving a list containing genic lncRNAs; 
# 8) both lists are written as new FASTA files.


# NOTE:  the * in *RNA is a place holder for the class of lncRNA candidate that
# will be run through the program


from Bio.Blast.Applications import NcbiblastnCommandline
from Bio import SeqIO	


handle = open("*RNA.fasta", "rU")

L = list(SeqIO.parse(handle, "fasta"))

print len(L)

reportGI = file("report_GENIC_INTERGENIC_*RNA.txt", 'w')


print >> reportGI, """
*******Begin blast against gene models and HTGS*******
"""

intergenic = []
for record in L:	

	output_handle = open("fasta1.fasta", "w")		
	SeqIO.write(record, output_handle, "fasta")
	output_handle.close()  	


	blast_cline = NcbiblastnCommandline(db="protein_FGS_500", num_alignments=1, num_threads=4, query="fasta1.fasta", outfmt=5, out="out1.xml", max_target_seqs=1)
	blast_cline()
	
	blast_cline = NcbiblastnCommandline(db="all_chromosomes_V2", num_alignments=1, num_threads=4, query="fasta1.fasta", outfmt=5, out="out2.xml", max_target_seqs=1)
	blast_cline()
	
	handle1 = open("out1.xml", "rU")
	from Bio.Blast import NCBIXML
	blast_record1 = NCBIXML.read(handle1)

	handle2 = open("out2.xml", "rU")
	from Bio.Blast import NCBIXML
	blast_record2 = NCBIXML.read(handle2)


	x = []
	for alignment1 in blast_record1.alignments:	
		for hsp1 in alignment1.hsps:
        		x.append(hsp1.score)
			print >> reportGI, "-----------------"
			print >> reportGI, "Hit within gene model"
			print >> reportGI, record.id
			print >> reportGI, alignment1.title
			print >> reportGI, hsp1.score

	print >> reportGI, """_____________________________
	"""
			
	y = []
	for alignment2 in blast_record2.alignments:
		for hsp2 in alignment2.hsps:
        		y.append(hsp2.score)
			print >> reportGI, "-----------------"
			print >> reportGI, "Hit within chromosomes"
			print >> reportGI, record.id
			print >> reportGI, alignment2.title
			print >> reportGI, hsp2.score
	
	
	print >> reportGI, "length of x"
	print >> reportGI, len(x)
	print >> reportGI, "length of y"
	print >> reportGI, len(y)	

	if len(x) == 0 and len(y) == 0:
		print >> reportGI, record

	elif len(x) == 0 and len(y) != 0:
		intergenic.append(record)
		
	elif len(x) != 0 and len(y) == 0:
		print >> reportGI, record.id

	else:
		if len(x) != 0 and len(y) != 0:
			if y[0] > x[0]:
				intergenic.append(record)


	handle1.close()
	handle2.close()


	print >> reportGI, """~~~~~~~~~~~~~~~~~~~~~~~~~~~~~~~~~~~~~~~~~~~~~~~~~~~~~~~~

"""	

	
print len(intergenic)

for record in intergenic:
	L.remove(record)

print len(L)


output = open("*RNA_GENIC.fasta", "w")		
SeqIO.write(L, output, "fasta")
output.close()

output = open("*RNA_INTERGENIC.fasta", "w")		
SeqIO.write(intergenic, output, "fasta")
output.close()

reportGI.close()
