# Supplementary material for: Computational Identification and Functional Predictions of Long Noncoding RNA in Zea mays
Source: PLoS One. 2012 Aug 16;7(8):e43047. doi: 10.1371/journal.pone.0043047 (PMC3420876; doi:10.1371/journal.pone.0043047)
Supplement: Program Script S3 — Python script writtin to localize genic lncRNAs within a gene locus. (PY) [file pone.0043047.s011.py]

#!/usr/bin/env python


# This Python script was writtin to localize genic lncRNAs within a gene locus. 
# Each class of lncRNAs is parsed in and analyzed separately (e.g.miRNA, shRNA, 
# siRNA, lncRNA).  The first step in the script is to identify lncRNA candidates 
# that are spliced over a gene model. After using BLASTN to compare the lncRNAs to 
# the Protein_FGS database (as described in materials and methods), the XML file 
# is read to retrieve the results.  From this file information is extracted, such 
# as the number of alignments, and the subject start and end of each alignment
# and the query start and end of each alignment. This information is used in a 
# series of if statements to determine: first if there is more than one alignment 
# for the lncRNA against a gene model, second if all alignments of that lncRNA against 
# the gene model are consecutive and in the same orientation.  Based on these results, 
# the lncRNA was classified as spliced or not spliced.  For the lncRNAs that were 
# considered spliced, it is then determined if that transcript is in the sense or 
# antisense direction to the gene model.  Again the subject starting position is
# compared to the subject end position of the alignment to the gene model. If the 
# start value is larger than the end value, the lncRNA is considered antisense. 
# These spliced transcripts are removed from the starting set (both sense and antisense), 
# and those that remain are sent on through the rest of the script.
# The rest of the script consists of a series of separate alignments of the lncRNAs to 
# the databases created for this purpose (see materials and methods) using BLASTN 
# to determine the localization of the lncRNA in the gene models. For each set 
# localized to a specific region, it is determined if that lncRNA is sense or antisense, 
# as described above.

# NOTE:  the * in *RNA is a place holder for the class of lncRNA candidate that
# will be run through the program


#********************************************************************
# Begin localization script


from Bio.Blast.Applications import NcbiblastnCommandline
from Bio import SeqIO	
from Bio.Seq import Seq
from Bio.Blast import NCBIXML


handle = open("*RNA_GENIC.fasta", "rU")

L = list(SeqIO.parse(handle, "fasta"))


results = file("results_*RNA_geniclocalization.txt", 'w')

report = file("report_*RNA_geniclocalization.txt", 'w')

genemodels = file("report_GENEMODELS_*RNA_geniclocalization.txt", 'w')


print >> results, """----Analysis on *RNA----

Number of transcripts to be localized:"""

print >> results, len(L)


print >> report, "----Analysis on *RNA----"

print >> report, "input transcript number:"
print >> report, len(L)


#***************************************************************

#I. Is the transcript spliced over a gene model?


print >> report, """
---------------------------------------------------------------
 	
	Spliced 
"""


FGSsplice = []

for record in L:

	output_handle = open("fasta1.fasta", "w")		
	SeqIO.write(record, output_handle, "fasta")
	output_handle.close()  	

	blast_cline = NcbiblastnCommandline(db="protein_FGS", num_alignments=1, num_threads=4, query="fasta1.fasta", outfmt=5, out="out1.xml", max_target_seqs=1)
	blast_cline()
	
	tophits = []	
	handle = open("out1.xml", "rU")
	blast_record1 = NCBIXML.read(handle)
	for alignment1 in blast_record1.alignments:		
		for hsp1 in alignment1.hsps:
        		if hsp1.identities >= (len(record.seq)*0.2):
				tophits.append(record)

	
	if len(tophits) == 0:
		continue

	output_handle2 = open("fasta2.fasta", "w")		
	SeqIO.write(tophits[0], output_handle2, "fasta")
	output_handle2.close() 

	blast_cline = NcbiblastnCommandline(db="protein_FGS", num_alignments=1, num_threads=4, query="fasta2.fasta", outfmt=5, out="out2.xml", max_target_seqs=1)
	blast_cline()
	
	start = []
	end = []
	s_start = []
	s_end = []	
	
	handle2 = open("out2.xml", "rU")
	blast_record2 = NCBIXML.read(handle2)
	for alignment2 in blast_record2.alignments:
		for hsp2 in alignment2.hsps:
			if hsp2.identities >= 30:
				if alignment1.title[alignment1.title.find("G"):(alignment1.title.find("G"))+13] == alignment2.title[alignment2.title.find("G"):(alignment2.title.find("G"))+13]:
					start.append(hsp2.query_start)
					end.append(hsp2.query_end)
					s_start.append(hsp2.sbjct_start)
					s_end.append(hsp2.sbjct_end)

	print >> report,start
	print >> report,end
	print >> report,s_start
	print >> report,s_end
	print >> report,record.id
	print >> report,alignment1.title
	print >> report,"------------"
				
	if len(start) >= 2:
		if start[1] > (end[0] - 11) and end[1] > end[0] and s_start[0] < s_end[0] and s_start[1] < s_end[1]:
			FGSsplice.append(record)

		elif end[0] > end[1] and end[1] < (start[0] + 11) and s_start[0] < s_end[0] and s_start[1] < s_end[1]:
			FGSsplice.append(record)

		elif start[1] > (end[0] - 11) and end[1] > end[0] and s_start[0] > s_end[0] and s_start[1] > s_end[1]:		
			FGSsplice.append(record)

		else:
			if end[0] > end[1] and end[1] < (start[0] - 11) and s_start[0] > s_end[0] and s_start[1] > s_end[1]:
				FGSsplice.append(record)
		
	

	handle2.close()	
	handle.close()

FGSsplice = list(set(FGSsplice))


for record in FGSsplice:	
	print >> report, record.id


print >> results, """
I.  Number of spliced transcripts in FGS:"""
print >> results, len(FGSsplice)
for record in FGSsplice:
	print >> results, record.id


#**************************************************************

#take FGSsplice and blast against protein FGS to retrieve info
#on genemodels and antisense

antisense1 = []
print >> genemodels, "GRMZM # for spliced to proteinFGS:"

for record in FGSsplice:

	output_handle = open("fasta1.fasta", "w")		
	SeqIO.write(record, output_handle, "fasta")
	output_handle.close()  	

	blast_cline = NcbiblastnCommandline(db="protein_FGS", num_alignments=1, num_threads=4, query="fasta1.fasta", outfmt=5, out="out1.xml", max_target_seqs=1)
	blast_cline()
	
	handle = open("out1.xml", "rU")
	blast_record = NCBIXML.read(handle)
	for alignment in blast_record.alignments:		
		for hsp in alignment.hsps:
			print >> genemodels, alignment.title[alignment.title.find("G"):(alignment.title.find("G"))+13]
        		if hsp.sbjct_start > hsp.sbjct_end:
				antisense1.append(record)
				print >> results, "Antisense spliced to proteinFGS:"
				print >> results, record.id
				print >> results, alignment.title
				print >> results, "~~~~~~~~~~~~~~~~~~"

	handle.close()


antisense1 = list(set(antisense1))
print >> results, """

Number of antisense spliced transcripts in protein FGS:
"""
print >> results, len(antisense1)

#**************************************************************

#need to remove those from *RNA starting set

for record in FGSsplice:
	L.remove(record)

#**************************************************************


print >> results, """
Number of transcripts that are not spliced over a gene model:"""
print >> results, len(L)

print >> results, "**************************************************************"


#**************************************************************


#	1) first set of >98% coverage 

print >> results, """

II.  Do the unspliced transcripts span a gene model?
	-this determines the amount of coverage a transcript has compared to the gene model
	-the first step is to make sure there is sequence similarity between the transcript and gene model
	-the next step is to detect and remove those transcripts that cover the gene model >98%
	-the next step is to create a set that have sequence similarity to the gene model and cover 
		the gene model between 50 and 98 %, these are considered to "span" the gene, and we 
		will further analyze these to determine if the originate within a UTR or up or downstream of 
		the gene model
	-finally, we create a set of those transcripts that have less than 50% coverage on a gene model 
		to futher localize within a gene model


	"""

#**************************************************************


print >> report, """

	>98% coverage


"""

a = []

for record in L:	

	output_handle = open("fasta1.fasta", "w")		
	SeqIO.write(record, output_handle, "fasta")
	output_handle.close()  	

	blast_cline = NcbiblastnCommandline(db="protein_FGS", num_alignments=1, num_threads=4, query="fasta1.fasta", outfmt=5, out="out1.xml", max_target_seqs=1)
	blast_cline()
	
	handle = open("out1.xml", "rU")
	blast_record = NCBIXML.read(handle)
	for alignment in blast_record.alignments:		
		for hsp in alignment.hsps:
			if hsp.identities >= (len(record.seq)*0.8):
        			if len(record.seq) >= (alignment.length)*0.98:
					a.append(record)
					print >> report, record.id
					print >> report, len(record.seq)
					print >> report, alignment.title			
					print >> report, alignment.length
					print >> report, "hsp.score"
					print >> report, hsp.score
					print >> report, "hsp.identities"
					print >> report, hsp.identities
					print >> report, "---------"
	handle.close()

a = list(set(a))


print >> results, """

		>98% in FGS gene model"""
print >> results, len(a)
for record in a:
	print >> results, record.id


#**************************************************************

#take >98% coverage and blast against protein FGS to retrieve info on genemodels and antisense

antisense2 = []
print >> genemodels, "GRMZM # for >98% to protein FGS:"
for record in a:

	output_handle = open("fasta1.fasta", "w")		
	SeqIO.write(record, output_handle, "fasta")
	output_handle.close()  	

	blast_cline = NcbiblastnCommandline(db="protein_FGS", num_alignments=1, num_threads=4, query="fasta1.fasta", outfmt=5, out="out1.xml", max_target_seqs=1)
	blast_cline()
	
	handle = open("out1.xml", "rU")
	blast_record = NCBIXML.read(handle)
	for alignment in blast_record.alignments:		
		for hsp in alignment.hsps:
			print >> genemodels, alignment.title[alignment.title.find("G"):(alignment.title.find("G"))+13]
        		if hsp.sbjct_start > hsp.sbjct_end:
				antisense2.append(record)
				print >> results, "Antisense >98% coverage to protein FGS:"
				print >> results, record.id
				print >> results, alignment.title
				print >> results, "~~~~~~~~~~~~~~~~~~"


antisense2 = list(set(antisense2))
print >> results, """

Number of antisense transcripts >98% coverage to protein FGS:
"""
print >> results, len(antisense2)

#**************************************************************


# remove these from the L set
for record in a:
	L.remove(record)


#**************************************************************


#	2. coverage between 50 and 98% 


print >> report, """


        50 - 98% coverage FGS gene model

"""

b = []

for record in L:	

	output_handle = open("fasta1.fasta", "w")		
	SeqIO.write(record, output_handle, "fasta")
	output_handle.close()  	

	blast_cline = NcbiblastnCommandline(db="protein_FGS", num_alignments=1, num_threads=4, query="fasta1.fasta", outfmt=5, out="out1.xml", max_target_seqs=1)
	blast_cline()
	
	handle = open("out1.xml", "rU")
	blast_record = NCBIXML.read(handle)
	for alignment in blast_record.alignments:		
		for hsp in alignment.hsps:
			if hsp.identities >= (len(record.seq)*0.8):
        			if len(record.seq) < (alignment.length)*0.98:
					if len(record.seq) >= (alignment.length)*0.5:
						b.append(record)
						print >> report, record.id
						print >> report, len(record.seq)
						print >> report, alignment.title			
						print >> report, alignment.length
						print >> report, "hsp.score"
						print >> report, hsp.score
						print >> report, "hsp.identities"
						print >> report, hsp.identities
						print >> report, "---------"
	handle.close()
	
b = list(set(b))


print >> results, """
		50 - 98% coverage in FGS gene model:"""

print >> results, len(b)


# remove these from the L set
for record in b:
	L.remove(record)


print >> results, """

	3) After removing all of the above sets from the original input file, we are left with transcripts that 
	cover any gene model less than 50%:"""
print >> results, len(L)

print >> results, """
End of creation of spanning sets and begin analysis with the set that has coverage between 50 and 
98% on FGS models, and then with the set for coverage less than 50%

***************************************************************************************************


III. Next we will look at the sets with coverage between 50 and 98%, and determine where they 
		orginate from within the gene, such as up or down stream, UTRs, or within an intron


"""


#>>>>>>>>>>>>>>>>>>>>>>>>>>>>>>>>>>>>>>>>>>>>>>>>>>>>>>>>>>>>>>>>>>>>>>>>>>>>>>>>>>>>>>>>>>>>>>>>
#FGS Prologue up/down -- Find the transcripts that span from the up to down stream region


print >> report, """
>>>>>>>>>>>>>>>>>>>>>>>>>>>>>>>>>>>>>>>>>>>>>>>>>>>>>>>>>>>>>>>>>>>>>>>>>>>>>>>>>>>>>>>>>>>>>>>>>>

III. 

FGS Prologue up/down -- Find the transcripts that span from the up to down stream region


"""

FGSspan_updown = []

for record in b:	

	output_handle = open("fasta1.fasta", "w")		
	SeqIO.write(record, output_handle, "fasta")
	output_handle.close()  	

	blast_cline = NcbiblastnCommandline(db="protein_FGS_500", num_alignments=1, num_threads=4, query="fasta1.fasta", outfmt=5, out="out1.xml", max_target_seqs=1)
	blast_cline()
	
	handle = open("out1.xml", "rU")
	blast_record1 = NCBIXML.read(handle)
	for alignment1 in blast_record1.alignments:		
		for hsp1 in alignment1.hsps:
			if hsp1.identities > ((len(record.seq)*0.4)):


				blast_cline = NcbiblastnCommandline(db="protein_FGS_500up", num_alignments=1, num_threads=4, query="fasta1.fasta", outfmt=5, out="out2.xml", max_target_seqs=1)
				blast_cline()
	
				handle2 = open("out2.xml", "rU")
				blast_record2 = NCBIXML.read(handle2)
				for alignment2 in blast_record2.alignments:		
					for hsp2 in alignment1.hsps:
						if hsp2.identities > 50:
							if alignment1.title[alignment1.title.find("G"):(alignment1.title.find("G"))+13] == alignment2.title[alignment2.title.find("G"):(alignment2.title.find("G"))+13]:

	
								blast_cline = NcbiblastnCommandline(db="protein_FGS_500down", num_alignments=1, num_threads=4, query="fasta1.fasta", outfmt=5, out="out3.xml", max_target_seqs=1)
								blast_cline()
				
								handle3 = open("out3.xml", "rU")
								blast_record3 = NCBIXML.read(handle3)
								for alignment3 in blast_record3.alignments:		
									for hsp3 in alignment3.hsps:
										if hsp3.identities > 50:
											if alignment2.title[alignment2.title.find("G"):(alignment2.title.find("G"))+13] == alignment3.title[alignment3.title.find("G"):(alignment3.title.find("G"))+13]:
												FGSspan_updown.append(record)
												print >> report, record.id
												print >> report, len(record.seq)
												print >> report, alignment1.title			
												print >> report, alignment2.title
												print >> report, "hsp1.score"
												print >> report, hsp1.score
												print >> report, "hsp2.score"
												print >> report, hsp2.score
												print >> report, "---------"
										
		

								handle3.close()
				handle2.close()

	handle.close()

FGSspan_updown = list(set(FGSspan_updown))

# now need to remove these from the 50-98 FGS set

for record in FGSspan_updown:
	b.remove(record)
	
#<<<<<<<<<<<<<<<<<<<<<<<<<<<<<<<<<<<<<<<<<<<<<<<<<<<<<<<<<<<<<<<<<<<<<<<<<<<<<<<<<<<<<<<<<<<<<<<


print >> results, """


>>>>>>>>>>>>>>>>>>>>>>>>>>>>>>>>>>>>>>>>>>>>>>>>>>>>>>>>>>>>>>>>>>>>>>>>>>>>>>>>>>>>>>>>>>>>>>>>>>
<<<<<FGS Prologue up/down -- Find the transcripts that span from the up to down stream region>>>>>
"""

print >> results, len(FGSspan_updown)
for record in FGSspan_updown:
	print >> results, record.id
print >> results, """
"""


#**************************************************************

#take FGS span up to down and blast against protein FGS to retrieve info on genemodels and antisense

antisense3 = []
print >> genemodels, "GRMZM # for span from up to downstream FGS:"
for record in FGSspan_updown:

	output_handle = open("fasta1.fasta", "w")		
	SeqIO.write(record, output_handle, "fasta")
	output_handle.close()  	

	blast_cline = NcbiblastnCommandline(db="protein_FGS", num_alignments=1, num_threads=4, query="fasta1.fasta", outfmt=5, out="out1.xml", max_target_seqs=1)
	blast_cline()
	
	handle = open("out1.xml", "rU")
	blast_record = NCBIXML.read(handle)
	for alignment in blast_record.alignments:		
		for hsp in alignment.hsps:
			print >> genemodels, alignment.title[alignment.title.find("G"):(alignment.title.find("G"))+13]
        		if hsp.sbjct_start > hsp.sbjct_end:
				antisense3.append(record)
				print >> results, "Antisense span from up to downstream FGS:"
				print >> results, record.id
				print >> results, alignment.title
				print >> results, "~~~~~~~~~~~~~~~~~~"

	handle.close()


antisense3 = list(set(antisense3))
print >> results, """

Number of antisense transcripts that span from up to downstream:
"""
print >> results, len(antisense3)

#**************************************************************


print >> results, """
>>>>>>>>>>>>>>>>>>>>>>>>>>>>>>>>>>>>>>>>>>>>>>>>>>>>>>>>>>>>>>>>>>>>>>>>>>>>>>>>>>>>>>>>>>>>>>>>>>"""

		

print >> report, """

	a) spanning from upstream

"""

FGShit500up = []

for record in b:	# b = the FGS set between 50 and 98%

	output_handle = open("fasta1.fasta", "w")		
	SeqIO.write(record, output_handle, "fasta")
	output_handle.close()  	

	blast_cline = NcbiblastnCommandline(db="protein_FGS_500", num_alignments=1, num_threads=4, query="fasta1.fasta", outfmt=5, out="out1.xml", max_target_seqs=1)
	blast_cline()
	
	handle = open("out1.xml", "rU")
	blast_record1 = NCBIXML.read(handle)
	for alignment1 in blast_record1.alignments:		
		for hsp1 in alignment1.hsps:
        		if hsp1.identities >= ((len(record.seq)*0.4)):

				blast_cline = NcbiblastnCommandline(db="protein_FGS_500up", num_alignments=1, num_threads=4, query="fasta1.fasta", outfmt=5, out="out2.xml", max_target_seqs=1)
				blast_cline()
	
				handle2 = open("out2.xml", "rU")
				blast_record2 = NCBIXML.read(handle2)
				for alignment2 in blast_record2.alignments:		
					for hsp2 in alignment2.hsps:
        					if hsp2.identities >= 50:
							if alignment1.title[alignment1.title.find("G"):(alignment1.title.find("G"))+13] == alignment2.title[alignment2.title.find("G"):(alignment2.title.find("G"))+13]:
								FGShit500up.append(record)
								print >> report, record.id
								print >> report, len(record.seq)
								print >> report, alignment1.title			
								print >> report, alignment2.title
								print >> report, hsp1.score
								print >> report, hsp2.score
								print >> report, hsp1.identities
								print >> report, hsp2.identities
								print >> report, "---------"
								
				handle2.close()	
	handle.close()	

	

FGShit500up = list(set(FGShit500up))


# now we need to remove these from our FGS set

for record in FGShit500up:
	b.remove(record)


print >> report, """

	
		b) spanning from downstream

"""

FGShit500down = []

for record in b:	# b = the FGS set between 50 and 98%

	output_handle = open("fasta1.fasta", "w")		
	SeqIO.write(record, output_handle, "fasta")
	output_handle.close()  	

	blast_cline = NcbiblastnCommandline(db="protein_FGS_500", num_alignments=1, num_threads=4, query="fasta1.fasta", outfmt=5, out="out1.xml", max_target_seqs=1)
	blast_cline()
	
	handle = open("out1.xml", "rU")
	blast_record1 = NCBIXML.read(handle)
	for alignment1 in blast_record1.alignments:		
		for hsp1 in alignment1.hsps:
        		if hsp1.identities >= ((len(record.seq)*0.4)):

				blast_cline = NcbiblastnCommandline(db="protein_FGS_500down", num_alignments=1, num_threads=4, query="fasta1.fasta", outfmt=5, out="out2.xml", max_target_seqs=1)
				blast_cline()
	
				handle2 = open("out2.xml", "rU")
				blast_record2 = NCBIXML.read(handle2)
				for alignment2 in blast_record2.alignments:		
					for hsp2 in alignment2.hsps:
        					if hsp2.identities >= 50:
							if alignment1.title[alignment1.title.find("G"):(alignment1.title.find("G"))+13] == alignment2.title[alignment2.title.find("G"):(alignment2.title.find("G"))+13]:
								FGShit500down.append(record)
								print >> report, record.id
								print >> report, len(record.seq)
								print >> report, alignment1.title			
								print >> report, alignment2.title
								print >> report, hsp1.score
								print >> report, hsp2.score
								print >> report, hsp1.identities
								print >> report, hsp2.identities
								print >> report, "---------"
										
				handle2.close()	
	handle.close()	

	

FGShit500down = list(set(FGShit500down))

# now need to remove these from our FGS set

for record in FGShit500down:
	b.remove(record)


print >> results, """


	a) spanning from upstream of FGS
			this is based on having 50 bp in common with 500 upstream region of the gene model"""


print >> results, len(FGShit500up)
for record in FGShit500up:
	print >> results, record.id


#**************************************************************

#take FGS span from upstream and blast against protein FGS to retrieve info on genemodels and antisense

antisense4 = []
print >> genemodels, "GRMZM # for span from upstream FGS:"
for record in FGShit500up:

	output_handle = open("fasta1.fasta", "w")		
	SeqIO.write(record, output_handle, "fasta")
	output_handle.close()  	

	blast_cline = NcbiblastnCommandline(db="protein_FGS", num_alignments=1, num_threads=4, query="fasta1.fasta", outfmt=5, out="out1.xml", max_target_seqs=1)
	blast_cline()
	
	handle = open("out1.xml", "rU")
	blast_record = NCBIXML.read(handle)
	for alignment in blast_record.alignments:		
		for hsp in alignment.hsps:
			print >> genemodels, alignment.title[alignment.title.find("G"):(alignment.title.find("G"))+13]
        		if hsp.sbjct_start > hsp.sbjct_end:
				antisense4.append(record)
				print >> results, "Antisense span from up FGS:"
				print >> results, record.id
				print >> results, alignment.title
				print >> results, "~~~~~~~~~~~~~~~~~~"

	handle.close()


antisense4 = list(set(antisense4))
print >> results, """

Number of antisense transcripts that span from upstream:
"""
print >> results, len(antisense4)

#**************************************************************


print >> results, """

		b) spanning from downstream of FGS
			based on having 50 bp in common with 500 bp downstream of a FGS gene model"""
print >> results, len(FGShit500down)
for record in FGShit500down:
	print >> results, record.id

#**************************************************************

#take FGS span from downstream and blast against protein FGS to retrieve info on genemodels and antisense

antisense5 = []
print >> genemodels, "GRMZM # for span from downstream FGS:"
for record in FGShit500down:

	output_handle = open("fasta1.fasta", "w")		
	SeqIO.write(record, output_handle, "fasta")
	output_handle.close()  	

	blast_cline = NcbiblastnCommandline(db="protein_FGS", num_alignments=1, num_threads=4, query="fasta1.fasta", outfmt=5, out="out1.xml", max_target_seqs=1)
	blast_cline()
	
	handle = open("out1.xml", "rU")
	blast_record = NCBIXML.read(handle)
	for alignment in blast_record.alignments:		
		for hsp in alignment.hsps:
			print >> genemodels, alignment.title[alignment.title.find("G"):(alignment.title.find("G"))+13]
        		if hsp.sbjct_start > hsp.sbjct_end:
				antisense5.append(record)
				print >> results, "Antisense span from downstream FGS:"
				print >> results, record.id
				print >> results, alignment.title
				print >> results, "~~~~~~~~~~~~~~~~~~"

	handle.close()


antisense5 = list(set(antisense5))
print >> results, """

Number of antisense transcripts that span from downstream:
"""
print >> results, len(antisense5)

#**************************************************************


print >> results, """

number of transcripts remaining in 50-98% coverage transcripts of FGS gene set:"""

print >> results, len(b)
print >> results, """

"""


#>>>>>>>>>>>>>>>>>>>>>>>>>>>>>>>>>>>>>>>>>>>>>>>>>>>>>>>>>>>>>>>>>>>>>>>>>>>>>>>>>>>>>>>>>>>>>>>>
#FGS Prologue UTRs -- Find the transcripts that span from the 5' to 3' UTR


print >> report, """
>>>>>>>>>>>>>>>>>>>>>>>>>>>>>>>>>>>>>>>>>>>>>>>>>>>>>>>>>>>>>>>>>>>>>>>>>>>>>>>>>>>>>>>>>>>>>>>>>

FGS Prologue UTR -- Find the transcripts that span from the 5' UTR to 3' UTR


"""

FGSspan_UTR = []

for record in b:	

	output_handle = open("fasta1.fasta", "w")		
	SeqIO.write(record, output_handle, "fasta")
	output_handle.close()  	

	blast_cline = NcbiblastnCommandline(db="protein_FGS_500", num_alignments=1, num_threads=4, query="fasta1.fasta", outfmt=5, out="out1.xml", max_target_seqs=1)
	blast_cline()
	
	handle = open("out1.xml", "rU")
	blast_record1 = NCBIXML.read(handle)
	for alignment1 in blast_record1.alignments:		
		for hsp1 in alignment1.hsps:
			if hsp1.identities > ((len(record.seq)*0.4)):

				blast_cline = NcbiblastnCommandline(db="protein_FGS_5_UTR", num_alignments=1, num_threads=4, query="fasta1.fasta", outfmt=5, out="out2.xml", max_target_seqs=1)
				blast_cline()
				
				handle2 = open("out2.xml", "rU")
				blast_record2 = NCBIXML.read(handle2)
				for alignment2 in blast_record2.alignments:		
					for hsp2 in alignment2.hsps:
						if hsp2.identities > 40:
							if alignment1.title[alignment1.title.find("G"):(alignment1.title.find("G"))+13] == alignment2.title[alignment2.title.find("G"):(alignment2.title.find("G"))+13]:

								blast_cline = NcbiblastnCommandline(db="protein_FGS_3_UTR", num_alignments=1, num_threads=4, query="fasta1.fasta", outfmt=5, out="out3.xml", max_target_seqs=1)
								blast_cline()
				
								handle3 = open("out3.xml", "rU")
								blast_record3 = NCBIXML.read(handle3)
								for alignment3 in blast_record3.alignments:		
									for hsp3 in alignment3.hsps:
										if hsp3.identities > 40:
											if alignment2.title[alignment2.title.find("G"):(alignment2.title.find("G"))+13] == alignment3.title[alignment3.title.find("G"):(alignment3.title.find("G"))+13]:
												FGSspan_UTR.append(record)
												print >> report, record.id
												print >> report, len(record.seq)
												print >> report, alignment1.title			
												print >> report, alignment2.title
												print >> report, "hsp1.score"
												print >> report, hsp1.score
												print >> report, "hsp2.score"
												print >> report, hsp2.score
												print >> report, "---------"									

								handle3.close()	
				handle2.close()
	handle.close()	
	


FGSspan_UTR = list(set(FGSspan_UTR))

# now need to remove these from the 50-98 FGS set

for record in FGSspan_UTR:
	b.remove(record)


print >> results, """


>>>>>>>>>>>>>>>>>>>>>>>>>>>>>>>>>>>>>>>>>>>>>>>>>>>>>>>>>>>>>>>>>>>>>>>>>>>>>>>>>>>>>>>>>>>>>>>>>>
<<<<<FGS Prologue UTRs -- Find the transcripts that span from the 5' to 3' UTRs>>>>>>>>>>>>>>>>>>
"""
print >> results, len(FGSspan_UTR)
print >> results, """
"""

for record in FGSspan_UTR:
	print >> results, record.id


#**************************************************************

#take FGS span from 5' to 3' UTR and blast against protein FGS to retrieve info on genemodels and antisense

antisense6 = []
print >> genemodels, "GRMZM # for span from 5' to 3' FGS:"
for record in FGSspan_UTR:

	output_handle = open("fasta1.fasta", "w")		
	SeqIO.write(record, output_handle, "fasta")
	output_handle.close()  	

	blast_cline = NcbiblastnCommandline(db="protein_FGS", num_alignments=1, num_threads=4, query="fasta1.fasta", outfmt=5, out="out1.xml", max_target_seqs=1)
	blast_cline()
	
	handle = open("out1.xml", "rU")
	blast_record = NCBIXML.read(handle)
	for alignment in blast_record.alignments:		
		for hsp in alignment.hsps:
			print >> genemodels, alignment.title[alignment.title.find("G"):(alignment.title.find("G"))+13]
        		if hsp.sbjct_start > hsp.sbjct_end:
				antisense6.append(record)
				print >> results, "Antisense span from 5' to 3' FGS:"
				print >> results, record.id
				print >> results, alignment.title
				print >> results, "~~~~~~~~~~~~~~~~~~"

	handle.close()


antisense6 = list(set(antisense6))
print >> results, """

Number of antisense transcripts that span from 5' to 3':
"""
print >> results, len(antisense6)

#**************************************************************


print >> results, """
>>>>>>>>>>>>>>>>>>>>>>>>>>>>>>>>>>>>>>>>>>>>>>>>>>>>>>>>>>>>>>>>>>>>>>>>>>>>>>>>>>>>>>>>>>>>>>>>"""


#<<<<<<<<<<<<<<<<<<<<<<<<<<<<<<<<<<<<<<<<<<<<<<<<<<<<<<<<<<<<<<<<<<<<<<<<<<<<<<<<<<<<<<<<<<<<<<<


print >> report, """

	
		c) spanning from 5' UTR

"""

FGShit5UTR = []

for record in b:	# b = the FGS set between 50 and 98%

	output_handle = open("fasta1.fasta", "w")		
	SeqIO.write(record, output_handle, "fasta")
	output_handle.close()  	

	blast_cline = NcbiblastnCommandline(db="protein_FGS_500", num_alignments=1, num_threads=4, query="fasta1.fasta", outfmt=5, out="out1.xml", max_target_seqs=1)
	blast_cline()
	
	handle = open("out1.xml", "rU")
	blast_record1 = NCBIXML.read(handle)
	for alignment1 in blast_record1.alignments:		
		for hsp1 in alignment1.hsps:
        		if hsp1.identities >= (len(record.seq)*0.4):

				blast_cline = NcbiblastnCommandline(db="protein_FGS_5_UTR", num_alignments=1, num_threads=4, query="fasta1.fasta", outfmt=5, out="out2.xml", max_target_seqs=1)
				blast_cline()
	
				handle2 = open("out2.xml", "rU")
				blast_record2 = NCBIXML.read(handle2)
				for alignment2 in blast_record2.alignments:		
					for hsp2 in alignment2.hsps:
        					if hsp2.identities >= 40:
							if alignment1.title[alignment1.title.find("G"):(alignment1.title.find("G"))+13] == alignment2.title[alignment2.title.find("G"):(alignment2.title.find("G"))+13]:
								FGShit5UTR.append(record)
								print >> report, record.id
								print >> report, len(record.seq)
								print >> report, alignment1.title			
								print >> report, alignment2.title
								print >> report, hsp1.score
								print >> report, hsp2.score
								print >> report, hsp1.identities
								print >> report, hsp2.identities
								print >> report, "---------"
								
				handle2.close()	
	handle.close()	

FGShit5UTR = list(set(FGShit5UTR))

# now need to remove these from FGS set

for record in FGShit5UTR:
	b.remove(record)


print >> report, """

	
		d) spanning from 3' UTR

"""

FGShit3UTR = []

for record in b:	# b = the FGS set between 50 and 98%

	output_handle = open("fasta1.fasta", "w")		
	SeqIO.write(record, output_handle, "fasta")
	output_handle.close()  	

	blast_cline = NcbiblastnCommandline(db="protein_FGS_500", num_alignments=1, num_threads=4, query="fasta1.fasta", outfmt=5, out="out1.xml", max_target_seqs=1)
	blast_cline()
	
	handle = open("out1.xml", "rU")
	blast_record1 = NCBIXML.read(handle)
	for alignment1 in blast_record1.alignments:		
		for hsp1 in alignment1.hsps:
        		if hsp1.identities >= (len(record.seq)*0.4):

				blast_cline = NcbiblastnCommandline(db="protein_FGS_3_UTR", num_alignments=1, num_threads=4, query="fasta1.fasta", outfmt=5, out="out2.xml", max_target_seqs=1)
				blast_cline()
	
				handle2 = open("out2.xml", "rU")
				blast_record2 = NCBIXML.read(handle2)
				for alignment2 in blast_record2.alignments:		
					for hsp2 in alignment2.hsps:
        					if hsp2.identities >= 40:
							if alignment1.title[alignment1.title.find("G"):(alignment1.title.find("G"))+13] == alignment2.title[alignment2.title.find("G"):(alignment2.title.find("G"))+13]:
								FGShit3UTR.append(record)
								print >> report, record.id
								print >> report, len(record.seq)
								print >> report, alignment1.title			
								print >> report, alignment2.title
								print >> report, hsp1.score
								print >> report, hsp2.score
								print >> report, hsp1.identities
								print >> report, hsp2.identities
								print >> report, "---------"
								
				handle2.close()	
	handle.close()	
	

FGShit3UTR = list(set(FGShit3UTR))

# now need to remove these from FGS set

for record in FGShit3UTR:
	b.remove(record)


print >> results, """

		c) spanning from 5' UTR of FGS
			based on having 50 bp in common with 5' UTR of a FGS gene model
"""
print >> results, len(FGShit5UTR)
for record in FGShit5UTR:
	print >> results, record.id


#**************************************************************

#take FGS span from 5' UTR and blast against protein FGS to retrieve info on genemodels and antisense

antisense7 = []
print >> genemodels, "GRMZM # for span from 5' FGS:"
for record in FGShit5UTR:

	output_handle = open("fasta1.fasta", "w")		
	SeqIO.write(record, output_handle, "fasta")
	output_handle.close()  	

	blast_cline = NcbiblastnCommandline(db="protein_FGS", num_alignments=1, num_threads=4, query="fasta1.fasta", outfmt=5, out="out1.xml", max_target_seqs=1)
	blast_cline()
	
	handle = open("out1.xml", "rU")
	blast_record = NCBIXML.read(handle)
	for alignment in blast_record.alignments:		
		for hsp in alignment.hsps:
			print >> genemodels, alignment.title[alignment.title.find("G"):(alignment.title.find("G"))+13]
        		if hsp.sbjct_start > hsp.sbjct_end:
				antisense7.append(record)
				print >> results, "Antisense span from 5' FGS:"
				print >> results, record.id
				print >> results, alignment.title
				print >> results, "~~~~~~~~~~~~~~~~~~"

	handle.close()


antisense7 = list(set(antisense7))
print >> results, """

Number of antisense transcripts that span from 5':
"""
print >> results, len(antisense7)

#**************************************************************


print >> results, """

		d) spanning gene from 3' UTR of FGS set
			based on having 50 bp in common with the 3' UTR of the gene model
"""
print >> results, len(FGShit3UTR)
for record in FGShit3UTR:
	print >> results, record.id

#**************************************************************

#take FGS span from 3' UTR and blast against protein FGS to retrieve info on genemodels and antisense

antisense8 = []
print >> genemodels, "GRMZM # for span from 3' FGS:"
for record in FGShit3UTR:

	output_handle = open("fasta1.fasta", "w")		
	SeqIO.write(record, output_handle, "fasta")
	output_handle.close()  	

	blast_cline = NcbiblastnCommandline(db="protein_FGS", num_alignments=1, num_threads=4, query="fasta1.fasta", outfmt=5, out="out1.xml", max_target_seqs=1)
	blast_cline()
	
	handle = open("out1.xml", "rU")
	blast_record = NCBIXML.read(handle)
	for alignment in blast_record.alignments:		
		for hsp in alignment.hsps:
			print >> genemodels, alignment.title[alignment.title.find("G"):(alignment.title.find("G"))+13]
        		if hsp.sbjct_start > hsp.sbjct_end:
				antisense8.append(record)
				print >> results, "Antisense span from 3' FGS:"
				print >> results, record.id
				print >> results, alignment.title
				print >> results, "~~~~~~~~~~~~~~~~~~"

	handle.close()


antisense8 = list(set(antisense8))
print >> results, """

Number of antisense transcripts that span from 3':
"""
print >> results, len(antisense8)

#**************************************************************


print >> results, """


number of transcripts remaining in 50-98% coverage transcripts of FGS gene set:"""
print >> results, len(b)
print >> results, """

"""
		

print >> report, """

	
		e) spanning to include intron

"""


FGSspanintron = []

for record in b:	# b = the known set between 50 and 98%

	output_handle = open("fasta1.fasta", "w")		
	SeqIO.write(record, output_handle, "fasta")
	output_handle.close()  	

	blast_cline = NcbiblastnCommandline(db="protein_FGS_2exons", num_alignments=1, num_threads=4, query="fasta1.fasta", outfmt=5, out="out1.xml", max_target_seqs=1)
	blast_cline()
	
	handle = open("out1.xml", "rU")
	blast_record1 = NCBIXML.read(handle)
	for alignment1 in blast_record1.alignments:		
		for hsp1 in alignment1.hsps:
        		if hsp1.identities >= (len(record.seq)*0.4):

				blast_cline = NcbiblastnCommandline(db="protein_FGS_introns", num_alignments=1, num_threads=4, query="fasta1.fasta", outfmt=5, out="out2.xml", max_target_seqs=1)
				blast_cline()
	
				handle2 = open("out2.xml", "rU")
				blast_record2 = NCBIXML.read(handle2)
				for alignment2 in blast_record2.alignments:		
					for hsp2 in alignment2.hsps:
        					if hsp2.identities >= 50:
							if alignment1.title[alignment1.title.find("G"):(alignment1.title.find("G"))+13] == alignment2.title[alignment2.title.find("G"):(alignment2.title.find("G"))+13]:
								FGSspanintron.append(record)
								print >> report, record.id
								print >> report, len(record.seq)
								print >> report, alignment1.title			
								print >> report, alignment2.title
								print >> report, hsp1.score
								print >> report, hsp2.score
								print >> report, hsp1.identities
								print >> report, hsp2.identities
								print >> report, "---------"
									
				handle2.close()	
	handle.close()	

print len(FGSspanintron)
FGSspanintron = list(set(FGSspanintron))
print len(FGSspanintron)

# now we need to remove those that span from an intron from our original b set, and that should leave us with 
# transcripts that span from somewhere in the CDS of the gene model

for record in FGSspanintron:
	b.remove(record)

print >> results, """

		e) spanning to include an intron (at least 50 bp in intron):"""
print >> results, len(FGSspanintron)
for record in FGSspanintron:
	print >> results, record.id


#**************************************************************

#take FGS span from intron and blast against protein FGS to retrieve info on genemodels and antisense

antisense9 = []
print >> genemodels, "GRMZM # for span from intron:"
for record in FGSspanintron:

	output_handle = open("fasta1.fasta", "w")		
	SeqIO.write(record, output_handle, "fasta")
	output_handle.close()  	

	blast_cline = NcbiblastnCommandline(db="protein_FGS", num_alignments=1, num_threads=4, query="fasta1.fasta", outfmt=5, out="out1.xml", max_target_seqs=1)
	blast_cline()
	
	handle = open("out1.xml", "rU")
	blast_record = NCBIXML.read(handle)
	for alignment in blast_record.alignments:		
		for hsp in alignment.hsps:
			print >> genemodels, alignment.title[alignment.title.find("G"):(alignment.title.find("G"))+13]
        		if hsp.sbjct_start > hsp.sbjct_end:
				antisense9.append(record)
				print >> results, "Antisense span from intron:"
				print >> results, record.id
				print >> results, alignment.title
				print >> results, "~~~~~~~~~~~~~~~~~~"

	handle.close()


antisense9 = list(set(antisense9))
print >> results, """

Number of antisense transcripts that span from intron:
"""
print >> results, len(antisense9)

#**************************************************************


print >> results, """

		f) spanning a FGS gene from the CDS:
			these were found by removing those that span from an intron from our original 
			set of 50-98% coverage over a FGS gene model:"""
print >> results, len(b)
for record in b:
	print >> results, record.id

#**************************************************************

#take FGS span CDS and blast against protein FGS to retrieve info on genemodels and antisense

antisense10 = []
print >> genemodels, "GRMZM # for span from CDS:"
for record in b:

	output_handle = open("fasta1.fasta", "w")		
	SeqIO.write(record, output_handle, "fasta")
	output_handle.close()  	

	blast_cline = NcbiblastnCommandline(db="protein_FGS", num_alignments=1, num_threads=4, query="fasta1.fasta", outfmt=5, out="out1.xml", max_target_seqs=1)
	blast_cline()
	
	handle = open("out1.xml", "rU")
	blast_record = NCBIXML.read(handle)
	for alignment in blast_record.alignments:		
		for hsp in alignment.hsps:
			print >> genemodels, alignment.title[alignment.title.find("G"):(alignment.title.find("G"))+13]
        		if hsp.sbjct_start > hsp.sbjct_end:
				antisense10.append(record)
				print >> results, "Antisense span from CDS:"
				print >> results, record.id
				print >> results, alignment.title
				print >> results, "~~~~~~~~~~~~~~~~~~"

	handle.close()


antisense10 = list(set(antisense10))
print >> results, """

Number of antisense transcripts that span from CDS:
"""
print >> results, len(antisense10)


#**************************************************************
#**************************************************************


print >> report, """

IV. Next we will look at the set with coverage less than 50% in FGS and determine 
	where they are located within the genome, such as up or down stream, UTRs, within an intron
	
"""


print >> results, """

**************************************************************************************************

IV. Next we will look at the set with coverage less than 50% in FGS and determine 
	where they are located within the genome, such as up or down stream, UTRs, within an intron


"""

#>>>>>>>>>>>>>>>>>>>>>>>>>>>>>>>>>>>>>>>>>>>>>>>>>>>>>>>>>>>>>>>>>>>>>>>>>>>>>>>>>>>>>>>>>>>>>>>>>>>>>>>

# Another Prologue

#After going through and manually checking the first set of results on miRNA, there 
#was one transcript that was misplaced as a result of having low % identity with an FGS model,
#yet it still spanned from the up to downstream region of the gene.
#So, we are going to add another parameter in here that will account for this type of transcript.
#We will do this by searching for > 50 bp identity to up region, then down region, and then those
#that are in both with be considered to span the gene from the up to downstream region


print >> report, """
>>>>>>>>>>>>>>>>>>>>>>>>>>>>>>>>>>>>>>>>>>>>>>>>>>>>>>>>>>>>>>>>>>>>>>>>>>>>>>>>>>>>>>>>>>>>>>>>>>

Prologue up/down -- Find the transcripts that span from the up to down stream region


"""


FGSspan_updown2 = []

for record in L:	

	output_handle = open("fasta1.fasta", "w")		
	SeqIO.write(record, output_handle, "fasta")
	output_handle.close()  	

	blast_cline = NcbiblastnCommandline(db="protein_FGS_500", num_alignments=1, num_threads=4, query="fasta1.fasta", outfmt=5, out="out1.xml", max_target_seqs=1)
	blast_cline()
	
	handle = open("out1.xml", "rU")
	blast_record1 = NCBIXML.read(handle)
	for alignment1 in blast_record1.alignments:		
		for hsp1 in alignment1.hsps:
			if hsp1.identities > (len(record.seq)*0.4):

				blast_cline = NcbiblastnCommandline(db="protein_FGS_500up", num_alignments=1, num_threads=4, query="fasta1.fasta", outfmt=5, out="out2.xml", max_target_seqs=1)
				blast_cline()
				
				handle2 = open("out2.xml", "rU")
				blast_record2 = NCBIXML.read(handle2)
				for alignment2 in blast_record2.alignments:		
					for hsp2 in alignment2.hsps:
						if hsp2.identities > 50:
							if alignment1.title[alignment1.title.find("G"):(alignment1.title.find("G"))+13] == alignment2.title[alignment2.title.find("G"):(alignment2.title.find("G"))+13]:
	
								blast_cline = NcbiblastnCommandline(db="protein_FGS_500down", num_alignments=1, num_threads=4, query="fasta1.fasta", outfmt=5, out="out3.xml", max_target_seqs=1)
								blast_cline()
				
								handle3 = open("out3.xml", "rU")
								blast_record3 = NCBIXML.read(handle3)
								for alignment3 in blast_record3.alignments:		
									for hsp3 in alignment3.hsps:
										if hsp3.identities > 50:
											if alignment2.title[alignment2.title.find("G"):(alignment2.title.find("G"))+13] == alignment3.title[alignment3.title.find("G"):(alignment3.title.find("G"))+13]:
												FGSspan_updown2.append(record)
												print >> report, record.id
												print >> report, len(record.seq)
												print >> report, alignment1.title			
												print >> report, alignment2.title
												print >> report, "hsp1.score"
												print >> report, hsp1.score
												print >> report, "hsp2.score"
												print >> report, hsp2.score
												print >> report, "---------"
								
								handle3.close()									
				handle2.close()	
	handle.close()	

FGSspan_updown2 = list(set(FGSspan_updown2))


for record in FGSspan_updown2:
	L.remove(record)


print >> results, """

>>>>>>>>>>>>>>>>>>>>>>>>>>>>>>>>>>>>>>>>>>>>>>>>>>>>>>>>>>>>>>>>>>>>>>>>>>>>>>>>>>>>>>>>>>
Another Prologue to find those transcripts that span from up to downstream regions 


Number of transcripts that span up to downstream in an FGS gene model:"""
print >> results, len(FGSspan_updown2)
for record in FGSspan_updown2:
	print >> results, record.id

print >> results, """
<<<<<<<<<<<<<<<<<<<<<<<<<<<<<<<<<<<<<<<<<<<<<<<<<<<<<<<<<<<<<<<<<<<<<<<<<<<<<<<<<<<<<<<<<
"""


#**********************************************************************
#take FGS span up to downstream and blast against protein FGS to retrieve info on genemodels and antisense

antisense11 = []
print >> genemodels, "GRMZM # for span up to downstream in FGS:"
for record in FGSspan_updown2:

	output_handle = open("fasta1.fasta", "w")		
	SeqIO.write(record, output_handle, "fasta")
	output_handle.close()  	

	blast_cline = NcbiblastnCommandline(db="protein_FGS", num_alignments=1, num_threads=4, query="fasta1.fasta", outfmt=5, out="out1.xml", max_target_seqs=1)
	blast_cline()
	
	handle = open("out1.xml", "rU")
	blast_record = NCBIXML.read(handle)
	for alignment in blast_record.alignments:		
		for hsp in alignment.hsps:
			print >> genemodels, alignment.title[alignment.title.find("G"):(alignment.title.find("G"))+13]
        		if hsp.sbjct_start > hsp.sbjct_end:
				antisense11.append(record)
				print >> results, "Antisense span up to downstream in FGS:"
				print >> results, record.id
				print >> results, alignment.title
				print >> results, "~~~~~~~~~~~~~~~~~~"

	handle.close()


antisense11 = list(set(antisense11))
print >> results, """

Number of antisense transcripts that span from up to downstream in FGS:
"""
print >> results, len(antisense11)

#**********************************************************************


print >> results, """

Left in < 50% coverage set:"""

print >> results, len(L)


#**********************************************************************
# end prologues


#	1) < 50% coverage upstream


print >> report, """

	1) within upstream region

"""

FGSup = []

for record in L:	

	output_handle = open("fasta1.fasta", "w")		
	SeqIO.write(record, output_handle, "fasta")
	output_handle.close()  	

	blast_cline = NcbiblastnCommandline(db="protein_FGS_500", num_alignments=1, num_threads=4, query="fasta1.fasta", outfmt=5, out="out1.xml", max_target_seqs=1)
	blast_cline()
	
	handle = open("out1.xml", "rU")
	blast_record1 = NCBIXML.read(handle)
	for alignment1 in blast_record1.alignments:		
		for hsp1 in alignment1.hsps:
        		if hsp1.identities >= (len(record.seq)*0.3):

				blast_cline = NcbiblastnCommandline(db="protein_FGS_500up", num_alignments=1, num_threads=4, query="fasta1.fasta", outfmt=5, out="out2.xml", max_target_seqs=1)
				blast_cline()
	
				handle2 = open("out2.xml", "rU")
				blast_record2 = NCBIXML.read(handle2)
				for alignment2 in blast_record2.alignments:		
					for hsp2 in alignment2.hsps:
        					if hsp2.identities == hsp1.identities:
							if alignment1.title[alignment1.title.find("G"):(alignment1.title.find("G"))+13] == alignment2.title[alignment2.title.find("G"):(alignment2.title.find("G"))+13]:
								FGSup.append(record)
								print >> report, record.id
								print >> report, len(record.seq)
								print >> report, alignment1.title			
								print >> report, alignment2.title
								print >> report, hsp1.score
								print >> report, hsp2.score
								print >> report, hsp1.identities
								print >> report, hsp2.identities
								print >> report, "---------"
										
				handle2.close()	
	handle.close()	
	

FGSup = list(set(FGSup))

# remove these from L

for record in FGSup:
	L.remove(record)


print >> results, """

	1) within upstream region:"""
print >> results, len(FGSup)	
for record in FGSup:
	print >> results, record.id	

#**********************************************************************
#take FGS <50% in upstream and blast against protein FGS to retrieve info on genemodels and antisense

antisense12 = []
print >> genemodels, "GRMZM # for within upstream of FGS:"
for record in FGSup:

	output_handle = open("fasta1.fasta", "w")		
	SeqIO.write(record, output_handle, "fasta")
	output_handle.close()  	

	blast_cline = NcbiblastnCommandline(db="protein_FGS", num_alignments=1, num_threads=4, query="fasta1.fasta", outfmt=5, out="out1.xml", max_target_seqs=1)
	blast_cline()
	
	handle = open("out1.xml", "rU")
	blast_record = NCBIXML.read(handle)
	for alignment in blast_record.alignments:		
		for hsp in alignment.hsps:
			print >> genemodels, alignment.title[alignment.title.find("G"):(alignment.title.find("G"))+13]
        		if hsp.sbjct_start > hsp.sbjct_end:
				antisens12.append(record)
				print >> results, "Antisense within upstream of FGS:"
				print >> results, record.id
				print >> results, alignment.title
				print >> results, "~~~~~~~~~~~~~~~~~~"

	handle.close()


antisense12 = list(set(antisense12))
print >> results, """

Number of antisense transcripts within upstream of FGS:
"""
print >> results, len(antisense12)

#**********************************************************************


print >> results, """

Number of transcripts remaining in set after removing upstream hits:"""
print >> results, len(L)
print >> results, """

"""


#	2) < 50% coverage downstream


print >> report, """

	2) within downstream region
"""


FGSdown = []

for record in L:	

	output_handle = open("fasta1.fasta", "w")		
	SeqIO.write(record, output_handle, "fasta")
	output_handle.close()  	

	blast_cline = NcbiblastnCommandline(db="protein_FGS_500", num_alignments=1, num_threads=4, query="fasta1.fasta", outfmt=5, out="out1.xml", max_target_seqs=1)
	blast_cline()
	
	handle = open("out1.xml", "rU")
	blast_record1 = NCBIXML.read(handle)
	for alignment1 in blast_record1.alignments:		
		for hsp1 in alignment1.hsps:
        		if hsp1.identities >= (len(record.seq)*0.3):

				blast_cline = NcbiblastnCommandline(db="protein_FGS_500down", num_alignments=1, num_threads=4, query="fasta1.fasta", outfmt=5, out="out2.xml", max_target_seqs=1)
				blast_cline()
	
				handle2 = open("out2.xml", "rU")
				blast_record2 = NCBIXML.read(handle2)
				for alignment2 in blast_record2.alignments:		
					for hsp2 in alignment2.hsps:
        					if hsp2.identities == hsp1.identities:
							if alignment1.title[alignment1.title.find("G"):(alignment1.title.find("G"))+13] == alignment2.title[alignment2.title.find("G"):(alignment2.title.find("G"))+13]:
								FGSdown.append(record)
								print >> report, record.id
								print >> report, len(record.seq)
								print >> report, alignment1.title			
								print >> report, alignment2.title
								print >> report, hsp1.score
								print >> report, hsp2.score
								print >> report, hsp1.identities
								print >> report, hsp2.identities
								print >> report, "---------"
										
				handle2.close()	
	handle.close()	
	

FGSdown = list(set(FGSdown))

# remove these from FGS set

for record in FGSdown:
	L.remove(record)


print >> results, """

	2) within downstream region:"""
print >> results, len(FGSdown)	
for record in FGSdown:
	print >> results, record.id	

#**********************************************************************
#take FGS <50% coverage in downstream and blast against protein FGS to retrieve info on genemodels and antisense

antisense13 = []
print >> genemodels, "GRMZM # for within downstream FGS:"
for record in FGSdown:

	output_handle = open("fasta1.fasta", "w")		
	SeqIO.write(record, output_handle, "fasta")
	output_handle.close()  	

	blast_cline = NcbiblastnCommandline(db="protein_FGS", num_alignments=1, num_threads=4, query="fasta1.fasta", outfmt=5, out="out1.xml", max_target_seqs=1)
	blast_cline()
	
	handle = open("out1.xml", "rU")
	blast_record = NCBIXML.read(handle)
	for alignment in blast_record.alignments:		
		for hsp in alignment.hsps:
			print >> genemodels, alignment.title[alignment.title.find("G"):(alignment.title.find("G"))+13]
        		if hsp.sbjct_start > hsp.sbjct_end:
				antisense13.append(record)
				print >> results, "Antisense within downstream FGS:"
				print >> results, record.id
				print >> results, alignment.title
				print >> results, "~~~~~~~~~~~~~~~~~~"

        handle.close()


antisense13 = list(set(antisense13))
print >> results, """

Number of antisense transcripts within downstream FGS:
"""
print >> results, len(antisense13)

#**********************************************************************

print >> results, """

Number of transcripts remaining in set after removing downstream hits:"""
print >> results, len(L)
print >> results, """

"""


#~~~~~~~~~~~~~~~~~~~~~~~~~~~~~~~~~~~~~~~~~~~~~~~~~~~~~~~~~~~~~~~~~~~~~~~~~~~~~~~~~~~~~~~~~~~~~~~~
#~~~~~~~~~~~~~~~~~~~~~~~~~~~~~~~~~~~~~~~~~~~~~~~~~~~~~~~~~~~~~~~~~~~~~~~~~~~~~~~~~~~~~~~~~~~~~~~~
# now we need to make sure that these transcripts don't span from
# both UTRs (similar problem to the one mentioned above with transcripts spanning from up to
# downstream)

print >> report, """
 
~~~~~~~~~~~~~~~~~~~~~~~~~~~~~~~~~~~~~~~~~~~~~~~~~~~~~~~~~~~~~~~~~~~~~~~~~~~~~~~~~~~~~~~~~~~~~~~~~~
Find the transcripts that span between the UTRs


"""

FGSspan_UTR_2 = []

for record in L:	

	output_handle = open("fasta1.fasta", "w")		
	SeqIO.write(record, output_handle, "fasta")
	output_handle.close()  	

	blast_cline = NcbiblastnCommandline(db="protein_FGS_500", num_alignments=1, num_threads=4, query="fasta1.fasta", outfmt=5, out="out1.xml", max_target_seqs=1)
	blast_cline()
	
	handle = open("out1.xml", "rU")
	blast_record1 = NCBIXML.read(handle)
	for alignment1 in blast_record1.alignments:		
		for hsp1 in alignment1.hsps:
			if hsp1.identities > ((len(record.seq)*0.4)):

				blast_cline = NcbiblastnCommandline(db="protein_FGS_5_UTR", num_alignments=1, num_threads=4, query="fasta1.fasta", outfmt=5, out="out2.xml", max_target_seqs=1)
				blast_cline()
				
				handle2 = open("out2.xml", "rU")
				blast_record2 = NCBIXML.read(handle2)
				for alignment2 in blast_record2.alignments:		
					for hsp2 in alignment2.hsps:
						if hsp2.identities > 40:
							if alignment1.title[alignment1.title.find("G"):(alignment1.title.find("G"))+13] == alignment2.title[alignment2.title.find("G"):(alignment2.title.find("G"))+13]:

								blast_cline = NcbiblastnCommandline(db="protein_FGS_3_UTR", num_alignments=1, num_threads=4, query="fasta1.fasta", outfmt=5, out="out3.xml", max_target_seqs=1)
								blast_cline()
				
								handle3 = open("out3.xml", "rU")
								blast_record3 = NCBIXML.read(handle3)
								for alignment3 in blast_record3.alignments:		
									for hsp3 in alignment3.hsps:
										if hsp3.identities > 40:
											if alignment2.title[alignment2.title.find("G"):(alignment2.title.find("G"))+13] == alignment3.title[alignment3.title.find("G"):(alignment3.title.find("G"))+13]:
												FGSspan_UTR_2.append(record)
												print >> report, record.id
												print >> report, len(record.seq)
												print >> report, alignment1.title			
												print >> report, alignment2.title
												print >> report, "hsp1.score"
												print >> report, hsp1.score
												print >> report, "hsp2.score"
												print >> report, hsp2.score
												print >> report, "---------"									
								handle3.close()									
				handle2.close()	
	handle.close()	

FGSspan_UTR_2 = list(set(FGSspan_UTR_2))


for record in FGSspan_UTR_2:
	L.remove(record)


print >> results, """


~~~~~~~~~~~~~~~~~~~~~~~~~~~~~~~~~~~~~~~~~~~~~~~~~~~~~~~~~~~~~~~~~~~~~~~~~~~~~~~~~~~~~
Before reporting the following UTR results, we needed to make sure 
that the transcripts were not aligning to both the 5' and 3' UTR.
In that case, they would be considered to span a gene from a UTR
and not within one UTR specifically.

After our search, the number of transcripts that were in both:"""
print >> results, len(FGSspan_UTR_2)
for record in FGSspan_UTR_2:
	print >> results, record.id


#**********************************************************************
#take FGS span from 5' to 3' UTR and blast against protein FGS to retrieve info on genemodels and antisense

antisense14 = []
print >> genemodels, "GRMZM # for span UTRs FGS:"
for record in FGSspan_UTR_2:

	output_handle = open("fasta1.fasta", "w")		
	SeqIO.write(record, output_handle, "fasta")
	output_handle.close()  	

	blast_cline = NcbiblastnCommandline(db="protein_FGS", num_alignments=1, num_threads=4, query="fasta1.fasta", outfmt=5, out="out1.xml", max_target_seqs=1)
	blast_cline()
	
	handle = open("out1.xml", "rU")
	blast_record = NCBIXML.read(handle)
	for alignment in blast_record.alignments:		
		for hsp in alignment.hsps:
			print >> genemodels, alignment.title[alignment.title.find("G"):(alignment.title.find("G"))+13]
        		if hsp.sbjct_start > hsp.sbjct_end:
				antisense14.append(record)
				print >> results, "Antisense span UTRs FGS:"
				print >> results, record.id
				print >> results, alignment.title
				print >> results, "~~~~~~~~~~~~~~~~~~"

	handle.close()


antisense14 = list(set(antisense14))
print >> results, """

Number of antisense transcripts span UTRs FGS:
"""
print >> results, len(antisense14)

#**********************************************************************


print >> results, """
These were removed from our set, and left:"""
print >> results, len(L)
print >> results, """

Below reveals the transcripts completely within either UTR.
~~~~~~~~~~~~~~~~~~~~~~~~~~~~~~~~~~~~~~~~~~~~~~~~~~~~~~~~~~~~~~~~~~~~~~~~~~~~~~~~~~~~~"""

#~~~~~~~~~~~~~~~~~~~~~~~~~~~~~~~~~~~~~~~~~~~~~~~~~~~~~~~~~~~~~~~~~~~~~~~~~~~~~~~~~~~~~~~~
#~~~~~~~~~~~~~~~~~~~~~~~~~~~~~~~~~~~~~~~~~~~~~~~~~~~~~~~~~~~~~~~~~~~~~~~~~~~~~~~~~~~~~~~~


#	3) in 5' UTR of FGS set
#		


print >> report, """

	3) within 5' UTR of FGS set

"""


FGS5UTR = []

for record in L:	

	output_handle = open("fasta1.fasta", "w")		
	SeqIO.write(record, output_handle, "fasta")
	output_handle.close()  	

	blast_cline = NcbiblastnCommandline(db="protein_FGS_500", num_alignments=1, num_threads=4, query="fasta1.fasta", outfmt=5, out="out1.xml", max_target_seqs=1)
	blast_cline()
	
	handle = open("out1.xml", "rU")
	blast_record1 = NCBIXML.read(handle)
	for alignment1 in blast_record1.alignments:		
		for hsp1 in alignment1.hsps:
        		if hsp1.identities >= (len(record.seq)*0.4):

				blast_cline = NcbiblastnCommandline(db="protein_FGS_5_UTR", num_alignments=1, num_threads=4, query="fasta1.fasta", outfmt=5, out="out2.xml", max_target_seqs=1)
				blast_cline()
	
				handle2 = open("out2.xml", "rU")
				blast_record2 = NCBIXML.read(handle2)
				for alignment2 in blast_record2.alignments:		
					for hsp2 in alignment2.hsps:
        					if hsp2.identities == hsp1.identities:
							if alignment1.title[alignment1.title.find("G"):(alignment1.title.find("G"))+13] == alignment2.title[alignment2.title.find("G"):(alignment2.title.find("G"))+13]:
								FGS5UTR.append(record)
								print >> report, record.id
								print >> report, len(record.seq)
								print >> report, alignment1.title			
								print >> report, alignment2.title
								print >> report, hsp1.score
								print >> report, hsp2.score
								print >> report, hsp1.identities
								print >> report, hsp2.identities
								print >> report, "---------"
										
				handle2.close()	
	handle.close()	


FGS5UTR = list(set(FGS5UTR))

for record in FGS5UTR:
	L.remove(record)

print >> results, """


	3) in 5' UTR of FGS set:"""
print >> results, len(FGS5UTR)
for record in FGS5UTR:
	print >> results, record.id


#**********************************************************************
#take FGS <50% within 5' UTR and blast against protein FGS to retrieve info on genemodels and antisense

antisense15 = []
print >> genemodels, "GRMZM # for within 5' UTR FGS:"
for record in FGS5UTR:

	output_handle = open("fasta1.fasta", "w")		
	SeqIO.write(record, output_handle, "fasta")
	output_handle.close()  	

	blast_cline = NcbiblastnCommandline(db="protein_FGS", num_alignments=1, num_threads=4, query="fasta1.fasta", outfmt=5, out="out1.xml", max_target_seqs=1)
	blast_cline()
	
	handle = open("out1.xml", "rU")
	blast_record = NCBIXML.read(handle)
	for alignment in blast_record.alignments:		
		for hsp in alignment.hsps:
			print >> genemodels, alignment.title[alignment.title.find("G"):(alignment.title.find("G"))+13]
        		if hsp.sbjct_start > hsp.sbjct_end:
				antisense15.append(record)
				print >> results, "Antisense within 5' UTR FGS:"
				print >> results, record.id
				print >> results, alignment.title
				print >> results, "~~~~~~~~~~~~~~~~~~"

	handle.close()


antisense15 = list(set(antisense15))
print >> results, """

Number of antisense transcripts within 5' UTR FGS:
"""
print >> results, len(antisense15)

#**********************************************************************


#	4) in 3' UTR of FGS set
#		


print >> report, """

	4) within 3' UTR of FGS set

"""

FGS3UTR = []

for record in L:	

	output_handle = open("fasta1.fasta", "w")		
	SeqIO.write(record, output_handle, "fasta")
	output_handle.close()  	

	blast_cline = NcbiblastnCommandline(db="protein_FGS_500", num_alignments=1, num_threads=4, query="fasta1.fasta", outfmt=5, out="out1.xml", max_target_seqs=1)
	blast_cline()
	
	handle = open("out1.xml", "rU")
	blast_record1 = NCBIXML.read(handle)
	for alignment1 in blast_record1.alignments:		
		for hsp1 in alignment1.hsps:
        		if hsp1.identities >= (len(record.seq)*0.4):

				blast_cline = NcbiblastnCommandline(db="protein_FGS_3_UTR", num_alignments=1, num_threads=4, query="fasta1.fasta", outfmt=5, out="out2.xml", max_target_seqs=1)
				blast_cline()
	
				handle2 = open("out2.xml", "rU")
				blast_record2 = NCBIXML.read(handle2)
				for alignment2 in blast_record2.alignments:		
					for hsp2 in alignment2.hsps:
        					if hsp2.identities == hsp1.identities:
							if alignment1.title[alignment1.title.find("G"):(alignment1.title.find("G"))+13] == alignment2.title[alignment2.title.find("G"):(alignment2.title.find("G"))+13]:
								FGS3UTR.append(record)
								print >> report, record.id
								print >> report, len(record.seq)
								print >> report, alignment1.title			
								print >> report, alignment2.title
								print >> report, hsp1.score
								print >> report, hsp2.score
								print >> report, hsp1.identities
								print >> report, hsp2.identities
								print >> report, "---------"
								
				handle2.close()	
	handle.close()	
	


FGS3UTR = list(set(FGS3UTR))

for record in FGS3UTR:
	L.remove(record)


print >> results, """

	4) in 3' UTR of FGS set:"""
print >> results, len(FGS3UTR)
for record in FGS3UTR:
	print >> results, record.id


#**********************************************************************
#take FGS <50% within 3' UTR and blast against protein FGS to retrieve info on genemodels and antisense

antisense16 = []
print >> genemodels, "GRMZM # for within 3' UTR FGS:"
for record in FGS3UTR:

	output_handle = open("fasta1.fasta", "w")		
	SeqIO.write(record, output_handle, "fasta")
	output_handle.close()  	

	blast_cline = NcbiblastnCommandline(db="protein_FGS", num_alignments=1, num_threads=4, query="fasta1.fasta", outfmt=5, out="out1.xml", max_target_seqs=1)
	blast_cline()
	
	handle = open("out1.xml", "rU")
	blast_record = NCBIXML.read(handle)
	for alignment in blast_record.alignments:		
		for hsp in alignment.hsps:
			print >> genemodels, alignment.title[alignment.title.find("G"):(alignment.title.find("G"))+13]
        		if hsp.sbjct_start > hsp.sbjct_end:
				antisense16.append(record)
				print >> results, "Antisense within 3' UTR FGS:"
				print >> results, record.id
				print >> results, alignment.title
				print >> results, "~~~~~~~~~~~~~~~~~~"

	handle.close()


antisense16 = list(set(antisense16))
print >> results, """

Number of antisense transcripts within 3' UTR FGS:
"""
print >> results, len(antisense16)

#**********************************************************************


print >> results, """

Number of transcripts remaining in set after removing UTR hits:"""
print >> results, len(L)
print >> results, """

"""


#	5) within an intron of FGS gene model


print >> report, """

	5) within an intron of FGS gene model
 			

"""

FGSintronic = []

for record in L:

	output_handle = open("fasta1.fasta", "w")		
	SeqIO.write(record, output_handle, "fasta")
	output_handle.close()  	

	blast_cline = NcbiblastnCommandline(db="protein_FGS_2exons", num_alignments=1, num_threads=4, query="fasta1.fasta", outfmt=5, out="out1.xml", max_target_seqs=1)
	blast_cline()
	
	handle = open("out1.xml", "rU")
	blast_record1 = NCBIXML.read(handle)
	for alignment1 in blast_record1.alignments:		
		for hsp1 in alignment1.hsps:
        		if hsp1.identities >= (len(record.seq)*0.4):

				blast_cline = NcbiblastnCommandline(db="protein_FGS_introns", num_alignments=1, num_threads=4, query="fasta1.fasta", outfmt=5, out="out2.xml", max_target_seqs=1)
				blast_cline()
	
				handle2 = open("out2.xml", "rU")
				blast_record2 = NCBIXML.read(handle2)
				for alignment2 in blast_record2.alignments:		
					for hsp2 in alignment2.hsps:
        					if hsp2.identities == hsp1.identities:
							if alignment1.title[alignment1.title.find("G"):(alignment1.title.find("G"))+13] == alignment2.title[alignment2.title.find("G"):(alignment2.title.find("G"))+13]:
								FGSintronic.append(record)
								print >> report, record.id
								print >> report, len(record.seq)
								print >> report, alignment1.title			
								print >> report, alignment2.title
								print >> report, hsp1.score
								print >> report, hsp2.score
								print >> report, hsp1.identities
								print >> report, hsp2.identities
								print >> report, "---------"
										
				handle2.close()	
	handle.close()	

FGSintronic = list(set(FGSintronic))

for record in FGSintronic:
	L.remove(record)


print >> results, """
 

	5) within intron:"""
print >> results, len(FGSintronic)
for record in FGSintronic:
	print >> results, record.id

#**********************************************************************
#take FGS <50% within intron and blast against protein FGS to retrieve info on genemodels and antisense

antisense17 = []
print >> genemodels, "GRMZM # for within intron FGS:"
for record in FGSintronic:

	output_handle = open("fasta1.fasta", "w")		
	SeqIO.write(record, output_handle, "fasta")
	output_handle.close()  	

	blast_cline = NcbiblastnCommandline(db="protein_FGS", num_alignments=1, num_threads=4, query="fasta1.fasta", outfmt=5, out="out1.xml", max_target_seqs=1)
	blast_cline()
	
	handle = open("out1.xml", "rU")
	blast_record = NCBIXML.read(handle)
	for alignment in blast_record.alignments:		
		for hsp in alignment.hsps:
			print >> genemodels, alignment.title[alignment.title.find("G"):(alignment.title.find("G"))+13]
        		if hsp.sbjct_start > hsp.sbjct_end:
				antisense17.append(record)
				print >> results, "Antisense within intron FGS:"
				print >> results, record.id
				print >> results, alignment.title
				print >> results, "~~~~~~~~~~~~~~~~~~"

	handle.close()


antisense17 = list(set(antisense17))
print >> results, """

Number of antisense transcripts within intron FGS:
"""
print >> results, len(antisense17)

#**********************************************************************


print >> report, """

	6) within CDS of FGS gene model
 			

"""

FGSCDS = []

for record in L:

	output_handle = open("fasta1.fasta", "w")		
	SeqIO.write(record, output_handle, "fasta")
	output_handle.close()  	

	blast_cline = NcbiblastnCommandline(db="protein_FGS", num_alignments=1, num_threads=4, query="fasta1.fasta", outfmt=5, out="out1.xml", max_target_seqs=1)
	blast_cline()
	
	handle = open("out1.xml", "rU")
	blast_record1 = NCBIXML.read(handle)
	for alignment1 in blast_record1.alignments:		
		for hsp1 in alignment1.hsps:
        		if hsp1.identities >= (len(record.seq)*0.4):

				blast_cline = NcbiblastnCommandline(db="protein_FGS_cds", num_alignments=1, num_threads=4, query="fasta1.fasta", outfmt=5, out="out2.xml", max_target_seqs=1)
				blast_cline()
	
				handle2 = open("out2.xml", "rU")
				blast_record2 = NCBIXML.read(handle2)
				for alignment2 in blast_record2.alignments:		
					for hsp2 in alignment2.hsps:
        					if hsp2.identities == hsp1.identities:
							if alignment1.title[alignment1.title.find("G"):(alignment1.title.find("G"))+13] == alignment2.title[alignment2.title.find("G"):(alignment2.title.find("G"))+13]:
								FGSCDS.append(record)
								print >> report, record.id
								print >> report, len(record.seq)
								print >> report, alignment1.title			
								print >> report, alignment2.title
								print >> report, hsp1.score
								print >> report, hsp2.score
								print >> report, hsp1.identities
								print >> report, hsp2.identities
								print >> report, "---------"
										
				handle2.close()	
	handle.close()	

FGSCDS = list(set(FGSCDS))

for record in FGSCDS:
	L.remove(record)


print >> results, """
 

	6) within CDS:"""
print >> results, len(FGSCDS)
for record in FGSCDS:
	print >> results, record.id

#**********************************************************************
#take FGS <50% within CDS and blast against protein FGS to retrieve info on genemodels and antisense

antisense18 = []
print >> genemodels, "GRMZM # for within CDS FGS:"
for record in FGSCDS:

	output_handle = open("fasta1.fasta", "w")		
	SeqIO.write(record, output_handle, "fasta")
	output_handle.close()  	

	blast_cline = NcbiblastnCommandline(db="protein_FGS", num_alignments=1, num_threads=4, query="fasta1.fasta", outfmt=5, out="out1.xml", max_target_seqs=1)
	blast_cline()
	
	handle = open("out1.xml", "rU")
	blast_record = NCBIXML.read(handle)
	for alignment in blast_record.alignments:		
		for hsp in alignment.hsps:
			print >> genemodels, alignment.title[alignment.title.find("G"):(alignment.title.find("G"))+13]
        		if hsp.sbjct_start > hsp.sbjct_end:
				antisense18.append(record)
				print >> results, "Antisense within CDS FGS:"
				print >> results, record.id
				print >> results, alignment.title
				print >> results, "~~~~~~~~~~~~~~~~~~"

	handle.close()


antisense18 = list(set(antisense18))
print >> results, """

Number of antisense transcripts within CDS FGS:
"""
print >> results, len(antisense18)

#**********************************************************************


print >> results, """
 

***** 7) The remaining transcripts are in more than one of the previous locations:
"""
print >> results, len(L)
print >> results, """
"""


#	        a) within upstream region -- based on having > 50 bp sequence similarity 
#				with upstream region


print >> report, """

		a) within upstream region -- based on having > 50 bp sequence similarity 
				with upstream region

"""


FGShitup50 = []

for record in L:	

	output_handle = open("fasta1.fasta", "w")		
	SeqIO.write(record, output_handle, "fasta")
	output_handle.close()  	

	blast_cline = NcbiblastnCommandline(db="protein_FGS_500", num_alignments=1, num_threads=4, query="fasta1.fasta", outfmt=5, out="out1.xml", max_target_seqs=1)
	blast_cline()
	
	handle = open("out1.xml", "rU")
	blast_record1 = NCBIXML.read(handle)
	for alignment1 in blast_record1.alignments:		
		for hsp1 in alignment1.hsps:
        		if hsp1.identities >= (len(record.seq)*0.4):

				blast_cline = NcbiblastnCommandline(db="protein_FGS_500up", num_alignments=1, num_threads=4, query="fasta1.fasta", outfmt=5, out="out2.xml", max_target_seqs=1)
				blast_cline()
	
				handle2 = open("out2.xml", "rU")
				blast_record2 = NCBIXML.read(handle2)
				for alignment2 in blast_record2.alignments:		
					for hsp2 in alignment2.hsps:
        					if hsp2.identities >= 50:
							if alignment1.title[alignment1.title.find("G"):(alignment1.title.find("G"))+13] == alignment2.title[alignment2.title.find("G"):(alignment2.title.find("G"))+13]:
								FGShitup50.append(record)
								print >> report, record.id
								print >> report, len(record.seq)
								print >> report, alignment1.title			
								print >> report, alignment2.title
								print >> report, hsp1.score
								print >> report, hsp2.score
								print >> report, hsp1.identities
								print >> report, hsp2.identities
								print >> report, "---------"
										
				handle2.close()	
	handle.close()	
	

FGShitup50 = list(set(FGShitup50))

for record in FGShitup50:
	L.remove(record)

# remove these from FGS set

print >> results, """

We decided to distinguish between the transcripts that include either the up or downstream region.

		a) Those that span within upstream region:"""
print >> results, len(FGShitup50)
for record in FGShitup50:
	print >> results, record.id


#**********************************************************************
#take FGS < 50% partial to upstream and blast against protein FGS to retrieve info on genemodels and antisense

antisense19 = []
print >> genemodels, "GRMZM # for partial within upstream FGS:"
for record in FGShitup50:

	output_handle = open("fasta1.fasta", "w")		
	SeqIO.write(record, output_handle, "fasta")
	output_handle.close()  	

	blast_cline = NcbiblastnCommandline(db="protein_FGS", num_alignments=1, num_threads=4, query="fasta1.fasta", outfmt=5, out="out1.xml", max_target_seqs=1)
	blast_cline()
	
	handle = open("out1.xml", "rU")
	blast_record = NCBIXML.read(handle)
	for alignment in blast_record.alignments:		
		for hsp in alignment.hsps:
			print >> genemodels, alignment.title[alignment.title.find("G"):(alignment.title.find("G"))+13]
        		if hsp.sbjct_start > hsp.sbjct_end:
				antisense19.append(record)
				print >> results, "Antisense partial within upstream FGS:"
				print >> results, record.id
				print >> results, alignment.title
				print >> results, "~~~~~~~~~~~~~~~~~~"

	handle.close()


antisense19 = list(set(antisense19))
print >> results, """

Number of antisense transcripts partial within upstream FGS:
"""
print >> results, len(antisense19)

#**********************************************************************


#		b) within downstream region -- based on having > 50 bp sequence similarity with 
#			downstream region


print >> report, """

		b) within downstream region -- based on having > 50 bp sequence similarity 
				with downstream region

"""

FGShitdown50 = []

for record in L:	

	output_handle = open("fasta1.fasta", "w")		
	SeqIO.write(record, output_handle, "fasta")
	output_handle.close()  	

	blast_cline = NcbiblastnCommandline(db="protein_FGS_500", num_alignments=1, num_threads=4, query="fasta1.fasta", outfmt=5, out="out1.xml", max_target_seqs=1)
	blast_cline()
	
	handle = open("out1.xml", "rU")
	blast_record1 = NCBIXML.read(handle)
	for alignment1 in blast_record1.alignments:		
		for hsp1 in alignment1.hsps:
        		if hsp1.identities >= (len(record.seq)*0.4):

				blast_cline = NcbiblastnCommandline(db="protein_FGS_500down", num_alignments=1, num_threads=4, query="fasta1.fasta", outfmt=5, out="out2.xml", max_target_seqs=1)
				blast_cline()
	
				handle2 = open("out2.xml", "rU")
				blast_record2 = NCBIXML.read(handle2)
				for alignment2 in blast_record2.alignments:		
					for hsp2 in alignment2.hsps:
        					if hsp2.identities >= 50:
							if alignment1.title[alignment1.title.find("G"):(alignment1.title.find("G"))+13] == alignment2.title[alignment2.title.find("G"):(alignment2.title.find("G"))+13]:
								FGShitdown50.append(record)
								print >> report, record.id
								print >> report, len(record.seq)
								print >> report, alignment1.title			
								print >> report, alignment2.title
								print >> report, hsp1.score
								print >> report, hsp2.score
								print >> report, hsp1.identities
								print >> report, hsp2.identities
								print >> report, "---------"
									
				handle2.close()	
	handle.close()	

FGShitdown50 = list(set(FGShitdown50))

# remove these from FGS set

for record in FGShitdown50:
	L.remove(record)


print >> results, """

		b) within downstream region -- based on having > 50 bp sequence similarity 
				with downstream region"""
print >> results, len(FGShitdown50)
for record in FGShitdown50:
	print >> results, record.id

#**********************************************************************
	
#take FGS <50% partial to downstream and blast against protein FGS to retrieve info on genemodels and antisense

antisense20 = []
print >> genemodels, "GRMZM # for partial within downstream FGS:"
for record in FGShitdown50:

	output_handle = open("fasta1.fasta", "w")		
	SeqIO.write(record, output_handle, "fasta")
	output_handle.close()  	

	blast_cline = NcbiblastnCommandline(db="protein_FGS", num_alignments=1, num_threads=4, query="fasta1.fasta", outfmt=5, out="out1.xml", max_target_seqs=1)
	blast_cline()
	
	handle = open("out1.xml", "rU")
	blast_record = NCBIXML.read(handle)
	for alignment in blast_record.alignments:		
		for hsp in alignment.hsps:
			print >> genemodels, alignment.title[alignment.title.find("G"):(alignment.title.find("G"))+13]
        		if hsp.sbjct_start > hsp.sbjct_end:
				antisense20.append(record)
				print >> results, "Antisense partial within downstream FGS:"
				print >> results, record.id
				print >> results, alignment.title
				print >> results, "~~~~~~~~~~~~~~~~~~"

	handle.close()


antisense20 = list(set(antisense20))
print >> results, """

Number of antisense transcripts partial within downstream FGS:
"""
print >> results, len(antisense20)

#**********************************************************************


print >> results, """

		c) number of transcripts remaining:"""
print >> results, len(L)
for record in L:
	print >> results, record.id

#**********************************************************************
#take FGS <50% within multiple (not including up or downstream)
#and blast against protein FGS to retrieve info on genemodels and antisense

antisense21 = []
print >> genemodels, "GRMZM # for left FGS:"
for record in L:

	output_handle = open("fasta1.fasta", "w")		
	SeqIO.write(record, output_handle, "fasta")
	output_handle.close()  	

	blast_cline = NcbiblastnCommandline(db="protein_FGS", num_alignments=1, num_threads=4, query="fasta1.fasta", outfmt=5, out="out1.xml", max_target_seqs=1)
	blast_cline()
	
	handle = open("out1.xml", "rU")
	blast_record = NCBIXML.read(handle)
	for alignment in blast_record.alignments:		
		for hsp in alignment.hsps:
			print >> genemodels, alignment.title[alignment.title.find("G"):(alignment.title.find("G"))+13]
        		if hsp.sbjct_start > hsp.sbjct_end:
				antisense21.append(record)
				print >> results, "Antisense left FGS:"
				print >> results, record.id
				print >> results, alignment.title
				print >> results, "~~~~~~~~~~~~~~~~~~"

	handle.close()


antisense21 = list(set(antisense21))
print >> results, """

Number of antisense transcripts left FGS:
"""
print >> results, len(antisense21)

#**********************************************************************

results.close()
report.close()
genemodels.close()
