# Supplementary material for: Computational Identification and Functional Predictions of Long Noncoding RNA in Zea mays
Source: PLoS One. 2012 Aug 16;7(8):e43047. doi: 10.1371/journal.pone.0043047 (PMC3420876; doi:10.1371/journal.pone.0043047)
Supplement: Dataset S1 — The set of noncoding RNAs identified using the Python pipeline. (FASTA) [file pone.0043047.s012.fasta]

>Z27kG1_21729
CGACTACACATACGGTGGCATGTCGTCCAAGACCAATCCACGATGGGATTACTTCTGGTA
ATAATGAGGAGGAGTATGTGTTTAAGGGATCGATGTGCATGTATCAACATTTTTCTGAGT
TGTGGTTTTGGTGCATGCAGGTCAAGGTGGTGGAATGGCCATAGAGAGCAGCTGTATTAA
TTAGTGATGCTATAGGCTAGTAGTATGTTTAAGTGATAACTAGGTGTATGCCCGTGCGTT
GCTACGGAGTCAAGATATAATGGTAAAATACATTGAGATGTGAAGT
>Z27kG1_04101
CGTGAAAAAAAAAACTCGGAAGCAATTTGCACGTCCAGAGGAATGGTCGAAGTTGCAGTT
AGACAAGGTAAGGTGGTTGACATGTATAGTTGAGAGGAGGGAAGAAGGTGCATTATCCAT
TGTGCCACTGCTATCAAACTGCAGAAATGTGGAAGAGCTCTGCGTGTCTGTTGTGCCATC
GCAGGGCAAATGGAGGCGGAATAGTGGCGATGGAGGAAGTCATGGTGTGCTTGGTGGTAA
GAGGGTATCGGTGAAACATCTAAAGGTCGTTAGGATGAAGTACATTGATGAAAGCAGAAG
TGGATTTAAACTGGTAAAGGTCCTGCTCAAGAACGCCTCTGCACTGGAGACCATGACAAT
TGTTCCTTCCATGGATGGCCTTGAGCAGGCCAAGTTTAGGCGTAGGGTGTTGAAGCTGAG
GAAGTCCTCTCAAAATGCTAGCGTCCAGTTTTGCACAGCTGGATGATATGATGTGTATGA
GTAGAGTAGGTCCATTAGCAAAAGCTCAATGTTGCAGCCCAGGAAGAAAGGCCTGTCCAT
GAAGGTCTTCCTTTTTCGTCGGGTTACTTTTAGCCTGTGTATGTAGCTGCTAACTGTTGA
TGAATTCCTTACAGAATTAATGGAACCATTGTCAGTATTC
>Z27kG1_15035
CCGTCACGCAGAGATTTCCTACTCTCCGAGACTCCCCCACCACACGCAGAGATTTCCTCC
TCCCCAAGACGCCCCCACCGTCGTGTCCGTCACGCAGATATTTCCTCCTCCCCAAGACGT
CCCACCCCACATGCCCGAGTCGTCGAGGCATACTCCTGCCTGGCTTCGACATCCACGCAC
ATCTCCATCTCGCCTCGGCGTTGTCCTCTCGCCATGCCGCAGCACACGTCCGCAGCGACG
TCCATCTCGGCGCCGGCCTCGCGCACCGTCTACAGCTCCCTTCTAGGAGTTGTCTCACCG
GCGATGGCTCCCGACTCTGCTCCTCCTCTCAGTTCTCCCTCTACGTTTCACCTTCTCTCC
CTTCCTCTTCGAGCATCGTCCTCCTCGCCTAGATCCGGCAGTCACGCCACACACTGTCTC
TCTGTCTGTACATTTGGATCTGTTAGATCTGTGAATAGAATATTGCCGTTTCTTTTTCTG
TGGTTTCCTCGCAGATGAAGGATGTGATTCTTCCTCTTTGTTGGGTCCCCACATTTCCTA
CCCCACCTACTATCGCTCCTTAAAATTTGCACCATCTGTTGCTGATCCTAATTGCCACCG
GGCTGGTTGGTTGGTTGCAAGCAGGGAGGGGCTGGGAGAGCGCGACGTGCAGTCGTCTAC
CATAACTTCCTGGTAAGCAATGCCACCACCACGACCTCTCCGTCTATGCACACTTCCTCT
TCTGTTTAATGTTCTTCGCGTCATCTCATTCTTATGACTGAGTTTGATAGAATCGTGAGA
TGTGTGGTAGCACATTTGGATATGTGAATAGAATATTTTTCGTTTATGTTTCTATGGTTT
CTTGGCAGATGGAGGCGGATACAGTCACGATATGTGAATAGAATATATGTCTGGCGAGTA
ACAAAACCCCACCCACTTACAAGCATTGATATTCTATTTTTTACATTTACTGGATGCAAA
GAAACAAATGTGCTACATGCTCAGTAGATCCTTGAAACTCACGTGGACATGGTGAATGCG
TCTGCATTCTATAGTCGGTGTCAAAGAAAACAGGGTCATTTTTAGATGTACCAATATGTG
TATGTGGTATGTATAGTTCGTAACTTATTTGTTTTAAAATGTTCCACCTTTCTAGAAAAA
TATTCTCTCTGTCTATAAAAAAATATATGATTCTGATTTTGAGAATCTTAATCAAGTTGA
CATGGATGGACTAATAATGGACCAGCAAGTTAGCTTGCTTGTGGTCGGGCAAGATGTTTT
CAAATCAAAAGCTAAGGTAATAATATGTACTTGTACTTTTCAAGTGTCTCCATAGGTTAA
TGTGTATGACATCAGCATTTACTTCATAAGCATGTTTGATTTGGTCTTCTAGGTGGGTTC
AGTTTGAACAACCCTGACCCATACCTCTTGCAAGGATGCATATAGCCTGCTTCAGAACTT
GCACATAAGGTGACTTCTGCTCATGGATATCCTGTTAGATACAAGCAACCTTTCCAAGTA
GTGTTCAGAGCAGGTGAAGGGAAGCAACCTTACATCCAGTAGGCCTAGCTCAACAAGAAA
TGTTATGAAAAAGAGCCCACCGTCTATCGTGGTGAAGCTTTCTAAAAGCAGATAGCAGTC
AAACTCGATACACACGTTCATCTGCCTCAACAGCTATTAGTTTGCTTGTTGCACATGTTG
GAGATTCTAGAGCCATTATTTTCAAAGGACAGGGTAAGTTTATTGTCGTAACATGGCATA
TCTCAGTGTCCGTTCCTATGCTTCCACTTGTACCAGAAACTTTCTATATGATGTGTATTT
TCCTAGACGAGTTTTTCCCATGAAAAATAGATATATTAG
>Z27kG1_01174
CAACAGACAGAGTACGTACAAGCGACTGGTGACCGTGTGTGTTTGTGTGATTTGATTGGG
GTGTTGCCATGGCCGGATCGGGAAGCGATGGGGCTCCAGCGACCGCCGGCGCCAGCCTAA
TGAGCGACTACCTCGACGGCCCAAACGCCATCCAACGGCGCGCTGCGTCGGTCGCAATCG
TGCGCTCCGGCGCGGGGGCAGGGGACGGCCCGCGCGTCGTCGACGGGCCCGGGCGGGAGG
ACCGGAGGGCGCAGTCGTCCCGACGAGCCTCGCTGTCGTTATGGCGCTCTCGGGCGCCGG
CCACGAAGACGGCGGCCGTTGACTCGATACCCAGCTCCGTCCCGGGCGCTGCCGCGCCGC
GGGGTGCCAAGGATAAAGGGTCCTCGACGGCGTGGAGGAGCTGGAAGCCGGTGCGCGCGC
TCGCGCACCTCGGGAAGCGCCGCGCGGGGTGCCTGTTCTCGGTCGAGGTCGACGCCGCCC
GCGGCGTGCCGGCGTCCATGGAAGGGTTCCGCCTCGCCGTCACCGTGCGCAAGGCGGAGA
CCAGGGACGGCTCGGTGCAGACCCTGCCGTGCCGGGTGCGCGGTGGCGCCGCGGACTTCG
ACGAGACGCTCTTCGTCAGGTGCAACCTCTACTTCGCCGGCGGAGCCGGCACGGGGAAGC
CGCTCCGGCTCCAGCCGCGGAGGTTCGTCGTAACCGTCGTCGCCGTCGAGGGACGAGGAC
GGGGCGCCCTTCTGGGCACGCACACCGTCGACGTCAGCTCGCTCGTGCTCGAGTCTCTCC
GCAAGATCAGCTCCGAGGGACGCCGCGTCAGGTGGTTCGACGAGACGTTCGCGCTCTCCG
GCACTGCGGCCGGCGGAGAGCTGCAGCTCAAGCTCGGGTTTCAGCTCATGGAAGACGCAG
GGCTCAGCCTGTACACGCAGGCCGAGGAGAGGGACCGCGGGTCTCCGGCTCCGGGCTCCT
CTCGTGCCAGGGCTCACAACAGGAACTCCTTCAGCATTTCAAGCACGCCCAAGCTTTCGC
CATCTGACGCTTCCGTCTCACCTTCCATGAGGGCCTACAAGCAGCTTGTCGATAGGCTTC
GTGTCGACGAGAATGGAGATCCTGATCATCATCCTGCGGTACGATCTCTGATGCCTCGGA
AGCCCGGCGACGACGAGCTTTCGGCATCCACCACCGACGCCGGGGACGTGAACAGCCTCC
CCGAGTACGAGGTCGTGGAGAAGGGCGTTGAGACGGTTAAAGAAGTCGTCCACTACCAGG
CTCAACGCGAGGTGCTGCGGGAGCTCGACTCCATTGCCGAGCAGATCGAGGCCATCGAGG
CGCTGATGACCAACGGCGGGAAGAAGTCGCCCAGGGCGGCGGGTCAGCAGCAGCGTCTGG
ACGCGGATGAAGAGATGGTGACGGTGGAGTTTCTTAGGAAGCTCGAGGCGGACGGTGTCG
GCGACAAGAAGAAGCTCAGGCTGCCCTTGACGCCGAGATCCGAGCCGGCGTCGCCAGCAA
GGAAGGCGGTGACGACTCCGCCCGTGGTGCCAGACTTGGGGCGGGGCATTGGCCCTGCCG
TGCAAACGCGTGACGGCGGGTTCCTGGTGTCCATGAACCCGTTCGACCTGCCGCTGGGGA
ACAGAGATGGGCCCCCAAAGCTCGCCATGCAGGTGTCCAGGCCTTTCGTGCTGCCGGGCG
CCACGGCGGCCACAGGGTTCGACGTGCTCCAGAAGATGGCGGCGGCAGGCGGCGCCGACG
AGGTGCGCGACAGGGTGGCGTCGCTCGGCGGCATGGATGACATTACGGGGAAGACGCCCG
AGCAGGTGGGCTTTGAGGGCATCGCGGCGGCTGTGATCGGCGGGCGACGCACCGAGGGCG
CGAGCTCGAGCGCCGCGCGGTCCGTGCGGCTCGTCCGGAAGCTCGCCGTGGCCTTGTCCG
AGGGCCGGAGCGAGCGCGTCTCCACGGGCATCTGGAGCGCCGGTGACGACCCGGAGACGC
TGGACGAAGTTTTCGCCTTCTCCCTGCAGAAGCTGGAGACCATGGCCGTGGACGCGCTGG
CGGTCCAGGCCGAGATGGCCGACGAGGACGCGCCGTTCGAGGTCTCC
>Z27kG1_18474
CACGGCTCTAGTGGAAAAATCCCGCCGCCCCTGGGCGCTTCAAAAATCCAGCCGACGCTC
GCCCCTATCTTCTTCCTCAGCCCAGCCGTCTTCCTGGGCAACCGCGTCTCCTTCTTCCTC
CCCCTGCGTCCCTGTTCGGTTCCTGCGCACGCTGACTCCCTGCGTCGCGAGCTTCAGCTC
GGATTCCCCCTCCCATGGCTGCCGAGCAGCTCGCCGGAATTCCACGCTCGGTGCCTGGAT
CTCCCTCCTCCCTGCAGCTCGCTCTCTCTCCCTAGCTCGCTCGCTCCTGGCCTTCCCCTG
CCGGCGCGCCTGTTCCCTGGCCGAAGCCACCTGGTCCCAGGTCCGGTCGGCCGGCTCAGT
TTTTCCCAGTGCCGCGCGTCGTGCTTCCCCTTCCAGCCGACCGAAGCTCCAGCTCCAGCC
AGGCGCGTCCGGCTCCCTAGGCGCTTGACCATCTGCTCGCCTGCTTTCCTGCCAGTGCTG
CCCAGTGCCTCTCTGCTAGCCGCGCGCCCCTGTCTTATTTCCCTGCGCACCGTCGTGTCC
TCAGCTAGCCGGCTGCGACCCCTGCTCGGATTTTCCCCTATGGCCGGAACCTTTTTCCTG
GCCGCAGCTCAGATCTCCGGGGCCGCGAGCTCCCCTAAGCTCGCCATGGCGATTTCCACG
GCTGGCAGCTGACCTTCCTGTGTCGCGTCCTGACTTTACCCAATGCCCGGTCGAGCTCTC
TGACCGCCGCGCCGTGAATTTTCCTGCGCGCGTGTCTCCTTGCTCACGCGTCGCCGTCGA
GTTCTCTGGTGTTTGCGTGCCATGAAGTTCCTCTAGCGCCGTGGCTTCCCAATTCCATCT
AGTCACGCGCGCGAGTTTTCTTCGCCTCAGCCTTAGCTCGTCGGTCACGCTCGTCAGATG
TGCGATCGAGGACTTCAGCTGAAGGCCGTCGTCAGACAACTACCAAATCGAGTTGTGATA
TGGTGCGATAATTAATCACGTGATGCGGAAGATGACTCAAGTCGACCCCAAGCACGGGCT
ACTCCGCATGGAGATGCTGATGAATGAACCTGCCTGATCAAGTGTTAGGACAAGGATGAT
CGTCAAGTGATCGACGTCTAACAAACACTAACCTAGTGTTTCTTCCAGGCAAGCCCCGGT
GCATTTGCCCCTTCCTTGTGTTTTAAATGCTTTTTCACCTTATCTGATGCATTAGGTGAT
AGGAGTTGTGTGATAAACAATTGATGCATTACCATTCCTTGGAAACTCCTTAATCCCGGT
TTTATAAAAAGAACTGATAATGCTTAGCCCTGCTTAGAAACTGAAAAATCATTTGTTTTC
AAAAAGAATGATTGTGGCACATTGGTT
>Z27kG1_19954
CCGCGTGCCGTGAGCCACGCCACGCCACGCCTTGGCACAACAAGTTCCCCGGGTCTCGGG
CATGCCGCATGCGGCCGGCGTCGTCGGCGGCGGCGTGGGCGCGGGCGCGTGGCCCCGCCG
CGTCGTTTGTTCGCGCAATCATTGATGATGATTCTCTGCTGCCGGCCCACTGCGCCGTGG
GCCCCTCCCCCGAGAGCCGTCCTAATCACGCTCGCAAGTGGACTACTGGGCGGCCGTGGT
CCTCCGGGATCCGTCACGCTCGCTTCGGCTCGGCTCTCCTCGGGTGCCTCCCTACGGTTA
CGTTACGTAGCCTAGTCCATTGCATTGGTTGCCACCGTAATCCAGGCCCTACTGTACTAC
TACTTCTATCTCGTAGTTGTAGGTGGTAATGCGCTCAAGATTGCCCGTTGCCACGCACGT
CCGTAATCAAGGTTTGCCTCGAGGTTTTTTGTGTACTGGAGCAGTACGATCCATACGAAT
TTGGGGGCAAATTTGAAGCTCGAGCGAGCCTACAGTTTGTTTTTTTTTTTGCCGAAGGAG
GTACTCAAAATACATGTTCCACCGTAGTAACCATATAGGTACATGGAGATGCACTGGAGG
CTTGACTTTGAAATATATTGTTGGAACTCTCATCACATATGACTTATATATATATGATCC
ATCAATGTGACTC
>Z27kG1_04112
GCCGAGCCCCTCCAACTAGCGTGCTAGACCTTTGACGCTGTTTCCCCATCGTCCAAGCTC
CACCATGCCCACACGTCCGTCCTGCTCCTCCGTGCACACGCCCATGCATCCTAATCTCCC
TGGAAACTTCACACGTGTACGGCTCCCTGTGGTGATAATATTCAGCGCTGCTTGGCCAGG
GTACCGTTCCCCTGCGCGCTCGCCGGACGCCGCCGCACATGCTCCCTGCTCGGCCTCCCC
GGCGTGCTGCTCCCTCGCCTTGGTATCCCTGCGAGCTCCTTCTCCCTCGCCCGGTTTCCA
GCTCAGGCCTCGCCGGATGCCACCGTCGCTTTTCTGACCTCGCCTCGACACTCAATCGCT
GCAGCACGCCATGCCATGCTGCACTGTCATCGTTCGCTATCCTCATCCTCGCCAATTTTC
CTCGTTGTTTCTCGGCTACAACCGTGTCAGCTCCTACGCGTCGTGCGCGTTTTGTGTTCG
GGTCGAGCCCCAGGATTTTGAGGAAAAGGAAGCTTCAGTACATCGGCCGGTGAAAAGAAT
AAACTGGTGGTAGTCATGGTCCTTGCAAAATCCGAGATCAGCTTAGTCGCGGTATGTGAA
TTAACCACGTGATGCGGAGAACCCGAGCCAAGTCGACCCCAAGCGCAGACTGATTCGCGA
GGTGATGCGAATGATGAACCTGAAGATGGATAGACTGAACGAGTGGCAGAACAAAAGCTG
CTCGCCAAAGGATCGCCGTCTAACAACACTAACCTAGTGTTACTCAGGTTCTAACCTTGT
GCTGCTGTGATGGTGTTAAGTGCCGGTGGGCTCGGCCTTCTTATAAGTCTAACTTCCAGA
AATAGATGGAGCACTGACAAGATAAACTTACAGAGAAAGATCAGTCAGCCAAATCAAATG
ATCTAGGGATTGCCTTGTACCATGAATCTGCCCTCTTCTTCATGTGCGCTTCATGCAGTT
TCAGGCGGAAGACTGTCATGTTCTCCTTATGCAAACCTACAAATACCTGCTCCTTGGTCC
AAACTCTTGCAGCTAACCCAGCAGCATATGCAGCTCCAAGGGCTCTTGTCTCTATATCAG
CTGGTCTAAAAGATTTTGTACTACTTGAGTCTAACAGTCTACTGCTAACAGCATGCATAA
TTTGCCACGCCAGATTGATCATTCCTTTTATTGAAGACTATGTTCTGAATTGACCATAAT
AGGAGAGAGAAGCATGGGGAGTTAGCATCTCGGCCTCATCCATTTCCAACAAGCCAAAAG
CACTAACTGAAAGTCTGGCACTTTTAAGCAAAAATAACATGTCCTAAAAGCACAGTAGTA
TAATTGATCACAATTCAGTTCATAAAATACATGGATAAGTCATAAGTGCTTGTATGTGAG
TACAAAGAAGAGGTGATTGTATTTACCTAGATCTGCAAACGCTACATGTTAGTTGTGTAA
TCTCCTTTTGTTTCTCTCTCATCCGCTCGATGAGCACAGATGAAATGTATATGTTTACAA
CGTCCTCATAACCATCCCTCACCATATCCTCTGACAAAACTGACCAAATCAAGATAAGAA
CAATATCAGGTGGCTGCTGGGTGATGAGATATTGAAGACCCTAGGGGTTCATTTGTTGGG
TTCCATAAACTTTGTAGAAGCTTGTTCTCTCTAAAATGAGCAATCAGGAATCACTGAAAG
GTATCACGGAATTAGCTGCAGGTTTCAGCTTGTACATGTGTGTCTATAATGACTATGTAA
GCAAGTTACAACGACGTGCCAATGCAATAAACTGAGTATATCACAGTGGACC
>Z27kG1_11889
CTCATTCATTCATTCATCCATCACCCACCCCTCCCGGCCTCCCCTGACCTCTCTCGATCA
CTCGTCATCTCCACCACACACACACACGCGCGAGCGAATCCAAGGAAGAAGAAGAGGAGG
AGGATCCATGGAGAAGTGCAGGTCGGTGCCGCACGAGCACTCGTCGGCGTACTACGGCTG
CGGAGGCGGGTACGACTACGAGGACGTCGGCGGCGGGCCCGGGCAGGCCGGCAAGTCGTA
CAGCTTCAACGGGCCGAGCGGCCGGGACGACCCGGAGGCGAAGCGGCGGCGCCGCGTGGC
GGCGTACAACGTGTTCGCCACGCAGGGCCGGATCAAGACCACCGTCCGCAGCAGCGTCAA
GTGGCTCAAGTCCAAGTTCTCCGACGTCCGCTACGGTGGCCTCTGAACTGATCTGATGAG
CGTGAGCCTACTGCATGCAACGCATCCTACTCCTACGACCGCACACATATATGTGTATGC
ACGAACCATGGTGCTCATATATATGCAATTATATATGCACGCGCAAGCTATACGCGTGCC
AAGCTAAATAGCTGCTGCGTATATATACTACTACTACTGTGTACATGTGCGTGTATGAAC
TGTGTGTGTATGGTCTCAAGTCACTGCATGTGTTCGTGGCTGCTTTCCAGATCGGTCAGT
GTGTTTTCTCGGTTTGCTTTTGGATCTGCACATCAAGTTGTTGTATCACCAGCCACCAGA
GGGACCATGCCCTTTGCTTTGATCTGGTTCGCCTTTTCAGTTCCCCAC
>Z27kG1_04122
CGAGAGGCGAAGCAGATAAGGAAGCCAGCCGGCAAGGGGAGCCACTCCGGCGTCGAGAAA
CCTAGGGCGAGCGCCTCGACGACTCCTATCACCCCATGGCGGCCTTCGCTACGGGCAGCA
CCACAGCGCGCGCGACGCTGGCATCGCCGACTTCGTGCCAGCCGGCCGCGCGCCGGGCGC
CGGCCCGATGGATGCCGCTGCGCTGCTCGCCGCCGGCCCTGGGCCTCAGGGGAGGAGCGC
GTTCTCGGCGGAGCGCCACGCTACGGGTGAATCCTTGCTGACCTGTACTCTCTGATTCGC
GTTGCCTTTCAAGTGGCAGCTAATTGAAATTAGAATGGAGTATGTGAGAATATCGTGGAA
TTGTTTCTTTATAAACTACAGTAGAATGTGTCATAGGAACTCATCTCCGAATTAATGGCA
GATATTGACAATTTAGGTCCACTGGCTGCTGTCCAGATGCTTGAACTATGTCCTGTACTC
GTCGTTGCACTTGCCGGAGTTTGCAGCTACTATGAGCCATCCAATTTTAGTTCTGCTGCT
GTATCAAAATTTCTGTTCCTAGTCCAGGACATCTGGGCTCAAAGACAATAAACTAGTATG
AACTTGGTGTATCTTGGATGCATCCAACTT
>Z27kG1_20776
CTTCCAGAAACTGCTCGTACGATCTCAAGAACGCCGCCTCCCCGGTTCCCGCACCCCCGT
CGCCGCGCCGGTAGTCTGCCCGTCGCCGTCTCCTCCTCCAGATCTGACCCGCCTGTCAAC
GTAGTCTGCCGGGAGTCCATCACTGTGCCGGGGCGTTACTCCTCACCGCCGCTGTGTTGC
CTCTTCTGCGGGGTTGAGGTATTCCCGCCTGCTGGGACAAGTTTGCTTGCGCCTGCAAGC
TGTTCGACCAAATGCTTCTTCGAAGGAAATTAGTCTCTCCCACTTGTTTTCAGCACTGCT
ATTTTAAAACTAGGAAGAACACCAGAATAGGTAGGAAGAAAATTGCACTATGTCTTGTCA
AACAACTTATTATTCGCTGTAACCGAAGCATTTGTGCCTCCCCACCAGAAGCAATTAGTG
AAAGCACTCTAACCTTGTTTATCCACGCTTGCGTGCTATAAGTTTGATACTAGTATTCGT
CTACAATCGTTCTATCGGTTTAACGCTTCTACCTGTTAGAAATTGGCCCTTGTTATCAGA
ATCACATTGTCTGATGCTTTGGTTGCTTTGTGCTATTCAAATCAGTATGCTTAAACTGGC
TAAACACGTGATGTTCATGTAGTCCATGCCATAGCTAGTAGACATTTATTCAAGCACCAT
TTGTTCTACTTCTACCTCAGGTTTCTTCAAACATTTCATCTTCCACATTGATTTTTTGCT
CCTTGAATAATTGCTCTTCTGTGTGTGTTGTGGTGCTGAGGTGGAATTTATGGATACACG
CTGTTGAGCTAATCACACCTATTGGTCAAATCCATGAAGGTGAAGGCGAAGGTGAAGCAG
CAGGATGGGTCGGAAGGCCGGTGCTTTGTACATAAACCCAAAGAAGTTTGGTGCTATGGC
GAAGCCCTGCATGCCGGAAATGGTTGCCTTCCTCAACTGCCTAGCCTTAAACAAACAGAA
CGATGACAAGTGCATCAAGCAGAAAGATCTTTTGGTTGCATGCTCTCAGGCTCAGAATGG
GAGGCCAAAGAACGCAGCCAAGACCATCAATTACCATCTCCAGCGACTTGGGCGAGGCAA
GTTCCTCTAGGTGCTGTGTGAGATCATTTCTTCATCCAGCTTTATGCCTTGTACCGAAGT
AGAATTGCTGAAATGGGGCATTAATGTGTTTGCTTAGATTGGACAATGATCAGCAAATAA
TTTTATGTCAAACAGTAATGTATGAGCAGTATATTGATACTGTTTTCTTCTC
>Z27kG1_13879
GTCTCCAGGTCGCCCGCCGCGACGACCAAGAAGCAAGTCTCAGCTGCCAGCGGTCACGTC
CTTATCGCTGCCACTTCTCCGTCGCGTTTGCCGTTCGTCGTCGCCACAGGTCATATTGGT
CCTCTGCTGCAGCTAAAGTTCGTGAGCAATAAAAGAGCAGTTGGAATTTAGCATACACGG
ACGTAAGTCTTCTCACACCTTCTCCTTTAGAATTCCTTGTGTTCTACTTGGTTGATGTAC
TGCTTTTGCTAAATAGTGTGATACCTTTCTACCAACAAATTGAGTAATTTTGTTCATACA
CAGTTTCTTAATTAGCAACCAAGGCATCAACTTATTTATCCTTAAGTAGCAATAAAGGCA
TATGCCGTGTATATGATTTCCCTCTACTTCCTCCTCTACTGAATTAGCCAATTATATGAG
TACACAAAACTCACCATAAATAGTTTATTTAGACAAACATGATTAAACATAGGTATAGTT
AAAAAATCTGTGTAGATGTATACATACGTATGTATATGTCCAAATTAATCTTGATTTGTT
TGCATTTTTTCCCTGTACTTCGTCAACTGTTCACACAACCATGTGCTTATACATGTCTGA
TGATCACTATATAGCTGATCTATACAAACATGTACATATATATTATATATAGAGATCATA
CGAACTATATATGTATAGAGAAAGAGAGGCGTCTGATCTAGGAGATCTATGGAATACTAT
CCTATTATTCATGTACTATGTTCAGTGATATTGATTGTCATATATAACTAGGAGAAAATA
GGTGCAAATTTGTGGGAACTACTTTGATATGGACCCCTTAAATCCAAACAGCAACAGAAA
GCGGAGTAAGTCCTTTAGTACGGTCCTTTAAAAATAACAAAAGCCTAGCTTTTAATATGC
TCGTGACAAGTTTGTCATGACAGATCATAACAATGCATGCTACGCCCCATCAACTTTATC
TCATACAGAAGCAAGGCGTATACGTAAGCGAGTGCTAGATCAGCGAAAACTAGCATCAAC
AGGTAAGACAGTGAACACAACTTTTCCCCCCGATGGTTTTAAAAAATATCAAATATTGAG
GATGAATACAACTGTACTAGGGTCCACCGCGCCATCTCAGCATACTCCCACACTGCGGTG
TGGACACTTCGATCCAGATTTCGTAAAAACAATCAAAGGTAAATTGTGACGATGAGTCAA
TCCATTAATTACTTAAGATTGTTAAAAATTATGTAATAGATAATAAGACTATTTAAGATC
GCAAGGTTAGAACTAAAGATGTTTTGTTATTAAATTCTTACTGTCCTTCCCTTAATTTCC
TTCGTTATTTCTATGCATGGTGAGGAAATTTGCAGCTACATACCATGATCGATCGTATTA
TGGAAGACCATCATACCAATGTGTTCATTGCTCCGCACTTTTTTGGCACAACGAGAGAAT
AAGGTCATCTGTGGGAACAAGATCTGTCATCTACAATAGTTGTTGTAAAGGTGGTAAAGT
TCGCATACCTGCTTATAGACCCAGGCCTGAACCTTTATTGTCATTAGCAAGGTTTGATGG
TGATGTGGTTTCAAAAACTTCATGCAAAATATAAGGCAATACAATTGCTTGTTTGCATTT
ACATCTATGGGCGCTCATATTGATAGATCATTGAATGATGGTCGCGGACCACCAGTCTTC
AAGATATGTGGTCAGATCCATCATCGAATAGGCTCATTACTTCC
>Z27kG1_10824
GAAGAGACGGATGGAGAAGACGAGATGACATGATCGTTACACCCTACGCACGAGAGCGTA
TCAGGCTACACCGCAACCTACATCAAGACCTGAGTTCCGATTAGACGGGGCAAGGTGACA
GGATAAGGACGACAGAAGATCGTGCAACGTCCAAGAAGGGATACAGACTCATGAAGATCT
AGCGTTGTCAGCTCTACCCAATTGTTTCTCGTTCCATATTGTACTCTCTTAGGCCCATCG
GTCAGAGCCAAAACTCCCTTGTATGTGCCTTCCTTGGACTATAAAAGGGAGAGCACTTGC
TCTGTAGCAGGGAGAGGTCAATCTAACACTCGGACCTTCGACTCCCTAACTCTAAAGCAA
TATAACTCATAGTGAATGTGAGATACTATGCTCCGGTGGCCTGAAACGCTCT
>Z27kG1_08804
GAATTCTGCACGAACGCACGTCCAGATGCAGAATTCAGTCCCAGGAATCTAGGAAGGAAG
GGGACTGCAGTCTACGGGTAGTAAAGGCGAAATGTTCGAGAATGGGGTTAGCTCACGTAC
CCATGGTGCCGGACGCGTCGCCGCCGCCGTAGAAGGTGGCGTGAGCAGAGGACCACGCGC
CACCTACGAGCGGTGCGTGCCCGTGCGGGTGCGGGTGCGGCTGGGCGTGGTGGTGGCCGA
GCCCCAGCCCGTGCGTGT
>Z27kG1_23592
CGCCTGGTTCCAATCCTGGGAGCAAGCAGCACTCACATACGCAGCCAGCATCGATGAAAC
AGCAGCCATTCCCGCAAGGCCATTTCTTCATATCCAACACCTACGCTCCTCCGGCTCCGG
GAGCCGGAGGTGCTGCTGCCCTAGGCCTCTACCAGAAGCGACCAGGCGACAAGACGCAGC
AGCAGCAGCAGCAGCAGGCATCGCACCAGCAGAGCGCCATGTCAGCTGCCGGCGGCAATA
ACGTGAAAGCACTCCATCCTTCATCCGGCGGGTTTATGCATCTCGCAGCCCAGTCTGCAG
GTGGCATGGCGCACACCCACGTGTCGGCGGGGCAACTGACTTTCGGAACAATGCCGACGC
CTTTAAAACCGTCAAGCGACCAGAAGCCTGCTGCCGGTACTTGACTTGCCACCAAATGAG
TTTGAACAGAGAAGCGGAAGCCCAAATGGCAGAATCGCAACAACAGTAGCAGCGGCAGCT
CAAAAGAACCCGCATGGAAGCTCAAATGGCCCGCTTGGTTGCTGGTGATGAGGAAGGAAG
GAGGGGTGCCGTGCACCAGTTCGTTCCGAGCAAGAAGCAGATGTCTCGTTAACTTAAAAC
AGAGTATTCAGATTCCGGAATGGTTGATGGGGGAGTGGTACTTCTTTTGTGTAGTTGGGG
CTGGTTATCCTCCCATGGTGTAAAGGCCGCGGAGGAGGAGGTGCATAGAATTTGTCTCTT
AGCCCGTTTTTTATTTTATGCATGGATGGATGGCCCAAAAGCTGGTTTCTCCCCCTCTCT
CTTTCTTGTAGCTTTGCTGTTTCCGTTTTCCCCCCTTTCTTTCTTTTGGGTGGTTCTAAG
CTTTAACTAACTGGAGGAAGAAAGATTCAGTTAGAACGCAGATC
>Z27kG1_09455
TCCACATGTAGCAGTGTCGGAACATGATTACCTATTACATCTTTGCACTAGGCTCACCTG
AGTGTTATTTATACAACCTCTTCCTCTTGTATGCATTGAGCATTTTGCATATTAACTGAA
AATAAAAAGAGCATGTTGCATTCGAGACGATTGACAATCATCGATGACATTTTCAGTTCC
ATGTCAGTATGTCGGGAAGTTAGAGTGTGTTTGGTTTGAGGAATGAAGTGATTCATCTTC
TTCTCACTCCTCACTTTTTTATTTGGTTTGTGGAATAGAATGAGTTGATCCATCACCACC
ACATTCTTCATAAGCTAATAATTAGTATATACATGAGGGTTGAGTTGATTCCACCAAAAT
TGATGGAATGAACTTATAATGCATCACCTCATGAAGCATAAAGTGACTCCACAAACCAAA
CACACCATTAGTTTCTTTTGCTGTCATGCCACAACCTCTGTTACTGAAAATAAATAAGCC
ATAAATCAAAGCAGTCCCTTTGCTCATGTAAAACAGATGTTCTTGCTCTATAGACTGAGT
GAGTAGTAGTAGTAGTTCTTTTTCTCATTCTGTTCTAGTATGCCAACATTAAGATTTTTG
CACCTTGAGATTTTCCGCAACAGTCTAGTTTAGGGTTCTTACATACAACATGATATGTAC
ATTTCTTATCCACTTAAGGGCGTCGTGGCGGTGATCCAATAGCTAGCTCAGCTGCAATTC
TAAGAAAGGTCCTCGCTCAGCTCGGCACTCTGGGCGTTGTTTTTTATTGTTTCCTGAGAT
CACCTCGCCTGGCGATATCCTTCTCCCGTTGAAGACGGGTGATGTTCAGGTCCCCTGCTT
GACAATTATATTTGTTGTGTATGTCGCGCAGAACATAAATTGGTGGAAGAGAAGTTTGAT
GCTACCACTTTGCGAGAAGGACCGAACCAACACAATAACATCAAACTTAGATACTGCAGT
TTACCAACTTTTTCAATATTGAAGATTGAAGAGCAGCAAGATCAGCCTCTTCCATATGCA
GTTTGAAGAAATCCTTTTTAAGGTCTATTAGACTAGAATCCTTCCGGCAATCTTGCCTTC
ACCCCAAGCATGCTGCATACCTTGTAATGAGTGTGGTACTTGACGACTGTTACCAAAGTT
TTTTTGAGGGTAAGACTGTTACCAAAGT
>Z27kG1_16295
CATATCTAAGTGATCGGAGTGATATTGATTAGCTTATTAGATGGATATTGGCCCAGTTTA
TCTTTCATTTTTTTCTATAGCTGTTAGAATTTTACTTTGCTCAGTTCATACTATAAATAA
TATGAGACTCTTGTTTTGTGGTCCAAGTGTTTAGCGCTTAGGGTGCCTTGGAAGTACGCT
AGCTTGTTGTCATGAAGAAGTCATTCAAGTTCCTTCCAGCACTTCCTATATTTCTTGACA
TAATGTTTCATCATGTTCTTGGTGTAATATTGTCATTGTCATTTGTTCTTGTCTTTGGAG
AGGGATCATGTCTGGGCTCACACTGGGGCTCATGTCGCTCGGCCTCGTCGAGCTGGTGAT
CCTCCAATGTAGCGACATAGGCATCTCAAGAGACCATTAATATTATGAAGAGGTCGATGG
AAGAAAATAACAACCTCCAACTATTAAACTTCAATCGAGAACAAGTGCCTCCAGCTTATG
TCTGCTTGACCACTATATGATCTACAACCTTATGGCTACTATAGAAGATAGTTATAGTAG
CTCTGAATGTGAAGTTATACGATCATTTTCAATTATCCTTAATATTTATCACTTTGAGTT
TAAGTTATAAGATTGGCTTTGGATTTTAAGTTAAAGGATTTGAAGATATATGTATTGAAG
TTATATGCTTCTTTAATGAATGAAATATTTGTGTTC
>Z27kG1_17327
CATTTCAACCTCTCTCCCTCGGCCTCGCCGGCGGCACAGCGCAGCGCTTCCACTGTTGGG
TGTGGTGGATTTCCTCCGCCCCCGAACGATCGATCTTTTGCATGGCAGCAGCGGCTAGCT
CCAAGGGGCGGGCGATCGCTGGGAGCTTCGTCAGCCGCGTCCTGGCCGGCAAGGCCGCCT
CCCCGAGGTACTGGGACGACGGCAACACGAACGCGGTTTCGCCCCGTGGTTCATTCTCTT
TCGGTTTGCTCGTCTGTGCTAGTAGAACTACTGTGTTTTTTTTTAGGATGCGCGTTCTTG
TTAAGTTGGTCCAATCCAAGTTCCTGTGGTAGTTGCAGCAGAGCAGAGCGATTTGCTTGC
TTGCTTCTTAGCTCTGTGGATGACTCTGATTCTCAATGTGTGTGCTGCTGCTGGTGGCAA
GATTTTGCTCGGCAGAAAATCTACTGGAATTTGCCAACTGTAGGAGGAGGAGCTACTATT
ATCTTCTCTCCCATGGTCTACGACTACGACTCTACGTAGAGTCGTAGACATGGCAACTGT
CTGCTTTGGGACCATCACCAGCTTGTTTAATCCACTTTCCTAGTTCTTTTCGGGCGTTTT
GCGAGTACCACACACAGTAGATTTTGATTTTCTGCCCACTTCAAACTGTCAAATCTGCAA
GACTCGCATGGTAGCCGCGGAGAGAGAGAGAGGAAGTGCACATCCTCAAACTGGAGGCAC
GCAGGACGTGCACGTCCTCAAAGCCAAGCCACGCCGGGGCCTGATGGGTCTGGTACTCTG
GTGCGCGGCAGTTGTCGTCCATCCACCCTCTGCTCTGCCAACTGCCATGGCTCGATGACG
GTGGGGTCGGGACCAGGCGTGGTACGGTAAGCTATGGAGTGCGACGGAACGGAGGTCCAC
CTGGCTGGCCTGTGGGCTGTGACCTCGCAATTATCCTCGGCCCCCACCCACGTGTCCTCT
TCTGCTGCAGGTTGGCCCAGGCATTATTAGCAATCCGGGTTTCATGCGCCCGCCCATGTG
CAGCCGTACCCGTGCGCGGAACCTGATCCTGACGTGTACTCCTAGCAACGATTTTGTTGG
GTCCTATCGATTCTTGAGAAAAAAGAAGGAACATCACTTCCAGCTCTTGTTGCGTTTGCT
CACCGCCCCTCATTGCATTGCATCGCGTGTTTCGTTCCGTAACGCAGGAGGGCCGTGCAC
GCCTCGTCGTACGACAAGAACCCGGAGGAGCAGGTGCGCCCGGCGTTCGTGCCGGACGAT
GTGATCGGCGGCGCGGGGAGCCCCGACAAGTACTGGAGCCCCCACCCCAAGACCGGCGTG
TTCGGCCCGGCGGCGGTGGACACCAACCAGCTGGGCGTCGCCGCTGACGCTGCCGCCGCG
AATGCGGCTGCAGCAGGAGGCACGGTGCTGGACCAGAAGGTGTGGTTCCGCCCGCTCGAG
GACGTCGAGAAGCCGCCCCCCGTCGCCTGAACCGCGCCACGCCCACGCGACGCGACGCTG
CCAGCCCACACTGCTGATACAAGGGCGGCGGCCGGGAGGGAGAGTCCTGGCAACGTCATG
CTCGTGCCTGTAATAAGAACAAGCAGGAGATGTGTGTGCCTGTGATGTACCGGTGTCGTT
ATCAGCGTTATACAAGTACTTGCGGTTCATAT
>Z27kG1_10917
CGCGGCTCACATCAAACACCCCCTTCAGCTGTGCTCGGTGCTCACTGCCGCAAAACCACA
ACCACACAGGGAAGCGCCCAGCGCCCAGCACCCTTTCAAATCACCACATCCACGCTCCTC
CGTTCCATGGCCATGTCGAGCAGCGCCAGCAAGAAGCAAGCCCAGGCCCAGGCCCAGAAG
GCCGGGCGGAGGCCCCCGGCGGTGTCGTCGGCC
>Z27kG1_18838
CAAGCAGTGTCGCCGGTGAGCAGCAGCCACAGCAACTCCGCGCTCCGCCGGCTTGCGGTT
TTGTCAAGCCCAGTAGACAGCAGCAACCCCGATGTCTTCACGTCGTGCGCTCCACCCCGA
TTTGCGCAGCCCCTGCGCGACGTCGTCCACCCGCTAGATGTTGACGCTGTGCCACGCGCA
CCAAGCGTTCGACGAAATGCCCAACCAACGGACAGCACGCGGGTCTCGAACCCGATTCGG
CTAGGTTGTTCGATTTGTATTTTGTGGTCTACTCTAATTACGCTTTGGTCGATGTCGCAT
ATATATGTGTGTGAATATGTTTGTATGGATTCGAGTTAGGGAAGGAGAAGAAAGCGAAGT
AGAAAAGAACCCGGATGTTTCTTAGGTTTTCAGAGGATTGTGGTTGTATTGGATGTGTGT
TGAAAATGCCTCCTCGCAAAGAGTGTATGGTCCCATGCATGCGATGTGTGATTTTTGTTG
GTGAATGCGAAATAAGTTTAGTGTTTC
>Z27kG1_17694
GGCCGCTGCTGGGCATGTACGCCGTCGTGGGCGGCTTCTACGTGGTGGCGCTGCCGGTGG
GCGTCGCGCTCGGCTTCAAGGCCGGCCTCGGGCTGGAGGGCCTCCTGGCCGGCTTCCTGG
TGGGCGCCGCCGTCAGCTTGGCGGTGCTGGTGACGGTCATCGTGCGCATGGACTGGGCGG
CCGAGGCAGAGAAGGCGCGGACCCGGGCAGGGGCGGCCTCTGCCGGCAATGTTGAGCCGG
TGCCGGCCAAGGCCAACGAGGCGGCGCCATCGGAGGCTTGCTAGCTAGCTCATCATATGG
ATCGATCGCCACCGCTTATATATAGCAACAAAAATCACCAATCTTGGAAACCCCTGCTAC
ACTTGTATTCCCAAACTACATTCATGGTTGGAGGCAACGAGGGAGGCAGGCATTGGTGCT
GATGATGCTGATAGGCCAAGCCCAACTGCAAAACGTCGGATCACCGGTGGGCCTAGTAAG
CAAACATATGGGCCGGATTGAGGATGCATCATCGTTATCATCATCTATTCTATTCTAATT
CTATTCAGATTGAAGAGGCACAGATAGATCGATAACGGCAGGGGAGAGTAGTGGAGTGGA
GCTGCTGCCAATGGCCGTAGTCGTCCTCCAGCTCTTCGTATATTTCCATCCATACATCGC
TGCTCCTCATCACTATAGCCGTCTTCTGTCCTTACTTGTACACACTGGAGCTCACAGATT
CGTTCATAAAGTAATTAAGTTTGTGTC
>Z27kG1_15960
CTTGCTTCCTTCTCGAGCAGAGCAACAGAGCAGGTGAGGCAGTCAGCACGCTCAGCCACA
CCCACAGAGACGCGGCACGCCTCCACTCCTCCTCCGACTCCGAGGCCAGCACGCCGCACG
CTCCGCCTCGCAGTCGCAGCCCCTAGCCTCTCGCGCGTGCTTCTTCTTCCTCCTCGCTCC
GGGGGCTCGATCTGGTAACTCTGGTGGGGGACAATCAAGAACTGAACACTCGACACTGGC
ACAGAGCTCTGGCAGCATGCGGTGGCTCGGTCTATCTGTCGATGTGTTCCGCAGGGGGAT
CTCCTTGAACCTTTACTGCCGTGTGATTCTGTAAATCGTCTCCGTGGCTACCGGCTTTTC
CTTCGCACGCCTCCTGATTCATGAGAGGCTTGTGAAGGCACTTTACATCTTCCCCACCCA
GTCATTAATTGGCGTCGCTGTTAGGCTGTTGTGGTTGTTTGGCCAAGGCTTTTGAGGAGA
ACGGGCTGGAGTACTGATGGTGTGGAAAGCAGCCGCTCAGACGAGATTCCGCGTGTTTAA
GCATGAGAACGGAATCACAGTGAGGGCTATTGCTTGCTTCCAGCCGCTGCAAAATTGCCA
GGCCGAGTACTTCCGCCATCTCCTCAAGCCCGTGACGTAGCTCCCCTCTGCTCTCCACCT
GCTGCTGAATAAACTTACAGCCTTAGTTTTTTCTCCATAGCAACTGAAGTGGGAGAACAT
CCCAGTCGTTCATCGGGACTTTCTGCTGGTAGTTCTGTCCGGTGGTTGTTTTAATTTATT
CATCATGGGGGACAAGCATCGTCGATTGCTGAGAGACCTCTTCCAATGGGCCCGAGACAC
GTCACGACATTGGCACCAAGTTTCGAATCGCCTGCACCGTGTCCCTCGCGTAAGAGACCT
TCAGTCCTCTACCAGAAGGAAACTCATGGTCCCACCGCAGCTCCTTTGCGGAGGAGCAAG
GGGCCACTGGATCCTGTGCCGGAGCTCCAAGGTAGCAACGAGACCAACGTAACCGACGTT
GGAGCAGAAGAAACCGAGGGTGTTCACGAGAACACAGACGAGATCGATGCCCTCCTGGAC
TCCTCCGACTCGGACGAAGGGCCGCACGAACTCGACAGGGCCAGGAGGCAGCCTGCTGCA
GAGAACGAGACCTCGAGCGTCGAGTCGGTGGCCAGTGCCGCAGGTTCTGCGCCGCCGGCC
AAGAAGAGGAGGCTCAGCTCTTGCACGGACAGGTCCGTCGTCGACACCGCCAGTTCGGCG
AGGCCGGACCATTCCGTCGAGCAGAAGCCTCTCGCGAGCGACTGCGACGCGCAGTCGTGC
TGCGTCGGCGAGGTGGTGG
>Z27kG1_23160
GGACTGGCCAGCGGCAGGATATGTGCTGTGGAGAACATCGCCCAGCTGGTGGCTCCGGAG
GCAGAAGGCCCGGCCGATGCCACGGCCACGGCCACGCTGGCTGCTTAACGGACCATTGTG
CCATTGTTGCTGTGAGAGAGATGTGCGTCAGCCAACATGTGTGCTATTGCTTTGGCTTAT
TTGTGTTCAGAATCCACTTAAACTCGGTCGAAGTGAGCTTTCCGTTCGGCAACGTCTGTA
CTCTTACGAATCTCGATCGTGTATGTCTTTAAGTATTGTGTTGTGTTTCAAAGATAAAAA
AAAGGTGACCTTTGTGTATGATTTTTTATACACGTTGTCTCTTAGCTGCATTGATAGTCT
AAGGTCTCAGAATTGTACCATGCAATCATAGTGTACCATGCAATCATAGACGACCTGTTG
CCTAC
>Z27kG1_10927
GTAGTTTTTTCTTTTTGTTATATTTAAAACTGTTAAGTTTTTTTAAAAAATATATATATA
AACGGGAGGACGATTGGACGAAAGGAAGGAGCACGTCCTTCGTCCGATCCAAACACGCAA
CACATTCAAGTTCGGACGGACCTGGCGCGTACGTGCAGCAGAGCATGCTGCATCTCTCAG
GATTATTATTTTTCTTCTTCTCAGCTACTGGGTTCTACTAGTTCATTCACTGTAGAGGGT
AGGACCGGTCTCCTATTTTATTTATGGCGATCCACCTAATTTTTTTAAAAAACTTTTTTC
ACGAAACCCGGCCACG
>Z27kG1_10929
GGAAAACACACGCACGCAGACCTCTCTCTCTCTCTCTCCATTATATTAATTTCAATTAGC
CCTAATAAACTTGGTCCACTAATGAATGAGCAAACCTGCTGATGTTAATTAAGCTATGTA
TGTGCTCCTGTATGAGACTTTTATCTTGTTAAAGAAAAGAAGAAAAATCATGCTTGGTTA
ATGGGTTTATTTCAAGAACCCGAAAAAGAAAGCTCGTTGTCGGTGTCCAGGGAAAAAAAA
AGATGAAGAAAACTGGTTTGGGTACGTACGGTGACGGATAATGAATCACATCGCACATAT
ATATGCCCTGGTGGTTGCAAATTTATGCCGACACCGAGTGGTAGCTGTACTTAACCAGTA
AGTACTGCTGCTTGCAGCTCAGATGGACCGGCCGCCCGGCCGGCCGGATTCCGCCGTGAT
CTCTCTCTGCTTGTCCCTCGCCCCACCACCACACCACACCGTAGAGGTAGGTCCATGGCC
AACCAACAACCAATCAACCGAAGCAGCAGCGCCTGAACCGCTGGCACTTTAATTCTGACG
ACGACGACGACGACGCCTTGATTAGCCTGCAAATACTACTGCATGCATCTGCCGCATGCC
GCCGCACAGTACCTGCGTGCACGAGCAGTACCCGCTGGTCATCGATCGGATGGAGTTGAA
GTAAACACATCGACTATTGAATTGATCCGCACAGTACACATCGCTTTGCTTAATTCGTCA
CTCACTGTGGTAGTAGTAGCTGTAGCTGCTCTCTGATCGGCAGCGCCGGCCTCCTGCAGC
TAGTAGACCGCTACACACCAGACTACAGAGTCTACAGTATAGTCTCTCCCTTCAGCTTCA
GCTTGCACAATAGCAAGATGCTCCGATCCACTGACAGACCAACTGTGCCCCGCGCTTTTG
TTTCGCTTGTCGTTGACGCTGGTCACTGGTCTTGGTCATCTTATATATCCACGCAGGGCT
GCAGCCTGGCTCAGGCGCAAGGAGAGTGGGTCGTCTGCCGCGTCTTCCAGAAGGGCGGCA
ACAGGCCGAGGAGGAGGCAGCGAGAAGCGTCGCCGCCGCCGTCCGCTAGCAGCAGCTGCG
TCACGGATGCGTCGAGCTCGGACCTGGACGAGGTCAGCAGCTAGCTTAGCTAGCTAGCTA
GCAGAACCGACCGTACGTGCCGGCTGGCCACAACATGCAGTCAAGAACGTACGTACGTAT
ATGTATACCGCCACCAGCTCGTCGCGCGCGCAGCTGTGCTGTGCATGCCGTACGTGTGCG
GCCGGCCTCGACCTCGATCTCGAAGAGAGGATGTGATCAAGCTGAGTTACGGATAAGGGG
GAACAACCCATCCACACGCACTTCTCCTCCGACCCAACATTATTTGTTGTTAACTAGTTT
TTCTTTTCTTTATCTCTTTCTTTCTTTTGCACTCTGTACGTGTAATGTAATGCAGTGTAA
TTTAATTAGTGAGAGAAGCATGACGCCCTACTACCGGCCGGATTATTAGTTAACAGCAAA
TTAATTACTACGTACCTACTACTCGCGTCAGCAGCTTCTACTGTACTTGAGGTTTCAGAA
GCCCAATATATATGTATATTGTCAA
>Z27kG1_16491
CTCCCTCCGCCGCCGAATTCGCTCATCTCCGGCTTCACGGTCGTCCTGAAGCTTTCGCTG
TCCGCAGATTTCAGTGTTGCGGGCTCTGCCTTTCTCGCCTATGCCGCTTGCTCGTGTTCT
TCGAGATCTGTCGTTGTTTTATCTGCCTTGGCATCGCTGCTTGGTGCTGTGGGACTGTTG
GATCTGTCGGTGCAGATGAGGAGCCACAAGTTGTAATGGGTAATTTGCATCTGAGGCATC
TCTGTGATGTCACACCCTTTTTCACCTTGGAGATCTGATGCACCCAATGCTCCGCCTCAA
GTCCATCTCTGTAGCGTCCTACAGTTGTTTTGATTTATTTTTTCCCCGTCGTTGCCTTTT
CCCCGTTTCAGTATGTCTGCCTTTTCTCTTTTTCTGTCTGGATTCGTGTTCTTCGATCTG
GATTCATCTTTCAAGAAGGGTGTGGTTCAGTCACGCCATTGGTGCTGCTGTGTGTGGTGG
TCTGGAGATGAAATGACGATGAAATTGTTTCCCTATTGGTTTGATTGGCCGCCATGATGG
CTCAAACTGTATTAGCTCTATCTGATCATCGCTGCCGTCTTGTGTCATGTATAATCTGTC
GCATTTCTTTTCTCGAGAACGATCTTATATTTGTGCACAAACGATTCAAATGTGTCCTGC
TGAGGATATGATGACCCTTTCCCCAGATGATCGACAGTGAACATATTGAGCGCAACAAGT
TCTCTATTAGAGAACCAAGCCAGAATTCTGATCCTCCACTTACGCAGAAAATGTACCCCC
GAACGTAATGCAGTGCTTATTTTTTTGTTGTTGCCCCTTACCAAAACCGATGCTTCTTTT
TTTGTGCTTGTTTGTTTCTCTCAACTGCGTTGCACACCACGGAGAATATGATGACCCTTT
CCCCAGATGATCGACGCTGAACATACTGAGCGCTACATTTTCTCGTTCGAGAAAGCCAAG
CCAGAACTCTGATTCTCTGAAGTGCTTCGTCGATCTACCTCTTTCTTTATTCATCCGATT
ACCGGGACTGTTTGTTAATTTGAAGAAGAAACCAAAATATGCATCTAAAGTGGCCACTTG
TCATTTGAGATCTGCGTTGAAAAACTGATTACCAGTGGATTGATTTAGATGGCCACTGCG
TATGAGTCAACGCCAAACTGATCCCAGCTCAAATTCGTGCATGTACTGTACCTTTGTATT
ATATATATATCACTGGTCGAGCACGAGTTGAGAT
>Z27kG1_12420
GCAAAGCAACACGCGCCTCGATCCTCCTCGCCCCTCCGGCCTCTCCTCCCCTCCCTGCAC
CCGCACCTGCGGAGAGCGCCGCAAGCTAGCTGCAGAGGAGCGAGACAGTAGCAGGAGGAG
GACGAGAGGAAGAAGAGATGGCGGGCTGTGATGGAGCCAAGTCGTCGGCGTCCATGGAGG
AAGAGGCATGCGCGGAGAAGAAGTACGGAGGGATCGCACCCAAGAAGCCCTTGATATCCA
AGGACCACGAGCGCGCCTACTTCGATTCTGCGGACTGGGTGCTGGGCAAGCAAGCCGCGA
ACAGCAGCAGCAGCACGAGGACCGCAGCCGCGGTCGAGTCTCTGAAGCCCAAGCTGAAGA
GAACGCCGCACCACCAGCTGCCGCCTCGTAAGCCCACCTGCGCTTCCAGTTGAGACGCAT
GGCCACGCGTCGCAGCTGCTGGAGGAGGAGCTCGGTCAGAGTCAAGGACTGAGGATGCCG
ACGAGCTCGAGCTCGGATAAATGTTTTAGCTGGTCCGGAATCGTAGGGACGACGACGAGC
CAGAAAGATCCGAATCCGAGATGCCGTCTGGCTTCTTGGCGAGCAGCGCCTGTTATTGTG
TGCCATAAAGAACGGATCAATTAATTATCAATTGTCTGGCTGAATTCTGGCATGGC
>Z27kG1_07964
GGATATTCAACTTGGCAAGGACGATGGAGTTCATGTACAACCAAGAGGACAATTTCACCA
ACTGCCACAACCTTAAGGATACCATTCGCTGCTTGTTGGTAGAGCCATATAGGATCCACA
TTTAGTTTTTGGCAACAAACTAATGAATTACAGTGTCCAGTTAATGTAATGCAGAGTTAT
ATGTCATCCTTATATGTGTTAGTATGTTTTCTCTAGTGTATGTAATATGGTGTCATCTCA
TCCTCATGTGTGTCAATCTTCTTTTCATGTATAGTGTCAATATGTACACATATATGTGGC
ATCATTTTTGTTTTCACCCTAGAGTTTACTCTTGTCGTATCATTTGCCCTTC
>Z27kG1_19737
CACAACTAGTTGCCAGAGTTCGTCATGGACTTCTACAAAGAGTTCGTGGAGACTTCGTCC
GATGACGATTCCGAAGACTGAGGTCGACACTCGACACCATGTACGTTTAGCAAGCCCTTG
AGCAACTAGGTGTTGGAGGTTCGAGCGGGCGTCGTAGACGCTCTTCCTTGCCACGTCTAG
TAATCCATAGGGATCACAGTGCTAGCGAAAATCTGATAAAGCTCCACTACTTCGGTCCAA
ATCCTGTCTATCCCGCCCACATTTTCCAACGAAGGTTTCGGATGCAGCGGCCTTTGTTCC
TGCGTATCCTTAGAGGTGTGCAGCAAGTGGACGGATTTTTTTACTGTTAGGTGTGATGCT
ACGGGTTTAGCGGGACTCGGTCCGTTGCAAAAAGTCTCTGCTGCTTTGCGTGTCCTCGCA
TATGGGTTGCCTACGGATGCTGTCGATGAGTACATTCAAATCGGACAAACTACCGCTAGG
GACTGTCTCATCCGTTTCTGCCATGCAATCATCTCATGCTACAACCAACGTTACCTCCGT
ATTCCTAACAGAAACGATGTTGCTCGCATACTTCGTGTCAACGCTGATAGGGGTTTCCCG
GGCATGCTTGGCTCAATTGACTGTATGCATTGGGAATGGCGTAACTGTCCAACTGTATGG
CGGGGTCAATTTTGTGGCCGGAACTCACGTCCAACCATGATATTAGAAGCTGTGGCGTCG
TACGACCTCTGGATTTGGCATGCCTTTTTTGGAATGCCAGGAAGTAACAACGACCTCAAC
GTGCTCCATAGGTCTCCCATTTTCGATCCTTTACACAACGACGCCATGCCCCCCCGTGCA
CTACACCATCAATGGAGAGTGCTCGTAAAGATATCGAGAGAACTTTTGGTGTGTTGCAGT
CGCGTCGGGCAGTACTCCGCGGGCCAGCTTATGGTTGGGTTCGCAATCACCTCACGGAGA
TGATGATTGCATGCATTATCATGCATAACATGATTGTCGAGGACGAAGGCGAAGGAGCAG
AAAATGTTGATTTTGTTGGTGCCACCCCACCTCCTGATCTTTCGACTGCAATTCCGTAAG
TCCGGAACGAGTGGTTGAACACGACTGCCTGGTCCGAAATGCCAAATGAAGGAGATATTG
ATATCACCTGCAAGAACACGTACCTATCTTTGCAGTACAACCTTGTCGAACATCTTTGGG
CAAGGCGTGGTTCCATGGGTTGAAGTATGGCTACTTAATTAAGTTGTCGAGTATCAGTGT
AATGTGTTGGTGTCTACTTTAGTGTACTTTAGTCGATGTAAGCCTCCAGTTGTGGTCAAG
ATAACTGCTGTTATGTGAGCGTCTTGGATGTAACTATGTATGGTTTCATCCATACTTCAA
TAAAATTTAGATAATGTGTGCTTTGTTC
>Z27kG1_05552
CTGGCAAGAATGTGAACTGTATCCTCTCTATGCCGATGGAAGAAAGAAGTGGTGGATAAG
AGTTAATCATCAGTAATCTCCACAGGAACACCTCACATTCACAAAATGGTGGAACCTTAG
AATTATGTCTAACAATAATATACCTGCTTTCTACCTTAGAAATGAACTTCAATGCAGAAT
GGCAGTCTACACAAATCTGCAAATTCTTCTTCACAATGATTGGTTTTGTAGCTGGCATGC
TAATCCAAGCAAAAGTAACGGCCATTCTCTCACTGTGATAGTGCAGAAGCCTCTCGTTTT
TTTTTCTATCTTCAAGGTAAAGTGGCAAGGAGATTATGTCTGCCACATAACCTTCCTCCT
TTATCCTTTTGGAGAGTTTCTCAAGTTTTTTATATATCTGCTCTTGCTGTGAGTGAGTGT
GACTAAACCTCAGATCCAAACACACGTGTTTTCTTGTTAGCATCGACCTAGCTAAAACCA
GGCAGCTTTTTAATACTGATATCCTTCATTGACTTCTTGACTGCCTTCACATCCTCCCAT
TGGCCCAATGATGTGTATATCCCAGAAAGGGATATGTGAATACCGGTGTTATTTGGATCA
AGTTTCATAAGATTCTGAGCAGCAACCTCTCCCAACTCCTTGTTTCCTTGCATACGGCAT
GCTCCAAGCAAGGAGCACCAAGCATAAGCACTGGGTTTGACTGGCATCTCACTTATGAAT
TTTTCTGCTTCATCTAGTCTCCCAGCTCGACCATACATATCAATGATACATGAATAATGT
TCTGCTTTAGGCTCAATACCATGTGCATCCTTCATGGAGTGGAAATATCCCAGTCCTTCG
TCCACTAATCCAGCATGACTGCATGCAGTCAGCAGGCAGACAAATGTAATGTGATTTGGC
CTGATACCACTTGAGGTCATCCTATCAAAAGCTTGGATTGCTCCCCACCCATGACCGTGC
TGCGCATAAACATTTATAACCGCATTCCAGGCAATCTCAGTACGGTATCCAATCTCATTA
AATAACTGAAGGGACAAACTAATGAGGCCACAATTTCCATACATATACACAAGGGTGGAA
CCAACAAATGAGTCACTGATCAAATTTGTCTTGAGCACTTGAGCATGCAGCTGGGCACCT
TGTTCGAGCAGATCATGCATGGCACAGCCCTTAATCATGCTCGCAAAAGTGAATTCATTG
GGCTCAACACCTTGCCTCCCCAACTCAGTATATGTCTCAAGAGCCTCCTCAATACGACCT
GCCTCAACGTAACCGTCAATCAGTGAGGTAGCTGACACAACATTCCAACCTCCAGGATCA
ATACTCACCACACGAGAGGCATTCTCCAAATCCCCAGACTTAGCATACATGTCCAGTAAC
GCATTCCTCACAACAGTCTCCAGTTCAAACCCAGCCTTAATTATACAACAGTGCAGGCTT
CGACCAAACCATCCATCCTTGAGCCCTCCCGATGCACTCAATGCACTGCAGAAGACATGT
TGGTCAGCTCCAACCAGGCCCTCACATTTCATATCCCGAAAAATCAGAATGGCGGCCTCT
AGGCTCCCGTTCTTCGCGTAGCCATCGATCATGGTAGTCCAGGTGACAGCATCCTTTTGC
GGCATTTGATCGAACACCCTACACGCCTCGTGAAGGAGGCCGCACTTGGAGTACATGTCC
GCGAGGTTGCTCGCGACGAAGAGCTCATTGTCGAAGCCAAGCCTGATGCCGATGCAGTGC
AGCTGCGTGCCGGGGCGCGGGGCGGAGAGT
>Z27kG1_20492
CGAGTGACGACTCATCATCCCTCTCTCTCTCTCTCTCGAACCCGGTGCCGCGCGCCGCAG
TCCGCAGGCAATCGGTTACTCGTGTGCAGGGCAGGGGGTTTCAATTTCAATTGTTTCTTC
CTTCCCGCAGAGGAGAGCAAGGCTTTTGCAGCGCCGAGTGCCGGTGCCGCCACATAGCCA
AGGAGGAGCGGCGGGAGATGGAGATGCTGCTCAGGAAGCGCCGCGACGCGTTCCACAGGC
GGCACGCGGCGGCGGCGGCGCCCAAGATGCAGGCATCAGATCGGCGCATCACGCTGCAAA
TAACCGCCGCACGATGATATATGTGGGTGCAACTTTTTTTTTTTTTTGTTGTTGCCCTCT
TCCGTCCGCTCTACGGTGTACCACTACATACATAATAGGAGAGGAGGCACGATCTCTCTC
TGTGAGTGTGGAGTATGAAAACCGAAC
>Z27kG1_03578
CGGCGGTCTCGGACAACAGCTACACCCCCAGCACGCCGAGCAAACAGGAGGCCTCCGTGG
ACGCCAGCCTCTCCACGTGGCTCGGTTCCTCGGCGACGCCCGAGAGCAACTCGGTCCGGT
CCTACTCGCCGATCAGCCGGGACGAACGGCCGATCCTCGGCGCCCTCACCGTGGAGGACA
TCAAGGTATCGTCCGCCAACTCAACGCCTCGGAGGTCGAGGTCCCCGAGCCCGAGTCCCG
ATGACATGCCGATCCTGGGGACGGTGGGGGCTTACTGGAACTGCAGTGCCAAGGAGTCTG
ATCCGGTCACGAGAGGAGGGTTTATGAGGACCAGAACCAGATTTGGCCAGGTCAGGTGAG
CAGCTTTGTCTCGGTAGTCTGACTTGACTGTTGTAATCCATGTTTGCTATTATCTTCTGT
TGAAATAATGGAACACCTCCCGCTAGGAGGAGAGAGAGAGAGAGGGTACCGAACCTGGGT
GGGAATGCAAAGATATACAAGTATGTGTGAGAATGCGAGATCGTGAAACCAGATAGATTT
GTGTGATCATATTTCTTTC
>Z27kG1_03579
TGTTGGTCGTAGAACTAGCAGTGGCCATGGTGCAAGGCGAGGAGAGTTCTTGGAGGATGG
AGAGGGCAGCGCTGCCTCTCAACCAGGCGCTCGCGTACGGAGTCCAAGCCCACGCCGCCG
CCGCCGCTGCACCGCCGACCTGCTTCCTGTACTTCCTCTCTCTCTCTTCTCTCGACTTAC
TTCCGGTTTGTCTTCGATATACCCCTCTGGCTCTGCTAGCTAGCTAATCGTCTTCTACCT
CGCCTCACCCAACAACCCAATTCCAAGAGGCCGCATCCGCATGCAGCAGAGCTCTGCCGC
TGCCCGCAACCTTTTCCGCGTCGCAACAAGGCTCGCAAATAACTGGCTAGCTCCCCCTCC
CTCCCAGCACCAAACCGTATTTTCAAATGCCTGGGTGCGCAACTTCTTTGAAGTATATAT
TTTTTTTTCTCGCCCTCCTTTTATCCGTCTTTATAACAGACCGATTCCACGAGCTTATGC
CGCGCCACTTTGGTTGGATTACACCTCCGCCGCACGCACCGAAATTTTTTTCTTAATGCT
CGAGGCCTGAATCCTGCGAGTGCGAGTGATTTGTTTGGGCACCAAGATCGATCGCCGGCC
GGCACCATCGTCTTTTGGCCCTCATCCTTATCTGCTGCCTGCCCCAGAGCCACGGCTACA
GCAGCTACAAGCCTCGTGCTTTAGGCAGTCTCGGCCTTTCCATTCTTGAAAAGGCTTTAT
CTGCTACTAAAATATGTACAATATATTTGAGAGTATGATAAACACGTATGTACAAAAAAT
AAAATTTAAAAATGTCTTTAATATGGGTATTTGAGTATAGAGAACGTGATTTAGAGGACG
TTGTTGGAGAGAAATGAAATATAGAGGATGAAATCTTTTAGAGGAGACTGTAAAAGGCAG
ATATAGAGGATGAATATAGAGGACGTTGCTGGAGACAGCCTAAGACCAGACATATCACGC
GCAAAGAGGCAGTCTAGTTCTGACACACCGAGCTTTGCCATATACGTAGTTTGTGAGGTA
TGCATGTGGCAGGTCTAATGATAAGGATGATTGTCGAATTCAAGTTTATTTATTTTAACT
AGGGTATTTTGTTCTTTTAACTCGAGATTCTCTCTTCTTCTATGTTAGAAGAATATTTTT
ATTGATAGTATGTTACTTATAAAACCTTTTTTTTTTTGCAATATCCACGGGACTAAATGA
GCTAGTGAAACTTGATGTACGCAAACCCATCGTTCGCTGATGTCACAGATACAATTTTGC
TCTTTTATATAGTCCATCGCCACCGCCCACAGCGCTTCCTGCTGGTCTCTTGTTGGTCGT
AGAACTAGCAGTGGCCATGGTGCAAGGCGAGGAGAGTTCTTGGAGGATGGAGAGGGCAGC
GCTGCCTCTCAACCAGCTGGCGCTCGCGTACGGAGTCCAAGCCCACGCCGCCGCCGCCGC
CGCCGCGGCTGCACCGCCGACCTGCTTCCTGGACTTCCAGCCT
>Z27kG1_08004
CCCGCTTGTGATGCCCATCTCGTCTCCCCGCTGTGGCAGCCGCCTTCGCGTCCGCCGCGA
GATCCCTCCGCGCACGGGCGCGTCCCCCACAAACCGCGCTCCGTGAAATCCGCACTCCCC
TCGCCGCCTCCCCAGCCCGCAGCCTCTCCTCAACCTCCCTCCCCAAGGAGCTGGCGGCGG
CGCGACTGCGTCGGGAGAGGACGCAGAGGACGCCGCGCGGGGGCTGCGGCAGGAGCTCGA
CTCCGAGCAGGCCTCCCCGGAGATGGCAGCCAGATCCGGCTATTGAGCCCCCTAACCGAG
CGGATCCAAGCAAGCATACTTGCCTATGGCAAACAAGCAGTGGACTTACACAATGATCGA
AATGACAGACTGTTCGTGCTATCGGTTTGGAAAGAACATGTGGAAAGCTAATCTCGGATC
TTGCTTCCTTCAGAAGACCCAAAGGACCTTGAACAGCAAAATCTAAGGTTTCAACATTGC
AGACACACAAGAGTCCAGCATGCGCCAACGCTCCTGCAGTTGATGCTTCTTCCAGTAGTT
TGTGACAGATTGCTCAAAGAAAAGCAAGACAGCTCGCCAATCCTAGAAGTGGAAAAAAAC
AACATAGAATAATTAGCCAGCTACAGGGAGTAAACCATTAAGAGAAGAAACATCGTAATG
CCATGTTTCCAAATGGGCACAAAGAAACTTCAAGCACCTCTAGACGGAAGCTGTCTGCAC
TGAAGATCAGGACACGAATATCGCGAGCTTTATCAAGGCTCGCCTTGTGCGGAAGGTGTA
TTTCTGTGAGATCTCCAAGATGAAGCATTAGGGGGTCAATCGCCCCAGATTTTACATGTA
GCTAACTTAGTAGGGCACCCATAATCCATAATTTATTCTCTGTAGTTGTAGCAGCGACCT
AGAGGTGTTATTCTGTAGCACATTGTGTAACATGTAGGAGAGAGATAAACACATATCCCC
ATTCTTTCTACTGAAACACCAGAAATAGTTGCTCTTGCTCCATAATTCATTAATGTGAAC
TTCTGAAGCCATGCCAAGGTCTTATATTGATCCTCTGTTGTCATATTGATAAAAATAGGG
TATGTAAAACCTTTTCTCATAACAGTTTAACACATATTTTATATAT
>Z27kG1_12367
CAGGGAAAGAGCTCCCATTAGGGTTCCCCATCACCTGCTCATAGCAGCGCATCCTCTGCT
CATCGCGACAGCCGTCATCCTAGCTAGCAACGCTCCGTGTGGCGGCGCTCACAGCGCCTG
ACGGCATTGACCCTTGCTCCTAGCGTAGGTGGCAATCGCATCGCCCTTCCGTGGGCTCGC
AGTAGTGGCATTATCTAGCATCGGTTCTCTGCAGCGCCCCAAGCCGACGGTCTCCTAGCT
GTGACGACCATCCCCATCAGCGACAACCCTCTCGATGCTCTGTATGTTTTGGAGGCAATG
CAAGTGGTATTTTGGAGCATGTTTTTTTGATAATATGTTTTTTATTAAAAACAATCAGAG
TACAAGCAGGGGAAAACTTGAGTTGGTGTGCACCTACTTGCGAAATTGAGTTTGTTGTAT
TATGACTACTAAGGTAGTTGCTGCTGCCTGATTGTTTGTATCCAGATTCACAATCCACCC
TCATTAGTTGTTGCTGCCAGCTTGTTTGTTATCCAGATTCATAGCTATAATGACACATTA
TTTTGGGGGTAGATGGTGTATCTTAGTTGTATGATTTTTTGACATCAGTGTATATAGTTC
ACGTTTTTACTTTAGTGTTTATAATTTTGCAAAACTTGACACTTGAATAGAGCAGGGGGT
ATAAAGTCTTTGATCTGCAGAAATACAAGGACCCAAAGGTACTTGACACTTGAACAGAGC
ATCTCTTCCAATAGACTATTCTAAATTTCTAATGCACCAATATTTTTTGTTGTGCTCTAC
TACAGTATGGCTAAGAAGGTTGTTTGGGATAATGCAATTTTGAAGCACCTAATTGACATT
TGTAAGGAGGGGATTTTAGCTGGTTGGGATAATGACCTTTTTTGTTGTGCTTTACTAAAG
TGTGACTTCTTAGCTCAAAGGATGTTCTGAGTTTATTCTATGTTTTTGTGTTGGACCAAA
TTATATTATCTATGACTTACATGTTCTGGTTTTTTGTTTAGATGCACGATAATATGGAAG
ACTTAGCAAAAAAGCGTCATGAATCTCTTCACTTACTGAATTATCACAGCATGCTGCAAT
TCTTGGAAATTTAGGCACTCTTTACAATAAACGGTATTTCCACAAAGGTGAATATAGAGA
AACAGAAGCTCTAGAGTCTGGTTATCAATGGGTCATGAGATGTTTGGATCGTTCAAGATA
TTTTTATAAGATGTTTAGAATGAGCCATGATATTTTTATGGCACTTCATGAAATCGACTC
ATAATGTTACATCAATTGAGTCACTGCAATGTTTCTATC
>Z27kG1_03583
GCCGCTGTACTGGGGCGTCGCGGCCGACGGGTCCGCGGTGATCAGCGACGACCGGGACCT
GGTCAAGCGCGGCTGCGGCAAGTCCTACGCGCCCTTCCCCGCGGGCTGCATGTTCCACAG
CGACGGAGGGCTCAAGAGCTTCGAGCACCCCATGAACAGGCTCAAGGCCATGCCGCGCGT
CGACAGCGAGGGCGCCATGTGCGGCGCCACCTTCAAGGTCGACACCTTCACCAAGATCAA
CTCCATGCCCCGTGTTGGCAGCGCCGCCAACTGGGCCGCCTGGGACGAAGCCATCTAGTA
GATCTAGCCTTGCCATGTACACTGCGCTGCCTGCAACCCGTTCGCCGGTGCCCCTGCCCC
TGCCCGTGGTCTTTTATCATCCTTCCAACCACGAGACTTTGCTTCTAAACCAGAGGCTCC
ATCTGTGTGCCGCCTTGTTTTACTAGAAATCTTTTTTTATCCTTTTTCACTTTTCCTGCC
TAGTTTTTCCCCTTATCCTGGCATTGTACAAATAATTTCTCCAGTGCTTGTAGCTTGTGG
ACTTGGGTTGTCCAACATGTCATGAATACAAACTGAGTTTGCTTCAAAAAAAAAAAC
>Z27kG1_03584
GCAGTACTAGGCAATGGCATCCCAAAGTAATCAGAAACAGCAAGCATCACTGCATCATCA
TCCCTGCTCCCGGCTCGTGGAACGGGACGGGAGGGCGCGACCACACAATCGTGAAATTCA
AATTCTACGTGCGAGTGTCAACGTGACTAAGACGGAGATCATGTTGGGGGGTTTGAGTAC
ATTCCCCATGTTCTTCTACATCTATGGCGGCGGCCAAAGCCAACAGCCTCCAAATCCATC
CTTCTCAAGATGAGATCTCAGCTGCAGTACCAAGTACACAGCTGACAAACTCCATTGCTA
GTCACACGCTCAGTACTAGTAGAGCTACTAGACCAAGGCCAGCTATAGCGCATCGATCTG
TTGAAAAGCCTGGAGAGATCAAATCCCCCTTTAACTCCCCCCAAAAGATCTCCTGACCCC
AAATCTCGACGATCTGCTGCAGCTTCTGCATACACACACTGCCGCGCGCCCCTGAGCCTG
CTCCTGCTCTCTTCCTTCTCTCTCTCCCTCCGACCCCTGCGGCCCTGCCCCCCGGGCCCC
GGTCCTCCTTTGGCCTTTTTATTCACCCCAGCACCCCATACAAAGTTAACAAACACACAC
ACAAAGGCGACCAGTACTGGAGTTGGGAGAAGCTGAGGCGTTTTTCGTGCCGCTGGCTGA
CCGGCCGGCTGGTGGCTTACATAGCCAGCTAGTGTGTGCTCTACTTTCTTGCGGTCTCTC
TTCCTCGTCCTGAGCTTGACAGGCTACTTTCTACTAGCATCTTCTGTGTGCGCCGCTGAT
GTTTGACGCCACTTTCTCGCAGTGTAATCTCGCACAAAGCTAGCTTGGAGCCGAATAATG
GAAGCCACGATGAAGCTCTGCAACGTTGCGACGGTGAGGAGCTCTGTCACCGGCAAGCCC
CGCGAGCAGGAGGAAGTGTCCTCTCGGCATGAAGACCAGAGAGAGCCTGCAGTTATTATG
CCACCGGGAGCATCGGTTCACGTGGTTCATGTCTAGTATTAGCATGGTGTTATCCTGATT
GAGCTTTTTTTTGATTGAGCTTTTTTTTAATTTAAGGTTTCTATTCTTCTTCGTATCTCT
ATATCGTCGGATCTTCTTGACCTTGCAAGACCTTTTCTTGACCTTAGTGCCATCGATGAG
ACGCACAGAAGCATGTTCCTGTTGGGCCATGATGCTCAGGCAATGTGAAGTAGGCGCCTA
CCTGTAAGCTAGCTACTTCGTATGTATCCCATCAATGGAATAAGTTGGCTATGTGAAACA
TTTTGGATC
>Z27kG1_07419
GGCGAGAGCCGGAGGCCTGCCGCTGGGCCACTTTTTGGAGGCCTGCTTCCTCTGCCGGAA
GCCCCTCCCCAGCAACCGCGACATATTTATGTACAGGTTCGCCACTCTGCCGCCGCCATG
GCTACGGCTACCGCTAGCGCTAGCGCTACCGCTACCTGGCCCTGTGCCGCTCGTCTTGCT
TTACGCTCTCTGTTGGGAGGGATGGTTTTGGGAATTTCTGCGGCGGGTCCCGTGGTATGG
ACGTTTCCGACGTCTTTGGAAGGTGTATTTTCCCTTGGAAGAGCAGGGAATTTGACTGCC
GAATCGTCTGCCGGAAAAAGTGGGAGGCGGACGTATTATTTCTCATAACTTTCCTTTTCT
TCCGCGGTTTAGTTCGAACGTCCAGGCCAGATTAAAAAGAAAAGTATACTAGTGGCACGA
AAAAATTGGTGAGAGCTGAGAGCTCCTTTTCCTCTTTCCGATGTGGTGTTGGTGGGATGG
TTTTGTCGCCCTTGATGTGTTTGTTCAGGTTGCTTTTGCGCGTGAATCAATTAAATTCCT
GGGACCCTAAATTGGTGCGCTTATTTATGGCCATGCCGTGAGCTCCTGCCAATTTACCAC
GGAATACCCTCTCTCGTTTGTTCTTTTATATATGGAAGTTGGTAATCGGAAAAAAGCTTC
GCTGCTAAGCACGGGAGCTTTATTGGTTTGGTACCTGTGAGGCGGTAAGGCAGTAGTATA
GTATTCCTGAATGACGCGTTGTGGCTATCGCCAGTTCCATGAATATGTGGGCATGTTGAA
GCTACTCTGCCATGGGTCTCGTATACCCCTTTTTAATTTCATCTATAACACTGATTCAAT
GGTTTTGTTGCACGAGTACAAGTGGTGCACATTTTTCTCTTTTCAAAAAAAGGTGGTGCA
GGCATCCAAAGATATCTATTCATGACATCCCAATTCCCAAGCCTGTTAATCTGGATTAAT
CTTATATGGGTGCCCCTGTGTCTCTTGTGCAGAGGTGACATCCCGTTCTGCACCGAGGAT
TGCAGGAGGGAGCAGATCGAAATGGACGAGGAGATGGAGCGGAAGGAGAGCAAACCCAAG
AACGTGGCGCCGAGAGGAGCTCCATCCCCCAAGGACGTGGACTCCCCGCCGAGGCCTCCC
AAGGCCCGGGCCGGGTCAATCCTTGCCGGCTAACACCGTGAAGAAGAAAAAAAAAAGCTC
ACAAACGAGCTCTCACGTATGCGCGCTCCCCCTCCCCAAAACCAAGAGATCAGACCCCCT
CTTACCACCACGAACTACCACCGCTACAGTTACGTATATGGGTTTGTGCTTTTTGTTTAA
ACCCCTTGCGCCATTGGTGGCGCCGTGACCTGCTCAGTGTCAGTGCCTGCCTACCTGTAT
GGCTGTGATGATGTATAGAGATGGGGGAGGGGAGGGGAGGGGAGGAGAGCGCGCTGGTGT
TTAGGACCGCATGCAGCTCTTATTGCGCTGCTGTGTCGTTCGTTGTATCATGTGTGGGTG
TTTCTGCCTCCGTTTACAGGGGATTTTTGTG
>Z27kG1_16072
CGCAGAAACGAGAGGGCCGGAGCAGCCGCAGTCCCGGCGATCCCGCCGCCGGTCGCCCTC
ATACTTCCTCGTCACTGCCTTCGTTTCTCTTTCCAACAATCAAGATGAGCCGTGGCGGTA
GCGCGGGTGGTGGTCAAAGTTCTCTGGGTTACCTCTTTGGAAGCGGTGAGCCCCCCAAAC
CAGCAGTGGCACCAGCTGTAAGTGCTCCACCTGCTGCTGCAGGTGCTCCACCTGCTGAGA
AACCACCTGCTGCAAAGCCTGATGGCACCAGTCAGATTGCTGCTGGGGTTACCAGCCAAA
CCAATAACTACCACAGGGCCGACGGTCAGAACACCGGAAACTTCCTTACGGACCGTCCTT
CGACCAAGGTCCACGCTGCTCCTGGCGGTGGCTCTTCCCTGGGATACCTGTTTGGTGGCA
ACTGATGCCGCTCACCAAGCTATCACCCCCCACTGTCGCCGCATGCTTTTTCTGAATCGT
GAACAGCCGTTGTCATTTCATGTGTACCCAAACCTCCCGTCCCGCGTGGGCCCGTAAGCT
GCGCCTAGATTTCAGGGCTAATCGTGTGCCTGAACCCTCATCATAAGTCGTCTCTGTACC
CAGCTTCTCGTTTCGTTTGCACCCGTGATGGTATGGTTTGGTTGTTGCCCGCTGGACC
>Z27kG1_06895
CAACAAGCTGCGCAACATGAATATTATGCTACACAGATTCAGCAACAGCAAACACTCATA
CAACAACTAGCACAGGCCCAAGGGATACATGTCCCGGTGCCCCCCCCACCTCCCGTCCAT
TATCCTTGGTCTTCACCTCCACCTATACCTACATCTCCATCTACCGAACATCAGACCCCT
CCAGCTACCTTGCCGACGCATGAACAAGAGGACGGGTTAGACTTTGTCGATACCCTCTTG
AATAGTGGAGGTATCGATGGTGATCGGCGACCGTGAGCTTCCATGTTATTGTGTTCTGAT
ACTTGAGACTTTTATTATGACTATGTATGAGATATTGTCTTTTATTAGTACTGGATGATG
ATATTTGTGAGACTTTTGTGATGATGAGACTATGGATGAGACTTTTGTGATGTAATAATT
GATGAGACTATGGATTTAAATATTGTTATGTGATTGTGTGTGAGATATTTTATGTGATAA
TCTGTTGTGTT
>Z27kG1_15383
GGATTGAGTAGCGCCGTGGCTATTTCACCGGACACGGCGACATCCACCTGGGAGTTGTAT
TCATCAAACCCCACCACTCACCCATGGGTTCAATTTTCAGAGCACAATCATGTAAGATTG
AAAAGTAGGGCAGCTGCTAGCTCTAGATTTAAAGTAAATAGCTGAACCAGACAGAAGCAT
ACGTTGGGCCCTGGCTTGTCTGTAATCAGGAAACTAAGTTTTAGTTATTGGGCTAAGATC
CGGAGGAATTGTAACTGAAAGATCTCAGGCAAACGTGAGGGCTAACAAACTTGGGACAGA
GAACAGAAGCAGTTAGTGTGGCGTCGCGCTCGCCCGCGGGCCTAGCCTCCAGCATCCACA
CCACCCGCGGGACGGCGTCCGCGACCATGGCCTGCTGCCGCAGGCCGGCCTTGCCGCGTT
GTCGCAGAACTCCGCGAGCGCCGGGCGACATCGGCGCGGGTGGCGGACCAGTCGCTGCCC
AGCG
>Z27kG1_04130
CTCCCTTGTCCATCGTCTATCTTCTCCCCCAAATCGCATTCTCATCGCACCGCACGAGCT
ACGGATCTGCGGCCCGACGACTACGACGACGGGGAGGTAGGGGACGAATCGTTGCAAGCA
ACGAGGTCAGAACTAAGGAGGCCGATCCATCCTCCAGCCTCCGATCCCATCCGACGACAT
GGTCTGCGTCGCGTGCCTGCTGCCGCTCTTCCTGATCCCGGTGGTCAACGCCCTCCCTTA
CCTCATCGACCTCATCATCAGCAAGGTGTATCGGCTATTTGGATGGGAGTACCGGAGACC
TGAAAGAGTCCCACCTGCATGTCCATACAAGCCTGCAGCTCAGAAGAACGATGAGGGTGC
GAGTGAATCAAAACCCCTGGCCGAACCGCACGGTGCTGGTGCTGCGGCGGCAGAAGATAA
GAAAGTGGAATGATGCAGCAGGCGCTTAAAATGGTGGCCACGGCTCTGTGTGGTTAGCTA
AGAAACAATAATTGTTGTGGATGGTTATGTACTTGGTTGATGGGTTGAACTTGTTATGAC
ACTCCGGATCCTTACCAGTTGCATTACTAATCACTGCTGCTGGTCTGGTCTGTCTGAATA
GAAGGGAGTTGAACTTGCAGTCGCAAATGTAATAGCGAGAGTGAATCTTGTTGTCCAAGG
CTTTCGTATAGAATATAATGCTTGAATAATGAGCTCAAAATTATGATTTTGTCATC
>Z27kG1_18836
CAGTTTTTCAACCGCATCCTTACATCAGGAATCTGCTGCACCCTCTCAGCGCCTTCTTCC
AGGCACCATCTCTCTAGCGCGTCGCACCCACTCACAGCCAGTCGTGATACGTTCCTCGGC
AGTATGTCCACTGCGCCTATTCTCAGATTCGGAGCGCCGACGGTTTCCAGACAACGAAGG
GATTCTAGGCCGCACAGGCCTCCGGGAAGAACCGCAAGATCAGCACACTGGCGTATCCTC
AGATTCCTGAGAGACCGCATCATCCGCACGGAGAACTGAGTGAGCCTGGGGCAGGAGACA
ATCTCCAGAGATTCCAGGGACGGGATGTTCTCGAAGCACGGAGGAAACCGTCTTCCGGGG
TAATTCTCGACGCGCAGACGCTTGAGGCCGGTGTGCGGACAGAGTGCCTCGATTACCGCC
TCGCTGTTCTCTATGCCCTGCTGCTGCTGCTGCTGTTGTTCGTCCTTGCAGGCGTCCTCG
CTCCACTTCAGCATCAGTTCGCGCAGGTACTCCTTCCCGCGCAGATTGGCCTCCGTGGCA
CCGTCGCTGGTGGCAGCTTCCAGATTAAGAATGCAAAGCTCTCCGCGGATCTTCAAGTTC
CTCAGCTCGTTGATGTTGCACCTGCCCCCATCCCTGGAGACCACAACGAACCTGGAAAGA
GTTTGAAGTGACTGTAGCCGGTCTATGCCACTCGGCATCGATCTAAGAGCAGTGACTCTA
TCCCAATCGATATGCAAGCTAAGGTGACGCAGGTTAACTAAGCGGCTCATGCCTGCAGGC
AGATCCGTGAGCCAGTAGCAGTCCCTGAGGTCAAGTGTCTGCAAATTGAATAGGCCGCAG
ACCGTTTCTGGAAGAGTCTTTATCAGAGTATTCCGAAGGTTGAGGTATCTGAGGTGTATG
CAGGACCCAACGGAATCTGGCAGGAGGTCTAGCTCAGTGTAACTCAGGTCTAGTGCACGC
AGACAAGTTAACTTCGAGAAAAGTGTTGTTGGTACCTGGTTCAAAGGTAGTTTCATTGCG
GGGCATAATTTCAAGAGCCTCGAATTTTCATAGCGATAGATCTTGTCGAATGCAAGAGGC
TCATCTTTCGGGCACAGTATAGTTGTATAACGTATCCACTCGGGATGGTCGACTACCGGT
GAATCCTCAGGTCTGAGAGTCAGAGATTCGTGTTTAGAAACAAGTTGTGCTAGCTCAAGC
ATCAAACTTGGCACTCTAAACTTTTGATCAGGGAAGCTGCGGGATGTTTCAAAGAATGAT
CTCCATAGGAGCTCATCAAAGCATCGTCCTGCTTCCATCTCAACCCTTTCCCTTCCGTTA
CTCTTAACAAGACCATCAGCTATCCAGAGTCTGACGAGCTCATCCTTCTCAAACTCAACA
CCAGGAGGAAGTATTGAACAGAAGGCAAAACATTGTTTGAGATGATATGACAAGTGCTGG
TAACTTATCTGCAAACTTGGTAATATGCTGTTTGTGTTTTCGCCATCTCCGAGAATCTGC
ATTTCACCTAGTATGTTTTCCCACTGTTCTTTGTCTCCATGAGTGTCGGACAGTAGTAAC
CCAAGAGATTTAGCAGCTAACGGGGAGCCCTGGCAGTTTGAGGCAATGCTCCGCCCAATG
GGTTCCAGATCATGCTGATCTCTGCTGCCCCACCCCGAGAACGCATAGAGTTTGAGGATT
TGCCAGCATTCTTCATCTTCCAAGCCCTTTAAATGGATGTTTAGATTGGTGGAAATCATC
CTAGACACCTTTTCATGCTGAGTAGTGATCAGAACCTTGCTTCCTTCCGCTCCACCAGTC
AATGAGGGCCTCAGAAACTCCCAGAACTGAAAGCTCTCTGCCCAAAGGTTATCAATCACC
AGCAAGAACTGCTTTTTATGTAGGTGGTCGTGCAGCCGTTGCTGCAATATGTCCAAGCTT
AGAAGCTCACATTTTTGATTGGTCGCCGCTTCGATGATCATTTTGGTGGCCTTTCTGATA
TCACACCTATCTGATAACCAAACCCAGATCTTGTCGGTGAAGAAGTTTTGTACCTCAGGA
TCTTTGTAAACCGATTGTGCCAGTGCTGTCTTCCCGATGCCTGTCGTTCCCCATATGGAA
ATCACCGCCATATCTGCGCTATCCGAAACCAGAGCACGGACAATCTGCTCCTTCTCTTCG
TTGCGGCCAATGGGCCTCTCGTCGCGATGCGCGGCAGATTCAAGGAACCGTGGGCGCTGC
GTCGGCTGAGACGCTGCCCTCGTCCCGTCCCCGGCCTGCAACCTATACCATTTCCTGCCC
GTGTTGATCTCGTCGAGGCGTTCGTTGATCTTCGCGATCTTCTCATCCAGCTCCCACCGC
TGCCGCGGGCCGAGCTCGACGCTGGGCCATAGCCGCTTCCGCTTCCGTGATTGC
>Z27kG1_23221
CTCCATCCTCGTTCTTCTCGCTCCGTTCCTCTTTCCCTCCTCCCCTCCGTCTTGGTTCTT
CACACCTGGTTCTTCTGTCTCCCGTTGTCTCTATCGTCTGCTCCGGTGAACCCGCATCGT
TCCTATTCCTTGTGCTGCTTCCGTCGTCGGCTCCAGTAAATCACTTTGTTCGCCAGCTCG
AGATCGTGGACGGCTTGCTAAAATCAGGTTTGTTTTCATTGGGTTTCCATTTCTGGAAGT
GATTAAGGCGAAGTAAATCTTCTTTCCTCGAAACGTATACACTTTGGTGCATCTGTGGAA
ATCTGATTTGTTGGGTTTCTGATCTATTTGGCTCTTTGCATTTTTTAAATCCCCTCCTAC
AAATCCTGCTACCTCCCCGTCTTTTTTTGTTTGTTTGGAAAATTTGTTTCGTATCTTCCC
TCCTCGTTTTTTTGCTTCAGTTCGAAATCGATTTGGTGGGTTTCTGATGGCAACCCTCGC
CACCGCCTCATGGGTACGTGCCGAGCCGCCTTATCTGTTCGCTCACCACTTTACATTGGT
TCTTGCGCCTGCGATTTCGGTGTCGTAGGATCATGCTTGTGCGGATGTGATGGTCGCTGT
GGCTTCGCGTCGGTGGGCGGTGGGATTTGGGCTGGGATTCTCGCGCCTTGTCTCTAGGGT
TTGGGTTTGGTGCTTCCTCAGTGCGGAATTGGGGATTATAATTCCTTTAGGTTTGATTTT
ATCTCGGGTAACTGCGGGATAATAGCCTAGTAGGGAAATCGTGGGGATTCTTAAGGATTA
TTAAGTTTCTGATTTATCTCTGCCTTATTTAGCTCGTCTGTTGTGGTGGCTTTTCCTTCT
TGCTGATGCTGATTATGCTTCCGGTTATGAGCCACAAAACAATATTGATCGGCAACCTGT
AGTTTTGCCTCAGTTCATCGCTTGCTGTCTCTGTTAAATGACCAAGAATAAAGTTTAGTA
CTTCACACATTAGGCATCCAGTAAAACGGTATCATAATTCCAAAGGTCAGTAACGCAAAC
AAACACCTTCTAAATCTTTTCCGTTTGCTGCAGCAGCCATGAGATTCTCCTTGATCTGTT
TGCGACATTTATTCCTCTCTTGAACAATATCTTGACTATTCCCTCCAGTGAACAGCGAGA
CATATTTCTCATTCTTAGGGAAGAACTACAAATGAGTTGAGATATAGAAGCTTTAGCTCA
GGATTCAAGCAGGTACAGATAAAAAATGGTTGATTAGAACCTCCAATCTAATGCAAAGAG
AATGATACATCACAGAAAACAAAGTTGTAATGATACTTATATGTCATATCATCATGGGCA
GGGCAGTAATGTAGGAAGCTTACTCTAACATATTCAAGATCTTCTCGCAATTTTGACAGA
TTATTGTTGACACCATCACCATTTGAACGTTGTTGCTTCTCGAGTCGCCTTATCATCCTC
TCAATCTTCCGTCTCTCTTTGTATTTTGAATACCAACATCAAGAAGATGGTAAGTACATT
CCATACATGCATAGAAAAGAAACTTAAAATGAAAAGGAAAGTATAACAGACCAAAGAACT
TTATCTTTCTATCTCTAAATTGTAATGTCCGCTGGACAACAAGTTGATTCTGAAGCTCTT
GTTGCCTCTTCAGTTCTTCCAGTTTCTTCTCTTGAGCAACCCTAATCTCATCCGGAAGGT
CCTGAAAATTAAACATGGAGCAGTAACTAAACAACATGGCTAGATGAAAAGGGGGCTATA
CTCCATTGATGTAATCAGAAAATAAAATGGAAGCATATGTGCTATTCTTTTATACATGTA
GGTTGCTCACATAAAGTGGCCTTGATTTTAAATAACACAACCATGGTAAGCTTATACCCC
CCTCCCGCTGTAGAATTGAATTACACAACCAGTTGCCACTTATGCATAGGGGTGGTAATG
GGCTCTAGATTTTACATTATAAAATTTAAGGATCGAATCGCGTTAGGACCATGCTCTATT
CCTTTTTTTAACTAAAATTTATTAAGGGCCCTAACTGAAAAATAAAATTTTGGATCGTGG
TCCATTACCACCCTTATGCCTACTTGACTCTTTCCAATATAAGATGAAGATTCTGTCGGA
AAGCAATTATATTTAGTTGATGCATAGAAAGAGACATGAACATATCCATTCTACACTGTT
CTAAAACAAGGTCAATTAGGCTTCCTCACTTCCCCTCTGACAAGAACAAATTCCCTTTCA
CCATTTTTCGACCAATCAGTTTGAGCAGCATAGTTAAAATTTCAGTATGTTAGTATTTCA
ATCAATACTTGATACTTAATGCAGTGCAGTAATCCAGCTACACCATGAACTTTATCCCAC
TACATGATGAAATTTATCTTTGCAGTTACCATAAACATGAGAGCATTCTCAGTGACAAAT
AGAGCATTTTCTATTCTCTCTATATTAACAAACCATGGAAGACAATCCTCAGTACCATCT
TCCCTACTTACCTACCCCGAACAACATCTTATCACAAGATGACGTACTTGGCCTTACAAC
CACGCACCAGCGACATCATTTTCCAAATTATCCACTTCTAGCAGCCAAACAAACATGGTA
TGGAACTTCTTCTTTACTATTATTTGCAACTTTTTAAAAACATGTTATATGACTACAACC
TAATGAAGTTCATTTGCTAGGCCCGACGATTGCTAGCATATCCCGGTGTGCCACAGAATA
CAGAGGCGGATGAACACTACACAGATCAACTTAACAAGAAGGAGCTATCCTCACCATCGA
AAATGATGAAGCACACCCAAGTTGACAAAGTCCTAGATTCTATAATTCCAGAAAAATGAA
GCTTGTTACATCCTCATGACATGCATGAAGGAATTTGCTTTTGCGTATCTGTGGAGGGCT
TCGTCACTTTTGAATGAAAAAACATCTATGTACATATAAATCACTTGGTGAAGCCTTTCT
CAGGCATGTGTGTTGATGCAACCTCTGGGAAACAAATGCTATCAGCTGCTGACATATGCT
ACTTCAATACTGCTTGATATGTATTGCACTCTCAGTTCCGTCTACTGTTGGTCCAAACTG
CATCTGTGTATATACAGACGAGTTGTATTAAACTTTCTAAATCTGTGTATACTAATGCAA
CCTCTTGAAAACAGTTGTTAGCCCTTGACACGTATGCTATTTTAATGCT
>Z27kG1_04140
CGGCGTTCGGGTGCGCGCAAGGCGCCAAGAAGCCGCGCCGGCAGAACAACAACAACAACG
CCTACTACTACGGCCAGGGCTACCCGCCGCCTCCCGCGGGCGCGTACGGCTACCCTGCGC
AGGCCGCGTACGGCTACCCGGCGCAGGGCGCCGGAGGGAGGCCCGGCCGCAGCGGGCTTG
GGTCGGGAGCCGCGGGGCTCGCCGTCGGCACGGTCGGCGGGCTGGCCGCCGGCGCCATCA
TCGGCTCGGCGCTCGACTCCGGCGGCGGCGGCGGCTGCGGTGGCGGTGGCGGCTGCGGCG
GCGGCGGATGCGGTGGCGGTGGCTGCGGCGGCGGATGCGGTGGTTGACCTCTCTGATTTA
CCTCTGTCATGTGATACGCGTGGCAATCTGCATGGCACTATGACTTGTGTTCACGGGTTC
TTTTATTTTGTGAAACAAAAAGAAAGCACGATATGATTCCATGGGATTTCGTGCTGTCGG
ATCAAATGTTCTTGTTAAACCATAATCGATGTCTGATCATCTATATATAACTGTTGTCGC
GT
>Z27kG1_22075
CCTGCTTCTGCGGCGGAGGCCAAGCAGGAGTCGGTGTTGGAGACGGAGGAAACTAAGCAG
GCGGTGGCAGCAGCAGCAGCAGCGGCAGGAGGTGTGCAGGCCATGGCGGTCACCGTAGTG
CGGGACGTTGAGACGGGTCTGGACACGAGTACCAACGACCGGGACGGCGACAAGCCTTCC
TGGTTCACACCTAAGAGCTGCTCGGGATTAACTTGAGCTTCTGGCGATGCTCAAGTGCGG
TGGGATCTGAGCAGACCAGCGAAGGTAGCAGTTTAGTAGTTCGAACTGGAGCAACAAATC
ATTTGGTGCGGTGTGTTTCATTAGTTAATTTGGAGCTTGCTTGTCGCTCTGGTTGTTCCA
TTTGTGACTCGGAGTTCTCGAATTTCTACGTTTCTCCTCGTTTGCTCGCTTTCGTGGTAT
GGAATTGCGTTTTCAATTCAGTGTTCGCTCGATGCACTTTTTTTTATTAGGCAACTGCTG
TGCTGGCAACCCTTTTCAGCGAGATAGCTAGATTGGTTAAATTTAGTTTACTGTGCATTG
CAATTGGAAGGGACCTTTTTCAGTTGAGGTCAATTGTAGGCTGTAGCTTCTATTGCCTGT
ATATTCTGCTGAGACAGGGCGACTGTTGGATCCCAATATTATCGAGATGGAAGCTGGAGA
ATTGGTTATTTGGTTTCCCACATGTCCTCCGGTCATATGAGCATCTGATATGAAAGTTTG
GTTCTGTTCTGTTGTATGGTTACTGCCTCTGAGTTGATTATTTAGTATTGTAATCGTATT
CTCAGGATGCTGTTGAATTTTATTCATGTTTTCAAGCT
>Z27kG1_19747
ATCAGATGAAAACATATATGAAGCATATGAGTTAGAGGACTCCAGTGATAATGGAAGCCT
TAGTGGAAGCAGTAGTTGTGTGAGTAACCAAGATGACATGGGGGAGGACAGCACTGGCCT
CAATGAGTTTGAATCTAGTGCAAATGTCAATTATTCTTTCAGCAACTTCTCGTTCAAGAA
TCTATCACAACTTGCTTCCATCAACTACGATCTGCTCACCAAAGGATTGAAGGATGATCC
ACCGCCAAGAACAGAAATGTAGCAGTTAATCTAAATTTGGATGGACTCATTTGAGTACTC
AGACAGTCTACAAGGTGCTCGTGGGATGTAGGTCTTGTACATATCAAAGTGTGAGGCATG
GTCTGTTCCTATTGAGGCTGTTCCTACATCTCGCGGATCCGAGTACAGTTTTGGTGTTGC
CTTGTTTTCATGACTATTGCCATGCCATCATCAGTGAAATCACCCTTGACCAAATTTGGC
ATTCGACCTAGGAGCGCTGTCTTTTTGGTTCGTCTTTCCTTTTTTTTTAGTCCTATTATG
AGCCTTGGGTTTACGGAGATTGGTCAAGGTTACTGTATTCAGAATACAGCTCCTGAAGAC
GTAGGCGGGTTTCAGAGAATTGCCATTCTGGCATACAGTTGACTCTGGTTCGTTAAGCTG
GTAGCCCGCTGGACTTCCTGCGGCCAGAACTGTCCACAACATTTTGATGGCCGTGGAATA
TAACATTTTGCTTAATGTGTCCAGTGTCCAACAGAATCAGGGACATTTTAAGAAGAATAT
TAACCGATTGACATTATAAGGATATCAAATGGAAGCGGCGTTTTATGCAA
>Z27kG1_05535
GGGGTGTTTCGCGCGGATCTGGTGAGAGATGGCACGGCACAAGCATGCGGCGGCACGGTA
CCTATGGGTGGCCGTAGCCGTGCTGGGGCACGCCGTGGCACGCGCCGCAGTGCTCATCGG
ATGGCGGCTGAGGCCCAGGCGGCCATGCATGGCGGGGCGCCGCTGTTAGGACGTCGTGGC
CTGCCTCCGTGCCTCGCTCGAGGATCTGCTCCGGTCGTCGCCACCGTGCGCTGTTGGTGG
GACTAGGGCGACGCCGAGCTGTGCTTCTTCGAGGCGAAGGCCGTCGACACGTGCGTCGGT
GGGCAGATCTGTGCGGGGGTCGCGCACCGCGGCATGGGCGACTCGGCTGGGCCGGTGCGC
TGGTTGCGGCGAGGATGTCCACTGGGTGGTGGCTGCGGTGGAGATCTGGCGGTGCGGTCG
CAGCGCTGTTGCTGCCTGCTGGGGCTACATTTTGGTCCCGCGGCGGTGGCGGGCTTCCCG
GTTGTGGGCGAGTGGCTACTGTGTTGAGTGCTTCCGGTGGTTGCAGAAGTGAGGGTCGGT
GAGGAGCAGAGGTTGGAGCAGCGACCTGTGGCCTGCTCGTGCGGGCGGCGTGGCCTTGTC
TGGTGCTGCGGTCGCCGGATATGGCTCCTCAGTGGTGGTGTGTGGCGACGGCAGGTGGGC
AGCAACCTGTCGTGCCCTACTGGCGTCTGCGGTGGTGCGCGTGCCAGCGGATCTCGCGCG
TCGCAGCGGCTGCTGCCAGGGATGGCCGATGGGAGGTGCGGCACGAGGTGCTGCCGCCGC
TCGACCAGGTCCATGGGCCTAGCTAGAGGTGGTGGTCGATGTAGCTTTGCGGTTGTTGTG
GCAGTCGGCGCGTCGATGTCCCTTTGGATGGGTCTGTGTGGGTTGTCTGGGCGGCGGTGG
CGGTGGAGGTGGTTGCTTTGTCCTGGGTTCCTGGCCGGTCATTTTGCTGGGGTTTTCTTG
GGCGAAAGCTTTGGCGACGGCGCCGCCCCTGGGCGCCGCTTCTCCTGTTGAGGGCGTCAG
CTCAGCTCCCCAGCACTGTCTTACGTGGGCGAAAGCCCGGTCCATCTCGAACCGGCGACG
ATGGCGTCCCCGACGTCACTCCCTTCCTGAAGGCGTCGCTACTGAAGTTTGTATCGACCA
CGTCGTAGCCTGTGGTGGTTGATTTCGTCTTTCGGTGACATTTTGCGTGTGGAGGTGGGG
GCTTGCATCATGAAGTCGAAGCTGCTACGTCAGGGGATGTGGCTCGACAACGATGACGTG
GGGCGAACCCCCTGCTTCGTGGGTTGGTCTGCTTCGAAGATGAGGCATTTGGCGGAGGCG
GGGCAGTGGATTAAGGTTTTGGAAGTCTCGCTGGTGAAGAATTGGAGCTGTCTAGAGTGG
GGTGTCTCGTGGCTTGGCAACGACGGCACGCCGCAGTCTTCCTTCTCTTGTGCCAGTGTT
TGTAATCGTGGTCGTGTTTCCTTTGGCCTTGTGCTGCCTGTCTTGGGAGTCGGGGCTCGT
CACTTGTGTTGAGCTCGATAACGATGACTCAGGGTGGGCACTGTGTGAGTTGTTTGTGCG
CCTGGTATTGGTTTTGGGTCCGGTTTCCTTTAAAACTGGGTCAATTCTTTTCTTCTTAAT
TGATTGGCAGAGATCCTGCTATTACGTT
>Z27kG1_24250
CTGTCGCCGCCGTAGGGGTGACGCGGCGTCCGGCTGGCGTAGCTCATGGAGTTGGACGCG
GACTCGGGCCCCGGGCCGCCGGCCATCTTGAGCACCCGCTCGATCTCGCCGACCACCTCG
CCCATCGATGGCCGGTCGGCGCCGGCCTCCTCGACGCAGCGCAGCGCCAGATCCACGTAC
TGCTCCAGCCCGGCCAGCGCGGACGGCGACGAGCCCAGCACCGGGTCCAGCAGGTCGTGC
AGGCCGTACAGGTCCTTGGTACGGTCCAGCGCCACCTTCATCTCCCTGACAATGTACCGG
CCGCGCTCCAGCGGCTTCCTCGCCGTGGCCATCTCCAGCATCAGCACGCCGAAGCTGTAC
ACGTCGCTCTTGTCCGTAAGCTGCTGCGTCATGTAGTACTCAGGATCAAGGTAGCCCTGC
AACATCACATCCATCAACGTTAGCTTGTCTGAACGAGTGAATTAGTTCGTTGTGTGTGTG
TGTGTGATGACTGATGAATGAAGCAGGCAATGCCAGCCTGACCATCGTGCCCTTGACTTG
CGTGGTGACTTGTCCCCTGCCGTCCTCTCCGAGGGGCTTGGAGAGGCCGAAGTCGGAGAC
CTTGGCGTTGAGGCGCTCGTCAAGGAGGACGTTGCTGGACTTGATGTCGCGGTGCACGAT
AGGCGGGTCGGCTAGCTCGTGGAGGTAGGCGATGCCCTTGGCGGCGCCGAGCAGCACCCG
GAGGCGCCGCCGCCAGTCCAGACGCACGCCGGACTTGCCCGTGAGGCTCTCCTTGAGCGT
GCCGTTGGGGACGTACTCGTAGACGAGGATCTGCTCCGCCTGGTCCAGGCAGAAGCCCAC
TAGGCTGACCACGTTCTTGTGGTGCACCCGGGAGAGCAGCTCGATCTCCGTCCTGAATTC
GAGGCTCCCCTGCAGGGACCCCTGCTGGCACCTCTTCACGGCCACCAGCTGCCCGCTAGG
CAGGGTCCCTCTGTACACCTTCCCGTAGCCGCCGTTGCCGATGTCGTTCGCCTCCGAGAA
GTTGCTGGTGATCTTCCTCAGCTCGTCGAAGTTGAACGTGCGCGCGCCGCGCAGCTGGGG
GACGCTGCTGCCGCTCGTGCTCTTCATGTCCCAAGAAACTGTAGCAGCAGCAGAGATGGT
TCATGGTTGTGGACTTGTGGTTACATTATAGATAGAACTCTACTCCTGTCAGTAACAAGC
ACTACAGAGAAACTGTGAACCAAATAAAGGCAAAATGGCAACAAGGGTACAGTACTACGA
AGTACGAACCAAAAGACTGGCTCCTCTCTTCGTTCTGCTTTGGTCTCTTCTTCCTCCTTG
CGACGATGGTAACAAGAGCAAGAACTATTGCAACAAGAACCGCTCCACCCACCGAGGCTC
CGACGATCAGAGGTAAGCGGTTGTTCGCCTTCGATTTGGAAGGTATTAGCACCACTACGT
CCATGAAAAAAAAGCAGTAAATAGTAAAAAAAGCAGCAGGAGGTGTAACTACTTTCCTTT
CGTGAATGAAAATGAATGATCTTGTTGTTACCATTGGCAAAGCTGTACGGCTGGCCAAGA
AAATAGTACGGACCGAATACTGAGGGTGGCTTATACGTCTGGTTGCTGAGTATGAACCCG
ATGTCAGAGATGTCCTGCTCACTAAACTGGGTCTTGCCGCTGGGGAACACCTCCAGCGCG
AGCTGCAGGTTGTTGACCGAGTTGACGGACGGATCGTGGAGCGCAACCGAGTCGACGGGG
ACGCTGAGACTCCGGAACTTGGCTCTGATGCCGGTCTCCAGCTGGCCCCAGTACGAGCCG
TTGCTGAGGTCAGAGAAGGACGGCGACCTGAAGAACAGGGTGCCCCTGTAGGGCACGGCG
CAGACGCAGCCTGGGCTCACGAGCTGGTCCGAGAGGCACGGCGGCGGCAGCCCCGAGCAG
TTCATCGGGGTGCTGTACGGCGGCGGCGCCGCCTGGTTGGACTGCCCCGGCGACGCGCAG
TATTTCTCGCTGCTCCCCGTCCCCGGGCTGCAGATGGGGTTCCCGACTAGTCTGTGGAAG
AAGACAGCAGATGCACGCGTGCGATTTGTGAGGAACGAACGATGAACTGCAAAATAAGCT
GTTGCTTGCTACATGATGAGCTCGGTTCCTCTCTTCCTACATGAGCTGCTTGTTGTACTG
TGATCCGCCGACAGTTATCTGGCTGATTTGGTTGTCTCGCAGATCGATTAGCTGGAGCTG
AGTGCTGTAGTCTGATCCGATAGTTAGCGTGCCGTTGAAACGGTTTCCCCGGAGCCTCCT
GCAAACTCTATATATGATCGATCGTTTTCTACATGGTCAGCTCGTTTTTTTTGGAGAAGG
AAACACTACTGACTCACAGTGTCTGAACTGCAGGAAGGCTGAACAGGGCTTGGGGCAGCT
GCCCTGTGACACGCAGGTTTTCAAGGTACCTGTATGTAATGTAACCGACAAACAAAGATT
CAGACACAGGTTCTGGACTTGAGTAGGAGGAGTGCAGAGAGACAGAATTACAGTGAGGTC
AAAGATGGCAGAGTGGTGAACCAGGAAGGAACACCAGATGCATTGAAGCTGTTGTTGCTC
ATGTCCCTGCCACAGAGTTGCAACAGCTTCACAAGCTACTCATGTCTTGGGCTCAAGAAA
AGGAGAAACTAGCTCTCGAGCGAATTCACTTACACAAAACTGAGCGCGATCATCCCTGTG
AGGTCTGGCAGTGGACCAGTCAGCTGGTTGTTTTCCAGATGGCTAGTGTGGACCGACAGA
AAGAATCGATCGAAAGAGATGACAAATCGTTATAGCTTCCTGCTACTAGTCCTACTGATA
CTGACAGAAGTGAATGAAACAACAACACTCACAGCTCTGCAAGTTTTGTGAGGTTGTTGA
TGTTGCTAGGAACCGGCCCAGTCAGCTGGTAGTTGTTATCAAAACGCCTGCAAGTTTTGT
GAGGTTGTTGGGCTCAAGTTTTGTAGATTTTCTTTTCCATGCCATGCCATGCCATGCAGG
TTTTGTACTC
>Z27kG1_08708
GGGTTTTTAGTCGAGATGGTAAATAATGTATGACGCGCGTGTGGACCAAGAGTCATGGCT
TGCTGTACTTGTGGTTTCTGAGCTGCAACACTCAATCGACTACTAAACTAAGGTAATAAC
TAGGTTAGTGCCCGTGCGTTGCAACGGAAACATATAATATCATGATAATTTAAAGAGAAC
CCAGAGAACAATCCTGATTGTACTATTGTATATATTGGCAACCTTGGACATGAGGTAGAA
CCAAATTACTGCATAACCATGTTCATCGTTCCAATTTGTTCTAGCTCTCCGTGGAGCACA
TTGTCCCTTCGTATCGGAGGACGGAGAACCGGCTGATTCTCAGAGAACGCCGGTGGGGCA
GAGGAAAAAGGACGGAGGGAGAACTCACCTCGACGAAAACCAATGTGACGAGGGCGGACG
CGAGGTGACGGTGGAGTAGATGAACAGTCAGGGTGCGAGCACGCCTCATTTACAAATCTC
TCATTACCGATTTGGGATCCTACAGGCCTCAAATTCTCTCCCGGCAGGTAGATTCCCGTA
CTTTGGTATTTTTGTTTGATAGATACATGCCAGCTGCATGCTGGCGCTATATGACAACCA
TACAATGTTTCTGGTATCAACCTGTTAGTGTTTTAGGCAACGACAAAAGCAACGGTGCTA
GCGTTCATAAATATTCTTCAGTACATGGCTCTTCTCCAATTCTTAACTCTTTGATCCCAA
GCCTAAACCCAACAATAACGGTTTGCGTCCCTATCAACAGTTCGTGCAAAATTTTGGATC
CAATGCCCACATGTCATCGGTTCTACTCTTAATGAGACATAGTTTTCGAAAAGGAAACAT
AACTAACATAAATCAAATTGGTAAGCAAACTCTACAACGCAAAATGGTACGGAGTCATGA
ATTAGAAGGTCTCGACAGTTGGGTTGCAACATTTTTTCTTTAAAATTGACAACCAGTAAG
TAACATCAAAGAATCATGTAGGGTTTCAACAGTTAGCCTAGACATATTTATGTGTGCCCA
GATATCAATTTGATTAAGCAGGATATCAAGAACATAGCAAAGCACTCATCAAGCTTACCT
TTCTACATTGTAGGAAGAAGAACGTTTAAGCGCCGGATACCTCTTAGCCGGACCATCTCT
TTGCGTCTTCTTGGTCTCAACAAGGCTCCCGCTGAAGTACTCCTGCTCCTACAGCTTTAT
CCCCATCAACTTGGGGTTTTCTGAGAGACAGTCGAGCTCGCCCATCATCATGGTGCGCGA
GATCAGCGGCGAGGGGAGCAACCTAAGGTTCGGGAACCTCGGCTTGCACATCTGAACGAC
CCCAGCGTTCCCGTGATCCTTCACCGAGAGCGAGCCACAGGTGATGAGCTGCATCAGCAC
GCTCACCGGCCTCAGCTTCAGGCAGGCGCGCGCGCCGACGTCTTCCTCTTTAAGGATCCT
GAAGCTGTCCATCATCACGTTGTCCGGGCGTATCAGTCACTCTAGTAGTTAATCCTTAAC
ATGATGTATACATGCAATAAATACTCTTATGGATTTTTAGCATTGTTGTTTATAGGCAGT
GCCGGTCCTGACATTTTAGAGGCTCGGGACAAGACTTATAATAGAGGCCCTTTATAAT
>Z27kG1_15388
AGATAGGCCAGCTAACCATGAAATGTCTGTTGAGTACGGTTGACCTTGAAAAACCCAGGA
GGAGAGATCGAGATACATCAATTTTGAGAGGTTACCAAGGTGGGGTGGCACTGTACCAGA
GAAGGGTATGCCGGATATGTTGAGATACCTCAAGTTCACCAAAGAGCCCAAGAAATCTGG
TATTTGGCCGCTTGAGCCAGTAACGTTGTTCATGCTGAGATCAAGGTGGACAAGTTGATC
CAGGGCGAGTAAGGAATGACTTATGTGGCCGATCAACGCTGTGTCTCTGAAAAGAGAGTA
CGAAATTGAAGACGTTACATGGACATTACGAAGTCGAAGCTTGAGAACATGGCCGGTCCG
GTTGCTGCAGCGGACACCTCTCCACCGGCAGCAGTCTCCGTAGCCCTTTTGATGCCAAGA
GGCAAGGAGGCCCATAGGGTCACTGCTTATGCCATGCTTAAAGGCCAGCAAGGCGTCCCG
TTCGTGCGGTATGCAGCTTGCAGAAGCTGCATCTCCATCTCCGGTTGGCCGCCGAAGCTG
CAGAGAATTGGATGTCAGGAACGCGGCGGCCAAGATGTGGAGGATGAGGAGCTTTACAGC
AGGATGCATGGTGGGAAAGACAATGAGTTGGTCGTCTCTATGGCCAATACTCAAGAATGA
AGAAAAACTTGCTACTACCGGGATTTTTATGGCGACTCTGAAAGTGATCCCCACATCTCA
GTTTTCTACGCTTAGTCAAGATATATACAACGACTGACTAGTCTGTGGCTGTGCAACCTG
ATGGGCTACTATTGTTCTCTGATGAGGGCAATCGAACTTCGTGTGAAGAGTATACATCAG
TTTTCTACTACTGTCAAGAGTATAAGAGCCCAACATCCCCGAAAACAACTTTTTTTTTTT
TGGAACACATGTCTGGTGCAGTGTACGATGCCACGTTAGACAAGTCTGCATTTGAACTTC
GTGTGCACTTTGTCAGGCTACTATTGTTCGTATCTCGTAGATGGCATCCGCTGTACACCA
GATGCCAAGGTGCTCGGCCTAACTCTAGGACCTGTTTGGCAACAGTATTTTTTAAAACCA
CGATTTTACAATACTATATTTTGCAATTGTCATTGACAATACTGTGGTTTTGTTCAACTC
CAAAAATACTATGGTTTTGAG
>Z27kG1_16953
CTTAGCACTACACTACCACCGTTTCAGTGCTATAGGATAGGATTTTCTTTTGACGGCCAT
GAAACCCCCTCAGCTGCCGGCCGGGGAGCGCTCCTGGGCTCACGAGGTCAAGCAGGCCCT
CCGTGAGAAACTCCGGCGCTCCTACGGCGCCGCCTCCGCCACACCGGCGGCCGGTGAACC
GAGCCGTGGCGCCGACTGCCGCGGCTCGGCCGCCGAGGACCCCATAAGGAGAGTCATGTT
CTTGGCTCCCTGGGGCCACACATAAAACACAGACCCAGATCTGGGCTTGCAAGAGCATGG
CCGGATCTGCAGAGAACTGCTCAAGCTCAACCATACTTAAAAGGAACTGGAGCTTGTCTT
GTAAACTATGGAGCATGCTGCTTGCACCACGAACATGAACGCATGGCTGGTTAACTAGGT
AGATATGGGTGTGGATGGGAGAGAGAGAGAAAAAACAAGGTATGTAGTCCACGTCTCTGA
TCTTGGATGGAGAGGCATGAGATCTTGGGATGCTCATGCATGGGTCATGGGTGTGGCTGA
GATCTGGAACTTTTGTAGCCATCAACTTGTTTCCCAGAAACCATGTAATAAGGGTGACCT
GTGTATAGCTATGAGACATCAACATATCTTGCT
>Z27kG1_19787
CCAGAACCCCAGTTCGGTTCCCCCATATCTAGCGGTCGACGCTCCGCCATCCTTCTCCAG
GACTGCCAAGCCAACCAGCAAGTCGATCTTCTTCTTCGGCTCTTCCTCTGCTGACATCGC
TCGCTCGGTTTCTTGTTGGATCGTCGAGCCCGGCCGGAGAGCAGAGGCAGCTAACTGACA
GCAGCGCGCGCGCAGAGGAGAAGCGAAATGGCGGCGGCGACGATGGGCGTGGTGCGGGTG
CTGTGCGGCGCGGAGAAGGAGCGGGTGGTGGGCGCGCACAAGGCGCCCGGGGCGTGCCCG
CGCTGCGGCGGGGCCGTGGTGGCCGTCGACGTGGAGAGCGAGCGGCGCGTCCTCGGCCTG
CCGCTGTGCCTCAAGAGCAAGCGCAAGTACTCCTGCACCCGCTGCCTCCGCCGACTCGTC
ACCCTCTGCGGCTGAAGGATCGGACGAGGCACACACCCTCTTGTTGCCAGCGCCAGGCCG
CCAGCCGGCCGGTTGTCGCCGATGAAGCAGCTCCGATGGCTCGAGAGCTCGTCATTTGAC
AAGTTAATGATCCGCTTCAGTTTCTTGACTAAGGGTGCCCGTCAATGTCCTGCGCGGTAT
GGCCAGCGTGTTCCTCCTAATCAGTGGCGGACCTAAGTCCAGACAATCCTGGGCTCTTGC
CCAGGCTCCTATTCCTGCTGCTTCAACGATGTCTCTCTGCTTCAACAAGCTAGCTAATCG
GTGCTTCTAGCTAGTTCCCTGTAATAATGTAAATGATAGTACGTACTCCCTCCGTTTTTT
TTTATTAGTCGCTGGATAGTGTAATTTTGTACTATCCAGCGACTAATAAAAAGAAACGGA
GAGAGTAATTATCAGGGCTCGTAGTCGTATGGCGACCGGCACCGGCGGTCAGCAGAGGCG
GCGAGCCGGCAACCATGCGAAAAAGAGGCCGCTCGCTGCGGCCGTCACCATCTTTGCTTG
GAAATAGTGTAGTAAAACTATTCATAGTACTGTAGTAAAGAGAGTGTAACTTTCTGTTGG
TGCTC
>Z27kG1_03603
CTCACCTCCACCAAACACGCATCCACCCGCCAGCACTACTGCTGCGTGGCAAAAATCCCT
GGATCAGCATTGTCCAACTCCGACACGTCTCTCTCCCTAGCTTCAATCTTCAGCCACCGC
TTTATATAGGATATTTTCCTCATCGTGTTCAACAGGTGCTTGGAATCAGCCTCAGGTTTC
TTCCTCCCAGTCCGTAGGAGCCACGTAGCTCTCTGCGTCTTCCATGGTCACTTCTCCGGC
GTTACTCCAGCTCGCCCCGACCCTTGCGCCTTAGTGTTTATCCATGCTCCATGCCATGGC
TTCTCCTAGGTCGCTCTCTTCGCGGGCCGTGATGCCCCTCTGCTCCTGCCTCGCCTAGCC
GTGTGCGTGCTCTCTCCGCGTCGAGCACTCACTGCAGCTCGACACCGACCCCCTCCCACA
TCTCCCCCACACCATCGTCTTTCCCTAGTGGCGAGCTCGCCTAGTGATGGTCGTCGTTGG
TCCCTGCGTCCTTCCCCGGTCGTCTCACCTCCCTTCGACGCCCCTGTTTTTTTTCAGCTT
CGGCGTCCATCGCGTCCTGCTCCTTCCATTCGTATGCTCTGGTGATCGTCCACCCCGGCG
TCCAGCGCTGCCCTTGTCTCTTCGGGTTTTGTCTCCCCAACACCAGTCGGACGCTCCTTC
CATTCATATGCTCTGGTGGTCGTCCACCCCAGCGTCCAGTGCTGCTCTCGTCTCGTCGGG
CTTTGTCTCCCCAACATCAGTCGCTGCTTCAACTCATGTTCGTGGATGCCGTATCTACGA
CTCCGACACTCCCTACACATAATCTGTGTTTTGTGTTCATCGCCGAATAAAAATCCCTGG
CGTTTTGGAGAAAGGAAGATGAAGTCTGCTCTTCGATCCCTAGGTGTTCAGTGTTATGCG
CGAACCAGAAATCGTTGCCGATATCACGGTCTTCAAGTTGAGTTTATTTTATTGGTACGT
TAAGTGATCACGTGATGTGGAGGACCAGAGCTGAGTCGACCACAAGATGTTGTTAAGCGT
GGGCTTCTTCGCAAGGTGATGCTGATGGACGAACCTAAGGATGGATGACCTGATCAAGAA
CCATGATGAAGATGATCGTCAAGTGAACGTCGTCTAACAAACACTAACGTAGTGTTTATT
CCAGGCAAGCCCTGGTGCATGCAACCCCTTCCTTGTGTTTTTAAATAATTTTTACACACT
TTAAGTCTAGTGATATATGCACTAGGTTTATAGGAGTTGCTTGGAAACCATTTGATGCAT
TGACT
>Z27kG1_09026
GACAGCGATCACGAGTTCAGGAGGCAACTAAGGGCGATAATAAGGACTCGTCCGGTGGAC
GAGATATGTTTATGCAGAAATTGAAGATGGCTGCGGAGAATAAGATTGGAGCGACAAAGG
CAGAGTTCTTCTGCAAGACATTCGAAGAAGTTCATGAGAAACTTGTTCACAGAGAGCTGA
ATTTGGATGCTGCTAAGAAGTTCCTGAGCGCATATGAGAGCTGATGATGAACAATAGGTA
GATGCTGCTTAAGGGTCGGTAGTTGCCAATGATCTGGAAAGTTGTTGATGCTGTTGAGAT
TTTGATCACAGGCAAACTTTTAACAACAGGTAGATGCTGTTGAGCGCATACTGATACCGC
CTGATTGGTTCACCGATCGCCCGTAGCCAGCTCGTATGCAGCCAGGCTGTCCAGAGACTG
TTATTTGGGCCGTAGAAGTGGATGCACTCAAAATAAATGTTGCGTTTACTCGTGCAGCCT
CACGTCTTTTACGTGCATGCAATTAAACATATGCTCAATAAAATC
>Z27kG1_04120
GAGTGTGGTACAGGTAGATGAAAGTGAATTCAAGAACTCAACATCTGGGATCACAAAGGA
AGATTTCAAGCATGAGCAAGGAATTAGCACTGCAACAGTGATCAGCAGGCATGCACTTTG
CCTCCTAACTTTGCGTTGCATGCTTACTGTTTATAATTTCCTTCACACGTCACAAAGGGC
AGCAGTATATTAGGAGAACTTTGAAAGCTCAGCAGAAGAAAGATGACAATCTATTCTGGC
TTGTGCTTAGGGCATTTGTTGTTGCTATATCGAAAATCTGGGCAAAATGAACAGTGCAGA
AAGGCAGCGTATGTGGAACTGAAGATCGAGTGAATCCTTCCTAGTGGAAAACGAGAAACC
GGTCCATGAAGTTCCATTTCTCCCATGTGAATATAGATGCGCTACTTTTGTGCCGCAGTT
TAAGTAATCTTTTTTGGAGACAGCTGGTCTGGTTTGTAGTCGCTTCCCACTGTAGGTGAA
AGACCATGTTGGGCCGTGTTCAACATTTCACCCATATAGTCACTCCAAAACATTGTTTTG
CACTTTAAATTGTACTGATCGTAGAGTGGATTTTGAATATGGGTACGAGGATGGGTAAGC
TGACGGAAATAGCTTAAAGTTTAGTTATCCTAGTCTGGTGTTCATGTGTTAGATGTTTGG
TACAATGGATGTCATGTGTCTTTTGGT
>Z27kG1_19103
CGGTCTACAAAGACCTCGGCTTTCCTTTCCTACATGCTCTTCTTCCTTCCAAAGCCTTCG
CATTTTCCTCTCGTCTTCCCCTTCCCCTTACTCCAAATTACCCCCTGCTATCTACATATC
CTGTCCACACTCTCCCTCCCTGCGCTGGGCCTTGCAGTTTTTGGTTGTGTATCGGGGAAA
TGGCAATCGACGACGAATCGCCGATCAGAGTCAACAGCAGAGGCGGCGGCGCCATGGGAG
GAGGGGAGTGCGACGGGGCGGAGAACCAGCGGTGGCCGCCGTGGCTCAAGCCGCTGCTGG
GGACGAGCTTCTTCGGCCAATGCAAGCTGCACGCGGACGCGCACAAGAGCGAGTGCAACA
TGTACTGCCTCGCCTGCATGAACGGCGCGCTCTGCTCCCAGTGCCTCGCCTACCACCGCG
ACCACCACGCCATCCAGGTGAGCTCACTACGCTGCACACCCCGGCCGGGGGGGAATAGGT
GCCATTCATTGGCGTCGGAACGGAGCGGGCGGCGCCGCGGGCCCTTTCTTTGAATGAAAC
GGCAGCAGCTCTGGCGCCCCCTGCGTCCATCCAAAGACTCTTCTTGTTACCGGCCTCTGC
TCCGCCGCGGAGACTTCCTGTTTAGTTGCATCCGAAGCTGCAACGGACAGTAGTGTCTCT
CTACACGCGATAGTATTGGAGGGAGAGAAAAAAAGAGTCCAAAGATCAGGATAGCTGACT
TTCTTGGACTGGCAGCAAATGTGCCCTGTTCCATCTGCATGCGTCTTCTCTCTGACGGCG
ATGCGTGGTCTGGTGCCAGATACGGAGGTCGTCCTACCACGACGTGATCCGGGTGTCGGA
GATCCAGAAGGTGCTGGACATCTCCGGCGTGCAGACGTACATCATCAACAGCGCGCGCGT
GGTGTTCCTGAACGAGCGCCCGCAGCAGAGGCCAGGCAAGGGCGTCACCAACACCTGCGA
GGTCTGCCAGCGCAGCCTCCTCGACACCTTCCGCTTCTGCTCCCTCGGGTGCAAGGTACG
CCCACGCCGCCGCCGCTAACCCAGTCCACATTCCCGGTTCGCACGTGTGGTTCGAAATAA
CAGCAACATAATAATGACCCCCTATCCCTGGATGCGCCGCGCCGGCGCCGCGCAGATCGT
GGGGACCTCCGGTGACTTGCGCATCCGGAAGAAGCAGGCCGTTGTCAAGAAGCATCAGAA
GAAGAAGAAGCAGCAGGCGCAGCAGCACAGGGGCGCCGCGTTGGACTCGGAGGACGACTC
TTCGTCCACCAGCACCAGCCGCGGCAGCGACAGGAGCAGCGTGGTGCAGAGCTTCACCCC
GTCGACCCCGCCGGCGACGGCCAACAGCTTCCGAACCGGGAAGCGGCGCAAGGGCGTGCC
GCACCGGTCGCCGTTCGGCAGCCTCATGGTGGAGGAGTTCTAGTCAAAGGCGTGGTCCGA
ACCCGATGCCGGCCCACGCGGTTGCCCCCTCGCCAAAAGCAGCGGTACACCCCACTGTAG
CATACGCACTTCTATACCATCTACTATAGGTGTTGCCGGATCGGCCGGTCTACATAGTTC
ATAGCCACCCAAGAAAAAAAAAAGGAGCTAGTAGTAGCAAGCAATAACCAAGGCCCCACT
GCACGCCCGCGCTTCTGGACGACGAGGCCGGTGCAATGTGGCACGTACGTCGTACGGTAC
GGTTACTTCCATTCCATAGTACTGTGCTACTACTACTGTAGTTTACATGCAGTCGCAGAG
CTGTGCTGGTAGTGAGACAACGGTTTGGGTTTTGGTGCCTGTAAAAGGAAACGAGGTAGT
TGTAGCAGTTACCCTAGTCGTCACCACTCATCAGCAGCCAGACACTACTAAATTACATAG
TATAATAGGTGTTTCCTAGTTTTTACCGGCGCTTGATATAGATGTGGATGTACATATATA
CATATACTGTCACAGATGGGGAACGGTAGGAGTGTTGTTGGTACTGGTGTTTGCGTTTGT
TGCCTGTAATAATAAAGAGGATAAGAATGCTGC
>Z27kG1_11724
GCTGTAACAGTTCGCCACGGCTAGGCTCCTCTCCCCTCTCAGCTCTCAGCTGCCCCTCCT
GCATGCCGATCGCCTCCAAGCTCGTCTACTTCCAGCGCCGCCCCGCGCCGGCGCCGCCTG
ACGACCCGGGTCCCGAGCCTCCCGACCCCCGCCGCCCCCGCCGCCGCCGCCGCAGCGGCT
CCCTCTCCTCCTCTCACCAGAAGCCGGTGAGTACTGACCGAGTACCCAACAACACGCTGC
CGTTCCGTTCCCTCTCACCTCCTGCCGTTTTGTTTGCTTACATAAATAAATAAGTAAATT
AAAGCCGCGGCCTTTTGCGTTTTCCCCGAGTGAAGAAACCGGAGGGTTTTCTTCTTGATT
CCAAAACTCCGGTCTTCCAGCAGACTGCAGATCGTATCCGTAACGGAGAAAAAAGGTTGG
TGTTTTCTTGGTGGAGCAGAGCTGCCGATGGATGCAGATGTCTAGTGTACTGTACTGTAC
ACCCTTATGGTTGAGGAGTCCATCAGTAATTCGGTTTCGATGAAGGCCTAGGCCTAGCCT
CCTCGTTCTTCAGGAGCATCGAGGAGTCCACCAGCGTCCTGGAATATTCGGCACCGCTTG
AATGAGAAGTTAGCTCATAGTCCATCTCGAACTAGGCAGAGTATTATTGTAGCGAACCTA
GCAGGCAAAAAAAAAAAACAGAGGATATCCTAAGTTAGAAAGCATGGATGAATCCCTGGC
ATGGATGATTGCAGCCTCTCAAAATATTAGTCAAAAGAAAAGAGAGTGTAAAAACGATGT
GGGCTTGTACAATTGGTATAAACTTGAATGGGCAAATTTGTGTT
>Z27kG1_09028
CGGCCAGCCATCCCCGGCGAGATCCCCCCCTCTCCCTCTCCCATCACCCCCGCCGCCAAC
GTCTGGTCGCACGGACCATAGGCCGCCAATGCCCACGTCGGATTGCTCGGGGTCCTACCA
TAGGTCCGGATCGTGGCTCCCCCTCCTGTCCCTACTATGCCACCACGCACGGGAGCATGG
GAGGGCGCCTCGGTGTCGCCCCTGCCACCGTCTACGACCTCACACCACCACTGCCCTCCA
CATGGCTGCCCATTGCTGCCGCCGCGGGCACGGGCGCGAAGCTACTGGGAGTGGGGGTTC
TTGCTGCCTTGGTTGTTGGCTTTAGCTACGGGTGCTCCGGTGGTGCCCATCGCGCCCACG
CTATCTTTGTCGTTGCCGTCCTTCACGGTCTCAGCTCTCCTAAAGCACCTATTGAGCTCG
TAGTTGGGGTGTCAGTCTCTCTCGGGTTTCCTCCACCCATCGGTTTCACGAGACTGTATT
GAAAGTGAAATGTGCCTTGGGCCATTTCTAAGTATTTTGGTGATTTAGTTTCAAACACAA
GTGCTTAAGTGTAAAATGGTGGACAAAGTACAAACCAAGGATAAAGGTATGTTTCTCAGA
CTTAGTACATTGTTTTATGGACTAATGTATTGTATCTAAGTGCTGGAAACAGGAAAAATC
TAATTGGAAATATCTTGGCTCGAGCAGCCAAGAATCTGCTCAGTCTGGGAGCACCGGACT
GTCCGGTGGTGCACCGGACAGTGTCCGGTGCGCCAGGCTGGTTCGAGCGAAGTGGCCGCT
CTCGGGAATTCACCGGCGACGTACGGCTATAATTCACCGGACTGTCCGGTGTACACCGGA
CTGTCCGGTGAGCCAACGGTCGGCCGCGCGATCTGCGCGGGACACGTGGCCAAGCCAACG
GCTAGAAGGGGGCACCGGACTGTCCGGTGCGCCAACGGCTCCAAGTCTGCCAACGGTCGG
TTTCGCCATGTAAGGAAAGAAATCAGGCACCCGACAGTGTCCGGTGTGCACCGGACTGTC
CGGTGCGCCAGACGACAGAAGGCAAGAATTGCCTTCCCAGATTGCTCTCAACGGCTCCTA
GCTGCCTTGGGGCTATAAAAGAGACCCCTAGGCGCATGGAGGAGAATACCAAGCATACCT
TGAGCACTCTTGATCACTCACACTCTATTCTTGCGCACTTGTTCGACATTCTAGTGATTT
GAGCTCCGTTCTAGTGTGCTAGTCTCTTGAGCTCAAGTCTGGGTCTTGTGTGTGCGTATT
TGCTGTGATCTTTGTGTCTTGTGTGAGTTGCTAATCCCCCCCTTACTCCGTGCTTCTCTG
TGAACTTCAAGTGTAAGGGCGAGAGACTCCTAGTTGTGGAGATTCCTCGCAAACGGGATT
AAGAAAAGCAAAGCAAAACACCGTGGT
>Z27kG1_14423
TTCTTCAGGAGGGATTGACATATTCTCAGACCTTGGACCACCACCACGTCTGCAATTGAA
TGATCCAAGCCTAGAATTGAAAGATCCAAACCTTGAATTGAAAGACTGAATGCTCGAAAG
CTGTCTACTAAATGCCCGACCATTGTTGTACGGCCCATACATATCATCCATGCCTAATAC
TGTTGGCGAGCATGGAGACGATCCCTGAGAATCTGTATCATCACCAGTCTCACTTCTGAA
GAACTTTGAGTACTTCCTCATGAGATTGTACAAGTATGACACAACAAGCTCCTTCCGCTT
GTCTTCATCAGAACGGGCCTTCTCAATTAGCTTCTTAAGGGCTCTTCTCTCGGTGAGTGC
TGCCCTAGAAGATGTAATTCCCAATTTAAGAGCAGACATATGGAATACCTCAAGCTCCCC
ACTGTCACTGGAACCATTTGTTTTATTATTTCTCTGGAGCAATTTGATCAGCTCATCACC
AGCTTCCTTCTCTGATCTATCTAATGTAAAAACAATTTCCTCCAGCTCACCAACAATCTC
CACAATCTTACAGCCAATATCTTCAGTTACTATGCTTTCAGTGCGCCTTAGACTCTCCTG
AAGCTGGCTTCTAGACTTCTCAAACTTTAAAAGCACAGTTTCCGAAGTGATGGCCAAGTA
GAGTCTGCTGCAGTCTGCACAATGTTGAAGAAGCCCTTTGGCTTTATCAAGAGCTACATG
TAGTGAACACAATGCTTGTATACCAGGCTTGCTTCTGGGTCTTGATGCTTCGATAAAGGG
GAAAATGGCGGAAAGCTTAGATACAGAAGGATGAAATGCTCTACAAATTCCTGCGTGCAA
CTTGGCATCATTAGCCAGAAAAGGACCTTCTTCGGCCTCCATTGCTTCCATCGTTGGCTA
CTACCTAAGCTCCAACATCTGACTTGAAGGAGGCCGGGCGCGCGCGTGTAGGAGGAGCGG
GAGGCCGAATGCAGCCACAGCCTGCCAGTAACCACGCTCCAACTCTGGTACCTGCCCGTA
GAGACGGCAGGCAGATCTCCCCGGCGAGGTATCCACGCGGCTCCGCGGGGGTCACCGTCG
ACGAGCGAGGAGGAGGAGGAAGAGCGTGG
>Z27kG1_12727
GCCTCCTCCACCAGGGGGCGCCAGAGACCTCCATAAAGTCTCCCCCCGATCCCCCCACTA
CACCTGCCCGCCCGCCAGTCTCCAGGGGATCGGCCTGCCTCCTCCGCGCGAGGTCAGTCG
CACGCTGTCCCGGATCCGCCATTCCCGGTCCCGCGCCGGGTTTCCTGCTCCGGCTGCGTT
GTTCCTGGCTGTCCCGTCCCCGCTCTTGGCCCGGGTTCTCCTGGCCTGCCGTTCGCGGAT
CTCGAGCCAGATCCTGCCCCGCATGGGGTGTCGTCGGTTCCCAGCCTAGCGGTGCCGCGC
CATTGCCACACCATTTTGGAGCAATTGCTTGCCCGGTTCCTCTGGTTGTCTGAGCTGCGA
GAAATCTCCCTATTGTTCAAATCGAAAGATCCAGTTCACCGGGCCTTTCGCGTGTGCCGA
ATTTGAGGCAGATTGTCCCCATCAATCAATCGTCTGAATCTCCTGCTTTCTGCTTCGGAG
GAAAAAAAAAATCTGATCCCTGCTCCAACCACCACTACCAAACCACGCACCCAAGATCCT
CCGCTGCATTGGCCGCGGCCTGCGCGTATTCTGCGAATCCTGATCCAAGAGCCCGCAGGC
GCGGCAGCAGCCGCTGGCCGGAGATGACGTCGCCGTACGCCTCGCCGTTCCTGCTCTCCC
TGCTGCTGCTCATCTCCATCCCGGTCGTCTTCCTCCTCGCGCCGCGCCTGCTCCCGCCCA
AGACGCTCCCGGCCATCCCGGACGCCGACGAGTCCGACGACCTTGCCCTCTTCCGCCGAG
CCATCCTCTCCTCCTCGTCAGCCACTCCCACGCCCACCTCCGCGGGCTCCTACTTTTTCT
GGCGCCGCCCGGCGCCCAAGATCGCCTTCCTCTTCCTCACCAACTCGGACCTCGTCTTCT
CCCCGCTCTGGGAGAAGTTCTTCCGCGGGCACACCCACCTCTTCAACCTCTACGTCCACG
CCGACCCCTACTCCGTCCTCGAGATGCCGCCCACGCCATCCTTCC
>Z27kG1_20543
AGTATTCAACAAATGAACAAGCAGTAACAGCATGCATCCTCCACTTTAAGGTGCGTAGCA
CCAGAAGCTCCATCCTTTTAATGGTCCTTCCCTCAAAAACAAACTTTGCCTCGGCTACCT
GCAAATCCAAAGGGAGTGGCACAAAAGTCTCTTCTATTTTCGAAGCCAAAGACAAGCATG
CCACTGCTAAGAGCTGAGTCATCCAAGCTCTGCCTTCAGGAAAGTCATAGGTGGAGAGGA
ATCTATCGAGGTAGTTCACAGACAGAACTGCAGTCAACGGTGCGAAACTGTAATGTTCAA
TGACCTTCCAAATCCAGTCGACGGCATCCTTCCTGACGGCGGCCAAATCCAGGTCCCCAT
GCCGTCGCTGCAGCTTCTGGAGGTACCCCTCCGCGGGCATGTGCTCCACCTCCTTCTCCA
CGAGCGCCGCAACGCAGTCATCCGAGAGCAAGGGGAACTCCGTCAAGAACCCGTCGACGG
CAACCCCGGCGGCGGCGGCGGCGACGACGGTGTCGCGTGGCGGCGTAGCT
>Z27kG1_07954
GCTGAGCCATATGAAGACCTGCTGCCTCATCATGGTGTTTGTATATGAAGATCAACTGCA
GTGCCTACACGCTGGACGGAGTATTTATATGATGTGAAGGTCAACTGTTCGGCATCGTCG
GTATGAAATGGCTATGGCCTTCAAAGCTTCCTTGGTCACTGGACAGGGAAGAAATTTTCT
GCTCAAGCTAAAAATTAGATACAAGCTTGTTCAACTTGCACTATAGTTCATTTGAGTACT
TACCTGTTATTGATCTCTATTGAGTTGAAGCTAGGTTTCAAGTATCTCCTAAGGTTTCGT
ATAGGTGAAAACCAGTGACTCTCTCTTTTTTTTTAGCACTACAATCTGTGACGTTTCATG
CCCTTAGTTTGAGCTTTCTCCTTAGTGAGTTTATTAATTTTTCTTCTTTTCCAAATCAAA
AGATGTTTTGACTTTCCATATTTTGCTATGCATTTAGTTAAATCTAC
>Z27kG1_20493
CCGTCTCTGGAGTCTGGAAGCTTCTTCCTCCTCGCCTCCGACTCCGTCATGGCCGGCGGC
AACCTGTTCGGGCGGGCGCTGAGCTACGTAGTCAACGAGCTCCTCGTCGAGGGCCTCGCC
AACAACCGTGCATTCCAGAGGTTCGCTGTGAAGACCAACAGGACTCTTGAGAGCCTATCG
TCTAAAGCTAAGGAAGTGAGGGAGGAGTTATCGGAACAATTGAAGGAAGCTCGTGGCCAG
AAAGATCACTTCAAGCAGTGAAGCTGGTTCCCACATCGATTCAGCAAGATGATACTGACA
ATCTTGTTACGAGTTTAGTCCTTGTCTGGGTACTATTTATGAATGACATTCTGGATGTCA
TTCAATGGAAATTAGTCTTAAGTTTCTCTGCACTTAGATTAGTAGACGCAGAGCAGTTGG
TCTCATGTCCTTTGTCATAAACTATTGTATAATTTTTAATAATGTGTGCCTATGTTGATA
TTTT
>Z27kG1_23962
CTAGGACCAGGAGGGCGCGCCGTGCAGCCATGGCGAAGAACCGGAACAAGAAGAACAGGG
CCAAGAGCGGCGGCCTCGCCACCATGGACACCTCTGAGGGCGGCCCCGCCACATCCACTG
CCGCAGACGTCCCACAACCAATGGATACGTCCGAGGGAAAGCAGCCATCGTCACCACCGC
GGCGCTCGGTTCGATCAACAAGTAAGCTAAAAGTACTGCACTGCAGCAATTGCTATTATT
TTTATATTTATATATGTGTGCACAGAGGCTCGTTTCGTCAATTATTATGTCGGCCCTTCA
GTAATGTGCCTTCTTATTGTGACATTGCTTTTCGTTGAACACTGGAACCCAATCCAGCAG
TAATAATATATCATTGTGGGTTGATATGCTCGACACGCCGTATAGTGCACAATAAAGTGT
ATGGTTAACAACTATACTTTCTTAGACTTTAGAGCAGCTCTGCATAGTGCATTGATGAGT
GGATGCCAATATTGATCAACTTAATAAATAAATAAAACAAGATAGAGTAGCTTGCTCGAT
TCTTGATTCATCAGTAGCCTGTTTGGGATCATCAGAGAGTATTAGCTATCATCAGTAGCC
TCCATTTTTTCTGCACGTGCTAGTGGTCAATTCTCTTTACTAATATTGAACTTGGAATCG
AACAAGCTCATGCCGGTCGGCCGACCACACTGGTAGGGAACGAAAACAGAGTTGTTTATT
CTATCCATTGATTGCATGGCATGCTGGGGACGGAGTTAGGGGCTCTTGCATTTTTATTTG
GAAGCTAGTAGCTCCCATTCGAGTTTGTCCTAGATACTAGTGTTAGCATGCATGTCTTAA
TGATCAACAGGGTACGTGTACGCGTACGTGGTGCTGTATACCAGGCACCATGCATGATTA
CATTCACTACGTATGATTGTACAATGTACACTTGCCCTCCGAGTATAAATACAAAAAAAG
AAACTTCAGTGGTCGACTGTGTATGCATGCAGGCTGGATGCGAATCCGCATCTCTATTCA
GTCCTATTTTTTGTCATCCTTTACATGAAATATTTTGTGATTTACTTTCATCTGCAGTAT
CACCAAACTTTTTGCAATTTAATACTTTTATTAAACTTTCAGTTTGAATTTTCTGTTAGG
AGTTTATAGACCTGTTGATATAGTAATTGACAAATTATCAAAATATGTTGTAGGGAAGGT
GCTGGAAGCAAGGATCAGAGTGCTAGCTGTTGGCGTAACATCACCCAGCTGATGGAGAGA
TTTTAGTTTGCTAGCTAGATGAATCTTTAGACTTTGCATGTAATAGAACTAAAAGATCAC
TTCAGAATTCAGAAAACATGTATGCTATTATTTTTATATGTTCATCACACAAATTGTGTT
CCAAAACAATATATGTTGGAATTCAAAGTCAAAGATTGATCTCTTTCTTTT
>Z27kG1_03616
AGAGGATGAAAGGAAGGAAGATGATGAAAGGAAGGAAGAGGATGGAAGGAAGTCTCTCAG
CTCTGAAGAGAAACCACAGCAGACAAGTACGGCTACCGATGAAGAACCTGCAGGAAGCAA
AGGAACCACCGAGGATCAGATGGACGTGGACAGCGGGAATGGAGAGGGTGGAGTTGTAGG
CCCTGTCCCACCAGCACCAGACACTGAAGGGGGTAATGATGAAGTATCAGTTCAAGAGAT
CAGTGAAGCCCAGCCCTTGCCTTGAAGACGGCGCTCCTTTCCCTTCAAGCTCCGCTTTCT
TCTCCCGCACCTGGCGATCTTCACGATGTTGTTGTTGCACAGCAGGTCCGGACTGAGTAT
TTCCTATTTGGTTATATTTTTAGTGCACTATAATATCGCAAGCGAAGCTACAATTGGTTG
TGAGCTAAATTTGCATATCCTTCCCTTTGTTGTATTCCCTTGAACAATGAATCAGAACAA
CTGTTTACCATTTTTCT
>Z27kG1_08808
CACCAAAGCCAAGCAAGCAGCTTAGGAACCCACGCGCCCGACGCCCCGGCCTTGCTGGGC
GTGCGGCGGTTCGTTACTGGCTGCATTTCTCTGCCGCCGTCTTGGCCCATCTGCCCTTCG
GCGCCGTGCCAACGCCGCGGGAGCTATAGCCCCCGATTTAAAGTTCAGTTCGTGGTGGTG
ATACCAGACCCAGCACGCTCTCCGCCCAAAATTCGCCTGCAACCCCGAGCGACGAGGATG
GGTGAGGGGTCGAAGGCGATGCTGGCCAAGCCCATCCAGCTCGCGGACCAGGTAGCGCAG
CAGGCGGGGTGGCAGTGCCTCAGGGCGGACTGCACGGAGCTACGGTCCCGCGCCATGAAG
CTCGCCGAGCTCCTGCGGCAGGCGGCGCGGGTGGAGCTGTACGAGCGCCCCGCCGCGCGC
GTCATGGCCGACACGGAGCGGGCGCTCCACAAGGCCGCGGGCATGGCCGCGCGCTGCTTC
CAGAGCCACTCCCGCCTCCGCCGCTTCTTCACGCTCAACCCGGTGTCCGGGCTCCCGCGC
ACTCTCGCCCTGCTCGACACCGCGCTCGAGGACATCGCCTGGCTCATCCGCGTCTCGTCC
CCGCAGGACGACGACGGCGACGACGACGGCGACCTGCGGGGGCTCCCCAACATCGCGCAG
AACGAGCCCGTGCTCGGCATGGTCTGGGACAACATCGCGCGCCTCCACACCGGCGGCCTC
GCCGCGCGGGCCG
>Z27kG1_20613
CTGGTGAGGACCCGACCTATAGCAGAAGTGGGTCATGGGATGAGCGTAGCAGATAATCTT
GAGTACTACAGTGTCACACTACATGTTGACTCAAGGGGAACCTGTCAGTTCGTGATTGGT
ACAGCCAACCAAGTATACAACTACATTCGTGAAGTTGATGGATCCATCATCTTGTTAAGA
TATATATGCAAGAACCATGAGCTCTAGAATCAATGTGACTTTGTATGCCACGAAATGCAC
CCTTGTACAATATTTTTATTTTCAATTTGTGTACAGCT
>Z27kG1_13560
GAAGCCTGTCAGTGTCGCCGAACACAACAACCACCAGCCTCGCCTGCACTCCCCCACGCC
GGCGTCGGCGACCAAGATCTCGATCCCCATCTCTTCGAGCGAGGCGGCGCTGTTCGGGAA
GGGTAGGTACAAGGTGTGGGCCCTCGCGGCCATCGCGCTCCTAGCGCTCTGGTCCATGTT
CGCCGCCTCCGTCACGCTGCGCTTGTCCTCCGTCGATCTCGCCACCACGTTCGGGGACGC
GAGCGATCCGCTCATCGACGAACTTGATCCCCTGGAGATGGAGCAAAGAGAAAAGCTAGT
GCGCCGGATGTGGGATGTGTACACACGCACAGATAATCATGTACGGCTACCACGGTTCTG
GCAAGAAGCATTTGAGGCTGCATATGAGGAGCTTGCTGGTGATGATACGCTTACTACTGA
TGCAGCTATATCTGAGATTGCTCGCATGTCAATCCATAGGCCTGAGGTTGAGCAATCGTC
GAATAAGGATTAGGTATGAACTAACTGACCTATTTGTGAACTTAGTGGCTGAATGCTGTC
TCCTTTTCTTAGGATGTGCCATCAAATCTTAATGCAGCATCTTTTTTAAAACATATATGT
AGTGCAAACCTATATGTTTGCACCTTAGGAATATGTAGTATAAACCTATGCAGCAAAATA
TTTTGTCTATTTATGCTT
>Z27kG1_13668
CGGAGTCGCCAAGACCGGTTAACTCGATCGTGCAACCAGAGCTCCATAGCCAGGATGCGG
TGCAAGGGAACTGGTGACCAACCAAGGCAGGCTGTGGAACTGGCAGCATGGCCCCATAAG
CGTTGCTCGATCTCCTCATCGCTACTGGATGGAGAGCAGTTGGCTAGTTGTTAGCGGTTT
CCCTAGTTTCTCTTCCTCTTGTGTTCCCCGTTTCAGTTTGCTTATAGCCCCGAAGACTCT
TTTCTCCCGTAGTGTCGGAATGCCAGGGTCTGTCCCTGTGGGTGTGTTGCGTAACTGGGA
TCCGAGTATACCCTGCTGTGTTCGTCGTTACATTGAATGGATCTGAATGAAAGTGGGTTA
GATTGGAGCTTTTCTTCC
>Z27kG1_03623
GGCAAGTGTTCTTGGCTTGCATTGGTCTTTTTCGAAGTAATATGAACTGAAAAGGGTTGA
CGCCTTTTTGTTTTCATGTATGACGAGAAACAAAACCCGATCGTTCTAGAACATATTTTC
TTACTTCTGCAACGACTCCTCAGGCCCTAGAAATGACAAGTACTGACGTGGACTCACATA
TAATTTCTCAGGTCGCTGGTGCTGCGATTATCTATGAGGTGCAAAGAAGTGCTAGGTCAG
AAGCCAGAAAAGAGGAGGCCCGTCGTCTGGAAATTGAGGGGATAAAGAAAAGGGAGGAGC
AACTAGCGCTGGAAGTACAGATAATGAAACACAAGATTAGCGAGATGGAGCGGCAGTACT
CGAAGTGGACCCTTCCCGGGCTTCGCGGCTTCGGCACTGCCCAGGCGGCGGCACAGCCTG
CTGGTACTCAGCACCCAACAGCTGCGTGATTGCTCTACTTCTGCAACTGTCGACAGCTCG
CGATCTGGATGGCCGACTGCAGACTGCCTCTGTTTAGCTTGCATTTTACTCCGTTACATA
ATTGATTCGACTTCAGTAGCTGGCGAAAGGCTGAGGGTTACGTTGTGGTACAACTGAATC
GAAGTTGTTATCGCCTTATAGGTTGATCGGATCGGCGACATGACATTCAGACCATGTTTG
TCGTAGCTTAACTTATTTCACAGCTTCTTCATAGATTTAAGCAGGAGATAGATTTAAATA
GAAGTACCAAACAGTAGCTTCTGCAACAGTCTCCCCTTTTAGTCGTAGCTTAACTTATTT
CACAGATTTGTCGTAGCTTAACTT
>Z27kG1_01235
AGAATGTAAACTAACCTAAAACAAAACAGATATCATCAGTAAAGAATAGTGATTTTTCTT
GTTCTCGCATTCTCTTCCTAAAAAATTAGCATCCGACGCGTTCTATCCTTCCTCAATCCA
TCTCTCCGTGTGCATTGAGGCTCCACGTTTATGTTTCCCACGCGTACGGCTGGAGGGGAT
GCCCATACGAAGATAGCGCAACGCTCATACGCAGGTGCAAGGATTGGTGCTTTTTGTAGT
CCGTGAACAGTGAAGACCCATACGCAGGTGCAAAGTGGGCCGTCTGGAGAACGTTTTTTT
TAAAAATTGAGTCTAGTCTTTTTTTTTCAAATTTTGTTTAAGTAGACTATTGGAGCATAC
ACAATAATTTGCCTCTAAAAATTTAAATGTTAGGGACACGACGACGACGACGACGACAAT
GAAAAACATTTAAATGTTAGGGACACGACGACGACAATAAAAACCATGAAAACGAGTGCT
TTATACAGTAGATAGATAGATAGATAAATGTTAGGGCCACGACGACGACGAAAACCATAA
AAACCGATGCTTTATATAGTATATATATATGTTAGAAGAAGCTTTTAATGCAATACAATA
ATATATTTCTTTTGTTTTGCTCGTAACGTTTTTAGATTTATCTCAAGTGTTTATATTAGT
ATTATATATCAAAAGTAATTAAAAGGTCTCTATTTTAAATCTTGTCTTGTCTGGAAAAAA
AGAACGTTGTGGCATGGGCTAGGGCTACTGAATTGAACATGTCGTAGATCAAAGATGAAC
CATTTCTCGTTGGGTGAGATGAAGCGCTGAACCGTGCAGCGGCGTGTGGATAAGCCGCTT
GTGGACGGCACGAGCTTCCGGTTCCGGGCCAAATACGAGAGCCGGGAACCCCAGAAGAAT
CCTTGGCCCCGCGCCCCCAGACACGCACCGCACAGCCACACGCGTACACCCGTACACCGT
ACGCAGCCATGGCATCAGTAGGCTTCGGCACGGTCGCGCCGGCCGTGGCATCATCGCCGG
CGGCCAGGACGACGAGCATGGGCCGCCCCTCTGCGGCGCACGTCCCTGCGGCGACGACCA
AGTTCGTCGCGGCGGCGGCGGGTAAGCGGGTGGAGGAGAAGGGCCTGTTCGACACCATCT
TCGGCGCGCTGTACAAGGAGGAGCAGCTGCTGGAGACGGACCCCGTCCTGAACAAGGTGG
GGAGCAAGGGCAAGGCCGCCGCCGCCCCGGCGCCCAAGAAAGCCGCTGAAGAGGGCGGCA
ACGGCGGGCTCAGCCTCGGCGGGTTCTTCTCCAGGCCCAAGAAAGGGTGAGGATCGTTTT
GCGCTGCTCTTACTTTCTTGTACGTAATCCTTGGATTGGAATGGACGGCTCGCATGTTGT
GTGTGTATATATATATGGCACAAATGAGAGCAGAGCACCAGCGTATAACTAATTCCTTCC
TTTTCAGTTGATCTCGCCCTGTGTTCTGCAAGCACACACCCCAGCCAGCATCAGTGGTTC
ACTGCTGGCTGTTGATCATCATCATCATCACTAGTAAATGTAGCAGTTGTGTGTCTATGT
ATAAATGTACTGAAGCTCGTGTAGCACCCTGGCTCTTGGATGAAAGCCCATTATTGTTAC
CAGC
>Z27kG1_18357
CTCCCCACGCAGAATCCACCGCGAGGTCTCCGCCGCCCTAACCGCGCCCTTCCATCCATG
GTTGCAGTGGTGTCGTGCTCCCCAGATCTACCACGGGCGCGTGCCCGGATCTGGCCCGAC
GAACAGCGGTGGAGCTCGCGCGGTGTTCCATTCATGGATTGGGATCTCAAGATGTCGGTC
TCCTAGGACCTCCGCGACTTCCCCCGCGACAGCGTCGGGCATTGCCGCCGCAGCTGCCGC
GCCTTCCCTCGCGACGGCGCCGAGCCGAGCGGAGTGCTCCGTCGACCTCAAGCTCGGCAG
GACGACACCACCACGAAGGAGCCGGTGGCTGCAACCGCAGCGCCGTCCGCCAGCCCGATG
GGCGGCGTCGGGCATTGCCGCCGCAGCTGCCGAGCCTTCCCCCGCGACGGTGCTGAGCCG
GGCGGAGTGCTCCGTCGACCTCAAGCTCGGCGGGCTAGGCCCAGGAGCAGCCCCCGGCCC
CGGGGACCTGCGACCTGTACAAGGGCCGCTGGGTGTACGACGAGTCCCGCGCGCCGCTGT
ACAAGGAGTCCGACTGCAGCTTCCTCACGGAGCAGGTCACCTGTATGCGCAACGGCCGAC
GCGACGACGACTACCAGAAGTGGCGCTGGCAGCCCGACGGCTGCGATCTCCCCAGTTCGG
CTGCTTCAAGGTGCTCGGAAAGGGGATGCTGTTGTCCAACCCCATCATTGTTAGGGCCAA
GCTCATCTCCAAGATCATCGAGAAGAGGATCAATGTTACTGGAGGCACTGTCTTGCTGAC
CGCCACATAGATGCTGTCGACGGATATGCATAGAAGAGAACATATATGCATAAAAGGGAG
TAAAACTAAGATTTGGAGTAAAGAATTCTCCACTCTCTTGACTTGACGAGGCTATATAAC
CAGAGGCCATCAGAGGAGAACTGAAGACTGAGAGCATTCTCTGCTTATAATCTTTATTCC
TCTATATTCTAAATTATTTTTTTCAATCCCCTTCCACCTGGATTCGATTCGAATCCCACA
CCACCACGTGGTGTTCTTCCTATATCGAATAAACGTTGTTTCGCTTGTCTAATGATCGAT
AGGGCACTGAAAGAGTCATTCCTAGAGACTCTACGGAAGGACACAACGGAGATGGAGCAG
CCTGCTTGAGAAGAGGCGGCGGAGGAGAAGGAAGCGCTCAACCTAGACTCGTGGTCGTCG
ACCAGCATGCGCCTTGACGTCCTCTTTTTTGATTCATTTATTTGATTTTTTGAACAAAAT
TGCCCTTGTCTTTGTCCTTCCTCCCTTTTTTCATTTTCTTAATGCCCTCATGTAAAATAT
AAGGCATGTGTTGTTCAAATCTTTCTTTTAAAACT
>Z27kG1_06089
GTGAAGATGAGACTGGACTTCTGCGAGCATCCAGTCACACTTGCGTCCGTGTCACGTAGA
CTGACTTGCCAGTACGATTCATTAGCATGTTTTCTGCTTAGGTTTTGCGTAATAGTTTAG
GTGTGAGTTGGTACTTGGTAGATGGTAGGTGTCACCTTCCTGTGGCTAGTGCCGAGAAAA
ATGCTTGGTCCTGAGATGAGGTGCTGATTATGTACAGGGCAGAAGCAGTCTGGAGCAGTT
ATTATGTAACAGAGTGAGACGAGACAATTTGAATGGCACATGAGTTCTCT
>Z27kG1_04958
CGCTTTCCTTTCGCCTCCCACCACCAAAAAGAGGAGCAGAGGAGAGGTTTGTGTGACAGC
GTGAGCGAGCGAGTGATGATTAACACCTCAGCCGGCAGACAGCCGCCAAAGCAGTAGCGT
AAGAAAGAGAGTTAGTAGAGCCCAGATCGAGGGAGGGAGGAGTAGCACCGAGCACGAGCA
TCTCCACTCCACGCGCGCCCCATGCCCGTCCGCTCCACCTCCATGAGCGTCAGCTGAGCA
AGACAAGGAAGGGGAATCTCTCCCTCATTCGCCTTGCCGTCTTGATCTGTCGGCTCCCGG
CGGCAACACCCTACAGGTTTCATCTATGGGGCAAGATGCTGGCTTCAAACGCGAGGATCA
TTCTGGATTGGGATCAGGTCCTCAAACTTTGAAGGTCTCCTGCTGCACTAGTGAAGAAAA
CGAGAGTCGAAACAGAAGATACCATCAGTTGAAATGCTCAGAGAGCAACTCGAGGCAGTT
GCACCTGGACTACGTCCCAAATTTCCACTGCAGGAGCTTGCCAACGAGAAGCCGCAAGAC
GAATGCTGAGCAAAGCACCGTGGGGAAGCGTGGTTCTATGTACCAGAGCTCCAGCGAAAT
AAGCAGGATCAGAAAGATCCAGGAGGGCAGGAGGAAAATAGATTCTGCATTCGATGGGGA
CGCGTTCCTGTCCTTTGATATTGTCGATGCATCCTCTCGCCCTAGCACAAGTGGAGCTTA
TCTGCATTCCCATCAGAATCGGAGGTCGGGCGCTAAGCCTTCTGTGGACACCGCTAAGCG
AGCGTCAAAGGACTTCCTGGACCTTCAGTTCCGTGAACATCCTGATGAGAATTTTAAGCT
AGATCGACCACGCTTGGATAGTACCTTGTTGAAAAACGATGATGGTTTCTTGGAGATTTC
TCTCGAGAAAGAGATAGCAAAGGGTGGCCCGTGCAGAAATGCAGCTCCTATCCTGCTAAA
CACTGGGTCAGGCAAATGCACTGACCTGCAAAAGATGAATGGATGCCCCAGTGAGAACAA
CTGTGGTGACAAGGGGAGAGATTCAGCAAGCAGTTCCAAATCAACGCCTGTGAAAGTAAG
CTCCTTTGACGGATCCTGCCAATCTGACGGTGCTCAACACCATATCACAGAGAACAACAC
TAAAGCTCGATCAAGCCCCTTCAAGAAGATGCTGGACCCTATTATGAAGTCCAAATCTCC
TAGGAGCCCATCTATCATGGAAAGAGGAGGCTCCAACTCCGCAACTGGGCCAGGAAGCAG
GAAAAACTCCGTGTCTCGAAAATCACTGCTGGGTGATTTTTCAAGAAGTGAACAAGCATC
TAATTGCCAGCCCAATGGGCAAACACAGAAGCGTGTAAACAAATCTGCTTTGTCACCTGC
TCATCTCCAAGCGGTTCTTAGATTGGATTCCAAGAACGGTGTCCAGGTTTTTGAATTCTG
TGTTGACGGCCCAGGAGAATCCATTTCCGCCAGGAATTGGAAAAACGGTGATGAGTTGAG
CTCTATATACACCTTCCATAGTGGCGGGAAACGGTCCAGTGCTGCTGGAAGGATCTCCAA
AGATGGAGGCTGGGATTTACCCCCAATCGTTGGGCAGGTGCAGGTTTCATCATACTTATG
CTCTGAAGTTGGAAAAGACGGTACGGTGAATAACTCTGTCGTCACCGAGTTTGTTTCGTA
CGACATTGGTCATGCGAGGCGGATTGTTGAGGAGAAGACAGGGGCACTTCAACAGCCACA
GAGGACTAGTCTGACGGAAGAGAACAAGACTGGGAGAAATAACTCAGATGTATCGACATC
TTGCCCGTGGTCCGAAGAAGACCTTCATCCTTATTTGGAGATTGCGGCGACTGTGATAGA
GGTTCCGTTTAGCAGATACAAGTCCGAAGAGGTGAAGAATGGTTCATCTCCTTGTACTGT
CAAAGTTGTTGCACCTAGTGGACTGCATGGTTCGCCGAGTGACGATGAAGCCGGCGGCCC
ATCTCCCTTGCTAGATAGATGGAGGTACGGTGGGGGTTGCGACTGTGGCGGATGGGACAT
GGCTTGCCCCATCGACGTTATTGGCAACACATATGATAATAGCTGGGCTGAGTCTATAGC
TACCAATGTGAAACATCCCATGGAGCTCTTTGTTCAGGTACCTATTCTTTTGGTAATCTA
TGAGGATACTGTGGTGTCCCAAGGCGAAGGACCAGATTGTTTTCTTTGTAGAAGTAACTT
GCTGCTGAAAACAATTATCCACTTT
>Z27kG1_13984
TTCCGGTCGAGCGAGGAGCAACCAACAACATGGCACTCTCGTTTAGGCTGGTCGCCGGCG
TTCTTCTGGTCCTGGCATTAGCTCTGCTCTCTTCGAGCGCGGAGGAGAGGAGCGCCGGGC
GCGCTGCCACTGTCAGCGCGATGGGCTCAGATCACGATCAGACGTCGGAAGCTCCGGTGC
CGCCGTTGAGGCCTCTTGGGTCGAGGAAACCGGTGGCGGCTCCGCCACCGCCGAGGCCGG
CACATCCACGGGCGAGTATAAGGCCATTTCCTCCACCTCGTCCGTCACAGCCGCAGCCGC
AGCCGCCGCCGCCGCCACCACGCTCGTAGGTGTAGGCTGTGTACGTCTAGGCAGCCGGCA
AGCTCTAGTCCTCTAGGTCTACAGACGTGAGAAAATGGTTTGTTGGCGTTGGCATCCCTC
CAATTTCCTGTGAACCTGTTGTAGTGTTCCTCAGTTGTGAGTTTTCAACGAACTTTTGAA
AGTTCTATGTCTCTGTCGGTTATGGTTCAGGTATTTGGGAGCTTTCAGCCCCAAAAACCA
TCGGTTGCGTATTTTAATATTTCCTTCTTGGCTGCTCAACATTTCTATGCCTTTCTTTTA
TCAGATGACCTGGCATTTGTCGGTTGTTTCCAAGATGCTAGTGCTACAAGCTCATGAACT
TGCTCACCCGAATCACCAGAGGACCAGAACGCGTTGTATTGAATTTCTGACTGTGCAGTG
AAGTGGCTGGAACGCCTCAAAGACCTCATTTTTTTTGTATCGAACTCCGGATCCGTTGAC
CTGACCTGCCGTGGCATCCATGTGTTCGTTCAGATCTCAAGGGACCTCCTACCTGAGATT
CCACCGACAAAACCCTGGGTCACCTACCTGAGTTTTAGTATAAATTCAGGTAACCAGATC
ACTCGGAGCAATCGTTCGCAGCCATCAATCACCATGAGACTGGTCAAGCTCCTTGCTGTC
TTCGCCATCCTGGCTGTTCTGTTCGCCGTGACATGGCCCGTTGCTGTGCTAGGGAGGCTG
GGTAGGGCGCCCCCGACGCCGAAATCTGGCCCCGTCAAGCACCATCGTCCACCACGGCTA
CAGCGCCCGCCGCCGCCGCCACCACCACCACGGCCGCACCATCGGCATGATGGTCTTCGT
CGGCCACTGCCATATCCGGCACCACCACCGTGTCAACACTGATTGCTGCTATCGGATTCG
ATGATGGCACTCAAAATTTCAGTATTCGACGAGCAATGTAGCTTCCGTGTACTGCATTCA
TAGTTTCAGCATTCTTGATGCATTTGGTGTTACAAGAAATTAGTTTTTTTTGTACTCCGG
GGGAAATACTACCAATGAGATTCATACGAATAACCGCACTGGATTTTCCAAATTGTCTTG
ATCTCAAAAATAATTTGACGTAATAAGAGACTCATCGG
>Z27kG1_07696
CACCTGGCAGTTGGACTGCCAGTCAACACAGGGACTGAGCTCGTCGTTCTGCCCTGCCGC
CAAGTGCGGAGACATGTTCCTCGGCAACACATCCTCCTCCACCTCATCCTGCGAGAGCAC
AGCATGCTTCTACGCCGGGTACACCAACAGCACATCGTTCGCCATCCTCGCCAATGTGAC
CACCACCAACGTGTGTAACGCTGGGATGACTCCGACGGCGCAGCCGGCTCACTCTTCGGC
GCTTCGGTTGGAGCCGGTGTGGCTGAGATGGACGGAGCTGGTTGCCTTGTCTCTCTTCAC
GCTGTCTTTCTTCGTCTAGGCTATCTGCGGCAAAAGACTGAACGTTGTCGCCAAGCGTCT
GTCGTTAGAATCTGGCCCTCTGATTCCTAGTTTGATGTTGTGAGTAATATCTGCAGTGTT
TGCGCGACTTTGATCTGTAACTGGTTGGATTTGTAAGGGCAAACTCTAGGGTAACACTTC
TGTGTTAGACGGTAGATCAGGAAACATTTGTACTTCGTCAAACTTTTGCAAAGATAATTT
CTTCTGTTG
>Z27kG1_20878
CGACCCCTCTTAAACCATCCATTCCTTTGCAGTTTCTTGATTTCCACCAATAATTTGTTC
CAGTCGTGAAATCTCGCCCCCCTTTCCTGGTTTTTGTGTCAGGTGGCTCCGGCTCGGTGC
AGGTCGGGCGCGCCGAGCTTTACTCGAAGATGGCGCGTGACCTCGACGAGCGCGGCGCGG
CGTTCCTGAAGGGCGGCGAGACGTCGCAGTCGCTCACGCTCTCGGACCTCTTCGACACCG
CAGATGACGGCGCCGTCGTACCCAGGCTCAAGGCCGCCGACCCGCCAGTGCGCGCGAATG
TGCTCTATATGGACCCCAAGTTCGCCGCTGTGATCTCGTGAGTGGTGACCTTTGCCAAAA
TCCGCAGGCAACTTGCTGTTAATTGTTCCTGAAGCGATGCTCTCTCCTTACAAGGGAGAA
GAACTAAGTTAGCCCGTGATTGGTCAGATGGCTGTATAAGTTCCTTTGGGAGGTCAGGTC
AGGGCAGTGCTCATTCAGTATGTTTTGGGCTTGCAGGAAAGCTGTAAAGGACGTGTTTCT
TCCTTATTTTGACCAAGCTATCTGGTTCCAAAATACGAGCATGTATCACTTCAGCATGTT
TCATGCCTCCCATCACTTGGAGCCCATTGTAGCAACTGAGGATGAGCCGAAGTGGAGGCA
GTAAAAGGTGTCACCAAGAATTTGTGTCCGCTTAAAATTGTATTGGACAGAGTGGTTTTG
ACCTCAACCGGTGTGCTTCTTGGCCTGTGGCAGGTTGAATCTGGTACTGATCCTGCAGAA
ATCCGCTCAAGATTGAGAGAAGCTCTTCCTCGTGCACCTCAAAAGCAACTGTATGACCCT
GTTCTGCTTCACACCTCGTTTGCACGAATTCTGGGACATCCCAGGCTCCCTAAAGAGCAA
AGTGCATCATCGTTTGATAATGTCAAGTTCTTCCATGAGCTAGTTGCTCAAATTAATGAG
AAGATCTGTGGCTTTCAGGCGACGATATCAGAGCTATGGTATGTCGAAGAGTACGATGTT
CTTGCATTGGCACTGAATGGAAAGATGAAGGTGCGGAGGCTCCACCTTGGCTGCAATCGT
CAGGGCATCTGAAGCTAGAGAGGTCATGGAAACGGGAAAGGATTAGGAGATGCACAGCCA
CCAAACAGACTTTTTTCGCTTGCATGTCTCGCCGAAAGGGCCACCTTGGTACTGCCCAGC
TGAGCGAGATGTGCTACAATCTGCCTTTACATACCGAGAACTGACAAGTTATATTGACCT
AGACTATCTTCAGCAGATTATCTATCATCATTTCTATATTCAAATTTCACTTTACGAACA
TTAGTCTATAGTACAGAATAAACTGTTGGACACAGACTAATGTTTATGTAGGAACAGTAT
GCATGTTTTAACAATATATAATACAATTATTTGAGCAC
>Z27kG1_23305
GCGAGTTCCTGCTGGCGAGGACGTGGCTGGTCCGCTACGAGGCGCGCGTGTCCGGGTCCG
TCGCCGCGGGCTCGCTCACGGCGCTGCGGGGGATCAGCGTGAAGGTGCTGTTCCTGTGGC
TCGGCGTCGGCGAGGTGGACCGCGCCGGGGAGACGCTCAGCTTCTACATCGGCCCCGTCG
CCACGTCGTTCCCGATCGACGACTTCGCCGAGAGCCCGCGCTGCCGCGGCTATGATGCCG
AGGCGGCGGCCTCGTCGTGACTCATGACGCAGCCTTCAGCCGGCGGTGATTATTAGGACT
GCCTTGGTGATTTAGCTGGCTATATATACACGTGTGCATCGATCGAGTCGGAGCCGGCGA
TTAGCTATTTTTCCTCGTCCTTTAATTTTTGTTTATTTCGCGGACTTTGAGTAAGCTGTT
TGCGGTGATCTTGTTGCCCTAGGTGGGTTGGTTTGTAGGAATTTCGGAGAAATCATATAA
GAATTTTACAGGACAGTTTATTTTC
>Z27kG1_01254
AGCTTCTCCAATGGAACGACCTGTACGGTGAAGGCGGGTCGAGGAAGAGGAAAGCGCTGA
GCTACTTCATGTGACGGCGAGAGACATAAAACCAGAAGGATCACAACCGCGCCATAAAGC
CAGAAGGTATCGCAGTTGCGCCATATTGTACAGCCGCCATAGTACTTCCCCCCTCCCTGG
CCCTAAATCCAGCCAGGGTTTTCCTCCTCCCTCCTGGGTAGCCGTGGCCGCCTGTAGTCC
CTCCCTCGTGTAATTAGAACCGTGTACCGAGTCGAGTTCATTTACCCACTGTTTGAGGTT
CCAGAGAGTTGAGATTTAAATTTTAAGTGGCGCCATTGCCCTTCCTTTCTTCCTCCCCTC
CTAAGTATTAACTTTGTTGCGGCCATTGTTGTCGTGACTCTGGCCATAGATCCTTTTATG
TACATGCGAAATGTAACCAAGGGATATGGAATAAGAACATGTTCATCC
>Z27kG1_19533
GGAAGGGCATGGCCACCATGCCGTTGGACGTTTCGTCTCGCGGATTTCAGCATTTGTTCA
TGGCACCGGTATTCCCATTCAACGAAGTATAGGTGGAACGATTCCGGGTGCAATCCGACA
CAAACGAACAAGTCCCAAGTATATACGTCGATTGAGCTGACATGGTCTCGTTGGAGCTGG
TTTGGAATTTGAAGAAGGGGCGATCGGAGTCGGAGCAAAGGGAAAAGACAGTGGCGTCAG
AACATGGAAGATCCAATCCAAGGAGGGCAATGCTCTGACAGTGGGGTTGGTTCGTCATTG
TCAACAACTCAACATCATTGGTTCCCGGCACCAAAATGTGTTTGGTTTATAAGGTTAAAC
TAGGATGAGCTGAGGGTGACACCGTTCTCTCGATTTTTTAGGACCATGCCGGCACAAAAA
ATTGCTTCGGTGTTCATCTCGCTCCCGCATGACTATCATTCAAACATAATTAAAAATGTG
ACCGTCTC
>Z27kG1_08718
CCGCCGGCACAACCACACTCGCCGGCGCGCGGTGAAGGTTCTTGAAGAGGACGCCGCGGG
GCCTTCTTCACCTGCGACGGACGCCTCCGAGCAGTCCCGGCGGTTGGAGGAGGCGATCGA
CAGCGCCATGGCGCGGATGGCCGAGCCCGACTGGGCGCCCTTCCGGCCCGGGACATCCTA
CTTCGCTCCGCCCCGGCCCGCCGGCGCGGCCCTGGGGGTTCTCGCGCTTATCGGCCACGC
TGGCGGGTTCATGGGCTCCTCGGCAGCGCCGAGGCGGGGACTCTCTGCCGACGAGGCCCG
CGCCGTCGCCGCCTCCTCCCGCGGTTACCCGTGCTCGACCTATTTCATCGAAGGCTGCTT
TCCAGATGAAGTGGAGATCCCAAATATGGATGCCAATCAAGTTCAAGAGGAATGAATGGA
TGAGCTATGTTATTGCACTGGATGAAGGGGGTCTGGAAAAGGTGTCACTTTCATGTCATT
TAGTGGTGTCATGAAGTAATGAATTCGTGAGCTACTTGTGGGCAAATCCAGTGCCGAAGG
CTCCCCACATGAGTACCTTCTGGAGAAAGGGCTCCCCAGCTGCTGCGAACCCACGACCTC
AGACAGCTCCCATCACTGCATCAGGCCTGACCTTCTGAATTTGTGAGCTACTGTATAAAA
TAAATTTGTCCTGAATTCATGTGATCTTGTAATAAGACTAGTCTTAAATAAAAACTACGA
TTTCACCGTCT
>Z27kG1_04190
CAGCGCTCTTCCTCCATGGGTGCTTCGGCCTCCATGGGTGCCCCGTTGCGACTGGAAAGG
GAAGGCAGAAGCTAGTCTACAGCTCGAAGCTTTGGTTGGCAACCTGGAATGGAAGATGCG
GCATTTTCCATCGTTAGACATGCCCCAAAGTTGAACCTATCACACATACATAGAGAATCG
AATGTAACATAATGGAAGCAAGGGAAACTGCTCCACGCTGTTGATGCTGTGACGGACATC
GAGCGAGAATTAGTATGGATCAGCACCACTAGGCCGCAGTGGACCAACCTTGTCATGGCT
GTTGATTCTAGAGTGGACAAAACTCTTTCCATTTTGAAGCCTCCTGCCACGACGGGCGCT
GCGAAGCATTGCAATCATCGGATACGGCATTAGAAGATCAGTCTTTGTCAAAAACTTCGC
GTGCAGTCAATGCCGCTCGTTACTGCGAGAATGTGCTCCGGGAATGGGGTGAAGACGCTA
CCTTCTTGGATATGGGTCCTCAAGGATCCCTGTTTACAGATGAAATCAGCTTTTTAGTTA
AGTTTTAGGGACCAATTACCTGGAACAGATACTGTCTTGGGTTCTGCTTGAGTTCGAAGG
AATATGTCCAGAACATTGGATCCTGGAGTGGACAGACCTGTCATAGGTGATGAGATCCTG
GACGAAGAAAGTGCAGGAGTATCCCCTGGTTTTGTTCACAGTCTAGATGTTCTGACAGAC
AGGACCTCTAAGCTGAAGCTATATCTTAATTCGAAGGATTTCCTTGATCTTTGGAGGAGT
GTAGCGGAAGGCCTTGACTACTTCATCTACAACATCATACGATGGGGTGAAGTGTGTTTC
TCTGACCCTGCACCTGCAGCCATCCAGCTAATAAGACTTGATACAAAGGCCCTTCCTCCA
CATCTTTAGGCCCTTCTGTTCAAGACCTGAAGCTTTTCTCCCTTTTCTAAGCGAATCCCC
CGAGGTTGTTGACCATGAACTTGTTGGAAATGCTAACGGTTGACACAATGGAGTGACAAA
TGCGGAAATGCCTAAAGCATCAAGGGCTGCACCATGTAAATGCTAGCCAGGCAGGTTGCA
ACAAAAAAAAAAAACACCAGGAAGTTCTGTGGGCAATCTTGGTTTCTACAGAGTGTAGGC
GTGTAGCTGAGAATGACCTTCGGCGAAGACAGATGCACTAACCAAGGAGGCAAGGAGCCC
TCGCGATTGGCACATATGGCACGCAACAATGCTTTGCAAGGTCGACAGGATTTGGCCGCT
GCTGCCTACTTGGCCACTTCCTGGAATTCTTCAGGCGATTATTTACTAGTGAGGAGAGGG
CCGGTCACCGGGTTGGTTTTACTTCATCTGCGAGCACGAAGCTGCCAGTCGCCGGCCCTA
GTGTTCATCTGCCTCGTGCTTTCTAATTAATCCACATGTTCTTTTCCTTTTTTTCAGAAG
TGGGTCTCGTAAAGAAAGATTTCCCTGCATCTCATCTCATAGCTTACACAAATTGTATTG
CCCTAGGTTTGCTGCATAAGATGGTCAACTTAAGATGTCAAGTCTATTG
>Z27kG1_23136
CCGGAAACAACTCTCCGATGCCGAAGTGATCGACGACGATGGGAAGGGCGGTTTCGACTG
CAATGTCTGAAGAAAAGCAGAATGAGCAATGGCTATGGGAACCCTGACCACCTGAGGCCA
GAACCTAGCATATAGGACGCCATGTGCTTGTGCACGCTCTTTGCCAGAGCAAAGGATAGT
CATCACAGCTCATTACAACAACACTGATGGACAGTGCCACCCCGTAATATAGGTTTTTAT
GTACTGTAACAGCGAAACTATAAAACTAAATCCAATCATATATTTGACG
>Z27kG1_13686
CCTGTCGCCCCCAACCACCTTCCATCCCTCGTGACCTGTTCATGCCGTCGCCGCCTCGAT
CCTGTGGATCTCCCTGCCGCCTCCCACGTCCGTGCTCATGACCTGTTCCGCGTCCGCTGT
CACCCCCAGATCGCGCGAGGCCCATGTCCACGCAGTCATCGTCGCCGCCCCCTGGCCACG
CGAGATGCCAGCGCCCCCTCCACCTTGCGTGAGCGACCCCTTCATCTACCTTCACCACCA
TCTTCAATCCGCCTCTGCATCACCGCCAAAACCCTACCCACTTCCCTGCTGCCCAACAAT
GAATCTGCCTCCGCACCACCGCCAAAACTCTAGCAACTATGGCAGTGAACAACATCCGGT
TTCAAGTCTTTGGCAGCTATGCTCATGGAAAATACGTCTATGTTGATGGTGACCGATCTG
TTCTCGCAGAATCAGCAAAGGCTTGATATCATTGTTGTTTTGCTTTATCATTTGGGCATT
TGAAGCAAAGCTCTATGGAGAAAAGGCAGGGAAATGTTGTCTTTCTCATTTTTGCAGGCT
GACGAATTTAATGCAGTGGCAAGAGTTGGGGTTGCTGCTGACCATCGTGGAATCATCTGC
AGTCGTCGTGTGTCCACACTCCCTAACATGTTGAGCCTCTTGCTGATCAGATCAGGCTTG
AGAAGGAAAATTTGGTTTTAATAAGTGTTCTTGTCTGGTTCGATTAAAGAAAGATTCAGT
AATTGTCTTTTTTAGGAACATAGATTCTTCATCTGTGTATAATGTATTTTTATTATCTAG
ATTGTGATAGTTATTTCAAGGCCTGGTGATCGTATAGCTTGACCATTGATTGATGATTAT
CTGTTGTCTTAAGGATTGGTACACTGTATGTGTTCTTTGGTGTTGGTGGTACTTTGCTGA
CTTCTCTATTTATGGTATCAAATATATCTATTGAGTGTTGGTACTTCAGGTGCACTATTT
AGACTATTGGGATCAATGCTGTCAGAGCTCATAATAAATTGGACGATATACGAGAACAAG
GTCAATTCTAAAATATATGCAGTATTGCAATAGTGGATGGAAACAGAACAAAATAGTTGT
TCCTTGCAGGTATTGCAATATCTCAAACCAGATAAAAGTAAATTTTTACTCAGCTATGGA
GCAGAAAATTCATGTGAACCCACTGAAGATACTAAGCCAAACGAAGTGTACACATATTCA
GAATTCTAGCTCAAGCTGCCCTAATCAACTGAGGAGGATAAGGATGCCGTGGATTTTGAG
AGGGAGGAGCCCGCCAATTGCCAGAAGTCTGTGCAAGCTGATGCAAATGCGACAGCTGCC
CCGTCTAAGGCTGTTGGCTTCTTCGGGAGGACATTATACACCACATTAATTCTGCTTGTT
GCGAGCCATCCAGATGTGTATGAGCCATGTGATGATTTCTTTGCCCTTGTTGATGCACTA
CTCTCAGACAAAGCACAACTTTTGACACTACAACCAAGACGATGACACTATCATGCAAGG
CCCACTATCCTCTTTGTTGTCCTCTCATGGATCCTGGTCCAGTGGTGGAGGCTGAGGAAT
CAGAAAGGCCCTAGATCATGGCCAGTCATCGACGCAACGGTGGAGCTTATGGCTGGAAGT
AATATGAAGAGTCTATATCTGACAAAAAATCATCTAAAATTAAATAGTGAGATAAGCTTT
GAATAGCTGATGTAAAATTATGGAGTAACATTGTATTAGTTGTTGACAAAAAATGTGAGA
AATTTAGGTCAATAATAATATATGTATTGTTTGTTT
>Z27kG1_07481
GGCCGCACCGTGTTCCTCGACGAGAACCAGTACTACGTGTCCCACCTGGAGGGCCGCCAC
CCGGGGCTGGAGGCCTACGACGTCGCCTACACCACCACCGTCCGCGAGTTCCCGGACCTG
CTTGACTCCGCCCGCGCCGCGCGGGGCGCCGAGTGCCGGCCCGTCCAGAACCTCCTCTTC
TCCGACTGCCGCCTCGCCATCAACGACCTCCCCAACCAGCTCTACGACGTCTCCTGGGAC
GTCATCCTCGTCGACGGCCCGCGCGGGTACACGGCTTCGTCGCCGGGCAGGATGTCGGCG
ATATTCACGGCGGGGGTGCTGGCGCGGACGCGGGCCGGGGAGGGCGTGAAGACGGACGTC
CTGGTGCACGACTACGAGCGGGAGGTGGAGCGGGCGTGCTCCAGGGAGTTCCTGTGCGAG
GAGAACCGCGTCGTCGAGACCAGCACGCGGTCGCTCGCCCACTTTGTCGTGCGCGGCGGT
AGTTCTGCCCGCCGGGACGCCTTCTGCTCCGGCACGGCGGCGGCCCACTAGCTTCACTCT
TCCCCGTCACTCACCTCACCTCACCTCACCTGTTCTTCTACTTTTTTTTTTCTTAAAAAA
AACCTCTCTCGATCTCGATCACGGTTAATGATGATGATGCTTGTCATGTGAATGCGGAAA
AAAGATGAAAAAGTGAGCGGTGAAGCCTGTAAAAATTGGGTGTGACGAAAAGAAAGAAGC
AGAGGAATGTGTCTCTGTCCTTGACGACTCC
>Z27kG1_13451
GGAATCCTCGCCCAAAATCCATAGCTGTCGCACCACCTTCCATCCTTGGCAGTTGGCACC
CCCTTCGGCAGCGCCCCCCTTCTAGCCCCCTTCCAACTTTGGCGCCCGCGTCAGACGGAC
AACGCACGATGCAAGCCCGAGACCCCTCCCTCCCCACGCCGCCACCCACCATGCCCTCTC
CCTCCCCTCACAGCCGTCCCTCTCCCCACCCCCTGGCCCCACCGCACTAAACAGCAGCGA
CACACCCGTCCCTACCCCAAGGAATCAAGAGGTCAATCCCCCTGTGCTTCGACCATTCTG
GACCGTATGAGTAAAGATTCCATTGCGAAGGAGGTGGCGGAGGCGCAATCGGTACTAACA
GTGGACGCCGTGTCTGCTGTATTGTCAAGTTAGCTGCTCTCTCGTGCCCTCTGCAATGTT
TCCCTACCTCTTTGTTGTACGTGCCTTTGTAGCCCTATGTACTGCCATGAAATGTTGGGC
TCGTCGTCGTTGTAGACATCGTGTGTGGTTTTTTGTGTGTTTGGAATCATCTCTGGTGTT
CTTCTTGATTCATGCCCCCTGACTGCTTTGTCTGGCAGACGACAAGCAGGGATGGTGCCT
TATCTTCTTTACAGCCTAACGAATGATGGTTTTGAGGTCATTGTCTAATTAGGTTTAATC
TTGGACTAATCCAGTAATATTTGTTTGCCATTGTTGAATCGAATACTGCTCTTTCCATTC
CCCATCGTTTGGTGTGTTTAGACTGTATGTGTTGGGTGAATGGTGCCCAAAGTTTATGAG
ACATGGAATGAGTACAAATAATCTGGTTGTTGTTTTTTCCAGGGTAATTTTTCAATAACA
CATCGGGAGATTATTTTATGATGGCATGTGGTGCATGGTCAAACGGGTAATGCATGGTGC
AGATTCCATCGGGAGTTCCACATCTATGTGTGCAATCTTTTTGACACAAGACGTGTATAT
GTAAATTAGGTCCAATAATACCATGATTCAGATTTAGTTGTGTCAAGGCGTTTAGGAAAA
AAATGTCCCTGCTCATCCATAGGACCAAAAATCGTTTCCAGGATACTATTTCGCTTTGGT
TAGATAGCTGGTCCATGTAATCTTCCTTTTCCTTTACCTCCTTTTCCTTGTCCATGTTTG
TAAATACTTTCCTTTATTTATAATTTAACCTGGTAGGGGTCTATCTTTTATGCCTAAACT
TGACACTTCCTTCAGTTTTAACTGTTTTTTAATCGAAGTAACCCCATTTCCATTCACAGA
ACGGAAATACAAGTGAGAAAGATATTACATACTAATTTAAAGTTTCATGTTCATCGCCTC
CTGAAATGCTGCCATAGATGTTGCTTGTCCACTGGTCCAGCCAGTTCAGCATTGAAGTAC
TCCTAGCACTGATTTTTTTCTTTACCTGTCATATGTCAGAAACTTTTCATGCAAAACAAG
GAGCGGCTCGTTCATGTCCTGAAGGGGATTACGGTCGGAATAGAGAAGTGCCAAGCGACA
CCACTATCTCAGGAAGTGTTGATTGTATGGGGAGACCACAACCAGTTGTTCCTGGTGGAG
GCGTTTGCAGTTCATAGGACTCTGAATTGGAGCGCTAGACTGGAGGTCATATAGAAGACA
AGCCATGTTCCTCAGCTGGAGGATTCGACTTGCTTCAACAAGGTCATCCTGGACTTTCTC
AAAAAGCCTAATCTGTCGGTTAATGGTAGCTCGCAATAAGGTACCAAGCTGCATTGGTGA
TTAGTCAATGATAGTCGACTTGATTGTTTGTAATAAGATATCTAGACAGTTCAGTCCATT
CAACAAATGGTAACTTTCAAAAAGAAAAAAAATATTTCTACTTTATCTAAGAACGTCGCA
ACAGATATGCATGTATATTGTAAGTTTTGGTCGT
>Z27kG1_11052
GGGGTGTTGATCCACAAAGTGTTCTTCCTGAGGACGGGTGGTTTGTCGACACCGCCAAGG
CCGCAATCCACAAGCTCATGCTGGGGGTTTCTGGGTCCGAGTCCGAGCCCGAGCCTGATG
CGGAAGAACATATTGCTCTGCATGGTGAGGTCTCAGATTCTGAGGAGAGCTCAGGTGCAT
CGACAGTAGGATCAGAAGACTCATTCGCTTCTGCGAAGAACGATGATCTAGAAAGCCCCG
TTTACTTCACTGACCCTGAGAGTTGAGAACTTCTCAGGTCGTCGTTGTAGATTCAGTTAT
CGTTTATTTGAAGTTTTGTCATCCTGCATAGTTGGCAGATTTCAGAACCGTGGAACATCG
TTGCACTCAAGATGAAAACAAAGAACCCAGAAATGCCGTTTGTAATTATGGTCGTTGCTA
TTGTACCTTGTTGCTTATTGTTAGCGCCGATTTGGACATC
>Z27kG1_05639
GTTCAGGCTCGAGAACAAGTTGAATGAAATGGATAAGGGGAAGCAATACTCGGATCAAAG
GACACGTACTCCAAGAAGTCCTTTGACGCCTGTCAACCAGTAACCTGAGTGGAGAATGCG
CCAAATTCTGGGATGCTCAAATGTTGTAAAGATGGCAAGATATCTTGCCGATATGTTACC
ACCTTAATTTAGCGTGCTCGTCAGACGTTAGGATGCTGCATGCAAAGATTCTGATTAGGG
TTAGATAAGAAATCCAGCAATATTGGATTTCAATTTGTATCATGTAAAATCAACATAATA
TTCTCACTTATGCCTTCCATTTCTGATCAGTCATTTGAGTAAAGTAGCATGCAATGTCGA
AAAAAAAAC
>Z27kG1_06074
TTGTCGCTCAAGCTGGTATTTTGCTGACTCCACCAGACCAGCAGCTGCAGCTCTATGAAG
AACTACTGCACCGTACTTGTCCCTACATTTAGCTGGTATTGTGTTGAAAGGCTTTAGTAG
TTTGTTGTGAGGGAAGACCTGATTGGGTACGTGGTATTTTGGAGTTAAGGATACCGTGGC
TTCTCCAAATCACGATGGCGTGTAATTTTGGCATTCCATAGAGTACCACGGTTTCTCAAA
ACTAAGATGATGACAAAACATCAGGGATTTGGGTCCAAGTGATGGTGTAAATGCAGAAAA
TTGACAGCATTTTGGCTTCTCCAAATCACGATGGCTCGTTGAGTACTTTTCATGCTCTAT
CACACTTTGTTAATAGCATCGCACTTATTGTAGGACAAACACTGCAAAGCAAAGTGTATT
TTGTGTCCATGTTTTGAGTGGCTTAGTGTCCAACTCACT
>Z27kG1_08228
GTCGCGCCAAAAACCTCGCCCGCACCAAAAACCTCCATCGCGGCCGATTCCCACCGCCTC
TGTAGCCGCCATCAGCGCCCCAGACTCGCCCGCCCTGAAATCCTCCACCGCGTCGCGCCG
AAAACCTCATCGACCGCCACCACGCCGCACACGCCTTGGTCTTCGTCGCCCTAACCGCAC
CCTTCCAATGACGGGGCGCTAGCGAAGCCGCGCATCCTCCCTGCATCTTCACCGGTCGTC
ACCCTAACCGCGCCCTTCCAACGACGAGGTCGCTACCGAAGCGCCGCGCATCCTCCTCGC
ATCTTCGTCGCTCCTGCGCCGCGCCGAAATCCTCCCCCACCGCGCCCTTCCATCGACGAC
CATGGCGGACTACCCACGCGTCATGCACGCCCCGCCCTCCGTGCCTGTCCTCCGGGGCCA
GCGCGCTCCCCTCCTCCTCACCAGACTCTGCCGCCGCGGGTCTGGTTGCCCACCTCAACT
CCGAGGAACGAGGACTCCACCATGCTCGCTCTAGAGACACCGCCTTCCTGTCCTCCGCTC
ACCGTGCTTGTCCTCGGATCCACGACTGCCGCCCCGCTCCCCCCAAATACCACTGATGCA
GGGATCCAAGCCCCTGCCATCTATTCAGCCGCCCCGACGTCCACAGGGGATACCAACTGA
TGGGCCACCAACCATGTTGTTCCACGCTCTGGGCTGCTGCTGGAAGCTAATCAATCGCTT
GGTTAGACCATCGCAGATTAGCGGTGGGATTCCCAGGTTCAATAATCTCGTTTCGGGCCA
TGCCCTCGATGTCATTATCTGGCTTGAGGTTTGTCGTGGAGAAGCAAAGGGATGTTTACA
TGTGCTCTATTCTAAGTCTTAGGGTCTGGGATTAATTGGGTACGATTCGTTCTAGAGGAT
GATGCGAGTAAGTGCTTAAGTGCCCTGCTAATTTTTTCAGCTACCTCTTTCGAATTTGTT
GTCTACCTGTTTGTTAGGCAAGCATGGAGTATTCGCTTGGTTCTACTCAAGAAGGGAATC
AAGGAATTCAGGACTTTATGCACTGATTGTAATAGTCCAACGAAAGAGCGGATCCACATG
TTAAAAATCTCAGCAAGTGTTCCTTTCTGACAGAGTTTCAACTTATGTGTTACTAATGTA
GAAGGGATCCCAATTACTTGCTGCATTGGGTGATCGAACAGTCATAGTATGGAGTTTAGG
AAACAGGAAATGCATTGGTCTCTTGTTTGGGCATACTGGGAGCGTGAGGTCGTTGCCTTG
CCATTCCTCCAATCCGGAGAGAACAAGAACTTGACTGGAACATCAAGATAAGCAAGTGTA
AATACCCACCTTGAAATTGGTAGTTTTAATTCAAACACATGCCTTTTGTATGTTATGTTC
TTGCCTCCTTGGTATTATAACATGCTTGCATTAAATGATTTATTGAAGGTAAATTCTGGA
AGTATTGTGATTCCCATAAAACGTGTCCTTACAGATCATGTATTAAGGGTGTGGACGGTT
ATGTTGCCTTTTTCACAAACTTCAATTTATGATCAATTGCAAGC
>Z27kG1_11998
TGCTCACCATCCAGCATTGTCGTCATCTTGTACACAATCCTAGCTCCTCTCCTCCTTCAG
ACTGTTTAGGCGCTGGAACGCAGTGAGTCTCCAACTGTGTGCCTCGCTGGCCTTCTTTAG
TAATCGGGCCTTCAAGATTGCCATGCAACAAACGCAATGGAGCAGACAAGCAAGCCAAGG
ACAATTAGCAACTTGAAGGTATTGGACATGCCATCGTAGGTGTGTGCATCATGGCCCAGT
CGCTAGCACGAGCCCAGACAGGTTATTGTAGGAGAAGTCTATGGTCGTAAGGCTCTGCAT
TGCAGCAATGGTTGCCGATATTTCTCCACCAAGGTGGTTCCGGGACAGGTTCAGGTAGTT
GAGTATTCGGCTATTAATGGTTATTTCGACTGAGGTCCAGGTAGGTGTAGAGATGGCAAT
GGGTACCCGAAACCCGAAACCCGATGGGTTTTTACCCCATTAGGGTACGGGTTTGGGTCA
ATTTTCATACCCATGGGTTTGTTAACGGGCATAAATCTGTACCCAGCGGGTTTATGGGTA
CGGGTTTGTTCCTATAGTACCCAAACCCGTGAACCCGTGGGTTTTTTTAAACCCGACCAA
ACCTAGTGCATATTGTCATTTTATTTTATAAACGAACAACAAACTTGTTTTTCCTTATTT
ACTTCATATTTTTTATCAATTGGTGAATGTATCAGTAGTCGGTGAGAGTGTTACTTGCTT
GATATTAT
>Z27kG1_15112
CCGATCCCGACTCCAACTCTCCCTCTCTCCTTCGCCTCGGCGGCACGGCAGCCTGCTTCT
TCACCGGGGTGGCTGCTTCTTCACCGGCGCGGCGGCCTGCTTCTTCACCCGCGCGGCGGC
CTACTTCTTCGACGACGCGGAGGCCTGCGGCGGACGCGACGCGGCGGCCTTCCGGGCGGT
CGGATCCGCGGACGAACGGATCTCCGGCGCCTGTCAGATCTTCGAACGCGGCGCGGTGGC
CTACCGGGCGGACGGATCCACGGATGAACGGATCTCCGGCGTCACGGCTTGCTTCTTCAC
CGGCGCCGCGGCCTGATTCTTCGACGGCACAGCGGCCTGCCGGTCTTCTCCAGGCGGGCG
GACGCGGCAGCCTGCCGGTCTTCTCCAGGCGGGCAGACGCGGCAGCCTGCCGGTCTTCTC
CAGAGCTCGGATTCCAAATCGGTGATTACTTGAGCGTTGCAATCATGTAGATGGTGCCCG
CACCTGATGTAATTGATGTAATGTCAAAAGGGCTCTGGTTGCAACAGTAAGGCATGATTC
TCTGTTAGCACTAGGAACTGGAACCACAATTGGTCTGTAATACTGGTAGTTTCAAATTTA
CCTAAACACTTCAAACCAGAATGGTCTGTAATGTCAAAAGGGATCGGGTTCCTATGAAGT
C
>Z27kG1_15115
CAACACAAAGCAGTCAAACAATTTCACCGGCGGGCGGCGGCGGCCACCAGCGCGTCGCCG
CGACGTTAGCGCTTGATCCGGCGGCGGTGACTCAGCCCCTTTCTCTCCCCCAACGCTCAA
ATGCCACCGCGCGCCTTGCCCACTACCTCAACACCCGCATCTAGGCGCGTCGTCTACGTC
CTCCTCGCGGCGCTCGCCACAGCGCCGTTCCTGCTCCTCCTCCTCTACGGTGGCGCCTCC
CCGTCTGCGCTCTGCCCCACCTCCTACCGCACTCCCCGCCGCCTCCCGTACCCGTCCGTG
CTCTGGTCCAAGGTGCCCCCGCTCCCGGCGCTCTCCACCTCGCCGCACCCGGACCTCCGC
GGCTCTCGCTGGATCGTCTTCACCGCGTCGCCGCACGCCCCGCGGCACCGCCCGCTGCGC
GCGGTCCCCGGGTGGCAGGTCCTCGCCGTCGCCGACGAGGCTACCCCCGCGGACTGGTCC
CACCCAGGCGCCGTGCTGCTCACGCTCACCGACCAGGGCCGCCTTGGATTCCGCTCCGTC
GCTTTCCTTCCGGCCCGGGGCCCGGCGCGCAAGGCAGCGGCGTACCTCTTCGCCGTACAG
CGCGGGGCGCGGGTCATCTACGACGCCGACGCGCGCAACGCCGTCCTGGGCGGGAACCTC
ACCAGGCACTTCGATGTGGATCTGGACCAGCGCCACGGAGGCGCCGTGCTGCTGCAGTAC
AGCCACGCCAATCCTAACCGGACGATCGTGAACCCGTTCGTGCACTTTGGGCAGCCATCG
ATCTGGCCGCGTGGGCTGCCGCTGGAGAAGGCCGGGGAGCTGGATGCTGAGGAGTTCTAC
ACTGAGATATTCAGTGGTGGCCAATTCATGCAGCAAGGGATGTGTAATGGCCTTCCAGAT
GTTGATTCGGTGTTCTACTTCACTCGGAAGTCATTGGAGATGGAGGCATTTGATTTCCAG
TTTGACGCGGATGCACCCAAGGTCGCGCTGCCGCAGGGCATGATGACACCAGTCAACTCT
GTTAACACATTGTTCCACTCGCCGGCGTTCTGGGGGCTTGCGTTGCCAGTGTCAGTGAGC
CCAATGGCATCAGATGTCATACGCGGATACTGGGCTCAGAGGATACTATGGGAGATTGGT
GGCTACCTAGTTGTCTACCCACCAACTGTACACCGCATAGATAACGTGCGTGGTCACCCA
TTTGATGAAGAGAAGGATCTCCATGTCAATGTAGGGAAGCTGATAAAGTTCCTAATGGAG
TGGCGATCCAGTAAGCTGACACTATTCGAGCGGATTCTTGATCTAAGCTATGCGATGACA
GAGGAGGGATTCTGGAGTGAGAAGGATTTGCATTTCATGACTGCTTGGCTGCAAGATCTG
GTTGCTATCGGGTATCGACAGCCACGGTTGATGTCATTGGAGATTGACCGGCCCAGAGCA
ACCATTGGACATGGTGACAAGAAGGGGTTTGGTCCCAAGAAGCTGCCTTCAGTGCATCTT
GGGGTTGAAGAGATTGGGGAAGTAAGCACTGATATTGGCAATCTAATAAAATGGAGGAAG
CATTTTGGTGATATTGTGCTCATAGTGCATTGCACCGAACTTGTGGACCGAACTGCATTA
GAGTGGAGGCTGCTTTATGGTCGGATATTTCGAGCAGTTGTTGTTCTTTCAGAGCAAAGC
AATTCTGATCTTGCTGTGGAATTCAGCAACTTGACACAAGCCTACAAGTACTTGCCGAAG
GTGTTTGATCGGTTTGGAGGTGCCCAAGGATTTCTGTTCCTTCAAGATCGTATGGTCTTC
AATTACTGGAACCTCTTGAATGCTGATAAGGCTAAGCTCTGGATAACCAACCAGGTGAAG
GAATCTTGGTCGGATGTGCCTCTACATGGTAACAACATTGAGTGGTTTGTGAACCAAGGG
GATATGATTAAAAAGGCGGTCAGCAATTTTCCATCTCAATATCAAGATAACTACAGGAGA
AGTGTAGGTGAAAATAATCTGATTCGTTGCAGCAGTGAGATATTTTACGTACCTCAACGG
TACACCCGTGATTTCTCAGATCTTGTAAAAGTTATTGGGAGCTTAGACATTCATCACAGT
TTTGCAGTCCCCATGTTATTCCTTGCGATCGATTCACCGAGCAACTTTGAGTCCAAAGCT
TTGAC
>Z27kG1_20506
TCTAGACACACTAAAATGTTATAATCCTCAAATTGCAGCAAATGATAGGCAGTGCAGTAG
AGGATTATAACATTCTAGACACACTAAAATCTATCATCTATCATAAACAGTAGCTATTTC
CCCCTCTGTTCTTTGTGTCTCTGATTGTGTGGTACCAGCTACTTTGGCATACATTTGTTT
TTTGCTTTAATCTTCTGTTCAGCTTCTAATTCAGAAATCTTTACTTCAGATAACCAGAAT
ACTTCAGCTTCCATAGTTCCACTTACACAGTTGTAACAATCTAGCCTGTAATGGCTTGTA
ACAGTACAGTGAGTTGGGAGTTGGGACACCTCTGATGTTTAGAGCTCCAATGGTCCTGTG
GGAGGGATATATTTTTGTTTTCATATTGTTTAGCCATGGGGTGCCAGGGTCTACGTTCTA
CCTTGGTTTGGTTCTCTCCTTTTCTCCTATCTGTCAACACATAGTCGTCTATTACTTATA
AAAAACCACATTTTCCCATTTTGATCCCTTTATGAACAATGCTGGAAATCAAATTCTATT
CATTTTGGAAAATAATTACATATTTATTCGTCGTAGCTATATTCCATTGTTTTATTAGGT
GCTCAAAAATTGTGTTGACCGGACACATGCTATTTTGGCCTATGTGCTATCCATTGCTAT
GTTTTATCGGTAGGGTTTTCCATGCTTAGATAACTTCCTAATTTCTCATTTTTTGTAAAT
AAATAAATACTTGGAGATTCTTGGTCAAAGGAATGTTGGACACCTGCTAGCCAATGTGCA
GGTAACAGGAACCTGAACAAAATGGCCTTGCAGTCTTTTTTTTTTGACTGTGTATATCTT
TTTCATGTGGAGTCCATTAAAAATCCATGCATAAGCAGCCGCGAGAGGTCTCAGACAGAT
AAGATGGTCGACGGCATGGACTTCGAGGAGCTCTGCAGCGACTTCGAATGCATAAGCAGC
CCCTACGTGGAGTCCATAATGAGGCAGGTCGCGCGGGACATCTTTGAGCTTCGCGAGGAT
AACCGCGCATTCAGCTGCTACGCCGTCCCCGTGAAGTATGAGGCTCCTTCCTGATGATAA
TTTATAATGATAAATCGAGGAAACTCCAATAAGTTTCCTTCCTTTTTTTCCTTTCGTTTT
TCTCCCTTCTCTGATTTTTCAGTGTGGAGGGACTGGACTTCCGACAAAGGAAATCACAAC
ATTGTATATGATTGACTTGTAATATGTTAGTAAATATGTCTGTACGTT
>Z27kG1_03304
GGAAATATGCGACGAGGAACCCGTGGCCTGGCACCGGGTGGATGATATTGGCGACAGGGC
TTTCCTCCTGACGGGCACCAACATGGCAACTTGGTGCTCTGCAAGCACGAATAACCTGAA
AGGGAACTCCCTCTACTTTCTAGGCCACTTAGTAGCTGGCCACAGGAATCTCTGCATCTA
TGATATTCAGGAGCAGTCCATGGAGATTGTCCAGGTTCACGACCAAGAAGATATGGAGAT
CGTGCGCACACCGCCATACTGGATTAATGTACCTCCGTGCTAGTATTAGTCTATTACAAT
GTAATTTGCTTAAATAATGTACCTTGCTTGCTAGCTAGGGCTATTTGCTGCTGCTACTAC
TATATAGTATATTGAACCAATAAAAATAGAGTTTGCTCCAATTTTTGC
>Z27kG1_10908
TTCCCGTCGGAAACAACCCTGGCCTTAGGAGGCCAGGCGATTCTCCGCCGCCTCGTCTCG
TCTTCGCTATGCACCAGCACCTCCGTCGCTCCAACGCCCTGAGCGCCTCCGTCGTTTGAT
TCCGGTTTGCTTCTGGTTTCTGCCGCACAAGGATCTCCGTGCAGGGCATCGACGTCGTGC
TCTTCGCGCCGGACGACGCCAAGGCCACGCAGACCGCCGACCCGAACAGGAAGAAGATCA
AGCTCCATGCAGGGCATCACCCAAGGCCACGCAGACCGCCGGACGACTCCAAGGCCGGAT
CTCCGTGCAGCCGTGCAGGGCATCACCCACAAGAAGAAGATCAAGCTCCGGCGAGGTCAG
TACCTACCTACCTTCAGATCTGGACCTGCTCCTTTGTGTCCTAGTCGTACCATTACAGAT
TGCTCTGTACATCGTAGATTGGCAGTGTTCTGAATATCTATAGCAGGCCTGATACTTCCT
ATATTTGTTTCATTGCTACATACATATTAATTACACGAACATTCGATCTATAAAAAAAGT
ACAAGTGATACTGTAATATACGTGAGGAAGTATCGGAGGATACTGCAATCTGAAAAAAAT
TGAAATATGATACTAAAATATGAGATTTGCAATTCATGTAGATTGATTTGCAATCTGAAA
AAAGATTGGGGAGGTGTGTAGATTAATTTCACAACTGATCGCTAGCACCAATCAATGCCA
GTTCATCTAGTGGTCAGAATGTATTGGATTTGGAGGAAGGCATATGGGCTTGTCGGTGTC
CGTCTGGACATTTCCTATTGACATGGACATTTTCTTCTTCCTGTGAACGCATATCTCCAT
ATTTTTCTTCTATGTTTTTCATTATTCCTAGAGCTAGTTGCCAGTGGCTATATTTTGGAG
ATAAGGTAGTCAAAGTATGTTAAGTTAGGTGTCATAAGCTTAACATCCACTTGTAGGTTC
CAATGATTGGAATTTTTTGCATACCGACTTCTGATTGATTTGTTGCATGTTTGTTTTAAC
ACTATGCTTCCTTGCAGTACCTCTTTCCATCTCCTGTCGCTGCCTCTACCATATCTATCT
AAAGGAACAAATTTGAGCGCATCTTCTGTTGACAGTGACTTTAGTTTGCTATTGGTGCTC
CAGTAAGAAAAATAGATGTATTTTGTTGATGGTGGCTTCACAATCTGGCACATGACTCAT
GAAAAGCTTTGTTTGACAAACTATTGTGAAGGAACAAGTATACTGTCTTTTACTACTTCA
GTTTGCTTGACAAACTATTGTGATGATGGATAAAGTGTGATGTGATGATGGATAAACCAA
CTTACTATGCTTCAGTTTACTTTGTTTGATT
>Z27kG1_07967
CTAGTGTGAAGACATGCCCCATGTTAACCGTGTTGCCTTAATTTTTTCTTCAATTTTTTC
TAGATGTATTGATGGCTTCCTTCTGTACTGATTTTGTGACAATTCTATTTCTTTATTTAG
GTGTAAGTTCTGTTCAATGTTGTGAGACCTGAGTATACCGTTTCTTTGCAGTTGTTCCGC
AGTTTCCAAAAGCCCATTGTTTCGTGGTCTGCTTACTAGCGCATGCAGCAAAATACTTGA
CCCAGCGATGGATCCTTGGAACGACATGAGCCTACTCGTCCACATCATCCTCGAGCTTCA
AGCACGGCCCTAATCTTCGGATGGACTGTTCTGGTGCTTCTAGAGACGTTTAGGTATATT
GTGCCCTGATTGATGAGCCTTGCCATTTCCTACCCAGAAAAAAAACCAAATTAGAGTTGC
TTAATGATTCAAACAAAGCTGCTTAATCACGCAACTGATTTAATAGTAGGGCTTTATATA
ACGAGAGGGGAGACCATATGTCTCTACCAAGATACTTTTCGTGTACTCATGTTACAGTGG
TTTGGACTTCATGCTCTAACAATATTATAAAGTAAGACC
>Z27kG1_05615
ACTCATATCAATTCTTGCTTGAGTAAGAGAAACTGTTCGCATGACATAAAGATAAAATGG
TAGGATAGCAATCCTCCCAGAATCATCCTTCTCAAACTTCATGAAGTTTGAAGGGCTGAA
AAATCGTTTGCATTTCTGACCAATCTGCTCCGTGCAGACTGTGGCGATATGGCAGAAATC
TTCATAATTCATCTTTTCAGCACCAGTAGCATCATCAATAACACAATTTTCTCTGAGACA
AACCCACATGGCATCAAGATCATCAGCATTCAGCAGAAGCTCTGATTGTTTCTTTAGAAA
CCTGTACTTGGCCAACCTTTGAACTCTAGAGCTAATGGATCCTTCTTCAGGTTTCTTCTT
GTAAAAACTTGGGATGGAACCAGCCTCGGCACTCTTCCGCTGCCGCTCCTTGAAAATCTC
AAGCAATATCCTTTTAGTCTCCAGTTCCATGAGGGCCTCCGATCCGAGGCCGGCGCCCGT
GCCGACGAAGCGGCGGAGATTGCGGACCCACGGCATGGACGAGGCGGGCGGGATCCGCCT
CCCGGCGGGCGCCGATGCGGCGGCCCCGTCGCCGCCTGCGTCCGCGCCGTCGCCAGAGGC
GGTGCTCATC
>Z27kG1_21610
GCTGCTTGGGGACTTCGGGGACGAGGAACTGGAGATCGACCTCGACCTCGACGATATCAA
CGACGTCTTCCCGGAGATGCCTGGCTGCGACCTCGGCCGCGGCATGGACGATTTCCTGCA
AACCGTTGATTTCTGCGTGTGAATTAAGTCAGTGCCTTAATATGTTAGGGTTGATGGTTT
GATAAGCGTGCTTGGAAGGGGGGATTGTCTTGGGTTTTTCCCTCGGGCATTTTAGTCTGC
TCGGGCCCAAGATTTCTCTTCTTCCCAAACAGCACATTAGCTTCCGGAGAGGTAATTTTG
ATAGGTTACATTATGTTAAGTTATAGTGGTTGTGTTTTTTCTGTTATTTGGTAATGCTTG
TCAAGACATTATGAACAAGTCATTGAGCTGTT
>Z27kG1_04169
GGCAGGGTGGCGGCGACCGCGCCACAAATGCAGGCGCAGACGCAGACGCAGCCTTACCAC
GTGACGAAGCCGGACCACCGCGCCCGGGGCGCCGCGAGGGAGGCTGCGGCCACGCCGGAC
GACGTCAGCGAGGAGCTGAAGAAGGCGTTGGAGGCCCGCCTGCGCTGAGCAGTCAGCCTT
GGCTGCCAGGCTGCGTCGCGTGCGAGCCCGGCAGCTCACCGGCACCGCTCGAGTGAAGGT
GAAGTGCTAGTGTCGCTGTTAGGCGTTGTAATCTGTTGGTGTCAGCAGCAATTTGGAGCT
GCTGATTTCTCCCTGTTGCTTGCTTAGGTCGTAAGTGTTGTGAATGATCGCTGGGAAGAA
GGGGATCGGACTTGTCTTGCC
>Z27kG1_23829
TGCATGCACACGGATCCCATCGTCTACCACCAAACTAGCCCACCAAATCTCCTTTCCACT
TTCTACCTACCTCCTCGCATCCGTCGCAGTCGCCGGTTGTTTCACTCATTCGAAATTTCG
TTCCACCACGTGCGATCCCTTTCGGTTATTTTCTAGGGTTTCCAAAAATCATCGGTCGCA
AATCAGTATTCTCGGGCGAACTGGTCCCCTTTTCGCTAGCGTTCTGAGTTGTTCAAGCTA
ACAGATAGCGCTACGGTCTGCGCATAATTCAATCAAGGAGAGCAGCAGCGGATTTAGAGT
TTTCAATCGGCTCTTTGTCCAAGATAAATGTCAACCTCCAGTGAGCACACAAGTTCGGAC
ATGGGGGTGAACAGTGGTAGAACAGACTTGAAGGATGTCTCTAGCCGCTCGTAGGGTTCA
AAATCCCGCAACAAGGAGAGATTCGTCAAATGATGATCTGGTGTTCCCTCCATACCTTGT
TAGGCGCTCTGGAAGGAACAAAGCACCCAAACGGCAACTTACTAGGCAAATATATGATGA
CCATCTACCGAGGAAGTGCCAAGCAGTGGGCAAAAAGATAAAGGCTGCTACTGGAAAACA
ACAGCTGCTGTGAACAACACAACGCTTATAATGTCGTTGTCGGACATGGTAAAGGAAATG
TTAAAGGATTTGGGTTTTGGTTCGTTGCTGATAATGAATATAGAAGGCCTTGAGGATAGG
GTGCTTGGGGCATACTTGCTTTCAAGTGTACAAGATAATCCTCTGCGCATTAAAGTTGGT
GGGCGCTCAATGTCAATAACAGCTCAAGTTGTCCACCTCGTCACTTGTTTGCCAATGGGA
CAAAATGCGAGTCAAAAGGCATGGCTGATATATTCAGAGCCGATTGTCAAAAGGGCATGT
CTGCTTTTAAGAAGCTGAGCATGAATGAGTCTCAATATATCCGAGGTAGATTATGCCCCT
ATCGAAGACATGAACATATCAAAGGAATATGACTAATGTCAATCCATATGTGACGGTCTA
AAGACCAAGGCAGACAAGTTCTGGGCTGACAGATTGGGAAAATCGTCGACACCCACTATA
CAAGGATGCATTATTTTCCTGATTGTCATATTTTTTTCTTTTCGCTACTTAGATCCAGTA
ATTGTTATTAGTAGTGGTATTTTTGTATATTTATGCATCAAGTTTTTCTAGTATTAGTAA
TAGCTAGCACTATTAGTAATACTCTCTACCTAGTATCAGTAATAGTAGTAGTAGTGATCT
GAATAATAGTGTATCAAGTTTTATAGTCTTTGTATTAGTTAGTCGTGGCAGTAACACTTA
CCAAATAGTTTTTTAGTAATATTTTCTATTGTGGTAGTAATACCCACTATATACTCTCAT
TAATAGTTAGTAGTGCTATTCTGAAC
>Z27kG1_01273
GTGATTTGTCATTTGTCCCCTGGGTAGCGGCAGGTTGATGGACGCATGCATGCATGCATG
ATATAGGCCAAAAACTGCCGCTGTGTACTCGAAGCAGGCAACTGTACAATACAACCCTGT
GTAACTTGTAAACTAGAGGACTTGTTTGGAAGAAACCCTGTGCAACCCTGTGTATTGTAG
TACTAGTTTCACCGAAGGTGTTGTTTGGTAATGAGATATACAGCAGTACCTCC
>Z27kG1_19114
GCTAGCGTACGTACGTGTGAGTTTGTGACCAATTCAGAGAAGCCTCGATCATCGTTCGCT
TCGCTTCGCTTGTGTGTCGATATATATGGCGAGATCGCCGTTTGTTCCGATGGATCAGGG
GAAAGAGCAAGGCGCCGGACGAGGAGCGGCCGGCAATAATAAGGAGCGGCAGGAGGAGGA
GGTGCTGCTGGTGCACAGCCAGGTGCGGCGGATCAAGAAGGAGGACGAGGAGGCCTTCAG
GGAGCGCCTCCTGAAGCTGCGCCTGCTGGAGACCCGGCCCAACACCGGCGCCGGCGGCGT
GGCCTGGCGAGCCCCGCGCTCCCTGTCGCCGCTCCGCCGTGCCGGCAGCGCCATCATCCC
GGTCCCGGTGAGCGAGTGACTAGTAGCGAGCATCCGTCGACACGCGGTTCTCTCGGCTGC
CCGCGCGCCCGCCGCCGGTTGTAGATATCGCTAGGCGCGTACGTAGCGAGCGTGACCAGT
GTTCTTGGGGGGTGTTAGTGAGTGAGCCTGCCCGTGCTTTGCGCCTGCGCGCGCGGACAT
GGGATCGGAGCTTGGTAGACGACGACGGTATATAGTAGGTAGCATCGCCATGTGTACGTA
CTGCGTGGTTCCTGGTACAGTAGCATAGCATGCTCTGTTTCTGTATCCTGCTGTGCTCTT
CTTCTTGGTGGTGGTGGTGTGTATGTATATATAAATATATGTTTACGATGAGTTATGAGA
GGGAGTTTATTACCTGCTT
>Z27kG1_18412
CGGCGGGGCCCTCGTCGCGGCGCACGGCGCGTTCCGGGTGCCGGAGGACCTCTTCCTCGA
CGAGCCCAACGCGCCCCCCGGCAGCAGCGCGGCCCAAGGGCTGCTGTCATTCCTTGGCGG
ACCCGGATCTGGGGTTTGAGGCGGCGGAGGGCAAGATCTGGTAGGGTTCTTGGGCTCGAC
AGATCTACTGGCTTAGTGGTGGTTTCGATTGATGCACCGGCTTCTGCGAAGATTAGCAAA
TTCATCGAGATTTTACCATATGGCTGAGTTTAGTGCCAAGTATCGAGTAATATGAGTTTG
TGGTGTCAGACTTTCGATATGGACTGTATCTTCATTCGCACGCAGTAATGATACGTTGAT
ATGCTTCACTCACTCGTTCAGTATTCTATTAGTATTTCCTTTTCCTAC
>Z27kG1_16887
TCAGGAACTAGATGTACCAAACTTTGCTCCTGCCTGCCAAATTTCACCGAGTTGCACATT
TTTGCTTTATTCATCTACCCCTGCCACCAAACACTATCGGTTTTATCCCCCTGCTTCAAT
CTTGGCCTGTTTGGTTTTAATCCAGGCAGCTTTGCCTGGCTCTTCATGCAATTCCAGGCT
TTGGAATTTTTTGTGTACCTGGGGTGTAGACTGCTTAGTGGCATGCTTTGAACCAAACAA
GCAGACCCCAAAACCATTGTTGAACTGAGGTTAGGTAGCTGAACATACATATGTACTTGT
TCGATTACAATGTTGTTGCAACACACATGCAAGTTTATGTTTAAACTTTAAACCATTTTT
TGAATGGGAACATTAAGCTAATTTGAAGTAGTTGTTTTAAGCATAAGATTTCTAATTTAA
CTGGTTATTATAGATATATGTACTTTGGTATGAGTAGCTAATATCTAAAACTTTAGAAGC
TGTAACTTTTTTATGACTAGTTGGAAGTTTTTTGGTCATATTGATTTAGATCATAATGAT
CCAAAAAACGCGATAGAGCATGCTCACGATCTTCCTCAACACCTTGATCTGATGCACATG
TTCCAATGCTTTATTGATTAAATGAGTATTGGTGATTGAAGTTGCGGTTATGTACTTGCC
TGCCATGATGGGGAAACCAAATGACAAAGATTGAATTGTTGGGAAGAGTCCGCAGTCGCA
AGTTTTTTGAAGATTCACTGTTCATCTCATGTAGATTTAGAAGGTTCTGAGGTTATTGTG
ATTGATACGAGCTTAGTGGTGGTAAAGGATCATTATCTAAATGTTTATTCACAATAAGTT
AGAGCTCAATTAATTTTACTTTAAAAATGAATAGGAATAGAGCTCGATACTAATTCGATT
CAATCATTAAATTTAATAGTGTAAAATCTAGAGCTAATTATCACCTTTATACGAGCTTGA
CCACCTCCATGCGTGGGAGTCTTGTTAACCAGAAATGTGCAGGAGCATGTGAAAATAACC
ATGCAGGTGTTGTTTATGAAAGAGTGAATTAGCCTCTGGACTCTGGAGTTGCACAACATT
GTTAACGCAGAAGTGTTATTAGTGGAATGACTCTACTATTTGTTTGTTTATTTGATGTTT
TGTTAAGGTGTTTCATGTAAATGCTAACTGTATCAGGTTTTAATTAGAAGATTAATTTTA
GATTATGTAAGTTTCATAAGATTTGATTCTGAGATATTGTGGACATGTACTCTACCGCAA
TACATGGAGCAGTTCTTTGTGGCGTTG
>Z27kG1_20449
GTAATTATAGAAGAATTGTAGTACTTTTCTTAAACTTTCCAACGAAATTTGGATCACCCT
TTTTGGTGATCTATAAATTAAGTTACAGCTGTTTGAGTTAGGATCTCTGAATCTGTCCCA
ATTTGGACAGCGGAGCCTTTCTCATATTTTCTGACCTTGATATATATTGAATTAACCTAG
GATGTTTATAAATGAATTGTAGACAATTCTATTAGATTTCTAAAAAGTCTAGGATCACCT
GATTTGGATTTCTAAAACTCCAGTTATGGATTTTTGAAGTGAAGAGCCGAATTCTGTCTA
AATCTGGACAGAAATAAAGTTTAGCACTGTTTGACCTTTTAAACTGTCGGATCATGTTGT
GATGATAATATAAGAGTTATAGAGGACTTTCTAAGCTTTCCAGAAAGTCCTAGTTTATCA
TTTTTGGATGAATATTGTGTGAGTTATGAACTAAACAAGTAGTTTCTGTTCTGCTGTCCA
AATTCAGCAAGTATGAAATGATTACTTGGATTTCTTTTGTGAGGATACCTATATTTGGTT
AGTTCTTGTCTTGATTAATGAAGTCTTGTAGTGGCAAATGGTTGTTTATTTTCTTTCTTA
ATGCTTGCTTTAGACTTTAGCATTTTTGAGAAGGAAGTAAATGCCTTGGTGAATGTATTT
GAGTTAGTGACTATTTAGGCCTTGTATGTGCATAATGAAATAGTAATGCAAGTAGTAAAA
TTTAGCACTTCTCTCATCCATCCGTGGTGTTACCCTTTATTGCTTAGTCTTACAAATGTC
TATGATCTTGATAATGATTAGTTGCTTGATCGAATGGTGTAATAATTTGTTTGGTTGATG
TGTTATGCCTAATAGGTTAGATTGGTAGTTCTAAGGACTAGTTGAAATACTTCTATTTAT
AAACCTAAGTTAAGTATCCGAAATTGATAAGTCTACGAGTAGTAACCTATCGATGTTATG
CTTTAGCTTAAGGCTTGTGTTTAGTTACGTTGCCTAATGTTTGAATTAGGTCCGATTAAC
TCGAGGATCATGATTGTGTAGATTTTCTCTCATGTTTGATTTTGTATATTGGTGAGGTCT
TGCCTTTAATATTGAGTTTTCTTCCTTGTGACATTGTTTAGCCTTATTATTCCTTCCTAT
GTTCATACATGTGCATTATGCATATCATTCAGGTTCGTTAATTGATCACGTGATGCGGAC
GACAAGAGCCGAGTTGATCCCAAAATGATGCTGGTGAACGAACCTGAAGCTTGGATGATC
TGGTCAAGTACCAGGACGAGAGATGCTCCCCAAGCGGACATCATCTAACAACACTGACTT
AGTGTTATCTCAGACAAGCCCCGGTGTATTTGCCACCTCCTTCTGTTTTAAAAACTTTTA
TCACTTACCTGCTGTATTAGGTGATAGGAGTTGTGTGAATAAACAATTGATGCATTATCA
TTCCTTGGAATTT
>Z27kG1_16117
GTTCATTAGGTTTAAGTGAGTTGCTTGGAAACCTTTTGATGCATTGGCTACCTTGAAATC
CATTCCTTTTATAGATACTTCTTGTGAAGTATCAAAATATAATTTACAAAAAAATGCTTA
GTCCTACTTATAAGCAGATAGAGTTTGTCCTTTGCACTTATGCCTAGCTAAGGTTTATCC
TGAGGAAGGATGGCCTCTACCTGCAAGATTATTTTCATTGGGAGCATGGTCGGATTTTAC
TGCAAAGTTCCCTATAATGCTCTTTTCATCCTTAGGAACACAAAACAATCATAAGGGTGG
AAGTACTTAACTCGAGACTTGGGTTAGGAACAGGTGATGCTCTACCCAGGTTAATTAAGT
ATTGGATGCGTATGTAGGTCTGTATGATCAAGGACTATCTTAACTGGTCACATGCCCTGG
ATATGGGGCAGGGTAAGCTTGAACTCGGCTATTCCATATGTGAAAAGACAACCGCGCACT
GGGCGTGGGAGATGGTGGGAGTAGCTAGAGACTGGATGGGGGAGTACTGTGCTCCCGGGT
AGCGCGGACCGGTTCACGTTGTGGAGGATCTGTGGGAACGGTTGACATATGCAAGGGTTA
AGTGCTACATATGTCGTGTGGTTAGAGATCCTCAGCTGAGTAAATCGATTCGGATCGCCG
TTATATCCCCGGACAGTGGAGACTTGGTCACTAACCTGCAACCTAAGTCAGGATGTAAAC
ATTATGAATAAAAATGATGTTGTACTGATGAGATGGTGAAATTAGACTAGGTGCAACCAG
AGTCTATTAATATTTAATCTGGCGTTAAAATATTGAAAGTAAAGACTCAATTTAGTAAGC
TTTTTCTGCAAAAGTACCTAAGTTGATTCTTGCTAAGAGCCTCTCCTTGATTCCTAAATC
CAGCATATCCTTGAGAGTCTTTTTCCTTAGTCGGGTAAGACTTGCGAAAGTACACTTCAT
ACTCAAGGCTTTGTCCCATGTTGTTTTAGGTGAAGAGCCTACAGAGTTTTGCTACTTTTG
TGCAAAGGTGGTTCCCAAGCAGGAGGAAGAATCGAAAATAGAAGTCTGTTGCTAAGGATG
ATGCTAAGTGCTGGTGGGCTCGGCCTTCTTATAAGTCTAAGTACCTCTTCTATACTTCTT
ATTAAGGATGGTCACTTAATCTAGCATATATTTTAAACATATAAATGTTTATACATTCAA
AACTTAGTGCAATTACTCCGATCATGTACAATGTAAACTTGATGTAACTTGTAAAATTTG
GTAATAAGATTTCCGCTGC
>Z27kG1_03644
CTCCCGCCCTGCAGGCCGCCGGCCGCCCTCGCCCAGCCCGCCTCGACGCTCAGCTATCAT
GCCCTGCCCCGCTACGTCATCCGACTGCCATGCCCCGCACCGCCCCGACATCAACGCCGA
TCGCCTCGTTTGCCGCATCTGGTCTCTCACCATAGAAATCTGAACACAAGCTTCCTAGCT
GAGCTTTTCTCCATGTACCGCTAATGGCAAGAAGAGAATGCCAAGAGAGTTATCCGAGAG
CAGAACCGACACAGAAGTGGAGCAACTGCGTGAAGAACTTAGGCGTCATCAGGATTACTT
AGGCGACAAGCTGCGCAACATGAATACTATGCTACACAGATTCAACAACAGCAAACACTC
ATACAACAACTAGCACAAGCCTAAGGGATACACGTCCCGGTGCCCCACCACCACCTCCCG
TACATTATCCTTGGTCCTCACCTCCACCTACACCTCCATCTCCACCTACCGAACATCAGT
TATGCAAATTCATCATCAGTTACTTGTTGTTAGTTATATTATGGTGTAACTCAGCAAATA
TCATTTGTACATGTATGTTAGACCCCTCCAGCTACCTTGCCGACACAGGAACGAGATGAC
GGGTTAGACTTTGTCGAAGCCCTCTTTGCTAGTGGAGGTATCGACCATCACTCGTCACTG
TACTCGATGGTAATCGGCGATCGTGAGCTTCCATTTTATGTGTTGTGATACTTGAGACAT
TTATTATGACTATGTATGAGATATTATCTCTTATTATGAC
>Z27kG1_06134
CAAATCCAACAGTGTCCCCTCTCCTCCTCTTGTCGTCCACCACCCAGTCCCCAGCTGCCT
CGCTGATGGCCACCGAGACCATCCAGGTTCCGGCGCCGGCCATGCCGGCAGTAGCTGGGC
GCGCCGCCACCAGAGGCGGCAGCAGGGCGGGCCTGCCGCCGCCGCCGCGGAGGGGCCAGA
TCAAGGAGAAGATCCTCAAGGACGTCGTCGCTGCTGTCTCCGCCATGGCCGCGGGCCTCG
TCAAGAATAGCCGCGGCGACGGCGAGGAGGGTCTCCCGGCCTCCGTCGACGCCGACGACA
ACAAGTGAAACGGCCGGTCCCCAGAAGTATAAGAAGAGCCGCGCCGCGCGTTCTCACTTC
CGCCCGCGGCCTGCCCGATGCCCTCGCTCCTCTGCTGCTATCATGTGCTCATTTTAGTGC
ACGCGGTAGAGGGCTGGCAGAGGGCCAAATATTTACAAAGAAGCTCTCGTGAATCTCTCC
TCCGTGTTTGAAGTATTTGTGGGGTGTCTGTTGGTCAGATGGATCGGTTGCCATATTAGA
GCACGCGCTGGTCCATCCATCCGTCCACGGTCAGTCTTGCTGCTTTCTGGTCTCGTTTTG
TTTGGGTTTCAGTGGCTGCTGTCAGGAGGTTACTGCTGTTTTTTAAGGAAGAGCCTCCGG
GACTGCGGTTGGTGATGCTGGTTAGTCTTAAGTTTCTGTTGTTTGATCAGTGTGTTGTGT
AAGCTTGTGCCGTTTTGTCGAGCGCTTGGTTGTGTAAGGTTCAGGAGGACTGGAGGAGGG
GATCAGCAAGTATTATGGTCTGGTCCCTTCCTCTCTGTGTCACCGACCCCTTCGCTGTAA
CTCTGCTTTGCTGTCATGTCAAATAAAGCTTCTTGTTTG
>Z27kG1_03646
CTCCCGAGTCCCGACCTCTTATTTCTCTCGCTCGCCTCCCTCGTCCGTGGTCCGTCGCCG
CTCCAGATCCAGCCTCCAGCCCGCCGGTGTCTTCTGCGCCGTAGTCGACGGTCAGGTCGT
CGGGTATGGTGAGGTCGTCCATGAGAGCGGACATGTCCTCGACACTATAGCCGTAGCCTG
CCGCGTCGTTCGCGGCCGGGAGCGCCGGTGGTAAAGACGCGGCGGCTGGGTCGGCGGCGT
AGAATGGCTGGAGGAGCTGCGTGGCGTTGTCGCCCGAGGTGTGGTCCGGGGAGAGGTAGG
GCGTGACGGAGGAGCCCGACGGGAGGTCCGGGTAGGCGAAGTTGGTGCGCGCGTGGGAGC
CGCGGAGGGAGCGCGCGACACGGTCGTGTCCTTGGTGGCCGGGTCCCGGATCTCCGCCGC
GTACCGGCCCCACGGCCGGCGCCGCACGCCCAGGTACCGCGTCGTGTTGGCGTCCGCCTG
GGGCTGCGCCACGAGCGGACGAGCCCACGACCGCAGAACGCACCGTCGCTGCTCGCCTGC
GCTGCGCTGCTCCGATCCAAATCCACCCCAAGGGAACATCTACCGCCGGCCGGCTCCTGT
GTCTGGCGTGTATTGGACCACGACCAGCAGGCAGCAGCCCCGCGCACGAGCCAAGATGCG
CACGCCTAGCGCGACGACGACCGAGAGGCCGAGATGTGCGTTTATCAGGAACTGAGGAGG
CGTGCCGTGCCTGGACCAGGCCATACTAGGCCTTACTTCTACTCGCCAGGTCCGGTAAGG
CATGACCCGACTCTATTTCGTGCTAGCTAGGTCTGACTAACCGAGGCCCGAAGCACGGCG
GGCCCGTGCCGGCACGACCCAACTTGGAGCACTAATGCTAACTAGAGGTGTAAACGGATA
TCTGAACTGTTAGGGTAAATTTAATATTTTAAAATAGATATGTATGAAATTTGATGCTAA
TCTCTTCTTATGTTATGTAGCACATTATTATAAATAAGAATAAAATTTTGTATAAATTAT
TTC
>Z27kG1_24338
CGGGAACCGCCGCCGACGCCGCAGGAGGAGACGCATCGAGGTTAGCACGCGAAGAAGCGA
CCATGAGGGCCAAGGTATTCTCCCTGCTTTCCTACTCCTCGCGCACACTATCTCGTCGAT
TAGATCCGTGTGGCGTAGCAACTCCTTCCCACGAGTAGCTAGCTCCCAACTCGGTCCGTC
CATGTCCCGGGGCTGTGATTACAAAGAGAGAGGCTCGAGTGGCGCGATTCTGGGAGGAAT
CGTTTCTGGGACGGTGGATCACGCCGTGCGTGCGTGGCGCCCCTCGGCGCAGCAGCCGGG
TCTGGATCGTTTGCGTGGAACGCGAGGTGCCGCCCTGCGCGAGCCGAGCCAGATCGTCTC
GCGCGGGCTTGGTATCTCGTGTTCCGTGGCTCGGTTCCGCACGGTCCAGCCGCTGCGGAC
TGTGAGGCGTCGCGTGCTTCCGGCGCCACCGCCGTCTGCTAGGGTTCTTCCCCGGCCACG
GTGAAGGTTTCTTTAACGCATACACTTGATATGAGCCCCGTGGACGATGGCTTAAGTCAC
TGCCGATGAAATCTAGCCAGCAACTGATGAAATATGCAATTGTCTTCATTCAATATGCTT
TGCTGGTTACGGCTAGTAATACCAGTCAGCTAGACGACGCTCACATATCCCTCAAGGTGT
TCGTTATCTCCCGTTTAGCTCCTCTTGGCTTGAAGCACAAAACGTTTCCATGTTGCTAGA
CACTTGTGTAAACATAATGTTTTGTAGTTAGTTGAGACTTTTGAATCGTGCGAGACAAGA
TATTTTCTCTTGAATTGTCGTTATTTTGTTGCTCTGTTAACTGACCATTATTCTCGTACA
AGATAGTCCTCTTCTATTGCACATCTGTTAGATGTATTCATGTCTATGTTTTTCTATTAT
TATTTGAACTTATCTGTAAGTTGTATGACGAGACGAACTCTTGTTTTTGCACTCTGGTTC
TGTTGTCAGTCAACTTAAGATATTCTCTTATAAGAACGGTCCTGTTTTGCATTTTATTGT
GTAAGTGGTTCTTTTATTTTTCCTGTTATCTAAAGCGATACGTTCTCCTGTGTCAATCAT
CAGTGGAAGAAGAAGCGCATGAGGAGGCTCAAGAGGAAGCGCAGAAAGATGAGGCAGAGA
TCCAAGTAGGCAGATCGAGATGGATTGTGGACCTGATGACATGCGTGGGTACATACATTT
CTTCGGATGCGTTGGTGTGCCTGTGGAGAGATGTCAACCTGCCATGGTGTCACGGTCCGC
CATCAGTTGAACGTCTTGCCTGCACTTCAGTAGGCCACTTTTCATGGTTCTAGTTGTATT
TGAATCCAGCGTTTGCCACTAAGATAAATCAGACAGTCGTTTTGTGAACCTATTATGATG
GAGCTTTATTTGCTGATAATATCTAGCTACCTATTTGAGC
>Z27kG1_13622
CTTGCACTTTCCCCATCACCCCAACCCTAACTGAATTAGAGGGCAAGCACTGCGCTAGTA
GAGCGAACGACGGCGAGCACGGTGCTGGCGGAGCGAAGCAAACGACGGCAAGGGACTACC
TACGGGCTGATGGCGTAGCACGGTGCGACGGCTCCCCCTCTGGGCAAGCTCGACGGCGGC
AGGTCCGGCTCTTCCCCATCGACGGCGCGACGGTGTTTGGGCGATGCGGCCAGTGGATGG
CGCGGGCCCCAAGCGATCTCTGGGCTGAGCCAGCTTCCCTCTCCCCAAGTGACAGTGCGG
TGGACTCTCCCCCTGACCCTCTCCCTAGGTGCTCATGGTCAGCAGTGCCACCCTCATCCC
ACTCCTGGCCACCTCCATTTGTTGTGTAGTGGCGCCCTCATCCCCCTCCCAGCCTCATGT
TCCCCAATTGATGTATGTGTGTCAATTTAGAGATGATGTCGCTGGCCTCATCATCTACCG
GTCTCACTCGGCGTTCAACCGCAGCTAGGAATGCCCTGCATCCAAACATCTTGATGTTGT
TGTTGTAGGCACTCTGCCCACTGGTGTCGATCTGGAGGCGACGATCGATATAGACACTGG
GTTGTCGTTGATAATCTGCCCAGATTGTAGGGACGTGAGGGTGTTTGCTGCCACTACCAA
GTTTGGGTCTAATGAGGGAAAGAGATATTTCAAGTGTCCTAGGAAGACTTATGGACATGT
TAGTGAAGTTGATGAATTTGCATTGCTTAATTTCATTATTGTTTTGCCTAGATTTCATTG
CCTTTTGGTTGTAAATTGGATGCAGGGAACATGTACTAGGTATTGGTTCGAGGAAGAATA
TGTGGTGTTCTTTCATTATAACGGATATCTACCAATGACTTCCTCGATCGTTGCAGCAGC
TTCGACAATAGAAGTTCCTAAGATTGTGAGAAGAATTGTTAGCTTAGAGAAAAATCTGAA
TGAGGTGAAGGACAAAGTTGGCAACAACAGGGAAGGAATGGGAAGCTGCATTTGTCTTGT
GTGCGGATGTGTGAATGTAACACTATTCCTGTTGTTGGCCATCGTTTTGCTTGTAGTTGT
AGTGCTCAAGTAGGCAAGGCTGATGAAGTATGGGCATTTCTGTTGAAGTTGTGTGTTGAA
GAACACAATGTATTGAATCTGTTGTATTTGCATTTGCTATGAAGTATGGGCCTTTATGGG
CATTCCATGA
>Z27kG1_23390
GGAGAGGCGAGGGCAGGCGGTGGTGGCGATGCCGATTGCGTCCATCGACGTGCGCTTGGT
GGGGATTGCCTCCTCCATTTGCACAAACTTTCAAAGCATTTTGACCCACCTTCCTTCAAT
CAAGCGATCCCTTCCCTGCCGATCACTTCCTGGCCAGTACCATGGCATTGGGTCGAGCTC
AGCTTCCTCCATGCCAACCTACAACAGCAGCAGCAGGCGCCGGGTCTTAAGACCTGAAAA
GGAGGCGGCGCGGATCTGCAGTCAGTAGTATCTTGTGCGACACCACTGCTTGTGGCCGGC
GGGGCAACGACAAACACCAAGCCGAAGTGGTCCGCTCTCGAAGAAAGGTAGGCTGTAGTG
CGACATCTGCTCTGCCACGTTTCTGCTGTGGTGGTGCCGTGGTGGTGTGACTAATCATCA
GAGATAAGTAGCAAACCGTCAACCACCAGGGAGACGAGCCAGGCAAGTTTATTTTCATCT
CGCTATCTCCCTGATATTGGTGTCTAGATTGAAGATTATGCATCAGCGACAAGTAACGAC
CGCCCGGAAAGAGAGCCGGAAAAAAGGCAGGAAATCGCCACCGCTCGCCCCTATTTGAGC
AGCCGCTTGTTCCTTCCGCGTCCTCGCTGCTCCTCAATTCAATTGGCTCCGTGCCGACCT
CCAGGTTGAGAAGGAAAGCATCGCGAGTTCGCCATACGGATGGGTTCTAAAGCGCCTTTC
TGTCTCACGCTCCTCTTGCTGCTCGCCGCAGCCTGTGGACCTGCTGCACATGCCACAATG
CTGGCATGCAACATCGAGGTTACTTTGTTTGTTGGATGAATTCAGTACGGTAAGGGCATT
CTAACTGAAGATGGCATTGGTCTGCTTGGAGACAATGTGAGGACGAACCAGAAGGGCGAG
TTCTGGGTGGCGATCCACTGTCGGAGAAGTATGTATCCTCGGCTAATGAGCTGCCATGTC
AAGCTGAGGAAGTTTTTGCTCAGCTTCCCAATCCCTGCCAAGTACCACTACCTGATGCAT
ATCGATAGCAAGCTCTACGCGTTGATCATCAGGGACAGCCCGATGGCCAGATGCTTCACA
TCATGGAGGACGGCAAGGGAGAGGTGGTGAGAGTTATCATCGAAGTGGAGGGTCCGTCTG
ATGCCATTCATCGTTGTCTTTGACCTCGTGAAGGCGTCTTAGCCACTTCAATTTGATTGG
AAATATTGTTGTTTTAAGATACGGGTCCATGGTTAATGTTGTACGCTTCTCTGCTTCTCT
GAGAAGACCTGTCATTTTAATAATTTGGTTCTGGAGC
>Z27kG1_22711
TTTTGGTTTCCGACGGAATGCTGCTAAATGATTAGCGGCCGGAAGATCCATTGGCCCATG
CCATGCCGTAGTCCATGCTCCATGATGGAGAGGAGGAGCTAGCTGCCCTGCTGCCTCCAT
CTCTCTCTCTCTCTCGGCTCACATGCGTCGCGCGCGTCAATGCGTGCATGCACCACCAAA
CAAAAAACCTAAAGCGACCACCCAAGCCCTGAGGCGAGGCGAGGCGAGGCGAGATCTATC
TTTATATATAGCCTTGAAGCCCTTGGAACACTTCATCTCCAAATTAAGTCGCCGAGCTCT
GAAGAATCTAGCTAGGAGCAGGCCGCCTACGCCATCGGCCGTCCACAGCAACATGTGCTC
CGGCTCCTGGTTCTGGAGCAGCAGCGGCAGCGGCAAGGAGCACCCGTCTCTTGTCGTCGT
CAACCTCGAGCGGCAGCTAAAGAAGACGCTGGCCGTCAGGAGAAGGAGGAGGTAACTAGC
GTGCTCTGTTCGAGTTTCTCAAGATTCCTCTGCCCAGCAGCAACAGTTTCCTGCAACCAC
ACACGCGCCACACGTACGTACGCATGCATGCAGGTTGAGGCTGAGGAGGTTGCGAGACGG
AGGAGCAGAGGCCATGGAGATGGTGAACCTGAAGCTGTATCTGGAGAACCGGTGCATCAT
CGCAGAGAACGAGAGGCTCCGGGAGAGGGCCAGCGCGCTCCGCCGCGAGAACCTCGCGCT
GCTCCAGAACCTGTCGTCCAGGACGGCGGCCGTGCCAGAGCCAGGAGCGGGAGCTGCGTG
AGGTTGCTGCTTCGATCCTCTGCCTGCCTGCCTGCTGAACATGAAGTAGCGAGCTCGCGT
CACCCTCGTCGTTGGTGCTTGTGCTACTTGTGTGGACAGGAGACAGGCCAGTGAACTCGT
AGCCCTAGGAGGCCATCTGCTTGGCTGCTCCGCCATGTCTGTGTGGCTCTGTGCTCAACT
GCTCATACATAAACCGCCAGGTTCCTGGAGCTCTCTTGGGGTGCTCTGCGCCATGGTGTC
TGTACATTATAAGTGCGCGGATTAACTAGATTTTGTTGGC
>Z27kG1_18996
CGCCCAAAGGTTATTCCCCAAGCACAAACCTCTGAGTCTCTGACACACCGCCGCCGCGCC
GCATCCGCTACAGGCTACCCTCACCACCGCGCACACCGAAGTAGTAGCAGGCGGTGCCGC
CCCCAATGGCGGCAGACTGGTTGTGGGCGCGTAGGGTGTGGGAGAAGTGGGCCGCGAAGC
ACATCGGCACCTCCGGGAAGCCGGTCCAGGCTGCGCTCCTGCTCAACTACGACCCCTCCG
GGCCATCTCGCCTCCTTCCCGTCGTGTGAGTCCTTTCATAGTCCCTAGATCACCCTTTTC
GTGGTATAAGTACCAGCATCAGTTTTACCTGTACTAGGATCATGCGTGTGCGCTGCAACG
GGTTACGGGTGATGTACCATCCATTTGAGACTTCCCTTCAACCTACATTTCTTAACCTGG
CAAGATGTACTCCTCAGTCCTCACTATGGGCAGACAAAGGCCCAACTGTAGCCTTCAAAT
TCTTTGATCTGCTATTTTTTGTGATAGTTGGGTGAGACGTGGAGAAACAATATGCTACAA
TCACAGGCCATAGATTTATATTTTCTACGAACTTACAATGAATTGAATATTTTCAATGCT
ACATTCGGTTCTTGCTGGTTAACATCATTATAATTGGAATGAGAGGAATGCTTTCTCCGC
AACATTAGTTCCCCTGATCCCAGTAATGCTCAGCCCTAAAATGTATGGTGCTTACCATGA
AAAGAATGCATATATGCAAGTAACTGCATGTCAAATAGAATCCTTTCTTGAAGCCAGAAA
CCTGAGTGAAATTTACTTGTTCAAATGCAAAATCAGCACTAACATAATAGTTACATATTA
GTGGTTCATACAAAGTAACTTTTGTTTTCAGAAACTTTACATAGTATGATACAAAACAAT
GTATAGTGCATCAGGATTAACCAGGGGCAGATTCTATTCTGAGGAGGTAGTGAATCAGGG
CACATGGAACACCAGGGTTGCAGTTAGCTAAATTCATCAAAGCTCATGAATCCTTATACA
ACCCCCACGTTATTGCAACAAAAAGGTGAAAAGGTATATCTATCCGTATACGAATTTTAT
ATCTATCATTTGAAAAGATATATGATAAATTTGAGACTTACCTTTTATGAATCTTTACAA
GCTCAATGCTAAAAAAAGAATACGAATTTGCATAACCGATTCTATATTTTATTTATTCAC
AATCAAAGAAAAAAGACAAAAAACTGGTATCCGAATAAGTATCTGTTTTCATCCCTAGTG
ATGATGTTGCACCAATGACTTCATCAACATGGGATCAGAAAAGATCATGATCTCCAGGAT
GAACTTCTTCATTGTTAGTTGCTATTTGAACCCATTCGTTGTCCCATTGAAACACTTCTA
AGATCAAAGGGTTCAGATTTTTTATTTCCACACGGCTTCTTTTTGAATCTTTCTATTATT
TTCTTGTTGTATTGGATATAAACCAAATCATTCAACATTTGATGCCCCAATCTATTCCTT
TTCTTTGTACGGATCTAAAAAAGAAACCACTACCCATTTAGTAACCTAGTAACCAACTAC
GAAGGGAAAGAATAAAAATTTCAGTAAGTAGATAATGTGAATGTCTTACAAATTCAAAGA
TACTCCATTCGCGTTCACAACCGGAGGCCGAGCAACAAAGTATTGTTGATTTCTCAAACC
AAACACTCCATTAGCGGCTGTATTTGTGGATCACCACAATTTTATAACTGATAAATATCA
CTAGGATTTATGTTTCCTTCGGTTTTGCTCTGAAATTTACAGAAGATAATAAATAGTTAG
TTACGATTGGTAATTTTACATTTTTATGGTTTAAATCTTCCTTATGGACATATTACATTG
GAGATCCAATATATGATTTGGTTATAATCCCCTGTAACAGAAGGTATATTTGTTGAATGT
TGAGTTGTGCAATGAATGAATCAGATATCTGAAGGGGATCTCTATGGCGTGTTGTTTTTT
AAAATTGGAAATACCATGTTGGTTATGATCCATGAATTCTTAAGTTTGTGTAGCTGAAAG
TTTACATACAACCTTTTTCCTTTTTCCAGAGCAGAGCAAGAGGGAACACAACTTTCAGCT
CTTGATATGCAACCACTCCTGGACTTTGTCAAGAGGGGTAATCTGCAGACTGAATTGTTC
TCTGTTGGGCTGAACCAACATTTGGTCACCTCAATCCATGAAAACTGGTTTTGCGCCCGC
TGCATTAACAGCACAAAACCAGAAGGTGAAGGAGTAATAGTTATGCAGATTGGAGCTTGC
TTATTAGTCACTATGTATGCTGGTTCTCTTGCTGCAGCTTCGCAAGCAATGGTGGCTGCT
GATCAGTTTGCAATACAGTTTAACCGGAGGAGTCACTAATTTCCAGTATAGTTTCATGAG
TGATGTTGATCGCAATTTGTTAGTGTTTGGGATGATAGTGCTGGAATGCCGTAGATGACC
TTATGTAACTTGTAATGTTACGATATTCTCGGCCGTAGTTATGCTAATATAATAGCGAAT
ATTGACTAAT
>Z27kG1_04193
CTTCAAAAAAAAATTATGAAACGAGCTCCGTGGTTGCAATGGCGTCCTGTTACGAATGAT
ATGCATGCGCAGAAGAGTCACGAGGAAGGAAAGACATGCAGCGCCACTGCAACGGAAGCC
CAGCCGAGTGCATAGCAGATAGCGCTGTGGACTGTGGAGTGTGGAGTGAAGTGAACGAGC
TCTCAGTCTCTCACACACTCTAGCTGCTCCTGCTTGCTTGGCTGCTGCTCTCTCCCACTG
TCTCGCCGTCTTGCTCGCACGCATGGGCGTTGGCCGGGGTTCCTGCTCCAGCCACTGAAG
ACGCGGCGGCGGCGGCGGCTCCTGCTCATGGCAGGAGCTCAATGCGGCACAGGACCGCGC
GCCGGGCCGCTCCTCCTCGTCCTCGTCCTGTGCGGCTTCCTTGTGCTGCTCGTGCCTGCG
GCTCGGCGCGGGGACGACGACGAGACGGAGGAGTTCCCCGTCGCGTCTTCCGCTTCGTCG
TCGTCGTGGCACTGGCACGCCGCTGATGGGCGCCGCCGTGCCCTGCCGCGGCCGGCCGCC
GCGACGTGGCCGTGGCGCCCCGCCCAGCCCCGGGCGCGCGGGAGGTGGAACTCCGCGGGG
CAGGACGGCAAGCACGAGGTCCCCAGTGGCCCCAACCCGGACTCCAATCGGTAGCCGTAG
CCAGAGAGGTGGGTGGTCGTGAACTCCGATCCGCCGTCTGTGTTTGTTTCGGCGAACGGC
GACCAAGCTCCCTCCCTGTCCCCTGCTCCTGCTCCTGGAGGCCGGTCGTCTAGCTAGGCC
TGGCCGTCGTATCGCTCCTCCATGCTTCTTGCTGCTCCGTGCTGGAGCCAGTACGTGCGT
CGTTTGCTTGCTGTGTTGTATCTTCTTCTTCGCCGTTCTCTTCGTTAGAGAATGAACATG
ACCATCATCTGACGCATGCATTGCTC
>Z27kG1_15126
CTGAACGATCTGTGTTGGCCAATGCTAGAGCCTGTGTCATGACCTGCTCGAGAGTTTCCA
AGGCAGCATTTTCTCCGACGGAATTGCGGTTTGAGCAGCCGGCGACGGCGCGTGCAAGCA
CGGGTACGGTGGCCGGAGACTCCGGCGGCGTCATTGCAGCCGGCAGGCAGACGCAAACGG
TGTTGGTGGTGCCGCCGTCCACGCCCAGAATCACACCACCGTCAGCAAGCGCC
>Z27kG1_04200
GTTCCCAATACGGTCCACGCGGGCTGTCCGTCGCCGCAAGTACCACCGCCTGGGCCAGCT
GACGGACGTCGACGACGGCACCGAGCTCCGGGCGCGGCAGCTGGTGGGGCGCCTGCGCTC
CGGCGGCGGCGCACGCTTGCGGCGGCGGGTGCGCGTGCTCCTGGCGGGCCCGCGGCGTGC
GCTGGCACGGGCGCGGGACGCGTGCGTACGCGGCATGCTGGCTCTGGCCAGGCGGGCGTC
GGCACTCGCGCTGCCCTGCGGCGCCGTCGCGAAGCAGCAGCGGGTCGCGGCGCCCGGCAA
GCCCACCGAGTTCGAGCGGCGCCTCGTCTTGGAGATGTACAAGTCCATCGTCGCGTCCAA
GGAGCTCACCGCCATGCTCCACTCCTCCGCCGCGCACCTGCCGCCCAAGAGTACGCCCGC
TGCGGGGATCCCGTCGTCCACGCATCTGCTCGACATGTGATCCACCATTTCACCGCCGAT
GGAGGAGGAAAACGTACGAGCTGATTCGCTTAATCACTGCTAGAGAAATTAATTCAGAGG
ATCGTCCCAAGCTGTTCAGCAGCGTCGTCGTTATATACGACAGTAGCTAATTTTATGATG
CATGTGCACATGTCATGCATCCACGCCCTAGTACTATACCGTGTGTTAAAATTATAGACA
TTTTCC
>Z27kG1_13623
GCCGCCGTGGGTGGTGCTCGCCATGGGCGCCGCCATGAACCTGGCGGGCTACCTCATGAT
CTACCTCGCCATCGACGGGCGCACCGGCAGGCCCCCCGTCTGGCTCATGTGCATCTACAT
CTGCGTGGGCGCCAACTCCCAGTCCTTCGCCAACACCGGCGCGCTCGTGACCTGCGTCAA
GAACTTCCCGGAGAGCCGCGGCGTCGTGCTCGGCCTCCTCAAGGGCTTCGTCGGCCTCAG
CGGCGCCATCTTCACGCAGCTCTACCTCGCCATCTACGGCGACGACGCCAAGTCGCTCGT
GCTGCTCATCGCCTGGCTCCCCGCCGCCGTCACCATCCTCTTCGTCCACACCGTCCGCAT
CATGCCGTACCCGCGCGCCAGCCGACGCCGGGGCCCGTCAGCGGCAGCCACCAGCAACGA
CGCCTTCTTCTGCTTCCTCTACATCTCCATCGCGCTCGCGACCTACCTCCTCGTCATGAT
CGTGGTGCAGAAGCAGGTCAACTTCTCGCACGCCGCCTTCGCGGTCTCGGCCGCGGCGCT
GCTCCTCATCCTCTTCCTGCCGCTCGCCGTCGTCGTCAAGCAGGAGTACAAGATCCAGAA
GGAGCTGGAGGAGTCCCTCCGCGAGGACCCCACGGTGACCGTGGAGAAACCGGCCACCGC
AGCTTCGCTGCAGCTGGTGGCAGCAGCAGCAGCAGCACCTGAACCAGCGGTGGCTCAGAG
CATGACTACGGGAACAGAGGCCAAGCGGTCCAGCTGCCTGGGGTCTTGCCTTCGGCACAT
GTTCAGCCCGCCGGCGCAGGGGGAGGACTACACCATCCTGCAGGCGCTGGTGAGCGTGGA
CATGCTGGTGCTGTTCCTGGCCACCATCTGCGGCGTGGGCGGCACGCTGACGGCGATCGA
CAACATGGGGCAGATCGGGCAGTCCCTGGGATACCCGGCCAAGAGCATCAACACGTTCGT
CTCCCTCATCAGCATCTGGAACTACGCCGGGCGCGTCACCGCCGGGTTCGCGTCGGAGGT
GTTCCTGGCGCGGTACAAGTTCCC
>Z27kG1_17424
GCTCCCAAAACCTCACGAGCAAGCGCGCGCGGCCACGAACACCATACGCGCTGCTCGCTC
CCTGTCCCGGCCGTCGCCGCGCGAGGCGGAGAAAAGAGAGTGCGGATCGCCGATCCATGA
AGGAGGCACTCGCGCTCGTGGGCAGCGCAAGGCGGCTGTCCGCGCCGGAGGAGGATGAGC
TGCTGGGCCTCCTCGCGGGCTTCCCCGTCGTCGCCATCTCCCTTTCTGGTGTGCGTGTGA
CGCAGCGATCTCTGTCGCAGCTCTTGACGTCTGAACCGTAGCTCCTCCCGCTTTGAGCCG
GCGCGGGGCGCGGGCCTCACGTTCCAGCTGCCGCATTGCACGTGTTCAGAGAAAGCGAAC
AGAACAGAACAAAACCCGACCCAGACCCTGAAGAGTCTGAATGAGTGGCCCATGGCCAGT
GAGACGCGCTGCTGCTGGCAAATCAGAGGAGGTGCAGTGTAGGCATCGGGGGGAAAAATG
TCTTCTTGGGCTCGTGCTGCGGCTTCGTGCTTGTCAATCGTCTTACTACTGTTAATGTGG
ACTGTGCTGTGTTTTCCGAGCTGTGGAGAGCGCCTGAGACGCCACATCGCACGACGCGGC
ACACATGAGTACGTGACACATGGGTCTCGGAGCTCAGCGTAGCCAATCCGGCAGCCGAAA
CGACTGGTCGGTGTGCCAGCGATGGGACTACGACATGACGAGCGAGCGAGGCATCGATGT
GCCGTGTCGTACGCTGCTGGCTTCCAGGTTCCAGCCCGGGGATGTGGCCGGTTTCCGCGG
AGAGGCGCGTCCGTTTCTGGCGACCTGAAATCGGCCGTCTCGTCAGGGAGATAAATCGTG
CCCCGTACTCCTTCCGTAGCATAGCATAATCACATAATTGATTGTTCATTGAATCATTGT
TCTGTTCACCTCAAATCTACAAGTGCAATTGTTTTTGAGACGAAGTGGGCACTTCGTGCA
CCTCTCGAGTCTTGACTCCGTCGCGTCACGTCACGTCCAGTCCGATGCTGGGAAATACTG
TTGCAAGGAAATCTGACAAGGACGATTCACCAACACGAACAAGCTGGAGCGGGGAGCCAC
CGTTAATCTGCTCTCTAAACTCTGTAAAGGGAACAATGCAAACAATCTTATATACATCTA
CATTTGCATTCCCCACAAGAGTAGATTTTTTGTATAGTTCAGTCTATGCACCCAGCAAGT
AGCAAAAGGGTTTCTAGCTAGGTTGATTAAGTGGTCTGAGTAGCACTCTTTAAGTACTTA
GTTCGAATCCTAATTGGAGAGAATTTC
>Z27kG1_09054
TCTATCTCTCCCTTCCCTCTCACCACCTCCTCGTCATCCTCAGCGTGCACGCTGCGCGTG
GCCGTAGTGGGGGTGGCCCCGCGGCACGTCGGCTGCCGAGGCGCTGGTCTCGCCGAGGGC
CCAGATGCAGGTGCTCTCCTCTACCAACCTCGCCGCTGACTTCTCCCGCGCGCTGCCGCC
CGGGGCACCCATCCCCATGCTCCGCCGTGAGGTGCTCCACTCCTTCCTCCGCCGTCGAGG
CCGAGCTCGTCCAGGGCCTCATCACCTCCGCCGTGAGGTGCTCCACTCCTTCGTCTTCAA
GCTCTCGCCCCAGGGGTGCGCTAGTGCCAGGTGCGGCGAGCCAGCAGATCAAGGAAACCG
CCCGTGGCCGCCCCAAGCGTTACATCTGCACTGGCTGCTGCTGGTGACAAGCAAGAACAA
CCAAAGCTCTTCAAATGTCTGTCCAGGATGCAAACATGTCCAGTGACACTGATATGAGTA
AGGTGTTTGAAGACAGAACGTTTGTGTCATCTATCCTTAATTCGGTATGTATTATTCTTA
AACTAATGGCATACAGGTACATTTTAGCTGCAGCTTCAAGAATTTATTGGCCCTTTTATG
TGTAAAATAACAGTTTCCTGGTGTTGATCCCAATGATCCATCTGTTAAAGATTTGCTGGC
ATCATTGCACAGCCAGAAAGAGGAAGAGAAGAAGGAAGACAAGTCAGACAAAACAGAAGA
CGAGAAGAACTGCTTCAAGCTGGAGTGATGTCGCTGTGGTGCTTTTGTGACTGATCATCT
CTGGAGCTTTTGTGAATGATGTAGCTAGCTATCTGTAATTGATCTAGTTGTGAATGATAT
TATAATTGTGATACTTTTGTGAATATATAATTGTGGTGCTTTTGTGTTTATGTGATGGAT
CTATGACTGTGGTATACTGATTAATTGTGTATGTCTTTATGATTCGTGTAT
>Z27kG1_15546
CACAACTGAATTGTCGAAAAGATGTAAATCCCCAACCAGTTTATCAGGAGAGTGCACTCT
AAGGATAGAGTGATGATGCTGGGAGCGTGCATCAGGAGGCGACGATGATAAAGAAGGCAT
CGAAGACTTTGTGCTGTCTTTACGGGCTGAGCTACTACCTGCTGGTTCGTTGAAATAAGC
AGCATCAATTGGCGCATCTTGGGCTTCATGTCGTCTTTCCTTGCCAGGCAATGAAACAGC
TCCATACTCTGCAGAAGTACCTTTTTCCCTACTTTTCCAGCTACTGATCTTCCAATGAAC
AAGCAAAAGCGCAATAATCCCAGTAACAAATACAACAACACAGATAATCAATGCATATAG
AATCCCACGCTTCAAGCCGTGTCTTGCCTCATCTGATTTGTCAGAACCATTTAATGATTC
AGAGCGAGGAAGAACGAGCAATTCGTTCCCTGGATGGAAAGATGAATCTGGGAATTTCAG
TAAATTACTTGGAACAGAGCCAGACAGGTAGTTGTAGGAAACATTAAATTCGACCAGATC
ATCAGGGAGGCCATCAGGTATGCTACCATTGAAATTGTTGCTTGATAAGTCAATGTATAA
GAGATTCTTAAGTTTGGTGATTGTTCTTGGGATTTCGCCAGTAAAGTTGTTCTGACGAAG
GTTCAGCAATGTCAACGCGCTCAAATCACCAATGCCCATAGGCAGTGAGCCGTGCAAAAA
ATTGCTTGAAAGATCAACATAGGAGAGGTTTGAAGTTTGCACAGGAAGAATGGACAAGTC
TATAGAAGTCGAGTTCTTGGTATCGGAATTTCGAAGGGGGAGAGTCCCTGTAAAACTGTT
GCCTGAAAGATTAAGAAAAGTCAGCTTAACCGCTGTAAACAGATTTCCAGGCAAAGGTCC
ATGCAGCTGATTAATACTGAGGTCAATGAAAATCAGCTCTGGATAGGTTCCAAGGACAAT
TGGCAGTTCTCCTGATAGCAAGTTGTTGGAAATCCTCAAAGATGTCAGCCTTAAAAACTG
GGTTGTCTCATTTGGCCAACTTCCTGTTAATCTGTTTGAGCTCAAATCAACCATCTGGAG
ATAATTTCCCCATGTTCGGGCAACTGATAAGTTCCCATACAGCATGTTTCCACTCAAATC
AACTACTGAACAGCTTCCAAATGTGATCGGTAAAGTTCCCTGAAGATTATTGTGTGACAG
GTTCAAGTACTTCAAGTTTGTTGATGTCACACGTCTAATTGGACCTGTGTAAGAAAAAAG
GGGACACAGTAAAAAGAAGCAATCAGCATTATTATTATTAAATGGTACACATTGTATAAA
TGATTAAATAGCACACATGCCTGTGCCAAATTAGGCAAGAAATGTTTTACTGATCTAAAT
TAATTCTCATTCAAATGAAAAAAGTTTACGGATCTTG
>Z27kG1_07155
GCCGCCACCCTCCCCCATTTTTCCCTTGGTTGGCCGTCCCCTCTCCTCCCATGGCAGCCG
CCCACCATTTCTTCCTCCTCCATAGATCTTCCCCTCCCCCACACAGCAAGGATCGAGAAG
AGGAGGAGCAAGATGGATTGAAGAGGAAGAGAGGATCAAGGAGATGTTCTACCCCCCCAT
CTATTGCAGATTTTCTTGGGGAAACTCTAGGTGGCTACACTCCAGATCATGCCTAGTACA
TTTCTTCTTCTTCGATGAAGGCAAGTGAATGTAGCAGTGGTTGCTTCCGTTCTGACCTGT
TATTTCTATTGCCTACACTCTAATATTCAAAAATATTGGATTCTTTCATAATTGAACTCT
ATGGTGATGCTTTACTTGCTTGCATTATACTGATGTTCAATCATATATTGATGATGATTA
TGATTCGAGTATGACTCGTGAGATTAATTCACACCCTTGAAGGTAAATGAAGTATTATCT
GAGGTTGTATTGTCTGAAGGTAAATGAAGTATTATTTGAGGTTGTATTGTATGTGAAGGA
AGTGAAATATATTGATAAATGTAGCATGCCATATACATTGCATGATTCACTTGCATCTGA
AGTTTTGTCGTGACCTATGGTCCGACCGTACCGGTACAACTTAGCATCGTACGTTGCCCG
AGGAGGGGTACGATGCGGCTTCATACCCTTAGAGGTATGAAGGCAGAGGACATATGCATT
GCATTCATATGCATTCATTGAAGTGGTATTTGCAGATGGTGTGGTTTTATACTCTAAGAG
GTATGAAGGCAGAGGACTTACACATTGCATTACTATGCATACATTGAAGTGATATTTGCA
GGTATTGTTGATGCAGGAAAGTGTTATACAACCTATTGTGGTTGTTCGAGGAAATGAGAT
GGCATTGGTTATTTTGGGACTATTGAGTTCTATATCTATAAGTATTTCTGATCTCAATTG
TGATCCCTTTAAAATGTTGATTAATTCAATTTTTTTTTGGTTTAAATATCTCGTCGAAAC
AATTCACTTGCTGAGATGTTTCATCTCACTCTTGCATTACTCAATGCAGGTACTTGATTC
ATGTTGGGAATGAGGGGAGTAGCAGCACATCCACCTTCACTCTCATAATAACGCTGCCCA
GACACATCCATGATTTAATTAGAAACTTCTTGTCAAAGGATGTTTGTCTTTAACTAGTCA
TGCACACTAGTTAATTCAATTCATGTCGTTATGGTT
>Z27kG1_15074
CACACGGTCACACACACGGCGTCACACTCACACAGTCAGACGCTCCATTCTTCCAGAGTT
CCAGTTCCAGGCTTCATCGCCGCGCCGCCGCCGCCAGCAGCAGCTCCACGTCCAGCCAGG
CAACCAGCAGCCAGGTGGTAGCCATCAAGATTCAAGACTCAAGGGCTCCAACGTCAAGCC
GAGCCAGCAGCCAGGCCGCAGCCGTACAGGGCTCCAACGTCAAAAGGTGGTCCAGGAGGG
AAGCTGATTCCTTCGGTGGTGGCTGAAGTTGAATGGTGAGCTGCTGGAGAGTGGAGACGT
GGAGTGGTGGCCGCCTGGCCGGTGGGCGCATGGGCGGTGGCTGCTGGCTGGTGCAAAACT
GCAGACTGTGCACTTGTGCCGTGGTGGCTGGCGCTAATCTATTCATCTATTGTGCTTGTG
TGTTGTGTCATTGTGTGTGGCTGTGTGCATTTGTGCTTCCGTGTGAGACTTAGTTTGAGT
TGTGTTGTGAACTTGCGATCGTATGTCACTGTCTACTGTAGTCTTCTTTTTATTTTATTC
ATATCTTGTTTCCTGAATAGCTATTAGTATTGTGGCTGTATTGTGCCTGTTTTTAAAATT
T
>Z27kG1_18423
GAAGAGATGGTCGTCTGTCTAATTTTGTTTTCCGATTGAACTTGTGCCAAATCCCCTGAC
AACCACCAACTCTAATGAACTAGTGGATGGAGTGAATTAGGAGTAAATAAACCTGAAACT
CTCCAAAATTGTACTACGTTCCTGAGGCTGTTGACTGTCCAGCACAGGACTACAGGAGAT
GGCCAAGCCAGCTAGACTGGTAAATTGCCTTAGCATTTGCTTGCTCGTATGAGGAAACTC
AAACTCATCACCCGCATGCGCATCCTCTGTGGAGCTCGACACGCGCAGCGGATAGGAGAC
GGAGAAAGGCTCGAGGAGAGGAGTCGAGGCGTCGAGCGCCGCCAACTGGAACACCGGAAG
GGTCGCGAACCCCGTGGCGACAACTCTACAGCTGGACCGGACCAAACTCGTGTGGCTGGC
AGTGGCAGTGTCCGTAGACGACTTGGCGTTTTGTAGCCGGCGAAAGCGCAGACGACACCT
GGCCCTGGCCGGGGTGCGGGCTCTGGTCTGGCCAGCCGCCAGCAGTAGTAGTTCCAGCGC
ACTCCTCGAAAGTGACATCTGGACCGCGACGCCAGCAGTGCTTTGTTTCGCCGATTGGAA
GCCTTTGTTTTTTTAGGGAGGGAGGGAACATTATGATTTATTACACGGTGTGTACATGTA
GATGAAATAGGAAGTCCAGTGAGATTAATAGGTGCGTTAGGCTAATCACAGTGGTTTATA
ACACTCTTTCTAACAGTGTC
>Z27kG1_07528
CCTGGTAATTCATCAAATGCTTAAAAAGACCAAATTCTGATTAAGAAGACTGCACAAATC
TTTTGAACGATAACATACCGCTAGTGTACCAAAAACCTTCATCAGAAAAGACCCAGCCGC
CTGAAGCTTGTCAGGGTTCTTTCCATTCGTCGCAAGCTCCCTATCTGCCTTCTCGGCGAT
TAGCCTGATCTCGAGCGCCACAGTGTGCATCGCCTCCATCGCCCACGGCGTCTCCCAGTT
CCTAAACTCCTGCAGGAACGCGTTGGAGGCCTTCTCGAACGAGGAGTAGGCGTCGGCGAA
GCGCTGGATGGAGTGGAAGTGGATGGCTCGGAGCAACGGAACGAGGAGGTCGGCAAGGTC
GGGGTAGCGATCTCCAGCGAGGCGCGGGAAGTCCGGGATGGCGGCGAGCGCGTCGGAGAG
CGGGGTGGAGGCCGGCGCGGAGGAGACGGAAAGAAGGGAGGCGAGCGCGGCGGCGTCGGA
GCAGGAGATGGCGTTGGTCACCCGAGAGAGGTAGTCGCCGATGCGGCGTTGCGCTTCACC
CATGCTCAAGTACGCCGCCATCTCCAGGGACAGCGTCACA
>Z27kG1_20229
GGGAGAGGGCGAAGGATGCAGTGAAGTTCATGGCCGCGGATGAAGGGGTCGGCTGCAGAA
GTGGGGGCTCCGGCGACGGTTGGGGAAGAGGAGGGGCGACCGACGACTTGGGGTGCACCG
GCGGCTGGGGAAGGGTGCCAGCGGCTGGGGAACGCCGGCGGCAGGGGAGGTGGTCGGCTC
CTGTAGCTAGCGGGTGGTGTGGGGAGAGAGGGGAAGGAAAAAACAGACCTAGCTCTACAC
CATGTGGGAAACCCTAACACTAACACAGGGTTAGGTGTTGTATTAATAGACTGAGTTAGT
TGGGCCTGGCCCATTACACAAGGGTGAGAAGGTAATTACATGGGTAAACCCCAAACCCTA
AACGGGTACTCTAACATCCACCTCCCCTCTTCACCATCAAGAGCCTCCGCTCTAGTTGCA
TAAGGAGCAGCCACCCACGGTCATCTTTCCCCACCACCTCCTCTCTCCATCTAAGGACAA
GACGGCTCCCCTCTTCCCTATCAAGAAGAGCCTCCGCTCGAGCTGCGCGAAGAGCATACA
CTCGCGGTCATCTTTTTGCGCCGCCTCCTCTAGTCCTCCGTCGAAAGAGAGCACCCAAAG
CGACAATCTTCCCTCGAGCAAGACAGCATCCCTTCCTTGAGCCAGGTACCTGATTGGCTT
ATTGATTACTCTGCCCTGTATTTTTCTACATGCTCCTAGCCTATTCTCTTGAGCAGGACA
GCAGCATGCCAATTTGTTTATATTTGCTTTGCTTAATGCTCAGTGCTCACTTATAATGTG
TCTGGAATCTTGATGGCAATTTGTTTTTTATATACCAACCTGAGCCAACATGAGCCCTAT
TTAACTATTTGTGTCCACTGTCCAGTTGTCCATTAATGATCAGTGTTAATTAATATTACT
TTGCTACTAACACGAATTGTCTCTCCTCTGCAGTCAGTTCTTGTATGCAGGCTGCACAGG
AGAAGACAACATCAAGGTATGACATGCTTCTATAGTAATGTAGCATGTGCATGGCCGTAA
GGCATCGCCTCACCTTAGGCTATTACCCATCCTCATACCTACATTTAAATTTCACTCTGC
AAATAGTACAATCTACAGTGTGAAACAGTGCAAAACAGTATTTTGTGACCATATAGGTGA
ACAGCTGGACACGGTCTTACTCGCTTATGCGTAAGGCAGTAGTTAGTCGCCACGCCTCGT
TTTACCACTTTGATAACCATGCTCATATCTCATCACCAGAACATTTCTACTTAGCATATT
AAACAAGCAATATAAGACCTGGCCTGAGATACATAATGGACAAAGCACACACAGATTCCT
TTAGGTAACATATGAAAAGAAAAATGATAAAAACAGTTAATCATATATCAGAATTTGGAA
GTACCAAGTTGTTTAGCAGCATAAAGACAATAAGTATCTTCAGCCACTAAGATAAATGGA
AAGGAAATCTAATAGTTATGTTAAAGCCCTCCATGCTCAAGGTGTTAAATATTTTACTGT
AAAGTGTCTTCAATGTCATTCGATTTAGAGACATCACTGGGTTCATTAAAATCAACAACT
TGTCAATTTCCAGTTCTAAATGATACTTGCAGATAATATCCACCAACAATTTGTCATTCT
ATGAACATTATTATCACTTATAACATGTGAGCATCACTATCACACTGCTAACAATTCATT
GGTTCCAATAACACTTATAGGTCACTCTTGAATGAATTACAATCATGTATTTAACTGGGT
AGTGCATACTCATAACCACATTTCAGTTACAACTTACAATAATGGCAGAAACCAGAACAA
TATCATGGGGTAGTCAAGTTAAATCCAGATGAGGTCAACACAGCAAACATCCATCAAGTT
GATATTCTATGAGGTTTCAAAGGAAAAGAACAAAAAGTAACCACCAGACTCAAATCTTGT
TAAATCAAGATTGTAGTGGCCAAATGTTTGTTAATTGGTATACGATCAAATAAATTTATA
TATATTTTCCATTTCTCCTCACAACACAATAATTATGTATAACACCTAAATCAGAGGTAA
AATGAATACCTTAGAGGTTTACACAGGAAACTATTGCTATAGTGCAACCACGAGTGCATA
TAACAACAATGATCAAATTAAATATTTGCAAGGTCTAGTATAGTTGTCCGACCATACCTT
CCAGACCATAAATGGTATCAGAAGATGACAAGCAACGAGAAGAGCATGTAGACGAGCCAG
CACGCATAAGCGATGAGCCCCCTGTGCTCGTCTCCACTGGATGCAAGCTCTGCTAGCAGC
CTGGTGCAGACCCTGGCGGACCATATCACGAACGCCATCCCTACTCCAAATATGAGCCCG
CCCCCGCGCGGCAGGAAGAGGGAGACAGCCGAGAAGATGACCATGGGCAGCATGCAGTAG
CCGACGAGGCTAACGCATCTGTACAGATCGAGGTCCCCG
>Z27kG1_16942
CCGACTGCTGCTCCAATTCCAGCCCCAACGCCCAGCCGCCGCCCCTGGGTTCTTCAAAAA
AAAATCTGTCACCGCCGCTGATAGAAGAAGATCCAGCTGCCTCTGCTCTGATTTTCCTGC
CGCCGTTCTGTTGATCTTTTGGGCGCGTGGTGCTTATCTCCCAGCATGCCGTGCCCAGCC
TCCCTTGATCCCTTCTTCTCCCACGCCGTGCTGCTTTAGCTCGGGGATAAAATCCCATCG
CGCGCAGCCTCTGCTCACCATGGCTGGTGCGCTCATTTTCGTCGAACTCCTTCTCTGCCA
TGGCCGCCGTCAAGTTCCTCCCTGAAGCTTCCCTGCGCACGGATCTCTCCTTTCCTCTAC
TCATCTTCCCCGCGATGTACGCCTAGCCGTGTTCCCAGCCTGCGCGCCTCTGGCCCTCTG
CTCGAGCTCGCCTGGCTAGAGTTCCTAGTCGCCGCGTCCTGTCGAGCTTGGCTCCGTGCG
CGCGCTTCTTCTTCCTCAGCTCGCCCAGCTCGACCATCCTTCAAGTTTCGCCCAGCCCAG
TCGCGCGTCTGCTCTGCTCGCCGACACGCGTTCCTCTCTCCGGTGCCGCGCGCGCCCTTG
ATTTCCCATGCCGAGCAGCTCGCTGGCTCTCTGATTGTTCCAGCTCGTGGCGGTTCTCCC
TACCGCGCTCGGTCTTCGTCTCTGTCGCGCGCCCGAATTTTCTTCGTTTGGTCTTAATTC
CCGTTGCGTCGTCGACCTCGTCAAATACGTTCGTCGTTTGGCCCTGTGTCGTTAGGCTCG
TTGACCGTGTTCGCTACCGCGTGTGCTTGTTCCTAATGCGCATCATGCAGTAGTTGGGTC
TCGCGCGCGTGGTTTTGAAGCTATGCGCGTTCGTCGTTCTCTAGTCCCAGCCCGACCCAT
TCGTGCGCTCGCTTTTCGTCCCTCGGGTTTCGTGCATGCTCACGTTTATCGTCGAATCGT
CGGACCTGTCATCCTCTGCTCCATCCCCCACCTCACCAGCTCGCTCCCGACTTCAGCTGA
AAGTCGTCGTCGTTCCGCGCGTCAGCAAGAAATCTCAAGAATCGGGTGAAGACGAAGCTA
GCAGCGCGATATTCCCTAAGCACTCGACAAATTGCCTGAATCGGAAAATCGCTACCGATC
TCGCGGACTCGTGTCAGTTGTGGAAACGGTAAGCTGATAAATTATTTAGAATGGTTCAAT
CGTTGAATAAATTAATGTGTTAGTGCGAGGCTTATTAAGGTGCTCGATAAATTTGCGTGA
GTCACGAAACTTTCGTCGACTTCGCAGTCCTTGCGATTATCGAGCCAGATTCAGCTATAG
CGAATTATTTCGCTATTCCGGTCACTTAGCTGAATTAGTGGATCGAGTAGAATTTTGGTA
GGCATATGTGATGATAGAATATTTTAATCACTTCTATAGATGTGTATGTTTACGACAAAG
AAATGTTTAAGTAATTGTTGACATGAAAAACATGCGAGGAGTAAAATTAAAATTAAAATA
GTTCTTTGCGAGCGATGTGTATAATTTATAAAACGAGGGATAAGTTTAGAATTTAATTAA
GTAGCTGATGAGTTGTGTTTAGGCTAATCATGTTTAAAGTGTATGATTTGTTTGTAATGT
TTGCGTTAGGTTCGTATAATTTCGAAAGCGTAATTATTGCGCGTAGTCTATATTAATAAC
TAGTGTTTTCGTGTAAGATTGTACAACGTCTCGCCGCTAGGTGTTTAAATTCGCTATCGC
GTAGCACTATTTAGGTTTATAATATTCCCGTTCTTATGCATTCATGTGCATTATGCAAAT
CATTTAGGTACGATTATTTATCGCGCGATGCAGAAGACAAGCCAAGTCAACCCCAAGCGC
GGACTAATTTGCAAGATGATGCTGGTGGATTAACCTGAAGATGAATAATCGGAACAAATG
CGAAGACAAAAGGTTGATCGTGAAGTGGTCGTCACCTAACAACACTAACCTATTGTTACT
CAGGCAAGCCCCGGTGCATTTTCCACTTCATTGATGTTTTTAAAACCTTTCTCACTTGCT
TGCTGCATTAAGTAATAGGAGTTGATTGCTAAACAATTCCTGCATT
>Z27kG1_20234
GTCTGGATAAGCAATGGTACGTCCACCACATGGATAAGCAATGCTACTGGTGGATTATCA
ACCGTGTTTTGGAACATTTGGCCACATTGCCCGACGAATTCTCAGGCACTTCAACAACTG
CAGCACGGGTAGCGTCGTACAACCACCTCCACCTGAGATTATGCGACTTAAGGAAGAATG
CGAGACACTATCAAACTACATGATGTACCTGATGGTGGTGCATCCTTCCATGTTGCCAGT
CAACACAGTTGCGGCAGGAGATCTTGTTCAACAACTTATTGGCTGGGTTACTAACCACCC
TGGACATGGGGCGACGACGACCAAGCTAGCAATTCTGCGAGGATCAAGGAGATGTGGGTG
AGGCTTCTCATGTATGCTGCTGGCAAATGCAGCGGAGAGGTGCACGCACGCCAACTTGGT
GAAGGACGTGAGCTCATCACCTTTGTCTGGCTACTCATGCTGCATCATGGACTTGGAGAC
ATGGCAGCTGAGTTCAAGCTTTTAAGATCTAATGATCCAAATGTAGCCGAGCGGGGGGCG
TGGATTGTTTCACCTCCAGGAAATTATCAAGAGCCGACTTGTGCCTTCAACCACGTGACC
TTTGTAGTCCATTGTAAAAGAAATGTCTCTATGCTCTTTACTCATACATTACAACAATTT
TTTTTGTAAGTTTACACTTATGCAAGTAACCTAGAGCCTTAGCAACTGAAATGTTTTAGG
TTAGGTTGCCTAGATACAGTGGAGGGTGGAACTGGAACCAATATGTGATTCGTTATATGT
ATACTGCCGCAGGTTGCCATTTATTCAATACAACAGTACATGTGTAC
>Z27kG1_10222
GTCCTGTTGCACAATTATATAGCCACCATTTGAGAAGATAGGGGGGAGGTGGAGCAGAGC
GCAAGGAGAGGGGACAAGGAGGGACGGGAAGGGGAATAAGCTGAGGGGAAGGCAAGGCAA
GCAGGAATCGGCTGGGTTGCGCGCCGACTTCCTGGCCGAGTTTTTCTAGCCATCGGATCG
AGGCAGTCCCATCGGCGAAGACCCGGTTCCGTTCGGCGGCCATGCGGTTGGTTTCTCTGC
TTGGTCTGTCAGGTAGGCTGGCGTGTGGCGTCCCCCTGATTGATGTCCAAGTGAAGTGAT
CTTGGTTTGGAGTTCTGCAATTGCTCTTGTCGTGCTGGGCTCTGCTCAGTTACTTGTTGT
TCTGCGGTAGCTTGGTCTTGCTTATTCCGATCGACAATAAAGATAGCAAAGCTGTTCTTC
GTGTTCGTCCAAAATCTGTGCTTTTCCCTTTCTTGCGCTTATAGCAGCCTGCCTGTGAAG
AAGTCCCTCCTTCAATCCGAGCTGGGGTTCGCCAGTCCGAATGCGATTTTGATTTTTTGG
GGTTCATCTTCAATTTTGTTTGTTTTTAGTTACCTTGATTTATGTGTAGCAGCAGTAGTC
TCTGTATTTCATGATCTATTTGTTTGGTGGTGATTATTGATGCAACGATAGTTGGCTTGG
CTGCTCACTTCACTTACTATTTCTGAGGTACCCGGTACAAGTTCAACAAGCTGACATATT
CCTTTTATGAACTGAATGAAGTGATGCTAGCTCATGGCAAGCAATAGCATTAACTGAGCC
CAGCTGAGTGGTGAAGTATGTAATGCCCGTCGATTTGCTTCTGCAGGACTCTGATGGGCA
TGGTTCATCCTAGGTTTCTGGTTGCTTGCTCGGGGTCCAAGCTGTGCTTCATCTCCAGTT
GCCGCGGTAGCAGCGCAAAGATGATGATGTCCTTTCTCCGGAGGCGTCCGGAGCGTCGTT
CCACGCTTCCTATATTGATTGAGTTCGGTAGATGATTCTTGGACATCGGTTTGGTGTTCG
GTGGGGCTCAAATACGGATTCTGAAGGACTTCAAAGGTGCTTGAATCAGTACATCTTAGG
TGCTATCCCAGACTAGGCTGCGATGGGTTTACCCCAACCTTCAACAGTCGAGGATGATGC
GCCAACAGCACTGCGCACCTCTATTTCTTGCCCTCCACATTCTGGAGGAGTTAGTGCCTG
TGATTTGGATGGGCTTCCTGCGGGAAGCTCTAGCAGAAGGGTGCTTTCGTACCCATTGAT
ATGTGATTTTGATAGAAAGGCCACATTAGATGCTCCTAATGAATCAAATGGGTATTCTAA
AG
>Z27kG1_22242
TAGAGTCCACTTCACCTTTGACTATAGGCATTTTATTTATGTAACCATTCGACAAGAAGA
AAGCCTATCTGCTGTGAACCGACACACTGCCGAAGCAGCCACCTGTGCAGCTGAAAATTT
CTGGAGATGGCATCAAAGGATATTAGCAGAGCGCAGATGGCGAGAGAATGGTTTGCTTAT
AATGTGTAAGCTGTGTACCCCGACTGCAACCGAACTCTTTAGCAGATTATAGCAATTGCT
GTTGATATAGCGTT
>Z27kG1_07717
GGCCGCATCCTGCCGCGCCCGGGGGACCGCCAGCTGCGCTACGTCGGCGGGGAGACCCGC
ATCGTGTCCTTCCCGCGCGCCGCGGCCTCCTTCGCCGCCCTCGTCGCCGCGCTCGCCAAG
GCCGCGCCCGCGCTCTTCGCCCCCGGGGCGCCCAGGCCGTCCCTCAAGTACCAGCTGCCC
CAGGACGACCTCGACTCCCTCATCTCCGTCACCTCCGACGACGACGTCGACCACCTCGTC
GACGAGCTCGACCGCATCCACGACCTCTCCGCCAACGTCGCCCGGCCGCCCCGCCTCCGC
GTCTTCCTCTTCGCGCCCGCGCCCGCGCCCGACGCCGCCTTCGGCTCCGTCCTCTCCGGC
ACCGCCGGCGACGCCGCCCCCAGCGACCAGTGGTTCGTCGACGCGCTCAACGCCCCCGCG
CCGCACCCCATCGAGCGCGTCCGATCCGAGTCCTCCTCGATCGTCTCCGACGTCCCCGAC
TACCTCTTCAGCCTCGACAGCCCGTCCGACGACCCCAGCCCCGGCCCCTCGGCGGCTCGC
GCCAAGTCCGACGCCACGGAGACTCCGCACCACCACGGCGACGACGTGCCGCCTTCCGCT
CGACAGATACCGCACGTCGCAGGAGGAGCGTCATCGTGGCCCGCCCCGCCGCCGCCGTAC
ATGGCGCAGCCTATGTACTACTTCCCCGTGCCGCCACCGGTCCACTATCTCGACCAGTCT
GCGCAGAGTGGCTACATGCCTCGCCCGATCTACCACATTGTCGGTGGCGGAGGAAGCGAG
GCGCCTGGCGGAGATCTTCACGCGGCCGGCGGAGTCTACGGCGTCTCGCACCACATGCAG
GGGTTCCCGCCGATGATGTACGCGCCGCCGCGCGCGGTCATCTACAACTACAAGTCGGAG
GGGATGCCATCGCTGCCTCCGGAAGGTGGGGCACACTCTTCCTAGGCGCATCGACTACTT
CACATCTCTGAATCCTGATTATTGTTGCAGATGCCTAAGCTAAGGAGTTTTGCGTGGTAT
TTTTTTTATCGATTCGTCTAAGTCTTGTTCGTTGTTTTGTATAGATGGAGGGGTTGATGG
TGATGGATAGATATTAATGCAGCTTTCGTCTAGTGGAAATATATTCGTGAAATGTATATC
ATACTAAATAGTATAGTATTTGGTGTGATTAATTAGTATTCTAGTTAATGTAATGTGGGA
TTCATATAATCTAGGTGGTTCTGGTCTTATAGAAACCATTTTTGGGCATTTTATATTTAC
ATAAACTGGATGTTGGGTGAATGTTCTAAGCAGTATGTGCTGTGTTGAACCTCAATCACT
TATGAGTGGTTTACT
>Z27kG1_03675
CGAGACAGTCAGACCGGCGTAGCCTGCGATCTCCTCAGACCGGCAAGCACCAAGCACAGA
GGATAGCCGCGCTCACCTCCTCAGTCCCCACACGCCCTAGGCGCTGGCGCTGCAAGCTCG
GGCAGTCGAGCCGAGCGCTCCCTGCTCGGCGGACGCTGGCCGTGGCTCGCCCTCGCTGTG
CCGACACGCCGGCAACCATCTCCCCTCCAGGTATCCCTCTCCCGCCTCCTGCCTCCGGTG
CTTCTATTCGACAGCTTCCTCCCCGACCGTCGCCCTCCCTTTTCTGCGTGGCCGCGCGCG
GCTGGCGGGCAGCAGCAGCAGCCCAGCCGTCGAGCCTAATTGGGGATTTTTGGGTGATTG
TGTGTGTGTGTGTTTTATGGTTGTTCGATTTGGGATTTTTAGATGACTGCCTAACATTAC
ATTATCGCTTACTGAACTTACTGAATCGTGGGGCAACTTGTACCAAATTGCTAAATGATT
TTTTTTGCCAAATTGCTTATGAAAATTTTGATGTTCATACCCCTATGCTAAAATCCTAGA
TCCGCCACTGATGGTTGGCTCAAACTTATGAAAAGAGCTAGCTAAGGAAACAGGGCCAAA
GTGAGCTCCAGGGAAAAAAAAAGAGCACCATGGAGAAAGGGGACGTGCTGGTGGACCTGG
ACAAGCTCCCTATGAAGCGCCTTGAGGCCATCGACGAGACTGGCAACGAGCACTACCCAC
CGTAAGTTTGCTGACAACCCATAATCTGTTCCTCTCAAGTCCACCAGGAGCTTACACTCT
TTCCCTTTCTCTGCTTGCCGGGCGGTATCTGCGGTTGCAGGGACACTAGCAACGAGGAGC
AGCGGCTCGCGGCCATCCGCCGGATTGACTTCTCTTGGGTCATAGAGAAGGATGCAAAGA
AGGCCAAGAAGGCGGCTGAGGCTGATACTACCCAGCAGGCATGGCCCTGGCAGGGCCTTA
TGGAGAGCCTGCAGCAGGCACATCAGGAGCTCTCCGTCGTCATAGACCTCATCGGCACGG
TTGGTAAATGCAGATGTGCACTCAATTTCAGTCCTTGCAACAGAAATGCTGGCGACCACT
TATGACCATGTTGAAAATTGTGCTGCAGGTTGAGGCTAATGACGCCATGGCAGTCGCCTC
GACAACGAAGCCCAAGTCACAGCCAAACGAAATACTAGTTGACATGGCAGTGTGTGCTGC
CACCAAGCTCCAGTGCCTTAGGGTATGTTCCTTACCATGGCTACCATGTGTAGATAGATA
GCATTTACAAATCGATGGAATGCATGGAGCTCCTTAGACTAGTGAAAAAAAGAAAGCCAG
AGCTGAAAGGACTGTAAAAAATGTTCCTGTAATTGACATTTCAAGCTCCGCTGTTTATTG
TTGTACTTGTAATATTCATTTGTGCCTTTTGGGATCT
>Z27kG1_10229
TTTGGACTGTCTCGTCAATATCACATATTTTTAACTCACAACCAGTTGAGTATAAGGTTT
TAATGGGCTCCCATATTGACGAGACAGTCCAAAATCACATATTTTTAACTCACCACGGTT
ATTCAGCAAAAGATTTGAGGTCTTCAGATCCCTATGGAGTACCCAATTGTCATGTAGATA
TTTTACACCCTCTAGCAGCTGAAGCATCAAACATTTGACCTCGCTTTGTGTATATGGTTG
TTTCATGGTCTCCATGACACCTTTAAGATCATGTTCCATGTACTCCATAACCATAAAAAT
GCTATCTAAACTACTTCCAACTACTACTTCCTTAACATCCACGATTGAAGGATGGTGGAA
AGACAAGAGGATATTTATTTCCCTAAGAGAGGTTAATGGGAAACCTTCTCGCTCCCTCTC
CATCTTTACCTTCTTCAATGCAACAATCTCACTTGTCTTCTTATCCCTTGCTCTGTATAC
AACACCATATGTTCCCTCATTAATTTTGTTGAGCCTCTCAAACTCATCAACACTTCTGCA
ACCTTGAAGCATATTGATACACCTGTGTGGTGGCCTCTCTGGTTCAGGGGTTTCAGGCCT
GCACATTTCATTGTCTGAGTCAGTATCCGACATACAGTTTTCTGTACCACTGTCACTAGC
ATGCTCCCTGTCAACATCCATATAGTCATCTTTATCGACCTCGGAATCTTCTTTCTCATC
ATTACCTATTTTCCCTGAATCAGATGACCTAGACATTGCCCTTCCTCCAGAGACTTCACC
AGGTTCTGGGCTTGCTCGTTTCCACTGACCTGGTACAGAGGAGTCTGCAGGTGAAACACT
TCTCTTCTTCATTGGAGCTGCCCCACCTTCCTCATCATCATTTGCACCCGCCCATCTTGA
AGTCGATATGTTCCTCATTGTTGGACTTGGATAGTCCTCTTCCTGCTCTATCACCTTATT
GACCTCATGTTCCGGCAACTGCTCAGCACTCTCTGTACCAACAGTAGTTTCTACATCCAT
AGGTGACTTCTCCACAGACAAGCTCAGTGGGATGTGGTCTTGTGGCAGCGGCGGCGGCGG
AGGGAGCTCAGAAGGAACAGATTCTACCGATTTCTTGTCCCTGGCTGCACCAGAATGCGG
TGGCTTTGGGCTATCCCTGTCCCAAATTATCGGTGAGAATTTCCTCTTCTTGATCGGTGA
CGAGATCCCAGTGCCTGCCACCATGTCGCCCTCCCTGCTAGAACTGCGCACGCCATTTTC
CCTCCCTCTATCCGACCTCCCACCGGAGTCATCAGATGCGCTACCGCTCAGCACCTCGCC
AGGCTCACGGTCACCAAGCCTTCCCGCGAGGCGGCTCCTGGGCGGGGGCGAACGTCGGCG
ACCGTGGCCGTTGGCAAAGTCTCTACCACCCCTGCTGCGCCCGCCATCGCGGCGGCGGTC
CACGTCGCGGT
>Z27kG1_11447
GTCGAGGCGCCTCCATCGGCTGCCGGGTGCGGCATGTCGGCGCGGCTCCTGAGGCTTCTG
GAGGCGCGGCGCGAGGGCTTCGTGGCAAGGCTGAACCGGGCGATGAGGGACCGGTGGAGC
GACGCCGCTGTGGACGCGGCGCTCGGCGCGCCGGCCCGGCTCGCCTGCCACGACCAGAAG
AAGGGAGCGACGGCGCTGACCGGCCGCGGCACCACCACCTCTCCACGTCGGACGCCGGAC
GCCGCTCGTGGGTCCAGCGTGGCAACGTGAGGCTGGAAGCGAAGGGCAGTTCTGGTATTG
GTGTCTTAGATTGAAATTAAAACTGGTCCCGCGGGTGGTAGGCGTGGGCCATGGCCGCGG
CCCTAATGGTGGCTGGAGGTGAGTGAGTGGTCGTTGTCATGCATGTAAAAATGGTAGATG
GCTGGGACTGGGAGGATGAGGGCCCCCCGGTGGCTTCATCATTTGGCTTGAGCATGAGAG
CATCCATCCAGATCCATAGTGGATTGTAAATGACAGGTAGTGCTATAAAAATATGGTTCC
ATTCCATGCCAT
>Z27kG1_18424
CTCTTTCTGGCAGCCGCCGCCAGGATGCCTCCACTCTTTCTCCCTCTTCTCTCCTCCCCT
TGCTCTTCTCTGGCCGCCGCCACTTGCCAGGACTTCCTGCAGCAGAGCGCCCCTGCAGCT
CCTTGCACCTGCATCCTACGCGCGCTCCAGCCGACCACGCCCAGGAACCAGTGCAGCGCT
CCATCATCAGTAGGTGACTGACGGCACATGCGCCACCATGCCAATCATCCATATGATCCG
TCTCCCACATGCCTGCGTATGTTCTTTGCAGCTCTCTTGCCTGACCTGCCTATCTATCTA
TGTTTCTTTGTATATCTGCTAAGTATCTGCTCGGTCGTCAGCCGCCGTAGGCTGCAAACG
GGCAGGGTCGTTGTGTCTACGCTGCGGCTGCGGCTACCGACGGCGTCCTGATTGGACTAT
TGGAGAGGAGAGGAAGCCGTCGTGCCGCGTGACAACAATGCTGCGGCTGGACGGACGTGT
CGGCGAGCAGTCCAGCTTGCCGCTGCGTGTCCAACCCCAAGGTCAAGGCCGGCCGAGGCT
CCACAACCTCTCAACTCCATAACAGCCAGCTGCTCCTCGTGACATGCGTGCACATGTGCT
GTTAGTTGCACTGCATTATATGTTGCATGTACGCACACAAGCCATTGCTGCCATTCCTAT
CAATAATCTGCGGTTGTTGGATGGAGGGTCGTCTCCTGGGGTTATTCTATCGTTTAGCCG
TCCTCTTGGCGAGTTCAGATGAAGCCATGGAATGTATATCGGAAGATGCCAGCTGAATGT
CTCCATGCTTATTTGGATTTCCCTCTAAAGTTAGCTTTAAATTATAGCTTATATCTCACA
CTAAAATTTTAGAGTTTATTTTTGAAGTTCTTTAAATTTTTAGAGCTCTAAAATTTACTA
TGCTATGAAATTGTGTTTCTTAAGGTGATGAGGAACAAGTTTGCTACCGAGGATGAGTAA
GACAATGAAGAATATTGTGCTTCTGAAGATGAGGAATTAGATGATGAGGATGATCAAATA
TTTCATTAGATGCAAGGTGCAAACTCACCAAAATCTACAAGGCACTTTGCTGAAGCTTCA
CACTCTAAACATGATGATCTAGCTAGCTATCTGTAAATGATCTAGTTGTGAATGATATTA
TAATTGTGATGCTTTTGTGAATATATAATTGTGTTGCTTTTGTGTTTATGTGATGGATCT
ATGACTATGGTATACCGATTAA
>Z27kG1_07364
CGACTCGTCCGAGGAGGGTGGCGGCGGCGACGGCGACGACGACGGAGGCGACGGTGACGG
CGGCGGTGACAGCGGCAAGGGTGGCGGCGGCGACGGCAGTGGCGGCAGCAAGGGCAGCAG
CAAGGGCAGCAACAAGGCCAGTGGCTAGACGCCACTAGTTTTATATGTTAGTGTAGATTA
GTAGTAGAAATAGTATTAGCGAAGTAATGTAGTAGAAGCTAGTAGTATAGTTAGTTAAAT
GTAATGTAGTAGAAGGGAAAGCATCAGCTCATAATGAGTTGATTTGTAAGTTCGGTAGTA
CTTCCCGTATAATGGAGAATGATTTCAATCCCT
>Z27kG1_16959
AGAAAGTGAAGCCCGTGTACATAGCTCGCAAGGTGTTCTGTTGAAAGCTTCACCTGATGC
TTGTCGTCATTCTTGCGGATTCAAGTATGATTAGTATGAGTATAATACATGAACAGGTAC
CTTTGGACTCGGATCAGAACCACAGTGTGAAGAACCACAAAGAATACGAAGGTTGGCGCA
GAGCCGAAGCTATGCACAGGGGAGCTTCGGTATGATAGCAAAAAAGGGAACCGACTTAAA
AGGGAAAAGGCTATTTAGACCTCGATGGATCACTATAGAGTCATTAGCAAATGTAAAGGG
CATGAGTGTAATTTTACATGGGTTGCGTCCCGTGCCTATAAATAGATGAACAGTGCTCCC
GTACTGTTCACGCTAACTTGACATTTGCTTTTGCATCACGTTCGTACCTTTGCTGTCTAT
CAAGTCGAAGGTGCCAAGTGTAATTCAATATTGTTTTTATTTTCTCATGATAATATAATG
AAGACGAGTTGATAATGCT
>Z27kG1_03687
CGGACCCAAACAGGCAGCTCCAGTAACAGATAACCATGGTGTACCTGTTCTGTGGGTTGA
CCACCATATATTTTTGTTCCGGTGAACCTGAAAGAGGTGCTGGTATACGTGTGGAAAAGA
ATATGGTTAAGGAAGCTCCTGCAAGTCGCACCTCATCTCATACCATGACGACACCTGGAT
GTCTCCTCTCGATGTACCTTTTTCGCTAGGCGTGTATATTTCGGGGAGATACCTAGAGGT
GGATTAGAGAACTTGAAGAGATAGGCTATAACTTTTGCTTAGTATTTGGAGAAACACGTT
AGGCCATGTGTTGGCTATAGTATTTCCTTAACCAAACATATGGAAATGGTGTTAAACGTT
AGATGTTGTGAAGCACTTCATAGGCTCTAATTTGAGTGTTAGTGTTGTTTCCTTTTCGGT
T
>Z27kG1_18662
CAATTCTGTCATCGAACAGTGTCGCCGTCATCGGCTTTGATTGCAAGGAACCGTTCGCTT
GGAGCCTTGGATCATCAACGTCGAGATCTCCACTCAATCAAATTATCGTATCTCACGGAA
GATCGGGCCGTGTCTACTATCAATTGGTATCATATTTCCAGGTTGCCCGTGAGGTACCTT
GGAGAGGACCAGCAAGGACTTGGGAAAGGCCAAGGTGTTGATGAGGAGCAGCAAGGGCGT
ACACAACAGGAAGGGGATCAAGTCCGAGTCGGCTGTGACTCTATCTTGGGTTCCAGGACC
AGTCTGCACGAAAATGGACGCCCAAGATGCATCCGGACTCCGATTATGACGGACTGGATT
TGGTTGGAAAGATAACGAGATTATCTAACCAACCCAACTGGTTCCACCCTAAAATTCATC
CGGAGTCAACGGGAATCGTCGAAACAAGTCAGCGTTCAGATTCTGTTTTGGTGCTGCGAC
ACCGTCTGTTGGGCTGTTGGGCTGTGTATCGCGTTCGAGCCCATTAGGGGCGAGTCCAGA
GCTACGTACGCCCTAATACTCTATTTATTCAGCAGCCGCCGCCACATTTAGGTTTGGGTT
TTGCTTAGATCAATTCTGTCATCGAACAGTGTCTCCGTCATCGGCTTGTGAGACCCCCTC
CCGTAATCAATACAATTTTGGTTGTGTTT
>Z27kG1_22282
CGAAACCCTCGCGCCGTCATCCGCGCCGCCGTCTCCCTCACCCGCCGGCCCCCCGCCGTT
CCTGCCGCGGAGGCTCTCCAAACCCTGCCTAAAGCGACGCCCTCGCCTGCGCTTGGGGCG
TGGCGGCCAGACCAGGCGGTGGGGCCTTTGGGTAGCGTCAGCCGCCGCCGCGCCTTCTCC
TCCTCCGCGGCAGAGTATGGCAAGGATGTGGACGAGGTGAACCGCAAGTTCGCGGAGGCG
CGGGAGGAGATCGAGGCGGCCATGGAGAGCAAGGAGACGGTCTACTTCAACGAGGAGGCC
TCCATCGCGCGTGACGCCGCCAACGAGGCGCTCGCTGCTTTCGACGCGCTTTTAGCGCGC
CTCCCGCCCACCGACGCCGACGCGCTCCGCCGCTCCATGGGGCTAAAGATGGAACAACTG
AAGGCCGAGCTCAAGCAGCTCGAGGACTAGCCGACTAGGCTGCGGAAAGGTTTGAGTTTT
GCGAGAAAATTTGGGCGGAATGTTTGGTTATACACCTGTTCTTTTGAGATAGAGATTCCT
AGGTGTTCCGCTTGGTGAATAAATTTTAGCACAACAATCTGTTGCATTGCCTGTTTCTGT
TGGTTCTTGGTGAGAGGAGATCCGAAGCTAATTTGTAATGTGCCTGGTTTACCACCTTCA
CATGATTGGCCACTGTTGAGGCCTTAAATTGATTTGATAGAAGTTAGACCGATGCGTTCC
TGCGTTGTTCGGATT
>Z27kG1_05644
CGCCGCAGAGGCCCGTGTTGCCTAAGAACGAGTCTTTCGGCATCTTCCGGAGCGTGTTGG
GGATGGACCCGTTGAGCTGGTTGTACGACACGTTGAACTGCTCCAATGCAGGCAGCTGCA
GCTTTGGGATCTCACCGGTGAAGCTGTTCCCGTCCATGTACAGCGTCCCGAGGCGGATCA
GCTTGTTGAAGTCCGGCGAGATCTTGCCGCTGAACTTGTTCCCTGCGATGTCCAGCCTCA
CGAGGTTCTTGAGCTCGAACAGCGACGCTGGGACCTCGCCGGAGAAGCTGTTGTGCTGGA
AGTAGATCGCCCGGAGCTCGGACAGGCGGGAGAGGTCGTCGGGGATGGGCCCCGTGAGCG
CGTTGTACCGGAGGGACAGCGTGCGGAGCGCCGACAGGTTGCCGAGCACGCCCGAGGGGA
GGTTGCCCATGAGCCCGGCCCCGGGGAGGCGGAGCTCGACG
>Z27kG1_22106
GCCGGTAAGGCAACATGCGTCTGAGCGAGACAGCGAGACAGCGTAAAGGGGCGGCCGGCG
GCGGGGTCCTGTAGCACGCTACAGTGATGTGAGGCGCCGCCACCAAGCCGGGTGAGGCAC
CACCGCTTAGATCCAGCAGAGCTCCAGGCGCCGCCAACCCCTGCCTCCAGCTCTAGGCGT
CATCGAGGCGTCGACCGCTGCCTCCAGCTGGCTCGCAGGCCACACTGCGCCGACTTGGCG
ACTCGGATCCAGTCGTCGACGCCCCCTGCCACGCTGCGCCGCCGCCCTCTGCCTGGGCAC
TCGTGACCTGCGTCCAAGAATGCAGCAGCCCCACCCCGGCGTATCAGGTCCCAACAGCGG
GCACTCCTCTGCGACCACCATCGTCGGCTCATCATCAGCAGCAAGAGGCACCTCACGCCC
GAACCCTCGATCCGTGGCCCCGTCGTGCAGCCCCTCGCCCTCTTCTATGCGCCATGGATG
TCGATGATATTTGTGACATTGACAACAATGTGTCCCATGAAGATGAAATACATGGTACCG
GGGAGGATGCTAATGGTAACAACAGTGAACACATGGTGGAGGAGGACCATGTTCCTGCAC
CTATTGGTAGTGAGGTGAATGTCCTCTGCCAACAAGTTATTCGTGGAAAAACAAGTCCAT
AGATGGAGACCATCGTGTAGTGAAGCGACAACTAACAACCAAGTCAACCAATACCCCAAC
AAGCAAGTTTATGGCACCTTCATTTAAAGCAGCAAGGTCAAACGACAACATGGATTTAGT
GCCACAATTGCCATGCTAGAGTACTATATTGTATGATGTAAACTTATTGATATATTGTTA
TGTTAGAGTACTATGTTGTATGATATATACTTATTGTTATATTGTC
>Z27kG1_06152
GCAAATTCGGCGATGCTCTGAAGGCTACAGAGGAACGGATTGTAGAACTGAAATCCAGGA
AGAATTAGCCGATGCTGCTGGTTGTAACGACAGTGAGGATGGTGATGGCAGTGTCCAATA
TACAGTGTATTTTCAAACTTTATTTCAGTAAAGTGCTGGGCTGGAATCTTGTAGTCGGTT
GCATAGCGACAGTTGTTCCTTGTTATGGAGCAATAAGTAATGCATCTGCTT
>Z27kG1_16080
CTTTTCCTCCGACCACGACGACTCCGCCTCCCTCGGTCCCTCCTCATCCTCTTCCCCCAA
GGAAGGCAAAGCCCAGGCCCAGACCCAGACCCGCCGATAAAGGCCATGGCCGCCGCCGAG
CCGCCGCCGCCCTCCAGGATGGGCTTCTTCGGCATGCTCAGCTTCCGCCGCAGCGCCACC
GCCGTCGCCTCCTTCGACCCAGCGCAGGACGATGAGCTCCTCGCGCTCGACGCCCTCCAG
TCCCACGTTGCCGCCCGCCTCCAGGCGCTCTCCGCGCACGCCACCCCTGGCCCTGGCTCC
CCGTCGCTCCTCACCCTCCCTTTCCTCTCGGAGCTCCTCGACGCCGTCGTCTCCTCTGAC
GACGCCTTCCGCGGAGTGCTCGCGCTGGCCCCAGTCGCCGCCGCGATCGCCAGGCCCCCC
GCCGACCGCCTCGCCGGCGACCTCCTCGACCGCGCCGTCAAGACGCTCGACGTTCTCAAC
GCGGCATCCCTCACGCTGACCACGGTCCGGGCCGCGCACCGTGCCGCGCTCGCCGCCGCG
TCCTGCCTCCTCCTCGCGCCGTCGCTCCACACCGCGCACCTCGCGCGCGCGCGCAGGGCC
ATCTCCAGGCTCTTCCCCGCCGACGACGCATCCGCCAAGGCCTGCGGCGGCTCCGCGGCC
TCGCCCTCCTCGCGCACCATGCGCGCGCTCTCCTTCAGCGTCTCCAAGAACTGGTCCGCG
GGCCGCCACATGACCGCCATGGCGGCGCACCTCGCGCCGCTGCCGCACCCGCTGTCGCCC
GCC
>Z27kG1_05651
CAAACCCCACACGAGCAAAAGCAGAGCACACAGCACAAACCTCTTTCCCCTCCCCTGCCC
CGCCTCCTCCTCCTCCATTCCCCATCCCCCATCCCCCATCCACCGCCGTCGATGGCGAGG
CCGACGCGCGCGCTGCTGCTCCCGCTCCTCCTCCTGGTCCTCGCGCTGGCGGCGCTGGCC
CGCGCGTCGGGGTCGGGCGACGTTCCGGCGTCGTCTCTGAGCTGGGACCTCGGCGTGGTG
GGCGCGGGGGAGGACGAGGAGTTCGGCTTCCCCGGCGGCGACTCCGTAGCGCGCCGGGTG
CTGCAGGGCGGCGGCTACCTCAGCTACGGCGCGCTGCGCAGGGACAACGTGCCCTGCTCC
GTCCGGGGCGCCTCCTACTACAACTGCCGCCCCGGCGGGCAGGCCAACCCCTACTCGCGC
GGCTGTACCGCCATCACACGCTGCCGCGGCTGATCTCGCCGCCTACGCGTCCACCGACGG
AAAACAGGAGGTTCATATCTGTCAATCCCACGCCGTTGTTGATTTGAGACACACCAAAAA
AAATGTTCATCTCCCTCCCTGTCCCTTTAATCAATTATCAGTACCTGTATGCTATTGCTT
GTTTTCTCCTGTCGTTTGAATTTAACGAGAATGATTGGTGGTGGTTGTGGGTTATGCATG
AGTTGGCGCCCACTTGATTCCAGCCGGATTCGCCTCTCTCTCTCTCTGGTCCTGTAAATT
CCATGAATCCATGATTCGTGAGCAACTGGTGTACAAACTACAAGCTGATGATGAAAATTC
CACCGTGAACCAGTGCGATTGTGATTGTAATTAAGTTAGCGGCGGATCCGAGTCGCAACA
ACCAGCTC
>Z27kG1_13897
CTCACCGTTACTCATTACATCCATTTGATTGATCGATCTTTTTATTTATCATGAAATGAA
GCACATAAGAAATCAGGTTGATTGTAGAAACAAATATTGTTCAGATTTTCATGCATAAAG
CACACACGAAGCACAGCTCGTCAATGGAAAGTGGAGGCTTGTCACCCTAGTTTTCCCTTT
GTTACAGATCAATATGTGTTGCAACTCTCTTGTTCTGGTGGGCATATGATTTAGTGCTGA
TGTTCAAATTGCTGGTGTTGCTAGTTCCTGGCATTACTCTAGCAAATGAACCATTTGAGG
GCCTCTTTGCTATCATCTTGTTGCACGGCCTTGATACAATGATTGTCCGTTGGTTCATGT
CTAATCCTACTGAATAGCTTTTGCTTGCTCTCATCCTCTTACTGTATGAAACTTTCTTTG
CAAGGTCTTGAACACTTGTAGCATCAGATATAGACGTGAATGATTGGGCCTTCCCTTGGT
AGTAATTGGACAGCCCTTTCCTGTGGAAATCGTGTTAATTGAACATGAGTTGGAATGCTT
TGCATCTGAAGTGAAATTTATAGAAGTAATGTTGACTATCCATCTTTTATAATCATGACA
TTGTGTTATATATCCACTCAGTATTTTTTCCTTTCAGCAAATATACATATGAAGTTGAAC
TCTGCTGCATGCTTATCATAGATCTTGTGCAAAAGGGAACCTCTACTAGTTATCACAGAG
CAGTATCAAGTTTTGTTGAGCTGAAAGTGAATTTGCAAGCTTTTTATAACAAATAACAGA
TCATTCCATTGTATGGTAGGGACAGAAGCTTGCTGGTTTAATAGAAGATAATAGTGCAAA
GAAATCGCAAAACTTATTGAAGCATTTGTAATTTTGAGGCTATATCTTTTTCTACCTTCA
TCATGAATGTAAAAGTTACAAAACTACATTGTGAAGCCACATTGTGATTTATTTGTAGAA
ATTGGACAGCTTTTATGACTTTTCTTCAAGGTAAATGATTATAAACATGCACCTGATTGG
AAGCTCATCTAGCAGCGAGGATAACTCATACAGGGGACCCTCGGCGTCCAGATGCAACGT
GCTCGAAGATGCTGAGGATGGCTCAGAGCGATGGCCAGGTGGGGAAGAAGTTGCATCATC
AGACACGTTGGAAGCTGATGAGCACAAGGACCCACTGGACGCGCCCGAGAAGGAATTGTA
AGACTCGGAGCTTTCGTCACCTGGTTTATTGCAAATCTCCTTGTGACACGAGGGTACTCC
ATGAGGTGCTAAGTTGTAAGGCTCTGCCATTCAATGTTTTGACATCAAAGGGACGCAGCT
TATGTGGATATATATAGGAGAAAAAGGGAGAGCTATCCAAGTGGTTGGATAAGCGTCTTG
TTTAGTCGGAGAAATTTTGTGAACTCACGGCCGGAGAGCGAGTGATAGTTGCCCTTACTC
CATGTGATCTTGATAGATTAGTACATTAATATTTCTTCATTTCTTGTGCT
>Z27kG1_11578
CGGAGAAGAGATTGAGGCAGAGCACGCACGCGACCAGCAGCACGGCTGGGATCCACCAGC
TGCCGCCGCTGTCGGAGAACATGGCGCACAGTAGCAGGCACAGTAGCAGCAGCATGTACA
ACCCCAGCCCGGTGCCCGCGCCGCTGCCCCACTCGCCGCCGCCAAAACCACCGCCGTACC
CGTACCCGTACCCTCTGTCCGGCCTGTAGTAGTATATTCCGGCGAAGTAGACCACGACCA
GCAGCAGGAGAGCGGCGAGCACGATGTTCTGGATGAGGAACATGACCAGCACCAGCGCCG
CCGGCACTAGCACCACCTCGCTCCGGTTGCCGGCCACGGCCAGGGCCAGCAGCAGCACCC
CGGCGCCGAGGACCAGGAGCACGGCGTTGTCCGCCACCGTCTCCTGCACCTCCGTCACCT
GCTCGTACCACCCCATCAGGGTCTCTTGGCAGATGACCCATCCCAGCGCCGCCACCACGA
GCAGCGGCACCACCGGCGACGGCCCCCGGCTCGCCGCCCACGACGGCGCCCCGCCTGGGC
TTCCCCAGTAGCTCATGGTCACCTCTGCTACACTTCTACCGAGATATATATATATCTGAA
TATACTTCTTTTGTTCTGCTGTTGTTCTAAGTACCGTCAGACTGCTCGTTGCAAATGGCG
ATGCAGGCCTAACAAGTTCCCTGGCATCTATATATATGGATCCGTGCTCATATTGTTCCA
ACTAATTTTTAACCACCTGTCTCTGCTTTTGTGCGTGTAATGCTGATGCATATCTGATAT
CTCTCTGTCTGGCGTGTGGGCAGGGCAGGAGCCAACTTTGGTCTGTGGTAGATGAGCTGA
TCCTAGAGAAAGATGACACTGAAGGCAAGGACTTTGCAGGTCAGGTCACTCTCGTGCTTA
AGTCACAAACTAATTAAAGCAGGGTTTAATGAAGGAAAAATGTCCTTTTTTATCGGCTCA
ATTAAGAGTTACAAGCCGCTTGAGTAAGCTGAGAACGATGGCTGATATCATGAGCTGGAC
CATGGATCACTCCAACCACAAAAACTGTCAGCCCATAGTGGGAGCAGTTATGGCTTTCGG
TACAGTCGGCTTAACGAAGGAAACATTCTTTTTATCAACTCCATTAAGACGTGTAGTTTG
CTCTGCTTGAACACAAAAGTTCAGTGACTTATACCAAATCGGTTTCAACAAGCCATAGGG
AAATTTGTTTCTGTACGATTCTAGAATCTGTGCATGACAGCAGCAAGGTGAATAAAATTG
AGTAATAACTGT
>Z27kG1_06159
CCAGTGTCTCCTTGATGCCGTGGCGCTCCTGGCCGCCTCTCCCGACGCCATCCCCACGAA
CGCCTTCTCCGACACCGTCTCCGCTCCGCCGTCTTCTCCGACGTCGTCAACTTCCCCTCG
ACAAGAGTGCAAAGTGGAAACAACACATGAAGTCGACATGGAGAAGGAAAATGCAACTAC
AGTCCACATGAAACTTGTGAAAAAAGAATTAAATCCCAAAGTTCCTAATGAAGAGACTTG
TATTACAGTTTTATGTTATATTGTCTATCTATTTGTGTGAATGGAGATGACCTTGATGAA
TGGATTAGCTTCGCTAATGCTTTAGTTTGCTGCTGCTGCTTCAGTTTGCTACTGATGATG
CTTCTACTGCAATTTACTACTTTATTTTGCTCGACAAACTATTGTGATG
>Z27kG1_10002
CGCCTCCGCCCTCAACCCTAGCCGTATCGCGCCCTCGCCCTGCCTCCAGCCCCGCGCAGT
ATGCTGCTCGCTCGTCGTTGGCTACTCGCCTGCTCCCATGCTCCCTCCGGATCTGCTGCT
CTCGGGGATTTGGCGCAGCGGCTTTGCGCCTCCACACTTGGTCGCCGGCCTCCTCACCTC
CACAAGCCCACGTCATCGCCGTCTCCTCTTCGCCATCGCCCCGCTCGCCTCCTGTGCCAA
CGACCCGACCAACCTCGCCGCCAAGCAGGGCCACACCGGTGTGAGGTGCTATGAGCATGT
GACTCTAAATCTACTAGTCCTAGAATGGATTACAGTTGTCAGGAATTTTTGTTGGGACTG
TGATATAAAAAAGTTGAAACTTTCATAGCTTACCTGCCGAGAATGCATTGTTGAAGTTGC
AAAGATGTATGTCTAAGTTTATTTTCACATAATAGTATATTTTTTTTCTATTATCAAGAA
TTGTTTCTCAATACATTCATGAGTTGGAAATTGTACTGTGAGCCTTTCTATATTATATAG
TCTAGCTAGCTCTACAATAGAGCTCTAGTACAGACAGAACACATGCTTTCATACTCCTAT
GGAATAGTAGAATCAGGTAGCAGAATTAGGTGTTCATTAACCATGCAAATAATTAATTCA
AGTTATCTAAATAGGCCCTTAGTTTATAATGCTGAAAGTATAAAAAGTGTTCCACTCTCA
ATACCGAGAATAGGAAGACTCCACCATGTATATGTGTTCTTATCAGGTGCTCTTCTTTCC
CGATAAAATAAAAATCCTTTGCTTCAATATGCTACATGATACTTTGTGTATAGATAAAGG
AATACATCCATATGATGTTCCTGGGAGTTAGTTTGATGTCCATATACTCCATGCTTGCTG
ATTGGAAAGGAAACTAGTTATTTCGTTTGAAGTCATATGCTGCTTGGCGTCATTCTAATC
CAAGTAGCTGAGGGGTCAACAGTGGCTAACTTCCCTGTCACTTTATTCCAAAGAGCAAAA
GGGAATCCCACCCTAGCTGTGATATTTTCCCTGGATTATGGTTGTCCAGGAATCCTACAT
GGAGTGGAATTTATCTCCGGGTTAATTAACCTTGGTTGCCAAACTAGCCCTCAATGTGCG
GGACAAGAAGGGAAATACTGCTTTGCACATAGCTACACGGAAATGGAGGCCCCAGGGATC
TGGAATAACAGGAGCCTGATGGTTGCATCAGTAGAGTTGACCACTTCTCAGTATTGCGAG
ATGCATCTTACATGGTCAAGAAGATAATTCCTATTCTGAGCTACTTGCTCGTGTACAAGT
CTCCTTATCATGTCCTCCTTTCAAGCCAGTCTATTCTTTGCTTGATTCATCACGGGTGCA
CATTATTGTAATTAGAATCTTCAGAGTACTCGAAGGATAGTTAAAGCTGTTTAGCTAGTC
CTTCAGATTACTGAAAATATAGTTAAGAACATTTGTATTTTGCTATTTCGATTTCCAACA
GTACAACTATTGAGT
>Z27kG1_05658
TCTTCTTCTACCTCGCGCACCCGCCGCCGCTTGCTGTCTCCTCTCTCGCGCGCACCGGTG
TTCCCATCGCCGTCTCCTTATCTCCCTCGTGCAGCCGCTGTTGTCTCCTCTCCACCCTTG
TACCCGCCGCCGCCTCCTCTTCAGATTTCCTCTTCTTCACCCTCGCTGCCTCCTCTTCAC
CCTCGCTACGGCCTCCTCAAATCGTTGAGACAACTAGTACAGTTGAGACAACTGGTGCGA
GGTCGGACGGCGGGGACCATGCGAACAAGCTCGTTGCTGCCTTCTCGGCTCGTGCACCCT
CATCTCAAGAAGTGAATCGCCTCAGGTGATACACAAGGGATTTTCATCAACAAGTGGTCG
CCAGAAGAACTGAAACATCAAGATGGCGTTTGCTTTTAGGTCATGCCATTCAGGAGATGA
TGTTTTATTATTATGCACTGAGACTATGTTTGACATTGGTCGTGTACACTGAGACTGTTT
TATTATGATGCACTGAGACTATGTTTGTGTACACTGAGACTATGTTTTATTATGATGCAC
TGAGACTGTTTTATTAAGCAGTGTGAAGTTCACAGCTGCTGTTCTCATTTTAATGCAATT
GTGTTCAATGAGCAGTGTTGAATGAC
>Z27kG1_01312
GCCAATCCTGAATGTTGTGTTATTTGAGCAGCGAACATTGAGTTTTCTGTGTTCTTTTAT
TTCATTTTTACAACTTTACTACTTGGTCGGTCCTAGTCATCCTATTTATATCAGGACTAA
TATACCAAATTGGGTTGCATTTAGGGTTGCAAATTGGGCTGAGAACATGAGCCCAAGTGG
CCTAAGCCATCTAAAAGCAGCTCATGTCTTCAGCTTCCCAGTAATTCCATTCTGTTTCTG
GTCGTTCACTCCCTAGTTGTCCAACTTATCGTCATTGGTCGATGTCTAATCGGACATGAT
TGGTCAATGACTAATTGGACAACCATAAAACTAATCGAGTCGGAGCACCTAGTTAAGTCC
AGGATACTAACTAGGGCAACTAATCTTGATTAATCAGATGACTTGGTAACACTGTACTTG
TATATGGAACAAACTAGGCTCTACGTTTGTGGTGTAGTAAGTGGAATTGACCTTTTTTAG
CATATTCAGTTTGTATTAACTAGCATTATAGATTTGTCTCTTCCTGTCTCTTGTTTGTAA
TTCCCGGCTGCGCTTCTTACATTGCAGGTGAAAGAAAGCGAGGCAGGCCCTTTGATCGCA
GACTCTATGAGCAAAGTTGAAAACGGGGGTGGTGGTGTTGATGACGAGCCTTTGAAGGTA
CCCATGTGGAGCTCAAAGTACTCGCGGGAGTGAAAAGGTCACGATGGCATGGCACCATAC
AGGATTCAATTTAGTAGGCAGATAGTAGGGTTGGAAGCCAACCCAGAGTGTAATGAACAT
TTCAGTTACATTTTTGGGCTTCTTTAGTGTCGCAGTCTACTAGCAGTTAAAGGATCTGTT
TCTTGGAAGGATCCTACCTTCAGGGCTCTCAGACCTACCTTGAAACTAGACAGCAGGTAT
TGTATGATTGTATCTCGATATGCTCCACATCCTCTTACTGTAACTTCCAACTGGTACATG
GCGTGCCTATATCCAAAGATAGACCTCATTCTTTTTGTATCAAGAAGATCCGGATAAGAA
GACTTGTGC
>Z27kG1_15557
TTTTTTTTTACATCCACAAACACAAATGATCCAAAGGAAAACCAGAACATCTACAACCAT
ATTTGCATATCTTGGCAGACATCTACCTGACTGTCTGGTGCGTATCTGGGTGTGCCACGA
CGCTGCCTTGCTAGATCTGTACAGAAAAGACCCCCCACAGAGGCCAGCTGCAAGCTTGCA
ACCCCGATCGTGCACGTGCTCTCCTTTCCTCACTGAAGACCTGCTCGACGCTGCACACAC
TCCATCTCCATGCGCACCAGATGTTTATTGGGAGCGGGAAAATGTTGAGG
>Z27kG1_15708
AGAGCTAGCAAGCTCAAAGAAAACTGAGCTCGTGTGTAGTGAGCAGCGAGTAGTGAGTGA
CTGGTGACCATTTCAAGAACAGCGCCGCAGCAGGGAGCTAATTCGTTCGTTCATCGTCGC
ATCATCAGTTTGATCCTTCGACCCCATAGCTTCCTGCAACTTCGAGCTCACTAAACAACC
ATGGGAGGCACGCTGGAGTACCTGTCGGATCTGCTGGGCGGCGGCGGCGGCGGCGGCCGG
CGCCGGTACAAGAAGAGAAAGCAGTTCCAGACGGTGGAGCTCAAGGTGCGCATGGACTGC
GACGGCTGCGAGATGAAAGTCAGGAACGCGCTCTCCAGCATGAAAGGTATGCATATCTTC
TTCATCAGATTCTACTCCGGAGAAATACAACAACCTGCTGCTAATTGTTTTGTTGCATCG
CCTTGTTTGCGTCCATCATCTGATCATCATCGTCATCAGGGGTGCACTCCGTGGAGATCA
ACCGCAAGCAGTACAAGGTGACGGTGCAGGGGTACGTTGAGCCGCACAAGGTGGTGAAGC
GGGTGCAGGCCACGGGGAAGAAGGCCGAGATCTGGCCCTACGTGCCCTACACCCTCGTCG
CGCACCCTTACGCCGCGCCGGCCTACGACAAGAAGGCGCCGCCGGGCTACGTGCGCAGGG
TCGACGCCGTCATGCCCGTCTCCTCCACCTACGGCGGGCCCACGGCGGCGGCCGGCCCGC
CGCAGGAGGAGCGGCTCGTCACCATGTTCAGCGACGACAACCCCAACGCGTGCTCCGTCA
TGTAAATTAGAATTATTTTTTCTTTTCCCCTACACACCACCGTGGGTGCATGGCGCAGCT
CTCTTCGACCACAGAAAATGTAAACCGTACGTGGATGCATGTCAAAACCATAGATGATCG
CCTCGGTTGGATGTCTATGTCCATCACATGTGCATGTACGTACGTAGATGTATGTTGTTG
TATGCTTTGTATATTATTAATTGATGGAACC
>Z27kG1_17456
TCGAAGAGAGGCGGCTCGCTGTTTACCTGGCCAGGCAAGTGGCTTAAACTCGGTCATTCA
CGTAGTTGAAAGCTGAACTGACTGCGATTTCTCGTCAGAGGCCAATGTTACCTGTTGGTC
GATACTCGATAGTAGTCGGCCTCGTTCGTACCTTGCAGTACTATTCTGATTCATAGCCAT
ATTTGCTACAGCTAGTAAGGATTTATTTGGGTACTCTAATATTGATCTCAATCCACATGT
GTTGAAATGAATTGGAGTGTAAATTAATTTAAGTTACACTTCAATCTATCTCAATACATG
TGGATTTGGGAGTTTTAGACCCGTATCGTAAGTTGTATAGCTTCACCTGGTTGCATCGTG
GATGACCTGTTATTGTTTATTACTGTTATCCAAATATCTTGCCGC
>Z27kG1_04226
CAGCGTGCGCCGCTCAAGACCCATGGAAAAATCCCGCACGCTCCTATCCTCAGTCACCGC
TCAAGCACCGTTTAAATTGGCCGCTGCTTCCATCCCCTGCCCTCTGCTCTAGCTCGTCGC
GCGTCCAGAAATTCCAACGTCGTGGAGCCCTGCACGCCGCAGTCCTCTAGCCCTCCCTGC
CCCAGCTCAAGCCGCGGTCGTGCCGTTGTTCTTCGTGTCCAGCACCACCAAATCACTGCT
GTCGTTCTCTGCAACTTCGGCACAACGTCGTTCTCACTCGCCCGCACCATGACCTTCTCG
CGGTCTGGTTCATCACTGTCCGAAGGCTCGTTTGGACGGAGCTCCTCAGCCGTCGCGCCC
TCTTTACCCATTGAGCCGTGTGTTGTCGCGTTCACCTCGTTGTGTCGTCATGGACTTATC
GACGTACTGCTGTGGTTCCTGGATCGCGCTCGTCTCAACTCGAACAAGTCGTACTGCCAT
CACCGTCATCAAATGGAAATCGTCGCGCTGGCACGTTGATATCATCGATCGTCGTTCTCG
TCTACGCCAAGTCCCAAGCCGTGAAGACAGAGCTAGCAGCATGATGTTCGTGTGGCACCT
GCCAAGCGTTCGACAAATTGTTTGTATTGGAAAATCATTACCAATCTCGCGGATTCGAGT
CAGGCTGATTATGGTGCTCGTCGTCGATTCATCGGTATTGTCCTGATCGTCGCGCGAGCG
CTCTGGCTGCGGGCTGTTCCTTCGCGGCGGACTCAGCCTCGCCTTGCTGCCTACAACGTC
ATCGTCTCCGGCTCTTTTGCTAATATGTGCCATCAACCGCCGTCGTTCTTGTGATTTCAA
ATCGATTTGATCTTGGTAAGTTAAATTATTATTCCTATTAGTTGGACTGACGAACATAGT
GAGTAGATATCGTAATTGTCAGTATCGATTTGGTCGCAAACACGATCGACAAATCAACAT
TAATTATTTGATATATATGTTAGGTTGAGGTTGTCGATTATGCGGAGCGTGCATGGTTAT
ATGTAGATGTCACGTGTGGTTGTATTGATAAACATATATGAGATGTTTAGGCGAGCTGAT
>Z27kG1_18164
TTCAATCCAAGCTTGAAGGTGCTGTACGAAGATCTGCTGATGGAATTCAATGTGAAGGGT
GCCGACACAAGGAAATTCATCGATGAGAAGTTGAAGAAGAACAAACCTGCAGCCGCCTGA
GGAACATGCTTGCAGGCAAAGCTTTTGTAGGTATAACTGGTCTTGGTGGTGATATCTAGG
ACCCGGAACTTGCTTGCTCACATGTAGTAGAGAGTATGGTTTAGGGGTGGAGTGCTGAGA
GAGTTCTCTCTCGGCACTATTTATCGCCAATCTAAATCTAATGATAGGTTTACCGCATCA
TAAATATATATGTAACGGCTATATCGTCTTTCGCTGATTGTTCTGGCATATCATGATAGG
TTTACCCAAGGACGAAAGCTAAGTACCAATTGGTTTGGAACTGTATTACGGTCTACTTGT
TTTTATATATTTGACGCCATATAGTTCAATTCT
>Z27kG1_04236
CGCTTGTTCTCATCCTCTAGCTGCCGCCCTTGCTTTCCATGGCGGCGCTTCCTGCTGCTG
GCAACAGCACCGACCGCCCTCCCTGCTCGCCGTTCCTATTCTCTGGCGCTCGCCCCTGCC
CCAGCCATGGACGCCGTCGACCTCGACTTCCTCTGGCCGCGGCATCCGTCCTGCTCCCCG
CTCCATCCATTTCTCCCTCCTATGGCGCACTCCTTCCCCTAGTCGCCCATGGCCGCGCCC
TCTGCTCCTCCCCCTGGCGTCTCCTTCTCTGGTTACAGCTGTGGAACAGCAGCTGCCCTT
GTCCCTCCCTGGCTCTAGCTCTCCAAGCCGATGCTGCTCGCTACCCCTCTCCAAGCTGAC
GCCCCAACCATGGCACTCTCTGCTCCTCCAAGCCGGCGACCCCTCCTCTCTGGTTCAGCG
CAGGGGACTCCCTCCATGGCTGGCGCCCCTGATGGCCGGACCTCCACCTCGCCATTGCCG
GTTGCTCCTGCACTAGATTATCTTCAAGCCCGGTCGCGGTATAGCAGCAACAACCATGAA
ACCCCATCGTGTCGCGCCCTCGACGTGTTCGACAGAATATCGCAGCAAGCAGTGCCCTCC
CCTTTTCTGCAGCAAGTGGATGCCCCCAGCCCCTCCCTTGTTCCCATGGCCGACCACCTC
TGCTGCTCCCATGGTGATTTCTAAATCCCTTTGTTGTTTTACTAGTTCTTATTAATACCC
TGCTGATGTGAGGTTTTATGTGTGTTGATGTGTGCGATATGGAGTAAAATCCTTGGAGAA
TTAGGTGGAGAAGAAGGTTAAGTTCAACGCTCCTTAGGTGTTCGATGGTATGCTCGAACT
GGTGGCCGTCTTCGTTCTTGCTGAAATCGAGTCGGAGCATGATGTGGTACGCTAGTTGAA
AATCGTGCGAAGCGAAGGGTGTGGATCAAAACAACTCACAAGACGATGTCGGCCGATGAT
CCTGAAGCTAGATGAACTAAGCGGGTGTCAGAATAAAAGTTGATCGTCAAGTGGCCATCA
TCTAACAACACTAACATAGTGTTATCCCAGGTTATAATTTTGTTCTGTTGTGGATGGTGC
TAAGTGCCGGTGGGCTCGGCCTTCTTATATAAGTATATCCCATCTTTGGCTTCTTTATTG
AGGATTGTCACTTAAGCTAGCATGTATTTTAAACCCTATAAGTATTTTATAGATTTTAAA
TTGT
>Z27kG1_15562
CGATGAGATCCAGAAAGTATTATCGAAGTACGAGGAGATGAAGCAGCCCAGGGCCTCCGA
GCATGCAGAACATGTACCAGTTGTCATACCGATTGCTGCGGAGCATGAAGATTTGAATGC
TGTTGGCAATGAAGACGCCCTTGTCAGAAACCAGCTGCCGCGAGAGCAACGTCAGGTGGA
GATGATGACATCCTTGATGATCTCGACGAGATGATATTTGGCAAGAAGGGAGGTAGCAGC
TCCCAGGAAGGTCCGAAAAAGCCAGATCCGAAGAAGGATGACCTGATCAGCTTTTAATTA
CCTTTCCATAATCGCAGCCAGTACTTGCTATTGTCTGGTGCTGTACCCACTCGGTAGATT
GAAGATTTTTATTCGCATACGATTCATACCGGTTTGTTCAGTTAAGTCGCTACACTTTGT
CAATCTTGTTTCATGGCTGGGTCCCATGACCATGAATGTATTGTATTGGATGGTGGATTA
TGCGAGACGGCGGGAAAGTGTCCAATGTGGGTGAATCTTTATTCTTC
>Z27kG1_09597
CCCTCCACACAGAGAAGCAAAGAAACCACACCACAGTCGTAGGGGAAGGGAGAGGAGGGA
GGGTGGCTTCTGCTGGGTTGCCATGTGCTATGAGGTAGAGAACGGGATGCAGCCAAGGAT
GACTTGCCGGCTCCTGGAACCTGGAGGCGTCTCAGCTTGCTGTGCTGTGGCTTAGAACTT
AGTCGGCAAGTCTGTCCTTGGCTACACCTAGTTCTCTTCCTCTCGTGTATGGCCCTCAAG
CACCGTCAAGAGATCTAGGACCTGCATTCATATATCATCAGCCCACTCCAGAGGAAACGT
AAGGGCAAGTATGCATCTAACCTCAAGTTGACATATTTCTATTTCTCCTGCAATTTTGGG
TCTTCCAAAAAAATCAGAAATTTGAGATATATGAATATTATTACAAACATACAGGGCTTG
CATACAATACAAGCCCAAGCCCCATCTGGCATCATACGTCAAATTTCATACATGCATCTG
TCAGACAATATATATCCTCACTATTTTGTACCATTATCGCATGCTAATCTTTGATGTTTG
ATGGAAAAGAGCCACTTACTTGTATCCCCTATTCGCCTGATGGCGATACAGACGAAAAGG
CCAAATCGAAGTACAGCAGGCGCTGCACGACAAGATTCCTCGAGGCTCCTGATGCTCAGC
AACAGCAAATTAAATGTCGTCATAGCATCTACAGTAATTAAATTGTGTGGCATACAAAAG
AAAACATGTACTAGCATGCATGACAGGATATCGGGGCAGAAAGGTAGCATCAGCTAGCGT
TGGAGTTGATGCGTACCATGTTGAGAAAGTGTTGCATTCTTTTATTCAAAAGGGGCAAAA
TGAATAGACGATAGGTTACCACTTTCCCCGTGTGATTAGTAATTGTGGTCCCTGCTTCAT
GTGAAAAAGATAGGCTATCTTATGAATACCAAAGAGGGTTGGACGGCTAAAGCCTAAAAA
CGAGATCTAACACATCATCACATCAGCATCTAGCGGCGGCCTTAACATCATTAGGTCATA
TGAATGTTCCTTTCTATATTTCTGAAAGGACAACGCTGGAAAGCAAGGCATATTAGGCAT
CATCTGAACTTCGTCAAAATTGAAGATTTCCAGTGTACTGGGCTAAAAAGTTACCGGCAA
TATAATGTATAT
>Z27kG1_07550
CTCGACGGTCAGGCCTCTCCTTAACCGCGGATGCCGATCTCTGCCACCAGCGCACGGTAG
ACCATCATCCTCCTCCCTTTTGCTGCGTGCCTAGGTCAGACCTCACCTTGCCACCGTGTC
GTAATATCTCTGGCGCATGCGCCCAGCACCGCGCACCGGGCGCTCGGCTACTCCTTGCCT
CATCTACACCAGGTCATGGCTCCCTGATGTACTCCCCATTCCGGCCATCGATCCCTGGTG
TTGGTGCTCCCTTTCTCCTGTGCTCGCTAGGTATTCGGTGGGACGCCTGAGCCATATGAT
TGACGTCGTTCTTGTGTATTCGGAATTGATTGATGTTGGTAAGATGAATTGTTATTTCCT
GCTATTGAATTAGCGAGTAAATTAGATAAATAAATTAGTGGTAATGATTCTTTGTCCTTA
GCAGATGTGCTCTGGGATAACCTCATGATCCGTAGCAGTGCTTGCGTGCTAGTCCATTGA
GTTATACATGGAAGGATTCTGTCCTCTCTTTTGTTTGTAGATATTGTGGTGGTATTAAGT
ATTTGTTGTGCTTATATTAGATGATCGTTGAAGTGCCTCGCCATAAAGTGTTTGTTTAGT
TGTCCCATTATTTATAATGATACGACAAAGTCTAGGTTTGAGGTATGCTCTAGCTTAGGG
AAATATAGAGCGTATGCATAGTTGTGATTTCTTTTTTTAAATAAATTAAGTTGAACAGGA
GGAACTCGAGTGTTGAACTTGGTATGTATAGTTTGCTATTTCTCGATGTTTGAGTTAGAA
CCCGTGGTCGTCATTGTTGTACTCAGTCATTTGTGGCGTCTAGTATTTTCTCACGAGTGT
TGCAGCACCTCGTCATTTTTCTTAATTCTATATTGTGTGTAATATGTTGTGTTACTCTTC
CTTATGTTTGTACATGTGCATTATGCATCTCATCAGGTACGCTAGTTGATCACGTGATAT
GGAGGACTAGAACCGAGTCGACCACAAGATGTTGTTAAGCGCGAGTTTCTTCGTAAGGTG
ATGCTGATGGATAAACTTAAGGATGGATGGCCTGATCAAGTGCCAGGACAAGGAAGATCA
TCAAGAGATCGTCGTCTAACCAACACTGACTTAGTGTTATTCCAGGTTTTACTTTGTGCT
GCTGTTGATGGTGTTAAGTGCCGGTGGGCTCGGCCTTCTTATAAGTCTAAGTAACTCTTC
TATACTTCTTATTGAGGATGGTCACTTGAGCTAGCATATATTTCAAACTTATAAATAATT
TATAACATTTCAAAGTTTATCACTTTGAACCACTTTTGTAACCACTCCGATAAATATAAT
GTAAATTTGTTGTAACTTGTAAAATTTGGTAATAAGATTTCTGCTGCAAAAAAC
>Z27kG1_05807
CGCCGTTGTTCTATTTCACGCGTACAGGCACAGCCGCAGAGCCGCTCCTCCTTCCTCTGC
GCGCCGAGCGTTTCTTCTTCCCCCAGCCGGCTCCCTGCTCGGCCCCGCCCTCAGCCGCGC
CCTGGACTTCCTCCACTGCGCCCAGCTCGGTCTTCTTCCTGGCGTCCGGCTGGAGCTCCG
TCTTTTCTTCCTCAGCTCCCATGGCGCCCAGCAGAGCTCTCCCTCCCCTTCCCATGGCCG
CCGCGCCGACTTCTCTGGTGCGCCCTGGCGTCTGCGTCCAGCTGAGCTCCTCCAGCTCGC
GACCCTCTTCCTCTCCCTAGGTCCTCGCGCGCGCCGGCTCTGGCTCGGCCACTCCTCTTC
CTCCTCCCGTTCCCTATTCGCCCCTGGAAGATGCGACATCTCCTGTGCTCGGTGCCGGAA
TTTCTGCGGGCTCTCTCTCCACAGCCGAGCTCCCTCGCCATCGCCGGAAGCTTCCTCCAG
CTCGGATCTCCCTCGCCGTCGCCTCTTCGTGCTGGCCGACCAGCCCGCCATGGTGGCACG
CGCCCCTGCTCCTTGTTCCCGGCTCGCTGCTCTGGTTTTCATCTCTTCGCGTCGGTATTG
CTGTTCAAGCGCTTGCCCAGTCCCTGCTCCTCCAAGTTGCCGAGGCCCCTTCCTTGGTCG
TGCTCGCCTTGATCGCGGCGGCGTTGTCCGTGGCCCGCTCCGAATCATGCTGGCGAGTTT
CTCCCCCAGCGCTGTCTGTTGCCGGTCATCTTCTGCTCGCTGCGCGCAGCAGCTGAGACC
TGCTCATGTCGGTCGTCGTTTACATCGTCGCCTGGCCGGGAGTTGTCGTCACTAGCTCGC
TTTCGTCCAAATCGCCACCGCGGATGCTTAGGTCTCTGACCGCGCGTCTTTTTATCTCGC
GCTTGTCTCGTCCGATGCCTCGGCTATGCCGTGCTGTTTGGTTTCCTACACCACCTATTT
AGCCCATCAATGTATCTACTTGCTCGCTGGTCGCACTCGTCTCGTCAAGCGCACCTATTC
AGCCCATCAATGTATCTACTTGCTCGTTGGTCGCACTCGTCTCGTCAAGCGGCTCTGTTG
TCCATTTGTTCATGTTGTCGCTGTTCGGACCTGTCATTATAACTCGGTCGCGCGGCAAGT
TAACAACCTCCTTCGCTAAGCTGCTGCTCGCGGATGGACCGGAAATCACTTCGGCGATCT
CTGCAAAACCATCCACTCCCCTTTGTCGAACTTCGGCCTTATCACCTCGGCGCGCAACAA
CTATCGTAGCGTGGGGATTCAGCTGCGTCGCTTTTTCGGAACGCAGATCGCTTGGTGGTG
AAGGCAGTGAAGTACTAGGTTGGTGCTCGCCAAATGTTCGATGGAACGTCTAATCTGATA
ATCGTCGCTGATTGTGGGGATTTTCGAAGTTATTTGATTACGGTACGTGAATTAACCACG
TGATGCGAAGAATCAGAACTGAGTCGACCACAAGATGGTGCTGATGAACGGAACTGAAGA
TAGACAGACGTAACAAGTATTAGAACAAAAGATGGTCGTCAAGTGATCGACGTCTAACAA
ACACTAACGTAGTGTTATTCCAGGTTACGAGTCACTTTGATTGTGGTTGGTGTTAAGCAC
CGGTGGGCACGGCCTTCTTATAAGTCTAAGTACTTCTTCTATACTTCTTATTGAGGATGG
TCGCTTAAGCTAGCATCTATTTTAAAACTACAAATAATTTATAACAGTTCAAAGAATCAA
AGTTATTTCTTTGAATCACTTTTGTAATCACTCCTATCATGTACATTGTAAAACTTGGTG
TAACTTGTAAAATTTGCTAATAAGATTTTCGCTGC
>Z27kG1_07554
CGGCCAGTGCCCCGGCTCCCTCCCCTCCGGTTCTCACCCCTCTTCCTCCTCGCCTCTGGG
TCCCGACGCCTTCCGCCGTCGGTCGGAGCAGCACCTCCGCCACGCCACCGCTGGGTCCCG
CTGTCTCCAGCCATCGCCGCTTCACCTCCGCCACCTCACCACCGGGTCCCGTCGCCATCT
GGCTGCTGCTACCGGTTGTCCTGCACCGCCCAGACGCGTCCTTCTCCGTTCTCCATCCAC
CTCCATCTGCTGACTATCAACTCCATTCGTCTCCAGGTGCAATGGCGTGGCGAGGAAGCG
CGGGAGGAGCCGGTACGGCTGGGCGCGGTCGCCTGGTCTGCAACAATCTGCATCCTGGGA
GGCCATGAGAGAAAATAAGGTGAGGGAGAGTTGATGATTCGTGTAGATTCGAGACAACCA
TCAGTCGACCCTACAAGATTGCTGCCATGAAGAGGAAGATAGAAAACAGCTCGAACATGA
CATCCATAGGGAATGCAGTCACGTTGCAAAGCACCACACCAACAATTACGTTGAGCAATA
TATGGAATAAATTCATGATTGTTCTTCGTGCTTCCTCTGGAATGTACTACTGGAACCTCT
TCTTCACGATTGATGGCCCGAATATGCCAACGCAAGCCTCAAAGGTTCAAAAACCAAGAA
GCTGAAGACAACCTCCAATTAATATGTGCTTCCTTTCACCAAAGACGTCCATACTAGGAT
GTTGGAGACACCACGGAGGATAATGGTGACAATCGATATTGAGAACACAATCTGCATGTA
ACCTTGAACCTTGAGCTTGCGGGCTAATAGACGAGATGTAATGGAGCTAGCCAACATGGA
TGACAACATGAGTGTTGCAAAAATAAAACCATGAGGAATGTTTTCTTCATTTAAACTC
>Z27kG1_05808
GTTCAAGCACGCATGAAGCAGTCATGCAGCTTCCTTCCGGTTTCAGAATCCTGGTCAAAA
TCGAGGATGCATTCACAATCCCAAGGCATAGGAAGTGCTGCAGGGAACGCCCTAATTCCA
CCGCAGCTTCGTGGAAGGAGCAATGTTGTTACTGAAGACATGAGCAAACTCTTTGTGGCT
AAACGAAAAGAGTAGCATCTTAACCTTTTCTGGACCTGAACCTCTGTTTGGACTCCATAG
ACTGATAAACGCATGTACTGGTCCCATAGTGCAATGGATGTGCCGGCATGATCCAAGGTT
GTTGCTGAATCCTAAAGAACCGGACGAAGGATGCTAACGGTAGGACGACCTGGTCTCTTA
GCCTACAGTGGGCTGTTGTCAGATGTCAAAAATGCCCTCTTAGAAGTTTAGAACATTTCT
TTGGTGCTCACTCGCGTTTCATGTTCAACGGTGCTACATGACTGGTGCTGGATGCATGTA
AACTCTGCAACCCTATCATGTTATGGCAGCTAGATGCTACT
>Z27kG1_08665
CGGCGCTTGGCTTCTGCCTTCTCCTTCCCTCACGCTCTCGGTCTCTCCCTCTCTCTCCCC
AAAACCTAAACCCTAGAGCCGCCAGACGCCACTGTCCGTGGAGCAGAGCAGGCTGCAGCA
CCGCCGCGCCGGTGTGCGGCGTGCCGGCGTGTGCCCTCCGTCGTCTGCCCGTCTGCCCGT
CTGTTCTTCGCTGTCTGCTCAAGACACGGTGAACAGTCTGTTCTTCGCCGTCTGCTCGTC
TTCCCCGACGGCGCCCTAGCCCTGTTCGGCTGTCCGGCCTCCGGCGCCCACTTGCCCATC
GCCGGTCGGCGGCTCGCCTCCATGGAAGCCCAAGAACCGGATGGGCACGAAGGTCATTCA
CGTCCGCCAATACCATGAATTTCTGGATCAATGATCAAGCGCACGAGCACGAGGAAGAAG
CTTGTGCCAGCAGCTAAGAAGATTTCAGCGGCTGCTAGCACTGCACCTTCATCATCCACA
TCTTGTTGTGGTGCTGTCTCTGTATCTATAGAAAGCTCCAAATCTGAGTTGCTCATTTAT
CTAGATGAATCAAATGTGTCCATAAATGAGAAACACTTTGATCTGCTTAACTATTAGAAG
GTGAATAGTCATAGATTTCCTATGGTATCTTCTATGGCAAAGAGGTTCTTGGATGTTCCA
GCTAGCAGTGTGTCATCAGAATCCACTTTTAGCACTAGGGGTAGGATCCTTGATGATTAC
AGGAGTTCATTGAAGCCAGCAACAATTCAGGCTTTGGTGTGTGCTTCTAGTTGGATACGC
GGGTCTCGAAGTTCACCTATTCTTTTAACTGGAGAAGGTGATGATGGTGACATCGAGTCC
GTGGAATTTCCAAAGTGTGTGGTGGCAAGTAATTAGGCACATGGTCACATACTCACATGG
AGGAGATGGAGGAGAGGGAGAGATAGGACCCGAGAGAGGAGACATGAGAGGCACATGGTC
AATATATTTTGTTGGCTGTAATTGTAAGCCTGTAATTGTTGGTTGCAACCGTTGCTAACC
TGGCATATTTTGTTGGCTCCCTACAACTTTGTCCTGAACTCCTGAACCTGAAGTCCTGAT
CTATAATTGTTGGCTACATCACTGCGTGTATTTTGGTTCTAGAACTGAAACTCTGAAAGT
ATGAAATTATGGATTATGGAATGGAACTATTATGAACTAT
>Z27kG1_08014
CAAGCTCTCACATTAATGTGAGAGCTTGAGGCATAATTTCTGAAAAAACCATGTCCTTTT
CTTCAGTACTGGCTGTTTCTAGCTTCTGTTGTATGAACCGGCTTCCATATTGATCAGCAC
TAAACTCAACAACATGGCCAGCTATTTCGGAGAGCTCATATGATTTACTTTTGTTGCTCT
TGAATTCCTCCAGGAGAGAGGGCATCAAATTAGCATCCATCTTTCCACTCATGCCTGAAT
TCCATGAACCAAAGGAATTACCGAAGTTTCTCATGCCTGGTGGAAAGCGCATGTTGCGGT
CACCATGCCTAAGTGGACTGCCTGGTGCAATAGGTGAAGAGGGAAGAACAGGACTTGTCA
ATGGACTTCCAGCATAACCACCAAGGTTAAATCCAAGATTGCCACAGTAACCATATTGCT
TTTGTGACTGAAGTAAAGGGCCAAGGTTAGCTTTCTGTGTACCAAGTAAGTCCATGTAAG
AACTTCCCAGATGGCTCCTGTCCATTAGAGGATCATCCCAGGTAGCTGCAATTTGAGCAA
GGTACTGGATATACGCTGGATCAATAGAAGTCTGAAGAGAAGGTGACGCAGTTGGACTTC
CAATTCCATTATAGTTTAGCATGTTAGACATACCAGCTAAATTTTGTCGAGAAGATACAG
TCCCTCCAGGGGATCTAGAACCAATCCTAGGGGAAGGAAAGCCAGATCCAAGAGACAAAC
TGTCAAAAGATGTGAAACTGCCAGAATTAATCTGGTTTCTCATCGTGGATGAATTGGCCA
AATTGGCAGAATATCCATCAGATAACTTAGATTGTCCATGCTCAGGACGCCTCATGTAGT
GCTGCTGATTGCCATTTGGTTGGTCACCCTGTCGATCAAAAAGAAACTTCTGGACGTTAT
CAACATCCTGATAGAGCTGAGACTGGTCCATAGTTTGCCCACTCATTGCCCTAGATGATA
AGTTCATCCCAGATAAGGCAGCCACCAGATCATCAGATCCACCGATTGCGGATGAACTAC
GACGGAAAGAAGAGGAACCACCATTCATCTTATCAGTGTTGCCAACTTTCACACCGATTG
GAGGAAGGGATGGACTAGGGGCCCTCCTCACAAGCTCAGGATCTGGAGATGCACTCCTAG
AAAGAGATGACCCTAAAAGAGAAGCAAATGTATTTGATGGCAGATCATTGTTCGGAATTT
CATCCAAGCTTCGTAAACTATTGCTAGAGTGCAGGCCTCCAATAGTTCCAGGTCCACGAT
TTAGACCATACTGTATTCCAGAAGAACATAATGATTCACTACTATTGTGGCTGGCAGTCT
GCCTATCCATATCACGCTGATACGAATCCTCCTGAAAGACGGTGGAGAAGCTCCTCTGGC
GGGCAAGATCGATCCCGGGCAGGCCGACCGTCCCTTGGGCGGCCGGCTGCTGCTGCCTCC
TGCCGTCCCCGATCCCGCCGAAGGCCGCGGAGCGGAGGCGGTGGTGCGAGGAGCGCCAGT
CCTCCTTGGACAGGAGCGGCGGCGGGAGGCGGGGGTTGAGGTGCGCATTGGAGTAGTAGT
AGCTCTGGTACGCCGGGTCGGCGCGGAGGTCGTCATCCACGAGCAGGTCGGCA
>Z27kG1_18633
CTCCCTCCGCGCTCCATCCGCCACCGTCCGCGCTCGCCTCCCTTCGCGCATCCTACAACC
GCGTGCTCCTTCCTTCGATGGTGCGGATCCCCCGTGACTACCATCTCCCTCCGCCCTCCC
GCGCTCCATCCGCCACCATCCGCGCTTCCTACAGCCGCGCGCTCCTTCGACGGCGCGGAT
CCCGCACCCTCGAATCACGCCAGCAGATCCCACAATCAAGCAGCGGCGACAGGAATAGGG
GCGGGCTACGCGGGCGCTACTACGACGAGGGTGAGGGCGAGCGCTCCGGCGCCGCGGCGC
CATTCATCATAATCGGTCGAGCTCCTGGAGGGAACGGCTGCAGAGCGGACGAGATCGAGG
AGCGGGCGGGCGGGTGCCGCCCGTGACGGCGCCTAGGCTCAGGCTCCGCGACGGCCGCCA
CCTCGCCGCGCAAAGGTCTCACCGGCTCCCGAGAGGACAGCGCCCGCGCCTCCCAGGTTT
CAAAAAACCTTCTGAGAAGGCATGTATAAAACTTTGGGCAAAAGGAGATCTTCCTACCTA
GCATATCTTGCCTCGGAGGAGGGTTGTTATATTCAATACTATGGGTTTGATGGAGGTAAT
TTTTAACAGGCCTGTTGATATTCTAAGGAAATTGTTTGATGGGAACACCTTGAGATCACA
AATCAAAGAATTCTTTAATCGCTTTGGTGCTGGAGAGGCTGCTGCAATGTGCTTAATGAT
AGCTGCGAAGCTACTTTATGTTGAAGATAGTCTGATAAGCAATTCTGTTTCTGAGAAAGC
CACTGAGGCATTTGAGGACCCTGGGCTTGTTGGGATGCCTCAAATTGTTGGTACCACTGC
TTTATCTAATACACGAACTTAGGCTGGAGGCTTTACTATGGGCCAAGTTGTTCAAGAAGC
ATAACCTTTGTTTTCTGGTGCATATGAAGGGCTTTGTTTGTGCTCGTCAAGACTACTTTA
TCTCATATGGGAGTTTCCTATTATAGTGATTCGAAGACCGGCTGGTACTAATAAATGCAA
GGATGGTGTAATTGTTTGTAGGCTTTCAGCTGGGGCCATGAAAATTCTTGAGAGCAAGAT
TCATTCACTGGAAACATTTTTAAGATCTAGAAGAAATAAGAGAAGGGGCCACGCAGTACC
ATTGACACTTACCCTCAAGGGTAAAAACACAAATATCATTGACATTGTGCATAGAGTCTT
CATCAGTATTTCACTGTCAAGTCATTGTTCCATCTTCCTAGGAACTGATATATGTAAAGA
TACATAGTATATTCTTATACAATAGTATATTCAT
>Z27kG1_12473
CTGCGTTGTGTCGCCGTGGTGGGACCGGGTCCAGCTTGCCCGACACTGGATAGCAATGTT
GTTGAGAGGTGCCTGGCAGCAGTAAATGCTCTTGCTTCATACCATTTCAGAGAAAGATTA
GGAGGGAGAGGAGGACAGAACTCGTAGCTCATGGAATCTGCAGGACCAAATGGCAAACTG
CAGATATTTCACCAATTCACTGCTTCCTCACTATGAATCACCTGCTGCTGCTGCTGCAAT
CAACATTCAGTCGACACAAACCAGACAATTCACCTGGACACAAAACTGCAGCAGCAGCTG
TGAACCATTCATTTAAATTTAGACAAAGCAGCAACAATTTCAGTCAATCATTCTAACTCA
AACCAAGCAGCGGCAGTGTCGACCATTCTTACAAATTCAGAGCAAGCAGCCTCACTGCCG
ACCATTGTTTCCACTTTAGACCAAGAAGCAGCAGTGTCAACCATTCTTTCAAATTCAGAG
CAATCAACCTCAGTGTCGACCATTATTTCCAATTTAGACTAACATGCAACAGTGTCAACC
ATTTAGTCAACCATTCTTTCCCCAAGCTGAATGACTAGAGGGGCAATTAGCAGGAGCAGA
AGGAGCATGTGTCGCTAATCATGTTGTTAGCCTTTTTTATTCTTTGCTCCAGAAATTTGT
TATCACATTTCTTTTGCCTTGAAACTTGAATAAACTTTCTTGTAGCAATTGCTAATACTA
GAGGCTAAGCCTATATTTGGGTGCTTTTTCCTCCTATGATTGGCATACAGACATGCAGAT
GGATATTGATAATATGTATTATGAGGTACTATCTTTTATCATGTCT
>Z27kG1_03692
CAAGCCTCAAGCTGGGATTGGCCCGTCGGCAGAACAAGTGCACGCGGGACCGGGCAACAT
TTCCCGCTGCAGCCAACAAGCAGAGGGGGCGACGATATATAGCCACGGGCGGCCGTTGCT
GGATCCGGCATCTTCCTCGATCGGCAAGACGATAGGATGGGGTTCCACCTGCTGGCGTTC
GTGGCGGCGAGGGGCCTCATGCAGGCGTTCAACCTGTCGGCGCCGCTCAGCCTCCGGCTG
CCGCTCGCGCGCCACCTGCCGGAGGCCCTCGCCGTCCTGTACGGCGTGCTCGCCGCGCAA
GCCGCGTGGCTCAACGGCGCCCTGGCGCGCGGCGCCGCCTGGAGCCACAGCGGGAGCCGG
GGCGGCGTCGACGAGTACGTCCGCCACGCCATGCTCAGCGTCTACGACTGAGACCACCGG
CGGAAGGTCGACGGACAGCAGGCGCCACGCGAGGGCGCTTCTAGCTGCTGTCCCTGCCCC
CGTCGTGCTCGTGGTGGCAAGTGCACGCCGCGCCGGCGCCGGCGCCGCCCTCTGCTAGCT
AGCGGCGACTAGCAGCGTAGATCTTTGTAATTCATTGCTCGCTCGCTCGTTTGGCGTTCC
TTCTTGTTCGTAGCATGATTTTTGATAGCATCGAAAAGGTTTGGGAGGTTGCTCTCTGTA
ACATGCAATTGCAAGCCGTCGGTGGTAGCTAGTGGCTGGTAAATTAAATACAAGTGATGA
ATTCTGTT
>Z27kG1_23794
CTCTCTTTCTCCTCACTCCCTCCGTCGATCCTCTGCAGCTTGCATCGGTCGACCAGTAGT
CTTCCACTGTAATCGCCTCTCATTATTCTTTCTGCCACGCTCCTCTTCGTCCTTACTCCC
TCCGTCTTGTCTATCTGTAGCCACTTCGTCTTCCTACGTTTTTGCCAGGATTTGAGGCTG
TCATAGTATGCTCTCTGACCGTGCTGGCGGGAGGAAGGAGATGATTTAAGTTCTCTGCGT
TTATAACCAGAAAGAGGAGGATAATCCAATCATGTGAAATTTATATTTGCCTGTTCCCAC
CATACTGTAATATGAATACAAGGATGGCTTGATCTGGCAAGTGCTCGCCATTCTATGGGC
CCATCATGCTTTTCGAGTACACTGTTTGATCACAAGGAGCGGTCTGCTGCCACTAAACTT
CAAGTTGTTGATCATGATGGCCTGAAAAATTATCGGGGATATGCTCATATGCCTTGGCCT
TAATTTAAACTACTTGTATGAGATGGAGAAATGTCACAAAACACAGGATGAAGACGACTC
CAGGAATCCACCCATGCCTCTCAGTGACTCAGTGGCACAAACGACAGCCTAGTCAGCCTT
CAGCGATGGAGGCCTCCACAGAAGCTACTAGGATGGCCTCCAGCTTATGACCTCTCACTG
CCGACCGCACCTTCCTCAGAATATGTTGCTTCATCACCGCCCTCTCAGCAGACTGGAGTT
TCTTGCACATGTTCAATCCCTGGATGTACCTCGACACCGCGCCGCCGAAAGGATCACCGG
CTTTCTCAAGGGCCACGAGCTTCTCGACGATCTGAGAAGCGAGCATTCTCTCGATACAGG
GTTTGGTTCCAACCTCCGTGATGTCCACCAGAAATTGCATGGCTAGATCCTTGGTCTTCA
AAGACTTGCGGTCCAGCAAGTTCACCAGTTTCTCTATGGTTCTTAGTTGCAGAAATCTTT
GCAAGACAAGGGATCCACCCTTCGCAAAGACGATCTGATGGAGAGCGTAGTACGCTGAAT
CCTGGAGCTCATCGATGTTGCACTGCAGCATGTCAATGAGCTCGTGAACAATATTAAGCT
CCAGGAACCTATGCACGTATGGCTCTCCTCCAGTGCAGGCCAATTTCATCACCAAAAAGG
CGGTCTGGGACCTCACCTGGTTCTTTTCAACCTCTCTGCGTTGTAGCAGCCAAGCCAACC
TATCAAACAGATGGCTTCCCAGAAGGAGGTCCTGCACCCTTGTATCATTTGCCGTTTCAG
CAAGAGATAATAAACCTTGGATGCCTTTAATGATATTTTTGTTGTCTCTCTGAAGGATAT
TATGAAGAATCACCTCAAATGATTGTTGAGGCTTTGGTGATTGCGGCACATTTCTGTCAG
ATAAAACAAATCTTTCCAAACTGATCCGAGCATGCCAGGGCAAATGAAGCAGCACTGCAG
GCCCTATGCACCCTTGAAGTGGAGCACCAAGTTCACAGAATGTTTTTAGCGTGATAATCG
CGTGGTGCTGTGAGATCTCAGAACCATTGCCCAGAAGCACAAGAAGTTTATTGTCAATTC
CTGATTCAATCATTGTCTCAACAGCCTTCAGCTTTCCAACCTTTGTCAGAGATGCAAGTG
TTGTAAACACAATTTCATGCCACTGCTCATTTTCTGCAGTCAAGAGATCTGCAATTCGAA
CCATGGGAATTCTTGACAAAATTTCATCCGCAATTGTGGCATCAACATGCTCAGATATCT
TGGTCAGAACAGAAGAGAGGTTGGCTAGAGTTGAAGTATCTTCACAGGCACCAAGAAGAT
CAATTAATTTATCTATGGAACCTGCTATTTCAAGAGAGTGAGCAAGATTTATGTAGTCTG
ATGGGGAAAATATAACTGTAATTGCGGCAGTGACTGCAAAAATAAGATCTAGTGACCCTA
TAGAAATTATCTCTGCTATTCGAGGGCCAAGTATTTTGCTGAACCCAATTCTATTTGTCT
CAAGTTCAGACAGGGATCTGCATGCCATGAGAGCTTGAGTTGTGTTTACCAATAAAATCT
CGATGTCCATGAATTCTAGCAGAGAAAAGAATGATCCCATCTTCTGTTCGGCTGGCCGTT
TCATACACTCTTTGCCAAAAACAAAAAGCCAAGGAGCTACTAATGCCACATTATATGAAA
TGGAATCAGATAAAAGAGCACGAGTGGCATCATTTGTTTTGTTCTCCAGGTAAAGTGAGA
CCATGTCATGCATATGATACAACGGCTGGTCCTCCAGTTTGATAATAAGTGATCCTTCGA
CTAGTTTTGAAACCACGAGAGAGAACAGTCCGCACTGCTCAAGCGCTGACCAAATGGATT
CCAGACAAGCCTCAGGAACAGGTTCTTCCCAAGAGATAGCTGCAAGAGCCATGAAAAAAA
TTCTTGAATTTTCTGGCATTGCTTCTAAGCTGAACTCAAAAGATCCAAATATGGTCAACG
TAGTCTCCACATCTTTCTCATTGACGTATGAAACTGGACCAGGTGCACATGTGGCATATG
TTGAGAGGTTGGATATAGCTTTCTCCCATTTTTCCACTCTAGTTTCCTTCCTCAGAGCCT
TGCCCATGACAGCAACTGTAAGGGGATGGTGACCACATCGATCCAACAAGACTTCTGCGA
CAGGCTGTGAAGTATAGAGAAGTTAAACATTCAAAAACCATGGTGTTTGGAATTTTTAGT
TATTCTATTTTTTCATGATGTATCTTCTTCTAAAATATCTTACTTTGCAAGTTTGGCAT
>Z27kG1_07713
AGCACACCAGCTCATTTGCTTCGCCCGTTCGCCGTGCGTGCGTCGTCAACCAAAGACTCG
TTTCCTTCTTTGTGCTCCTGTTCGTTCCTTCCTTCCCTGGAACCCTTCCCCCGTAAGCTC
GCCGCTGCGCTGCGTTCGGATGGCAGTTGGAGGCGGCGTGTGTGTGGCGTCGCCCTCGCC
GTCGTCGGTCGAGGCGTGGTCGTGGAGGACGAGCGGGGCGCGGCGCCGCGCGGCCGTTAG
GTGCAGCGTCGTTGGCGAGGCCGGGCCGGGCGCCGCCGGCGGGCGGGTGGAGGACCCCTA
CCGGACGCTGCGTCTGCGCCGGGGGGCCACCCGCGGCGAGGTCAAGAAGGCCTTCCGCCG
CCTCGCGCTCATGGTGCGTCCGCGAGCGCAACCCCTCCCTCACCCAGCTAATTCTAACGG
GTGTCGTCGATTCCTCTGACGGGTTGCTTTGCGTCGTGCTCGTGCAGTACCATCCGGACG
TTCGCAAGGAGAGGGAGAGGGAGATGGAATGCGACGGCGACAGCGGCGTCCAGTTCCAGA
GGATTAACGTGGCGTATCAGAGGCTGATGAGCAGCATGAGGGAGGCCGACGAGCGGCTGG
AGTACTGGCGCCTCAAGTACGGCCTCGCCGACGAGGATCTGGACAGGTACAGGCGCCGCC
TCAACGAGGAAGACGCCGACGACTGGTTCGACATGTGAAGAGGAAGCGAAGGAACTGAAA
GCAGCCGGTCGATGGATAAGGGTCTATTATTACATGGCCCTGTTTATCCGCATGGACCCG
ATTAATTCCGGTTGCCATGGCAGCGGCACCCACTCTAGTTTTTGGCTGCATGTGTATATA
CTCTGAATACTTCTCCCCTGTTTTATAGTGGGTGAAGGGATACCGTTAGGCTAAATGGTA
CGTTTGGTTCAGTCGTGAGTTGTCAATTGTGAGTTATCTCTGTAAAAATAACTGTTGTGA
TAAAAAAACTAAAAATTGTTTGATTCGAACGGATGTCAGTTGTACACCAT
>Z27kG1_05682
CCTTGTCATAGGGCTAGGTGTTTGCAGGAGTGATAGCGCTGGTTGGTGTAGATGGATTTT
GTTGCAGCAACCTCCTTGACATACTAAATGATGAACTAAGTGAAATTTAGTAAGAAGTAA
TACAATATGGCCAAATTTTGGGAGTTGCATTTGTACCTTCTTGTCATAGGGCTTGGTGTA
GAAACAGAAGTGATAGTTCTTGTTGGCGTAGCACTGTAAATTGTTTAGATATGCATGTTA
GTGGTCTGCTATGTAAGATATGTTTCAAGTTTGAGTTGAAAGCTTACAATGGTTCATCGA
GTGAAGGCTGTTCTTGTATTGGATTAGTAGCACTACTAGATGGCACCACTGTGACATTTT
TCTTGGCTCTCTTTCTTTTTGGCTTTGGAGGGGCAGGTGGTGGTGCATCAGATTCATAAA
CATATTCATTGCATGTTTTTTCCATGTGGCCAAGCTGTTTGCACCTTTTGCATCTTGTGG
ATCTCTTTCCAGTGCCACCTTCTGCAACTGATTTGTACCTTCTCTCCCTTGGTCTACCGG
CTGCCCTTTTCAAAATTGGGGGGCATAATTTGAATCCAGGGTCCATCTTAGGCCATTGAT
TCCTATCTGTCATTGGTTTTACAGACTTTTCATAGGCTCTTGGAAGTTTGCAACTAAGTG
TCTCATGCACTCTCTATGCTCAACCCCATTTTTGAACACTTTAGTAACAGCTGAATCAAT
TCCTTTGCCTGCATCAGTTGAGATCACTAGGCCTGGAGGTGATCCAATTGCTTGATGAAG
CCTACTAAAAAACCATTCCCAATTGTCAGTTGTCTCTGATCCAAACACACCATGACACAC
TGGAAACATCCAATTGTTCCCATCAATAGCAGTAGCAGATGCAAGTTGACCCTTCCATTT
CCCAGTCAAATGAGTAGAGTCCACACCAAGGAAAGGCCTGCAACCATTTAAAAATCCATC
CACACATGACTTTAGCGCAACAAACATTCTAATAAACCTCACTTTCTTCCCAACTTTCTC
ATATTCAATGTCTACCAAACTGCCTGGATTGGTCTTCTCCACCTCTGTCTTGAAACTGAA
AATACACTCAAAACTATCATCCCACTTCCCTTTGAGTTGCTCCAAAGCCTTCTTTCTTCC
ATCCCAAACTACCCAGTATGACAATTTCAGATGATACTGCTCCTCTAGCCTTTTCTTTAA
TTCTTTAGCTCCAACCTTATTGTCCTTTGCAAGCCAATCTAGAACTCGATCCTTGACCCA
ATGATTTGTTGCCATGCAGTTCTTCTCAACTTTCCCTGTGCTTTGACAAGTGTGTTCAAA
AGGCATCTTCTTTATCTGAAACAAGCAAGAATGTTGCATGCCTTACAATATTCACGACCA
TCATCATCAGTTAATTTGACATAAGCGCCTGCTTGAACAGCAAGCCTGTAGGACGAATTA
GGATCCACCCTACACATACAGGGGGCACAAATATGAACAGGACGAACTAGGGTATGATTT
CCTTTGCAAAATCAAGCCTACAATTACCTTAACTCTAGGGGAAAATGGCAAGAATATTAC
CCGTCGAGAACCCATGACAGATCGGCGTGGTTCTCTGCAAAAATATCGCTGAAGAATCGT
GGAGGTTCCTCCATCTCCTGGGTGCTTCCGCCCTGCCACGAGCAGGTGCCGCCGCCGTGA
CACGTCGCCTCCCACGCAGGAACCGGCCTGAGCCTGGGGCACTGGTGAAGGTGTCGACCC
TGTGCGCCTGGAGCAGGGAGGTGCGGCAGCAGGACACGGCGGATGGAGGGAGCCGACGAA
CCTATCGGCGGGAGCACCTGGACGGCGCGAGCAGCGGGTGATTCATTTTTGCGATCCAGT
TTCAGCGGAGGAAAGGAGAGAATAGGCAGAGGCAATTTTGTCTTTTCATGTAGCTTCTAT
TAAAAATGATTATAATAAAAGGTGGAGTGTCCGGTACCTAATAAAAGTAACTTTTTAGTG
TGTCCGTTC
>Z27kG1_12886
GAAGAACCCTAAGCTGCCCTCGCTCCGACGCCGCCACCTCGTCGTCCGACCGCATCGATT
CGATGGCCCGCATCTCCGCCGTCGTTGCCGCCGTGATCACCGCCGCCGTTGTCGTTGACG
CGCTGTTCACAGCCGCCTCCGCCACCGAGGCACCGGCCCCCGCCCCGATGTCCGGCGCGG
GCGCCCTCTCAGCGCAGCTCTCCGTCGGCTGCCTCGCGGCGCTCCTCGCCGCTTTCCTCC
GCCACTGAGCGGTGAGGCCGCCCCGTCTGCGTGCGCGTCTTCAGATCTAGTGGTACAGTG
GTAGTGAGAGTTGCAGTCTAATGTTAGTCGCAGGTATCGTAGCGGTGGTGATAGTGTTAT
GAAGATGAGGCATTTGGTTTTGTTCCACGTGGTGGGTGGATGGATGAATCTGGGCGTTTG
GAGAGTTTTTTCATTTTGATGCTGGATTTGATTTAGTATGATTGGTGTTAGTTTATTACT
ATTATTATTTATTATGTGCGTTTCTGTACCTACTGCTCACCGGCTACGAGGGATTATTAT
TATGGATTTATGATGTTTTATGTTATTGCGTCTTCTTTGTGCAATCCTATGAAACAGTTT
GTAGTTGCAATTT
>Z27kG1_15157
TTTTTTTTGAACGAAAAAAAAAACTCCCTAATAAAAGATCACTCCTAAGATGGCGACGGC
GACGGCGATGAGGAAGAAACGAATGATGTAGGGGAGGGGCTGCTATGTCCATCTGGTTGT
TTGTCCCTGCTGTTAAACCAGCGCGATGCTGCTCTCCCCGCCGGGCGGCTTGCGGATTCC
GCCCAGGTAGTCCCGGGAGGGGGCCTCCCCGTCCGCGAAGATGTCGCTGCCGGTCATCTC
CTTCAGCTTCGCCGTGCTCAGGTGGTGCTTCTCCGCCGTCCCGGGTGCCTCGTCGTCGCC
CTTGAAGATATTGCCCGCGAGGTCGGTGAACTTCTTGGTGGGGATCTTCTTCGCGGTCTT
CACCGCGCTGTCCTCGTCGGCCTCGCCGAACTTGAAGTTGCTTACCTGTTGCGAGCACGA
CAACCAACAGTAAGCAACACTGCAGCTTTTTTGTAACTGGGTTGGTTTGGTTCATGTAAT
TATGATGAGGGTGAGTTCAGAGTCAGAGGTCAGGACGTGTGCATTTTTGCCCGGAGTCTG
CGAGGTCGAGCCGTTCTCCGAGTTGCGTGGCCTGGGATCCTCCGGAGGGGCAAAGATGTC
GTGGCCGCTGAGCTCCTTGGATTTCAGGTCCGATATCTGCCTCTTCATCTTGCTGTCGTC
CTCGCTCAGAAGCGTGCCGCTTAGCTCGCGCTGCTTTGCGACCTCTGATATCGAAGTTGG
CTTCTTTGGAGAGATGCTTTCTTCCTCGGCAAATGAGATGTGGCTTATAGTACTGATTGC
CTGATAATTCTTTGGAGCCGTCCGGACGGAAGTTGCAGAGACATTGGCGGATTCATCTTC
TTCACCCTCGCCCCCAGCTGCAAATATACCGCTTCCTGTCATCTCCTTCCACTTGGGAGC
AGAGCATGGTTTCCTGAAGGGGGAAAAGAACAGCTTGTCATCTCCTTCCACTCGGGTGGT
ACTCTGGAATCTAAATAACCAATGAAACTACGACATACGCAGAACTTGCCGAAACATACA
CAGACCAGGAGCGCTGTGATCGACGTTCATCGATAGTGCACGAAAGCCAGATTAGTCGTT
GTCGTTTAAAGAGTGCAAGTGATCTCAAATGGAACTATTGGTTTCACAGCTCATCGTTAG
TCAGCATACCTTACGGGGAGCATTTTGATGGCTACGGTCAGTTTGCAGTACTCCAACATA
GTTGGTGAGATGGCAATTCCATGAAGGGCTAAACCATAGTCACATTACGGTAACACTACT
AGCCATTCCTTTTCCGGAGCCTATAGACCAGAACTGAAAAAAGAAACTCTTCAAGAACCG
AGTTAAAAGACTCTAGGGCGCATATCGCAGCAAACCTCAAACAAATCCAACGAAGTTCTC
AACCCGCAGCTGCATAGATCAACAACGGCGCGC
>Z27kG1_03700
CAAAACTTGGCATTTATTGATGTATTGGTATACATCAGTGTATGGAATGGTGGGCACCGG
ATTGCTGTAAAGTGACTAATAGAGCCAAAATCCAAACAGGAAGAGCTAAAAGTGACTCCG
TTTAGCTCCTAAGTGACTAAACTTTAGTCATTTTTGCTATGAAACCGGAAATGGAACAAC
AAACCAGTGTATCAGTTTGCAATCAGGCCCATGTAGTTTGTGCTGATCTCTTGTTTTCCA
TCTATCTGAAAGCAGTGCCCAATATGCTTTTTTTTTCCTTCCATCTTGGCTTAGGATGTC
AGGATGCTGGTGGGCCCGCAGAAGGAGAGATGTGATGTGAAGGTGGCGCTGTCGAACTCG
TTTGGATTTGGCGGGCACAACTCATCGATTTTGTTTGCACCATTCAAGTGATAGCCGTTG
ACAAATTTCTTGTGGTGGGCTACACACCGTCGAACTGAGACCTTGTATAAGAAAGTATTT
ACCGGACGCAGCAATATCTCCTGTACTGCAAGATTAGGAAGAGATCCAAAAGGCTTAGTA
GG
>Z27kG1_10258
CAGTCACACAGTCCAGAGGCGTCAGTCCACCGCGCCAACCCCAACAAGCACCACCAGCCA
CTCGAGGCACCGAATCGCGATGGAGCCCGCGGGCACGATCGTGTTCGCCTCCGTCGGCGT
CACCAACTTCGGCTTCGACGTGTTCTCTGCCACCGTCCCTGCGCCGACGTCCGCGGAGGC
CGGCGTCTCCGCGGAGGACCTCGACGAGCGGCGCCACACGGACGGAATCTCCGTCAACTT
CAACGCCCAATTCGCGGACGACGCCGGCGACGCGGTCGCGTTCGTGTCCGAGCGCACCGG
GGCAGCGAGCCTGTTCCTGTCCCGGCCAGGGTCCGAACCCGACCCGCTCCCGGCCGCCGA
GGGCAGCCTGTTCCACGACCGCCCCACGGTGCGCGGCGGCCGGGTGTACTTCGTCTCCGC
GCACGGGAAGCCGGACCGGCCGTTCCGGAGCTGGGCGGCCGTGTACGCGGCAGAGCTAGG
CGCAGGCCGCGAGCGGAATCCGGAGCCGCAGCCGCAGCGGCTCACCCCGCGCGGCGTCGT
GGACATGAGCCCCGCCGTGTCCGCCTCGGGCGACCTCCTCGCCGTCGCGTCGTACGGCGA
CCGGCCCTGGGCGTTCGACTTCCGGGCGCTCGAGACGGAGGTGGCCGTGTTCCGCGCGTC
CGACCCGTCCCGCCGCGCCGTCGTCGCCGCGCGGGGCGGGTGGCCCGCCTGGCACGGCGA
CGCCGCGCTTTTCTTCCACCGCGCCGCGGACGACGGCTGGTGGAGCGTCTTCCGCGTGGG
CGTGTCCCCGGACACGCTCCAGCCCACGGGGCCCGAGCGCCGCGTCACCCCGCCGGGGCT
GCACTGCTTCACCCCCGCCGCGCCCGCCCGCGG
>Z27kG1_06195
CTCCCTCCCTTTATCGCGCTCGGCACCAGGCAACACGAACGCATCGCCGGTGGGATCCCG
GATTGGCCGGTGGACGAGTTCTTCCGCGACGTTAGTGACTTCAATGGGCGAGAGTGACAC
CACCAAGCGGGAAGCCTGGGGACAAGGTGGGTGACTCCGCGTACTACCGCTCGTTGGAGA
AGGATCTGGATGCCAACGAGCTGTTTGGCCGAGTACAGGAGATCCGATCTGGACGCCAGC
GCTACCCTCTCCAGTCCCCACAAACGGCCTCCGGCCTTCACTGGCAACACGGTGGCTCCG
ACAACACCACCTTCATGCCAAACATATGCAGATCAAGTTGCTTATGTCCTCAATTTTTTT
CAGGTGCTCGACCTCCGGGAGAACCTGCTCTCCGGCGTGCTCCACCCGACGCTGTTCGAC
AACCTCACCAGCCTTTTGAAGTGTAAGATTTGTTATTCTTTAGTTATATAATTTCTAGTA
GAGACAACTTAAGTATTACAGCTATGTGTTAGGAAGGGTTCATGAAAAAGAATGAATTTT
GTATTCAGCATATGTGCATAATAGGGCTTCGATTCTCAAGTCATGTAATATTGGAAGTAT
GCATAAGTGCATAACAAAGTTTATTAAAGAAAGAAAAGTCCTCACTTGCTGGCAGTTTGT
CCATTGTATTTTTGTAAATTAAGGTTATTAAAGAAAGAAATGTCCTCACTTCTATGGGTT
AATTTATGATCTTAGCACTTGCTACGACTATAAAGTTTATATAGGTTCACAGCTTCTTAC
TGTCCACTAGGCTTCTCCAGCTGCATTGTTTGTAAGGAACAGAAACTAGCTAACTGTTGT
GACTTAATTACTCATCAACTTTCACCTGCCTTAAGCCTTTTAGGTTCACTTGTCTTATAT
ATACCATGGTAAACCACACCATGAATATGCCATAAATAAGTAACAAGAGTGACTAGCAAC
TCAGCACACACAGGTTGTCAGGATCCTTCACGTACACCTTTCATGTTCTTGCAACCTTGA
TTCTACATGCTTCAGGTAGTCTAGAATATCAGATTGTTGTATATATTTAACACCTTCTGT
ACCATCAAATTCAAAAATGCACTCAAGAAAAGGCTTTTCAAAACTCTTAGAATGTATTCC
AAGAGCAGTGCACATATTCAGAAGCTAATTATGTAATTTCTTATATGTTGCTTTGAGGCA
AATTGAACAGGGATTTGTTTGGCTTCCAAATGGTTTGTTGGTCCTAAAATAGTCAGAATC
ACATGACATCTGTGCTATAGATATGGACCTCGGTGGTTTTCTCCACATTAGGAAAGCTAG
AAGAGCCTTTTGAACTCAGTTTTTTTGCTAACAGTGGTGTTATGGTGAAACAGAGTTTTG
TGTGTATGTACCAACAACTAAAATGTAAACACGACATTATCATAGTTGAGTAC
>Z27kG1_12260
GGACAATTGTTGGGATTCAAAAGGAAATGGTTCACCGTGGATCTCAAGAACAATACACCC
TTTTGATTTTAGATCCTGGTCATAGAACTGCAGATCTAGAAAGGTCCCTAAGAAGCAAAA
ATGGATGGCAGCGTCTGGTGAAGAGAGGTGTCCACACGCTCAGGAAGCCACAGTATCAGT
TATGTTATGTGGATCCTGGAATTGCTAGTTCAGAAGAGATGGAGCAACTGAAGACTATTG
ATAGTATGCTTGTCAGGTTTTAGGTTCCTGAAAACAGGATGAGGATTATATGTGTTTTGC
ACACAGGGCACTCCCCTGGTTGAAGAAACAAGAACATCTAATCCATTGCCGAACGGTGCG
CTGTACGAATGACACAGCAAGGATGGGCCTGCAGAAAGATCTTTGACGCTGCCTAACTGA
ATCTGCTTGCAGACTGGATCTACTGTTGTTTGGAGGACCTTAGAAGGGTCCTGACTGCTT
TCGTAACTGGACCTGCCCGTTGGGCTTGTTCGGTTATCTGAACGACTGAACCTGTGGTGT
AGGTAAACGAAGCAGAGCTTGATGTACAGTACAGTCGCTTGTGTTGAAGTGGAGAGAATA
AAAGTGTTTGTACATATAAT
>Z27kG1_23366
ACCTTCATCTTCTTGAACACACGCATCGCTGCGCCGACATTCCCCTCCTTGCAATACCCC
TGCATGATAGCATTGTAGGTAAGGTAATTCGGGGCTACCTCCTTTGATTCCATCACATCA
AGCAGCTCCTCCCCCTTGGCTGTCTCGCCTTTCTTGGAGAACCACTGTATCCGGCTTGTT
CAAGCTGATCTCATTCAAAAGCTTCTCAAACCCCTCCTCATCGTCCTGCACAGAGCAACC
GGCGAGGACAGTGTTGTAAGATATGATGTCTGGGGCAGGGCGGTGCTTCGACTTGTTGTT
GGCCATTTCGTCGAGCAGCATCCGAGCAGCAGCAAGCTCAGAGTTCTTGACCAGCGCGTG
GAGGAGCACATTGTGGGAAGCGCGGCCGGGCGTGACCCCGTGCGAGGACTCCGCCAGGGT
AATAGTGGACTTGATGTCATCGAGTCGGCCGGCGCGGAGGAACGCCGAGAGGGAAACGTC
GGAGCGGGTGGCGGGGGCAGACGAGGAGAAGGCCCGGAGCGCATCGTCGGGTCCCGGGTA
GAGGGAGAGCGCCCGCGCAAGGAGCCCCGGGGAGGGCGGGGCGGAGGCAAGGAGGAGGTC
GAGGAGCGAGGCGGCGAGGTCGGGGCGGCGGAGGCGGTTCAAGCGAGAAGTGGCCAGAGA
AAAGAGCTGGCGCGAGGTATGGAGGCGCGGGAAGTCATCGCTGGAGAGCGCGGAGGCGAC
GAGGGAGTAGATGTGGGCTGGATCAGACTCCGCGCGCACTGCGAGCTGGAGGTCGACCAC
GGAGGCGCGGGCGGGAGGACGGATGTGGCTTCAACGAAATAGAGACTCAGGCGAGGATTT
CTCTATTATAAAAAAGTTGGGCATAGTCAATACTCTAAAATGGACATGTCAACTCCATTA
ACAGGTAACGATGATCTCAAACTCACGTCGTCATATTTCCGTTACCATATACGTGAGACC
TGCTGCTCGCTCTTGCTGCCGTCCACGGACATGGCACTGACAATGTTGGAGACCACCGAG
CAGCAGCTCCTCCCGTGCCAGCAGTCCGTCGAGCAGGGCGCTGGCGATGGCGGCAACGGC
AAGGCCGCCGCTGCTGGCGCCGAGAAGGCTACCGTCATGCCAAAGGAGACGGGCCACGGC
GGCGACGTCGACCGGCCGGACAGGGACCACATATGGAGCATGATTCAGGCACAGAATCCG
CCGCTCGGAGACAGGCTCGGACGGCTTCTCCGATACCGATGGCTCGGCCGCCACCGACCG
CTCGTGCCCCGGCTGCGGCGACGACGAGCGCGGGGGAGGAGGAGGTGGCCCCGCACGCGG
CCCCGCCCAGGGCATTCCCGCTGCCGTCGCTGGCGCGGCGCAGGGTGGAGCCCACCACCA
TGGAGATCTCCACCACACATGGATTTCTCCGGCGGCGG
>Z27kG1_18487
GCAAAACCCTAACCCTAGCTGCGGACGCCGTCGCCGCCTCCGCGCCCAACCGATGTCTGA
TTCTGAGGCGTCCCCACCGCCCACTCCGGCCGCCGCAACGCCCGCAGCGCTGGTGGAGAC
CTCCCCGTCCTCGGCGGTGGGCAGCGAACGTTCCCTGTTCCTCTCATCTCTCCTGTGCTA
AATCTGATTTCTGTTATTCTGTTCGCTTGGGCTTGTGTTTGGATTTTCAGAGGAAGGAAG
AACTGCTGCCTGTGGAGGAAAAGATCTCGGAATTAAGTGAATCACAATCAGAGCTTCTAG
GGAGGCTCCGTGGGCTTAAGGAGGATTTGCTGAGTTGGAGGAGTAATTTAGACTCCCAAG
TGACGAAATACAAAGTGGAACTCTCTGACATCAAGAGTGCACTCAATAATGAAATAGAGC
AGCTTCGCTCAGATTTCCAAGAGCTGAGGACCACCCTTAAGAAGCAGCAGGAAGATGTGT
CACTTAGCTTGAAGAATTTGGGGCTTCAAGATGCTACCGAAAATGATGGGAACAAAGGAA
ATGGAGACGGCACAAATGAGGTCTTGTCAGCTAACTTGGGGAACTTGAAACTGGATGGTT
CTTCTGAAAACTATGATGAAAGCAGAGAGTCAAAGGAGGACAAGGTGGTAAGAAATTAGT
ACCCAGTTACATGGATGACTAGAAAATAAGTAGGAACACACACTCGTATTTTTCTTTTCC
AGCTGGATGGTTCAAAGCAGTCTCTTCGTTGCGAGGGACCAAACATGCTCTGGCATATAG
AACATCTGCAATGCTAGGATCCCATCCTTTTCTTATATGAGAAAAAAAACTTATAAACAC
CAATAAAAGAAATCAAATGTTATTTGAGAAATTCAGGTCTTTTCATCCTTTTTCAAGATG
ATATACTGTAACTGGTTATGGGGTGGAGTTTACAATGAAAGGTTTCACACTATCTTTTCC
CTGATCGTTGAGTGTGCTGAATCATGCACCAAGAGTTATGACAGAACTTAACATGCGCTG
ATGATGGTTTAATTTGCTGCAGGGTCACCACAGTTTCTTAGTGGAGAGTTCTCCCTGACC
TTTTCCTTTCTGATGGCTACAGGAAAACACCGACACTGCTGGTGATGGCATCGTCGACAA
AGCTACTAAGGAGACGAGCTCAACTGATGAACAATTCTAACACAGGAAACTGAACTACAC
TGTTCGTGTCTCAGCTGTAGAAATTCTAGGAACATCGATACATGAGTTCCTGTAAGAGAG
CGAGTCCATGCTTTGCTATGGCTCAGTCGGGTTGGTTATGGAACTCTATTGGGACCTGTG
AGTCGTGAGGATCCAAATCTCCTCTAGAATTGTGTACCAATTGAAAGTTACGATATGGTA
TCATGGACATTTGCTC
>Z27kG1_22960
CTCCCTTCTCTCGCCTTCTGCGGCACTGCAGTGCTCTGCTGCCTCGGCGTCTCCACCTCC
TCCCGGCGACGGCAGGGCATCCGATACGACGCCGCGCTTCCTTCCGAATCCCAAGCCGCA
CCCCGCACCCTCCCGGTCGCCATTCCCGATGCTGGTGTTCTCGAGCGACGACGACTGCTG
CGGCTCCTCGTACTAGGGGGGCAGGATCGATCGGCAGGTGACGTTTCGTTCGTTCTGCTG
TTCGGTTCGAACGGGAGAGTTTGCTTGGGGGTTGGTGCATCGGTTTCAGAACGACCAGTT
CATTAGTTTTGGGGATTGGGGCTATTTCTTGTTTTTTTTAAGGCAGGAGAGTTGCTTTTC
ATTCTACGTATTCGAGAGATGAAAAAAAAGTGTTTTTTGGGCTAGTTTTGTTCCAATGAT
TTGGTAGCAATTACCATGGCAGTTGCACGAAAGGGATTCATGTACTGGGTCTGAACGGTT
TCATGGCGATGCAGTTTCCATCACCAAATTCACCGTGAGATGTCTGGTACTCGTTGTGAC
TAACTCAGTAGGCAGTCTGTCAGTTAAGCCAGGTAAACTAGTTACTAGTACTTGACATTG
CCACTGTATTTTTTGTAATTACTAGTACCATTTGATGAGAAGTGGTACTGAGTTTTATGT
GGGTAGACGAACGATGTCATCGCACTCCCTTCTCAGTGTCAACGATCATGGGTGGCATGA
CCTGTGGGCTGTGGAGGGCGGTCCCGGTCCCCTTCGTTTGGCTTATCTGGAAAATGCTGG
TTGCGCGTCAAGGCCATCTTGAACCTTGGAAAAACGCTGCTGTGTCTATCTTTCCTGCCT
TCCTGGTTCCGTCCGTGCTGTGCTGACATGCGTGTCGAATTCTCGCTCATTTGGTTACCG
GTAGTGGGGTCATGTCGGATATTGATGTGGAAGGGGGAGTTGGTAGTGGCACCCCCTCCG
CCTCGGACCTGGCTTCTTCTGATACCGGCTCTGGAGCTGGGTAATAGAGCGCAGACTTTG
GGTCTGGAAAGCGATTGTGGTTATCGTTACGACAAGTATGCTAGGTCAAAACTGTTTTTG
TATGTAGTTGGTTCACAGATGCCAAGGGCCGATTTATTTGTTTGTTTGTTGCTCATGTTG
ATGTTCTGAGCATACCATTTTTCAGATGTTTATATTTCATATCTGATAAAGTTTATAAGT
TTATTGTCGTCATTAAGATGGGTTAAGAAGGATGCCTGCTGTGTTTTAGGATGAGGCTCC
ATTTGGAAGTCAATAGTGCAACACTGCTCATTCCAATGATATACCCCCACTACAAACAGA
CACTTGGTC
>Z27kG1_20208
CGCCATCATCGCCCCCGCCGCACCCGCCCACGCCGCGCCCGCTCCCGGCCTCGGCCCCGT
CCGCCGTGGAGGCCCCCGCCGCGCCCGCCCCCGGCACTAGCCCCGTCCGCCATGGAAGCC
CCCGCCGTACCCACCCCTGGCCCCGTCCGCCATGGACGCCCGTGCCCGCCCCCGGCCTCG
TCCGCCATGGACGCCCCCGCACTGGCCGCATCCGCCATGGAAGCCCTCGCCGCGCCCGCC
CCTGGCCCCGACCCCGTCCGCCGTGGAGTGGATTTGGAATTTGACCCCGCTGTCGTGCTC
GCACGTACATGATGCCTCTAAACCAGAGCCATCTGCTGCAGGGGGAAATGAACGAACCGA
TCAACAACCCTCATTTGATTAGTACTTCATTCAATCTATTATTACTGTTACTGAGTTCAG
GACTCAGGTAGCAGTCGATGCCACATTGTTAGATTGCGATCTGCAAAAACGCTACTGATT
CATAAATAAAATCGACCCAGCATGTACACACGCACAGCTTCAGGCTGGTCCAAGCAAAAA
CTGCATTCATGTTTTTGCTTGTACACTGCACCGTACTCATATTGGTTTTAGCAGTAAGAG
CGTGCTTATGGGTGCAAAATGTCATAGTGAAAGATGTTTTATTGCATTGCATTTAGTTAA
TAACATGTCATTCAAAGTTTTGTGGTAAAATTTCTTCTGACCTGGATATGGCGCGGAAAA
TTTGAACGGTCCTATGGGAGAATTATACCAGAAAAGAGAAGGGTATGCGTTACTAGTAGC
TTCCCCCAAACTGCTGGCGCTATGATCAAAATGTGCTTTCCCAATTTAGCCACTGCATGT
TGCCTCATAATTTCTAGTTTTTCGATATCTGACAATGCCCTGACCGCCGCGGAATGTCAC
GCCACCGGACACCGACATCTACTCCATTCCGAGGGTTCTTGCCCCGATGCCGTAGAAGTA
CGCGAGGTGCACGAAGAAAAACTTTGGCCGTTACCACGTGAGCGAGCCACCAGTTGAGCA
TTTGCGCGATTCACTGTACAAGACAGAGAGGGATGTCATGAAGGTGATTAGTCCAGCTAT
GTTTGGTAGTGAAGGGCGATGTCCAGAGAGTAAGAATGAGGCGACACAGTATGGACTCGA
TATGACTGAGCAATAATATCTTGAGCATTCGATTCCATGGATAGCTGCCAATGATGTTGT
ACATTTATATTAGACCCCTCCAGCTACCTTGTCGATGCATGAACAAGAAGACAGGTTAGA
CTTTGTTGAAACCCTCTTCACTAGTGGAGGTATCGACCATCACTCGTCATTGTAACCCGA
TGGTGATCGACGACCATGAGCTTCCATGTTATTGCGTTCTGATACTTGAGACTTTTATTA
TGACTATGTATAAGATATTTTCTCTTATTAGTACTGGATGATGAGATGTGTCTTATTATG
ACTATGGATGAGACTTTTGTGATGTAATTGATGAGACTATGGATGAGACTTTTGTGATGT
AATTGATGAGACTATGGATTT
>Z27kG1_05703
CATTGACCTAGTACACGTACACGCAGATCCATCGCTCCTACTCCCCTTCCCTATCGTATC
GCGTCGTCCTCGTCGCCGCCCTACGCCCCAACTACCTTGGTGGCTAGGGTTCCCAACCAA
CGCGCCTCCATCCTGCACCTACCTAGATCACCTCCTCCACTTGAAGCATTCGTGCCGGCG
TGTGGAAGGACGCCACGAAGGCGACTCGGGGGATAGCGGCCTATGCGGCTCGGTACAGTC
TTCCCATCCCCAACAACCAGCTTAGAGGTTCGGTTCGAGCAGAGATCGCCGAAGCGAAGA
CCTAGAGTCGAAGCGGCCCAAATCGCCGCTTGGCAGATTCATCTTGGTGGAGGATGGACT
CAGGATTCGTCAGGGCCAGAGGAGGATGCCAGCACCAGATCCAGCAAGACCTAACTCAGA
GGAAGCAGCGATCAAGCGTAGCCGTCAGATAGACAATGACAAGGACGAGTCCATGTCTTC
GCCTACTCCCCCGCTGGACGTAGGTGCTGGCGCGCTGTGGGTGGAGGTGCTACAGGAGTG
CCTGAGGTCCGCTGTCGACCTGAGCTTCGCCCAGGTCGTCGCTACCACTGATAATCGGCC
TCCAGCCCACTGCTTTAGCTTTAGTCTTTACTTTTGGCGATGAGTTGACGACTAGGCAAC
TGCCACCGCCCAAGGTCAGGTGCTCGAGTATCCGTTGACCCCTTCGCTAGTCCATTCCCC
GTTGACAGCAAGCATTAGGTATGCCAGCCTCTTGACTAGATTTTTAAAAATAATATTACC
ATTTATATGCTTAAATAAGTTTACTGCAAAAATATATTTTTTGATTCATCTACTGCTATT
TGTTTAGGGATCATAAACATTAAGTTTTATATATAAAGTTGGACAAACTTAAAATTTGTG
ATCTGCACGCAAGCCAATGATGATTAGATATTACATCTGGAATTACCTTCAGATTCGTTT
ATGACGAGGCATATGCATTATACATCTCCTGTTTTGGTTATGTACTCTCTCAGTTTAATC
TGATTATGTGGACGTCGTTGTAGTTCAATAATTCCAATAAGGATCTCAAGACCTACAGTT
AGGGAATGCTATTTGACAATGTAAGTAACAATTGGTTATTTTAGTTGTAGGTGTCCATCC
TGCGACCTCTGGTTTGGTCTGGGATGGAGCACCCATATGTATTTGATAGATTCAACTATG
GTGTGTGATTTAAATTGGGTCTTTGAGTTGTTTTAATAACAACCTAAAATCTTTCAGTTT
GTGAACTGTAATAAAATGTAACCTGGGCCTGATGCCATGTCTCTGTTTGTCTACATAGTG
TATGGCGATGATGACAAAGCCAAGACTTGTTTCTTGACATTTGCAGTAGCCACCCAAGAG
CTTTCTCCCTGCTAGGTTTGAGAGCTAGTCCTACTAATTCCTTCATGGGATGTCTGAGCC
ATACATATTTCTGTTTTTTAGATTTCAATTGCAAGTAATGTTCAAATCAGAGCTTGTTTC
TCTATATTCGCAGTTGCTGCTGTTGCTATTGTTGTGTATCCTGCAACTAGCAGCCCTCAA
TCTTTATCACAGGATATATTCATCGTAGTAATCCAGCAACACTATTTTTATATAGCAACT
TGTTTGTCTCTTGCCAAAGAAAGTTATTAGTCAAAGGGAGGGTTTACTATGTGTTGATAA
TGGGCATTTGGCTGTGCGTCACTATTTTCATATAGTTATCTTTGTAGCCAAAGTTTTAGA
CCTACTACATGTACCTTTTTTGTTGTTCCTACACTTGAAAGATTAAATGTATGTTTGGTT
CGTGTCTAACTATGCCACAATTTGCTTAAATGCCTGTAATTTTTATTTCCTAAATATGTC
TTTTCATGCTAATTTGAATACGCTATTACGCCCAATTACTAGATCACGCGTATGCTCCGC
TTTGTAAACACGTAGACCACCAATCCTACATTGTTCTTGTTCTTCCTTTTGTGCTTTTAC
GATGATTTGAATTGGTCCTTTTCAGAACAATGCACCCCCAGTACCTAGTCCACTCTTGAG
CAGTATACGACAGATACGTCCAGTACCCCCAGATGATGGACAAGGTACACCATGACAGTA
GAATTTTTTACACCCTCATTATCTTGTTTTAATTCATCCTTTCTACGCTCCAATTATTTT
GGTGAATCTTAGCATAGAACTTGACCTTCTATTATTTTGTATGTTTGGTTTGCATGGGAT
ATATTTATGAACATTGATATCGTTTTTATGCTT
>Z27kG1_21312
CGCGGCGGCGATGGAGCAGTTCCCCGACGGGGCGCACGTGCGGCTGCGGAGCCGCGTGCA
CGCAGGGTACCTCCACGCCGACGAGGACGGGGTGGGGGTGTCCCTGCGCCGCTGGCGCCG
CAGGTCGATGAACGTGGCGTGGAAGGTGCACCGCATCCTGCACGACGGCTCCACCAGCGT
CCTCCTCCACAGCGCCGCCTATGGCCGGTACCTCGCGGCGTCCCACGACCCGGCGCCGCC
GGGCCACCTCGGCCTCCGCGTCGACCTGGGCGACTACGACCAGGACGTGGACCCCATCCT
GTGGAAGGCCGTCGGCTCCGGGGACGCCGGCTACGTCCTCCTGCGCCACGTCTCCAACCG
CCTCCTCCGCGCCAACGGAAGGTACCGCCTCTGGCACCGTGGCGTCTCCGTCGACGACGT
CGACAACCAGAGCACGATGATGCATTGGAAGGTCGAGACCATCCCCACCAGCCCCAGGCC
GCCAGCACTTCCAGCGCCGACTCGGAGGAACCGAGGCAGCTTCCGCGGCCTGTTCCTCCT
GCACGAGGAGCCCGTGGTGCTGCAGCGGACGGTACGGTTCGTGCGGGCGGACAACTACGG
CAACTTCCCGGACAACTGGGGCACGCTCCAGTTCCAGGGCCGCTCCGTCTTTGAGCTGAG
AGCGGAGATGGCGCGTCGCTTAAACTATGCGCTCTTCTTCTTCCGCCTCCTGATGTGCGT
CCGGG
>Z27kG1_16661
CACCCACCCTCGCTCGTTTTGTTCTGTCTCTCTTTCTCCTCACTCCCTCCGTCGATCCTC
TGCAGCTTGCATCGGTCGACCAGTAGTCTTCCACTGTAATCGCCTCTCATTATTCTTTCT
GCCACGCTCCTCTTCGTCCTTACTCCCTCCGTCTTGTCTATCTGTAGCCACTTCGTCTTC
CTACGTTTTTGCCAGGATTTGAGGCTGTCATAGTATGCTCTCTGACCGTGCTGGCGGGAG
GAAGGAGATGATTTAAGTTCTCTGCGTTTATAACCAGAAAGAGGAGGATAATCCAATCAT
GGTAACTAAATAGTAGGTAGTAATGTTTCACGGTAAATCACAGTGCTCGAATGCGATATG
ATCTTTGACTCGGAGTATTGAAGACTAATTTAGTTTGAGTTTGAGATTAGTTGTTTTTGT
CATTAATAAACTCACATTGGCATCTGGTTACGAGCTCACTACTAGATTTTAGATCTCCAG
TTTTGGTGTACTTTTGCTGCATGTGTCTCCCAGAGTTGCAGATTTGCAGGTAGCACCTGA
TTCTTTTTTATTTTTGGATTGAGATACAGTGAAATTTATATTTGCCTGTTCCCACCATAC
TGTAATATGAATACAAGGATGGCTTGATCTGGCAAGTGCTCGCCATTCTATGGGCCCATC
ATGCTTTTCGAGTACACTGTTTGATCACAAGGAGCGGTCTGCTGCCACTAAACTTCAAGT
TGTTGATCATGATGGCCTGAAAAATTATCGGGGATATGCTCATATGCCTTGGCCTTAATT
TAAACTACTTGTATGAGATGGAGAAATGTCACAAAACACAGGATGAAGACGACTCCAGGA
ATCCACCCATGCCTCTCAGTGACTCAGTGGCACAAACGACAGCCTAGTCAGGACTAGGAG
ACGTCTTCACATCACGGAGTAGACCACTCAGCAACAACAGTGCAACGGTGTTCGGACTTT
TGTTCACATATGGGAGTGTTTAAGCTCCTGCACCTAGATTTAGAAACACCACCATGTAAA
ATAGACAAGACAGTGCTTTTGCAAACATGATGCTACCACGAGACCCGAACTCATGTATGG
CCAAACATGTTAACATATTTTGTATGTCACCAAAACGCTTATTTACATCAATGAGCGATT
ATCTG
>Z27kG1_23240
GCTTTGCGAAGGAGAGCTTGCTGGATACGATCCTTTTCATAAACGAGTGTTCGCAGTCGA
ACGATCCTGACCTATCCCTGAAGCAGAACAAAGTCCCTGATTATGCCGAGCGGCTGGTGA
AGAAGCATGCGCGCCGCTTGGCTGTTCAGGGAAGCAGCCCTGAAGCACGGGGGCGTCCGT
CGCGCGGGGGATGCTAGCGACGCTGCGTTTGGCCAGGAGGCCGACGACTCCGAGTGGGAG
ACAGCTAGCGAAAGCGACGGCGAGAACGGTGCCGCCACGGGGGGAGAAGCAGACGGTGAG
ACTGGATGGAAGAATGGTGGCCGCCAGGAAGATTTCTGTGAGAAAAGCTGAGCAACAGGT
CCGGACTGTTTACGTGCTATTACGCGAATACCTTTGCGACAAGAAACGCTAGTCCTCTTC
GAAAAGATAGTTTCAGCCACTGACAGTTCCTTTTCTCTTTGCAAGATCCTTTGCTGTTTA
TGTTTCATATTTTTGCATGTAACATCCCTTAGCAATCTGTTTTTTTTTGTTTCTTCCTGT
GCAGCCAAATGTGTATTCAGAGTCTCAAACTGAGCTGCTACAGAAGCAGATGCTGGGCCT
TCTGCGGTCGGCACACTATGAAGCATCAAATCTTTCTAACGAAAC
>Z27kG1_17157
GCCAACAGACCCCTCATCCGCCGTGCGCCTGACGCCCACCCCGACACTACCCACCTCCAT
CGTGCTCCGCTCCCCGTCCTTCGTCCCCTCGCCTGTCGCCTCAGCCTCCACGCGACGCGA
CCACGGCTCGCCTTCAAAATTCAAATCCTCGCCGCTAGACGCGCCCACTGCCATCCAGCC
TCTGGGGTCTGGCTCACTGCCCGGCCGTCAGGCCACCTGGCACTGGCCACGCCCAGTCGG
TGCGGAAGAGGAGGCCGCGGACCTGGCCGAGCTCCCTTGTGAGGTGGTCCCGGGGCGCGC
GGGCCTCACGGTGGCCCATGGACGCCGGGCGGAAGTCACGCCGAGCGGAAGTCACGCTGA
GCCATCCATGCCTACCCTGGCTTCTTCCCTGCCTACGCGGAAGTTGGAGCTGAGTCTTGA
GTGCCCATGAAGCTCATATCGACATGTTGGCCTTGTTGGGTAGCAGGTTGGAGCAGGTTA
CTCCGTTACTGCCGATGTGCATTCACAGTATGAAAATGAGATCCAGGAATTGATGGATGT
GATTTCTGTTGAATAAGAGGAGAAAAATGACATTCACAGGAAGCTTCAGAATGTGGAAAA
TGAGTGTAAATGCAAGCTGGATTGATGAGTTGAAAAGGAAGACGAGTTTCTTCAAACAGA
AAACGTCATGAACCAATTCTAATAGGAAAACAGAAACAAGATTTGTATCCTCAACATGCT
TATTAAGTAGCGTTCCATGGGCTTGTCTTTCAGTTCTGAAAAGGGAGCAGAAGATATGAA
CCATGACCCCCTTATCTAATCTTCAGAAACTGCAACTGTTTCCCTTACGGCGTAGCTTTA
TCTCATACTGCCGGATTTAGAAAAATCCACTGCTCCAAATTCCAAAAATGACATATCACT
GCCAGTTGCATTAGAACCAACTGTGCTCTAAATATGTAATATAGTCATTTCAGTTTGTTT
CTGATCGCAATCTTCCTGCATACTTGAGACAAAAGAAGCTTGTTTCTG
>Z27kG1_24303
TCTTCTCTCTCCCTCACGTCTTCCTCCCATGGCGTGCAGCTCTCTCTGCTCCTGCTCCCT
CGCGGTGTCTCCAGCTCCTTCCCATGGCCGGCGCTCGCCCCAACGTCGAGCTCGGCCTTG
CCATCTCCCAGCGCGCCGCCACCCGGAGTCCTGCCCCGACGCGCGTGCTCCTCTGCTCAC
CGCGCCCCTGCGAGCTTCCTCCGTCGGCCATTGACGCCGGTGAGCTTATCCCCTGGTGCC
GCGACCTCGCTGTGGAGTTTCAAGCGCGTTTCTTCCCTGCTGCGCAGCTCCCTCGGCGTC
CCTCCCGTGCTCGATCGTAGCCCGGTTTCCAGAGCCCTCCCTGCCGCAGCTCGCGCCCAT
CGTCCTGCTTGCTCGAGCTCGCCCCGGCCTCCTGCTCCTTCACGAGGTCCTTGGCTGCGT
TGTAGCGAGATTTCAGAGGAGAAATCCATGTGGACTAGCGAAAAGAAGCAGCCCCAGTAC
AGCGTCCGCTAGATGTTCGATGAAATGCCGAAACCAATAATTATCATTGTCTCCGACTTC
TGCAGCAACAGCGTCGTTCTCTCCATGGTGCTCGTCGTCGACTTCGCCCTCACGTCGTCA
TGGCTTGACGGTCGCCTAAGCTCGTCCCTGCTCATCTACTCGTCCTCGCCATGGACATGC
GTCTCCGCATGTTGATGTGCCCAGATCGTCAGTCTCGCCCTTGCCGTTACAAGCGTCGCC
GGCGTCCACAGATAGGTGAGCAGGTGGGTGTTCAAAATATATGGTGTGATCGACGCCGTT
TTAGTATCGTGTGATGATTTACATCATTCCTATGTTCATGCGTTTGAATCGCAATATGCG
ATTAGTGAGGAAAGCTAGATGATGTAGGCCGTGAAGGTTCGTGCAGCGTCCGCTTAGTGT
TCGGCAAAACGCCCGAACCATGATTCATCGTCGATTTGCGATTTTCAAATCGTTTTGGTC
ATGGTGAGTGGATGGGTTATTCGTGATAAACGTTAAATAAATTAATGGGTTAGTGCGATG
ATCCTTTTATTTAGTATATGTGCGCTTGGTAGCTATGGCTAGATCCGTTGTCGTGTCGGT
GTGCTGTTGTGTGGTGAAAATAGCTTTAGCGCAGCACTTCTCGGATGTTTGGTAAAATGG
GTGAACCGTAGATCATCGTCGATCTCGTTAATTCGAGTTTTAATTAGTTGTGGTGCACGG
ACTCATTGCCTTGGCTATCTGGTTTGTTTTATTGATTATATATATTAATCGCGA
>Z27kG1_16550
GGTGGAAGGAGCCCCGCACCCGGCGGTCGTCGGCCGTGGCGGTGTCGCGGAAGCCGATCC
CGCTGGAACAGCGCGTCCGGGAGAAGTCTCTGAAGCGCGCGTACCAGGCCCGCAAGGCGG
AGCTCAAGGAGGAGATCCGGCAGAACAAGGTTGCGAAGCGGAAGGCCCGCGAGGAGCGGG
AGAAGCGGAAGCAGGAGAACGTGCTCCGCACGGGCACCAAGCTGCAGCGGGTCACCAACC
CGAAGACGATCCAGAAGATCGCCAAGTCCAAGAAGCGCAAGCAGCTCAAGGTCGTCCCCG
ACGAGTTCTTCGGCGGCAAGAAGTCGGAGGCCAGCCGGCGCATGCAGGTGCCTGGACTTG
AGAATTGAATCTCAATTCTCAATCTCTGTTTCTGGGGTCGCGTTGAGTTCATAGTGGTTA
ATTCGACGACGATTTTCTACTTGCTTATGGTAGTTTGAAGTATGATCAGATTAAGTGATT
ACAATGGTACGCAAGTTATCAAGTTCTGATATGAGATTTTTACTGCC
>Z27kG1_10194
GCTCAAGACGGCCGACGACGACAGGGCGCTCCTCTAGTGTGCCGGCGCCGAGTTTGCGCT
CACGGCTAACTTGCTCATGCCGTTGGACGCGCCCGGCACACGGTGCCTCATGGAGTTATC
CTTGTATCGGAGGCAGGGCATCATTAAGTTCCACAACCCTTCCCCCTCCTCGTAGAATTG
CTTGTCCCTGTTGATCGAAGTGAGACTGAATCAGGGGGCCCGCACTCGCACCTCCCACGA
CCTCTTTCCGCCATGGGGCTCCGGATTCCACCGTTTGTCAGGCATGAGTAGCGAGCGATG
GACTGGCGGATCCCGGTAGAGACCTGAACCCCGCGCCACCACCATCGCCACAGCAGGCTA
CATGTTTGTTCTCTTGTTCTAGACGCAAGCAGCAGATGCGAAATAGGCATCCGTCTCATG
GTGGGGAAATTGTTCACAGTTGAGGATGTCGTAATTGGTGGCCTATTCGTGATATCTCTT
CTTCTAGAGAGTATGCAAGACAAGGATTTGCTTTGGGTCTTGTTGTTGTGCTCAAATCGA
TTCGGGCAATCAAGGTTCAGGCAATTATGAAGTTGTCCCTAATTTATTTGAACATTCATT
TTTTATGAAGGGACTGGTAAATTGAAAAAAACTAATGTCACTACTCGTTATGGCTATCTA
CATCTCCGTTTTTTTGTTTTGATGGCAACTTACATTTCTGTTTTAGGAAGCTAAGGACAA
TATTTTGGGGCGCCAGTTTGGATTTGGAGCAATTGTGAGGTCTGACCGTGTTTCACAACA
GTGGACATGTGACAAAAGCTCACCCATCGTTAAGGAATTTGTGAGTGTGGATGTAGAACT
CGGTGGCAAGAAACGATACTTGACAGAGCCTGCAGTTGCCGTGATTTTGGAATTAGTTAG
GAAGGTACATCTTTGGAACCATTTTTGTACAGCGTGCTGCTGTGATTATCAACTTACCAA
AATACAGTGGTGGAAGATTTGTGCAGGCATGATGCTATCATATCAGAAGAATTTTTGCTC
AACTTTTGGTGAGCACTGGAAGAGGATAGAGTGGTAATCATTACCTAATCTAAAATATAA
ATCATACCCCTTCAATTGTCAAGCTCTCAAGAACATCTTTGACACTAATTCTGCCTTTCT
TTGATAGTTACTGTTCTTCTTCAATGCAGGTGAAGACAATGGCATAGCTATACTGTCATG
GGCATCATAGGGAGCGAGAGGCAACAGCCAGGCTGGGATAAGGCTAGAGAATAAGATTGA
GATGAGCTGGGATAAGGCTAGAGAATAAGATTGAGATGAGAGAATTGTGGAGAGTTGGTT
AGCAGTAGATAAGTCCAAGAAAGTAGGAGTTAGTTGAGAGTTTGTATGAGAAGTTGGTTA
GCTATAGGGCTATTTATAAGCCGCATGGCAGCAGGGAATAAATCAAGCAAGATCATTACC
>Z27kG1_04269
CTGCTGAACCACGGCCTCCATGGTCGGCCGCTGACCTGGCGTCTCGCTCGTGCAATACGC
AGCAACAGCCGCCAGCCTCGCCGCCTCCGTTCTCGAGAACGCGCCGTCGAGGTTCGCGTC
GACCAGGCCGCCGAGGTCGCTGACAGCGGCGGCGCCGACCTTCAGCTGGGAGACGTCCCT
CCTTCCCGTGAGGACCTGGAGGACCACGACCCCGAACGCGAAGACGTCGCTCTTGTCCGT
GAACCGGCCCGTGGCGGCGTACTCGGGCGCGAGGTAGCCCATGGCGGCGCTCGCTTTCAG
GGCCGAGAAGACGACGTCGTCTGCGAGGAGCTTGTGCAGCCCCGGCACCGAGAGCCTCGG
CGCCAGGTGGTGGTCAAGGAGGATCTTGTCGGCCGATATGTTCTGGTGCACCACCGGTGG
CTTGCTGCCCTTCTTGCTGTGGAGGCCAATCAAGAACGGTAGCACCGGAAGAACCATCCT
TGACGTCCAGATACCGCGACAGGCAGCCATTAACCATGAAGTCATACACGAGGAAGCATT
CCCCTCTCCCCCTGGAGCAGCAGAATCCCCTCAGGCTGACAAGATTGTCGTGCTGTAGGA
GGGTGAGCATCTTCAGACCACGCAGGAAATCCGACTCCTCTTGCTTGCAGCTCGTCTTGC
TGAGGCTTTTGACAGCGACTACCGATCCATCCCGAAGGATCCCTTTGTACGTCGCGGCGG
CGAAGCCACTCTTCCCGAGCAAGTTCACGTCGGAGAAGTACTGCGTCGCGCACTCTACCT
CCTCTAGGTTGAATCTGAAGCTATCACCAACTACTTGACCGGGTGATCCAACACCAGCCC
CACCTGCAGACAACGGGTCCCAGCTGTTCGAGTACTCGACGCTGATCAAAGGAGAGGCGC
TCCTTCTGCAGGCTTCCTTCTGCTGGAAATGGTCGGTGCTGAGCCTGCTATCAGAAACCT
CCAGCGAGCTTCCGATCTTCTGTTTCTGCCGGCGGTACCAGGAGAACGCAAATAAACCGC
AAAATGCAGCACCGATCACCGCCGCGACAACAGCGACGATAAGAACTCCTTGGGACGCGT
TTGCGGACTTTGAGCAGCTAGCGCCTGAGCAGCCGTCTGGATTTGCTGATTGAGGCACCT
GCCTTGTCTTGACAGTACCGTCTGGTCCAAAAGGCTCGGGCTTGCTGGGCTTCAGGCCAT
CCTCTGAAGAAAGGCAAAGCTCTAGCAAACTGAAGCCAGCGCCACAAAGCCCTTTGTTAT
TCATATACTGGAAGCCACCATTCAGTCTCCTCAATCCTAGCATCCAACACAGAATTGTAG
TGGTTAAAATACCATGAAGACTAACAAAAAAAAGTACAAGTTTCAGAAAGGCTATGAGAT
TATTACCAACAGGGACACTCCCAGAAAGGGTGTTGTTGCGAACATCAAAGACCTCAAGCA
ATGGAACCTCAGCAATCTTGGATGGGATTGAACCAAACAGGCTGTTGAAGCTCAAATCAA
GCCGTCTCAGCTGTGTTAGCTCACCAAGGGTTGCCGGAATGGCTCCATCAAGCTGATTAG
ACTGCATCGCGAGCACGGTTAGCTTATTCAGGTTGCCCAGCTGGGGAGGTATGCTGCCTG
TCAACTGATTGTAACCAAGCTGCAACACTGCAAAAGGGTAGTGAGAGAACTATGTAAATT
AATTTATGGCATTGCAAATCAGCACTTTTGATGTTAAAAGACCAAACTCATCAGCTCTTT
TCTGAACTTTCATGAT
>Z27kG1_07182
GAGGATAAGAAGAAGTGTATAGAAATACCAGTTGCTTGTGAGTTGCTGAATCTAGTATTA
GGCTTGCAGTTCCGCCCTCAGGTTGACAAGCTTAGTAATTACCTCAAGGCAATGGATTCT
ACTTTTTTATGTGGTTCTACTCATCCTTTCTTCATGAAGACTCGGTGCTCAATTGACATG
CTATATTTGGACTGTGTTTCAGTACCAAAATGACTACAAGGTGATAAACATGGATCAGTG
GATGGGATTTATGCGGTTCTGTAATGAGGTCATGTTTTAAATATTACATATGTTGCAGCA
TTTCATTTGTTTTAAATTTAAAACAATAGCTCAACCTTGTAATCCTCTTTGCAATATTTA
ATATTTTTTTATTCTGTCATTGACACTTGGCATTTGCTTTTTCGCAGATAAACTTCCCAT
CACTTGACAATTATGATTCAGACCTTGCTTGGCCTTTGATTCTAGACAATTTTGTTGAGT
GGCTAAGAGAAAATAAAAGCTAGATCTTCTATTCATGTGGTGGTGAAGTTGTCATTCAAA
ATGTAATATTCAAGAATGTAGGTGACTATATATATCATTGTTTACATTTGTAAGACCATT
TTTTGCCCACCTACTTGTATATACTGTCAGTAATGCAAACTTAGGCTCCAATAAA
>Z27kG1_18016
GGAGAGGTAGTAGCTAGCGCACGCCCTTCGTCCGTCAAGCCCAGTAGCCCACACCTGCAC
CTCTATGGCACTATTAGCACCTCTATCTAGTTCTTCTCTCTTCAGCCTCGGATCCAGGCG
AGCACCATACCCCTGCAAATAATAAGGTTACCAGCTTGCAGGCAGCCACAGGCACGGTAC
TTCAGAGCAATACACTAATACTTCCTCTGCCAGGATTCAGGCACAGTATTGTATTTGGAA
TTATTGAACAGTGTATTTCTTGTACAATTCGACTCATAAGTTTTTTAAGATTCATCACAG
GCTTCAACTACAACTTGGCTAGAGAAATTTTAAAAGAAGGTATGTAGCTGGTTTGTTTAA
TTTATTTATCCTCCCAAATATGGTTACTGTCCAGACACAAAGATGTGTTTTGTAGGATAA
ATAAATTAAGGAAATCTACTATATATATATAACTTTCTTTGGAATTTGTCTCGCATATGT
TATAGTTAAGCCGTGTGATAAATCTTATGGAACTCATGAGCTGAATTATAAGATATACCC
TGTTTAATAATCCTAAATACAGAACAGACGATCAAACTGACATGTAGCTACTGGCTGAAA
GGGAACGAGTAGACAGAATAATGCTTGGAAGCTTTGCTGTCTCGCTTTTGATGGTAGAGG
CGATACGCGCGCGTATATACATATAGGATCCGTCGGAGAATGTTGAAGACTTGAAGTCGC
CCTACTTTTGGGGGCTAGATTTTCTCTCTCTTTTTCTTTCTTTCTTTCTTTCTTTCTTTC
TTTCTTTCTTTTTTTTGCAGAGAAGTGATGCGGGTATAGTTACTTCAAGATAAAAGCGTC
AAAGTAATGTAAATGAGCTATGGGCTTTTGAGCAAGCAGGGAGCGAGGGCCACTGCCTGT
GGTCTTGTTTCTTCAGGTAAAGAAAAACAGTTCTTCCTGAGTGAGGGGTAGCCAAGATCG
ACGACTGGCGGCAGGTGTACAAGCCCACAACCACAAGTCGTCGTCCAGGCTCTCGACTCG
AGGGAGAAGCAACTCCGATCACTTGTTCAGAGTTGCATGTCCCGTGAACTCAGGGCCAGA
AGTCCATGCAGTGGCAAAAGCAGAACGCGTGTTGGAAGTCCAAGCGCAAGCCCATCCCGG
GAAGCTGCCTGTCGGATGTCGATGAACGCGTGTTGGAAGTCCAAGCGCAGAACGCGTGTT
GGAAGTCCAAGCGCAAGTCCATGCAGTGGCAAAAGCAGAACGAGTCAATGGTGATCGATG
AGACGCCGCGTTGTGTTGTTCTTGCAGTCTTGCTCATCGTGCTCGCCGTGTTTCACAACT
TATGCATTTACATATTGTGCCGTCTCGTCACTCGAAACTGAAGCAAGCTAGAGTTCTCGA
TCGTATCGTATTCCGATCCATCTTCCGAT
>Z27kG1_20402
CACTGCTATAGGCAGCCCACATGCGCGCACACTCCTAAGCTAGCTATAGCAGCAAGGCAG
CCAGCTGAGCTCAGAGCTCCCAGTCCAGCGCCGGCGCCACCACCGCAGCTGCTCGCTGGT
CACCATGAGCAAGGAGAAGCACCACCGCGACTGGATCCTCCGGCGCTGCTGCGGCTCCAT
CGCCGCCTGCATCCTGACGCTGGCCGTCGTCGTAGGCTTCATCGTGCTCGTCATCTACCT
GGCGCTGCGCCCCTCCAAGCCGTCCTTCTACCTGCAGGACGTGCAGCTGCGCTCCATCGA
CCTCAGCGACCCGGCGCTCTCCCTCGACCTCCAGGTACGTACGATCTCGCGCGCGACGAC
GACGGCGTGTGTCGTCGTACGACGTGTCAGCTGATTGATGCACGAGCGCGCGTGCATGCA
TATGCATTGATTTGGGACGCACACGGCACACACGCAGGTGACGATCGCGTCGCGGAACCC
GAACGAGCGGGTGGGCGTGTACTACAAGACGCTGGACGCGTTCACCACGTACCGCGACGA
GGCGGTGACGGTACCCGTGTCGATGCCGGCGATCTACCAGGGCCACAAGGACGTGTCGGT
GTGGTCGCCGGTCATGTCGGGCGACGCGGTCCCCGTGGCGCAGTACGTGGCGGACGCCAT
GAAGCAGGACATCGAGGCGGGATACGTGCTGCTCCACGTCAGGGTGGACGGCCGCGTCAA
GTGGAAGGTCGGCAGCTGGGTCTCGGGCAGCTACCACCTCTTCGTCAACTGCCCCGCGCT
GCTCGCCACCAGCGGCAGCGCCGGCGCCGCCGCCGGCGGAGGCGTCTTCGCCGCCAGCGC
CGCGTCCGGGGTAGTCCCCGCCGGCGTCAACACCACCGTCTCCCTCAAGTTCACGCACCC
GGCCGACTGCACCGTCGACGTGTGAGTCGTCGCTGCGCCACGAGCCCACGACGACGACCG
GCGCGCGCTTCGTTCGTTCGTTTTCGTTCGTACTGGCTAGTGCGGCGCGGGGGATCAACA
TCGCCCCCTCGCTCGCGCGGTTATCGAGCAATTAGTTTTTCTTTTGTAGCAAATGTTCGT
TCTCATATATTTTCCCTTCCGAAGCTGTGCAGAAATAAGTTAATAAGCTATACATACATA
TACATGTGTACTAGATTTGCTATATATTATTACCCCATATATATT
>Z27kG1_22756
GTGCGGCGTACGGAGGAGACCAAGGCGCGTTCGGTGGCGGAGAAGGCGCGGATGGACGCC
GTCGGGAAGGCCGTGAGGCAGGCCGCGGCAAAGGCCGGAAGGAGGTTCTGGTGGGAGGCG
GACTCCGGCGAGCTCGGGGACGCTGAGCTGCCAGGATTCGCCAAGGCGCTCCGTCGGCTC
AGGGTCAACCTGCAGCGCCATTTGGACTCGCTGTCGGCGTCTGCTAATAAGCAACTGCAG
TAGGAGCGGCTGTGCAAAACTGGCTCATTTCATTTGGTGTTGCTTAGGCACTTAGGGTAT
ATTACTAATGTTTACAACGTT
>Z27kG1_04279
CAACTCCCCTGCTCCTCCTCGCCGGTACGCCATTAAGCCTGCAGCAGCAGCCTCGGATCC
CCTCCGCATCGAGAGCAGCCGCATCGTCGATCCGTGCAACCTCGACGTCTCCGCGTCTCG
CTTCGCCGTCGATCTGCGCATGCAGCCCCCGTCGCAATGCCGTCAATCCGCGCTAGCTAT
CGGTGTCGTGCCTCGTGCTCTACCTACGGGACGAAATGCTAGCCGGTGGACAGCACATGC
GACTCACCGATCTAGCCAGGTTGCTTTTGTTTTATTTACGATTCAGTCGATGGCAGGAAT
ATGTGTGTGAAAGTATAATTGTATGAATGAAAGCGTGTAGAGAATAATACGAAGTAGAAA
GAAACTCGAATGTTTTTATGTTTTTATATTTGATAGGAAAAATATGTGATGCATTGTTTA
AATGCGAAAACTAAGTTACAAAATGCGGATTTTATTTTGGG
>Z27kG1_11060
GTGTGAGCGCGTCTGCTGGTCTGCCAAGAGGAGGAAAGGAAGGAGGAGCAAGTAGAGATG
GCTTGCCCTGCGCAGTCCATGCTCTCCGCCAGCGGCTGCATCTTCCTGAGGAGCAAGCCT
CAGGCGGCATCCCAAGTGCGAGGGGGCATCATCGGCGGTGGCCGCAGCAGCAGGCCGTTC
CTGCTCACCTGCAACGCTTCCTCTTCTCCGTCCCCTTCCTCGCCGGCGCCGGCGCAGGAA
GACCCCGACTGCAACGAGGAGGAGTGCGCCCCGGAGAAGGAGGTACCGCTCTCCTCCTCT
TCCCTTCGCCAGCTGTCTTGGAACTCTGCGTGCCTCGTTGCGGCAGCAGTAGTAGATAGA
TGCTTACGCCGGCACAGCAGAGAGCGGAATTGAAGCAGCAACGAGAACGAGATGCCATTG
CCATTTCTGTGGTGCGCATGCATGCAGGTCGGGAGCCTGAGCGCCGAGTGGCTGGCCGAG
GAGAGGACCCAGGTCGTCGGCACTTTCCCTCCCAAGAAGAAAGGGTGGACCGGCTTAGTG
GAGAAGGACACCGCCGGCCAGACCAACATCTACTCCGTCGAGGTAACCCTTCGATACAAA
TCTAATTCTGCGGCCACTTCACTCACTGTGGTGTAACCTCAATCTTTCTGTTCCTGGATA
CAAGATAGCTTTATTATACGATACATCACCTCCTGCCATGCCAACTGATTTGCACAGCCG
ATGGTGTACGTGGCCGAGAGTGCCATCAGCTCCGGCACGGCGGGTACGTCGGCGGAGGGC
GCCGAGAACACGGCCGCCATCGCCGCGGGGCTCGTCCTCATCACCGTAGCCGCGGCCTCG
TCCATCCTCATCCAGGTGAACAAGAGCCAGGTGCCGCAGGTGCCGGAAGCCGCCTACAGC
GGCCCGCCGCTCAGCTATTACGTCACCAAGTTCCAGCCGGCGGTGGCTGCGCCGGCGCAG
ACCCTCGAGGCCCCCGCCCCCGACGAGGCACAAGACGGCGCCGCCGCCACCGTCGAGGCT
CCGGAGGTACCGGCACCGCAGCTGTCGTCGTGAGCTGATTCGGTTTTGTGGCATGCAGCT
TTATACTACGGATGAGCCAGTAGCGCATGATGATGGAAGATATGAATCCATGATACAAGC
ATTTCGGAATTGTATTAAAGTTTGTATATACACATGCATTCAGCTCGCGCATTCTGTATG
CTTATTTGAATTCAGACATCACGGCACTCCCAC
>Z27kG1_12793
GCTGAATGTTCAGTGGGAGACGTTTTCTCTGATTTATCAGTTGCGATTTGCGTACTATGG
TCGCTTAAGTCAACTCTACAAAATCGGCTCCCTTTTATCTGGAGCCAGTTGATTACTCGA
TTGCGAGTGTGAGGGATGATCTAGGCATACCCTGTTGCAAGGGCCTACTGGGTGTGTGCC
GGCCCCCATGAGGCTGTGACGATTGCGCCAGTCCAGTACCTCGTGAGAATTATGTAACCG
AAGTTGCCGTGTACCTGGGAGAACTCCCGTACTGTTTGGTGTTTGATTGCCTATTTCACT
TTGCAGTTTGGTCACAAGATAACGACTTGCTGGTAGGGTTTTGAGAAC
>Z27kG1_10276
CGGACGACGGGTTCACCCACACCCCCTGCTGGCGGATCCCCCCCCTCGCCTGCCTGCCCG
CGCGCCAAGAACTCCATTCACCTCCCCCCACACTGCCAGGAGCTTCGCCCGGCCCCCGGG
TGCCGGACGGCCACCAGGTTCACCCGTGCCTGCTGCCGGCGGATTCCCCCCTCCCCCGGT
GGCTAGGAGCTCCATCTGTGTTGTCGTCGTGTGCTGCTGGGCGTCTCCCCCAATGGCGTT
ACAGCATGGGCATTAGAGAACTCTATGACGGATGGGGAGCTACTCTGGCGCGCGTCGTTC
ACCCCGGCGGTACCTATTCTGACGCGTATGGAAGGTTGCCTTCATGTTCCTCACGCAAGG
GCAGGTGCCGCTCAGGGGGTGCCTCACTACTACATCTACGTCCACGCGCTATCGGCCAAT
TTCACCTTCGAATCAATCTTCTCCCAACGCCAAATACCTAGTAAGATTGAGTATACTGCA
ATAGAGACAATGAAGGCAGATGGGTTTTTGCAGACTCAGACTCAAGTTTGATTGATTGCT
ATTTGCTACCAACAAAAAATAGGTCTCGACAAGAAAGTTTTATTGTACTTCAGATTTGTA
TATATGATCAACATCTCTGTGTGCAGTATGCTTGAGAATAGCTTTAAGGCTGAGTAACAA
GACAAAGTACGTCAAAAGGCAACGTCTAAGTAATATGTTGATACACAAAGCACTGATCCT
TAGAGACTTCATCCAACGAGATAGAAGGTTACATGTGCGTTGTTACTATCTCACGCCAAC
TCAGACCTCTACTGGATAACGTTGCACACCATGCGACTAGACAGACACTAAATTTGGGTA
CCTCTACAAAGCACTTAATTTATTGTGCCTCTTTCGAAAAAGGCCAGTTGCGAGCAACAT
ATGGGTTGTTCTCGTGAAGGAAGTTGAACACCTCGTCCAACAGCTGCAACAGAAAAGCTC
AAGGTCAAATTTCAAAAAAAGGACGATGACCAATATAGAAGTTATCTTAACAATGACAGA
CTGTCATCACCACCTAAAAAGTATGTGGCACAAAGCACATATAGGATCAAGGCTAGCCAA
CTTCACAAACTTCAATCAGATTTTACTGACCCTGAAAACGATAACCATTAGATCGTTGTG
AATTACATGAAGAACGTGGGCATGAGCGTGCGCAATACACTAGTGTTGGGACCATGCTTC
GTCGCCGAAGGTCCTGCAAAAAGAAACAGCTTCGGCTGAAGCTGCTTGAACATGATGCCG
AAGACACCGTTCACGAAGCTTCGGAGCTACAACATATCCGAAGACGAAGGGTCGAACCGA
CTTAAAGATAGAATGACCATTTAGCCCATAAGGGTCTGAGTCATTGTTGTAAACTTTTAT
GAGGGGCATAATTGTAATTCCTCATGAGTTGTGTCCTGTGCCTATAAATAGTGAACAGTA
TTCCTTTACTGTTCACGGATTCCTGT
>Z27kG1_08268
ATTTTACTATGTGCGTGCCCTTGCGTTGCTATGGTAGCTTAAAAATTGGTTCAAAATAGT
GATGCAAGAATAACAGGTGCACGTGACAAGCAATAGTCAAATACTCGAATGATGTTGATC
CAAGAATAACTGTAACATTAACACTTAATACACTGAGGTGCCAGCATACGAAGTGAAAGG
TCAAACAAAGCATTCATGAACAAATTCCTAAGTAT
>Z27kG1_22768
CCCAAGACATCGAATTGGGCTCTCTGGATGACGTGGACATACAGCAGGTGGTTATTCCCC
TGATGCAGAAACTTCCTGCTCTGCAGCCCGCCGGAGCGTTTCCGGACAGCCTGGTTGAAA
GAATTGCAGAAACATTCCCGGAATACGAACAGTTTTTGCAAGCCCTTCGACGAGCTTAGA
GTATAGGAAACATGTGCAGATTTTTCTCTTTTTGTTATATGTTTATATTTTTTTGTGTCA
TTTTTGGTTTGCTTCTACCTTGAGCGTTGTTCCGAGATGTGTTTCTTTTTGTCAGATATG
GTGTTTATTTTCCCTTGATGTGGGTGGCAAGATATGGGTGATGATGTACGTACGATGGTT
ACAAGTATGTTGTGAGCATAATTGTTATGGC
>Z27kG1_03311
GTCTCTCGGTTGAGGCTTCTAGGGGATAATGTACATTCCACAAGGATTGCTTTTGTTGAA
TTTGTCCATGCTGAGGGTGCCATCATGGCTCTGAATTGCAGCGGGATGATTTTGGGAACA
CTGCCTGTCAGGGTGAGCCCTTCCAAGACTCCGGTGAAGCCCCGTGTAAATCGAGTGGGA
TCTAACTGACTCTGCGCAAGCTGAACTGGATTGTTCACGGGAAGGCGTCGCCATAAGCTG
AAGGCTTCCGCGGTCCGGTGCATCATGATGCGTCTGCTCACATTCTTACAAACGTTTTCT
TTGTACCCTTTTGCAAACCTGTTGTTGGAAGGGAACTGGTTAGATCAGGCCCTTCTATAG
CCAGCTTTCGGTTTCTCCTGTTTCACTGGACGTGATGGAACCACTGAGGATGACTATCTT
GGCAATCAGCCATCAAAGTAACTTCTGTTAATGTCCTTGTTGTTAAGCT
>Z27kG1_16711
CGCCGCCGCAGCAGCAGGAATCCGCCATGGTGATATCCGGCCAGAGAATGTGATCCGTGT
CAATAACGGCTCAAGGCATCCATATTTCGTGCTTATTGGATGGGGCCATGCTATCCTAGA
AGATAGAGACCGGCCTGTGATGAATCTATTCTTCTCATCCACGTTTGCGCTCCAGGAAGG
AAAACTATGTGGAGCATCTGACGCAGAAAGTTTAATCTATCTTCTATATTTCTCTTGTGG
TGGAGTTTGCCCTGAGCTTGACTCTGTTGAAAGTGCACTTCAGTGGAGGGAGACTTCGTG
GTCGAGGAGAGTCATACAGCAGAAGTTGGGCGACATCTCTGCGGTGCTGAAAGCTTTTGC
GGATTATGTTGACAGCCTTTGTGGAACCCCGTACCCGATGGACTATGAGATCTGGTTGAA
ACGGCTTCGAAGAACAATGAACGAAGATCATGGGAAGGAGGTCGACACATCCTCGAGTTA
ATAACACAGCGCCATTTTCTCGCAAATCCGAGATTCGGAAGATCAAGTGATTGGCCTGTT
ACCTGTTTTTGTTGTTGTAGATAATTTATTTGTGAAAGGTCCATAGGTCATAGTCTGTCC
ATCGTTTTGATATACCGTTGCTTGGATATAAGGGTATTCTG
>Z27kG1_13786
GCGCAGACTAAGGTGCGTTTGGTTGGAGAGTTAACTAGAACGGAGCGGCTCTATTTTAGT
TTTTGAGAATGAGCCGTTTTATTCTGCGTGTTTGGCAAACAGAACAGTGTCGCTCCATTT
TTTGTTTCGTTGAAGAGTAGAATAGAGTGGAGTCGCTTCGTTCTTTGTTTGGTTGGAGAC
CCATATGAGTATAGATAGAAGGAGAGGGAGGATAGCGCTCGCGTCCGAGAGAGCGCTCAC
ATCCAATCGTTTTTGTGGAGCAAGATCATTCCAACCATTTATGGTAAATTTCCATATGGG
TCTTATAGGAGCCGCTCCGCTCATTTTTGTTGGAAACCAAACATCTAAAAAATAAGAATG
GAGCTACTCTATTCTTCACTCCTCAACCAAACATACACTAAGTTTCATGCGTGCTCATCT
CTCACTACGTGTTGAATTTGACTTGCTTGTTCTTATTTGTTATGCTTATTACTTGGAGAA
GAATTTTGTTCCTCTATCTTTGATATCATCTTCTTTACATGTGATTATTTGAACTAGTTA
TGTACTATCTACTGAATGCGGCTGTTATGCTTTGATTTGTTGAAAATGATAATATCTTCT
ATGCTTCTGTTATTGTTTGAATACTTTATTTGGGGATGTAGTTTACATTTGTTTTCTGTT
ATATTGACATGATCAGTCCACGGTTCAATTGGCTCTCAATTTTTTGTCACCTGAGAGTTT
GCCAGAGTCAGTCCGGCTGTCCCAAGAGATCCGTTGCCTGCCAAATGGCCATCTTGCAAA
ACTGAAGATGCTTGAGGTAAAAAAGATCTCCTTATACGCAGCAAGTTCTGCTGTTAGAGA
AATTCAGAGAATAACCCTTGATCCCAAGTTCAATCTTGATCCTAGTTTTGAGGATCAAAA
TTTGACTAGGGCGGTTTCAGAGAACTTGGCAAGAGTAAACAAACGGAAGGTATCTTGCAG
TTGAGATTGTGGGGGCCTGGTGAAATTATGACATGCCATTCAGAGGATTGAAGTAGATAT
AGTGCTTGTACATGTATTATATTGTGTCATATGAAAGGAACACATTCTAATTCTTATTGG
GTTACACATTGACTTTACCTGTATATTGTGGGTTAGGAAGAGTAACAGTTAAGCTTCTGA
GGAACAAGATAAAAAGGCGCTGGAAAGCTCATGTAGAATTGTTAGCAC
>Z27kG1_20366
CGCCTCTCCAAGACACCCAGGCCGCCGCCTTCGCCTACAGGCACCTTGCCGCCTCCGTCC
GCTGCCCGTGGCTTCCGTCCACCTCCACCTCACTCACCCACTACATCGCCGACCAAGCGC
AGCACCGCGCGTGGACCAGACACCGCCCGTGGCTTCCGTGGACCAGACGCCGCCCGTGGC
TTCCGTGGACGCAGCACCGTGCGTGGACCAGCCGCTGCTACATCGCCGACCAGGTGATAC
ACAAGGGATTTTCATCAACAAGTGGTCGCCAGAAGAACTGAAACATCAAGATGGCGTTTG
CTTTTAGGTCGTGTATGTTGAAACTATATGTTTTATTATTATGCACTGAGACTATGTTTG
ACATTGGTCGTGTACACTGAGACTATGTTTTATTATGAGACTATGTTTTATTATGATGCA
CTGAGACTATGTTTGTGCACACATGTTTTATTATGACTATGTTTTTTTATGAGACTATGT
TTTATTATGATGTACTGAGACT
>Z27kG1_09632
TGCATGAAAGAGCGAATAGAGTGTTGCATGGCAGTGAGGGAAACCAGATGAGGGAGTTAG
AGAAAAAGGTATACTCTACTGTATGTGGTAGCTAGGTTGTTGCAGGATTAATTCATAGGA
ACAGCGATGACACTTGTGTCGTCCAGTGTTGTGGAGGTGTCATATACTGCAGATCACTTG
ACATGAGTTGCCAAGAACCAATAGGTGTTGTAAAAGCATGTTTGTTTTAAACTGAGTTTT
GGTACTTAAAAAGTGTGCTTTGTTTCTTAATAATCCAAGTACTGGATATTGTTGCGGGTG
C
>Z27kG1_13793
ATCCTCGCCCTCTCGAGACCACCGACCGCTCGTCCTCATCCCGTCATCCGTGCCCGCATC
TCCGCAGTCGTCGCCAGTCGCCACCGCTATCCGAGCTCCCCCCCCCCCCCCTCCATCCCG
CACTATGGCTCTTGCCTCGAATCCGCCCACTCCCCACATCGAGAACAGCCATCGACGCCG
CAAGAGGAGACGCACCCAAGAGAGAGGAGGCGACCATGAGGGCCAAGGTATACTCCACCC
ATCTCCCTTCCTACTTCTCGCGCCTACTACCTCATCTCTTAGATCCATGTGGCATATCGC
CCTGCTGGTGCTCCCGGCGTTGGCCCAGGTCCCGAAGCGGGAGGGTTGGTGGGGGAGGAG
GAACTAACGATAGCCATCGCCATGGCCACCGACGACGACTGATAGGACTGCCTCTTCTTC
ATCGATGTGGTAACGACAGAAATCAAGTAATGGGGACGGGGCTCTCCAGGCCATGCGGGT
CAAACGACTGGAACACGTCCCCTTAGCCTCCGAACGGGAACCCCGGGCTGGAGCTCTACA
GCGAGAAGACCAAGCTTGCTGAAGGGCCGCAGGCTTGGAACATCTAGATTTTGTTTTGCT
AAGGGGAGCGCTATGTGAGGGTGGGCAGGTTGCTCAGGTCAAGTGGGTTCACGGCTGCGA
GCTTCATGGAGAGACTATTGATAGCAGTTGTGTCCTGCATCATTCTTTGATCAAGATTGA
TGAGGGAAAGATCAGTATGCCGAGGATGGGACCGGGTTGTAGCTTGCGATGCTAGATCTG
CTCATCATGAAACCCATCATGACTAATGCATTTATCTGCCATTTAAGTGTACACCAGATT
ATTTGTATGTTTGCTGCTTACTATGCAAAATGGCAGCTAAAAGAAGCCCTAAAGCATGCG
AGCTGCACCTCTACCGGTTTAGTGGCCAAACTGGCTGTTACTACGTTTCAGGTGTTTTAT
CTGTAACTTTTATTTTGTTCTTTTTCTTGTTACTCACTTATTTCTGAATAATTAAGTATA
TATGTCACTTAATTTAGTGCTAGAATGCAGATCTGGCATGTTTGGGAACTAACCTGCACT
ATTGGTTGTTTTTTGCTTCTTGGTGGACCATTTTATCTATAGGGTTTGGAATGTTTTCCA
GCATGCATTAAATTACTGTTAACATATGATTT
>Z27kG1_17460
CTTCCCCTCACCCCGCTCCGGATCGGCGCAGTTGCAACCAAACTGCTGCTGCGGCCATGG
CGGTCCGAGCCCCCTCTGTGCGCGCATCCAGTCCGTCGAGTCGCCGCCGTAGCCGAGCTC
CACATGCGCAGATCACGATTTGTCTCCGCGCCTCGAGGAATCGACGATCAAGCGTTGGCG
ACCAAGTGATCAAGCTCTCTGAGTTCTACGAGGCTGAAGACCCTGAGCATCTATTTGGTG
AAAGCAAGTGTCCTCTGACCCATTATGTCCCATTCACTTTTAATGCACTGTCCCGCATTA
CTTAATTGAAACCTAAGGATTGACTAGCTTTCCATTTACCTTATCCTTGTTTACCTTTTG
GGTTATCATGGTTAGCATTATGCTATTGCTTTACTTGAATCAATGAACATGATGTGAATA
CTTATGATACTATGATGTTATCCCGATGATGTTCCTGTGATACTTTAGGGGGCTCAGGCT
GTTTCCTGAGTGCCTCTCCGTAAGGACCTGTTTGGGGAGTGACAACCCGGGATAACAGTG
CAACCATGAGGGTGAAATGGGATGCCCTTAGCTAATTAATTAGAGGAACTAGAGGTGTAG
TTGCTTCGCCGTCGTGCCGTCAATGGGGTCCAGGCACAGTGCTTGCTCTGCCGAGGCTGG
GTGCCGAGGTTCTTTCGTTTTGCTTTTGTTAGTCACCCTCCTGCGGGGAGAGGTATTGTG
TTTATCAAACTGGAGAAACCTAACGGGCGGCTATGACCTCTAGGGAATCTTTGTAAAGGC
TACGTAGTGATACCCTGCCGGACCACCTAGGAAGTGATCAATGGGGAGTCATGATCCCCG
GGCAAGACGGGAATCACGGCTCATGGGTAAAGTGTGCGACCTCTGCAGAGGGTTAGAAAC
TGATATATCAGCCGTGCTCACGGTTATGAGCGGCCTTGGGATCCTCTTTGATTAGAGATA
CTTGATCAGAGATGGTTGGTTTACAGGTGGTGACAAGGATGATTGTTATGACTATGGTAA
TGGTAAGTAGTGTTCTTTCCGTTTGGAAAGGGTACTTTGGGTTAAGAACTTGGGTTAATG
CTAAAACCTGGCTTTCTACTAGTAATAATAACCTGACCAACTAAAAGCAACTGCTTGACT
TAACCCCACATAATGCTAGTCCACTACAGCCAAACGGGACATTTGCTGAGTACGTTGATG
TGTACTCACCCTTGCTTTCACAAAACACCAGGTTGCCTTTGGTGCAATCTATGCTCAGGT
AAAGAAGGCGTCGAGGCGGATCTCCAGGAGTTCCAGGACGTCGACGAGTTCGAGGATTAG
GCTAGCGACCTCCCCCAGTCAGCTGCTTGTGGTGGGTTTATTTACGTTGGCTACGTTTCT
GTTCTGTGTACTTTGATTATATTATGTAAATGACCCTAGTCTTTCATATT
>Z27kG1_04668
TTATGTAATCGCCGTGTACGTGAATTTCTGGTCCTGACACGTACATGGTTCGCATTCGAT
CTACCTTCCAAAACTGGGTGTGACCACTTAAAGGGATTCTTAAGACGGGCTCTGTTAGGG
GCCTGCTTCATCGCCGAAGGTCCCATAAGAAGAAACACCTTCGGAAGACTAGCACAAAGC
CGAAGCTATCAATCAAAGGGCTTCAGAGTACATTTCCAAATGCACCGACCTAAAGATGAA
ATGACCAATTGGCCCGTGATAACTTGTATTATGATTATAAACCTTTGTAAAGGATATGAA
TGTAATTTCTCACAGGCTGCGTCCTGTGCCAATAAATAGATGAACAGTACCCCTGTACTG
TTCACACGATTTTGTATTCGCTCGTGCGCAACGTTTGGATTTTTTGCCTTCTGTCAAGCC
GAAGGTATAAATGTGATTAAATATTGTATTTAAATACTTGAATTTATGTAATGAAGATAT
GTGAATAATGTT
>Z27kG1_09636
CTGACAACGTCTGACCGATCCATGGATGGATGAATCGTCATCCATGCTTGCCTTTGGTGC
GTGGAGATCTGAGGCAGCATGCAGAATTACCAGTTATTAGTCATTTCTTTGAGGTTTTCC
TTGTTGATTTTCACGCATGTATGTATGCTGCTACCTACGTGTACGTACGTACGTATATGC
ATGCATCACTATGGTTGTTACGCCTTTGATCACAAGACAACTACGTAGCTAGGATCGTCG
GAGTGTGTTGACGACGTTTGGTATGTGCATGCGCAATGCCTCATCACAGGAGGTGTGTAA
TAATATTAGTTTGCAGGTATAATTATGCGTTTTATT
>Z27kG1_24370
TGCGGGCCTGCGGCGGCAGCAACAGAGAGCAGAGATGCTGCAATTCCCGGCGCTGATGCG
GCAGTGGCCATCGCCGCCGCTGATCCCGGCGTCCACGCTGCTCCCCGTGCCGGCCACCTC
CCAGGAGGACGAGGTCCTCCTCGCCATGGCCGAGTCCGACCTCGAGGACAAGTTGAATGA
GATCCGGAAGACCAACAGCCACCTGATTATCATCGGGAAGCCCACAGGCGACACCAAGGA
GGAGTATGACGCTGAGGTGGAGGACGACGATGCAGACAACGTCGAGGAGTCTGATGGCGA
TGACTTCGACCAGGAGACTGGTTGACCCAGGCGGCTCCCCGCTCCCCCCATGCTTCGCCG
GCATCCTTGAGCGTCGCCATCCCCACTGCCCAGTCTGTATTTCGCAATCCCTGAGTCGCT
CCTGCTATCTAGATGTTCTGTGTTACCCTATTCTGCTGCTGCTGTCTGTTCCCGGAATTT
GAGCATGTCCTTGTCATGTGGACCTCGTCTATGAAACTACTAGATGATTAATCGATCCAA
TTTAAACGCTGT
>Z27kG1_10302
CGTACTCACATATTTATTATTTCTCTTTACATCAAGGATTCCCATGGACATGTGGTTGTC
CATTACACAGATGTTGATACAAATGTTCAGCTCCTTTTTAGGTACCGTTGCTCATGTTGC
AGCCCGAGGTTGTAGCTACACAGGAACACAAATTCAGAAGATAAAAGTACAAGCGTGAAG
CACGAGCCAGTACAAGTCAGCGTGAACAGTACGGGGGTACTGTTCATCTATTTATAGGCA
CAGGACAGAGCATGTGAGGAATTACAGTTATGCCCTTTACATTTACTATTGACTTATAGA
AAAATCTATGAGGACTAGATAGCCTTTTCCTCTTTAAGTCGGTTCCTTTTTCCGCGATTG
AGCCGAAGCTCCCTTGCGCATAGCTTCGGAGCAACGACAACCTTCGTCATGATTATGCTC
TTCTCATCGTGTATGCTTTTAACCTGAGTCCGAAGGTACCTGTCCATAAGCCATGCTTGG
AAGACATTGTTAAATTACGTTTTTGAGGACCTTCAAAGGACGAAGGCCCCAACATATAGG
GTGTTTGGTTT
>Z27kG1_21875
GGAGGACTTCGGCGACCTCGGCGGCGACGACCGGCTCGCGGGCATCAACCTCGACGACCT
GCAGATGCCGGGGGACGCCGCCGATTTCTACGGCTCCATGCTCGTCTCGCCGATGGCCGC
CAAGATGGAGCCGGACGGCGGCTTCCCCTTCTTCTGAGATCCTTCGGCGACTCCGGGGAC
GACCGGATGCAGCGCAACGCAAACTGTGTATAGTTCAGATTTTCTTCATGGAACCAACAA
CAACAAAAAAAGTTCTTGCTAATATCTTGTTCTAGTGGTGTAGTGCAGAAGTAGCAGCAA
CATGATTGAAGTTCCATTGTAGTACTGATGTTCATCGCCACTTGAGCTGTGACAAGTGAC
GACATTCTTTCGTTTCTTGGCTGCAAATTCTTCGTTGTCCAGAATATAATTTCAGATGGG
TAATGCCAATTCGGGACGTGTTAACTTGTT
>Z27kG1_05717
GCACGCGAGAGCTTGTCGGAGGGCTCTCTGTCTCTGTGATAAACCGATACGCAGAGGAAG
CTGCGGAGAGGTGTCCCTGCTCTGCTGGTGAGCTGCGGCCAGCGGGTGAAGTGAAGTGGA
CCGGACGTGGACGAAGGAGAGAGAGAGAGAGAGAGAAGAAAGGGCGCCGCGGGGGCCATG
GCTGGACACGCGCCGGCGAGGGACAAGACCACCACCGGCTTCGCCGCTACGTGCAGCCTG
CTGAGCCAGTTTCTCAAGGAGAAGAAGGGCGGCCTGCAGGGCCTCGGCGGCCTCGCCATG
GCGCCGGCGCCGGCAGCTGGAGCAGGGGCTTTCCGGCCGCCGACCACCATGAACTTGCTG
TCCGCGCTCGACGCGGCCAAGGCCACCGTCGGGGAGCCAGAAGGCCATGGCCAACGCACC
GGCGGGAATCCAAGGTAAATCACAAGCGAAATTAAACCCACGACCGTCCGTGTGCAATAC
TCCTGGTAAATTGATGACCAGGAAATCAAGAAAAATAAAGCGTGTGTTTGCGCATGTGTT
CAATTCTCCCCAACAAGAAAGAACAACACACACTCAGCTCAAAAGAAAGAACGAACGAAC
GAACGTGTGATATATATATATACACACATATATATCATTATGGGCAAATAACAGAGACAG
TGTTCCTGCAGGGAGGCAGCTGGGGAGGAGGCGCAGCAGCTGACCATCTTCTACGGCGGG
AAAGTGGTCGTCTTCGACAGGTTCCCCTCCGCCAAGGTCAAGGACCTGCTGCAGATCGTG
AGCCCGCCGGGGGCCGACGCCGTGGTGAACGGTGCCGGTGCCGGTGCCGCTGTCCCTACG
CAGAACCTGCCTAGGCCTTCACACGACAGTCTCTCTGCCGGTAAAGCCTCAGCTCCTCCC
TCTTTAGTACTTTTCTTACTACGTTGGTGAGAAAGAAAAAAAGAAATGCTGCTGTTGGTT
TCGCACGACTTTGTCGGTGACGCCAAGTGTTATTGATCATTTTTGCTCTGTGACAGATCT
GCCGATCGCGAGGCGGAACTCGCTGCACAGGTTCCTCGAGAAGAGAAAGGACAGGTAACT
GAGTCGTTTTTTTTTGCCGAATTCTCAGTGATGCATGGAGGACAGTTGCGTTCAGGATCA
CCGGCTGTGGGCGGAATCAAGTTCAGATAAGCAGAGTTCTGACGAAGTTTTTTTTTTTTG
TTCCAAATTCCAGGATAACCGCAAAGGCGCCGTACCAAGTCAACAGTTCCGTCGGCGCTG
AGGCGTCCAAGGCGGAGAAACCCTGGCTGGGTCTGGGCCAGGAACAGGAAGGAAGCGACG
GTCGTCAAGCAGGAGAGGAGATGTGATCGATCAGTAGAGACTAGATTCGTTCGTGCGCGC
GTCGTCGTAGCTTCAGGTTAAGGGAAAGAATAATCCAACCGTCGGTTAATTGCTCGGCTT
AATTACACTGCTCTACTACGTAGTACTGGCACTGCTACCACCACCACCACCACCAGAGTG
ACCAAGTTAAGCTAGGGATTGTTACATAGGCCGGCCGGTCGGCCGTTCGTTCGCGAGATT
GTTTCGCTGCTGGAGATGCGCATGCACGCTCGCAGCAGCTTCGCTGGTCCGCGTGGCCGC
GTCTTGTGTTCGCGCAACGAACGGTGCACGTTCCGGTACGTTTTCATTTGTCTCCGACCT
GTCCTGTGTGTGTGCGTGTGTTTTTGCACTGGATATTCCCCCTCCCCTCTCGTGGTCGTA
GGGAGGGTTTGTATGTTCAGTGGAAAGATGTTTGGTATGGTCTACTCCATTCTATTTCAT
GATTCATGAATATGTATGTATGTATGTATGCGTGTGATGTACTACTGTGGTATGCTGTAT
AAATTTATAAACACGCGCTTTATTATATTCTGAGC
>Z27kG1_18742
ATGGAATATTTGCGAAAAAGCCTTGACCGACAGTTCTCTTCTGACGAAGTTCTACAACTC
TTGGACCGCTTCTTTAACCTAGAAATGCTGGTATCTGGAAATCCAATATCGGAATTACTT
TGTTATATTTCCCTTCTGTTTTTGTCTTATATTTGTCTGGACAATCGGAGTATATTATAT
CTATCTCTGCATTAATTTACCACGATTTCAAATTCTCATGGAAATCCTACAGTTGGGTCA
CAACTGACAAGTTTTACTTATGATGATGATTGATAAATGAAGAAACCAGAGGATGATGAG
AAGGATAACTTCCGTCAGGGCGAAGAATTTTCGTTGCCAGAGAGTTTTCTCAACAAGGAA
GAATAATATCTAGTAACCTCGTACTTTGGGTGTCCTCTGGAAGAGAAATCAGAAGGCTGG
TTCTTAGTGATTCCCTATTTCTTGTAGCATTGTCATCTGGAACATCGGCTGCGGGGAGAC
ACTGAACACTGAAGTAAAGAAACACATTTCCT
>Z27kG1_10879
CTAGCGGTCCACGATACTCCGACGCCCACTTTGCTACCTCGGAACCCTAGCCGCCGCCCA
TGGATATCGCCGGAGACCGGCGCCGGTAGCGATACGCAAAAGGAGTGGTACGTTCTTTGA
CCTTGTTTATTGCTGCGCCCGAGGCGTGTGGCGCGGGGGGAGCAGGAAGGAGAGGGGAAG
AACAGAAGGGGAAGGCGGGCGGGGCCGCGATGTCGGTGCGGATCAAGGCGGTTGTAGACC
GGTTCGTGAAGGAGCTGCAGGAGGCGCTGGACGCGGACATCCAAGACCGCGTCATGAAGG
AGCGCGAGATGCAGAGCTACATCGAGGAGCGCGAGCGCGAGGTCGCCGAGCGGGAGGCCG
CCTGGAAGGCCGAGCTATCCCGTCGCGAGGTTTGTTGAGATTTATGCTCCAAGGTGCAAG
CCGGAATTGTCAGTTCGGGAATCAGAATTCAGTTACATTTAGGTGAAACCCGTAGCGGGT
TTTGGTGCCAGTAGGGGAAATTGGAGAGGAAACGAGGAGTGTTTAGAAGGCAGAAATGGG
AGCCGCTAACAACAAGGATGAATTCACAGGGAAATTTGGGTTCGCAAAGTGGAAGTGGAG
GCTTGGTAATTGGTGGGGTGTGATTGATGAGTGGTGGCACCAAGGAGAGAGGTGTTGGGT
GGGGTTAGTTCTTGGAGTAGAAAGTGTATATGGGTGAGGAGATCAAATTCATATACCGGG
TGGCAGGTCAACCACAACTCCATAAGAATAGGAGACGTCTAGATCAGAATCCAAATGGCC
CAAATTTCATTTTGCTGTGCTTTGCCTTGCCCGTCTTGCTTCACTTATGGAAGCTTGCAC
ACATTTGGCCTGTTTCTTATTACGTGTTCAGTAGCCATGAGTTAATGTAGTTAACTAGTT
ATGTCTTTACTATGTCTCATTTCTCTCAGTCAATGATGGTCTGGCCAGCAATGCAGTTCT
TGACTCATGCTATGTTATGTACAAGTGCTCATATGTTGGGCTATGGTTGAATCAATAACT
CTCATTATACGGAAGGCTTAATTTGAAGTGCTTGATATGGAATGACTTAGTTCAAACTGT
AACACGGTATTTTATATACAAAGCAAGTGCTTAGTCACTTGGTACTAGATCATCATCATT
AACACCTGTAGTATTGAAGCGAGAACAGTAAAGCCGGTTCTCTTTTGCCTAATTAGGAGC
AAAATTAGTTGATGGTCGTGCCAGGTCAGTTTTCTTTAAATGTATTAGAAGACTTAGAGC
GAGCAGTATGCATTTGGGTAGGATCTTCCTGATGGATGAAAGTCAAGCATGTCTCCGATC
ATCACTATTAACTGTAATTAGGGACCTGCAACATGACTTGTGTTCCAATCCTGTTCTGTA
CAGGCCGAGATCGCACGGCAAGAAGCCAGGCTGAAGATGGAAAAGGAGAATTTAGAGAAG
GAAAAAAGCGTCCTCATGGGAACAGCATCGAGCCAAGACAACCAAGATGGAGCCCTTGAG
ATCACTGTCAGTGGTGAGAAGTACAGGTGCCTCCGCTTCTCCAAGGCGAAGAAATGAGAA
ATGGACTGGCACTGAACTGGACCAACACATGCTCTGTAGTCAGCTAAATCTAGCCACCTA
GTCTTGCAAGACCCTTATTTTGATTCAAATTGCATTCTCTTTTCTTGTACAGGAAATCCT
GGAATGCCGTTAATAGAATAGCGGATACTTATGCCAGGACTGTCTTGTTTATAAAAAAAC
CGGGCTGCTAGAGCAGCTGCAATGGGGAGTTAATGATG
>Z27kG1_03580
CAATTCGCCCCCTTCCCGCACAACGCATCCCCCTTCCTCCTCCCCGTCGATGGTGTTGTC
TTCTCTCTCACCCTAGGACAAGGGAGACACTATCGCTCCTCTGCCAACGATGTCGAGTGC
TCCCCCACACGTACGGAGTTGTTCCAAAGACTCCTGTACTTCCCCTGCAAGCCTCGGCGG
TGACCATCATCGATCTATGGACCTCGGTGAGTGGAGGTCACGGATCTACTCCACCGGTGT
CGACGAGGTTTGTTTCCCCGTCCTGGAGAAGCGACGACGCAATAGATCTTCGTGCACTGC
AGAGTCGTCTCCCCCAAGCCGCAAAGGAATCACTCCACTCCATCCTCGTTCTTTGAATCG
ATCTGGCTTATCATTACACGTCCATGTGTCATTGTGCTCACTTGGATCTTACTAAAGACA
AAGTATGGGCTGAGAAAGTTCATTGGCATTTGAGTTTGCATGGCTGGCCTTATTTTGGTC
GTATTTTCTGATGTGTGTTCTTCTTATCGAGCAAGTGTGGATCTGATTTGTAATGGCTTA
TTAGGATTTAGGCCAGGTGTGATCTGGTTTGTAAATGAATCTCTTTGCCATGCATTGAGT
TGTTTTTTCTGTGCTGTCTCATGGTTACACTCTATTGGCATTGTACAGTTCATCAGACTA
GGTGCAAGTTTTTTTCCTGATAAAACATCAAAAAGGTCTAAATTACATGTATGATTCAGG
CATGTTTTCTTAATTTTATGACAGTCACTGATGTTCTGAATAAAATACTACTATTTTGTG
ACAATCTTATAGCATGGCCTTCGAGTTGTGTATGAAGTATGAACTACCCTCTTGATTAAC
TAGTCATTACTACTCCAAGCTACTACTATCAATTTAAGTATTGTGATCATTCATGCAGAT
TGAAGAGGACTATAGTCTATAGATCATATGCTCATTTCAACATCAAGGGCAATTTGATTC
AATTAAGTCTAGGATGATGATTTTCAGTACCTAGGATGAAGTTTCAGAGCTGCCACCTAA
TTTCAGGCCAGATTTATTTTCCAGAGCCGCTAGATTTCAGTTTCAGAGCTGCACGATGAA
TCCACACTTGATTCTATTTTCTCTTGACTTTCAGAGCTGCAAGATTTCTACAGAATTGGA
AGACTATGCTACCAAAAAAGCTTTCCTAATTTACCTAAGATGAAGTTCAGTATTGTTTAG
GACGAGTCATATGTTTATGTCTTTGTGTCTCCAAAAATATTTGTACACGTATCAAGTGGT
GATTATTTTAAGTTTCGCTACTCT
>Z27kG1_05723
AAACCCTGACAGACCGTTCCGACTCAATATGTTTAAGGATTGTGAGAGGCGATCGATAGC
GAAGCTATTCCATCATCGATCAGAAGAGAGTCACAGTGGTGCACAACTAACAAGATGACA
CATCCTTCTTGGTGATGGGGGCAGAAGAGGGAGAGATCAGGGATTGTATTTTTTATACAG
CTCAGCAGTCAGCTATGCACAAGATCCATTGAAATTTATACCCCTGTCGAAGAGTTCATA
CTTTATATAATGCAAGTCATCTTTACCCTTGTTACTCTCTAGTGCTGCAGACCAGTTCCC
GCCTTTCATGTTTTGCAGTTGACAAAGGCAGATTAGGAGGTTCTAGTTGTTTGGTTTTTC
TTTATTCTCCGTAAAGCTCTGTTTATTCTTTGGATAATATGGGAAAGTTGTGGCTGGGCA
TGGACTTCCCAGATGTATTATTATTGCCACACCACTGTAGGACTGTAGTGAGGCCATGAT
TCTCCTGCAATTCTCTGTGGTCTTACAGAAAATGTACCATACAATCAATAGGGAACTGCA
GTATGTACTTCTCTCCATGACAGTAACCGATTTTGGCCTTTTTTTAAAAAAAAAATCCCA
AAGTTCTCGTGTAGGATGTAAATGGTACATACTATATGTTCGTATT
>Z27kG1_13368
CATCCGTCTCAGCCTCCACCGTAAGCGCCGTCCCCACGTCCCGCACTCCCGCCGGCCGCA
GTCCCGCTCCTGCCGGCGCGCTGCAGCAGCTCGGCTGCTCGCGGTCGCAGGCCGCAGCTT
GTCCCGCCCGGCGCGGCGGCGCCCAGGCTGAGGCTGCTCGCGCGACATTCCTGCTAGGAT
CCGAACTAGGATCGAGGTGGCCGTGCTCAACTTCCTCGCCGCGCTAGCCTCCCCTTCCTT
GCCGGCCATCTCCGTCCTCCCCCTGGAATTTGGTCCCTAGCCAATTATCACGATTCGTCA
TCAGTTATTGCAAGCTGTATGATTTCTAGTTCAGATAACCTTGGTGAAATGTATTGCGAG
CAGTATGGTTAGCACTGAACAACCCAGTGTGTTACAGTATTAGTCGGAGCTCTGCCAATT
GCAGTCAGCACAGTGGGTTGCTAAACGACGCCTCGTCGATTTATCTCTCACACACCTTCT
GCAAGAGGTCACTGACACAATTTTTATCTCTCAACTGAAGCAACACCTAACTTTTTTGGC
GTCCTCCGCCACTGAGCGGAGGCGACGTGGATCGGTTGAGGCGCACGGTGGAGAGGTTGG
AGCAGGCTTGCGCCGGGCTAGGCGACTTCCTCAAGCTGCTCGAGCTGGATATCATGAGGT
CGCAGGCGCCGCCGCCGGCGGCGGCTGCGGCTGCTGCTGCTGCTCCAGAAACACGCGGCT
GCAGCCACGACGGCGACCCAGTGGAGGATTTCGTCTCCGACACCAGCAGCCAGCCGGACA
CAAGCCTCGACGACGGATCAGAATCCGAGCATGACGATGACCTGAGTACCTGACCTACAT
TTTGCGCGAGCACATTTCGAAGCGGACTACATTGGCTGCACGGCAGCGATCGGCCTGCAA
ATCGTGACGCGAAAGATCCAGCGAGCGGCGGGCAAGTTGAGGACGATGCCGCCAGCCCCT
GTGCCTGGCACTGACATTAACATCGGTGATTGCCCGGCACCAGAACCTGCAGACACGGCC
TGGCTGCGCGGGATGGTGGCCGACATCCGCGAGGCCGTAAGACTCGGCGACAGGACGGAG
GTCAACGCCGAGCGCAGGTGGCTGGCGGAGTGGCGCCGCGAGCTGCAGGCTGTGGCGGAC
AGAGCTGACCGCGTGCTGCTTGCGTCGCCGTCACCTGTGGCATCCCTGGGTGCTGGAGGA
GACGATGAGGTGGCGAGGATGGTGCGGAGTTTGGAAACAGCGGCAGCACACCTGAGGGCC
TACGTCACGCTGCTCAGGTTTGCTGTCGTGGTTGTTGAAAGTAGATAGGATTTTACTAGT
GCTAAGAATTTTTTAAGTTTGCTAGCTGCCAACATACTCTGCGTTACAATGGGATATAAA
ATTTTGTTTTATGATGTTTACACCGTTAATAATAAGCTAGCAATTTATGTTG
>Z27kG1_20873
CGCCGGCTGACTCTCCCTCTCCTCTCCCTCTATAAATTGGAGACAGATCTCTTCTCCCTC
CCACAGCAGAACTCTCCTCCTCTCCGAGCTCCCTCTCTCTCTCGCGCTCTCCCCATTCCC
AAGCTCGCCTTCGACCAAACTGTTCGCCGCCGGAGCTCACTGTTGACGCCGTTGTGGACG
GAAGCCGGAGCAGCGCCCTGCTCGTCGTCGAGCCTCGCTGTCGTGCCTCGCCGGAGACGT
GTCCAAACCCGTCAAACCACGTCGTTCCCTGCCCGCCGAGCCGTTCGTCGCCGTTCGCCG
TCGTCCGTTCAACCAAGGTTGAAGACAACTCCAACTCGTTAATTTATTGTCTACATCATG
TGTTGAATTAATTTATGAATTTATGAATTATCGTTGTAATATTATGCGACTTGGCGATTC
GTGT
>Z27kG1_03742
CAAGCCGCCGCCACTCCTTCTCCCTCCCCCTTTCTCTCTCTTCTCTCTCTACCGCCCCAG
GCCCCCCGATCTCCTCCTCCCACTCCGATCGCCCGACCGATCGCCGAGCTTCCCTGTTCC
CTCCCCGCCCCCGCGACGCCATGGAGCCGCCGCACGCCGAGCAGGCCGTCGCCGTCGCAC
GCTGAGCAGGCCGTCGCCGCTGTAGCAGCAGGAGGAGAGGGTGGCACTGCAAGCCCGGGC
ACCGGCCTCGAAGGTGCTGTCTGCTTAACGTTTTTTGTTTCGTTCAGATCTATGGCCGGA
CGAGGCGGACTGTGGCTACTACCTCCGCACGACGCTGCGACGGGCGCTCCTCAGATCGGC
AGAGACCTCTTTCGAACGCAAGGTCCGACCCCCCTCCTCCCCCCCTCTTCTCCGTATCCT
TGACATTTTGTTCGGTTGGATTCAGTAGCCGGGAGATTCGGAATCCCGCGCGCGAGTTGG
GCCTGGCCAGCAGATAATCGAATTGCTTTGCCGTGGAAACAGGAGAAGGTAATTGATCAT
TAATAATAAGCGGTAGAAGAAGCATGCTTTTATTTATGAAAATCTTGATTGCTTTCTCTT
GGTAATGGTAGGAAGAATGCAAAACACGTAGTGAGTTCAGTTGTGACACAAGCACCAAAC
TTTGATGGGTATCAGTGGAGAAAGTACGGGCAGAAGTGGATTTTTTCAGATATGTTGTGA
CTTGCACATTCATTTCTTGTATGGAAATATGAACTGATCTGAGATCCTGAAACCATATCA
TTAATTTTACTGTTTTCTCCTGATTCATGTACAATCCTTATCTTCGTGTCATTCAGTAAT
TTTTCTGCTACAACCAGATCTTGTAGAAAACTGTAAAAAAATTGGTTGTGATGTTCTAGT
TCTTATCTAGTCACTGTCTCTTCTTTTTCCTTTTTTTGAATAGTGTAAAAAGCACTTTTT
CCTAACAATATGTTATTTCCCAGACTACTATGATTCGTTGGCATGCCCCTCACTTTTAAC
TTTCTTTCAGGCTGCAATTGAGTATATTCATTCTTTATCAAGGGCACAGCCTGCTCGTTC
TCTCAATGGTGCTGGCCTTTGTCCTGCTAGTAGATCACTTAGCACCCAGGCCGCCACTAC
GTCAAGCACACCACAGTTGAAAGCACACCCCACGTCAAGCAGCCAGGCCGCCACTACGTT
AAGCAAAACAGAAGACGAGAAGAACTGATGTAGCCATGTTCATGCTTCCACTGTTGAAAT
GCATATTCAGCATAGCTTACTTAGTTCCTATCTGCTGTTTCAACGTTGATTTAAAAGAAG
AGCTGGTAGTTGTGAGCTATCTGTAAATGATCTAGTTGTGAATGATATTATAATTGTGAT
GCTTTTGTGAATATATAATTGTGGTGCTTTTGTGTTTATGTG
>Z27kG1_14748
TCGCGATGCACGTTTCGGGAGTGTTGCGCGGCGAGTGTGCTTGTATAAAGGGGGCGATCC
GTTCCGTTCCGTTCCTCTCGGTGTTGTCGAAGGGCTTCAAGGGATAGGCACTCGACCGAC
GTGTGGTGCCGCCCGCTCGCTTTTTGGTTGCTTTGTAGGCAAAGCTAGCTAGCAGGAGGA
CTGGAAGATGAAGTAGAGAATACTATACCTTCCTTGCGTTGCGTGCTTAGGCAGGCGGAC
AATGCAATGCAAGCCCCGAAGATTTGGAAGCTACCTAGCTCGCTAGTCGGCTCTGGTGCA
TTTTGGAGCGGTGGAAAGGGCGTCTCGCGACCGTCGACGGCCGTCGGGTCTCCGTGAGCA
GTTAGTTGGTCACTTGCCTGGTCGGACTCGGAGCGCAAAAGCGCACGCCTTGGCCTGCGG
TGTTTAGCGAGCTGCCCGCGTCGCGTTGGCTGGGTACGCGGGGATTTTTTTTATTTAATT
GGCCGCGCCCGCTCGTGGCACACTGGCGACGGCACGAGACGTTCTTTCAGGGATTCCTCC
GATCGGAGTGTGTCACCGAGCTCGCTTTTTAAAGCCTTTGGAGCGTTTGTTACTGG
>Z27kG1_04936
CAGAAATTCCTGTAACAGGGCCTCATGATGTGTTTAGGGGGCATACATTGGAAAGAGTTT
TTGTGAATCTGTTGCTTGAAGTTGCAGAAGACGAAATATCTTTTCGCACATTAGTCAGAG
ATTTGAAAACCAAAAGGCCCATGCTGCAATTAGTTCTTCTTAGTTCAAAAGCATGGTTAT
CTTCTGGTTGCTGTTATGAAAATGATATCGATGGTTCACATGGAACAACAGATCTGCAGC
CAAGTGTTAAACTCTTGTATTCTGATTATAGCAATGCTTCAGAAGCAGATTTAAGGATAG
TAGAAGCGTGGGCATCCAAATATCGGGCTGAAGAGCTGTACATGATGAAGCGTCAGATAG
ACGAACTTACTGAATGCCTAAGCTCAGGAAGGAACAACTTTCCAGTTTCTTGTTCTTCCC
TTGAAGGGATGCGGCTCTCATCGCTTAGGCGCTGACTTCAGAATATGACATGGAAATTGT
GCCTGGACTGATCATATTTTTGTACTGATCAAAGGAGTCTACAGCATAGAATCCTGATGG
CATACCTGATCATCCTCGGTGTCTTTTGAGCTTTCAGCAAGCTACCTAATAATTTCTTCT
TTAAAATTTAAGATGGCATGCCTTGTCCTCTGCTCTG
>Z27kG1_03746
GTGAGGCAGCACGTAGTGCTCTAAGTTCAGCCTTCTGATGAACATCTTTTTGTAAGGTCT
GGTTACAGCCAGTCGATGGATAGAAGGGAACGAGATGTGCCGATTGAGCCACGGGACGGT
GTCTTGTACATCACTGCAGTACGTGGATTTGGATCTCTGAAAGCGTACAGCTGATACCTG
ATAATCTTTTTGCACTTCTGTAAAATATGAACTATCCTCATGGATGCGTCAGTGTGCTGG
TGCCATTTCTTGTCATGGTTTAGGTGTGGTTGATAGGGAAAACGGTGTTTTTTTTTTAGT
GGCGAATATAATGTATCTTCACGTGAGTGTAATAGCCAGTTTATTTTTGTGGC
>Z27kG1_16210
CGAACACACTAGCTACACATGTCTACCAGCTTGGAATAGAGCAAGTGAATATATATATAT
AATAGTTCAGCCTGAGATCATCCTCTCCCCACAAGTCTTCTCCTCACACATATAGCAGTG
CGAAGACACACTGTACTAAACCGCGAGGAAAAGTAGCAAAGAAATTACAAGGGGGTGGAC
GCGCGGGGGGCAAGTCGTCTCCTTCGATTTCGTTCTTGCCTCTTTGCCTCTCTCAAGGTC
TGCTCAAACTCAAAGTGGATTCGGCAGAACACGCATGGCGTAGAGCGCGGGGAGCAAGAG
ATTTCCTAGCTTCAAGAACCTGGAAGAACAAGTCGAGGATCCGTCGTCGGCGGCAGCGTC
GTCGGCACGCTCACCGCGGCGGGGCCCGTCATGGTGATGGCGTCCACGTTCGCCAACGCC
ACCTACGAGAGGCTGCCGCTGGACGACGCCGACGAGGAGCCCGCCGGGCAGCAGGCGGCG
CAGCTGCCTCCCGGACCGGGCGGAGGGCAGCCTATGGTAATGGGCGGGATGGCCGACCCC
TCAGCGGTGCCAATGTTCGGCGGCGCCGGCGGTGTGCCGCCAAGCCTCATGCCAGCAGGG
GCCGCAGCCGCCTCCTCCGGTGCGGGCCTGCAGCTCGGGCACGACCGACTTGCATGGGCT
CATGCACGGCCACCGCCATACTAGGAAGCCGGGGAGGATGCATCATCCATGACCAAGGAA
ATTGATGAATTAGAAATGGAGGATCGTTCAGCGCAACAACAGCTAGCAGCAGCTCAAGGA
CGACTGCCACTCACCATCATATAGTAACTAGAACCGAACGAAGATCGAATTAAGCGCTAG
CTTCCAGGAGCTAATAAAACTCTCTTCGATCAATTCTACCTATTACAGTACTCTGCTAAG
AAGGTAAACTACTTATAGTGCTATATATGTATGTATATTACTACACTGCTACTGCATGCA
TGTGACTGTGTGGCTGTGCCAAATGTCAGCGCAAGATACGATGGAGCTTGCATTGTTTTT
TCCCATTGTAATGTTTGATTTATATTAATTATTAGATACAGCATGATAAATAGATGATGG
ATGATTATTA
>Z27kG1_07594
GGTAGAAGATATTGACCAATATAGTGAAGAATATTCTGAGTGATGAACTGATAAATCATA
ATTATCTTGCACCAACGAATTTGATCAGTACATGTGAAGCCGTCAAGGCATAAGTGGTTT
TATGGTGCATGGTGATGCAGTGAAAGAGAATACCTGGCAGTGGGAGGACATCATGGCTTG
GCCAGTTTCTTAAGGGCAGAGTATGTGAAGCAAAGCTGAGTGTAACCAGACTTCAAGACT
TTGATCTCTGTAGTGATCATAGAAAGTATCACATTGTTGTAAAGAAGTTTTGCCTTTAAA
GTCTTGGAGCGGTTCTCAACTGTTTGTTTTGATAATATATAGACCCCCCATTTTGC
>Z27kG1_16126
CAAACGGAAGGCTCCGGCCTCACCGGCGAGGCACGACCCTTCGCCGGAGCCCTACCCTTC
CCATGCCTCCCCCTGCTCGGCACAATGCCTGGTAGTCCGCGACGCCCTCCTCGCGTTCCA
CGGGTTCCCCGAAGAGTTCGCGGCCTTCCGCGTCCTCCGCCTCGGTGGCCTCTCGCCTAA
CCGTGACCCTCGGCCTTCGTCCCCCACAGTGCTTGACGGCCTCGTCACCACGCTCCTCTC
CCAGAACACTACCGACGCCATCTCCCGCCGCGCCTTCGCCTCGCTCAAGGCCGCTTTCCC
CTCCTGGGACCAGGTGGTGGATGAGGAGGGAAAGAGGTTGGAGGACGCCATCCGGTGCGG
CGGCCTGGCGGCGACGAAGGCGGCCAGGATACGGTCCATGCTGAGGGACGTGAGGGAGCG
GAGGGGCAAGATTTGCCTCGAGTACCTGCGGGAACTGTCGGTGGATGAGGTGAAGAAGGA
GCTCTCGCGGTTCAAAGGGATTGGACCAAAGACCGTGAGTTCCATCTCCTTGTCCTCTTT
CAGTGATAAGTGATTTTCTGGTCTGGTTGTTGGAATTCTGCAACGGTCGATGCATGCCAT
GGATGGACCACCATGGTGAAGTAAAGGCATTGCTTTTGATTTGATGTCAAAAAAGGAGGA
CTGGTGGGAGGTTGTTCAGCCTTGAACTTTGAATGAACCACAGCTTGATGAGAGACAGTG
AGACACCATATGGCAATTTAAGGGCAAAGCGGGTTTTTTTTATGAGCTTCTCTGTGCAGT
TTCCTTAACTAGATTTTTTGAGGACTGCAAATGTGCATAGGAGTTCTGATGCCATGTTTA
ACAAGTTCCCTTTTTTGTATATGATTGAAATGTGTGCAAATGTGCTTAATGGAAGAAGTC
TTTCATAAAAAAAAAGCTGTGCTCCTTCATGGAAGCGGTTTATGTTTAGACTGGTTTCAG
TCTAATATTTATGTGGCTGGTGGTGGTCACCGACAACCAATCTCGTCTTGCAATGAATGC
CCAACAGAAACAGGTGAGAGGTGACCAAAAGCTTGTTGCTGATTGTGTAGCTTGTCCTAG
GTCCCTAACTTGGAGTGCGTTTTTTTTTGAACTGTTTGTTCTTAATTAACGTTGTTTACA
ACAATTGCTGAAGTTGTCAGTGTCATCCTTTGGAGGTATTGTTCCATCAGTCCATTGGTA
ACAAGAGGTTGTTTTAGTTGCACGACAATTGTTAGCTGGTGAGTCATGCGAGGCATGTGA
TAGTGATGAAAAGGCAAGGGACATGCAGGATGTTCCATCGGACGCTAGTCACAACCTTGA
TATCATTATTCAAAGCAATGAAAATGGTCTACTCACAAACGTGTATCATCTACAATATGC
TTATGTTGTTTGATTAGTCATTTAACGCTTCGTTTTTAGTTGGATGACTTGCTGTCTTGT
AGGCTCTGGAGTAAACAAGCACATATTAATGCCTTATTTTATATATGAATCAACAGGTGG
CATGTGTGCTGATGTTCTATCTACAGAAGGATGATTTTCCAGTGGATACTCATGTACACA
AATATTTTCTGTTGTTGTCAAATAGAATCTAAACACTAGTTCAATGTGCATAATGTATTT
GTAACAGCAAATTTTGGGCCAATAGGTACTCCGCATTACGAAGGCTATGGGCTGGGTTCC
TGCTACAGCTAGCAGGGAGAAGGCCTACATTCATCTAAATAATAAGATTCCTGATGATCT
GAAGTTTGATTTGAATTGTCTTTTTGTAACTCATGGAAAGCTTTGTCAGTCATGTACCAA
AAAGGTGGGAAGTGATAAAAGAAAGAGTTCCAATTCTGCCTGTCCTCTAGCAGGTTACTG
TTGTATTGGAGAAAAGCTTCAGCAACTGTGAAGAGCAGGCAGTAGCTGGGGGCGTTCAAA
AGGCTCTGCTGTGTTTGATTCGGCAAATGCTTTATCACAATCGGTGCAAACTTAGCTGAA
TGCTACCGCCCCACTTGTTTGAAAAGGACGTCTGCACTTGAGTTCAACTGTGTAAACCTG
GGAGCTTTGGATGGAGGACTTGTGGATCCTTGATGCGCATTTGTTGCAAATGCTTTGGAT
TGAAGCAGAGCAATGTACCATACCATGCTGGCATGCGATCTAAGTGGCCGGCGGCTTGCT
TCATGCTCACATGAAGTTTAACTACCATCACCATCGGTTGCAGCTTCAAGTTTGGTTCGG
TTGTAATGAAACGGATTCTCATATGTTAAACCTGAGAGCCTTCTGTTAAGCCTTGTTTGA
GTACTCTAGTATTCACCTCAATCCACGTTTATTAAAGTTGATTGAGGTGTAAATTAAACT
AA
>Z27kG1_12628
CATGTTTTAGGTGTCGGTCAATTGTTGGAATCAGCACTACATGTGGCTGGCCAGGTTGCA
GGTGCATCTGTTTCAACCTCACCTCTTCCATATGGTACAATGACTAGTCAATGTGAAGCC
CTTGGATTGGGCACCAGGAAGAAGCTATCGAGCTGGCTTGTCAATGGACACGAATCAACC
CCGGACAATCCTATGCCAAGCCTTCCCACTGCCCATCATTCCATCATTCCCAAGGTAAAC
CCTGCCACGTTCCGCACATCATCTGAATCATGTTCTGCAGTAAAGCTCCCACCTGCCAGC
CCCTTCGATAACTTCCTGAAGGCTGCCTATCGCACCCAGCCCGAGCTGTGATCGATTTAC
CTAAGAACAACCCTCTTCACGAGTGCTAGGCTGCAGTACCAAAGCATAGGGTACTAGATT
ATCTAAAGGAACTTATCTATGACGTTGTTTTAGTTGTAGTAGCGTAACTATGTGTATCTA
TCTACTAGATGTCTGTAACGTTTGCATATGTATCATCTTACGACTGTGCCTCTGTAGTTG
TAAGCCGCGAGTTCTGTGTCGCATGTTCAGACTGAGTTGTATGAGAATACTGAGTATGCT
TGGCACTCCTGTATACAGTATGCTTGCCAAAACGTTTCTTCC
>Z27kG1_17422
CACAACGAACCAAAGTTTTTATTTCGCCATGTAACTTATTGTTACGTCACATCGTTTTGC
CATGCTGCGGTGCTATAATGCTTCTACTGCATGAACTGGCACGCGGGCTAAAGCACTCGC
GAATTACATATATCTAGACATGTCCAGATCACCAGATTCCTCAGATCTCGCTGAATGATT
TGATAGTGCGGAAACCATGATTGTCAGGAAGTGGGGCATTTCCCGGGCGAATGGAGATTA
TCACCTCAAAACCTGAAAGATATGGTTAAATAGACACAGAGAATAATTCCAAATTTTCTA
GGT
>Z27kG1_15221
CTTTTTCACTCTCATTCTCATTCTTGTAAAAGCTAGCGAGAGACCCTGAAGTTTGTGTGA
ATATCCTTGCGGAGACTCTGGTCACTTGATTTGAGAAAGGATACTCAATCTCGAGAGAGG
GAAATAATTGAAAGAGACTCATCCTAAGTGGACTCATCAACGGAGACGTAGGTTTCCTTT
GGGAACCAAATCCGGTAAAAAACGCACGTCTCTTGTTTGTGATTTGCTTGCAATTTATTT
CCTCCTTCCCTCTTCTAAGTTCTATTGCTTGTGTTTGATTCAAAATCATTTGTGTTGCTC
CCAAAGTATTTCTGCAATTATAAAGAGCAACACTAGCAAGAAGAACATCTCTCCCTCACT
CTGATTGATTTGCTGCTCGTTCTAACACCTAACCAGGGTTTGAGTTTTGTATTAAGTGAT
AAATTTCAGGTTTCACCTATTCCCCCCCCCCTCTAGGTGACTTTCAATATTAAATATGAT
AAGTGACATTACGAGCAAGATATTATATTGTTGCCATGATGTAGGCAACATGCATACCTA
AGACTACTATATAGTTAGTGCCATCATCCCTTTTAACCACACCTAAAGTTGCAAGCATAA
TAAGGTATAAGTTACACCATTTGTTAACTATGTTATATCCACTGGTGTGGACTCTAGTAC
TTTCCACTATGACAAGACATATATATTGTTGCAGCATGATAACCTTAACGTTGTAGCATG
TCTAAGACATGCACCATGCACAATTACATGTATGTGACAAGATATGGTAATTGAGCCTCT
AGTAGGTAGGGCCACTGCTCAATAGACATGTATCACTCTCTTCTCCTTTAAAATATAAAA
AGGAGTAGTAGAGCAGTGTAGAACTCTATTGCTCTATATTTAATTGATATTTAAAGTTGA
ACTAGGAACCAGCTCGACTAGACTCTCACCATAACCAAAAGGGAAAGGAGCGCTGGTCGG
TCATTAACTCAGTAGATACATAAGGTCACAATCTTCTTCACATGGTATCAATCAATCTAT
CATACTCAAAGAGAACATAGGGTATTACACATCATGTGGTCTAAATCTTTATAAAATCAC
TAATTTGCTAGTAGCTAGTAAGTACTCAGTGCCTCTAGCCTACATCCCTCGCTCTATCCA
TTAACTCTCTCTCTCTATCTATCTATCTATCTTTATTTCTCTCTCGGGTATCTATGGTAC
CCTAGAGTCATGGTGTGGCGATAGTACCTCCTCATCTTCTGCATGAACATTGAGTCATGA
CCACTAATGTCGTCCAAACCTTCATCCATAGCATTATGACTAACATACTGATACTACCAC
AGTGAGGAGGAACTCTACATCGACTTCAACATGCTAGCTCAGTTCTAGCCTCTAGGATAT
CCATGATGTGGCTCAACACATCTGCTAAGCTCGAGAGAAGATTTATTACATGACATGATG
TGGGAGATCATCCATGGTCGAGAAGTGACTCGATGGGTACCAACATACAAGTTGTGCTAG
GACACCATGGGAGCAATGGTCGTGTGAATGATCTTGTGGGTAGCACCCATGGTAGAGAGG
GGGTGGAGAGAAGGGGGTGCTAGCCATGGCTAGAGCGAGAAGGGGTGGAGAGAAGGGGCA
CCAAGTCCATGTCCATGGTCAAGCCACATATGGCACAGTGTGGCCATGTGGGGCGGGGAG
AAAATGAAAAAAAATCATAACCTAACGTGTGGGTCCTCTATGTTAGAGGATGTATAGGAA
TAGTGACACCTAACAGGAGGGTGAATTCGGCAATTTAATTTCTCTCTAATGTATGGCCAC
AATTTTTTCTCCTTATCAAAACCTATGCAAAAAACCATGTTATCTTATGTGC
>Z27kG1_19824
CAATTTCCCTACGAGCTCGAGCTCACGGCTCACCGCAGCTCAAAAGCCAGCACAGGCAAA
CCCCCGTCATGGCCTCCTCCAAGATACTGCGCGCCGCCGTCGTCGTCGTGGCCGTCGCCG
TGTCCTCCTTCGCCGGCGCCGCCCTCGCCGCCGAGGCCCCCGCGCCGAGCCCGGCCTCCG
GCGCCGCGGCCGTCTCCTCGTCGCTCTTGGCCGCCGCCCTCTGCCCGGCCGTCGCGCTCC
TCCTCGGCAACCTGCGCCACTGATGACGCCTGCCTGCCTGTCCGACGAGAGCCGCCGTGT
GCTGTCGCGTGATGTTATTGTCCTCTGTATGTGTGTGTGTGTGTTCCTGACCTGTGCGTG
CCTTGTACCGCCACCCCGCGCGTGGATTGGAACTCTATCGATCGTTCGGAGATTCAGCGC
GTT
>Z27kG1_21876
GGACGACCTCACCTTCCCTGCCACCTCGACGGCGCCGCCCGAGCCGCCGGCTGCCGTCGC
AGGCCCACTCCCGGCAGCGGCGGCAGCGTGCCGCCAGCTCCCGTCCCCCCGGTTCGCGGT
CGTCGCCAGATCGCCGCCGCCCTTGTCCCCTCCTCCCCCTCCCGCCGCCGCGCCACCGCC
GGTGACAAGCAGCGGAGCACCCACGCTCACCGCCGTGGCGGCGCCGGCGGGGGCGGGAGG
CGACGCCACGGAGGAGGACAGGATGGACCTGCTGTGGGAGGACTTCAACGAGGAGCTGGC
GCGGGGCGCCTGCTGCTGCTGCCGCGCCGCCGCCGCCGGGCCGTGGTCGCCGTCGGACTC
CGAGTCGGAGCCCGCGGCGGCCCGCGGGTGCGCGCCGGTGCTGCGGCCCTCATCCCGGGC
CGGCGCCGTCCGGCACTGCCGCCGCCGCGCCGGGACGTGGGCTCTGCTCATGCGGATCTT
CAGGAGGCTCTTCGTTGTCGAGAAGACCGTCGTCTCCAGGCGCCAGCGCCACCGCGCCGC
TGCCAAGGCGAGGGCGCGCTGACGCGACGACCACGCACCCTTGCGCAGGCGCAGCCAGGC
AGGCAGTTGCCATTTGCCTCCACGAATGTAATGAGTTGCTTCCTATGCGACAAGGGAAGA
AGAACCATGCATGCGTTGCTTCCTTCCTATGCGATCGTACGGCCTACTAGTAAGTTACGT
ATTATACTGCTATGATAATCCATTAGACACGGGAGTGAGGAGGTCTGCTCTTGATGCTGT
AAATAAATAGGATTTCAGTGTTGTTCATCGTCAGCTGATACAGAGAAATTAGAGCAGTGC
CATAGCAATGTCGTCATT
>Z27kG1_23497
CTTTTTTTTTTTTTTTTTTTTTTTTACAGGAAGATGGCGATAGATGTATTCCTTTACCCA
AATTCTTCTTGTCCTGATTATTACAGACTCAGTACTTATACTACCCTGGGACGCAGCCCA
TACTCATTTGGTACACTCTGGCCATGAACACGCTTGTTCGGACGACGCATACGACTGGAC
GCGTCTTTTCTTCTCCCGCGTCTTCAGTATCAGTAGCTTCACTCACCGGACTGCTAACAT
TCCCTACCGCTTGAAATGCGGCTTGCCCCCAAGCCGCTGATAGTGTAGACAATGATTGAT
GACTCTACTTCAGCTTTCAGGGATTAGCACTGATTACCCCATAGTTTGGGTGAGTGAGAG
ACAAGGGCAGTACTGATGCTGGCCTTACAGGAGAAACTCAGCAGCCTTGAGTTGTTGGTT
GGGTACCTTTAGAAGCTATGTCTCCCAATCTGAGAAGATGACCTGGTGTGAAATGAGCAA
AGATTGTGTGAGTAATACTGAACTGGTGCCCTTTTGTCAAGACCGTAGCCAATATCATCA
ACAGCACTGGCCTTCTCGTTAGCCAAGAGCAGGCTATTGACACTCGTGAGCCATGAGTTG
CAAATCAAGAGAAGGTTAGCACCGTCTTGACCACCATTTTCTTTAGATGGACAAAAAGAA
TGCTCCACGGCTAAATCACTCAAGTCTGCTCCTGCAATGATATTCTTTTCAAGATCAACC
AGAAGCATGACATCCTTTTCTTAAGCACGACTTGAATATTGCAGGATGGGTCCATTCACG
GCCAGTGATTTAATCCACC
>Z27kG1_04297
GGGAGCTCCGAACCCTAGCTCCTAATTTGAGCCCCGGTGTCATCGATTCCTCAGGAGCCC
GCCGCGATTCGGCTCCCGTAGCAGCATAGGGCTCCACCGCTCCCCAGCTGCATCAGCATC
GACGGCGGCGGCGCGCCGCCGCGACTACGCTCGAGGAAGCACCTAGTCTCGGCGGGTTCT
CGTTCTTGGAGGCCTTCCATAAGGCGGTTTCGTGGTGTCCGAGCCCGGATCTACGGCGAT
CTGCAAGCGGAAGGCGATAGATGAGGCGATTCAGTGGTAACCCCCAATCCGGTGGGTTTC
CGGCTGGCAGAGGCGGAAAGGTTCGGGCCTTCGGCGGGTGATCAGATTTCTCCGTGCGGC
GCGCGGCTTGTGTCTACCGCAACGGTGTAGGACTGGAGCGCAGGAGCCGACGAGGCGGTG
GAGATACAAAAAAATTGCTTGCTTGTACACTTGTTCATGTTCATTTGTTCCTGCTATCTG
TTGTGGTTTAAAGCATCAATTTTCCGCTCAATTTAAGGGCGAAGACACTTTTTTTGTT
>Z27kG1_04301
CGCTCGGCACCCAGTGCCCCTGCTCCTCTTCCTGGCAGCCGGGTGGAGCTCCCCCCCATG
GGCGAGCCTCCAACCTTCCCTTTGAGCTCCCACAAACCCAAGTACAGGGTGCCCCCGCGA
GCTCCATGGCCGCGCGTGCCAGGCCTTCGCCATCTATGGAGCTCGGCGTTGCCCCCTTCG
CCGCGCGCTGCTCATCCTCTCCACCGCTCGGAGATCCGCCCGATGCCTCACCAGAGCGTG
TGGATGTCGCGGCGTCCACCAATTCGGGGGTCATGGCGTCGTATCTGGGGCGATTTCTTG
CCGGTGATGAAGCTCCGCTGCGGACCACAAATCCTCCGTGGGCGGGCCTCTGCACGTCGT
TTCCGCCGCACGAGGACACGTGTCATCTGAAGAGCAAGTTGGTACCTGGAATCTCAAGAC
CCAGGTCAAGAACAGGTACCGCAGGATGAGGCGCTTGAAGGATGCTGCGTTGAGTTCGTG
AGTGGTCTAGGTCGTCGTCTCCCAGTCAACTTTGGGTTGCTGGACCGTTGTCTCCTTATA
ATGTAATTATTTATTTTGTATAGAACTCCTGTTATATATAAAGATGTGACATTCGATCC
>Z27kG1_21142
AGCTGTGGCTCCACCTCCAGCAGCAGCCCCCGGATGGGAACAAGGCGCGGCCCCCGTTGC
GGCGTCGACCCCTACCTGGGAGTAATTAATAAAGAGTAAATGAGCATGGTGGATGGTTTA
TACTAGTCATCAGCGGAGCTTGTTGGTAGGCACTTGCTGGAGTAGTTGCTTCGAACTTTT
TTTTTTCGTGTTAGATGAGGTAAAAAAACAATTTTGTGTTATTGACTCTGCTGTGAGCGA
GTGAACCTTGCACATTTTCGTTATCTCAAATGGATAGATCTGTTCTACGCTTGTTTTGTG
AATTGTAATAGCTGTTCGTTTCGGC
>Z27kG1_04304
TAAGACCATGTCTTGTGCCGTTCCTGTTTCTCTCGCTCCTGCGATGGATGCAATTGTTCA
GGGAGTACGTCATGCACCTGCTCTGCTTATCAGCTTATGTTTACTGACGTGTGTATCTGT
GAAATCATTTTGCATGTTAATTTTCATTAACAATGATCTAGCTAGCTAGCTAGCACCTTA
ATTTTCATTGCTGGGAAACAAGCTAGCTAGCTACTAGTATGCAGCTGTTGTTGGTCCTCT
GTTTTTCGGACTACTATCTGTCGAGTTCAGGTGAAATTGCCTTTCTTTTTTGAACCAGAT
TAAATAGGTATGTTGGAATAATCCTATTTTTTTCCTCTTGGGAACGCAACCAGCACACGT
TCATCAGGAGTGTTTCTGTTTGGCCTGGCTATCTGTTTCGGTTTGGATACATACAGATAG
CTTACCTTCTTGGTTCATCAGGAGTGCAAAGTTGCAGGATCTCAGGCGGCGCTGACGATG
ACGCAGCAGCCCTGGAGCCTTCCACGGCCGAGCAAGGACGAGTAGGAAGGAGGGCCACAT
GCGTCGTGGCCCCGTGACACCTGCTTCACGTTCTCTCAGGAAAAAAAATCTGCAAAAAAA
TCTGCAGTAATCTAGCTCGTCCTCCCCGTTCACTATTTCACTGTGGTCTTGCCCTCATGC
TCGGCCTCTGTATCTCCAGATTTTAATTTTATGACGCACAGCGAAAAGCCCAAAAGGAGG
GGGGGGAAGATGCTGTCGATACAGATCGTTCGATCCACACGGGAAGATCTGAAGCATGAG
AGCATGTCTGAAACAGTCGAGATGTCAGACATGTCCTGCCGCCATTTTATTTTTTACCCG
CTCATGTACGGGGGTTATTTTTTTTTCGTATTTCTTTCCTCAGCGGCGCTGCAGAATAGA
ACCGATCGAGGCGGAGTTGTCTGTCATCTCATCATCTCTCAGTAATATTCACACGCGCTG
CGTCTCTCCCAAGGGCGCCGCCAACTTGTAC
>Z27kG1_04305
CACGCATCTCCCTCTCCAGTCTCCAGTTCTCCACCTTGCCAGCGTCTCTCCACGTACGCC
ATGGACGGGTCGGCGTTCCCGTCGCTGTCGCCGGAGCTCCGCGACGCGCTCGCCAAGGTG
GCCGTGTTCGTGCTCGTCCAGGGGCTGGTCTACCTCATCCTCCGCAGCTCCTCCGACGTC
TTCTCCAAGGACGGCCGGCTCAGGTCCCTCAGCTTCCGCCCCATGCGCTCCATGAGCGTC
AGGCGCGTGCTGGCGCCGCTCTCCGACGTCCCCGTCGGCACCGACGACGCCTCTCCATCG
TTGTCGCCCGCCGCGACGTCGTCGCACCGCAAAGCTGCCCGCGAGGATTGAAATGGCCGC
CACTTCTGGGCAGCTTGCAGTTGCAGGTTGTTCATCTGGTCCTTATGGGTTATAAATGGG
TCTGTTACTATGTAATTAAGTAGTACTATATTGGATGGAATCTTGTAGACATATTGGTTG
AGCAGAATTGGAAACACTGGATTATTTGATTCTTTACAGCAACATGCTTGCTCTTTCTTT
CTTCCTGTGAATATACACCACTACTTGTAGCCTCTTGCTGGAAACGAGTCAGAAGAGAAA
TTAAATTGCCAGACTGGATAGACTTCAGCGGCTATGATATGACAGGGACGTGAAAAGTTT
AGCTTATTGACC
>Z27kG1_16166
GTTGGTGGTTGCGTCGCGTTGTGTCGGAGGTTGGAGTTGGAGCGTCTCGCGTGCGAGAGG
ATCTGAGCGGAGAAGGCCATGGAGGAGAGTAATTAGCGGTTGCTGGGTCGGGAGGAGGTG
GTGTGGTTTTGATCGTAGTCGCGTTTGCCGGGGCTCGATTTCGATCAGAAAACTTTTTAC
CGGATATTCTTGGGTGGGTGTGTTTTTGGGCCGCAAATTGTTATCGCCGGTGTTCGGGGC
TCGATTTTGAAGAAGAACCCAATTTATTAGGGGGGAAATTTCCTGCTTTTGTTTTCGGGG
CAATGGTTTTGGACTCCCAGACGCTTCGGATTAGAGAATTTTTGCCCCAATAACGAGCCA
TTTTTTCAGTTGTGCTACTCGTCAATCAATCCAGTGATTCTGAACTCTGAAAGAAAGAAG
AAGCTTTCCTAATTTTCGTGCTCACTGTGTCCAAAAGCTTTCCGTTGGATCTACTTGTGA
ATCGGTTCCTTTTTTTTTTAATCTGAGATATCCTTGTCGCTTTAGGTTTTCGACTCGGCA
GATCCAAGGGAACGACGAATTTGCCTGATTTCTCCGCGATTTTTGGTCCGATCGAGAGGC
TCCAAGCCTCTTTTTTTTCTCGCGAGGAGAAGCAAGGGTTTTCCTTTTTTTTACGCCATG
TCCATGGCGCTGAGCCGCTTCACGCAATGGCTATGGCCGGGGAGCGCCGCGGCGCCGGTG
GCCGCCCACGAGCACCCCAACGAGGGGCTGACGAGCTCCTCCTTCCCGGACTTCCCCTCC
GGCTTCCGGGAGCCCGACACCGTCACGTTCTACACCGGCAGGGGCGC
>Z27kG1_04309
CTCCACTCCACTGCCTCCCATCCCTGCTGCTCCCTCTCCCATCCCGGTTCCATCATGGGC
GGCCTCTCGGTGATCGCACCGCCCGCGCGGGACTCGGCTTCCCCGCAGCACCGGCGCGCG
CGCCGCGCGTTCCTCGTGTCCAACTATCTCATCCTGGGCTGCGCCTCCGGGTGCGGCTTC
CTCACGCTCTCGCTCCGCCTGGCCCCCTCCGTCGACGGCTTCCTCCTCATCCTGCTGCAC
GCGCTCACGGTGGCCGCCGCCGTGGCCGGGTGCGCCGTCATCGCGGCGCCGGACCCTCCG
C
>Z27kG1_13573
GCTGCCTCCTTTGGATCTAAGGTTAGTTGTTGTCCACCCTCCTTACCCTATCGATTCTAA
ATCTGGCGCGCCTATGCCTGAGGTGATGCATCCTGAGCCCTTCTAATATCTCTTGCTACT
CTATCCGCGGCTCCGGTACTTCCATTCCCCTGCTAGCCTCACGGACTGCTGCATGTTGCT
ACCCCCGTCGCTTCCATTCCCCTGCAAGCCCACGCTCTGCTATGGATTTCCCACCTAAAG
TTGTTTGTCCATTCATGACCCATGTTCATGTGCAATAGCTACAACTTTCAAGGTATTTGA
GAGATTGCTCAAAAAGGTGCGTCAACGGGTTAGTGAGAGGACGTTGGTTTTTTTACATCT
TCATTAGATTTTTTATTTGAGCATATATATTTCTATATAGTCTGATGTTTATGTTCAAAT
TAGCTTTAAATATATGCCCATTTTTTTAGCCGACGACCTCATGTCATTATGTTTGTTCTT
CGCTGATTATATATTTATTTCAAAATGCGTGATTTGGTGGCATATCATACGCACTCTCTT
ATGTGATACAGTAAGGTCATATAAATCTTGCTGACATGTTATAGGCAGGCAATTGAAATA
AGAAAAATAGCATGCTACATAAATGGAGAAAAACAAGTTGCCTCAATCGTAAGCCTAAAA
TCAGCCCATGATATTGAAGTTAAATAATAAATAGTTGAGTATTTGGATTGGACCTAAAAA
CAATCTAATTGGTAGGGCTCATATTTTAGACAGAAAATATACCTTCCGGTGTGCTTCAAT
GAACAAATATGCTAACATTTAGTCTACTAAAATATGCAAGAATATAATGTGCAGGGATTG
TAGCTTCACACCATATAAGCTAAAGTGCTAAAGTTGGGCTTAGCAAAATTTAAACAAGTC
AAGGCATTCTGACTTATTTGCTTTTAGCCTTTATGGTCTTTCGGGAACAACACATTTATT
AGACATAGTCTGCTTCCACACCAATTTGGATCTTTTTGCTCATCAAATAAGATCCTAATT
GAAAGCTTACTCTCTTCAGTTTGCCAGATCTAAAGCATCAGTTGAACGGTCATAATAGTG
AATCAACAAGGAACTCGGCGGAGCATCTCTAAAAGGTTCAGCTTGGTTGTAATCTATAAA
CTGGAGGAATGTAGATACCAATGACGTCTTACTCCATCAGAAGCTACTAGCTCCTAATGA
AGAACCAAATTTCTGAAAAATACGGACTACAACATTATCCGCCATTTTAGTAATTTATGA
AACTATAAACACGGTTTTTGTGACATGTAAATGGTATTATCTTCC
>Z27kG1_11387
GCCGCAATGATTCCTCCCCGTCTCCCCCTCGCCCTCCGAAAGCGAAGTGAGCTTCTGCAG
ATAAGGAAGGAGGCCGACATTATCGCAACACGCCACCTCATCTAATCGAGGCGAGAGACA
GGGGAGGAGGAGGAAAACGGAAGAAATCTTCATCAAGCAACAGGAAGCGAGAGCGTGCGA
TTTCTTTTTTCTTCCTTTCCGGTGACGCCAGGTGAATCACCAGCCGGCCGGTGCGCCAAA
GGCTAGGGTTCCGCGGGGCGCGGGTGCGGGCTCGACTTTCGTAGCCTCGCCGCCGGCGCG
CGGGAACCGGATGCTGCTAAGCTGCGGGTCGCTCTCCTCCTGGGTGCGCCGCTTCGTCGC
CTGCGTTGGTGGTTGTTTTGGTTGTGCCCAGCCTACTCCGATAATAGCTGTTGATGAGCC
CACAAAAGGTTTAAGAATTCAAGGGCGCTCAGTAAAAAGACACAATTTATCTGACGACTT
TTGGAGTTCAAGCCCGCACGAAATGGAGAACAGTGCCTTGCAATCCCGACACAGTATGTC
CTCAATCAGCACTGCTGCACAACCTAATGATCAGCATGCTTCTGGAAGTAGCAGCTCCCC
AAATGAATTTGTAAATCAAGGAAATAATATATTATGACAGAGAGTCTCTCACGTATAGGC
CAACTCCTGAAATTGGTCACACACATGGCCAGATGTAAACTATTTGTTCTTATGGCTCCC
GAATTCCAACCCTATAGGGTCTTCTACTATGGCACCAGACTAGACAGCAGTGGATTGGAA
AACGAAGACATAATTCTCAGGGTCAACAAAGTCAAGGACCAAAAATAAGTTGTAATGCTA
CATACGAGAGCCTGCTCGGGAGCTCGAAACCATTTCCACAACCGATCCCTCTTGGTGAAA
TGGTGGGTTTCCTCGTGATCAGCTGGGAGCAGGAAGGCCTATACGATTAGAGTTGGTTAT
TGGAAGTGTGCTGTTTCAAGTCATGAATCGCTGAAATGTACGCAACTTCTAGGCTGCGAA
AGCTTGTGACCTCATGGATGTGGACTGTCTCGGAGACAGGATGACATCCCTCTTATGCAA
ATGTAAAATATTCTTTGTTATTTTATTACTAGTAATTGTGTTTACAGCGTTCAGTG
>Z27kG1_04943
CGATCGTCGTCGCAGAAAGGAAATAGAAGTAGCAAGAATACTCGTTTCCTCATGGCACTA
CTCTTCAAGAAAAGTCCGACCAACATCACCGACTTGATAATCGCTTCTCTCCTGGTTCTT
CTTTTCATCATGGCTTCAATGTCCCCATCCTTCCAAGTGCATGTGAAGGGCGACGATGGC
CATCAGCACGAGGGATCCCTAGAACTCGCGCAGCAACTGAGGACGACGACGTGCATCGCG
GTTAAGGGAGGCATTTGTTTCCAAAAGAAGTGCCAGGGTATCTGCGAATCCAATGGCTTC
AATGCTGCAACTGCCTTCTGCTATAAACCGCCTGGTCTTCATCTCCCGCAGTGCTGCTGC
CCATGATCGTTAATTAGCCTAATGCAGTGTACGCATGCATCGATCCGTATGCTTTATACG
CACATAAACTGAATAAGATGTGTGGCTTTACTAATAATAATATATTACAATGCATGTGGA
GTATTTCAT
>Z27kG1_12208
CTCCCACACGGCGGCAGGCAGCGACTCCATCTCCCTGACTCCTCGGACATCGAAGCTCCA
TGGCCGCCCAGCTCCTTCCCTAGCCGAGCTATGGCTTCTCCTATGGCGCCACCCTTTCCC
TCGGCACCTTCCCCCAGCAGGATTCCTCCTCCCCCATGGAAATCAGCAGCGCGCCGCGAC
TCTCTCTGCTCGTGCGTGGGATTTGCCGAGCAGGAGGTCCCCATGGCCGGCGCGCGCTCT
TGCTGTGTCTCTCCCTACGAGCTCGGGCTTCTCCCTCTCGCCCCCCTGCCTCTGCTCCTC
CATGGTGGAGTGCTGGCGAGGGCACCATCTCTTGGCGCTACCCTGCTCCATCCAATCCCA
GCTCTCCATTGATGGCCAATGCCTTTCCTGCTCGTCCATGGAGATCTCGTCGGCGGCTGA
CTGCCTCGCTTCATGGTGCCCCTCCTCGCTCCTGCTCCCTATGGCGCGCTGTAGCAGTGC
CGAGCTAGTCCGATCCTCCATCTCATCGATGCCTCCCCTGCTGATATCCCCATGGTCACT
TGCCCCTGTGTTTCCTCCCATGGCGCCTCCCTTCTCTGTTTCTTCCCCTAACCTGCGCAC
GGCAAGCCCAGGACCGAGCGTCCCTGCCTCCCCTCGGACCTGTGGGCACTAGCTCAGGCT
CCTTTTTTCCCACCATCTCCCTCAGCCAGTAGCAGTCGACCTCCTCCCCCTGCTGTTCCT
GCAGTCCAAGTTCTCCCCACGCCGACCTTCTTCTCCGGCAAGTCTGGCCGCTGCCATCCC
TCGGCATCGGGCTGGGGCACACGCCGAGCTCCTCCTCACGTGCTCCTTCGCTGGTCTGCG
TCCTCGCTCGAGCAGCAGCAGCAGCGACGCCCTTCGCTGTGTCGCGCTCGTCAGAACGGG
CCTCACGTCGTCGATCTGCGCAGAGTCTACGCGTCATCGTCGAAACCCGCGGTGAGCTCC
TCGCTGTCCCATGTTCCTTGAATTTATAAAATGACTGAACTAATAAGCTGTGAAATGATT
GTGTATGTCGTTTAATCGCAGCCCTTGTCGACGTCACGCCTCGCGCATCGCTCGTCGGCA
AAGAGCCCAAACTAATGGCATGCATGCGCGACGCGAGTTCGCCACGTTGTTCGCCTTGAA
TGATTCGCGATTTGTTTTATTTACGTATTCGGTCGATGATGTGCCTGCGTGTTTATATGT
GTGTGAAAATATATTTGTATGAATGGACGCGTGTAGAAAAGAAAATGAAGTAGAAAAGAA
CTCGGATATTTTTATTTTGATAGGAAAATATGCGATGCGATTGTTTGATGCGAAAAACTA
AGTTACAAAATGCGGATTATGTTTTGGGAAATGC
>Z27kG1_23236
GGCTATTGGCTATCGTACAGCGAGAGATTCAGAATTGCATGCAGGTGTACCTACATATAT
GACCAGTGGTCCAATATATTGGAGTCAGTGACGACTCCAGTGGATGCCATTTCTTAGCTC
CAATATGATATGCAGCCTGATTTCTCATGCTCGAACGACTAGCTGTGCAGTTAGAACTAT
CCGGTCTCGATTCTGTAGAGTATGTCTACGTTGAGTGTACCTTTTTTTTTGGTAAATCCA
TTCATGTACATTTGTATAGGTTGTTGTATTGTAGATCTTGTGAGCTGTGTTGTTTGGTCG
CTAAGCAATCTACGGCGTATTATACTGCGGCATAGAGTGTACAGGGGAGGCCAGATTACA
CCTGTGTCTGTGTGTGTCTCTGTCCTTCCAACTTTCCCGGTTCAGGCTGCGGTGCCGAGA
GTGGGATTGTGTTATTTGGGGTGTTGTACAAGCCAAGTGAATGTGCAGATCGAGTATGGA
CATGATTTCTTTCTT
>Z27kG1_15823
GCTCGATCGATCTCACTCTCAGCTGGTCGCTCACTCTTGCAGCTCCTGCTGGTCCCGAGG
AGACTCCCGCGGCCGAGCAGGAGGCAGCCGCCGAGGAGGAGGCTGCTGCTGCTCCTCCTG
CTGGTGCCGAGGAGCCCGCCGCGGCCGAGCCGGTCGCCGAGGCAGAGGCTGCTGCTCCCG
AGGAGCTCGCCGCGGACGAGCCGGAGGCTCCTGCTCCTGCTGGTCCCCAGGAGCCGGCCG
CCGAGGCGGAGGAGGTTGCTGCTCCTGAGGAGCCCGAGAAGGCCAGCGAGTGAGGCCGTG
CGCACGCAGCGGCGGCGGCCAGGGCCCAGGGGATCGGCGTGCGCGCGTGGCGGGGTAGTC
GCTCGCGCGCGTACATGGCAGTATGACACGGGATTTTGCTGTTCAGTACGCTACGGTTAT
TACTGGCGTCTCTCTCTGTGTGTGTGTGTGTCTCGTACGTAGCCCGGTACGTAGCTAGCA
GTGACTGTCGCGTGGACGTGTCCGGTGCGGGCTGCGAGTGACGTGGGCTAAATAAAGTGT
GCGTCGGGTGGTAATGGTGGTGGGGCCCGGTGTCAGTGGCGCGGTGCCCCATGCCTGCCG
CTGCTGCAGCTTGTTGTGTCTTGTGTTGGTTGGTTCCTGTTCTTTCTGTCTATCTATTCT
CATGCATGGCAGTTTGGGT
>Z27kG1_15564
AGAGAACGACCGGCAAATCCAAGAAGTCTTCCGGCGAACCCGGGTGGAGAAGTCGAGAGC
GAGGAGGGACCATGGACATCACCAGGGCGGCATGAGGCCCGCCGATTTTGGCGCCATCCC
GGTCTTCCCTTCCAGCCGCTCCAGTTATCAGGCCGTGCAACAGTGAGGCGCTCTCCAACA
AGATCGGTTGGAGTTGGAACCTTTTGTTCGGTCCTGTGCTGGTTTCGGGTGGTGGGACGC
TATGCTATGCTATGCCATGCTATGTACAGGGTGGGAGAAGCAGAGGGTGTGAAGGTGAGG
GGGAGGTGATTTGTTTATTGGCGGAGTGTCTCGGTGACCAGAGTGAGTCATGTATCATCA
GGTGGGCTTTGGTTGAAGTGTCTGCTCGCCGAGCCTGAAACTGAAACCCTTCTTCACTGT
GATTTCACCAAATCTCAGACCTGGGAGCTTTGTTG
>Z27kG1_23133
CGCCAGCGTCGTTGTCTCGCTGATGCCTGCCTGCATCCGTCTCCGCCGCCGTAGGAGCGA
GGCCTGTGACGCGGTCTCCGTCCGTTCCATCGTGGCATGGCATCATCCCGTCCCCTTCGC
GGGCCGGAGAGAGAGAGAGAGAGAGAGTGAGGTGTTGTCTGAGAAAAAGACCATGATTCG
ACATGGCAGATGCTGACTAGTCCCCTCGTCTCTCTCTGGGTATCACCATTCACCAGTCAC
TACCCTACCTCCCTACAGCGAATAGCAATACCGGGTCTGGGTGGATGGTCACACTGTCCA
TGTCTGCAGTGCAGACAGACAGAAGATGCCTCCTCTCTATCCTACCGGCTGCAGTCTCGC
CAACTAATTCCTCGGTGCAGCTTAGCTAACCAACCCCTCGAATCTTTAATCATTACTAGT
ATTTTTTTCTCTATCGAATCCAACAACGAAACGAAGCGATATAGTTTTACTGGTAGTCGA
AAGAAGTAGATCTGGACATCTGGTGAGCTAGCGTGTGCATGATTGGGTGGCACTGGGGGT
TCAGGTACGCATGTGACGAGTCCGGGGCAATAATTCTCGGTCACAAGCGGACAGGATGAT
GCGCATGGAGACCCAAAATCCCCTGTTCGACTAACCCGACAGCTCAGGAATATCTGGATC
GCAGGAGATGCCATGCCAGTGCCACACATCGCTTGCTCCCGGCCGGGGTGGTTTTGGTAC
TAGTTGCACTGATGACTGGTTCGTCGCGGTCTAAACTTGACCCGGTTGCCCCCCTCCTTT
TTTTTCTTGCTATAATTAACTGTTAAAGCTCGTGTGAGTTGTGACCACTGCTCCAGGAAA
GGATAGCCGCTGAGATGCTGACACGCGGGTCCAGCTGAGAGGTGGGGGTACGTCCTACGT
GTCAGTGCTGGAGTGGGGAGTGACGGGCAACAGCGACGTGACCGGACGCGACGCGATTAG
CGGGCGCATCGCATGTGCGAGGGAGGAACGATGACGGTAAGGAGACAAGACAAGCGTATC
AACTGCAGCTTCCTGCAGGCTGCCGGGGTGGGTTGCTGCAGTAGGTGCCGCTGCTGGCCA
ATGCCAACGAGCCATTTGCCCGGTTGGCCGTGGTCACCTGGCGTGGCTCTTCCGGCCTGT
GGATTATGTGGGCGGAACCGCGGAAGGATAGGGATGGAGCCTGGAGGAGGGGAGAGACGC
GTCCGGTGACGTCCCCTGTCCACCGTTTTGAGTAGGAGCGCTGTCAACGTGGCGAGGATT
CAAGGAGGACAGACAGTCCAGGGCAGGTTGATCACAATATCAACTGTTTGTTTTAGGTAG
GAGCCCTGACAACTTGACATCCGACACCGTGACATTGAGGTGTGCTCCGGAGGCTTCTCT
CGGATAGTTTTATTTTGGAACTTGATTGCTGGTCGAGGTGAAATATATATACTCCATGTC
CTGATTGCCGTGCT
>Z27kG1_22699
CCGCGCTGAGCTCCAAAGAATCTAGCAGCTAGGAGCAGGCCGTGTATACGCCATCCACCA
CGGCAACATGTGCTCCGGCTCCTGGTCCTGGAGCAGCAGCAAGAAGCGCCCGTCTCTTGT
TGTCGTCAACCTCAAGCGGCAGCAGCTGCAGAAGACGCCGCCGCCGACGCCGCCTCGTGC
CTCAGTTGCTATCAGGAGGAAGAGGCTGAGGCTGAGGAGGTTGAGAGCCGGAGCAGAGGC
CATGGAGATGGTGAACCTGAAGCTCTACCTGGAGAACCGGTGCATCATCGCGGAGAACGA
GAGGCTGCGGGAGAGGGCCAGCGCGCTCCGCCGCGAGAACCTCGCGCTGCTCCAGGACCT
GTCCAAGACGCCGGCCGTGCCAGAGGCAGGAGCGGGAGCTGGAGCTGCGTGAGATTGCTT
CCTCTTGCTGCCTGCTGAGCATGGAGTAGCTAGCTTAGCTTGCGTTCCCTCGCTGGCGCT
TGTGCTAGTTGCGTGGGCAGGACAGCGGACTCCTAGGTATCTATCTGCTTGGCTGCTCCG
CCATGTCTGTGCTCTGCTGTCTGCTCATACATCACCAGGCTCCTGGAGCTCTCTTGGGTG
CTCTGTGCCATGGTGTTTGTACATTATATATAAGTGCGCGGATTAACTAGATTTCCAAAG
CCTGCACCAAACTGGACAACAAAGATCAACAGCAAGTTATGCTAAAACATAAACCTCGAC
TACGACGAATCGATCCATTTGAACTTCTAGTACAATGATTAATGAATAAGAATATTTTGT
GCAGAGTTTCAAGCATCCACATCTACAGAACATGTTGTGCTGAATATTTCCCACAAATTT
ACCCCTCTAATTCGCGACACAAATGCACCTAAAAATGTTTTTTTAAAAAAAAAATCTAGC
AGAAAAATTACAGAGACGGGAAGTTTGTACAACAAGAATCCACCCAGGCATTACTACCAA
CGTCCAACCAAATAACTTAGCAATAAACCGCAAAAGGCGGAATATCCAACCGCTGTTGTT
CTAAAACCTAAGGAAAAAAACGAATATCCGGGAACACAAGGTATCCCTTCATGAATCTGC
AGTATGAATTTGACCTTCAAGCATGTGCTCTGTGAAATCAATCGTCTTAATGGTTCCACT
GCTTTTGCTGAGCTTTGAACTGCTCTGGTTCCTGTGGCTGCTGCTGCTGCTGCTGAGCCT
GCTGGGCCTCTGATGGCTGCTTCTGTACCTGCTGCAGCTGCTGTTCGAGAATCTGGCGGT
TCATATGATGATGCGAACCGTTCGGCACATGAAGATCACTGGCCTCGCCAGCCATTTGTT
TCAGGCGCTGCACTTCAGCTGTCAGTGCTTCATTCAGAGCTGGATACAGAACGATGCACC
AGTGATAAAAATCAGTAGTTGAATAGGCTAAGGAAACATGATTGCAATGTAAATACCATG
GGAAAAAAGAAGGTCATTGTTTGTTTTTC
>Z27kG1_05116
CGAGGTACGGTAGGTGGTACTAGCTAGCTTAGCACGCAGGCTAGCTCCAGAAGTTTGTCA
TCTGAGGGCCGGCCTGCGATTAATCGGTCATACACCCATGACCCATCAATCGGCCAAGCA
TCATCTGCCTGTAGGCGATGTGTAACTTTTGATCCTTGTTTTTTTTTTTCACTCTTCGAG
TTTCTCTTGACTGATCCCGGTGGAAGGGGGTACAG
>Z27kG1_21974
CTGGCGAACAGAACATGCGCTTGGAGCAGGGGAGGAGGTAGGAGTGCCGCCATGGTAGGA
CTCATGTGCACCCTCGTTGGGGCCTTAGAGTTAGGCTAGGGAGATTGCCCAGGGCGCGCG
GAGGGCGCCCATGACCTCGCTGGGGGTGATTTGAAGCTGGGGTCCTCGGGATTGCTCGCC
GTGGTCACTATGCTGCCACGGGGTTGCCATCAACGTGGTTAGAGGCCTTCACATCATCAC
CGGAGGTGAGAACCTCTTCTGATAAATCATGGTTTCCTCCTCTTCTCATAGGACCCATCG
ATTTAGCAGTTAGTGGACCGGAGCATGGAACTAGGTGCACCGGCGATGTCGCCGCCGTTC
TGTGCGTGTGGGCGCTGCAGTCCGGTGCTAGGAGGAGGACGACAAACTTCTAACCGTTGG
ATCTTGTGCTGGCGTGCTAGATTAGAAGTTGGGGTACCGTTTCATGATTAAGTCAGGGGC
GCTAGGTTCGGATCTGAGGGGTGTGAGTCAATGGGAGCGTGGAAGGCGTCCGTGCTATGG
ATTGCGGTTATAAGGGACAACGATATGTGCCGGTTTTAAAACGAGCCAAACCTAATTGTG
GCCCTCGATTGGGGATCTAACGACCGATATATAATCAACCCCCTCCATGGCCTTTTTCAT
TAGGAACCCATGAGCTATCTTGAAATCAACCCACCGACCCCTACAACTCTAGTTTCACCA
CAAATGGGTCATGTTCTTTACGAATAGAACCCCGAGAAGTCTACAAATAATGGAAATAGA
CCATTGGGTTTTAGGTAGTTATAAACACTAGTACACAGAAGCTCTATAGTGGCGGTTCTA
AACATATTTACACTGGCGTTTTTCAGTACCGCCAGTGCTAGGGGTCAGTGGAAATCAGCA
TTTCCACTGGTGGTTATTTTGGAACCGCCAGTGAAAAGTGCATTTTCACTGGCGGTTTTC
TTAAGGAACCGCCAGTGAAAAGTGCATTTCCACTGGCGACTGAATAAAGAAAACCGCCAG
TGAAAATGCATTTCCACTGGCGGTTTTATAAAGCAAACGACGGGGAGGTACCACATCACC
AAAGCAGGAATCTTTTTGAGCGCATAATAGTCTACTTCTTTTTCTTTGCTCGTGGATTTT
GAAGTCTTTTTTTGGGCTTTCTTTCGCTTCTTCCCTTTAGACATGGATGCAACACACTCT
TCGTCCTCTCGATAGTCTTTATTCGTCTTGTACCTACTTGCACCGCACTTTGGGCAGCTC
TCCAAGTCTTTATAATCATCACCTCGATAAAGGATACAGTGATTTCTACACGCGTGGATC
TTCTCCACACCCATAGTGAGCGGACTGATTAGTTTCTTTGCATAGTACGTGTTAGCAGGC
ACATTGTTCTCCTTTGGAAGCATGTCTGCGATAATACTCAAGAACGCATCGAAGCCAGCA
TCAGACACACCATATTTAGCTTTTAACATCAACAGCTTTAGCACAGACCGGAGCGTCGTG
AACTCTTTGGTACAACCCTTAGACTCGTCGTACAAAGGCTCTTCTGCTGTCTTCTTCAGG
GACTCCATACCTTTCATTAAGAACATCGATTGATCTGTATGACGACACAACATTGCCTCT
AGCAACTCTGCATCTTCCTCATCCATAACACTTGGCAGAACATGAGGTCTATCATGTTCA
TTTCCTCGAGCGTAACCATGATCAGTAACATTTTGCACTACATGTTCGCTCTGTGGAAGA
GGTTGGTGTGTCTCGTGAACGAACTGAAATCTGTCGTCGATGTTCTCAGGGTTTCCAGTG
GTATAAGGCGAAGAGCTACCCTCTCCATGCTTTGTCCAAATTGTGTAATCCTTCATAAAT
CCTCGACATACCAGATGAGATATGATTTGTTCTGTGTC
>Z27kG1_05119
CGCTGTTTTATGCTGCTATTCTGCTTTATGTTACTTTATCCTGCTCTTGTCCCTCCATGC
TGCTTTATTCTTTTGTTACGGCCAGGGTGTGCGGACGAGAGGAAGCTGCGGCCAATACAT
AGGACGCGGGGCCGCCTGCGCGCGCGTGCGCGCGGCCAAGGCGCCAAGCCGAGAGCGGGC
GGACGCGCTGAGCTCGCTGGGCGTGGCCATGGCGGAAATAAATTCTACAGGATACAGGGA
AAATGGCGACGGCCATGGCGATGAGCTGAGTCAAGCGCGCGCGAGCGGGAAGATGGCGAT
GGGCGAGCGCCGAGGGACGCGGGAAGAGTGCAACGATTTCCGCGCGAAGATGGTAGTGGG
TAGGTACGCACGAGTTAGAACTCCTGTTTCTTGCACGATGTAGCAGCAAGCAAAAAAAAA
AAAAAAAAACAGAACGGAAGAAATCGAAGAGAGCCAGCGGGCGGGCGGATTGGATTCGGA
ACATCATGTGGTTGCGGATCGCCAGAGCGACAGGGGAACAGATCCGTCCGAGCAGCTAGG
GCCAGGGACTCTCCTTACCACCAGCAGCGAAGGGATCAGGAGTTCAGGTCCCCGGCGGCC
ATGGGATGCATCTGCTGCACTCCCTGCCACCAGGAGAGCGGAGCGCAGGAGGCGGTGCCG
GCGAGGATGGCGTTGCGGATGTCAGGACTGCCAGGTTGTGGTGTGTAAGCGATGTCATGA
GCCCCGTGTTGCCTTCATATATCTTTTATCCCTCCTTT
>Z27kG1_10881
CACAGACACAGCACAACGCACGGAGTCAGATTGCGGGCAGCGCTCGCTAATCGCCATAGC
CTATAGCTGTAGAGAAACTGCTCCGGGAGGAAGTAGACAAGGAGAGAGAGAGAGAGGTCA
ACAGGGCACTGCCGGATCCGGAGCCAAAAAAAAACCCAGAAGGATCCATGGCTCCCGGAG
CCGGAGACGACTCTGATCCCGCCTCTTATATCCACACGGTGCAGCACCTGATAGAGAGGT
GCATGACGTTCGGGATGAGCATGGAGGAGTGCATGGAGGCGCTGGCGAAGCGCGCCGACG
TCCAACCCGTGGTCACCTCCACAGTGTGGAAGGAGCTGGAGAAGGAGAACAAGGAGTTCT
TCGACAAGTACAGGCAGTGGATCTCGGAGAAGAGAAGCGGGAGTACCTCCTAGTCCTAGT
AGCACGGGACTCGATCGTGTCTCTCTGCTGGCTTAGCTCGCTTTAAATTAGCCCGTGATG
TGTATTACGTGTGCTTAGTTATTTTAGGATTTATTATTACTTACTGTGTTTGATTAGGGA
GGAATAAGCGGTAGGGAGGGAGGGAGGCTTGTAATGTGATTCTCTGTAAGCAAGCAGAGC
AGTAGTCACCTGTACGGCGCGGGCTGTGGCGTTATGTGTACAGGGTAAAGCAGGGAAAGC
CATCTCATCATGCGCAGCGCAGAACTGTACGCAAGTAGCCGTTGCTGGCGTGGCGTATGT
ATGTGTATACACAATTTGCCCCCTACTTCTCTACCGTATGGGCTCATCGTCGCTAAAAGT
ACACAGCAGTTGAAAAAGCTCGTCCTTTTCTGACAGTAATGTAAACCAG
>Z27kG1_22162
CCAGGCTTCTTCCTTCTCCATCCCTCTTCTCTCTCTTGCGCGGGCCCCACTCTGCTTTCT
CTCCCCTTTCTCTTCCTGCGTTGCAGCCGCCAGGCCACGCTCGCCCAGCCCCTGTGCCAC
GACCTCGCCAGGAGCAGCAGCCGTGCAGCCCGCGCGCTCAAGCCGGCCGCCCTGCACCGC
GCCATGCGCGCCCAACCCCGCGCAGCTCCGTCGCGCTAGGAACAGGCGCCGTGACCCGAG
CTGCCAGGCCCGACCCTGAAGCCGCGACAGCCGCGCCCTGCCCCTGCGCAATCGACACCG
ACGCGCCAAGACCCAGACGAGCAGCCACCCGCGCCCAGGAGACCAAGCAGGCGACCCTGA
CCGGCGTCCGGACCCCTGCGCGAGCCGAGCGCCAGCAGAGCCGACCCCGAGCACGCGCGC
GACGCCCTGCCTCCCGCACCGACCGACCCCGCGCGAAGCCCGAGTGCGCCGTCCGTTTCT
TCTGCGTTAAGGAACTTCACTGTGACGTTTCTTTCTTCTCCCTTCTCTCCCCCATTTACT
CTCTCATTGAAGCTCCATAAACGCCATTGATGGTCGATTGAAGTCCCGACCGCCTCTTCC
TCTCCCCCTTCTTCTATAAAAGCCACGCCAACAGAGCATTCCTTCCCCTACCCGAGCTCG
CCAGCCCCTTGCTCCTGTTTATTTGCACAGCGTCGCACCCTGCTTGCTGCTCCCTGCCTG
AGGCTGCTGCACAGTCGCTCGCCATTTTCGCCGTCGTCTGGGCTCCTCCGTGCCCTTCTG
CCATTGGCTGGCAGAAGTACGCCCCGTAGTTTCCTATCGCGCCACAGTTGATTTCTTGCT
CCAACTCGGCTCTGCCTCGTGCCCCGATGCCGCTACCGAAATTCCTTGCTGTTGTGCTGC
CGCAACTGCTTCTTTGCTTGCCACCGTCTGACACCACCGTCTGTCACCGCGCTCGCCGGT
GATCTTGACGCCGCCCGTCGACCTCCTACTCCCACAACCGACGGTCGTCCGTGCCACTGC
TCCCTCGCTGGCCCCTTCTGCTTGTTGGCATCCCTGCGCAGGAACAAAGACGAGTGGTTG
ATCTAGTAGTTAAGAATCAAGATCTATTCAGATTCTGTGGAAGAGTCTCAAGTTTTCAAT
AAGCAAGAAGTTTGCAGATGAAGATATGATGCTGAACTCCATGGATGCTAGTTTAGTGTT
ACCCCGGTCATCTTCCTGTGGATGGATGTCCTTGTTTCGCTGTACTTTGATGAATAAAGG
TTAAGACATTTTGTATGTTCGAAGTGTAATATGTTAATATAATCGTTATTTACGCTCT
>Z27kG1_05123
CTTGCCTTGTCTTGTTGACATAGCATCACCTCCCTTGTCTTCTCTCCCTGTGGTGGTGGT
GGTGGACTGGTGGTGTGGTGTCTCCGTGTCCGTCTGTCATTAGCATATCCTTCAGAGACA
CCCGCAGCAAAGCAAAGCACAGAAAAGCAGCGGCATTCGCAGCTGCAGCGCCATCCCTTG
CCTTCTCCACAAGCATCACCGGCCGCTGGTGCCGGCGGCGGCGGCCTCTCGGGACGACCT
GCACGCGCCGAGGAAGGAGAAGAGCCTCCTGGAGCTGGACCTGAACTTGCCAGCTCCCTG
CAACGAGGCCGATGCTCCGGAGCTGACGTCCCCACGCTTCGCTTTCGCCGTCGCGGATCG
GCCTCCGGCGCCGCCGCCCTTCCCGCCGGCCACGCCGTCCGCCCTGGTTGACTGCCATTA
CTAGTAAATACAACACACCAATCAGCCCCTTCTTCTGCTTGGATCATCATTATCATCATA
CATAATTACTACTGCATACATACATATACAGTGACACACACACATACACTACACGCCACT
TCGTTCCTTGCTTTCTAGATATTCTTCTTCTTCTTTCTTCTTCTGTTCTTTGTATTCTTA
GATCGATCGGTCTATTTTGATTACAT
>Z27kG1_07644
GCAGTAGTTGACATGATACTGACCCTTTTGGTTGTAGCATAAGCTGCTATTTATCTTGAT
CTGTTTTATTTGATTAAGATCAGCGAGCAAGCTGCGGCCTTCTTTTGCTTCGATCCATCT
CCACTTGTTTTTTTGCTGGCTGGAGTTTCTTTTAATTGTTTGCTTAGCTCTGCAGCTTCG
ATTTGTTCCGAAACTTTGTTGATCTATCTGTGCTGTTGTTGCTCAGATCAGCTCGCAAGG
AACTAACACACTTTATTTTTTAGATCTTAGAATTCTGACTCCATATCTTGATCTCGATGG
CTTGCACGCCGTACTACAACACCTGCACAGCCCGCCACGCCACGAAGAACGCCCCGTCAT
TTCCGCGACCGCCGGCGCCACCCCAGGCTCCGCGCGCCAAGGAGCCACAGCCACACAAGA
TGGCCGTCGCTCCTGAACCATCCAAGAAGAGGGTGGCGCCGGGGACTGGACTGGAGGAGT
GGACGGAGACGGCGGACTCGCTCTACTCCGTGTCCCCACCGCCGAGCAGCGTACCGATGC
CTACGTCCCTGTTGCTCACAGTCACGCCGCCGACCGCCTGCGCCGTGGATGTCGGCGCCA
CCGACGAGCTCCGACGGATCCTCAAGCTTTAGCTGCGACGATGCGGCTATGGCATCGCAA
CAAAGATGTGATCTGCGTGACTGTCCGTTCTCTTTAGCGAGCAAGCGAGCTTCATGGTCT
CGTCCCAAAGTTGTACTATTCTAGTAATCGAATGTTCCAATGCGTTGTGTTTTCCATTCC
AACCAAACCACGCATTCGAGTATGAGATGTTGCTTTTTTTCTTTTTTTTTGTAATCGAAT
GTGTCCGTATTGTGTTCCGAACCACTAATTAATTCCAGTATGAGATGTCTCCGTTTGAAA
AAAAAC
>Z27kG1_04946
GCCGCCGCCGCCACCACCGCCTCACCCAAGCTTTCATTTGTCATGCTGGTTGCCCCCGCC
TTATCGTGTAATGCCATGTTGCCCCCGCATCATCATCTAAGATTTCGTTTGTCGTCCGCG
CTGCAGTCTGCTTCCCGTTTCACTCTTATATTTTTTTGTTGGACGGAGTTGTTTTGCATC
GTTTCGATCTGTACCGTACTGTTTCCCCTCTTGTTCATAACGGCGGCGACACAAATTCTT
GCGTGCTGCGCCGCTCACGCAAGGAGGGATAAATCGACTCGTCAAGAAATCGTTTCAGTT
GCCATGACTCCAGTAGGCAATATGATTGTTGCTTGACTACAGTTTTGTCTTCCACTACTT
AGCTTATTTGTTTGTTTTATTCTTACCTCGCCCGTATTTTCTTTGTTTTATTCTTACCTC
GCTCCCGATTTTAAGATCTAATTTGGTATCTGCACGGTGCTTACCCCGGGCTTGTCGGAT
GTACTTGAAGAAGGAAGCCCCAATGTCTGTGCTAGATCCACTATGCCATTCAGTGTTGCA
GGCCCTGATGAATTTTGTGATTGGTCTGTGTCAAAGCAATGGATACAAATTTTCGTAATA
GACCATTTCTTTATTATGTTTGGTTTGATGATTCGTTTGATTGATTGATGGCAGTGATTT
GACATTACCCGCGCTTCTGATCTAACCCGTGAAGCAAAGGGAAAATTAATGGTTGAATTT
CTTAATATGAGCCATCTAGTGATCTTTCAGCTGTCTCCTTTTATTTTGTGCGTGAGCTCA
TTTCATTCATGTGGTTGATTTGGCGGTGATGATACAACCATTCAGCTTACAACGCCAGTT
CTGCTTCTGATAAGTCATGACAGATAAAGCTGATTCATATCTGAGCCTTGATTTGTGTCA
TGTTCTGACAAACTCATAATTAGGATCATGCATTTTTTCTTGCTCCAAACCTTACATCCC
GTTGGCCACTGAAGTCAACCCAATGTTTCGAGGCTACAATCGGCTCCAACTACATGCTTG
TCAGGCGGTATCATAAACTGATTTTTTGTGGTTCAGTTAGACGAGAGCGATGAAGAGCAA
CTTTTGTGAACTAGAGTTTCAGATGCTACCATGGTGACTTTTTCTGGGATGGAGCTCATA
TTTGCAGGTGATTGATTCATCTTGGGGCTGAGATTGAAATAGGATATGGCACATATGATA
ATGATCAGAGTGGTTTCTGAACATACGAAGTAGCCGCCCAAGAGCTTTCAACCTGCCAAG
TTTCAGAGCTAGTGCTGTTACATCGTTGGCAATGCCACAACATTTTTTCACATACATTTA
TTTCCCAATGCGTTGTCCTTAATGCCATGTCCTTATGTAGCAGTTCATGAACAAGATTGG
AAGGATATAAGCACTC
>Z27kG1_05134
AAGTTTTGAGCATGGGAAATCTTCTGAACGGCCATGAACCGATGCAAAGGGAAATCATAT
TCTCAGTCCAGGAGAGAATAAGCAACGGTCATTATTCGAGCCCAACCCCATTATGTACCA
ACAATGAGAAGATCCAGACACATAGGATGTATATATCTGGGACATCTAATGACCTTTGGG
TTGCATTGTCTGTAACGTCCTGGGATTGAGCTGCACGATGTATGAGAGGAGCAATTGGTG
TTTTAATTAGCTTAGAATCCCGTTGGTGCAGATAAACTATCATTGTATTTTTTTTTTGTT
GGATGTACCAGAAGTCCAGAAGGGGCCACCAGGACATGGCTAGTGACGCACTGAGGACAA
GCATCCATTTTTGACATCAGATCAAAGTATTGATTATTTACGTCTTGT
>Z27kG1_13574
CATCTCCCTCAGCTAGCTCGACCGCCTCTCTCTGGTCTCTAGCGCTGTGGAGCTCCTTCC
TACGTGCGCTAGCCGCCAGGTCGTCTTCAACCTCCATCCGTGGAGCTCGCCTCTGCCATG
GCCGCCCTCTGCCCTCCTCCCTCAAGCCCTAGCTGAGTTTTTCCATGGTGCCCTGGATGC
CAGCCCCTTTACTCGATGCCCCTGCTAGGTTCCTGGCATGTTCGCCCAGACCGATGCCTA
GCTCCCATGGCCGCCCTGGATCTCCATGGTTGAGTTTTCTCCCTGCAGGATCCCCCCAAA
TAGCGCCTGGTCTTTTTCCCTTGGTCGAAAACACCTCTGGTGCTGCCCCTCCCTGGAACT
CGCCTCCCGCCTCTGCTTGTCCATTTCCTGCAGCAACCTGATGATCCCTTTTCCTTTCCT
CCCATGTTGAAGCACTTAACCCCCCTCTGTTGATGGTCGACGTCTCTTCATCCATGGTAC
CTAGGTCTCCATCCCCATGCCCCTGCAGCTTGTTCTCAAGCCGCCAACCATGGTGCGTTG
TCCGCCTCGGTGAGGACTTGTCATTTCTTTTGCGAGTATTCTTCGCTGATACTTGTATCT
AGATGATGTATTTTGCGTGTTTGTATATGTGGCTTGAAGGAGAAACTTCCGGTGTTGGAG
GGCGAAGAGCTCGAAGTTCTAAAGGTAACGCCCGCCGGGTGCTTGGTGGAACGTCTCAAC
CGGAGGTTGTTGTCGATCTCTCGGATTCGAGGCGATTTAGTTGTGGTACGTTAATTGATC
ACGTGATGTGGAAGACAATAGTTGGATTAATCTCAAAGTGATGCTGATGAATAAACCAGA
GAAGTGGATGATTTGATCATGTACCAGGATGGGAGATGCTCACCAAGTGATCGTCATCTA
ACAACACTGACTTAGTGTTATCCCAGGTTGTAATTTTTGTTCTGTTGTGGATGGTGCTAA
GTGTCGGTGGGCTCGGCCTTCTTATATAAGTATATCCCTTCTATAGTTTCTTTAATGAGG
ATTGTCACTTAAGCTAGCATGTATTTCAAATTTACAAATATTCTATAACATTTTAAAGTG
TAATTCTTTTGAAACACTTTCTTTTGTAATCACTCCGATGAGGTATAATAAAATCTTGAT
AAACTTGTAATCATTTTGTAATAAAGAGTTTATTTCCGC
>Z27kG1_18723
TTTTTTTTTTCCCTAAACAGCCATCAAAAGATTAGTGACATGGTATACATACATGTGAGT
AAATTATTTTTAGTACTCAGAAAAAAAGATAAGCAAATGCTCAAACAAAACCAGAAACAC
TTCCTAACAAGATTACAAGAAACACGCTCCCGATTACAGCACTGTCACTGTGACAAGATT
ATTACCGCATGCTGTGCCAGCGGCTCAGTCCGCTGCACTGCAGTACATGGAC
>Z27kG1_21098
GCCGATCTCCCGGACACGGTGGCCTCCCGCTGCCGGAGCGCCATCGCCGCCGCAGCAAGC
GGCGCAGGGTACGGTTTCCGCCGTGGCGCCGAAGCGTCGACCCGTCGTGGGTTCCCGTTC
TCGGCCCGCGAAGGAGGCGGAGGCCACGGCTCGACTTCCGTCTGCGGACTACTACTCGAT
ACGTGTTCGAAGAAATTGTTATAGGGTCCAAGACCATCCGGCTAAGCAGGTGGCCGTTTA
CAAGGTTGTTTGCAGATCCAGCAAAATTTTGCCAAGAAAAGAGCTCTACTGTGAAGGACA
TGTCTCCATCTCTGACTGGTGAAGCCATGTGAAATGGTTCAGTAACTCATTTAGCTCATG
ACCACCCGACGGATAAGAACTCAGTAGCTCGTGTCACTAACTTCTATCTGTTATCCTTCA
AATCAGTGACTGTATGTTTTCACTAGGCCCAAGTTAACCTTGTACAGTTTTGAACCAAAG
GGATGTTTCAGCTTTTCACCTGATACATGGGTGTCACTCATATCCATGACCTTGGCATAG
TTTCCTATTCCTTTTCTTCTGAAATGATGTAATTTGTGGGGCGCCAGCACCTTGTCTCCT
AATATTCTGTTTGCAGTACCAACGTCCTTTTAGCGCTCTGGTGCCAATTATTGCAATGCA
TCTTGTGGACAACACGAATGGCAATCTGGAGGTGCCATAATGACGAGCAGCGGAGCAGAT
GAATGAACACACCTGAACTGCATGAGCTACCTGTTATCTTCATGCATGCAACGGTTTGTC
GGAGTGCTATGCCCTCTTGTACTTTCCAGTTGTTTCGTTTCTTGGTAGTATAAGGAAAGG
TCCATGGGCAGCACTGTGAGACATGGCATGGTGGATGGTGGGTGCATCGGTGCTTGTTCC
ACCGGCCCTGTGATGTGAGCATCTCACGCTGGTGTTCAGTTCACACGTACGTGATGCCGC
ACTTGCTGCTCAGATCTGTTTTGCTTTGCTCTGCTGCTCAGTGCTCGTGCACAGGTTCCT
CTCTCTCTCTCTCTCCAGCCACACAATAATTTTGCACTTGATATGTATGCAATGCAGTTT
CAGAGGCTGTAACATCGTTTGTGTGAGAATAAAGGCATGCCTTGTTCATGTCTTCCTTAT
TATGAACGGACGAGGGCAGTCTTTCATTTTCATTTGAGATAAAAACTAGGACTCCACTTT
TAATTTATTATTATGTTCATTTGGCATTGGATTGTATGCCAAAAAGGTCT
>Z27kG1_13653
CCCTTCCCCAAACTACCTCTGCTGCTCTCCTTGATCCCCAATTCTCTCTTCTGCCTACTT
GCCTCCATCTCGGCCTCCACCTCCACTCCTCGCCCCCGAACATCCGGCGCTGTCCGCACC
CCGACTCCTCTCGTCCTTTCGCGGTCGCGATGGTGGCGTCCATGGCGTCGCCGTAGGGGC
GATCGATCTAGGAGAAAGTGCTGGAGAATGTGGCGTCGTACCACCAGCAACAACGGAGGC
AGAAGCTACGCAAGAGCCTCACCTACACCGGCGGCGAGCTCTCGTTCACTGTCTGGGCCC
GTGGGGATGACCCCACCTCCACGTCCGTCGAGGCACAGAAGGAGGACATGCCTCTTGAGC
ACGTCTTCAAAATCATCAGATCTGATGGCAAAAGTGTGTGTTTATGGTTCCTGAGTCAGA
TGATCTTTCTTCAGTTTTAGTGCTTGGTGGATCACCGTCTAAACGATCCACCACCAGAAC
CGCCCTACCCCAAGATAGCTATGTGCAGGTTCAACTACTCATTTAGATATTGGTACAGCC
TGTAATAGACTTTGGTACAATAGGATTTGGTTTTGCTATTCACTTAGTTTTTAGTTCCAA
ACAACCAACAAATTGCATGTCCTTTAGGAAAAATATCACATGAATATCAGTAATATAACA
CTGATAATAAAAAATGCTTCGATTCTATATATTTTTCATGTTATAAGGTTGAAAACATTC
TGTCTCACGGATCAGAATGTGTACAAGGCGACATACTGTGTTTACAAATATATTTAACCA
TAATAAAAACATATTTGGAAACTGAATATCATTTAAGTCCAAAAATGTTTTTGCTGACTG
TTCATTAAGCTAGAGTAAAGAGTAAACTTAGCATTTCTTTTCTATATCTCTCTTTCGTGC
TCATGCCGCCGCAGTCTCCTCCATCCCACCTTTCCTACGCAGGCAGCTCCATCTCAGTCG
TTGTACCCATTCAACGCCGAGCTGGTGGCAGCGATGCAGGAGATGATCCAGCCGAGGTGT
ACAAGTACATGTTAGTGGACGTCACCTGCCAAAGATACACAGTTTCTACTGTTTTTCAGT
TGGAGAAAATATTTAAGACAACATTTTCATCGTTTGTTCTCCATATGGGGCTTGTTTCAC
GCCACTTGAAGGAAGGAGGGAATGATGGTGTTAAGTTCGGACAATACATCTACACATCTA
TGAAATGTACAACCACGATGTAGAGCATAGAGTTTCTAAAGTTGGAGATTTGGATGATGT
TGGAGATGTGCTTTGGTGTAGTTCATCTCTCCCGAATCAAGAGTCTGGTTTATGGGGCTA
AGGTAGAGGCTGCCATCGCCATTGGATTCAATGACTTCATTACATATGCTCTGAGAGGCA
TTGGGTTCTACCAGAAGGATAACATGGAGATCAAGAAGGCCAATGGCAATGGCACACTGA
TCCCTGAGCAGATCTTTGAAAAGACTAGGAGAAGTTCTAGATGAATTGATGCTTGGCTGA
AGAGGGATGTCAGATTTGTACAATGCTCACCCACAAAGAATAATACATTTCTCCAATGTC
CACTGTTTTGAAAAATACCTCCATTCCAATGTTTAACATTCTAACGATGTCTGAATTTAT
TGTAAAGAGACACATGATTGTTCATTGTTGTAACTTATGTACAATATATGCGTGTGTGAA
ATAAAGATCATCTTGGAGCACCGGC
>Z27kG1_13119
TGAATGAACTGGATAAGCATGAGCCACTAAAAATATGCTAGGCAGTTTTCTCCATATATT
GCCTTTGTCATGTTGACATTGATGAAACATGTCCAATATTATCATTTTCAAGATTCCAGT
TCTTAGTCTCCCTTTAGCTGAGCTTTTGAACCTGTTTTTTCTTTTGCAAAAGCCAACCAA
AGGGGTGAAAAGTAATAGCTGCTTTGGAGTTTGGACCAAAATTTGTTCTTACTCTAGTAC
AAAACTGAAAGTAGCTCCGCGCCTCCGCCTGCTTTTACCTGCTGTGAAGACGGGCAACTT
TAAAAAAATATCCACCTGCCACTGGTTATGAAGATATTGGCTTGTTTTTTCTTCTTTCCC
GTCTCCGACTTTTTTTTTTCATCTGTGAGACTGTGACACCTTTCTCGTTCCATGTGGTAT
CTCTGGCTGGTGCTGACGCTCCGATGACTCCTCTCTCTTTGGCCTTCTCGAGGCAAGGCC
ATCCCTCGAGAATGCACGGCTGTAGCCCCTGCCTCGGTGCCGGGCATTGCCATGGACACC
GCGCGGAGCCTTTGCTGCCACATAGGCCCTTTTGGAGGCTGTGGGTTCTAACGGCGTGAC
AGGATCAGAAGCACTTGCAGCTGCTGAGAAACATGCAGCTTTGTTGACTGCAAGAGCTGG
TGCCAGAGATCCATCTGCTGTGCCGTCTATATGCCGCATCTCTGCTGCTCTTCAGTATAA
CTTTGTTTCACCAGGTACAGAAGGCACAGATTCTGGCTTGGCTTCAGTATTAAATTCACT
GGAGTTCTGCCTAAAACCATGTGGGTCTGAAGCTAGCATATTAGAGGATTTATCAAAATC
TATCAACTTGGTGCACACACGGAGAAATCTTGTTGAGAATGACCGTGTTTTGCTGAACCG
TGCACATCGTGCTCAACAAGAATATGAAAGAGTGGCCAACTATTGTCTTAAATTAGCTGG
CGAACAAGAAAAGGTGGTGAGTGAAAGATGGCTTCCGGAACTGAGAAATGCAGTTCAAGA
AGCTCGAAGGTGTTTTGATGACTGCCAGCGTGTTAGGGGTCTGGTTGATGAGTGGTACGA
GCAGCCAGCCGCCACAATTGTGGATTGGGTAACGATAGATGGACAGAGCGTTGGTGCCTG
GATCAACCTCGTGAAGCAACTCCACATGGAGATCTCCAGACGGACGTTGGCCATGTCATC
GGTAGGAGACGACTGAAGCAACCAGCCGTGACCTGCGGCTTTGGAAGTTCGGAGGCTCCT
TTATGGGTTCGGTTTGGCGCCAAGATATCTTCTATCTACTCGATAGCCTTTTCCCATTGT
AGTTTATACGTCTCTCTCTCTGGTTTGGTCTGTAATTAGTTCCTAACATGTTCCTTTTGT
ATGTTGTCAATTGTCATGTGCTGGTTGTCACTTGGCTCAAACGATCAGTGTTGGTGTTGT
GCCTTTGCTGATTTGGGTTGTTTGTATGTTGTCAATGGTCATGTGCGTGTTGTCATTTGG
CTCAAACGATCAGGGTTGGTGTTGTGGCTTTGATGATT
>Z27kG1_06250
GCCTCAGATGCTAGCTAGCTCTTCTCCACGTTTAGCTTCCAATCCGTCCATCTCTCTGCA
GACTGCAGGTGAGCGCCATATCTATCTCAATCAATCTGAAGCTAGTAATTTGTTTTATAC
AAATCTACAAGTAATCGATCATCAGTTAACATATGATGTCGATCTGTGTTGTATTTGGGT
GAACAGGGGTATTTCTTGTAGTTCAGCTCATGAGTTTCACAAGACTTCATCACACGGTTA
AACTACAAATTGTGCGAGACAAATTAGGTATGTATGTTTACCACTGTTTTAATCGATCTA
ACTTAGAAAACGTGTGTTCAACGTACGAGTGACTGTCAAGCCGATGGTTGGCTTTGATTG
TGTGTGTTCGAAACCTAATCATGCATGGCATGCCGAACAAATTTTGGTTGGATGCATATA
TATATGCTAGGACATCTGAGGATCATATGTGCCAAATAGTTTAGCCAATTAATTTCTCAC
AAGCACGCAGATTCAGCAGTTGGATCAAACTTGAGAAACACCATTTTGTTTGATTCGTTC
TCATATCTGCGGAGTTGCTAGCTAGTTGTTCTTGGCATTGGTAGTTTGAGAACGAATGTC
CTTAGAACATCCCGAGTAATTTATAGTGTGCAAAGTTTGAGATCCGCTGGGTTTAATCTG
AGTTAGTTTTGATCTTTAGATCAATTTTTAAGGTGCTATTCGTCAATATTGGATGGTCCG
GATCGAATAAATTCTAGTGGTCCCATATGAAGACCTTTGAATTTCGTCCAGCAGATTCCT
TATGGCGGCCTTGTGACTATATTGTTCGTAGTTTATGATTTTTAGACACCATTTGATAGG
GTTTTGAGATTTTCACCTAAAACTCCTCATGCTGAAAACTGTTGGGTTGATTTGTCATAC
CGGGAGGTCTGATATTCATACCGGAGGATGAGGTCTATTTTACTCAGCCTTTTGAGAGTC
TTTTACTGATTCTTCTCCTCCTCAATTCTGGCATTTTCTGCTGTGTTTTTTTAAAATTAT
TACTGAGTACATCTCCCCACAAAGTTAGCGTGTGTATAGTCATTGTCTTTTTTATATGTA
ACTGCGTGGGATTGAATAAAAAAATATAAGCCAAAATCACCTAGAGTGAATATTTGTTGG
CTCTTATTCAAGTTCTTTTGATCGTCTGCTTGCTCTAATCCATGCATACACCAAATTTTA
TTTTGTCTTTACGCTGCAAACAAAAACCAACTATATGCATTACATATGTTGTGTGTATTA
TGCTGGCTTATATTAATATTTGCGTTTACAGTAGCGATACTGTTGACCAGAATTTTGGAA
ATAAACCGGCTCCAACACCTACTTGCAAAGATATTTGGAACCGGTGACCAGCTGCACGAC
GATGAATCCTACAAGACGACCATGTAATACACAGTGTCGTCCTCTTCGTTCTACTACTCA
ACAGAGCAGTCGCCGACCAATAACGAATGGAGTATTATCTCTGTCCTTCACCTTACACCA
TATTCACACCATAGAACTGCAAATGTCCGAGGTACCAACTAACATCGGTACCTTTGGCAT
GAATGATGAATGAAGAGGACGGCGATGACTATATTAGAGAATGGGAAAGTGAATAACTGC
TCGATCTGTCACTAACAATTTGTAATTCAACATCAGAGGCATATTAATTTCGTTTATGAA
ACGTTGTAATATAGACGTGCCTACGGTGGCGTCACGTTTGATGTATGGATATGTTTGACA
TAGTAAGACATGTTTCATGTGTATTCTTTTATCCATACTACTCTTAAAGAAATACATGTA
TGCTGATGGATGAA
>Z27kG1_06252
CCATCAACAACGCAAAAACCTAAACCGCTCGCTCTGGTCCATCCAGATCCACAGTCGCCA
TCGCCCCCACCTCTCGTCGTCGTCTCCGTGCACCACTCGGCCCCCACTGTCGGCCGCGCC
TCCCAGCCACCTCGTGCCGCTCTGCCACCCCGCCCGTCCTCCACTGCCCCTATGGCTGCC
ATGGGCGAGCGCTGCCCGAGTAGCCGACCGCCCTTTCCCCGCCGTCTTCAGCTGCCGCGC
GCTGCCCCGCCTCCCCGCCAGGCCTCCACTGCCCACTTCTCCGGCGGCTACAGCGGAAGG
CAAGGAGAAGGACAGCGGGCAGCGGTAGCTGGATCTAGCAAGCACAGGGCGTCTTCTCCA
TCCGCCACCTCTCGGCGCATCATCAGCTGAGAGTTTCAGGCATTTGCTCAGGTGTTTTCA
TTTCATAATATAGCTACTACTATTTTAATGATGGGTAAGAGATTAGGTGGTTGTACTGTA
CAAAATATTCATGTGTTTTACTGGCCATCAAGTTTCCCTTAAATTAATGCCTAATTGCAT
TTGTTGGGGTTACGTACTAATGCCTTGAAAGGACTGTGTAATATTCCAGAATATTGTGTT
CATTTTCATAAGTAAAATTTGTTTGGGTGAAGTTGATTTTTCACATATATTTGAGATCTG
TTTAGACAAGCCTTGATGAACTTGGTTGTTTAGCATAGTTCGGCTTTCACAAATCACAAT
GTTTAGAATCTTTTTATACGCATGGGGCTTATATGATGAAGCTTCACTGCTCCACTACTA
TTTGACATACAATATGTTTAGAATGTTTTTTATAATTGAGCTTTCACAATGTTTAGAATC
TTTTATTCTTATAATGTATGTTTTTATGCCACGTACTCATAGTTTTTACAATCAGTTGCT
TATGATCCTTCAGTTCATTAACGAACTTTTAGGTGGTTGTGCTTGATCGGTGGTGTTCTC
ATGCCTTCTGTTTTGTGGCTGTAGGATATCAAGAGGAGGGAAGAGGCGCTGAAGAATGGT
GCAGATACACATTTGTTTTTGCATAATTGCTGCCATAGCTCCACCAATTGTATTTCATGG
GAAATCATTAACATATTTCGTTCCCTCCGTTGAGAAGATCCAGCAACTCCTTGTGCTATG
TAGCCCCCTTTGAAGATAAAAAAACTTCTGATAGGTTTGGAGCTACTGCTCTCAGCTGCA
GGTGTCCATCTCTTGAACATAACCTTTGTGGTTTGCTCAGTCTGGAGCTATTTTGTTTCA
GCTGTGTTGTGTGATTAAAATTGGGTCTCGGAGGTATTTTGCAGAACTACCACTATGTTT
TAATCTTGTATGTTTGGTCTGTCGATCTTGTTGTC
>Z27kG1_13383
CCAAGCTCTCTCTACTCTCTCAAGATGTAGCTCTAGTAGTAGTTAGTCTTGGTGGGAGCT
CTGCTAGGAGTCTGGAGTAGTCTTCAAGAGTCTGAATTATCTACATGAGCATAAGAAATA
TCAACAGAAAGCAGGCCCTAAAAGATACCAAACCTATAGTTGACTCGAAAGCAATGTCTT
TGGAAAATGAAAGCGCACTACAGACGGTGCACGTAAGAAGAGGTGGAAGAAAATGTCAAT
CCTATGGGAGCTATCTTACTGGAAAGACTTAGAGGTCCACCACAACATCGATGTCATTCA
CGTGAAAAAGAATGTTTGTGGGAGTTTGCTTGGGACACTCATGAGTGATAGATGGAAAAC
CAAGGACCATGCAAAAGCACGAGCTAACCTTGAAGAATTGGACATAAGGCCCGAGCTCTA
TCCTGACAGTACCAGTGCCCAACCACCTTTATCCAGAATATATTGCCAGAAAAAACCCGA
ATGGCAATCATGAACCTCTACTTATTTAATGTAATCTCTCAGAAGGTCCTTGATGAAGGA
TCACTGGATGATCATGAAATGAACATGTGTGAGATGATGTGTCTTCCCGAGCTTACTTCT
CGCTGACTTTCTTTGACATATCCATCCTATATTTGGTTAAGGAGATCAGGTTTCTTGCAC
CGATGTTCCTCCACCACATGTATCTGTACGAGAGATTTATGAGTACTCTGAATATCCAAA
CAAAAGAAGACTTTTGATAATCAGAGTACAAACCCCTTTGTTCAGTTGTGTGCTAACAAA
CTTAGAGAGTGATCTCTACCCTTTTGCTCTTGTGTTTTCCTTCGTGGAGATTACAGAAGC
GACCGCATCATCGCCACCCAATCAGTGCTCCTGATCCATTGATTCTAGGTTGCGTAGGTT
GGTTCTTTGAGAGTGTGATTGGGTGAATCCTTGGTTCAGGCTGCTATATAGACATAGTGA
TTGGCTCCTTGTGCATGTACTCAAGTTGCACTAGTTGTCGCTGCTTGCAGCAAGTTATTG
GTTCTTCTTTAGCTAGTTATAAACATCAGAATCCTATGTCTGTATTTTAGCGTACTTATT
GTACTCATCAACATCATCCATGACATCAACTCTGATAATACTTTGTTTCCC
>Z27kG1_05753
TCCACACACCTCTGCCCTGCACGCCAAGGCCAAGAACATCCATCCTCTCCCGATTCGAAT
ACCCTGCAGGCTAATCTCATCTCAAGAGCAGAGTGTGTCATTCCCCATTCTCTTCCCTTC
CCGAGTTGCCACTCACTGTTGCTTTGCTGCAGCCTGAAGGGGAAGGAAAGCAGAAATCTG
CTGTTGGCTGATGAGATCCATCCATGCGGATGCAATCCACCACACCAGCAGCAGCAACAA
AGCTAGCATTTTTCATCTGATTCATTTTTCATCTCTGCTTCATTTCCTTCCATCATTGTA
AAATAACAACAATATCTACTGCTGCGATGGCAACGGAGATGCCGCCGCTTCTCGCCCTCT
TCTTCCTCTGCCTCTCGCTTGCGCTGCGCCCCGCCACCGCCGTCTCTTCCCCGTCCTTCG
CCCTCGACTTCTTCCCCGCCGCCGGCGCCATTGCGCAGCTCTCCCTCTCCGGCGGCGCCA
CCGCCAATGCCACCGCGGGTTCCGTCTCCATGCCCATCCCCGACGCACGGGTGCAGTACA
GGACCCCCATTGCCGCGTCCGCCCTCCGCCTCGGATTCTCCACCTACTTCGCCTTCGCCC
TCCCTCACGCCCCGTCCTCCCTCGCCTTCTTCCTCACACCCTCCGCCTCCCGCTCGCCCC
CGGCCCTCGCACTCGTCTTCTCCGCGCGCCACATCCGCCTCGACCTCGCCGGCCGCACCG
CCCTCCAGACGGAGACACGCCATCCCGTTCCCACCACCGCAAGCCACCTGCATGCCTGGA
TTGACTACTACCACAGCAACTCTTCTTCCAGTTCCGCCGACACGGACACTCTCCACGTAC
AACTCGCCGCCACGCGCATCCCCACCGCCAACCACCACCCGACCCCGACCCCGCCGCTCC
TCTCCTACCCGCTCCATCTGCTCCCCGTCCTCCGCAGGGGCCCCATCCTTGCCGGATTCC
GGACCTCCTCCGGGAACTGCACGCTCTTCAGCTGGGCGTTCCGCGCAGCTCCCAACCGGA
TGCACTCTCTGCCGCTCAACCCCGCCGACCTGCTCACCACGCCGCCGCCAGAGCGCGAAG
CCAGAGCCAGCCAGCCAGCCCCCGACCGCCGCTACAGCAGCCCCTGGGGCGCCGCACTGT
CCCTGCTGCTC
>Z27kG1_20692
CCTTCCTCTCCTGGCGTGCCCCCGGCCTCTCCCTGAGGCCGAAAGAGCCAGCACGTTCTG
CTGCTCGATCGGACGTGGGGAAGAGGACGACATGGGGCGCCTCCAGTACCAACACCGCTC
GCGGTCCGACTCCTCCTTCGCGCGCTCCTCCGAGACCACCGCCGCCGACCTCGATGCGCG
CAGCCTCGGCTCCACCGCCGCCGCGGAAACCGTGGAGTGCCCCTTCGGTCACATCGATGG
CCTCTCCCGTGCCGAGCTGCGGGAGGCCGCGTACGAGGTCTTCTTCATGTCGTGCCGCGC
CGGCGGCGGAAGGGGAGGAGGAGCAGGCGGCGGCGGCGGGCTGAACTATTACCCGGCAGG
CGGGGACGGCGGGGGAGACGGCGGGTCGCCGACGATTGGAGCCGGCCCAAGAGGCGGCAC
GGGGATAAATGTCGTCAGCAGCAGACTGAAGAAGGCGCTGGGACTCAAGGCGCGGCGGTC
GTCGCAGCCCACCATCTTGCGGAGCAGCATGAACCCGTCGTCCGCGCCGGGGTCGCCTGG
CCGGATGCGCGGGGTGAGAGACCAGGCGCCCGGGTCACCCGGGAAGCCCAGGCGCCCGAT
GACCTCGGCCGAGATCATGCGGCAGCAGATGCGGGTCCCGGAGCAGACCGACGCCCGCCT
GCGCAAGACGCTGATGCGCGCACTCATCGGCCAGGTGGGGAAGAAGGCGGACACGATCAT
CCTGCCGCTCGAGCTGCTCCGGCAGCTGAAGCCGGCCGACTTCGCCGACGGCGGCGAGCA
CCACCAGTGGCAGCGCCGGCAGCTCAAGCTCCTGGAGGCGGGCCTCATCCATCACCCATC
CCTCCCGCTAGACCGCCTCAACGCCCCCGTGCTCCGGTTCCGGGAGATCATGCAGGTCGC
CGACGCTCGCGCCATCGACACCGGCAAGGCCTCGGACACCATGCGCGCCATCTGCGATGC
CGTGCTCGCCCTCGCCTGGCGCTGCGCTCCCGGCACGGGGTCCCCGGGCGAGGCCTGCCA
CTGGGCCGACGGGTACCCACTCAACGTGCTCCTCTACGTCTCGCTGCTCCAGGCCATATT
TGACCTCAAGGAGGAGACCGTTGTGCTCGACGAGGTGGATGAGCTCCTGGAGCTCATGAG
GCGGGCATGGCAGACGCTGGGGATCGACAAGATGATCCACAACGTGTGCTTCGCTTGGGT
GCTCTTCCAGCAGTACGTGGCCACCGGGCAGATCGAGCCGGACCTCGCCGGCGCCGCACT
CACGGTGCTCGGTGATGTGGCAGCCGACGCGAAGCAGGAGCACCGTGACCCGGTGTACAC
CCAGGTGCTCTCGAGTGTTCTTGGCTCGATACATGACTGGTCAGAGAAACGGCTGCTTGA
TTACCATGAATGGTACGGGAAGGGCATGGCTGCCACCGGCGCTGGGGCAATGGTGATTCC
GCTGTCTCTGGCACTTTCCACGAGCAAGATCATCGCAGAGAGTGTGCCTGGGATGGGCAT
CGATCTGGCAGACTCCGAGCACGACGGCATCGGGAGCTTCGCTGGCAACCGTGTGGATCA
CTACGTCAGATGCTCCATGAGAAATGCCTTCGCTAAGGCATTGGAGAACGAGCTCGGACA
AGGGAACAGCATGGTCATCCAACGCGACGACGACCCCAGCGAGACCATGGCACGGCTCGC
CAAGGACACGGAGCAGCTGGCTCAGTTCGAGCTGGAGAACTTCAGCCCGGTGCTGAAGCG
GTGGCACCCGTTCCCGGGCGCGTCCGCGGTGGCCACGCTCCACAGCTGCTACGGCGTCTT
GCTGAAGCAGTACGTGGCCAAGGCGACGTGCCTGACCAACGAGCTCGTGCACGTGCTGCA
CGCGGCGGGCAGGCTCGAGAAGGCCCTGGTGCCGATGATGGTCGAGGACGTGGCGGACAG
CGACGACGGCGGCAGGTCGTTGGTCAGGGAGGTCGTCCCCTACGACGTGGACTCCCTCGT
GGCGCGCTTCCTCCGGACTTGGATCGAGGAGAGGCTCAGGGTTGCTAGGGAGTGCCTCCT
GAGGTCCAAGGACACTGAGAGCTGGATACCCAAGTCCAAAGGCGAGCCGTATGCGCGATC
CGCGGTGGAGCTGATGAAGCTGGCCAAGGCGACCGTCGACGAGTTCTTCGGGATCCCGGT
GACCGCGAGGGACGACATGGTTCAGAACGTCGCCGACGGCTTGGGCGCCATCGTTCAGGA
GTACATCTCCTTCCTCGCGTCTTGCGGCACCAAGCAGAGCTACCTCCCTCCGCTGCCTCC
ACTGACCAGGTGCAACCAGGACTCGACGATCATCAGGCTCTGGAAGAGGGCGGCGACGCC
GTGCCGAGAAGCCGGGACGAACCCGC
>Z27kG1_10938
GGATGCACAGGCAGCCAGAGGCCAGAGCCAGGCGCGCGGCACGGGGCAGGAACCCTGGCC
CGTCCGACGAGACGACGAACCGGCCGCGGGCCTCGTGCCCGTGGTGGTGGATATCTGACT
GACTGACGCCACCTGCGCGTAGCCGCGGGCGCTTTGCTTCCCTCCTCGTCGAGGCGTGCC
GACGGGACGATTTCTATCCGCGGGGCGGCGCTGTGTCGACTGTCGACTCCAACTCCCAGG
CCGGTCAATGAGGGCGCGGAGATGAGCGCCGGCGGCGGGGAGGAGGTGTTCTACGAGTCG
CGGGACGGCGTGCTCTCCTCCTCCTGCTCCTCCGCCTCGGACGACGACGACGACGACAGC
GACCACCCGCGACGGCGGCGGCGGGACGGGGCCGCCTCTACCGCCGCCGCAGCGGCGCTC
GACGTGTGGACGTCCGAGCCGGCGCCCGTGCAGGAGCGGCGCCGGAAGCTGCTCCAGATG
CTGGGGCTCGCCGGGGACCCCGCCCTGGCGCGCCTCGAGATGGGCCGATCGGTCTCCTAC
GACGACGGGCCTGTGCCCGTCCGCCCGGCGCCGGCCTCGCCGCCCATCTCCCGATCCAGA
TCAGACGGCGGCGCCGTGCCGGCCTCGGCGACCAAGCCGCCGCTGGGAGGGCGGTCGCCG
GGCTCCTCCGAGGCCACGCCCGAAGGGGAGGAGGAGGAGGAGGAGGAGGCCGACCCGAGG
TGTCTGATCCGGAACCTCGACGACGGCAGCGAGTTCGTGGTCAAGGAAGGGTCCGAGCTC
CGCGAGGTCGGCACGGGCCGGCAGCTCACCATGGAGGAGTTCGTTGACCTCTGCGTCGGC
CGCTCGCCTATCGTCCAGGAGCTCATGCGGCGGCGCGAGAACGTTGCGAGCTCCGGCTCG
TCCACCCCCGTCCAGCGCTCCAACTCCGACTCCAGCAACGGAGCGACGCGCCACCGGCGG
CGGCGGCGGCATAGCAGCTGGCTTCGGGGCATCCGGAACGTCGCCGGCTCCGTGGTGGCC
AGCTCCCGCGACCGCCGCAGCAGCGACGACAAGGACACGTGCTCGGAG
>Z27kG1_12818
GAAAACACTGAGGCAAAGGCCCACGCCTGTCTCCAAGCAGCCTGACATTACTTTCTCGAG
CTCTGAAGATGATCTTGCACAGGTTGTTGCAGACTCAGAGGATGAAAGTGGGTAATTTGG
CAGAGGTTCGGTTGCATGCGGTATTTTGGATTTTGCCTTGTGGGAGCCGGTTGAATTCCA
CAGGTTTAGCGTCACTAGGCACTTCCATAGTTTCACTTCTACCGGCTGGCCGGAATCAGA
CGCAGACAGCACCGGCGTTTTCCCCATATCCGATGTGTTATCTTCACGAAGTCATTGGGA
CACCTCTGACCCACTTGTATGGTGATTTGTACATATGCATTTAGACACTATACTGCGATG
CATCACCACTGGAGCACCCAAAAATCTTGCTGATGAAATGCTTCTGATGTGAACTATGTT
ATCCATGCATTCGAAGAGAAATGGTGCTTATGTTTGCTTTAGAC
>Z27kG1_11201
CAATTGCTTCCAGAAATTCTTTAAGCTACCATTGTTGAGTGGATGTGGAATTAACATTTC
TAGAGAAACAATTATATGATGGCGCATCCTGGATCAATACTGAATATTTAAATTTGTGGT
CCACAGCTTAGCTGTGCTCTTCATGCTGTTTTTTTGTTACAGATTATCATGGATTCTGTA
GAAAGTATCTTGTTCAGACTTTCCATCTGATGTCCACATCAGACTTATGAACCATGAGTT
GATTGGTTCAAATAATTGTGTGTTTCTATTCAGCATTGTAGCTTTCATATTTCTACTCAT
GATGGTTGATTGAAGTATGCTGTTTTGCTTATCCTAACATGGGAAATATTCTAATTGTTA
AGATACAGTACCTAAATGATGTTCTTACTTGTATGATTATATTGTGGTCCTGTCAAATCA
CAGTGAGAAACTTATTTTCATTAAATGAGTCACTTAGCTGTGTAAAGTAAATGTTGTTTC
CTTCAGGAGCACAGAATTGCTACACGTTTGGCATTTTTTTCTGTCAGTTTCTCTTGGTTA
CTCTCCAAACTAGTTTATAAGGCTTAGTTTGACATGGCATGATCTACCAGGTTACCATTT
GGACATTCTTTTCTTTAAAATATATTGTTTATAATATGAACGCGTGGTTGAAGGGCAGGT
CTAGTGCAATGGTGAAATCTTTCTCATTGAGTCGGGTCTGAAACAGTTTATATTTGTGGG
CAAGGCTTGCCTTCGTTTATTCATTTATGGCCTGTTCATTTTCGTCACAATCCATATGGA
TTGGAGGGGATTGGTTGGGTTTAAATCCATAGCGAGTTAAAATTACTAAAATTTTTCAAT
CCCATCCAACCCATGTGTCATAGGAATAACCGAATAAGGCCTTACCAGTCCCCACAACCG
AACAAGGCCTTACCAGTCCCCACTCGTATTGGAGCCTTTCACACTGTTCGTCATTTTTTC
CCCATAAACTTAACTTACGGTTATTGGATACTTCATTGGATTAGAAATCCAAACATATCT
AATTTATACTATAACGGTTAAAAAAATGCCAGCCAAATTACTATTTAAAATTTGTAAAGA
TTGAATCTTGATGCGTGTGCTTGCCTTATAAATTGGTCTCGATGGAATGCTGATTTTCTC
ATGGTATGACTTACATTTGTTTGCAGTATCTCATGACCACCGAACCTCAAGGATCACATC
AACATGGTTCAAAACGTGATTTGCCTTCATGCCGAAAAAATGTGCCCGGCACATCATTTG
TCTCAGATTTGAGAGATCACATCCACGAGTTCATCAACGCCTCTTCTGATGAACACATGA
CATGCTTCACAAAGACTATCAAGAAGATGTTCGGGATGTCAATGACTGTCGCACATAAAT
CCTCGAAAGCAGAGGAAGCTGGGCCCGCATGACTGCATCTCACCATTTCATATTTGACTA
GGTAGCAGCCAGTAAACATATCTTGTGTAGATAACACTTTGTCCACACTTTTGACTGATA
AGATTATGTACACTTTTGACTGATAAGATTATGTACAGTTACATGGGCCATGTATGTAAT
AATTTTACTGTCCAAATACCAAACTATAAAAGGAGAGGCACAAGTCTCACACAATTTGTG
TGC
>Z27kG1_13385
TTTTAAAAGGTGTCCACCAAAGTACTATCCTTTTGTGTAGCACCTAGCATGTACATTTTT
TATGGAACAATCAATAAATAAAGCAATTGAATTAGTTATAAGAAAAAACGACTGCTTGAT
GTATTGCAAAAACTGTGATGTTATCTTATTATTTGAAGTATTGATTTATTGTCTGATTCT
AGAGTTATCCTTTTCAGTTCCTTAACTGTCTTGACTTTCTTATGTTTCCTAGAGATGCAT
TCCACGTGACAGTTTGGATGAACACATTGTTATCCACATGGATGGTGTAAATATCTTGGC
AGTCAATTATGGCTCTGTTGATGGGTGCCAATACCCTAGGCCTATGAAATTGCCATCAAA
ATGGACATTCAGCTCTTACACTATCCTAAAGACTGCTGAACAGGCACCAAGAACCCCATC
GTTTGCAGATCAGTTAATAGAAGCTGACAATGGTCTTGGCGAAGTAATGAAACCACCTGA
GAAATCTTTCTGGGCTAAATATTGGATGTACATCATTCCGCTTGGTCTTATTGTCATGAA
TGCTGTTACGGCAGCTGCCAACATACCAGAGGAAGCTGCAGGGCAGGGCCAACCTGGAGC
ACAACGGGCACCTGCTGCTGTTGCTGGGAGGAGGAGATGATGGCTGCCTTCCATACCGTA
GTTAACTATCTTCACATTGTTTTCTGTTTTTTTTGGGGTATTGTATCAATCTTACCTTGA
CTGCATCATCTATGGCACTGCATGATGATGCCATCTTTTGCTTGTGTTGAAACACGTAGC
CTATCCAAGACAATGTGGTTCCTATACATCTGTAGCCAATTTTGGCCACTAGCATGCCAT
TGGACACTGAAACTTTGCTTGAAGCCTGTGCACACATCATTTGCAGTGACCACTTCATAC
TTGATGCAGCAAAAACACCTATT
>Z27kG1_18061
GAATCGCCCTATTAAATTGCGTAAGAGTATCTGGAAGGAGAGGACAGATGTTGAGGCCCT
GCAAAGACAAAAGAATCATGTCCAAAGGAAGCCTAAAATTCCCAAGAAGAGTGTTCTTCA
CAAGTAGAGATATATAGGCCCTACCGAGGGTGAAGGGCAGCTCATGGATGCGCTGCTGCC
TTGGGATGATGCTACTTCTGGAATGTCTTCACTCTCTGCACTACTGGGGGGCGGAAATCA
CGCAAGGGCTGTTGTTTCATGCAAATTGCAACGAGCTACTGCTGCCATCTGATGCAATTT
GTGCTCCGTTTTACTGTTTCCCATAGTTTGCGTTCATCCATTTGCGGTGTTGGAGTACTG
TCATGGCTACTGACTAACCAGGCCGAGCTGAACAAGAACCAAATGGAATTTTCAGTTTTG
GTTTCAGC
>Z27kG1_06270
CGGCAGTAGTACACGTACGTACGCATGTCTCCCTCCGTGATGGCCACATGGCGCCGTCGG
CCACCGCCGCCGTCACTACTCCATTCCAAAGGCTCGTGTCCGCCGCCGGACTCCCCGTCG
CCTGGTCCTGGTGCTGCTGCTCCACCGCCGGCGGCTTCCGCGACGTCGTCCCCAGCGGCG
AAAGGATCATCAGGCGCATGCAGGTAACCTCAACGTCAGCTTGATCACAGTGTAGTTCGT
TAATTAGTTTTAGAAAAAGACCTTGTTAGATATATAGGATCGGAATAGGAGTCGATCTGT
ATCCGTTTCTCATGCAACACACACAACAATGCAAGGACACGTGTGGCCGGTCGAGGGCAC
CAACCAGTCCGGGACGACGACGACGACGCTGTTGTACCTGCAGCCGCTGCTGCTGAGCAT
CATGGACGATCTGCAGATGATGAAGCAGATCGAGATCGACTAGTACCTGCTGCTGCGCTC
CAACTGGCGGCTGCCCTGCCTCGAGCTCATCATGCTCATCAGCAAGGCGGCCGGCTCGGT
GGTGTACCGCCAGAACGCGAGGACCCCCGGGCACGACGACGGCAGGCGCTACAAAAGATA
TTCTATTTTTTGACACTGTATATCTCTCGTAGCATAGACAACTAGTGTTATTAGCTCACT
GTCACTGTTTGACGACGCTTGCATTTTTCTACCGCTAATTTATGACATTATTGGCTTCTA
AGTCATGAAAAACAGCCGACAGAAGTTGGGGCCTTTGCTCTTGAAATAAAGAGGCTTTGG
CTTTTTAGGGTAGGGAAAGGGGCGCC
>Z27kG1_09676
GTTCTTATAGTTCTCGGATTGGGCACCGCCCTTCATCTAGCTCTTGAGTGCTGTCACGAA
TGGGGCTCAAGGAGGAACGTGGCCAATATTCCGAGGCTGGAGAACATAGCGCCGACTGGG
TACCACCCTGCAGTAGTATAATCATTATGGGACTTGTAAATAGCGTAGGAACATCTAAGC
TCGTGCTGGCTTTTGGATTATTATGTTCTCGCAACTAGCTTTAGCTCACACGTGTTGCTC
GTTAATGTCGAGCTCAAATTCAAAGCTCGTTGATTACAATCCAGTTCATACTCCCACTAG
TCC
>Z27kG1_11127
CGATGGCAGCTGGTTCCCTCCCCAATGAATTTGAGTGCAGGGAGGGGAAAAATGCAATAA
CATTTTGTACCTGTGAAAAGGCAAATCAGAGAAGGCTAGTGGCCGAAACATAAAAGCAAT
AGTCGCACTCTTGTTAGGGCTCTGATCTGAATGTCTAATCCCACAGGACACATTTTGTAA
AAAGGCGGTAGCTTCTTTAGCCTTATTAGACTGTTAATACACTCAACTGAATGATGTCCA
GTTCCATCAACAAGGCTTCACCGAGACTGTCGAGTGACTGATCAGGATCATGTTTTTTTT
TTTCACGTTTTGCTTCTGTGCAGTTGCCTAATAAACCCATTCGTTGTAAACAAGCCAGTT
CTAACTTTAAAAAAAAGGGCCTGTGCATGGCGCTCTAGGTT
>Z27kG1_19129
CCCCTGCTTGATGTCTTATTGCTTGCGCATTACTGGAAATAGATTGATTATCATGGGCTC
ATGGCTGTGTGGGTGTCACAATCGTTCGTCCTTTTCCAGGTTATGACATGTTTCTAGCAG
TAATAACTCCTAGGTACTCTTTGGTTCACATATTTGTAATGTAATGAATAACTGATAACG
TTAAACCATGTTTGTTTAAGCTAAACTGTAATCAGATACCACACTAGAAATTGATACCGG
TCTATTCAAACTTAATATCGCTGGTACTCAAGTGTGAATCATTACCGTTGCCATTTACGT
AATATTTCGTGAACCAAACAGCACCCTAGTTGACACTTGTAGCGCCTAGGCACTTCACCA
ACTCAGTCTGCTGTATTCTCCTCTATATAATGCTGTTATAGGATTCTAGCTTTCTCTGTT
TGGAATATGCATCATTGACTTGTGGTTAACATGAATCATTTAGATTATTCTGAGATAATA
TTAGCTGCTTACAAATAGTTTAACTGGTGGCTTGCCTAAATAATTCACTACCTAAAAATT
TGCATGCAACAGCCGTTTAATCCTTTAAGGTTGTGCAATTGTAGCTCCATTTTGTAGCTG
CTGGTGATAATTATACAAAATAAATGTAGACCAGGCATGTAACTTTATTTCCAGCATACT
TATGGGGTGTGATTTGTGCTTGCCATTTGTTGCACTGCAGTTCCAAGCTGTGCTGATGGT
CTGTTGAATATAAATGTGAATCGATATCTGCACATGTAAGGAATCTAAAAGCAGGCGTGC
AGTGCAGCAAACCCTGATGTTCATCCATTCATTATCCAATTTGTATGCCGGCATGTTCAA
GAGATAGCTTAAGTTATTGCATCCCCAGCTGAGCAGAGGGCAAGTCAGTTGTTATTGTGT
GCTCGCTCAGTCGCTCCGTTCCAAATAAAATTTGTTTTAGTTAATTAATAGGTTCATATA
ATTTTTGATGTATATGTTTTATATATGTCTAGATTCATCATCATCTATTTGAATATATAC
ATAAAAATAAGAGCTAAACGAGGAAGAAAGTATTATTTTGAGGTTGCCAATTTGGGCTTA
TATTCTTGG
>Z27kG1_09681
CTCGAGCTCGAACTCGCGCATGTGATCGGCGAGATCGAGCATCTCGTGCGGTACGGCACC
CGTCATGAGGTTGGCGCGGAGGTAGTGATTGAATAGGTCGACGTCGGGGTGGTTGGGCTT
CCCCGTGGCGGCGTCGAGGGAGCGCACCCAGTGGTCGAACAGAAGCTTCATGTCCTCCCA
CCGCTGCTCCGCCATATACTTGGCAAACGTTTCCTTGAGCCCCGCGGCGTCGGGCTTATC
GTAGAAGGCGGCCATGCGGTGCTGCGCTCCGAAGGAGCTGCCGGCGGCGACGGTGGGCAG
AAGCGAAGAGGGCGGGTTGGCTGCGGCGGGGTTGCGCCAGTTCTGGCTGTATAAGGGGCT
CCCCGTGCTGGGGTTTGGGGGGAGTGGGGCGGCGCCGGCGGGGTCGGGGGCGCCGGTGGT
CGGGTCAGGAGACAGCTCCGGCTGCTGGGACAGTGCGCGGGAGGAGGAGATCGCGGCGCG
GAGGAGGAGGAGGTGGGGGTTGCGGTTGTGGCGTATGAGGAGCGAGGT
>Z27kG1_15019
CGCCGTCACCGCTCGCTGCGGTCGGTTCCCCACCGCCACGCATAAGTCCGGCGTGCAGTG
CCGCCACAAGATCGAGAAGCTTCGAAAGCGATACCGCGCTGAGCGGTCGCGATCCGCGGG
GCGGTCCAAGGGGCCCAAGTGGCCGTTCTTCCCGCTCCTCCACGACCTCGCCGGCGGCGG
CGTGCCGGACCCTAGCCCTAACGCCATCGTCAAGATCAAGACCAAGGGCCCTGCCCCGCC
GGCATCCCCGCCTTCCCCTGTGTCCTCCCCTTCCTCCTCCGAGGAGGCTGTGCGGAGCAG
GAGCCTGCACGGGCTCATCTCCAACGGCGGGGCCGGGAGCGGGCTGCGCTTCACCATCCC
TAAGGCCTGCCGCACGAAGCCCGCCGCGGCGGCAGCTGTGAAGCCGGAGAGGAGCGGCGG
CGAGGACGACGCCGAGTCAGAGGCGATGGCCGAGGTGGCTGCCGCACTGCGGTCCGTCGG
GGAGGGGTTCCTTCGTATGGAGGAGCGCAGGCTCGAGCTGTCGCTTCAGATGGAGAAGGA
ACGAATGGAGTCAGAGATGAAGCGCACCCAGACGATGCTCGACGCCCAACAGCTCTTCCT
CGAAGCCTTCCTGGGTAAGCAGCAGCAGCAGCAGCAGCACAAGAAGGCCAGGGTCTCCCC
TTCCTCTGCCGCAATGGAAGAGGACTGATCAATCCATGTAGCCCGGTTGCTCTAGTTCTG
CTCTGTCAACCTTGTGTGCATCCTTCCTCGCTCTGCGTTGACTGCTGTTCATGCTAGTAT
TGTTAACTTTGTGTCAGTAGCAATATAATCTTACTATTGTGTATGGATGGTGATGTAGGT
GTAGGGATATGGATATGGATAAGGGGGGAAGGGCGAGGTTTGAATTAGAAATTAGGTGGT
CTCAGTTTTAATCAGTGAACGACTTGTGTTATGAGCTTATGATGAGCTGCTGCTGTTACG
TTGAAACACTTCAGCTTGTTCAAATGGCATCTACTCGTTGTC
>Z27kG1_17782
CGCCATTTCCCCACCTGTTCCTACGCTACCGCCACCTAAAAAAAATTCCAGGCACCTAGT
GCTTCCCATTCCAATCTTGCTCAAAGGTCATTTCATTTCGGCCGGTGCCTATTTTAGGCC
GATTGGAGGGAAGGCTGGTCTGTGTTTTATTTTCCTGCTGCGAGCGCTTTCTTGGGCGAG
TTGAATTTGGGCGCCTCTTGCTCCAGGCAGTATTTTATCGAGCTAGAGTCTGGTACCCGG
TGATTCTTGCTTGGTCCAGGCGCCAAGGCGAGGAATTGGGCCTAGCTCCAGCTCAAATCT
GTGCCTTGTTGCAGACAGAAGGATTTCTGCATGGGCGAGTTGAATTTGGGCGCCTCTTGC
TCCAGGCAGTATTTTATCGAGCTAGAGTCTGGTACCCGGTGATTCTTGCTTGGTCCAGGC
GCCAAGGCGAGGAATTGGGCCTAGCTCCAGCTCAAATCTGTGCCTTGTTGCAGACAGAAG
GATTTCTGCATGGGCGACCATAACTAAGATGTGAGATTTGGTGGCGTCAGCTCGGCTGGT
GGGTGATTCTCGGTGCGTACACAGACACATCCCTGGAGCCTGGAGGCTTGAGCTGATTTG
GCGAGGAGGACAGTGCAGGAGAGAGATGTCTTTCAGGAGCCTGATTCAGGACATGAAGGA
CGAGTTCGGGAGCATCTCGCGGCATAGCCTGCGGTCCCGGTCTCACCGCTCCGCCGGGAA
CGCGGCGCGGG
>Z27kG1_08863
CTGCGGAGGCGCCGAGTCCTTTCGGGTTGCTGATCAAGCTTAGCTCCTTCTATTAGCATG
TAGAGCAGCACTCTGGGTTTCTCTATCAGTCAGTCAGTCAGCCAGCCAGTCAGTGGGTTG
TATATAATCGGAGTTGTAGTAGACAGTATACATTTCTCTGGGCAGGCAATCACTGTTTGA
GGTGTTAACAGTGCCGTTTTGCCCTCCCAATTAAGCCTCTACAGTCGGTCTAAGTGAAGC
AAAAATGCTTACCTTGTAGTAGCTAAATTTACATGTGCGGGGATATACGTTGTAATAGAA
TATTTCTGCGCCCCGTACGTGGCTGTTTGATGAAAGCATTCTGTACGGTAGTCAGGAACC
CTCTTCTACCTGAACCAGTCGCGAGCGTTCGATCGGGCAAACTGGCCAGGATGACGTTGC
TCTCAGTTCTTGTTGCTAGTTCTGCTTCTTGCGTTGATATATAGGGTCCTGCCCTGCGTC
GTCTTCGTCTC
>Z27kG1_09125
TTCAGAGCAAAGAATCTGGATCCAGATTTCTCACTGCAGGTGGGGCCTTGCTTGCCACGT
AACACAAGTTTTCTTGCCAGGGAAGTAAAGCAACGGAAACCGCCGCCAACGCCGCTCCAC
GTTAACTATCGCGCTCCAGCCATCACCGCGACGCGAGGAAAGAAATCAAGAAGAACTCGC
GACGTCCTCGCGGCGACGTTCGGTCCCTCGGCCGGCTCGACCTGCTAGTCCAGCCTCGCC
CACCGCCCCGTCGTCCGTCCGCGCGCGGGCCGTTCTCGGGAGGAACCCAAGTTCCCGCCG
CGCGCGCGCTTCTTCTTTGCCCCGCCCGGGAACTCAACTCACATGGCGGCCGGGAGGAAG
TCGGCGCCGATCGGCAGCCGGTACGCCCGCGTGTGCGAGGAGTTGCTGGACATCGGCGCC
CGGATCGCCGTGCGCTCCTACTCGCACTGCCCCCAGACGGGGCGCATGTACTACAAGCCC
CCCTCGGCCCCCGCCTCCGCCCGCAGCACCGGGCACGACGGGGCCGCCGACGCGTCGCCC
GTGGCGACGGCGACCAGGTGGAAGCAACAGACGGCGCCCGAGGTGGAGTTCCGCGCCTCG
GAGTTCATCTTGTACGGCGGCGGCGGCGGCAAGAAAGAACCGGCACGTTGCTCGAGATGA
GACGATACGTCCGCGTGATCCGGGTAGTTCTTTGATTCGGCGATACGTGAAGTTTTTGCG
AACTCCCTCGGCTATCGATTCTGTGGCGCGCGAGGGAGTTGAGTATTGAGATCGAAGTGA
ATTGGTGTTCTTTGATTAATTCATTTCGACTGGAACTAGTCTGAGAGGGCAATATAAATC
CGCGATTTCATCTCC
>Z27kG1_09690
CCTCACACCCGACGCTCGCCCTCGTCGTCGGCGACGCGCGCAGCCCACCCGCTGCCTCCG
CGAGCCGGGCTGACTGACGGCCATGGCGGCCACGGCAGATCCGCGGGCCAAGCCTCCATC
AGCCGCGCCGCACCACCTCGCCGAGCCATGGGCGCATCAGGCCTCACCAGCCGCCCACCG
CATGCCCTCGCCCAAGGCCGCGGCCGGCGGTGGCTGCGGCGCCCGCGATCGCCGCCGGTC
TTCCTCGTCCCACCGCCGGGCCCAAGCCATCGGGGCCAAGGCCGACGCCACGCCATACGA
CGGCGGGATCGAGGCGCTCCGGGCCAAGCTCATGGGCCACCTGCGCGACGCGGCGGACCG
GCTCCGCGAGCCCCACCGGCCTAGCAGCAGGGGCACCGCCGCGCTGCCGCCCGCTCCTCG
CCCTCCGCCGTCCAAGGCTACTACCCCCGCGAGTCCGCCACCACCGCCGCCCGGGACGGA
CTGCGAGCCCGAGCTCAGGGCACCGCCTGCTCCTCCCGCACCTGCTGCGCCCCCGCAGCC
GGACGCTGCCACGAGGCCGTGGAACCTGCGGGAGCGCACGCCGAGGCGGCCCGCCGCCGC
CAGGTCGTGGGCCGCGTCGCCGTCCCCGCCGGCACCGCCCCCGTCGTCGCGTAAGCGGCG
CAGGCGCGCTCCCTTCTCCGTGCCTCTGGCGGCGGAGGAGATCGAGGAGGACATCTACGC
GCTGACGGGCGCCCGGCCGCGGCGGCGGCCCCGG
>Z27kG1_16858
CGTTGATGAAGATGCAATAAACTGCGGTTGGCCATTGCTGGTGGATGGAACTGCAAGGTA
AATAATGTGGTGACTTACTGCTTCTGGTGTGGTTGCATGTGCTCCATGCCACAGAGGATC
ACCCAACCGAAGCTTACATAGGCAATCTGACATTGGTTTTTAGTGCCCGTACATACCTTG
TACATATAGTTTTTCTCTCCAACACAAATAGGGGTTTGTTTTAATTTCTTCATCGTCAAA
GTTTTGTTCTCC
>Z27kG1_20369
GTTTGGGCCAAGGAAAGAGAAGTTGCAGGACTAAAGGCGAGCTTGAGTACACTTACATCT
GAGGTACAACGTTTGTATAAGTTATGCGCTGAGTGGAAGGAAGCAGAAGATTCACTGAAG
AAGAAGTGGAAGAAAATCGAAGAATTTGACGCCCGTCGATCAGAGCTGGAGTTCATTTAC
AGTGCTCTTCAGCGGGCCAATATGGATTCATCAGCATTTTGGGAGCAACAGCCATTATCA
GCTAGAGGATATGCATCAACTACAATTATCCCTGCGTGCCATGCTGTGGTAGACATGTCT
ACGAACTCAAGGGACCTCATAGAGCGAGAGTTAGCTGCATTTAGCCAGAGCTTGGATAAT
AGCTTGTGCAGGTTGCCAGCAACCCCTCAGGTTAGTAGTGTTATATGCTTAAATCGATTA
CTTCCAAATAATATCTGTCTGCTATGTTCCCATACCAGTACTCGTCTATATCTGCTTTAC
CTGAATGAACTGGATAAGCATGAGCCACTAAAAATATGCTAGGCAGTTTTCTCCATATAT
TGCCTTTGTCATGTTGACATTGATGAAACATGTCCAATATTATCATTTTCAAGATTCCAG
TTCTTAGTCTCCCTTTAGCTGAGCTTTTGAACCTGTTTTTTCTTTTGCAAAAGCCAACCA
AAGGGGTGAAAAGTAATAGCTGCTTTGGAGTTTGGACCAAAATTTGTTCTTACTCTAGTA
CAAAACTGAAAGTAGCTCCGCGCCTCCGCCTGCTTTTACCTGCTGTGAAGACGGGCAACT
TTAAAAAAATATCCACCTGCCACTGGTTATGAAGATATTGGCTTGTTTTTTCTTCTTTCC
CGTCTCCGACTTTTTTTTTTCATCTGTGAGACTGTGACACCTTTCTCGTTCCATGTGGTA
TCTCTGGCTGGTGCTGACGCTCCGATGACTCCTCTCTCTTTGGCCTTCTCGAGGCAAGGC
CATCCCTCGAGAATGCACGGCTGTAGCCCCTGCCTCGGTGCCGGGCATTGCCATGGACAC
CGCGCGGAGCCTTTGCTGCCACATAGGCCCTTTTGGAGGCTGTGGGTTCTAACGGCGTGA
CAGGATCAGAAGCACTTGCAGCTGCTGAGAAACATGCAGCTTTGTTGACTGCAAGAGCTG
GTGCCAGAGATCCATCTGCTGTGCCGTCTATATGCCGCATCTCTGCTGCTCTTCAGTATA
ACTTTGGTATGGTACAGAAGGCACAGATTCTGGCTTGGCTTCAGTATTAAATTCACTGGA
GTTCTGCCTAAAACCATGTGGGTCTGAAGCTAGCATATTAGAGGATTTATCAAAATCTAT
CAACTTGGTGCACACACGGAGAAATCTTGTTGAGAATGACCGTGTTTTGCTGAACCGTGC
ACATCGTGCTCAACAAGAATATGAAAGAGTGGCCAACTATTGTCTTAAATTAGCTGGCGA
ACAAGAAAAGGTGGTGAGTGAAAGATGGCTTCCGGAACTGAGAAATGCAGTTCAAGAAGC
TCGAAGGTGTTTTGATGACTGCCAGCGTGTTAGGGGTCTGGTTGATGAGTGGTACGAGCA
GCCAGCCGCCACAATTGTGGATTGGGTAACGATAGATGGACAGAGCGTTGGTGCCTGGAT
CAACCTCGTGAAGCAACTCCACATGGAGATCTCCAGACGGACGTTGGCCATGTCATCGGT
AGGAGACGACTGAAGCAACCAGCCGTGACCTGCGGCTTTGGAAGTTCGGAGGCTCCTTTA
TGGGTTCGGTTTGGCGCCAAGATATCTTCTATCTACTCGATAGCCTTTTCCCATTGTAGT
TTATACGTCTCTCTCTCTGGTTTGGTCTGTAATTAGTTCCTAACATGTTCCTTTTGTATG
TTGTCAATTGTCATGTGCTGGTTGTCACTTGGCTCAAACGATCAGTGTTGGTGTTGTGCC
TTTGCTG
>Z27kG1_12822
TGAAGAAGTCCCAGATATAGGCCCACTACATGCTCATTTAGGTTCAAGGAATGATGAGGC
TCAAGAGAAGTGAAACTTAAACCTTTGTCAGTTTTGAAACTGTTGGGGACTTGAGGTGGC
AGTCATGGTATCTTCTGCTTGTCAGCATTCGTTCTGATCCACATGCCAGTGTATGCCTTT
ATGATATGGCCCCCGCACAGCATTTTCTCTTGAAGCTTCCTGTCTCCGTAGTCGCAGCTG
AAAGAGAGTGGAACGCCTTGATTTGTAGGATTTCTTGTCATGCTGGTTAAAGATATGGTC
CGAGTCTCTGTCATTGCCAGCTTCTTTTTCTTCTTCTGCGTAATGCGTAGTGAGTGGATG
GCCTGCGTTTTAGGCACGTCATCAAAACCAATTATCTGCTGGAAAGTTGGTACTCTCTTG
CCACCATATTGCAGTGATTTAGCAACTAGAAGTCTTGATTGGCATGTTGACACACAAATT
CCTACTATGTTTGATGTCTTGTATCATGTCGGAGCACCAATTCCTGCTGTGTTTGTGATG
TAATAAGGCCAATTCCAACCAGCGACGTGAGACCAATCGTCCAATCTGCATGGATCCAGT
CGATGATACTTTTTTGAATTGTTTGATAAGTTCGTCAAATCCTCAAAAACAAGT
>Z27kG1_15014
CTCATCCAATCCAGTCGCCTGATTGCATTGGGATCCCATGGCCAAGCTCGCCGTCCTCCT
CCTCCTCCTCGCCGTGGCCGCGTCCGCCACAGTGCCGGCGCACGGCCGCGATACCCCGAC
TGAGATCAAGCTCATCAAAGGCACGGACGCCTCCGGCGTGGGCGACGACAGCATGGAGTG
CGTGTACACGGTGTTCATCCGGACGGGGTCGATCTTGAAGGCCGGGACGGACGCGAACGT
CACGCTGGAGCTGGCCGCCGCGGACGGCAACGGCGTGGGGATCTCGAACCTGCCCGCCTG
GGGCGGGCTCATGGGGCAGGGCTACTCCTACTTCGAGCGCAGCAACCTGGACATCTTCA
>Z27kG1_11144
CTGCTACTGCATTGGGTTCTGCACAGTCCTTCCTCCTAATGCTCACCATGTACCACAAGT
AGATGATCATTATGTTCTTCTTTAGCATGCCATCATAAATCAATCTGGAAATATTGTACT
TATCTATAAGACCCAACTAATTTGGTGGTGGTTTTGGTGTAGCGCTAAATTTCTCTTATC
ATGGTTTATACATGCTGCTTATCATCAGAACGAGACACTAATCCACTAATATATTATGTG
CCTATTCTGCTTCTTCTGTACGGGCCTGATAGTTTCTCTAAATTTTAACTAGCAAGAAAG
AGCATATTTGCCTTGTGCCATTGTCCTTGATCTTCTGCCTTTTTTTAGAAAAAGGAATTA
AATGGTACTCCTAACAGGATAAGTTGGATTATTAGATGCCCTGTGATGCTTTGGTTTATT
GGGAAAAAAGATCGCAATTGATATTGGTTATTCAAAGCAGACACTTCCCTACTGCATTTA
ATCTTTACTGTATTTCCTTTGTTATGTTATATTTCATTGCCCCCTCTTTATTTTGGTTCC
TGGCCTTGTTCTTTTGTTTCTTCTGATTCATTTTCAGTTCTAGCTGTGTGCTGAAGTGTT
ATTCTGGATGTATACTTGATTATTTGTCAGTTTCCTAAACGCACAGCACATTACTACCAT
TACTCCCCCCATTGCTATCTAGGTCTGATATGGTTTTTGTGAGTTCTTAACTTGTTGTTT
TTGTCATTTTGGTCCAGGAGTGTAGCACCAATTAGTTCGAGTGATGTCTCTCTGCCCACA
TCATCATTAGATCTCCCAGATGTTGCAGATCTCTTTGCTCCCCCTGCAGACAATGCATCA
AGGAAGAGGGAATCAAATGGGTCTGCTCTTCATGACTCGCGCAATAAATTTCCAAGGATG
CAATCACAATCCCAAGGCATAGGAAGTGCTGCAGGGAACGCCCTAATTCCACCGCAGCTT
CGTGGAAGGAGCAATGTTGTTACCGAAGACATGAGCAAACTCTTTGTGGCTAAACGAAAA
GAGTAGCATCTTAACCTTTTCTGGACCTGAACCTCTGTTTGGACTCCATAGACTGATAAA
CGCATGTACTGAGTGCAATGGATGTGCCGGCATGATCCAAGGTTGTTGCTGAATCCTAAA
GAACCGGACGAAGGATGCTAACGG
>Z27kG1_09697
TGCGAAGGTTGCGAGCGTCGCGTGAAGAGCGCGGTGAAGTCGATGCGCGGCGTGACGAGC
GTGACGGTGAACGCGAAGCAGAGCAAGTGCACGGTGACCGGGTACGTGGAGCCCGCCAAG
GTGCTGGAGCGCGTCAAGGCCACCGGCAAGAACGCCGAGATGTGGCCCTACGTGCCCTAC
ACGCTCACCACCTACCCCTACGTCGGCGGCGCCTACGACAAGAAGGCTCCCGCGGGCTTC
GTCCGCAGCGCGCCGCAGGCCATGGCAGACCCCAGCGCTCCGGAGGTCAAGTACATGTCC
ATGTTCAGCGACGAGAACGTCAACGCCTGCACCATCATGTGATGCATGCATATGTATAGT
CTCTCGATCGTATCATGTGTAGTAGTACGAGCTAGCTAGTGCATATCGATCTTCGTACTG
TATCATATCGATCGAAAGAACCTTAATAGCCAATACAAGAGGAATGTGAATTAAGC
>Z27kG1_09494
GGCGGTCACCAAGACCTCAACCTTCCTCCTCCGGCGGCAGGATCCGCGTCGGCGCCAAAC
ACCAACAACTCGTCAGCAGCGGTCTGTACCCTCGACATGGTCCGCTCCGCCCTCGAGCGC
GCGACTGCCGGAAGGACCGCCGCGTCGCCTGCAACGTCTTCCACATCGTCCGCGTCCACC
TCGTCGTCCTCCTCCGCGGGAAAGCGCAACCGCCGGTCGCCGCTGCCCGCGACTCCCGCG
ATGCGCGCAGCCGCGTGCCCGTCCTGCCTCACTTACGTGCTCATCGCCGAGGCGGACCCA
CGGTGCCCGCGTTGCGCGGCCAGGGTTCCACCGCTCCGCGGTAAGGCCGCCGGCGCCGCT
ACCGTAGGTAGTGGCAAGAAGCCGAGGATTGACCTGAATGCGGCTGCTGATGAGATGGAG
TGAACGGAGAAAAAGATTAGAGGAAATTGGAACAGGAAATATAATCAGGAAACGGGTTTC
TTTTCGGCAAAACCTTTGTCTGATAGAACCGTCTGATCATAGTATAGGGGGCCTCTATGT
TTATATTTATTAAAGTTCGATCATAGATAGAAAAAAACTGGTGGGTTACAGAGTATAGGA
GCAGATTTTATTTAGTTTATTCCAGTTTTGTTGGTTATAACGTTGTGCTTATGCTGCTAT
ATTAAAGCATCAATTGCATC
>Z27kG1_09702
TCCCCGCACCCGCAGCCCCCGCCGTCGTCCTCGCGGCCAGCCGAGGACAGCCACCGCGCC
CGCAAATCACACGACCATGCCCTTCCATGCCCGCAAATCACGTCACCCCTTCCATCCATG
GCAGTCGCGCTCCCTCTGCGCCCTTCCATCCATGGTCGCGGATCCCTACGCGCCGCGATT
CTTCCCATACGCTCCCTCTGCGCCCTTCCATCCATGGCCGCGGATCCCCGATGTTGAGAT
CTGGGAGCTGAAGCTGGAGATCTCGCGGATGCGGGTGCGGCTGACGGCGGACGACGGACG
GCGCAAGAATTGCGGCGGCCGGAGCTCCCAGTGCTCCGACGGCAAGGCCCGCAGGCGGTA
GAAGGCATCCTTCGCCTATGACTGATGCTTCGCTGCTGGCGTCGACAGTGGAGGCGCGAC
AGGCGGTGATCGTGGATGGATGCGGTCTCAGCGTCTGGAGGATCGGTCGGAGCTAAGCAG
GGACGGTGGCTGCTGACAGCTGAGTGATACGTGTATTTCTAGGAAGATCAAGCCCAGAGC
TGTCGCAGAGCCAGAAGTGCATCTACTTCCACGGCACCGTCAGCAAGGACCTCCTCACAC
ACAAGTTGGTCATCCAGCTCTCTAGGAAGATCAAGGACGACATATGAAGACTGGAGTACT
TTGAAGTTTGATGAACAACAAGGACATCCTCACGCACAAGTTTGATGAACAGTCAACAAA
ATTCTTGAGCCAGTTCACTCCAACCCAATGGGACAAGGATCAGTGGCATCCTTTCATGGG
GCCACTGCGGTCCATCCAAGTGTTGTTCATTTGTGTTGTCTTCATGATCGTGGAGATCAA
CACATTCTTCCTTAAGCTTGTGTCCTGTTGCCGAGTTCCTCAAAAGGACAAAGTCGTTAC
TGTGGTTCAGTCTCTACTTGAATGATATTAGTGACAAGGTAAAACTATTCCTTTATTGTT
AATTATTTTCTATATGCATGATGGCAGTAACTAAAATATTGGATTGTGTTGGACATACAA
CAAGTTCTAGAAGCCATTAGCTAACCACATAATCACTGACCTTAACCCAGTGACCATTTA
ACAACGTATATAATATAAATTTACATTAGATGCTTTATTTTTGCACTGTAGACCTATTGC
ACATATAAGTGCTCCTTAGAACTTAGGTTGTTATTTTCAGTCTCATTATTCCATTCTTTA
CTAAAGAATTGTACATCAAACAAATTTATGTAGTACATATATTGCAGAGGTCCTCAAAAT
CTACACCAAGTTATGTCAGGGACTATATCTCCACTCAACTCATTTTAACCTTGTACATTT
CAATCAAATCCAAATACATGTGAAATAAATGTAGTAGGTTACTCTGACCAGTGTTGCGCT
CGCGCGCCAGCATGCTCGGACTAACCAACGAAAAAGGTGAAGTGGGATGGTATACCATTT
GCAATTGACATTTATGGTTTTTGCTACGCTGGCACTCAGTGTTTCCAAATATCTATTAGT
CAATGTGCGATCGTACCAAATTCAACAGGGCTCTCTACATATGGTATGTATAACTATCTC
AATTTGAACTGCATTCTGGTGGGAGTCGCTCTTATTGTTTAGTAATCATTTTTCTCAATG
TTATGTCTAACCGTGTTATTCAATTTTGCAATATGCACGGCAATTTATGGTGCTATATCT
ATTATAGGCTACCTCATGTTTGGAGACAAGATGCTCTCATAAATAACTTTCAATCTTCTG
AAAGATTCATTTGCAGCAAAAGTTGCACGATGGACCACGATAACTATTATTGTCGGTTTC
TCTGATTCAATTAAGTGGGAACCCTTGGTAGTGATTCAATTAAGTGAGAAGTGAGAACCC
TCATTGTGCTATTTTTTTGTTTCAGGGTTGTTATCTATCTTTGTAGCCGAAGAAACAATC
CTGAGAAAGAATGGAAAGCTCCTTGGCTAGGAATAATGTTTCTAAGTGGAATCACCTGGG
TTATGCGAGAAGCACATCAATGGATTCCACTGGTCCTCTGTTAGCTGGTAGGAGAAGTAG
CAGACATGGCTCAAGTGAGATGGGGGACTGCATATTCAGCTCAATGAGACATTTTCTTCA
GTTGGCGAATCAATTACTAGGAGAATTTGTTAGATATTAAGATTAATAGTAACATGTATT
AATTCAATTTTATATAATCGTTGTGCACCAACATTTTATTTGAAAGGGAGAAATAAATCC
TAGCAAAATTGACTATGGGAGAAGGGATATAGGAACAAAAATGGAATATGGGAGAGGGAA
CAAACTCATCGGCCTATGCGCCTTGATTAGAATGTCTCCTAAAAGTTTTAGGTATTGAAA
ATATGATAGGACATTTATTGTAATATGTTTATTTTCTGAAATACTAATTTTGATGTATAG
AATATTGAC
>Z27kG1_21227
TGAAAATCCCCCGGCCTCTACGGCCTCGATCGACCACCCGGACACCTCCAGCTCTGGCCG
TCACCACCCACCTCCTGCAGCTCCGAACGAGAGCTTGCGGTAATGCCCCCGAACGCGCGG
CGGCGGACTCCCGCCCGGCCCCCAACGGCGCTGCGTACGAACGACCCAGATAGGTGTCAG
CACCTCTGTGGAGGAGAAGGAGGCTGTGGAAGAGACGGAAGTGGAACAGGCAGCACTCGG
CGGCAAACGCACTCGACGCACCAACGTTCGTGTGATGGGTCCAGAATGGGCTGTGTAATC
CTAATCTCTTGTAATTCATGGCCAGCCCATGTGAGGGTATAATACCTAGTATGTGGTTTC
TGGAGAGGCATGCAAAACTTGAACAAACTCATACGCAATAACATCCGCCGCCTTCTGCCT
CCTGTTCACTGTTCTTCTCTAATCTCTGATTCTTCTTCCACTTCTGATCTCTGAGCATAA
CATTTGGTATCAAAGACTTGTCATCCTGGATCTGCTGCCGGAGGTGCCGCGGCGGGCGCG
ATCGTCTGCGATGGAGCAATCGGAGACTATCACCCACAAGTTGCTTGAGGAAATGCGTCT
CATGGAGGCGCGTCTATCTGAGCAAATCAGCGGGCGCTGCGCCGGCGTCGAGCGCCGCGT
GGAGGAACACTGTGAGGAGATACGCGTGCCTTCACCCAGCGCTGCGATGCCATCCACCAA
CAAGTGGATGTTGCGGCGTTGCGCGGTGAAGAACGCCTGATCGCCCTCGAACTCATGAAG
ACCGAGGCTGATATGTGGCGTCCCGATCTGGAGAAGCGGGTCGACGATCTGGAGTTGGAA
GTTACCCGTGTCAACAAATTCCTTGAACGGGAACGTCGCCAGCCAGCCTTCGACAAGCCG
GGACTCTTTGGTCCACACGCGTCGGCATCCGTGCGTCCTCCAGCCGGATTTCCTCACGCT
GATGGGGCCCGTGGCCACCGCTTCGAACCACCAAACCGGGAGGGTGAGTTTGGGTTCCCT
GCGACCCAACCTCACGGCCTGGTCAAGGGTACGTACAATGCCCATCCATCGCGCATTACT
GGTTTTATGCCTGAACACCAATATCCTTCTGAGTTTATGCGTGAGTCTGGGCTGGGTAGA
CTGCCGAAAGTCAATTTCCCACAATTTGATGGCTCGAAACCACAATTATGGAAGAAGTGT
GAAAATTACTTTGAGATGTATGACACTGAATACTATATGTGGGTTAAGGTTG
>Z27kG1_15706
CGCCCCTGCCCAACCTCTCTCTCTCCCCTTCTCTTTCCCTGGCCATCGCGCCTTCTTTTC
CCCCTGCTGTGCACACGACTCGGCGTGCGGGCGCGCGGCCCCGGCTCGGCGGCAAGGGCA
GCGCGGCTTGCCTGCGCGGCGGCACGGCGCACCCTCGCACGGCCCAGCCGCGACTTCCCT
GGCCGATTCTTCCCTGGTGCGCAGCGTGGTCGAGGTCCCCTCATGCGCGGCATGGCTAGC
GCGGCTCGAGTAGCCCCGGCACAGCTACTCGTGCCCTTACGCGTCACGCAGGACTGGTTC
GTGGGTGAGATGGATTGTGGCCACATGAGATCCTATCGTATTGAATCGTGAACGAGTATG
TATTCAATGTGTATGCATAGCAGATACATCTGATCCTGTTCTAATTGTGATAACTTTGTA
ATCATGTCGAATGCACGTTAATAATAGTGTTTTGTCGCATCGCAAATTTTGACTAATTAA
GGTACTATTTGTTTGTCTAATGATTGATAAAATGACATTCTAATTTAGATGTAGCTTTAA
CTTGCTCTTTTATAAATACCCGTTAAATGTGATTATGTCGATGCAAATGTTGTAATTAAC
AATTTCTTAGTAGGAATGCGAGATCGGTTAGCGATTCTAGCTTATCGTCACGGTGTTTTC
ATGTGTTGCCGCGTGTTGTTTCACGTGTTGTCACGCGTGTCGTTGCGTGTCGTCTGCGCG
TGTTGTTCGCACGCGTTGTCGCGCGCTGTTCGCGCGTATCGCGCGTTGTTCGCGCGCGAG
ATTAAGCGTGAAAGGGAAATAAGCTTACACCTTTTCCTAATTGATTTTGGTGGTTGAATT
GTCCAACACAAATAATTGGATTAACTAGTTTGCTCTAGATTATAAGTTTTATAGGTGCCA
AAGGTTCATAACAAACCAATAAAAAGACCAAGAACGGGTTCAAACAAAGAGAGCAAAAGA
CAACCCAAAGGTAGCCCTGGTCTGGCGCACCGGAGTGTCCGGTGCACCACCGGACAGTGT
CCGGTGCACCAGGGAACCCAACTCTGAACTTGCCACCTTCGGGAATTCTGGGAGCCACTC
CGCTATAATTCACCGGACTGTCCGGTGTAGCACCGGACTGTCCGGTGTGCCAGCGGAGTA
ACGGCTATACAACGCCAACGGTCGTCTGCAACGGAACAGTAAAAGTGAACAGTGCGCGCC
TGCGCGCGCAGAAGTCAGAGCAGCGCCAGAAGGCGCACCAGACAGTGAATAGTGACTTTC
CGGTGCACCATCGGACTGTCCGGTGCGCCATACGACAGCAGCCTCCACCAACGGCTCTTT
TGGTGGTTGGGGCTATAAATACCCCCAACCACCACACTTCAATGGATCCAAGTTTTCAGC
CTTCAAACCTCATACAAGAGCTCTAGACTTCATTCAAAGACACAAACAAGGGATCAAATC
CTCTCCCAAGTCCAAAGATCATTCCAATCAAATAGTGACTAGTGAGAGAGACAATTGTGT
TCATTTGAGTTCTTGCGCTTGGATTGCTTTTCTTCTTCCTTCTTTCTTGTTTCCAACTTA
ATTTTAATCAAGGCAAGAGACACCAATTGTGTGGTGGTCCTTGTGGGGACTTAGTGTCCC
GATTGATTGAGAAGAGAAGCTCACTTGGTTTAAGTGACCGTTTGAGAG
>Z27kG1_08730
GGGGGCAGGTAGCTCGAGCGCGCGCTCCACCTGCGCCGACGCGATGCGGGCCAAGTGGAA
GAAGAAGAGGATGCGGAGGCTCAAGAGGAAGCGCCGGAAAATGAGGCAGAGATCTAAGTA
GGCGCATCTTGTGACCGAGGATGGCGAGCTTCTCCTGCACCATGGCTGTGACGCGTTGGG
ATGATTGTCTCCCTTTGTAGACGTGCTTTGCTGTAGACGTAGGCGATGTAAACCGTCCTT
TTTGATTAATTCTAGTATGTTCTGAGACTGGGTTTATATTGTAATTTGAGGATAATTATA
TGATGCTCTAAGTTTATTGATATTCCTGTCACTCGAATATGTTAGATGTCCTTTCTTCAG
CGTTGGTC
>Z27kG1_13554
AGAAGAGGGAGACAAGAAAACAGCTGCTCTTGGCCGTCCGCCTACAAAACTTGACCATCC
TGAGTTAGGCAAGGTGTTCCGGCCACCAAATGCCCCTTTCTCAACATCTCCTAAATCTGA
TCGTGACAAAACGGAAACTAGCTTACGTGGATTCAACCTTAATGAGGTATCATGTGCAAT
GGACTCTGATAGAACAGACATCACAGTGAAACCAACTTTTGGTGATCGATTGTCAAATGA
TCCCAATGCGAATCCATCTCCCAACAGGCAGCCTTTACCCTGGCAGCTTAAGCAAGGGGC
GCCTGCAACTGCTCCATCATATTCAAGGCTTCGCGAGCAGCAGTCGGGCCTGGATCTTGT
AGCTGCTCTGAAGGGGGTTGGGAAAAGGAGTCCTGGGGATAGTGATGTCCGGGATAAAGA
AGGGAAGTGAATAATTGGTGCTTTGTAGATGGGGAACGACTATTAAGTGTTAAATTTGCA
ACTATGGTCGGATCACGATCCAAAGTTCCAGAGGACTCGCACACCTAAGTCTTGCTTGCA
CAACGTTGTTGCTTTGTAGATGTATGTCTGTAGTAGAGTTAGTTTAGCCACCTCTATGGC
TCAATCACTCTGTATTTCTTTTGCCTCATGCCGGGGCTGTGAAATGTCATTTCAGGCGCA
TT
>Z27kG1_06277
GCATGTGCCTATAGTCCATGTAAGATGTATGCCAAGAGGCTCAAACGATGGCATGGACGT
TGACTAGAATGGTTGTTCACAGAAGCCAAGTTCTCGAGGGGCCTAGAGGTGGATGAGGCT
GAAGCTGGTGTTTGCACGAGGCAATGTGCATCATCAGGTGGTCTGCGGCAACTGGGCTTA
AGACATACATGTAAGATGCTTGGTGGAGGTGGCAGGCGTTATCAGAAACAAATCTTGCGA
AGATCTGCAACCATCCATGGATTTAACCATGCCCTTTACAAAGTGCTTACACAAAGAATA
AAGCCCCAGAGGAGCACTTCGGCCATGCGGTTCAGAATTATCAAAATCTTCATATTTTTG
GTCTCCATCTGAGAAGGGGCTGGGTCTTTATGTTGATACAAAGAGAGCTTTGCAAGAGGA
TGTCAAAAGAATGTATGATTTCTTTACGTGGAAAAGGGGTATGATATCCCGCATGTAAGT
TGAGCACTGCTGTTTTCTGACGATACGTTTCTTGACTGTTAGGAATTTTTGCACTACGAA
ACTGATAATACAACATGATAGAGGC
>Z27kG1_01459
GACCAGGACTCCTTCCGGATCCTGAAATAAGGCCACCGCTCGTTTCCTCTCCACCTCCCT
CCTCCTTCACTCCCTCCCCTTGCGTTTAGCCTCCCGCTGTTGTGGAGCCGCGGGCCATTC
CCAACCATCGTTGCGGTGGTGGCCGGTATTGGCCGAGACCCATGGGCATCCAGGTCGCGG
CGGTCGTGATCCCGCCGCCCTGCTCTTCTCCTTCCTCCTCCTCCTCCTCTCCGGCGTCGC
CTTCGTCCTCGGCCATTGCCACGTCGCCGCAGCATGCCGTTCTTGGCGCCAGGCTGGCGA
GGAGCCAGTCGTCGCTGGCTTGCTGGAACGCCGCCGGTCTCGGCCGGCGGCGCGGCGGGG
AGCACACGATCAGGCGCGCTCTCAGCGCGAGCATCGACAGCGTCGGGAGCGACGGCGGGG
ACGACGAGGAGTTCTCGAGGAGGATCCAGGAGCTCGCGGTGGGTCAGCACCCGGGCGCCG
GCGGCTGCGGGTGGCCGGCGAGCGTGGAGCGGAGCGCGAGCAGCGTCGGGCTGCCGCTGT
CCCTGCGGATGCTCAAACGGAGGAAGCAGCAGCAGCTGGAGCAGGGGCGGTGGGACGAGC
GGCTGGTCGACAGCGCCGGCGAGTCCGCGCGCGCCGCGGTGGGGCGCGCCTTCTCCTCGA
TGGTGCTCATCATCCGGGAGCTCCAGAGCTTCACGCTGCAGATGCGGGAGACGCTCTTGT
ACGAGGACCTGCAGGGCGTCCTGGCGCGCGTCCACGCCGAGATGCACGCCTCCTTCGTCT
GGCTCTTCCAGCACATCTTCTCCGGCACCCCGGCCCTTATGGTCTCCCTCATGCTGCTCC
TCGCCAACTTCACCGTCTACTCCATGGGCGACAGCGTC
>Z27kG1_12100
CGCACGCCACCTGTACCGACACACCCAGCGCCCTCTGCTCCACCATCGGCACACACACTG
ACACACCCTAGCTCGTCTCCACCACCGCGCACCCAGCGCTGCTAGCCCCTGCGTCGCGTC
TTCAGACATCCTCGGCAACGGCTCTGCAGGACTCTGTACTCTCACCGTGGCCGGGTCACC
ATGACTCCATCAGCATGCCTCCTCCAGCTCTCTCCCATGTCCCCCCGAGCTCCTCCCTCG
TGGCCGTCTGGTGCGTCGTCGGGACGGACCTCCCCACTCTGATTGTCGTCACCGTCTCCA
GCAGCGACGTCCGCCGCGCCTATAGGCTTTTCCCCGCTGTGGTGCTGCTCGTCCCCATGG
CAGGGCGCACCTGCTTCCCCCCACGCCAGTCGACCTCGCCGCGGCTTGGCCTCCAGAGCC
CGCGTTGTCGCCCCCTCCAGCTCCGGCATCTGTAGCAGCGCCCTGACACTCGCCCCTATG
CAACAACGAGCTCGCCCAGGTCGGACGAGGATCCCGGCGAACTCCCCTCGACAACAGCCG
CTGCCTCCCTCGCTGAGGACTCCGAGCTGACCTTGTCTTGGACCTCGCCATATTCAATGC
CAGTCCTACTCGCCGTGCACCGTCCCCAAACTATTACACGTGTCTCGCCGTCAATCCCCA
GTGTCTGTGGTCGAGCTCTCCAACAGCTCTCATATCGTTGTTTGCCTCGATCCGTCCTCG
TCGCGGTAACAGCAACCTGGCGCAGACCGTCTGGTGGTAATGTGGATGATGGAAGCAAGT
TCGGCGCATCGCTCGCAAGGTGTTCAGTCGAAAGCTTCGATCGGCGCTGGTCGGTGTTCT
TGCGAGATTCAAGTTCGGTTTAGTGTGGTAGGACGATTTGTTAGCTTGTTGAGGTGTATT
AGATGTTTGTGAAGTTGCCTCCTCGCATATGGCGATGTGATTGTGTTCGCGATTGAGAAA
TAGACGTAGCTTATGTGTATGTTAATGCTTAGGTCGAGAAGTATCTGGATGGATACGTAC
TCGCAAAATGTAACATAAATGGTAACAGTAATGGTTCGCATTCGATTATCATCAATAACA
AGTTTG
>Z27kG1_14180
AATGAACTTCGGCTATCTATGTTAAAAGAGGAGTGTAAGCAACTTGAGGCTGATACCCAA
GGCATGAGAAATGGTTCTCCTCGTCGCCTCATGAATCACGGAGCTGGTGGCAGCGGTTCA
CCTATGGCTCAGAGCAGGCATCCTTTCTCCAGCCAAGGGAGCCCTAGAAGCCCGAGCGGC
GGCAGCCGGAGGAGGGCTTGATGATGATCTTGCTCCGCCTGATGCGTTGATGAACTGTCC
GTTGTGGCTTAACCAGATGCTTCCTGAAAACCCAGATATTTGACGGACGAAGTGCCCAGA
CAACAGACACTGTACCTGTACATACCCATTGCCGTTCAGCGCTGTGCTATTGTGGAACTC
CAACGGTCTCATTGTGTTTTTTTGTAGTATTGGGGGCGTTCCTTATCCTGTTGCCGGAGC
TGTGCCATTATCCTTTCCCTGGTTCATGGTTGGCATGAGCTTTTATAGCCTGTACACTGT
AGACTCTGTACTAGAGGTTTTCCAGAAAGGCTGAACTGCCGCTGCTGGGATGTGTTGTTC
CGGGCATATGCAAAGATGAAGGCTTTCTTTGC
>Z27kG1_23117
GAGCATATGAGAGTCGTAGTAGTTCTGCGAAGAAGCTTGACGCCATGGCCATCCAGTTAA
ACTATCCAACCAGGAAATATCTTGTCAAATCTCACGTCCAGTCCTCCACTCCTCTCTCCT
TTAGTCTCTATACGCCCACGTCGTCGCCCACCTGGTCAATAGCTTTCACGTGCGATTACC
CAATCTCGACCTCGGCGGCTCGGCCTCGATCGTACCGGTCAGCTTAACCCTCCCGCTCCG
CTGTCGTGCGTTCTCCTGTCACCAAACTTCAGCCGGTGCATGGGGACGTTCCCTGGAGGC
CGTGGATTGTTCGTGGGGGTGTCCCTGCCCATCGATCAGTAATCAGGACGCTGGGATTTT
GTTGGCCGCGGTGGCGTTGGCTCGGCGGGCAGTAGTAGCCGTGGCCGCTGCGTCAAAGTC
AAGCGAGAAGGAGAGCAGGGAGAGAAAGAGAGCTTGTTGGTGCTGAAAGCGTTTCGCGTC
TGCACTGTTGTCCAGAATGTCGTGGCTAACGCTCCAAATCCTGCGTGAGGTCACGAGGAT
CTGAAGATCATCCTGGTACCTGGAATCTCAAGTCCCAGGTCAAGAACAGGTACCGCATGA
TGATGGGCGTGGAGGATGCTGTGGCGAGTTCGTGAGAGATCTAGGCCGTCGTCTCCCAGT
CAACTTTGGGTTGCTGGACCGTTGTCTCCTTATAATGTAATTATTTATTTTGTATAGAAC
TCCTGTTATATAGTAAAGATGTGACATTCGATCCTGTGCCATGATTCATCATATGTGTGA
GACTTGGTCCTAGCACACCTGGTGATTATGTTCGCGCCCGGGCTTTGGACCCCTAAAATC
CGGGTGTGACACCAACTGAGGAGTTCCTAGAGTTTTGCAACAAATCACCCGCTAACAAAG
TGGTTACCTTTATGTCAGTTTTTGCGCATTGCGCTTCTCAACCA
>Z27kG1_18657
GTTGCGCCTCACCTCTTCGCCTCGTCCTGTCGCTGCAAACCTGCACTGCTGCCTCCTCGA
TGCAGACCTGCACTGCTCTGGTGCATGTCCACGGGGGCGTGTAGGGTGGCGCCGGGCGCC
GTGGTGAAGCCAGTGCCGGCATTGCTGGGGGCCACCTGCGGGACACGTGCCTGTGGTGGT
CGGCGCGGAGGGGGAGGATACGCAGCGGTTCGTCGTCCCTGCGGAGCTGCTGGGTCGCCC
GCCCATCGTCGAGCTGCTCCACCGCGCCGCGCAGGAGTACAAGTACGCGCGTCGGGGCCC
GCTCCGCATCCCCTTCCCCATGGTCGCGTTCCACCACCTCCTCGGCGCACTCGTGGGGAC
CGCCGCCGCCGCCGGCCCCGACGATGGGCTCATGCTCGCTTGCTTCGCCATGGTCGTCTG
AGATGAGATCCCTAGCGTAGCGGGTTCCTTCTTCTATTGCTTCTCCTTCCTTGAGGCATG
TGTTGTGCTGTCAGTGTTCTTGCTTTTCTAGATTCCATTTGTTTCTTCTTCCTTTTCTCG
TTTGCGCTCTGGCAGCTGCTCCACCTCTACAAGGCTACAAGCTCTACAACAAGAGCGACC
GTGTCCGGGTCAACTACAGATGTGCCTCACCTTCTCCTTCCACCGCTTTTCCGTCGAGGC
CGCCGACAAGGCCTGGCGTCACAGTGACACCCGCTCGACGCCCCCTCGTCCACGCTCGTG
ATGTCCCCGACGTGATGCCCCATCCCCCCGCGTGCGTACACCTCTGGTGCGCGCAGCAGT
ACGTCGCCTGCAATGTCGTCCTCTTGTCCATCCATGCTGCATCCATCAGCGTCTGCTCCT
GCTAGGAGAACATTGCTGGGGCCAAAATCCCCAAGTTCACCTGCTTCGTCGACCCGCCGC
GACCTTCATCAGGTAGCTACTCATCACCTCGGTCCACCAGCCGCATCGAACAGGGAAATC
AAACAGATCTATTCCTTAGAGTTTTGTTTCCTGTGTAGCGTGCCATATTAGCATTTTTGT
CGTTGCGCTCTTGTTTATTCAGATTCCGTAGTTCGAGAGATGAACAATGCAATTTAAGCG
TCATCAGAAACATGTTCTGGTTCCCCCC
>Z27kG1_05152
CGTTTCTGGACACCCTTCTAGCCCCGCCGCCACCACACCACCACCACCAATGGCAGGAAT
CGGATCAAAGGCCCTCGCCGTGGTCGCCGTCCTGGCGGCCGTCGTCCTCTCGGTGGCCTC
CGCGGCCGAGGCGCCCGCGCCCAGCCCCGTTTCCGCCGCCGCCGGCGCGTCGGCGCCGTT
CGCCGCGGCCCTCGTCGCCTCCTCCGCCGCCTTCCTCTTCGCCGCCGTCCGCCACTGAGC
CGATGGGGCCCTTCCACCGCCGCCTAGGTCTATTTATTGGAGTGGTATTCAGTAGTACTG
GTACTAGGGAGATTTCTTTGTTGGTGTCGTGTCGTCGTCGCATTTTGGTCGGATCTGGTG
TCCTTGGTGGGTGGGGAGGGTTTGTACCGCGTCGTGGTGTCGGTTGTGTGATCTGATTCT
GATCCCCTTGTAGATACTCTGCTATCTCGCCGTGATCGTGAGTGATGATTCCGTCTGGTT
GCTACTGATACACTATTGTTCCTTATCGGTTCCATTTGAGATATGCGTTGTTCTT
>Z27kG1_06291
CTGCTATACCACCATCACCAGTCACCACCACCGGATAAGGACACGGCAGCACTAGCTCGT
AGAGGGTCGGCCAGAGTCAGCAAAACAGAAAAGGGAGAGGGGGGATGGGGGCCGATCGCT
TCCCGAGCGTGGCGGAGGGCGGCCTCGGCGGCGAGGCGCTCTACTGCGCGGTCATCCTGT
GGCTGTCCGTGACGTCGTGGATCATCTTCACCTGGGCCGGCGACGGCGGGGAAGGCGGGA
GGAGGCGGCGGGGCGGCGGTCGCAGCCGCGGGAGCCCAGCGTTCGTCGGCGCGTCGGGGC
TCTGCGACGGCACCGGGCCCGAATGCAGCGGCGGCTACGGCATCTGCGGCACCTGCCTCG
ACTAGCTAGCCGCGCGCCTGCTCTGCTACTAGTAAGTTTGTGTGAGCGTGAGCGTGTTTC
TAGCATCTACATGTCGTCGTCGTCGTCGATCCGTGACCTCGATCGAACCGGAGCAGCTCC
CCTGTGTTATGATCCTCTGTAAATTAAGCTGGAAGCCTGCTAAAAGTATCAGATACATGC
CTTCAAAAGT
>Z27kG1_05789
CAACAGGTAACGAAGAATCATCATCTACGGTTTCCCCGCTCGTTTCGTTCCTAGTGTTAT
GCGATGTATTGTTGCTTGATTCCGTCACGAGTAATCCAACGACACTCGAGCCCCTAGATG
AGTCGATCCCTCAGATTTTTTTTCTCCGGGGCTCGAATTTTCCAGAGGGGCGACATCTGT
GGAGATCTTGAGTCGCTTCGCCTACTGTACACCGTGAGGCGCAGCGAATAACATTCTCCA
AGATTCCCGTTTCGTTTATTCTTGCCTTAATCTTGTTTCTTGCGCTCGATCCGGTTGTTC
TGTGAGCCCCGTGATGGCACAATCTTTGAGACCTGAGATTTTCTTCCTTGATGAATATCA
AAAGCATGATTCCTGAGGGCCTCATACGCGATCGCATATTCTTACCCCTTTTTCTATTTT
ATTATACCCTAGATGTTTTGCCTAGTTCTGGATTTGGATGATGAAATGCACTGGGCTCCG
AGCAGTGGATTTCGCTGTGTTTTGACGGAGATGCACTTGCCTAGAAAGCATTGTCTGACA
TACACCGTATAGTTATTAGTCAAACAAATCGTTGCTCTGATGACTATTATACAGAAGGCT
GCATTGTACCAAGATTGGGGTTCAGTTACCCTCGTCTTGAATTTGCCGACTCGGCTGTAG
CCAAATTAACGAGGAAGAAAAACTGGTCGGCTTGCCCTCTATTCAATGGGCTATCCGCTT
ACCGACCTTCCTATAATCCCATATGGCACCAATTTTGTCTTTTATTTCACTCTAAACCGA
GGTGATCGTGGAGGGGAATGGTTTATGCTGTATCCATTCTTGTAGAACACCTCGAACAGC
AAGTTCTTGCCGCTGTCTTTCTCTTCCTTGTGGTTTTTAGTGCTCCCTTCTCCTCTGGCG
TTTTAAATCACACGAGGAAGACGTGGCCGGTGGTTCATCATCCGGGCAGCCTGATGCCAC
CGTCGCAGGCTGCGTCATTGATGTCTACATTTTTTGTGCTAACTGATGTCTTATCGGTCA
AACATAATTTATGAATCTTCATATTGTCTGCAAGCTCATTTGTACAAACTTGGCCTCCTT
AATGATATCGTTGTGGTCAATGATTAAATTAAATTATCAAAAAGATTTGTTTATTGGAGA
TGTATATCAATAGACCAGATGTACTTCAGACCTTTGTAGTTT
>Z27kG1_13577
CATTTACATCATGGATGAAGGCAAGGCCTGAACTTGGCCACCTTTGCGACAATCTAAAGC
TGGACAAATAGGCCATCTTCATGTGACGTGATTATGTAGTTGTGTCACTTCCTTGGACAC
ATTCACCCAGAGTTTCAAAAAGGAAGGAGACTAAAAGAACGGGTAGAGAGGAAGCAGTGG
TTATGGGAGTTGTGGACAATGAAAGAGCAGCTTAGGCTGTCCGAAAGTAGGGCATTGTAC
TATACTTGTCGGTGTTAATTGACACCAGCAAGCATGTATATATTGTCAGGCGTATTATAG
ATGAACATATTAGATATTTCTATTGTAGTATTTTCTCAAATTTTAAAAGAATCATTTCAT
GC
>Z27kG1_16558
CAGCGCTCTTCCTCCATGGGTGCTTCGGCCTCCATGGGTGCCCCGTTGCGACTGGAAAGG
GAAGGCAGGGGGACGCATGGGCGCGGAGACGGTAGGCCTACCGACACTCCTGCGGGAGAT
CCAACGGATCGACACCATCCGGCTCTACGCGGAAGCTAGTCTACAGCTCGAAGCTTTGGT
TGGCAACCTGGAATGGAAGATGCGGCATTTTCCATCGTTAGACATGCCCCAAAGTTGAAC
CTATCACACATACATAGAGAATCGAATGTAACATAATGGAAGCAAGGGAAACTGCTCCAC
GCTGTTGATGCTGTGACGGACATCGAGCGAGAATTAGTATGGATCAGCACCACTAGGCCG
CAGTGGACCAACCTTGTCATGGCTGTTGATTCTAGAGTGGACAAAACTCTTTCCATTTTG
AAGCCTCCTGCCACGACGGGCGCTGCGAAGCATTGCAATCATCGGATACGGCATTAGAAG
ATCAGTCTTTGTCAAAAACTTCGCGTGCAGTCAATGCCGCTCGTTACTGCGAGAATGTGC
TCCGGGAATGGGGTGAAGATGCTACCTTCTTGGATATGGGTCCTCAAGGATCCCTGTTTA
CAGATGAAATCAGCTTTTTAGTTAAGTTTTAGGGACCAATTACCTGGAACAGATACTGTC
TTGGGTTCTGCTTGAGTTCGAAGGAATATGTCCAGAACATTGGATCCTGGAGTGGACAGA
CCTGTCATAGGTGATGAGATCCTGGACGAAGAAAGTGCAGGAGTATCCCCTGGTTTTGTT
CACAGTCTAGATGTTCTGACAGACAGGACCTCTAAGCTGAAGCTATATCTTAATTCGAAG
GATTTCCTTGATCTTTGGAGGAGTGTAGCGGAAGGCCTTGACTACTTCATCTACAACATC
ATACGATGGGGTGAAGTGTGTTTCTCTGACCCTGCACCTGCAGCCATCCAGCTAATAAGA
CTTGATACAAAGGCCCTTCCTCCACATCTTTAGGCCCTTCTGTTCAAGACCTGAAGCTTT
TCTCCCTTTTCTAAGCGAATCCCCCGAGGTTGTTGACCATGAACTTGTTGGAAATGCTAA
CGGTTGACACAATGGAGTGACAAATGCGGAAATGCCTAAAGCATCAAGGGCTGCACCATG
TAAATGCTAGCCAGGCAGGTTGCAACAAAAAAAAAAAACACCAGGAAGTTCTGTGGGCAA
TCTTGGTTTCTACAGAGTGTAGGCGTGTAGCTGAGAATGACCTTCGGCGAAGACAGATGC
ACTAACCAAGGAGGCAAGGAGCCCTCGCGATTGGCACATATGGCACGCAACAATGCTTTG
CAAGGTCGACAGGATTTGGCCGCTGCTGCCTACTTGGCCACTTCCTGGAATTCTTCAGGC
GATTATTTACTAGTGAGGAGAGGGCCGGTCACCGGGTTGGTTTTACTTCATCTGCGAGCA
CGAAGCTGCCAGTCGCCGGCCCTAGTGTTCATCTGCCTCGTGCTTTCTAATTAATCCACA
TGTTCTTTTCCTTTTTTTCAGAAGTGGGTCTCGTAAAGAAAGATTTCCCTGC
>Z27kG1_06297
TTTGTTATTCATTGAATGAAGAACTGGCTACTCTACCCGTTCCAAATTATATATACTTCA
AGCTGTACATGATAATCAGGTGGCAAAAGAATGTCAACTCAATTTTTTCTATGTTTTCTT
TTTCAGGTGGCAGCAACTTTTGATAGACAACCTTGTTGGATATGATACTATACCTACAAA
CAGCTTGGTGATTTCTCCTGGTCATGGTTATTTATACAACTTTGAGATGAAGGAGCTAAA
TGGTCTTAGTTATGGCCATGAAACACCAGAAGGTCCTACAAAATTTGGAGCTAGCTTGGA
AGATGGTGCTACGATTTTCAAGAGCTGCTAGCCAACGCCAATGCATCTCGTTTAAGATCG
TGCATGTGACCTTTCCTCTCCTCTCCTGATGTTAGGCCTTCACAACTTGTATTATGTGCG
GGCAGAAAAAATCCACTCTTTTATATAGCAACCACCTGCTGTTAAGACCTTTTTGACTCT
ATATCCTAAGGCTGCAAACTGTGTTCTCTAAGTATATGTGTAACCAGCATCTTTTATTGG
CCCAAAAATGTATTTGATTCC
>Z27kG1_05794
CTGTTGAAACGCATCTGGAAGTTGTTCTTCCGCCTGGCAACAGCTCACGACGGTGGCTTG
CGTTCCACCGTCCCTGGGTTGTGACAGGCGGTTGGTCTTGCTAATGAAGTACCGCTTGAG
GATCACGGCGTTGAAGCGGTACAGCTGCGACAACACACGCACAGATCAGGGGGGCGGGAC
TCACTCGATAGCGGCCGAATCCAGATCCGAGCCAGGAACAGTGAGGCGTATGCTGGTGCC
ATCAGATAGGGGCCAGGATAGAAAGTACCTTGAGGAGGAGCTTGAGGTATGCAGTGCGCT
CGGTCTTCTCGTTCCGGCCGGCGGCGACTAGGTCGATACCCTGCTTGGCACGAGGAAAGT
GGGCTATGTATCAAATACGGACAACGGTCCATGGTTACCGGAGACGAGAAGCTTGCGAGG
AGGTTAGACGTCTCCACTACAACGCGCGGCGAGCAGTGCCAGTGAGGACCTGCGGCGGCG
GCGGCCCGGGTTCTAGGGTTTGGTTTTCGAAGGCGAGTCGACACGAATGGTAAAAATATA
TAGCGCACAAATGAAGAGCAGAGATGTCTACCTAGACTTACGTGTGGCTGATCCCAACAT
TCAATCGTATCATCCATTTGTCTTCTCTTGCACAAACCCTTCACTTCTTCTACTACAACT
AGATCCTTGTCTCGATTCCTATGGATAGAGCGGGGCCTCCAAAAACAAGTCGTATCAGTG
TCGTCATCCGTTGAGGTAAACATCGATCATCAAGGTTTTGGGGGGAGCATCCTGAAGTAG
CGCGACTAATCAATCGATCAGTGTCTGATCAGATTAAATCCATGACTTCATCTACTTCCC
GGCCCCGGCGGGCGTGGTGGTCGGTGATCAGCACTGCAATTTTTCGGCAGGAGATCCTTG
TTCCTTATCCTAGCCACAGCCCACAGGGCTAGGGGCCCATCGCACCATTTCATGTGCACC
TATGCCAGGGGCAGGGCCATCAAACCTGGGATTAAAAACTGGAAACGTGGAACGTCTTCG
TGTTCCTCGTTTTAGAAACGATCATTCTGTTCCGAAAGCACATGAACATTCTCATTCTTG
TAGTGTTAGAATCTTTTTAAAGTACAGTACTGCATACCATATTCTCGTTCCTCGACCCAT
CGTTCTGAGAACCTAGTTATTAAGAATCTAGGCCTACCTTTTGGCACTGATTGTACCAAA
TGGCCGGAGGCCGTCGTCGTAATGAAAACTGCCAGGCACTACACTGTC
>Z27kG1_14044
CGCGCTTATAGTGGCCGTCCATCATCATTAATCATCAATATAGATGATTGGCGCTCTACT
GACTGTGCCTAGCGTGCGTGGCAATTGGACCCAATTTTTTCTCCCGAAATGGACGGCCCA
ATCCACGTGCTCCTGTCGCTCGGCCACAAATATCGTCCGGGGGGAGCTAGCTGGCGCGTA
CGTTTCCATATGCACTGTACCCGTGGCATACCAAACCATACCATACCAGTGGTGCGTCGT
GCGTGGTTGCGGCCGTCACGTCAGCACGCACGTTGCATGTCTGCCCTTGGGGGCGACCAC
GCACGTCGATGTAACGACCGATACAGCAGTACTCGTCGACCATCATACATACATACACAC
AGTTATTAACTAACAACCATCATACAGCTAGCAGTGCATGCGTTGATCCATTCGTCAATC
TCTCTGCTGTTTCCCGCACACCAGGTTGGCAAGAGGGCGAGGAGCAAGGAAGCGGACTAC
GCGGTGGAGAGCATCGGCGCGCTCCGGCGGGCCATCCCGGAGATCTGGGGCGAGGCCGCT
GAACGCTCCTCCGACAAGCTGCCGGTGCCGGCCGTGAGCGTGGTGAGGTCGACGACGTCC
GACCTGGACTCCATCATCATCCAGCCCACGTCCATCCACGCCTAATATATAACCTCATCG
TCCCTAGCTCCCCACCCCCAATCAGAATCAGCGGGTGCGTGCGTGCGTGTGTGAATATCT
CTCTCTCTCTCTCTCTCTCTCTCTCTCTCTCTCTGCCTGCCTGCCTCACAGGCTGAAAGG
CGTGTACATTTCTGATCAGCACCACCGGTCGCCCGTCGGTGCGCGCGTGCATGTAAAGCA
GGCACCACCAGCTGCAGCCCAAGTGCGTGCATGAGCATGACGAGTCATGCAATGTGTTGT
ACGTATTTTACATGATGATAAGAATAACAAACCGTGTTTAGCTGCAGAGACCCGAGCAGC
GGTTTT
>Z27kG1_20298
GCCGCCAGGACGACGGCAAATCCGCCCAGACAGGGTGGACGTCGACGCCGGCGAATCCTG
CTCGGATTGCACACATCACCGCCACCCGTCGTGCGCCGACATCTGTAGGTCGCCAGCCAA
CAACCTTAGACTGAGGCACCCTGAATCCATCTGCTATTGTTCAGCTTGGTGTTCGGGCAA
TCCTTGTTCTCGCCTCAGCACAAATAGATCGCCAAGATGAATAGAAGTTGGTTGAATGGT
ACATTGTTTTCCCCTGAATATATCAATGGTGTCAAAGAATTTATGAGCTTTATTCAAAGA
AAATTCGGTGAGGATGAAGATATTTTGTGTCCATGTAGTAGATGTCTCAACCAAAAGTCC
TTTCATCAAGCCTTTGTGGAGAAGCATATATTAATGAATGGGATGGAAAGTACATATACT
CGATGGATTCATCATGGAGAGAACTTTGAGGAAGATGCCGGTCATTCGATACATGGGACA
GGTGTGATTGATGATGACAGCTATGGTGATGATTGTTTTGATGGGATGTTACAAGACCTA
TGCACTGCATAAGAGCAAGATAAAGAGGATGGTGAAAATGAGGATGGAGACAATACTAAT
GATGACAATGAGTCATTTTATAGTGTAGTGCTGAAAGAGGCGAAACGTCATATTTATCCT
GGTTGTACCAAATTTTCAAGGTTGTCCTTTGTTGTAAAGCTTCTTCATATGAAGTCATTA
TATAGGATCACTAACTCTGCATTTACTGCAATATTAAAGTTGTTGGTTGAAGCATTCCCA
AAGTGCAATACACTCCCAAAATCATATAATGAAGCAAAGAGTCTTCTAAAGAAATTAGGT
CTTGGATATGTATCAAGATTAGAGAGCAAGAAGAGATGAAGAAGAAGCAAGATGCCATGG
ATGCTAAACTTGAGCTTATGCTAAGTCAGATTCAACCAAGTTAAAGCTAACTAGTATGGG
GTGTTAGGCTTTGTTGGTACTTCTCTTTTGCTGATGCTATTGCATTCTATTGATGGATAA
ATACGTTTCAATCCATTTTTTGTCTGTTGTGCTGCTAGAGTAGCTTTAGCGGCATGTGTG
GTGTGTTGGAGTGGCTTACGTGTCAGTGGTTGGATACTTGCTGTAATGACATGCTATTGG
ATACTTGCATGTAATGACATGCTGGAGTGTGGTCAGTATTTTTTGTGATGAGATGCTGGA
TTAAAATCTGAGTTGTGATGTAATAGAATTCAACATTTTGTCATTATGTTCTGGATTATA
ATTAATATATATTTAAATTATTGTGTT
>Z27kG1_15283
GGCCTGACTTGTGGATTTGACGATATACCAGGAAGCCCTTGTGTCCCTCTTACGACAGGA
GTCTGCTGAACAGGACCTGGTGCTTGAGTGGCATTCGGGAGGTTAGCTACGCTACTTGCC
TGAGGAGCAGCTGTAGAAACATTTATCCGAGGAGCAGGGATTTTCGCAGCAGCTGGGCCG
AATAATGCTGATCTAACAATATCAGGTGTCAATTCTCGGCCGCTCTGAGCTACTGTGACA
AGTTTGAGTGCATTGAAGAAGTCTTCACGCCCAAGAAAACCAGACCGGTTTTTATCAGCA
TACGTCCAAATCTGCGCGAGGACGGGCTGGGGCAGGCCGGAGCCCTTGAAGAAGGCGACG
GCCTCCTGGCCGCTGATCCGGCCGTCGCGGTCCAGATCTGCGGCGCGGAAGTAGGCGTCG
AAGGCCGCCTCCATCGCCCCCCGGGCGTGGGCGATTGGGCGGTGGGTGTCGCCGGCGGCG
AGGGCCACCGGCCCGGCGAGATCGGGGGC
>Z27kG1_23954
GTGACTCCATGGCCTGTGCTGGGGCACCTGTGAGATGTGTGATCAGTGACGTGATAGAGC
TAATAATACAGCTGCCCCAAGCCCTGCAGAGACGCTCACACTTGCTACAGGCCGGCATAT
TATGCAATGCCCAGCAGCAGATGTACTGGCTGCTTGTAATTCGAAACCACGCACTTGTGG
AAGACCTTGCAAGCTTCCGTTCATGCAGAATGATATTTAGGCCTGATCTAGCTTATGCTT
CTTTTGTGTATAGCCACCCATGTTTATATTTCTATTTTCTGAATCCTTGTATCATCGACT
TATGTGCTGGAGATGTAAACGATTGAGTACTGAGTACCCAACTATCTATATGTAGTGTGA
TGTATCATGTATATGACGATTACCCTTAGGCCCTGTTCGGTTGTTCCGGATTGGAGCCCC
GGATTAATTCTTAGCCGGATTACTTCTCTAATTTATATAGATTTTGATGAGCTGAAATAA
ATCCTGGCTCATTCCGGTACAACCGAACGGGCCCTTACCCATAAATCAATACACGTGGAA
GTTAGATT
>Z27kG1_05300
ATGAAAATGGAAAAGAGTGCATTATGAGCACGGCGGCTCTATCAGAGCGTGATACATTCA
CAAGCTGAAGAGGGCTCGGTCATCCGGACCGGAATTCGTAAAGGCATTAGTGCATTAGCA
TCGTCACCACTCGCGCCGTCGTACTACCTCGCCGACTCCCTCGCTTCGCAGGTCCGTGCG
CTCTTCCTCATCCTCATTCCATCCTCATCTAGGGTTTACTATTCCTACCAGCCACGTTTT
CAGAAACAATACGTTGATTGCTATTCGATAGATCGCACTAAAGGGAACACATGGATCTAG
CTTGATTTTGTACCAAATTCAGAGCAACTGATCGTGGGGATTCGATTCTCCATAGTTTAT
TTGCGGGGCCGTTCCGATCAGCGATGGTGAAGAGGCTCAGGCGCAAGGGCGACGTCTCCT
CCGCGCCGCCGCCTAAGGCCGCCGCATCTCGGTCAACCAATCCCGACAAATTTAAAAAGA
AGGGGGTCAAAACCGATCCGGAGAAATTGAAGGCGGCCTGCACTGAATCCGCAAACATTG
CTGAGGCGTCTGCTTCAGCGCAGACACCCACCCCGAAACCAGTCAAGACGAGTC
>Z27kG1_14191
CAGCCAAGATCAAAGCACTCTCTCGACCATCTCCTGACCACTCCAGCATCTCCGGCCTTC
AGGCACTAGCAGCAGCATGGCTGACGACCAGCAACCGCCGACGCAGCGCATATGGTTCCC
GTACTGGACCGCGCCTGCGCCTGCTCATGGTCCTCGGCCGGCCGCCCGCCCGCAGCTGTC
GAGGCGGGAATCTCGCCCGGCGCCGCAGGCATCGCCGCCTCCTACAACAGCATCCACAGG
CGCTGGCGGTGGTGTCCCTGCTCCACCGGCCCAGCCGACGCCGCTGTCGAGCAGGCCGTC
GCCGCCGCCCGCCCGCGCTCCGCCACTCTCGCCCATCGGAGAGCCCAATGCTAGAGCGCC
GGAGCCGTCACCGGTGCCGGTTGCCAAACAGCACAGGCCGCCTTCTCCTCTTCGTCCTAA
TTATATCGCGCGTGATGTTCCTAAGCAGAAAGACATCGTCGTTCCGCAAGAGAAAACTAT
CCAGGAACCGGCGCTCGTAGCATCCAAGACGCCAGCCAAGGCCCCAGAGAAAGAGAAAGA
AGACAAGGAGAAAAGGGAGGAGGAGAAGACGAAGGAGAAAGACAAGGGGCACAAGATGAA
GAAGGAGAAGGATCACGAAGAGAAGCAGGAGAAGGATAAAGAGAAGGAAGGCGGCCAGCC
GCACAAGGAGCTCAAGGCGGGCGTCGCCGACATGGTGCGCAAGCTCGGCACTCCGGCACC
GTCGTCCGGCGGCGGCCACGAGCGCGCTGGCTCGGCGGCGGCCGAAGGAACGACCATCAT
CACGCTGGCCGGCGAGAACAAGGGCGCGTCCATGAAGGTAGACGGCAGCGCCGTGGCCGA
CGGCAGGGCGGACGCGGCCGGCAGCAAGGAGCGCC
>Z27kG1_09716
GCAGCAGCTGGAGTGAAGAGGAGGAAGAGATCCAAGAGGTCAATGCTGAAGCAAATTCAG
AGCAGCAGCAGGATGGAGCCGTCGAGCCAGATGTTATTGTGACAGCTCAGAGTGAGGTTC
AATTTTTAATGTGTGACAGTACTTACTCCGCACGTAATCTTTATGATATTCAGATTCTTT
CTACAGTCAAATTCTCTCAAGAGTCAGATTCTCAGAAAAACTCCTCAACTGAACCAAACA
GACCCTACATCTAGCGTCTCACCACCAATATTATCCAGCCTGTTTGTTTGGCTTTAATTC
GTACCAATTTTTACTATCTTTATAATGTTTTGTCTCTATAGATTGCAGCTGCAGCAGTCC
AAATTGTTGGTATTAATACGAAGTGAATAGGCTGATCAGCCTCGGACAACTTGAAGATTA
CAACCTCAAGATTCTCCTAGAGAATGGTTTCCTGGAGATCTGGGACTTGGGGCGACGCTT
GCTAGCAAAGGTACCACGTGCAGCGAATCGCTTGTACATACTGAACCGTCACATTGGGAG
CAAAGTGTGAGAACGGACTCTACATGCGTGGCATTGGGAGATGAAGACTGGTGGTGCGAG
TCTATGTTGATGATCAGGGATAAATCTTTAGGAGGGACTGAACTAAACCACTGCATATAG
AAGTCACTTCTACACTATACTGCATATGTTGGTGGTGGAATTGAGCTGTGCCAGAGCGCT
TACGCACTCAAACTGCTTGGAAAGGCAGGGATGGATAACTGCAATTCCAGTGCGACATCA
ATGAAGGCAAGACTGGAGCTGTCCAAGACAAGTGATTCAGCACCAGGAACATTGGAAGTC
TGCAGTACCTGCTCCACAGCCGACCTGATATTGCAATCAGTGTTGGGTATCGTCTCAGCA
GGTTCATGGAGGAACCCAGGCAGGAGCACATGGCTGCAGCCTGCAGCGAAGCGTATGCTT
CGCTATGTCGTGGGGACGACTGATTGGTGTCGTCATGCTCATTTGAACATTTGAACAGCA
CATGAATTAGGGGGAGATTGTCAGGTACTTCAAGTGTTTTATTGAGAGTTGCAGATTTTC
AGTCAGTGTTGTCGCGTTTCACGGTATGGAAACTAAATAAGTACAGATTTTTTTAGCGCT
TCACGGTATGGAAACTAAATAAGTACAGATTTTTTTAGCGCGTTAGGAGGTTGTAGTTGA
GTTCTACGCGCGCTCAGTTCGCACGAGCTGTGGAAGGCATTTAGTGGCTTCAGAGTCTGT
ATGTGTTTAGTGGCTTCAGTTTTTAATAGGAAGAGTCTCGGAAAAGCGGTTGTTGCCACA
CCAAACGAATGTGTCTCTCTGTGTTCCAGCCATTCGCGTGTGCTGTGTATGTGTTTTTCC
TCTGTTC
>Z27kG1_09717
CTGGCGGGACCCGCGCGCCAGCCGGATCTTCGTGGGCGTCTGCCTCGCCGTGGCCGTCGC
GCTGTACGCCATGCCGCCCAAGATGGTGGCCGTGGCCAGCGGGTTCTACTACCTGCGCCA
TCCGATGTTCCGGGACCCTATGCCCCCGCCGGCGGTCAACTTCTTCCGCCGCCTGCCCAG
CCTGTCCGACAGGTTGCTCTGAGAAACTGGGGCCTTTTTAATTTCTCGCTCTCCCACACC
CTGATTATTCTCCATTTCGCTGTAACAATAACGAGCTGTGCGAGCAGTGTATCGGAGGAT
AGAAACAACAAAACTGAGATTGGTGTATTCATAAGCAAATATATAGATAGTGATACATTC
C
>Z27kG1_05845
GCTACAGAAGCCATCTGCACGCTGCAACAACAGCCTCTACGCTACGGTTCCTTCTATCCT
GAAGGGGCACGCTACTCCCATTCCGCCGCGCCCGTAGTCGCCGGTCCTCTTGCTGCTTCG
TGCTCCCGCGCAATCAGTGAATACCTCCACGCGCAACGCCGCCCGTCGACTCCTCCATGG
AAGCTGATCCGTCGCCGCCGTCGGCGTGCGCGCTGACTGAGTAGCTCGTGGAGAAGGTCG
TGCTGCGCACCCCATCTGCTGACCCGGCGATCCTCGTCCATGCTGCACTCGTCTGCGCAC
GCTGGCGCATCGTGAAGGGCCCGCGGTTGCGCCGATGCTGCCGCAACCTTCACCGCGAGT
GCGAGGGTCGCAGCCCCCGATGCTTGGCTTCCTCCCCAGCGCCGGCGCGGGGATTCGCTT
CGTGCTCACGTCCACCTTCGGCCCCGCACGCTGGTGGATGGCGCGTGCTGGTCACCCTCC
ACGGCTGCGCCCTCCTGTGCAGTAACACCGGCCTCCACGCGTCCGTCGACTGTGAGCTTG
TTGTTTGGGATCCCGGCCGCCGGACATAATGTTGTGGGACCCACAGGCTGGCCGGTAAAA
CGGTTGGCCTTTATTACTTCCGACGGGCCGAGGCGGCCGTCAGAGATAGGTTATTTCCGA
CGGCGGCCGTCGGACATAAGGCTATTTTCGACGCCTTATGTCCGACGGCATAAAACCGTC
GGACATAGGTTATCTCCGACGGTTCAATCCTTATGTCCGACGGCTTTGGCCGTCGGAAAT
TGTTCCTTTTACTGTAGTGCATATACTCGTCGGAGGAGGGCGTATCACTTTTTCTGGTCA
GCAGTGGCATTCCGAATTTTAAGCCAATAATATTGAAACTAAAGATAATGGTGCATATAG
CATCAAATATGCCCAAGTGGTCAAATCTGCAATTCTGATTTCTGAATGTGAACTCTATTT
TGCTAGAAACCTCAGATTCTGAAGTTGATAAACTGTCCTTGGGGTATTCGAATTTGTTGT
TGCAGTTAACTCTGAATACCGCACAGCAGCTAAGGTTATAACTTAGAACTCAAGCTGATA
GCTGGACGCCAACTTATCATCCTTGTTTTGTACTTCAGTAAGTTCATCTATCCATTGCAA
AATTTCTCACACTAATTTTGGTTAGTGCAGCTGATTGATGCAGTTAAAGAGCTGGACGAA
TAGATGAGATGGATAAGAAGCAGGTTGAACTTCCTCTGAAGCAACTGGAAACCATCTTGA
CATAATAAAACCAAGCTCTAATATCATTGTAAGAATCTATGGTAGGTTTTGTTAGTTTTA
CTGATAATGTTTTTCCTCTCATTTATTGCTAATGAATGGTCAATGAAAAACCAAAATTTT
CCAT
>Z27kG1_18175
CATGCACCAAAACCACAACTCAGAAAAATGTTGATACATGCACATCGATCCCTTAAACAC
ATACTCCTCCTCATTATTACCAGAAGTAATCCCATCGTGGATTGGTCTTGGACGACATGC
CACCGTATGTGTAGTCGGCACGGCGAGCATTGCGGAAAGCACAGCAGCCACAGGAGTAGA
TGGCTATGAGTAGAACAAGGACGATGACATTGAGGATGGTGATGGTGTGCCAGTCTCGGC
GCACCTGCTCCAGCACTCCGGCTTTGCACGAGTCGCACTGGTAGCACAGGACGCTGGGGG
CATTGTTCCACCGGTAGCAGTCCTCCTCGTCTTGCGCCGGCGCAGCGATGGGTATGCCTT
GCTCGTTGTATGTGCATGATGTCGGTGGCTTGCAGCATCCAGACTGCGCGCGTTTTTTGC
ATTGCAGTTTAATTAATAGCAAGCAAGCTAGAAATAACAAGAAGAAGAAGAAGACCCTCG
CGTACTCGTAGTTACGTACCTGTATCGGCGTGAGATTATGCTGGAGGTAGTCCAGGGGAG
TCCAGGCGGCTATCCTGGGGCAGGCTCTTGACCCGACCACGCATGCGAGCGCTGCCCGCC
AGTAGCGATCGACCTCGACATGCCTCTGGAGCCAAGCCGAGTAATCTGTGATCCGGAACT
CCCGGTAGGGCCTGCCGGGCACTTGCCTGCCGCCGCCGCCGCCGGCCGTGACTGCCAGGC
CAAAGACTGTGATCCCGAGCAGGGCGAGGACGAGCAGCAGCATGGCCAGGAGGTAGAGCC
ACAGCGCCCATGTCACATGGTAGCATGCGCCGATGAAGCCCGCCAGGGAGATGAGGAGGA
CGATGAACCCGATGGCTAGGAGCGGCGTCTGCAGTGCGGATTCGCATGTCACCGCCGCAG
AGCCATGGGCCAGCCACAGCCCTGCACCGATGATGGGGATGGATGCCACCAGCGTCACCA
GGTTCAGGTAGCCTATCATCGTGTTGCTCAAACGCCGGTGTGGTAGTGGGTATAGGTGCT
GCGAATGCATCTTGCTAATGCTAGCTAGCTGAGCGATCGATCTCGGATGACTGGTTCTGT
TGCTACCTGCTTATATGTCTATCTATCAAGTATTATCATCATATGCTTGCTATAGTAGCT
AGCTTTCTTTTCCTGCTGGCTTTGAGCTTTATTTCCTTTGATTGATTCGCTTTAATTGGT
GCTTTTCTTTGTTCATACCATATCATACCATACCATACCTCTGCTGCTTGTGTGAGCTGT
AAATCCATGTACGGCAGCCTTTTTCTAATCATCCAACACTCACTTGGATTCGATTATGTA
ATAGCACGGCATGTTTCATGAACTGGAATTATGTTTTCTGCATTTAAACTTGCATATCCC
TTTATTAACTTTTGCCCTTTTTCCTCTTTATGGAAATTATGCTTCCTTGTGTTTTTGCAT
GCCCTTTTGATGAATGACGGATTGAACTGTTCAACAGGCATTGCTCCAAATAAGAGAGCA
ATTAAAGAGGAAGGAATGCTACGGGATTGATTCTTAATCACGAAGGCAGCCGGGTTGAGG
GGATCTGCGTATGTACTATGTGGCTTCTTTTCCAAAGCAAAAGGTGTCACTGCATCCAGC
AGCGACCCCAGCGCCAATCCACGCCGACGGCAGTCACAGCGGCAACGTGGTGGCCATCCA
GATCTGAGCAGTGGTCGTGCATAACCAATGAGCAGCGATGAGCCGATGACGACAATCACC
GTGCTTTGCCATTGACGGGCTCACCGTTTTTTTTAAAATTTATTAGCTTTTGACTAATTG
ACAGAGTCGTCATTGGAGCCAAGACGGCTTGGCTTGTCTGCCTATCTCCGTCCCTGAATA
GTTTCTGCACATTTTTTTAGAATAAAAAAGATAACAATTTGGTGTC
>Z27kG1_23542
CCCCCTCCCCCTATGGCAGCCATCCTCCATTGCTTCCTCCCCCAAGATCTCCCCCTACGC
AGCAAGGATCGAGAAAAGGAGGGGCACGTTGAATTGAAGGGGAAGAGAGGATCAAGGAGA
TGTTCTTCCCCATCTCCTCTTGAAGATTTCTTGGGGAAACCCTAGGTGGCTACACTCCAG
ATCATGTCTAGTACATTTCTTCTTCTTCGATGAAGGTGCTTGTTGCTCATCAAGGGGAGT
GGGAAGTAGCAGCACATCCACCTTCATTCTCATAATAATGCTGCCTAGACGCAGCCATGA
TTTAATTAGAAACTTCTTGTCAAAGGATGTTTGTTTTTAACTAGTCGTGCGCACTAATTA
ATTCAGTTCATGTTGTTATGGTTGTCTTCCCATTGCTAGCAGATTATTAATGTCTTATAT
GTTTTCTT
>Z27kG1_09504
CGCTGGCGCTGCAAGCTCGGGCAGTCGAGCCGAGCGCTCCCTGCTCGGCGGACGCTGGCC
GTGGCTCGCCCTCGCTGTGCCGACACGCCGGCAACCATCTCCCCTCCAGAGCTAGCTAAG
GAAACAGGGCCAAAGTGAGCTCCAGGGAAAAAAAAAGAGCACCATGGAGAAAGGGGACGT
GCTGGTGGACCTGGACAAGCTCCCTATGAAGCGCCTTGAGGCCATCGACGAGACTGGCAA
CGAGCACTACCCACCGGACACTAGCAACGAGGAGCAGCGGCTCGCGGCCATCCGCCGGAT
TGACTTCTCTTGGGTCATAGAGAAGGATGCAAAGAAGGCCAAGAAGGCGGCTGAGGCTGA
TACTACCCAGCAGGCATGGCCCTGGCAGGGCCTTATGGAGAGCCTGCAGCAGGCACATCA
GGAGCTCTCCGTCGTCATAGACCTCATCGGCACGGTTGAGGCTAATGACGCCATGGCAGT
CGCCTCGACAACGAAGCCCAAGTCACAGCCAAACGAAATACTAGTTGACATGGCAGTGTG
TGCTGCCACCAAGCTCCAGTGCCTTAGGCATTTGTCACGGTACTTCAAACAATCTGCTAC
GACAATGGAGCAACAGTTCCAAAAGGAGACTAGGTTCTACAGCTCCTTAATAAGATTACA
GCAGAACTGGAAAGTGAAGCGGCAGCGGTCTGTTGGGAGTCCAGGAAGTGAGGGCTTCAT
GTTTGATCTAGTTGATACTTCTCAGCTAGACACAACAACAATGCCTCGATTATCACCATT
ATCTTTGATTCCAATTGATCAAGACTCTTCAGGCACTTTGTCTGTACAAATTCCACAGAA
GTGTTTCCATTCCTTGAGCCTTCGATTTCATGGAGACATAGCCAATAATGCAGAAAGCAG
TGCTGTCAAAAGGAAAGAAGGCACATTAACCAACACTACTACCGGAGCCGAAAATGATGT
TTTGGAGAACGATGATGTCAATAAGTCTACTGAACATGCACATTCCATCTTGCGCGACAT
CCATAAGTCCATATTTGAGGAGCAGGTTTTTGATATGGTGATCCAGGAGACATTTATCCA
ATCTCAAGGCATCAATGTTACTGGAATGTGCGAAGATTTTCTCCAATTAGCGATTGGTCA
GGAATGTTCTTTGTGCCTTTCGCATGATCTCTCTGGGCAGAATAATAACTCGGGGACAGT
AGGGCAGGAAGATCATATGGATATAGATCATACTGGAAATCTTGCAGTAGCCACTGTAAA
TGGGAAGGAGTCTTCAAATAAGGATGTGAGAGGGTTTCCTAACCCCAAAAGCTTAGAAAT
TTACCTGCTACATGTGTTCCATGAAGGCATCCTTAGAAAACTCAGGGAGAAATCTCGTCA
TGTGGTTCGGTACCAGAGTTCTGCTCAGGGTACACCTGACGAGTGTGGCCTGCTAAGTCA
TTTTTGCATGACAGTGTCTCACAGGATATTTTCTAGCAAAGTACATTTGGAGCTTG
>Z27kG1_19773
CTCCCTCCTCCTTCCTCCTCCCTGCAAATCCTGCAGGCACCACCGCTCGTTTTCCTGTCC
GGGGGACAGGAGAGAAGGGGAGAGACCGAGAGAGGGTGAGGCGCGGCGTCCGCCCGATCT
GCTCCGCCCCCCGAAGCAGCCTGTCACGTCGTCCTCACTCTCAGGTACCCGCATTTAGCC
TTCCTGGATTGTTATGGATCACTAGTGCCCCCCCTGCCACTGTTCCATAGATTGTTCCGA
ATGGATTGGTGAGGAATCGACCGGCGTTCGGTTCTGGGTTGCTGAGCCCGGCAACGGGCT
CGTGGCCGGCCGTCGATTCGGCAGCGGCACTCGCCGTCGCGCCGCCCGGTCGGGTCGGGT
CGGGTCTCTGCAAACTCGCCGTAGCGCCTGCCGGTCGAGCTTTGACACCGACCTCACCGG
CGGGCATCCGCGGCCCTGCCGATGTGGATTTCAGGTTTTGCCCCGATGAATCCACGCTTG
TTCCTCACCAGATCTGTAGGTATGATTCAGCGAGTGGTGCCATTCAGATATTTTGCCCGT
GCAATGGGACCGTGATTGATCTCCGCACCTCCTGCCGTGACCACTCGTTTTGGGAACATG
GCATGCCACCTTTAGCCACGCCCACGAGCTGACGAGCTCTTCGCAGCTCCCGTATAAAAA
GCTGCAACCTTTGCAGGTCTTTGACTCCAAAGGCGGCCTCTTTGTTTCGGCGCTCGCCCC
CCTCCATGTTGGGCATGATGCGTTGCACTTGGTGCCCGACTCCTCTGTTTTCTAGCTCCT
AATTTTTTTTGCTGATGCTACTATAGTACTATTAGCTAAGCGCGGAGTTGGCGATGACTG
CGCTCAAGAATCGACCTTTGGCTCGGGCAATCGATGCATGGACGAAGCCACTTGTTTTTT
TTTTCTTTGGTCATGTTTTTGACATGCGAAACTGCGAAGGTGGCAGAGTAGGTGGATCTT
TCTGTCTATGTTTTGGCCCTACTTGAGAGGAAGAGACAGTCGCCACCGTGCAAAGTCCCA
AAGGCATCCGACGGTGGCGCGTCGATCGTTACGATGCCAGACAAGCACCACGGAACGAGC
CACCTCCCCCGCGGCCAGCCCGCCATCGAGCAGGTCACGACTGAGATTGAAAGAAACGCG
ATCTAATTTTTGTCTTTTCTTTTCCTGTCCCAAGTTCCTTAATACTTGATACGTGAGCTC
TATAACACTAGAGGTTTTCCATTCGGAAAAATATGTTCGCTAAAGTCGGTCTCTGATTAA
AGTCGGCTGCTTGACGGCTGCAACTGTAATTTATGTAATTTATTAAAACAAAAACACTGT
GTTGACACC
>Z27kG1_20736
CGAGCACGCGCTCGCTTTCGCACTGCGCCGCCGCCTTGGTCCGCTCCGCTATATATGCAG
AAGAGGCTGAGCCGTGAGCCCACCACCACCACCACGACCACCACCGGATAAACCCGTCGT
CGTCTTCCTTCCCCAGAACAGAACCCCGTTCTGTGTGTGGTCTTGGGTGGGACGAGGCCG
GAGCAGATCGAGCCAAGAGACGAAAAGAAAATGGCGGCGTTGCGCGCGGTGAAGGCGCTG
TGCGGCGCGGAGAAGGAGTGGGTGGTGGGCACGCACAAGGCGCCCGGGGCGTGCCCGCGC
TGCGGCGGCGCCGTGGTGGCCGTGGACGTGGAGAGCGAGCGGCGCGTCCTGGGCCTGCCG
CTGTGCCTCAAGAGCAAGCGCAAGTACTCCTGCACCAAGTGCCTCCGCCGCCTCGTCACC
CTCTACGGCTAGGCTCCGAAGGCGCACACACACCAAGTGCCGGCGGCGGGCCACGCTGAG
GCTCCGTCCGGCGGTAGCTGGATCTGGTCCGCGCGTCGATCGACCTGCTAGTGCTAGGTG
GTGTTGCTTCGGTCTTGGTTGAGGCGAAGACTAATGTAATGTGTTCTTATAGCCGGTAGT
AGGAAGCTAATCAGTGATTGTAGCTGCTTGTAAATGTGAATTGTAGCGGTAAGAATAATA
GTTACTGCT
>Z27kG1_22702
CTCCGCCGCCGCCGCCCCTTACTCCTCCAGAGTTGCGCCTCCTCCTCCTCCTCTCCAGTG
GCGCCGTCCCCCGCGCCCCTTCCTCCTCGCAGTCACGGCCGCGCGGCACGTGCTCCGCCT
CGCCGTCGCCGTTGCCGTTGCCGTCGCCGCCGCCAAGTAAAGAGAGACAGGGAGGCGCAG
TAGACGGGGGCGTGGTGAGGAGGGAGTCAAGCGGAGGAAGGAAGGGGGACTGCGGCCGGC
GGCGGACTACCATGTCGTCTCTGGGAACTTCCAAGGGGATCCTGGAGATCGCGAAGTTCG
GCGTCTACGTCTCCGTGCCCGTCGCGCTCACCTACCTCGTCGCCACCGACTCCAAGACCC
TCAAGAAGCTCATGGGCCTCCGCCCGTACGTGGTTTACCCGCCTGAAGGCCCACGCCCTC
CACCGCCAGAAGAACTGCGCGAAAGGGCACGGGAGATTGCCCGGAAGAGGCAGCAGAGCT
GAATGTATGCTGTGGGTTCTCTAGGGGCGCCTGTGTGTGTGGCTGTGTCTATGGAACAAC
ACGGACGACGAATCCTCCCATCTCACGAGAACAGCCTGGGCTGGTCTTTAGCATCCTTTC
ACTGCTGCTGTTGTTACAATAATAATAATAATATACTGAGAAGCGAGAATCGGCTAGATA
TAATATAATCCCGTGTATTTTCTCCTTGGGAGCC
>Z27kG1_09733
GCGCGGGCGGGGAGGGGAAGGAGACAAGTGAACTCAGAGAAGAACTAGCGCGGCGGGCGA
GCATTGCAAGCCGAGCTGCAGGGGCCCGGAGCGGAGACCGGAGGAGGGAGACGTCGCTTG
CGATGTCACCGGCAGCATCCGCCGCCGAAACCGCCGTCGTCGTCGTCGTCGCAAGCGTCC
CGAGCCAGCAGCAGAGCAGCCACCGCGCCGCGGCGCCGTCCGTCCCGTCGTCCTACGCCG
TCTGGGAGAAGGAGCGGTAAGGCGTCTGCAGCTTTACGACGACGTCGTCGTCGTCTGCCA
CCTACCTACTGCTGCTGCTGCTGCAAGGGGAAGTAAAAAGGAACGGAAAGGGGGAAGGCA
TGGAGGTGGAGGCGGCCAAGTGCGAGTGCTGCGGGTTCACGGAGGAGTGCACGCCGGCGT
ACATCGCGGCGGTGCGCGCCCAGTACCTGGGCCGCTGGGTCTGCGGCCTCTGCGCCGAGG
CGGTGGGCGACGAGATCCGGCGCGAGGGGACCATCACCACGGCCGAGGCGCTCGACCGCC
ACGTCGCGTTCGCGCGCGCGCCGCGCTCCCGGAGGGCGCCCGCGGAGGACGACCTCGTGG
CGGCCGTGGCGCGGCTGCTCCGCCGCTGCCTCGACTCGCCGCCCGCGTCGCCTGCGCCGC
CGCCACAGAGCCGGAAGGTGGCCGCAGGGCCCGGCTGCCCCGATGGAGCCGACGCTTGAA
GCTGCTTGCTTAATTGGCGGCAATGATTGGGGGGTTGGTTCAGCTGCTGGTGGATTAATT
AGTTGTACTAGTACAAGAATAAACCTCCAGTGGCATAATATGATGGTACAAGTGCATGTG
T
>Z27kG1_11185
TGGGAATGTACATGCTGCGGTGGAACGCCTTCTTGGGAACCTTGGACAGTAGCTAACCCG
AGCGAGCCAGACACTATTCGTAAATCTTAAAATTGTCGCGCATATGCAGGAGTGTTCGGC
TTAATGTTCCTCAAGCCCCAGAATTTGAAGGCGGCGGCGTCCATAGTCCCGAAAACAAAA
TAATGAAAGAGTCAGGCAGCCGTTTACTTTTGTCATACATGGTGGTCTTGTCTTTTTTTT
TTTACAGCGATGTATTTTGCAATGTTGATTGGTGTACATACGTATCGGTCGGATGTTACC
TCCCTGTAGTCTGTCTTTTCCAACTATCGATTCTTGATTTCCAATATACTATCAAATCAA
ATTATTATCT
>Z27kG1_04380
CACCTTCTTCCTTGCCCCCAGCGTCCAGCGACGGCGGCGGCGACGACGACTCATCGCAGC
GGGGGAGGACGGATGGCCGCGTCGTGCGGCACTCCGAGTCCGGCTAAGCGGCCCCGTCAC
TCTGACGTCGCCTCCTCCGGCGGCGACTCTGATTCTGACTCTGACGGGGACCTCGTCAGG
TACGGCCGGCCTCACCTCAGCGCCTCCCCTCGCTCACGGACTCGCTCTAGAACATTCCTC
TTTCGAGTTGGATTGCGAGCGATCCTTTTCTTCTTGGTTTCCCGGCATTATCCGAGATGT
TCAATTCCGTGGTTGCGGCGGCAGTGACCTCAGGGAGATCGTGTGCCTGCTGCGGCTTAT
CAAGGGTGGGGCCAACAAGGACGGGCAGAAGATCTGTGAGCAGGTCATTGCCAGGTGAGA
TGCAAACCTGTAGGAATCCGAATCTCCTTGCGACTGCAAACAATTGGGCTCATCGCATAG
GTATTCGTTAATGTCAATGTTTTGTTGCATGATGCTGATGACTTACGATTGCACCGACCA
TTGGCCTGTATGATTACATTCGTCAGTTTTTGTTGCGTTTACATATTGCTGGTGAAATGT
TGTCCTATCTGCCGTCTGCAGTCAATGCAATTGTGCTACCATTTAGGCTTCAATGCAGTT
TTGGCAAGGGAACTCGTAATGGCCCGCGTTTTTTTGTAGTGAATGGATGGAATTAAGACA
ATATTTTTGATAATTGTGCTGTTCTGTGTATGGAGCTTTATGTTTCATGGATTAACCTTT
GGTGTTTTGTTGATGTTGCTGTGCCATATAGCTTGTGGTCTGAATTTCTTCCTAAAGTAG
TATTACTCTTCTTGCAATGGAGGTCCGGTTCGGCCCTCGTCCCAATAATATGATAGTTGT
AGTCGCATAATTGTAAGAGTGAGTTTATCCATGTGACTTGTCGAATTTTTCTCTGCTGAG
TAGGCTAAATGCATGGTCTGATGAAATCTGGAGGTCCTATTCCTTCATCTGTATCACTAC
AGTTTGTTGTTAATTGTTTCTTAACCTGTAGTGTGGCAGCAGATATTCAGACTATGCTAG
AAGAAACCCAACTGAAATTTGAGGAGGAAAGGTATTTGGTATTTGAACCACTCAATTTTC
CCCCATTAACTTACTGAGAGCATCTGAAGCCAGTTATAATTACGGGAGCTAAACAAAAAT
ATACATCTTCTGTGAGAACACACTAATCTGTGTTCCTATTTGTGCATGCAGACAGAATTC
GTTAAAAGTACTGTCTAACACTTCCAAAGAGGTATTCATAACAACCTGTACTCCAGGGTT
TTATTTTCTTCTAAAATGACATGGATTTGTACTTTAGCAGTGTGAGAGTTCACTGAACGA
AGAGTACAGCAAGTTTCAGGAAACATATGATACGTTCTGTAAAGAAAAGGATGCTCACAT
GCAGACTTTCAGAGGTAGGTCAAACAAGAGCAGTATCAATTTCTTCACTTCCATATGAAG
CATGGCTCTTTTTTTTTCATTTCCAAAACAAACTACTAGCTAGGATACTTGATTTATTAA
TTCACGATTGAATTTAGAGTACACCTTGGAATGAACCTGTGTGCTTTGTTTACTGAAATT
TGCTTTTTGTTGACTTGTTGCTACTTGCTAGTTATACAAATAGATTTTAATTATGTGCCT
TTAAAAAGCATGGCTTGACAAAAACATTAGCCTATCAACTAAAATCCTTATACATGTTAT
CTGCAGACCTGTTGTCAAAAGTTGAAGTTGAAAAGAAGAAATTGCTTGAGAAGTACGAAC
ATCATAGTAAGTAGTAGGAAGACTTGCCAAAATTTGTGCGATGGACTCTTGTTTACTTGA
CTATCATCGTCATTCTTTCAACCAGTGGAGGAGGAGACCAACACATTATCGGAACTTGAC
GAAACAATCTCAGAGAAGGTAACACATGCGGAACATTCTGTCAGAAGGGTGAACCAGGAT
GGCAAGTCATTTATCGTCTTTCGCAAGTCTACTGGCTTGTTTCTTGATTGTGGATCTGAT
GATGATTTTGACCTTGATGAGTGGCGCTGCTAATAATAATTCATATAACAGATAAATGGA
AGCCCTTAGTTCTTTCTTGGCCTTTCCTCTTTTTTTTCCCCTTACCTGGCGGACTTTAGT
AGCATACAATTTTATTGTTACTATAGTCTAGTAGCGCATTGTATTAGCCTTCTTCCAGAT
TAGTTTGTTCGCAATCCTGAATTTGGTATCGAGCTGGCTGGATACGTACAGATGTATTCT
GTTATTTTTCCACTTTGAAAGCAGATATTCAAAAGGATCATCGATCTGCAATTATTATAG
TTTGCTCAAGAAACTATTATTATTCAATGACATCATTGTAAGAAAC
>Z27kG1_07689
AAAGCTCAACTATATCTAACAATGCATATCTGTGTGTTGCTACCTGGGATACGAGGGCTC
CTCAACCATCACAAATTGAGTCTGCCGTGCGATGGGCTGTGAGACAGCGGTCACAGAACA
AACCTGTCTATGTCCACTGTGCCTATGGTAATTTTGCTCTTCTGCCTATGTTTGGATAAG
GAACTGTGTTGTCTTTCATATATGTCTTTCTTGCAAATAGATATATTTATGTTCTTAAAT
GTATTTCTGTGGATTAGCCATATTTAGATAACTGTTGAGATCATGATGATCCACAATGGA
ATTTCATGTATTGGCGAACCATATATTGTGTAGCAACTGGAGTCAGGAGACAACAGTAAG
CTGATATGTTATTTTTTTCATTTCTGGTGTCATCTTATTTCATGCGACTATTTGCCATGT
CTTATTTAGTTGTTCTTATCTGCAACAAGATCATAAGAAGTAAAAATGCCATGTATAAGC
TGAACAGCATTTGCATTACATTCAGACAGTATAAGGGTCATCATATATGTTGTGTAGATA
GTCTTATAATAGTATCAGACTTTAAAGAGATTTTTTAGCCAAATTTAAGCTTAAACATTG
AAAGAAAATTAAGCTCTGGATATGTGCTTTGGCTGGACTTTTAGGTTTGGCTCTTAGCTT
AAACTTCCCTGTTACTAATTTTAAAATAAAACCTCTTTATTAAGTCTTGTTCTTACCACT
TCCTCACTTACCTAATATGCCATCAAATTGAACTTAAGTCCAATAATATTGATCGCTTGG
ATTTCTTTATGTGATGGCGTGTTATATCTCTAACAGGTCATGGCAGAAGTGTCTGTGTGA
TGTGTGCGCTTCTTGTCGCATTAGGATTGGCTGAAGATTGGAAAGCTGCTGAGCAAATGA
TCCATGAGAAGCGACCTTCTATTAGCATGAACACTCTTCACCGCAAAAGCTTGGAGGAAT
GGTCAAAACATTTGCTCCCCTCTAAAAGAAGTGGGGAAGCAGATGTGAGTTCTGTTATCC
ATTCGGATTATAACCGGAAATAAAATTAGACCAGCAAGAGACAGGCGTGTTCAGATATTT
AAGATGCATTGTACATTTGGTTGTATTGTTTGCTCCTGTCCTAGTGAATGCCTATGGTTC
AAGTTACCATTTTGTGGTAATTGTGTTGTAAAAACTATATGTATCGAATTATATTAGTAC
TGTAGCTTTACACAGTT
>Z27kG1_21332
CCGTCAACTGCCTCTACCCCACCTGCTGAGGTGGCTCGCAACCGGCCAAGCCCTTTTGGG
GCTGCAAGGCCCCGGGAGGATGTGCTGGCTGAGAAGGGGGTGGATTGGAAGAAGTTTGAG
AATGAGATTGACCAGAAGACCAGCCGCCCTACCAGTTCGCACTCCAGCAGGCCGAATAGT
GCTCATTCCTCCCGCCCTGGCAGCCCTGGGTCACAGGTTTCGGCCGTTGGGAGCGAAGGA
GCACCAAGGGCACGGCCAAAGGTTAACCCATTTGGTGATGCCAAGCCAAGAGAAGTGGTG
TTGCAGGAGAAAGGGAAAGACTGGAGGAAAATTGATGTTGAGCTGGAGCATCGTGCTATA
AATAGGCCGGAGTCTGATGAAGAAAGAAATTTGAAAGAAGAAATCAACCTCCTGAAGGTG
GATCTTAAAGAAATCGAGGGAAAGATGAGTAATGGTTCTGAGCAGACATCGGTAGATGCA
AAAGATTTGTCTGAGAAGATATCTATGTTGGAAAGCCAGCTTGAGCAGCTTTCAAGGGAG
TTGGATGACAAGATTCGATTTGGGCAAAGGCCACGTTCTGGTGCAGGCAGGGTTACAACA
CTTGCACCCACTAGTTTAGGGGAGGAACCACAGGCTACAGTGGTGGACAGACCACGTTCT
CGTGGTGGTATGGAACCACCCCCAAGGCAGGAAGAAAGATGGGGATTTCAAGGAAGCCGA
GAAAGGGGCTCGTTTGGTGGAAGCAGAAATTCAGACAGGCCAATGGCAAGACAGAGATGG
TGAAGTTGGGACAACAAGCATCTCTTAGGGACACTTCTGGATCGCAGTCCCTTTTTTGTT
CTGAAAGGATGGGCAAAAATAAGTCGTTTTCTGTTTGTCGTGTTTGTTTGGTCTTAGAAG
ATTGTTGAGGGTGGAGATAACTCCACATGAAGCTATTGGTTGTCAAGTCTGTATGCCGTA
GGATGCTTTACATTTCCCTTTTTGCCGTCTTCCATGTCAAAACAATATCTGGCAACCTCC
GATACTAACTGTTATTCATGGGTCACTGAATTCCGGATCAGCTTTTGTCATAGGTCGTTT
ATTTCAGCATTGAGTAATGGAAACCTTGAATTTGCACTTTT
>Z27kG1_11729
TTAATTAAGGGGGAGTTTTGTTTAGTCAAAGGAAAAGCATTTGAAACAGGGGGAGAAAAT
TTCAAATCTTGAAAATGCTTCTCAAAATCTTATTCATATACCTTTGACTATTTTGCAAAA
GACTTTGAAAAGAACTTCCAAAAGAGTTTGCAAAAACAAAACAAATGGTGCAAGCATGGT
CCAAAACATTAAATATGAAGAAAGCATTCATGCAAATCTTATGAAATAATAGATTGGTTT
AATTCCAAGCAATCTTTGCACATATATTTTGCAAACTAGTTCAATTATGCACTTATATAT
TTGCTTTGGTTTGTGTTGGCATCAATCACCAAAAAGGGGGAGATTGAAAGGGAAATAGGG
TCAAACCTTTTCCTAATTGATTTTGGTGGTTGAATTGCCCAACACAAATAATTGGACTAA
CTAGTTTGTTCAAGATTATACATTCTACAGGTGCCAAAGGTTCAACACAAACCAATCAAA
AGAACAAGTTAGGTCTCAAAAGAAAGGAGCAAAAAGGAAACCGAAGGTTGCCCTGGTCTG
GCGCACCAGACCGTCCGGTGTGCCACCGGACAGTGTCCGGTGCACCAGAGTGAATCAGAT
CGAACTCTTCACCTTCGGGTTTCCCAGGCGCAGCTCCGCTATAATTCACCGGACTGTCCG
GTGCACCAGCGGAGCAACGGCTATCTGCGCGCAACGGTCGACTCTGACGGATGAACAGTA
CCGCGGCAGAAGTCAGAGCAGCGGTCAGAGGGGCACCGAACTGTCCGGTGTGACACCGTA
CTGTCCGGTGCCACATGAGGACAAAGTCTCCAACGGTCGACCAGCTCAGAGGCCTAACGA
CGAGGTGACGTGGCGGCGCACCGGACACTGTCCGGTGGCGCACCGGACTGTCCGGTGCAC
CCATCGCCAGCAGCCTTCTCCAACGGCTACATTTTGGTTGGTGGCTATAAATACCACCCC
AACCGGCCACTTCAAGGTGTGGGAGCCCAAGCAACATTCCAAGTCATCTAGTTGACATAC
TCAAGCTCTCCCAACCACATATATTCATTGATCCATCCTTTACACAAGATTTAGACCACT
ACAACCAACACAAGTGCCACAAAAGAGAAAGCGAGAAAGAGAGAGCTACTCATTTGAGTT
TAGCACTAGTGCCTTGTGAGATTCTTTGAGAGATAGTGTGTGCTACATCTTGTGTTCATT
TGCGCGTGGAGTTTTTGACTCCCATTGAACTTCCTCCAAAGTTTTGGAGGCTTGTAAAAG
CTAAGCAAGAGACACCAAAGAGTGTGGTGATCCTTGTGGGGTCTTAAGTGATCCTTGAGA
AGAAGAAGAGCTCGCCGATCTTGAGTGATCGGTGGAGAGAGGGAAAGGGTTGAAAAAGAC
CCGTCCTTAGTGGACTCCTCAACGGGGACTAGGCCTTCGAGGGCCGAACCTCGGTAAAAC
AAATCACCTGTGTCTCGTGTGCTTATTGCTTGTGATTTGTTTGTTCTTTCC
>Z27kG1_05306
CGACGACCGCTACTTCTTCAGCGCCGCCGCCGCCGCGTGGGAGACGGGCGAGGGCGCCGG
GTGCTGCTACGGCGACGTCGACGATGATGAGGAGGAGGACGACGAAGAGCCGAGCTGCTG
CGGCGATGGCGAGATGCTGCTGGAGCGCGTGGTGGCGGAGGCCTGCCGCGCGAGCTCGGC
CGGACGGTCGGTGGCAGCGGACAGCGGCGAGGACGCCGGGGTGGACGTCAAGGCGGACGA
GTTCATCGCCAGGTTCTACGCGCAGATGAAGCTGCAGCGCCAGATCTCGTGGCTACAGTA
CAACGAGATGATGGAGAGGAGCATCAGCTAGATTTATTTCTTCGTTCATTCTTGCTTACT
ACTAGTACTACCAGCGATTGAGCTTGAGCTCTGTACATTTGCTCTAAAATTTCTTTTGTT
GCTCCCAAAAATTATTATTACTACAATACATATACATGATAC
>Z27kG1_11735
TCCCTTGTCAACAGCACCACCCCCAACTAAGGGTAGTGCGGCATAGAACACCTCGAATGC
ACGAAGTGCAGATTTATCCCTGTCGCCGAGCCCCCGGAGGATCTGGCAGTAGTCCTCAGG
ACCAAGTAGCTCGCCCCGAAACGACGAGAGGGCCGAACCAAGCCCTCGCCTATCTTCAGG
CGCGACGCGGAGCAGCTTCTCGACACAGCGACCCGCGGCGGCTGAGGACACGCGCCCGCG
GTCCTGTGCGCCCCCTCCGCCGCCGCCGCCACGGGTGCGCTTGGAGATGGTCTTGGTGGT
GCGCGCGCGCCGAAACTCCGGACCGAGCG
>Z27kG1_10384
CCCTGCTTTGTTCAGACTTCAGAGCCCTTCCTCTTGTGTCCGTGCAAATTGGTGATACTT
GAACAGGGATCTCCTCCATATTAGTGAGCAGGATGTATAATCCTCCCAGTGGGCAGGACA
TGTCCTACTACGATCATGTGCAGAAGCGCCATGAGGAGAAGGGCTGCCTATATGCATGGT
ATGGTACTCGCTAACCTTTCTGTTGTTTCTGTTCTTCTCGATTACACCCATCTCTGTTAT
ACATGTGTGTGTGGTTTTGTTAACATAGTTTCCACCATGATACCCGTGATGAAAACTAAG
AACACTTTGAACTCTGAAACTTGTCTTCATTCATTTCTTTGGGAAACAAAAGAAGGAGGA
ATCTTGTATTGAGACTTGATGTTAAAAGCTTATCCGGAGTTCAGTTTCAGAATATTGGTT
GGTTTAGTTGGATAGAAAGAAGTGTGGAAAATAATTCACAAGTATACTCCTGGCCTCATG
GGTTCGAAACAGCCTCTCCGCGTTTGCAGAGAAAGCCTTACTTTGGTTTCTGTGTCACAA
GATCAGCCTAACATGAACGAGAATACCTTGGAAAGACCAAACTAGGAAGTCATATGCAAC
ATACACCTTCATAGAAACCAATTATTTGGAGGTCTCGTCTTGTACTTTGAAATTGAGTTA
GGAATACCAGCCTAGGTATATTAGTAAATATTATTCAGCAGCGACTTTTGAAAAGCGGTT
TGAGTTTTCAAAAGAGAAAACCATGTACAGTTTGAGGTTTCCAGAAAAAAATTGAGTAAA
CATGAACTGGGAAGATATCCCTCCCATATGAAAATTAAGGGAACATGCAGTTCTGAGTTC
TCCTAAGAAAACCTCCGAAAGTATTCTTCGTGCTCGCTTTCCTCTTGGACCATGTGATGT
GAGTGAGTTCACGGCATTGCTAGTTTTCCTCTTCTTTATTAGTCTTTATTTCGGCACGTC
CATTCACCCTTTTTCTTTAGCATCTGGCCAGCGAAACAGAGCAAGGGTCCATGGCTATCG
TTTTCAAGGTCCCCTACTGGGCTATAAATCCACGACAGCGAGGCTGTGGTGCCTTTGGCT
CATGTGAATGATCAAACGGGAAATGTCAATTTGGTTGTTGCTAGTTGCTGGTCCTTTTCA
TGTGACATCTGCCTTCGTCTAGATGCGATGTTTGTCCTTGGTTCACATCGCTTCTGTTGG
AACAATTATCCTCTCGACCTTGAGCTTCAGCTAATGATTTAGGTCTGAGTTCAGATTTTG
AGTAGGCTGTTGGCTAATCAAGCTTCAGTTAACAAAGGAAGCTTTTTTTCCCCCTCTCTT
TTCAGCCTGTTCACTGCGTGCTGCTGCTTCTGCTGCTTCGAGACCTGTGAGTGCTGCCTC
GAGGCCATCTGCTGCTGCTGCTAGTTCTGCTTGGAGGGCATGGGCGTCCATCATCGTGGA
GATGTGGCCATGCGGGACACCCACCGCCGAATAAAATGCTGTACTTATATGCACGCACGT
TAGAAATGCATTAGTGTCTGTTTGATGTGATCTTGTGTGTGTGTGCGCGCGCGCATCTTC
ATTTGCACTGGAAAATGCTTTATAATTTGTGAAGGCCTGTAAATCTGTTGTATGTATCTT
GGTCAGATGAACTCTATTATTGTGC
>Z27kG1_13028
GCTAACAGTATAGTGTGGCCTCGCATGGAGACTTTCCCTCCTCGCTGGCCCCGCATCTGG
CCCGGATTAACCGCCTTGGGCTCCCTCCCCAGATTGCCCCACCCACCGTCAGCCTCGTCA
GGTATGTCTCGTGTTCCCTAACCTTGACGCTTCTCCCTTCTCGGCGCCTGCTTCGTTGGT
TGCCTTCAGCGGACGCCGCCGATTCGGCTCTCCTGTTCGGCGCCCTCCCCAGATTGCCCC
ACCCACCGTCAGCCTCGTCAGGTATGTCTAGTGTTCCCTAACCTTGACGCTTCTCCCTTC
TCGGCGCCTGCTTCGTTGGTTGCCTTCAGCGGACGCCGCCGATTCGGCTCTCCTGTTCGG
CGCCGTGTCTTGCGACAGACAATGCTACATTCTGGAGTACATGGATTAGATGGGTGTTGT
GCACTGCTTTTATATGGATCTAATGATTGTGGCCTTGAACGTTCTCGCCAGGCATATCTC
ATGTTTTTACATGGATTAGATAAGTACATGAATCTTTATTTAGGCCTGTTTGGTTACTTT
AGTCTAGGGACTAAAGTTTAGTACTCCATATCCAGCTTGATTTGAGGGACTAAAAGTATC
CATAACGCATTAAATGACTCGTAAGAAACCAAAATGCCTCTCATCATTCTCTGGCATTAG
AGCATCTGAAATAAATGAGAGCCAAAAGTGGAATTAATATGGTTTAGTCCCTTTTATCAC
CCCTTTAAGGGACTAGAGACTAAAGCAGTTTAATCCTTGTTTTAGTCCTACTATTTGGCA
ATTTATAGACTAAATGAGACTAAAATGGAGGGACTAATCTTTAGTCCTTGGAACCAAACA
GGCCCTTAACCCGAAGGTAATTGAGATTGCGAAGAAGATGAAAGAGGAGAGGGTCAAGTT
GTTTACTTCAGAATATTTTGCTTACAGATGATACGACTAGATCAAATCAGTTGCATTGTG
AGTTGTGACATGTTGGCAGGATGTCAGTTTCCCTTTTAACCTGGCTCTTGTTTGCTTCCT
GTGTAATTTGTGTATATCCCTGTGATGAACATTTTAGTAATCTGGGTGCTCATTCAATTG
GCGCGCCCTCCTCATCACTCTTAGATGGGGAGGTTGAAGGAACCCATATCGATGATGTAT
ACACCGTTGAGATGTTTGCTTCTCGTGTAATTTGTGTATATCCCCGTGATGAACATTTTA
GTAATTTGAGTGCTCATTCAGTTGGTGCTCCCTCCTCATCACGCAAATAGGTACTGAAGC
CCATATGACTATGCAGATCTAGGACAGAATGTTTGCAATAAATACTGACATGGATATCTA
GCTTTGGCTTTGAAAGATGTAGGGATCTTTTGTTAAATTGATTTACCTAGGGTCCTGCTA
CAAGAGCTTACCTGTTACCTCGTTATATCTTTGTGAGATTACAGCAAAAGTATCCAATTT
CTACATATTTTACTGCTACACAGATTTGTCTGTCTGTTTGGTCATGGATATGGTTCGGTT
TTACTGCTGTAAAAAGGGATTAAAAAATCTGCAACCTGATTTCAATTTTTATTTTTTATT
TGCATCACGATGAAATGGTAGGGTCCTCCCAGGACAAACCATGCTCCGGAGACAGAGGCG
GCAGAGCTGGGGCAGGAGCAGAGCCATCACAGAAATTCTTGTCTCCAGATTCTTGGTCAA
AGGAATGTTGGACACCTGCTAGCCAATGTGCAGCCGCGAGAGGTCTCAGACAGATAAGAT
GGTCGACGGCATGGACTTCGAGGAGCTCTGCAGCGACTTCGAATGCATAAGCAGCCCCTA
CGTGGAGTCCATAATGAGGCAGGTCGCGCGGGACATCTTTGAGCTTCGCGAGGATAACCG
CGCATTCAGCTGCTACGCCGTCCCCGTGAAGTATGAGGCTCCTTCCTGATGATAATTTAT
AATGATAAATCGAGGAAACTCCAATAAGTTTCCTTCCTTTTTTTCCTTTCGTTTTTCTCC
CTTCTCTGATTTTTCAGTGTGGAGGGACTGGACTTCCGACAAAGGAAATCACAACATTGT
ATATGATTGACTTGTAATATGTTAGTAAATATGTCTGTACGTTATGAC
>Z27kG1_20411
ATCGCCACCAAGAACAACAATCTTGCCACCAAATGGGAGGATTGCATTTGAAGGTGTTTG
CTCAGAAAGAATATCTTGCATAGTTCTATCCAGAGCCTCAAAGCAACGACGATGTGTCAT
TGGCGCTTCATCCCATATAATCAGAGTGGCAATTTGTATAAGCTCAGCAAGCATGGTCCC
CCGATTTACGTTACATGTGCTAGCATCGTTTATGTCAAACGGTATTTTAAACCTTGAATG
TGCAGTGCGTCCTCTAGGTAGTAGAAGAGATGCAACGCCTGACGATGCGACAGCTAGCAC
TATTTTCTTCTCGGAACGTAAACTCGCAATTAAAGTGGTCCATAGGAATGTTTTGCCTGT
GCCACCATGGCCGCAAACAAAGAAGAAACCTGGGGATCTACTGTGAACACGTCCTATTAT
AGTGTCATACACTCTCCGTTGGTCATCATTCAATTGCGCAACTAAAGATGAAGCATGCAT
GGACAACATCAAAGGATCAGGATCCATCTCGTCATTAATCAATCTATTTTCACCCATATA
ATGGCAATGATTAGCGAATCTTGGTAGGTCGTAATCATTTATGTTCCCGCCACTGTTCGC
GAAAACGTCCGTAAGGTTTTGTATAAGTAAAGACATGAGTTGTTCTTCAGGGATATTGTA
GTTGGGGTTTCCAGTCGCGTCTCTAAGTCTACGGCTCATGTCATCCGTAAAGTAATGCCA
GTATTTGTCGAACAGTGCACGTACGTTCCCAACGGAACAGTACAAAACCACAGTGACGAA
CAACTGTCTAAGTTGGTACGCAGATGCGGACACAATCGCCTCGTCAAACAAAAGGATCCA
TTCATTATCACCTTCAAGTAAACCACGAGCCTCACATGCAGCACGAAATGTACAATACAC
ATGTCCGTTAAATGTCCTGACTTCAGCATAGTTTGTGGCCCCCTTAACAATCATCAGGAG
CATGCGCAGGTAATACAGTTCTCCCGATGCAGGGTGCACGTAGTATATACGGCCAATCTT
AGCGCAACGTGACCTTTTTCTCCATAATCGGTTTGAGGCATCCCATGTCCACTCTTTGGG
GAAATCGCAGTATGTGAGGTGTCTGGCCTCTTCATGTCTCAAATTAGCCTCGAACCATTC
AGTTAACATCGTACTTTTCGCTAAAGGGCTGGATATTAGCTCCTCTAAATCTGTTCCAGG
TTCATAGCGCACATGGTTTAGGCCAGGAAGGTGTACAGCTAATCGTTCAACAGAAGGAAC
TCTAAAGTGAATGTCGTACTCAAATGCACGCCACAGAGCCTCACACGTAGATAGGTATCT
TGCATCAATGTATTCTTGGATCTCATTTGGCGGGGCAAGATGAGAACCGGGTGAACGGTT
TTGTGTTTGTGCAGTGGACTCAAAATATACTTTTGCTCTATCAATTCCCTTTGTAACATA
TTTGAATAGATACTTGATCATGTT
>Z27kG1_11758
CCGCCGCCGACAGGGAACATCGCCGGCCGAGATCGGCTGCACATCTGTGCTGCTTCAGGG
CGCCGGAGTTCGCGTCGTCGTTCGGTATGCCCAACTCTCCTCCCACCTTTTGTCTCTCTA
TATAAATACCTGCGCGTAATTCGGTTAGATTTACTTTTTTGTTCCACGAGTTTAGGGGTT
CATTTGATGCGTGTAGATCGTTGGTTTTTGCTTGTCATCGTTGTGGTAGAGTTCTATGGA
TGGTGTGTGATCTGCCGATCTCAAGTGCGTGAGCGTGGCTATAGTTGTGAGGATCCTCCG
AATTAACCTTCCCCTGTTTGATCGATCTGGGTGGTGGTGGAGGGGAATTTTATCGTGCAT
ACATGATCTTATGGGGGTCCAGCTCCAGCAATGATTAGGGCGGAGGAGTTAATTGTAAAT
TAAAATGTTTTAGCGCTGGAATTTGGGTGACCAGTAGATCCTACCTTTTGTAGGGAAGAA
AGGTAGCGCTTAGGGTGAACTATTATATGATAACAAGCAGGGTCTGTTCTGCTTGCCAAT
AGGAGTATACCATATGCAATCAGTTACGTATGGCCGATCCTAGCATGCTCAAGTGATGTG
CAGTAGGAAATTGGGATGATACTCGACCATTATATGGGTAGCATTCCAGTTTTCTACTGT
ACATCATTCCAATTGCCTCTGCATAAATTTTTTTCATTCTCATTAAATGATGTGCCATAT
CAGTGATCTGGACGATGTGGCAAACAATCGATGAAGAAAGAGACAAAATGAGTTTCATGG
GGTAAAATACCTAGGCATATTGTCTATTGCTTGTTACATACCAAATCGCACCCAACGAAA
CTCTCTACTGGGGAGACTATTCAACAAAGATTTCATTTCTTTCTTGTTTATGTGGCATCT
TAGAAACACAAATATGAAACCTACCCATTGAGAATAGCCTAAGGGTGTTGTGGCTTTTGA
AAAAGTTGTGTGGATTGTGGAAAAGCAGTTGTGGGTTATTAGCCGAGGTCGCGCTCGGCC
CAGGCAGTAAACCTGTGCTCGAGGTCGCGCTCGGCCGAGGCAGTAGACCTGTGGTGGCCG
AGCCGCGCTCGCCTGCTGTGTCAGATTTTCTCACCTTATTCTTCAACGTGTTACAATCTA
CATTCATATTCTCTCAGTCTACACTTCAGCTGGCTCACAGTTTGATATATATAATCTGCA
TGTTCTTTCTTCAGGTAACTTGCGGGGTCAATGGGAGGAGGGAAAGACAAGCATGACGAG
AGCGACAAGGGGCTCTTCTCGAACATGATGCACGGCGTTGCCGGTGGTCATGGGTACCCC
CACCAGGGATACCCTCCGCAGGGCTACCCACCGCAACCAGGAGCATACCCGCCTCCCCCA
GGGGCGTATCCTCCTCCTCCAGGGGCATATCCTCCTCCACCTGGGGCATACCCACCACAA
TATGGGTACCCTCAGCCAGGTGGCTACCCACCTCAAGGTGGATATCCTCCTGCAGGCTAC
CCCGGCTCATCTCACCAGGGTATGATCTCCTCTTCATCAGTTCTATACTTAGTTTGTAAC
TTGGAGTGAGATCAGAATAGCTAGCAGTTGCATCGGTACTGACACAACATGGTATGACTT
ACTCTGCTTAGTTTGTAACGTAGAGTGATATTAGAATAGCTAGCGGTTGCATTGGTACTG
ACTCAACATGGTATGAATTACTCTGCGGTTATGTGCTTTACCTTGGAAATCATGGAGCCT
TCACCATGATAATATCTAGTAGAGCTTTCCTTTCACAAAAGAAATGGCTATGAGAATAGC
TAATTTGTCTAACTCCAGCAAATACTCGTATTTGTAAGTAATAATAATACAACAGTTTAT
ATAGTACGTAGTTTGAGATTGTTTTGGCTTGCTTGCTTTGTTATATTGCTTATATATTAC
ATTTTATTGTCCAGATTTAGAATTGTACTAAACCAACATTTACATATACATTCTGTAGCT
GTAATGTTGGAAATTGGTATTTCTGTTCTGTTGATCCAGTAAAATATTGAAGCTCATTCC
ATGCTAACTGATGCTTCTTGTGATTCCAGGTTATGGGAGCAGCCACGGCGGGGGCCACGG
GGGCCACATGGGGACGGGGGCAATGCTAGCGGGAGGTGCTGCC
>Z27kG1_16227
CGTCCGCGTCGACAACGACGCCGCGGCCGTCTGAGATACCTTGGAGCAAGGATATCTGCA
ATTCGGTGCGGCTCATTGGGACTGTGGGCACCGATGTCGAGCTGCGGCAGCTGCCCAGTG
GCTCCGCTGTTGCGAGGGGTCGCCTCGCCGTATGGAAGTCGGCCACCGAGACTACATGGT
ATTACTGATTTGATTGGCGCTAGGCAATGTTAATTCTTCTACCATTTCTAGCGTCACCTA
TTTATGTCCATATTGTTGGGGGCCGGCAGTGGACAGTGGTTCGACTATCCGGGTCATTCG
CAGTAGGTGTTTGTAGCTTTGTGAGTGTGAGGGATGCGTGATTCTTGAAAGGTCGACGAA
GACATTCGGTAATATGTTGGCTAGAGCAGTTTGTGCAATTGATGTATTGTAGCAACAAGA
AAGATGATTGCCCAGACCATGGAATTGAGTTTTGTTT
>Z27kG1_10887
CGACCTCTGATTCCTTCGCATATCCCCAAAGCAAGCTCGAGTGAAGAAACTCACGAAATC
TGAAGCCAGCTGAGAGAGGCGGATGGGGCAGTGCCCGTGTTTCGGGTCCGCGAAGGCGGC
GGAGCAGGAGCGGCGGGCGGAGGCGGACCGGCGCGAGTCGCAGGATGCTCGCGCCAAGGC
CGCCGAGGCCGCGCAGAGGAGACAGCAGGACTATGAGAAATCGGCAGCTGGAAGGGCAGC
CAAAGCACAAATGAAAGCAATGAAGGAATCAAAGGCATCAAACCAAGGTGGAGAGCCGGT
TCTTAAGTGGCAGATGGGATCATGAGTTTCGTTTCTGTTGATTTGCATCCCTCCGCTTAC
TTTTGATGGCCGACAGAAAATTGATTGCGACTAATTTCTGATAGGATGCACTGTGATTGT
GTGATTATGCCAGTGAAGTGTACATCCGGTTTACCATCTGCTATGCTGTACATGCTATCC
CATAGACTGCCCAACTTCCCAGTTAAAAGTCACAAGTTTGTGTTTGTAAGTGAACAAAAT
ATATATTTTATGAACACATGTAGTCTCGTAGCATTTGCATGGAGGCTTTTACCCCACTTC
ATAGTATTTTTCAAAGCCATGTTTCATAGTGCGACTACAGTACTGAATTCTGCTGCAGCC
TTCTTTTTTTCCCTTCACATCATCAAGCATCCCCATGGAGATTCTCATATGTACCATGTT
CTGTTAGCTGATAGCTTATCAAGCTTTGGTATATGAAATGCTGAACACTCGTTGCACTTT
ACATGGATTGTTTTAATTTGAGTGTTACTCCATAGTTCCTGAG
>Z27kG1_14195
GTGCACGGTTCTACCTCCCTCTCTGCTCCACGATCCTCCCCAAGCGCGTAGATCCTGTCT
CCTTCACACAACACCGCCCCTGACTCACCGTCATCAACGGAAATTAAGTAACCGAGGATC
TCCTCCCCCTCTGCTCCACGATCCCCGTCATCCGCCCTGCCATCAACGCCCCCATCGCAA
TCTACTTCTCCGTTCTACGACTTTCCAAGGCCAGATCCGATGACAGCGTCGCGAGCCGCC
CCTTCTCAAGATCGAACTGGAGCCACCCTGCTTCTCAAGAAGGCCAATACATGGACGGCT
GCGGCACCGTGTCACAGGGCGAGGGAGGCCGAACGCTCTGGTGAACGAGGTCCGGACACC
AAAGAAGCCAACAAAGGAGCCGACGTCGGCCGTGAAGCAATGCAAATCCCGGCGCCAGAG
GCGACGCTGAGAGTGCGCGCCCGCAACGTGGCATTCTCCATCATGGAGATCCGCCAGGCC
GTCCTCGGGCTGTGGCGGCGGCTGGCGGCGTAGGCTGAGGCGCCGGTGCCGCGGCGGGGT
ATGGCCTCCGGTCTGTCGAACACGAGCTCGACATTGGCGCCAAGGCTGGGCGGAGTCCTG
TCAAGCGCAAGGAGGAGGTCAAGCTGCATGATAGGTAAAGATCCTTGTCCTCCCATGTGA
TTTTGGATCCGGTTCACGGTTGGAATTCGATCTGCTTCCCGCCGCCCCCGGCCCCGGCCC
CCGCACGCCACTCGCGGCGTCATTCCTTGCCCCCTCCGCGCACAGGCAATTCCCCGAACT
TCTCCACGAGGTTGCTCAGCACCGCGTCCTCCTCTGGGGACCACGACCCCCTCACCCGCT
CTTCTATCGTCGCGTTAGCCGCCGCCGCAGCAGAAGCGGATGCCGCGACGTCCCCACCAA
CAGGAGCACCGGAGGCAGTGATCCCGTTGACAGGGAGGAGGCGACAGGTGGTTTGGTTGG
GGTTGGAGCATGACCTCGGTTAGGGTTTGCGTCTCGTCGACCACCCAGAGAGAATTGGGA
CTGGCCGCGTCGGCGGCGTCGTTCGGATCCCATTGCAGCTGCGGCTGCAGCGGCGTCGTC
GGAGAAACAGCAGTTTCGGCGGCCGACATGGTGCGATGGCCACTTTGGTCTCTGTCTCTA
AATGGTGGAGCGATGTTCTGGAGGAGTGCTGCTTCATTTCGGCGAGGGTGACATGTAGGT
TCCACTGGTCAATCATTTCTCTTTCCTGGACAATTTTTTTATCAGTGCTGTTTGAAGCCC
>Z27kG1_01487
CGGTAAGGTAACACACAACGCAAGGAGCTCAAGATCGAGCTGCGTTGCGAGGGCAGAGAA
AGAGATGGGCAGTGCAGTGATGATGAAGATAAGGACCTGCCTGCCCTTTGAAAACGCGCG
CACACACAAACCAACACTGACATCACCGGTGGGGGCTGGGGAGGAGAGGGAGAGCCTTCT
TTAAGATCAGTAGATCACCACACCCTCACCCCTCCTCATTGCCCCCCTCACACACACACA
CACTCACTCTCTCTCTCTCTCTCTCTCTCTCTCTCTCTCTCTCCATTGTGTCACTGTAAC
TAGCAATTGAGCTCTTAAAATTTTGGTTGAGGTGCAGTAGCAAGGCACACTACTACGATC
TACAAACAAGATGATCAGTTGATGCCCGGTGTCTTCAGGATCTTTTCAGGTTCGCGAGGT
CCCATTTTGCTTCTCCCCCCGGGCTTGCAGTTGCGTTTGAGTGCACCTCTGAGGCTTTGG
TTGGCTCTCGCGCTGCGTACTTAAGCTCTCCGCCCCGTCCACGGCGTTGCATCTCTCATG
GCACTCGGTGTCTCCTGATAGCTGCTGCTTCGATCTACTCCACCTAACCGAAAGAGCGTC
GTGTAGGGTCTTGGATTCTTGGTCCGGTGCTGTAGGCGTGTTCTTGAGATCGAAGATCCA
GGAGATGATCCTGCGGCGGAGATCGAGGTCGATGAACAGCAGCGCCGGCGCGCAGAGGAG
CCACGTCCCCGGTCAGTCCGCGAGATCGTCGACCAGTCCATGCGACGGTGACAGTGGCGG
GGCCGGGGACGGGGCCGCCGCCGCCAGCAGCAAGAGTGCGACCGCGCGTGCCCTGTTCGC
CTCCCCGAGGCTGCTGCACTCTTCTTCCCTGCCCGCCGGCACCGTCGCCTTCGCCAAGAG
CCCCGCGCCGGACGCCGAGCCCCAGACGGCCTTCTCCATGAGCCCAACCTCCGTGCTCGA
CGCGGCGGCGGCCTTCGTGCCGGGCACGGACGGCGCCGGCAAGCGCCGCCCGCCGTGGCG
GGCGCGGGACAACAACGGTCTCGCGGACGCGCTGGACTGCAGCGACCACCACCACCAGCA
GCAGCAGCAGGAGCGGATCGTCCTCGCGGCGACGCCGTCGTCGTGCTCGCTGGCCAGATC
GTGCTCCCTGGACCGCCGCGTCGAGTTCGGCGTCAAGAACAGGAGCTCGTGGCTGCCCCT
CC
>Z27kG1_09512
CCCGGTCTAGTTATCGATCGAGGGGAACGAAGCAAGACAAGAGGGAGACCGAGGAGGCCT
AGCCGCCTAGGGTAGTCCCGTCCGGTCTCCCGCGGCCAGCGACGGACTGCCTGGCGCCGG
CGAATCGATGGGCTACTGGTGGCACCGCGTCGTGCTGCCGGTGCGGCGGGCGTGGCTCGG
CGTCGCGTCCCGCTTCGGGGTTCGCCAAACCGGGCTGTGGAGGCTGCGGCAGGAGGTGAG
CACGTGCGAGTACGAGGACGTGCACGTGATGTGGGAGATGCTGAGCCGCACCACGGCGCC
GGCGCCCGCGCCCACTAGGCGGCAGCACAGTCGGTTCCGGCCGCAGCCGCAGCCGCGGCC
GTGGGGCGACAGGTTCCGCCTCTGCCGAGGCTTCTAGTAGACCAAGGCCGCCGCCGCCGC
CGCCGCCGCCGCCGCCGCCGCCGCCGCCGCGCGTGTCAGCTCCGCTGCTGTTGCTGCGGG
ATAGATATAGCGCTTCCACTTAATTTCTTCTGTCTTTTTCGGTTTCTTCTTCTTCTCTGG
TTCCCGCTGCTTGTATTGTATTGTATCTAGTATGTATCGTCGTCCATCCCTCCGGCGGGC
TCTGAGATGTACCTCCATTCCTCCTCGTGTACCCGTCTCGATGCAGATGATACCGGGGCA
TGTGAATGAACAGAGCTGGTTCCG
>Z27kG1_06309
CGTCGATGGGCGAATTGTCCTGCCATGACAGCAGCATCTCCCACACCCACAACGTCTGTC
GCATCTGCGGTGTCGGTCAGGTGTCCTGAAGGGGCATCGTCGGAGCCTTCACCGGCGGTG
GACCCTTTTGCATAGAGGATGCCCTTTGTCCGGGCGCGCTCTTCCTGTTTGTATGTATCA
CACAAAACGATGAAGGACGCGGCTCGTGCTGCGAGGGAAGGCACTTTTCCTTCATCGGCG
CCCGCGCCGTTGGTGCCGATGGCATATCCGAGTGGCACGGTCGCGCTGAGCCACTCGGGG
GAAGTTGTGTCAACGGTCGTGCCACCATCATGATCGGAGGGCCTACAGGCCAGGCGATGC
TTCTGTGGTGGGCGCGCTCGGTGCCTTGCTGCCTCCACCTCCCTTAGGTTCCTTGTCCCT
GAGTGCGGTGAAGGCGAGCCACTTGGGAGAGGTCGAGGTGGCGAGAGTGTCATTGTGCCT
TGATGTCCCTTCAAGCGAGCCCGGTGGCGCCCTTGCGTCGGCGGTTTTGCCACCTCTGCC
ACCCCGACTCCTCCACCTCCGAGTGCGAAGAGGGTGGCTCTCGCGATGCTACTGGCCCCT
ACAGTTGGGACCACTTTGGAGTAGTGCTCCGACGATCTCTGTCCTCCTCTCGAGGTGACC
AGAGCAAGAGAGGTCGAAGTAGAGGAGTGGGGGATCGTCAAGAAGGCTTACACATTGGCT
TCCTAGATCTCATGGGTTATCGATGTGCCCATGCCGCCATTGAGGAGGTGGCATCGATTG
CTTGCTCGACGATCACAAGTCAGATGCTTCCTGTTGGGAGCCTAGCTTACTGAAGATCCT
CAAAATGCCTTTACCTTGCTATATGCAAATGTGTTTCGGGTATGCGGTAAAGAGCGGACA
AAGTTGGGCTTTGACCGAAGCAATGAATAGAAGAGATTTGTCTGTATATATGCGCGGCAA
GGACGTCGGTCGAAGGTTGCTGGCTTCGACGTAAAGAAAGGATCAAGCGTGAGGTAGCAA
AGGGGGAGAAGCAAAAGTCTTATGAGACAAGAAAGAAAGGGAAAAGGCAATATTACCCCT
GTACTATTTGTTAATCATATTTGTAAGCTTCGTGGGCATGCATGTAATTTCATGAGTGAT
TGTTCGTCTTCCCTATAAATAGATGAACAATTCCGTGTAAAAATTCACCTTTTTGAAGGT
CCTTAGCTTCGTTCCACTTAGCCTTCGAAGTATCTTCAAGCTATCTTGCACAAAGAAGCC
GAAGGTATGTTTGTAAACTTATTTAATATGAAGGG
>Z27kG1_04389
GGAGATTAGTTTGGCACCAGTACCTCACTACCTCGTGACAGTGGTCACATATTTCCAAGA
CCCCTGGAGGCTACACGCACCCTCGTCAGAGATGGATGTAAATATCTCTAGAGAAAGAAG
AGGTCTGGTTCTGATTGCTGTTTACAGGTTAGAGGTGCAGCGTATTTACAAAGAGATATA
AGAGTTATCACTTATCATCAGACTGCTTGGTTTGCTAAATAAAGGTGAATTTAGTTACTA
GATTATGAGACCCCGTGTTTTGACTGCCGCAATCGTGGTTCGCGGCAGCAGAAAGGTTAC
CTAGAGTCTAAAAGTGGCATCTCATTTTGGTATTATGGTTCTGACCAAATGGGATATGAT
GTGACTTGTGCGGTTGTTTTGGACGCCTGGTGTGTTTTGCTACCATGTTCTACCAGACGA
CCCGGGGGTTCTGTAGTGTCAGGGATGGATGATGTGTTTGGTGTACAGCATCACTGGTGC
TTACTGTTTTAAATCTTAAAAGTGATGTTGCCTTGCCTT
>Z27kG1_04391
GCCGGCCCTGACCTGCCCTGCGCCGCGCGGAGCCGCGTACTACCGCCCGCCCACCACCGA
AACCCTAGAGCAAGCAGGGATGCACAGTCCGGTCCCGCTCCTCCTCCTCCTGCTCCTCTG
CACGGCCGCGGCGGCCTCCGACGGCTCCCAGCCCCAGGCGCAGGCACCGGGGGCGGCGCG
GCGGGGGATGGTGCCAGTGGCCCCCGCGGAGGCGGAGCTCGGCACCATGGTGGCGCTCGC
CCTCAACGGCACGCGGCGCCGGCTCGGGGGCAGCTTCCAGCTTTGCGCGCCCTGCACCTG
CTGCGGCGGGGCCAGCGGCGCCTGCATCCTCGCGCCCTGCTGCTACTCCATCAACTGCAA
CATCCCCAACCGCCCCTTCGGGTACTGCTCCTTCACGCCCAAGTCCTGCCAGTGCGTCGG
ATGCAACCTCTGAGCTCCGTGGCCGCGGGATTCATTGGATTGGATTGGTCAGAGTGTGTT
TGTGTGTGTGTGTGTGTGAGAGAGAGAGAGAGTGGGGTGGTAACGAATCTGTATAAAAAA
TTCCCCACATCCTTAGTTAAGTGGCGATTGCTATTACTTCTACCTAGTAGTATTTTGCTG
TGATCACTGCTACATTCGACTTAGTTGAGGAAAAAAAAGAGAAAGGGGTCTGGGTTGATC
T
>Z27kG1_21400
GTGGTAACTGGACCTTGTATCGCAGAATTTCAGTATTAGTTGTTTGATTCTTGCCATATA
GTTTTTGTTGCTTCTATGTTTGGCACTTGGTATTAGTTTCCTATGTTTTCTCTGCCTTCT
TGCTCAGCTCATGGTTAGTGATTCATACTTGCCGTTTTGTTCAACCTGGCGTCATGAAGA
GCTTCAGCTCTTTCTAAAGAACGTCGGTCTGAAGCTCTTCGTGATGTTAGTTTGTTAATT
GATGAAGCCTGCATATTATGCCATGTGGTGATTTCCCCAATGAATTCCAATCATCTTTCA
GATGGTCTTGCCGCAATGTTTATTTGGTCAGCCAGCCGGTATGAGCACTGAGCATACCTC
TTTTGGTTACCTCAGCTTGCCTTCTATTCTTGGTAAACTTGACCGCTTAATATAAAAAGT
GAAGTATTCATTTTCTGTTACAGCAAATGCATCTGCTGGTGATGCCAGTCCATTACCTAA
CGAATCTTACATACCATGCCATCGAAATTTGGCCACTGAATGAACTCCATCAGCATCCGA
AGCATCCTGTGTGGTGCCACCGTTTTTATCTGTTCAATGTTTCAATCTGCTGTGGACCTG
GTGTGCTCTACTCACTATACATGCTTCCTGTATTAGGTGCCTCTCACCTTACCTTCCATG
CTTGGTAAGTCACACCGTTGCAATATTTTAGCTGGTAAAGTGTTCATGGTCAATTGGTGG
TGATACCTGATAACATCATGCTGCAACGTTTATTCGCTCCATTCCGTTGACTTCCCAACA
GATGATTGTGTTACTATTTGTGACCTTAATCAGAACTACTGCAGCGAGACACTATTATTT
CTATCCAATCATGTTGAAACCATGGAAACCTCTATATTGGACACCTGAACAGCTCCTAAG
AAGATCTCACTGCATGCCGAGTAGAAGCGTGTCACTTGGACCTCGGTTCAGGCAAAGATT
CTGGTCACTGGGAAGTTAACTGTCAACGATTAAGGTCCTGTTTAGAATCAACCCAGTTTT
TATCTTTTAGCTAGTAGAGATTAGCTTCTTGGTTTTTAAAAAATTAAGAATCTAATTTCT
ATAAACTGAGTCATAAACTGATATGTTGTGAACCACATCAATTTCTATAAACCAGTTTCT
TAAAAACTGAGTGTTTCAAA
>Z27kG1_06343
GTTCTTCTCGCCCATCGCAGCCGCCGCCGCGGCTCTCGCCTCTTGACTCGCTCTCGCCTC
TCGGAGCAAAAGCTGTGTCCGCTCCTCCTGGTGATCCCGGAGCCAGTCCTCGCCGCACCG
CGCTGTGTCTGCTCCTCCTGGTGATCCCGCACCGTGCTGTGTCCGCTCCATCTTCCTCCG
CCGCCACACTCAGCGCCGGTGAGGACTACCCTCTTCCTCTTCCTCTCCTTCTCCCTCACC
CTCTCCCTCTCCCTGTGGTTCACTACCGGGTCGTCGGCGAAGGGCGAACGACGCCATGCC
GGCGGATCCATGCAGGGCTCCACAAAAGCTGGATCCGTGGAGGGTTGGATTCTCTTTGTA
GGGCTGGATCCATGGAGGGAGTGCACGGCGCTCGTCGCCCAGCTCGAGGTGCGGGGGCAT
GTCTACCTACCCGAGGACCTACGATCTCATCCATGCGGACTCGGTGTTCACCCTGTACAG
GAACAGGGAGAAGATCCTCCTGGTTGTCAAGACGTATTGGACTACCCATGAGGCCATGAC
CAAGATCAGTAGCAGGACTGTCAAGTAAAATTCTCAATGTTGATAAGAATTTTTCATGTT
TGGAGTTGTACCACCGTTTCTAGCTCCTTGAACTAGTGATCTCTTGACGGTTTGTGCTTG
CTGTTCTTTCTGGACAGTACTTGCTCGGATAGGAAATTTAACATGTGGGGGGAAGGAAGG
GTAGGTAGTAAGACCCCTGGCCCCTGCAAAGTTTTCTTCAATTCCGAATTGTGTCCAAAT
GGTAAATAGAAGTCATTGTTGCGAGTCACCCCGACCCCGGATAAGCATAATCACAACTGG
ATTCATTCTAGCATTACAATTTTGTTCTGTGTAATTTCCTTTTTTTAAATCTTATTAGCA
TGTGTTGTCCCAGATCTATTAATGATATGAAAGAACACTGCTTCTGGTCCCAAATTATGG
AGAGAAAGGGTCCAACAGTCGAGACGCCTGAATGGTGCCAGGAATGAATTGGTCATTTTT
ACTGTAGCCCAGAGGCTTCGCGCATGGGCTATGCTACAGAGGCAGGACTCATGCAGGACT
CAGTTTTTTTCCCGGGAGCATAGTTGGCGGTCTAGTCTTCGGATTGATAGCCACTAGTGT
GTGTTTTTAGATTCTGTTGGGCTGTGTGCTCCTATGGGCAGAGGCCGGAAGTGACTTTCA
AGGAATTGTATCATCTCGATGTACTGTTCTTGATGAATAAAAATCCTTCCCTTTC
>Z27kG1_16575
CTGAGGATATTTTCTGGAAACGAACATCCATTCCATGACCGCCCTCTGGAACCTTTTGTG
ATGCCGCCACGGCAAGTACGCGAGATGCGCCCCCGTGCAAGGCGTGCAATGATAAGGGCT
CAGAAAAAACAGCAGGCAAACAGAGCCAAAGAGGAGGAAGATGCTAAGAATGCCGCAGCG
GAGGTCACTGCATAGGCTCCTGATGTGGATTTGCATGCTGCCAATTTTTTTGCTTGGTAG
CATTTCGAGTGGAATAGGCACTAAAAGCTGGGAATGTGCCAACTTCGTTCTGAATTTATT
TTGTATTCTATTACAATTTGTAACTGGAACCCTGCCTGTCACAGCTGCTTGAAGGTTAGA
AAGTTG
>Z27kG1_09130
CTGACCAGCACGGGCTAGATTCTTCATCTGTGCGTTATAGTTTATAGTTAGTTTCATTTT
TCTTTTGTTAGGGGAGTTTGACCAAATCATTATGGAGCTATTGGATAGTGCACTTAGTTT
TGGTTGTATAATAATGTTGGGAACTAGGTTCTGCATGGGCGTCGTAACTGTCGCAAGCCC
TATGTGGTCAAGCGCCTATACCATGGGCATTTGTTGTACATCCCACCTCCAAAAGATTGC
AAGTGGTGATGTAACATTTTGTATTAGCAATAAAGGACACAAGAATGCATTCATTTG
>Z27kG1_12546
CTCGTTTTGTTCTGTCTCTCTTTCTCCTCACTCCCTCCGTCGATCCTCTGCAGCTTGCAT
CGGTCGACCAGTAGTCTTCCACTGATTTGAGGCTGTCATAGTATGCTCTCTGACCGTGCT
GGCGGGAGGAAGGAGATGATTTAAGTTCTCTGCGTTTATAACCAGAAAGAGGAGGATAAT
CCAATCATGGTAACTAAATAGTAGGTAGTAATGTTTCACGGTAAATCACAGTGCTCGAAT
GCGATATGATCTTTGACTCGGAGTATTGAAGACTAATTTAGTTTGAGTTTGAGATTAGTT
GTTTTTGTCATTAATAAACTCACATTGGCATCTGGTTACGAGCTCACTACTAGATTTTAG
ATCTCCAGTTTTGGTGTACTTTTGCTGCATGTGTCTCCCAGAGTTGCAGATTTGCAGGTA
GCACCTGATTCTTTTTTATTTTTGGATTGAGATACAGTGAAATTTATATTTGCCTGTTCC
CACCATACTGTAATATGAATACAAGGATGGCTTGATCTGGCAAGTGCTCGCCATTCTATG
GGCCCATCATGCTTTTCGAGTACACTGTTTGATCACAAGGAGCGGTCTGCTGCCACTAAA
CTTCAAGTTGTTGATCATGATGGCCTGAAAAATTATCGGGGATATGCTCATATGCCTTGG
CCTTAATTTAAACTACTTGTATGAGATGGAGAAATGTCACAAAACACAGGATGAAGACGA
CTCCAGGAATCCACCCATGCCTCTCAGTGACTCAGTGGCACAAACGACAGCCTAGTCAGG
TAACACAATAACATATCAGCCATATGCTATACATGCATATACTATGTTATGGAAATAACT
CCGAAGAGTATATCACATTCTAACTAGTTATGTATGCAAACACTAATGCAAGACAACCAT
CTTGCTCGTCATGTTGGTGTGGTGGGGGTCAAAAGCGTCTTGCTGCTGAAATTGATGGTA
TACCGTACAAGCATTTACCTTTGATTTTTGCTGACGTTAATATGTTGCTTCACTAAAGGA
CTAGGAGACGTCTTCACATCACGGAGTAGACCACTCAGCAACAACAGTGCAACGGTGTTC
GGACTTTTGTTCACATATGGGAGTGTTTAAGCTCCTGCACCTAGATTTAGAAACACCACC
ATGTAAAATAGACAAGACAGTGCTTTTGCAAACATGATGCTACCACGAGACCCGAACTCA
TGTATGGCCAAACATGTTAACATATTTTGTATGTCACCAAAACGCTTATTTACATCAATG
AGCGATTATCTG
>Z27kG1_09746
TACATGTGAACTGCAGTAATTCCAGCAAACGAAATAAGAGCTAATGGTACAGATGAGCCA
ATGTGATTAGCCAATGCAATGCCAAGCCCTATGCCAACAAATTTGCTAACCATTCCTTGC
GCTTCACCCTTTGCAATAACCTCAGCAAAGTTTCTTTGTACTGCAAATCCAGCGTAAAAG
CAACTTCTGGTGGCAGACTGTATCAAAGAAGCTGCTGAGCGGCCAGCACCAGCAGCCGCC
CCAATTGGAACAAACAGGTGAGGGAACACTGGAGTCAGAATCTCCAGCCCATAAGCCATA
TTCTCCAGAAAATCAGCAAATAGTCGCCACCCTTTGGGGTTAACATCAAAATGGCGTCCG
AATTTGGACAACATGATCTTGCTAAGGTACCCGAGGCCATCTTTCAGCACCCAATTCACC
GCAGCAGCAGTGGGTATCGCTCCTTTCCCTAACCCAACCGCATAGAGCAGAGCCTGTGTG
GAAAGCACCCCGCTGATCTGGCTCGCCACACCCTGTACGCCGCGCCAGAGCGAGTAGTTA
AGGTAGTCGCTGCTGACACTATGAGGGTATCCGTCAGGGAGTAACAGATGAACAGCAACT
TCGGCGTACCGCCGCCACGACCGCCCCAGCTGCCTCCGTAGGGCGGCCAGGTCCTTAGAG
ATGCTTCCAACCTTTTCATCCCCGTCCTCCCGCTTTGTTCCGTCGTCCCCAGCAATGAGA
TAGGAGGTCCAGGTTGGGTCCGGCATGAGGCGAGTGCGCTTGCCGCCCCTCACCTCCCAT
ACGTCCCCCGCGTCATCACCGGAAGTGCTGAGGGCCTCAGCGAGCGCGGATGCGGCGCCG
GACTGGAGGAGCAGGAACAGGAGGAAGAACTCCGGGTGGAGGGCCTGGAGCCACCGCTCC
CACCACCACCCGTCCCCAGGGCCAGGAGAATCCATTCCTCGCCCGCCATCACCTCCGCTT
CCTCCATCGCTGCCGCCAGAATCACAGTATCCGCGGAAGCCGCCAGGAGGACTGTGGGAT
GCCGCGAGGAGTGGCGGGGAAAGCTTGGCGTCGACGCGGTGGAATCTGAGGGCGGTCAGG
GATGGCGACGATG
>Z27kG1_12550
CTGAAGCTTGTTCTTAAGTGTGCCATAGTGGTCTTCGAAACTTGTTGAGGCTAGCTAGCG
CCGTTTGGCCATATTGACATCTATCCGTGAGGGCCTGATTCCTCGGCAGCCTGTATGTAC
ATCTAGATTTGCACCAAGCGCGCAATCCTCAATCCTGACTACGGCATCACGCCTGTAAGC
ATATACTCCGTATGTAATACATTGTGTTTAGTTCGT
>Z27kG1_05212
TCTACGGGTAGTGCCGATGCTGGCATACATGATGGTATGAAGCGGCGCCACCAGTGGGGC
CGGTTATCCAAGTGAACAACAAATTCAATGCAATCCTCTACATCGTAGGCTAGGTCACGG
ACCTGCCTCACCCATGTCCTAACCACGTTGTTCTTGGCACGCTCTTCATTGGCGACATTG
AGAAAGGAGTGCATCATCTCAAATTCACCTGTGATGAACACAAGGTCCCTCTGTGCACTC
TGACGCAGCTTTGACTCTTCCTCAATAGCTGACTGGGCCTTTGTTAGAACCCCCTCCACC
ACCGACTTTGCCAATCCGACGACAAGATCCCCCATCGCTCTTACTCTCCCCTCCCTCTCT
CCTTGTGCTTCTATGCCGATGCCGTAGCAGCTACCAAGTGATGCTACTAATGCAGTAGAA
TTGCATATTTTGAGTACCCAGAGATGTGACTAATGAAGATAAGGACAGCTCCAGCTTGCG
CAGGAAGGATGCAAACAAGGAGCGGCAGTGGCAGCGCCCGGGAAGGACAAGAACAAGAAG
CCGTTCGGATCATGCCGCCACATCATTCATCACACTGGCTGCTACCACAGCTTTCTTCTC
CTCCACGGGTCTCGGGGCCAGTCGGCTCGAGCAGCAGTGCCTAGGCTGGCTTGTTGGATC
CGGTGCTGGGGCGGAGCACCTTGTGGAGTGGAGCGGCGGCGAGGGCGGTCGGGTGGGGTC
GAGTGATGGGTGTCAAGGGCGGGCAACCGGGGGT
>Z27kG1_21033
CTGCGCCCGTTTTTAGCGAGCGAGACAGGTCCGCGCGCGCGTGCGCCGGCGAGGATTGGA
TTGGAACCGTCGCCCGTCGGTCGTCGATGGGGATCCACCTGGTGGCGTTCGTGGCGGCGA
GGGGCTTCCTGCAGGTGTTCCAGGTGTCGGCGCCGCTGCTGTGGCCGCTCAACCTCTGGC
TGCCGCTCGCGCGCCACCTGCCCGAGGCCTGCGCCGCCTTCTACGACGCCCTCGTCTCGC
ACGCCGCCAGCCTGCGCGCCACCGTCCGGCGCCGCCGACGCGACAGCGGGGACGCCCTCG
ACGAGTACCTCCGCAGCGCCATCATGCTAACCCTCTCCGACTGAGACTCTTGAGCCGAGC
GCGCGGCCACCGGCCAGTGCCAGGCAACGGCCAGTACCGGAGGCGGGCGTGCACAGGCCG
GCCGCCCGGCGCGCGCTGTGATGTGAGTAGCCATAGCTAGGATCTGTGTTATCTCGTTTG
TTTGTTTGTTTTTCCCTTGGCTCGCTCTTCTTTTGCTGCTTTTCGGTCGGTGCCTAATCT
AGCTATCTACTACTAGCACTAGCTAGCTAGCATCTCAAGACTGAGCTCCGTATGGTCAAT
TTGTAATGCTCGTCTGTGACTGAACTGAAGAACAAGACCATTTT
>Z27kG1_11766
AATGGACAAGCCATTCCTCCAGCATCAAGCCCAATGGAAGTTGACAACTCTACTGCTGAA
GACCCAGAAGAAGGGCCAAACTCAAAGCGGAAGCGGCGGCTGTCAGTGAAGGGGCTTGAG
TTGCAGCAGTCCGAGAAAGGCAAAAAGGGATCAACAAAGAACAAGTCCCTCGGGAAGTCC
ACAAAATCCAGCGCCAAGAAGATGGAATCTGCCAATGGTAACAGCTCTGCCTTCGATGAT
GAAGCCACTGAGGATGATGAGATTAACATTGATAGCTAGTGTGTTTCTGACTGAGGGCAA
TAGGCGTGGGGGATAGAAAATGCCTTCCCCACCACCCATCCACCACCTAATTAAAATTAA
CTGTTGTATGCTGTGACAATATAAACGCATGTATCAGTGTTCTTGACTGTAAATTGATAT
GTGCTGTTTCTCGT
>Z27kG1_09763
GGTCACCAAACTAAGAAAGAGGGAGAGCCGTGCCGGAGCGAGAGAAGAGGCTGTCGTCGT
CGCCCCGTGCATGCGATGTCGCTCGGACTCCAAGATGAAGTCGGGGGAAATCGCCAGCAT
GAGTCGAAGCTCGTTGTGGTGTCTTCACTCTTCAGGCAGGGAGGATCCTCGGTGCTCGGC
GAATTGCTCGCCGAAGCCATCTCTCCGTCGTAGGTCCGCTATGGTGTGTGGACAGCTTCA
TCGGCGCCTTTAATCGCTGGTGAGTTTCCCCTAAACATATTCGCTATGATCTCTGCCTTG
TGTAGCAGCTATAGAGAGGAGTTGGGAGCACCGGAATGCTGGGTTCAATGCACTCCGACA
AGGCGCCACTGCGGAGGGCGCATGAGCTCTACTCCCCTCGCCGTCGACAACAGCGGGGAG
CCCTAGCCATTGGTTCTCAGATGGAGGGATAGGATTAGAAGCTAGGAATACCCCTTCGCT
TCATTAAGTGCTGACCGTTGACCTTGATATGTGCGGTTCTGGTGCACGCACCTCAAAAGC
CGCAAGATCGATCTAATCTGGACCTCCAGATGGGGATCGTACGTCTTAGCTTCGATGATA
CCCCTTCGGCTGAGCCAGATTTGCTAAAGAGTGTCTGTCATGTTTATAAATAACCTACAG
TCCGCAGCTATAGAAAGAACTTTATAATTTATAAAAACAACCCTACAATCTTTGGTTTTA
GTACCCGCACTCTAGAGTTTTTTGATAATTATAAAATTAATTTCGAAATCGATTTTAATT
ATAAAAATAGTTCTAGGAACTTAGTTAATTCATAACTCTCTTGTTTTAACTCCGATTTCA
GTGGTTTTTGAATATATGGATTCATCTTGACACATAGAATAATATTATGTAATTTGTTTC
CATGTTTGGTGTAAAGTTATTTTTATTTATTATTTGCCTATTTGTATGCTTTGTTGCGAA
TAGAAAAGTGAGGTTACGAGGAACCTAAACCCTAAGTGGATAAGTATCTGGAGTTGTACC
AAAAAAGACAAGTGTGTCCTTGATCACATTCTTGACCTAACAATATTAATGTTCTCTCCA
TGCACTCAATGTTAGGTTAAATTGATGGGACCTAATAGATTATGTAGTCTTGTTTACCGT
ATGTCTTGCTTATAAATGAATTATTGGGTAGAATTGTTATTGCTCT
>Z27kG1_23283
CATCACTGTGTCGCCCCCACCCCCCTCGCCGCATGATGCCCGCAACGTCCGTGGCCGTCG
CGCCCGCCCCTCCCCCCACCTCGAGAGCGGCACCCGGCAACCACCCCACTGTCAAGATCA
CCGTGTCCATATAAGGATGGATCCCCTCACCCGAGAACCACTCACGTCGAGACTAACGCA
TCCCAAGCCAGATAAGGATGGATCCCCTCACATCTCCGATTATTTCGCCGTCCAAACACA
TGATTTCCTGGTTCACCCTCCTCCCCTTTGGCGTCCTCCAGATCTTGCCTTCGCCCGCAT
CGACGTAGGCGACGGGGGCATGACAGGTCGGTTGGTGGAGCGGGGCTAGAGGCCATCGAT
GGTGGTTGTGGCGACGTGCTGCTGGGAAGACGAGGCAACTCTCTCCTCCAGCACACCCTG
TGGTGGAGACTTGCCATACATATGACGCAGCTGAAGCTGCAGAGGGCGCGCCTGTGCCGA
CGACGGAAGCAAAGAAGCTGGCGTCCTCTGTCACGAGGTCCAAGCAGGAGATCACAGAGG
ACTTCTCGTCGATTGGCGGGACATGGCCCCCACGGCCGCCCAAGAAGAGACCAGGTGCAA
CGACAACTCAATGTAAGAATTGTTGGATTTTGTCTCCCCTCCAAATTCAGTGTTTCATGA
GATTTTGTCCCTTTTCCTTTAATTTTCCTAGATCACAAAGAAGATCCGAAAGGCGAGAGG
ATTTCATTTCCCGGATCGACTTACTTCTACCCTCCGGTTGTTTGTGGACAGTATTTTGGT
GCTGGTTTTGTTATCATGTGTTGTGTTTGTTTTATTTTAACATCACTCCAGATTTGATGA
ATCTTAGCTCGGCTTCTGCACGATGCTAACCCTAGGCTCGTCAGGTTTTTTTAAGAAGGA
AGCCCCAATTCCTGTGCTAGATCCACCATGCCATTCAATGTTGCAGATCATGACGAATCT
TGTGATTGGTTTGTGTCAAAGCAATGGATACACATATATTCGCATTGCATCATTTCTATG
GTTTGTTGTCTCATTTGATCGATTGACGACAGTGATTATACATTACCAGTTCTTTTGATG
TATCCTATGATGGAAAGGGAAAATTAATGGTTGAATTTCTTAATATGAGTAGGAGGTGAA
GGATGAGGAAGAAAAAGGGGAGGAGTTGCCTCCAGATGTTGAGACTTTGACCACAACAAT
TGAATAAACATGTGATTATCATGAACTATTATGTGTGCTACCATTTCCTTTTGTGCTTTT
CTAATTACTAGCGGGAATGTTTAGCTTCTACAAAAATAATAGGAATGAGTTTCTGTACAC
CGGTGGCTATGTTTGAATTGTTAATAGTGAGACTGAGAGAGTGGTATGGTTAGGATGTTA
GATTTGTGCTTCCAGTGATTGATTAGTATCTTTTTTGGTAGCTGGTATGTGTTAGTTTTA
CCATAAGCTAAAAGTTTAAGTAGAATGAAGTGGATGTGTTGTGCCAAATTAAATGAATTT
TCATATGCTCCTACCCAGGCTCTGCTTTGTGTGTTTTGAACTCCTTTGTGATGTTGAACA
ATTGTGCTTATTAGTTGGTAATTTACTGATATTCCATTGTCAGTCCATTATATTGTTGTT
TAATAGAATATTTGTGTGTGTCTCATTGGATATTGAGTTATTGACAGATATGTTTTCCAT
ACCAAAACAATGTTCTTAAACATGCATTTCAGGATGAGTGATTGGAAAATGTTCGGATTC
TTTTGCAAGATCAAAGTTTCTATGCACTTAATCAGCTTGTGGATTTCATCATCTTGGTCG
GCAAGTTTGTACGACAAAGGCGACCCGGAGTCACCGTCCCTTGAAAGCGCCCCACTTCCG
GATGATGATAGGTTGCGCATTGCCAGCGAGTTTAGAATTGTGCCACATGGTGATGGGGGC
CATTATCTCCTTGTCGCCCTCTGTGACAAAGTGAAATTGAAGGATTACATGTTTCACATC
TTCTTTATGTTGAAATTGTCTTGTATGTTGTTTAGACCTTTTAAAGGCAACATGCCACAC
ATATCTTTGTTTTGGTGTTCAGAGCT
>Z27kG1_12293
AAGGAAAGCTGAAGCAGCTGAGAAGCGAGCTGATGATATCGCTTCGGGAGCGGCGCAGAT
GAACGGCCGCGAGCTGTTCCAACATGAGCCCTGGGTGTTCGACAACAACATTTACTGAGA
TCGTGTCGGGCTACTGTTCCTGCATTAGTCCAAGCTCCAGCGGTGGTTTCATTTTGTACT
GCTATATCAGCTTTGCGAAACTGTGGATTTTATTTCACCGTTTCTAAGATTATTCTCTCA
ATAGGTAATTGAACTTGTTTCAAATACGTTTTGCCAAATCTTTGTGCAGTCACCGAATGG
TATCTAGTGTCGCTATTCTTTTTCTAAAACTCTTACAAACAAAGAGTTTGG
>Z27kG1_11759
TATATATCTTCAAGGCAACATAATTCTTCAGTTCACTTGAATAATATGGCAATGTAATTC
ATTGAGTTTGCATTGTTAGGTGAATAAACGTTTTGCTCAATCTACTCCATGTCCCAGGCT
GTTGCAAGAGCAGCATCAGTTAATTGATCAGAATGACAGTGACCCAATTTCCATGTGTGC
TCTGCCTACGGCGCCCTCAGCAAAACCAAAACCTGATGTTGTGCTGTTCTCTTCAATTAT
TTTGTTAAATTTTTACGTTGACATGCCAGTTATATATAAAGACAGAAGATGTATACCAGT
CTTGGTATGGCAACGTTCCTTCTTTTAAAAAATCCTTGCATTCTTATTTAGTAGTATGTA
TTGTTTTGAAGGTTGTAAATTATAGTGGATGAATTCATTGTGCATGCATTGAGCAGAAGC
CATCACCATACTAAATGCAGATTGTTCTCTCAAAAC
>Z27kG1_01522
GCCTTGTTGCCTTGCTGGCTGCTACAGTGGGTTTCCTCTGCTCGTCTCGATCGGTCGGAT
CGAAGGTCGTTGGCTCGTGAAAAGGGCTTTCTTCCCCACCGGTCACCAGCCTTTTCCCCC
CTTCCCTACCACTACTACTAGTACTACTATTCCGTTCCTCTCACGGCGTCTCCTGCTGCC
CTGAGCACTGCCCCTCTCTGTGGTTCCCTGCTGCCACTACTACCCACTCCTCCTCCTCCT
CTCCCTTGGCGCTACGCTTCTACTTTAAACTCTGCCTGCCTCTGCGCCGAGACCTTTCCT
GCCCTTTTGGCCTCTCTCTGTTCTGTTCACTCCCCATGCTTCTTGGCCCGCAGGCCTCTG
GAAAAAGCTTCTGCCCTTTTTTCCTTCCGGTGAACTAGTTAGTGAAGCTTCTTTTCTCGC
TCTGTTCCTAAAGTTCCAAGTTCCTCGTCGGCCTGTGTGTTCCTGCCCTTGTATTGTATC
TCAGATTGCAAGCCAGACCCTTTCGTTTCAAAAATCCTGTTTCCATAAAGCTGCAGCCCT
TTTTGCTTCGACCAAGGGGCTTCCGGTCCTCTGCATCCGCACGGCACCGGCACCGGCACC
GTGTGTTAGCTTTCAGGAAATCCCGAGCTGATCTCCGCGAGTTCCCATTCCCACGCTGTA
GCTGTAGCTTGTAGTAGGGCTCTGTAGCCCTGCCCTGCCCAACCCAACGCTTGCATCGCA
GCCGTTCCTGAAGCAGTGCAGCTCTACGAAAACCACGCCATGGGCCGCGCGATGAGGTGG
CTCAAGAAGGTGCTCGCCGGCAGCAAGCACCAAGGGGACAGGGATCGCAAGGCGCAAAAC
GCCGCGTGCGCCGCCTTGCCGCCCGCGGAGAAGAGGCGGTGGAGCTTCGCCAAGCCGAGG
AACAGCGTGGCTGACGGCGGCGCCCGGCGGCCCTCCGTCGCCGCCGGGGAGCTGTCGCAG
GTGCGCCCGTGCAGCTGCGGCCAGGAGCGCGTGGCCGCCGCCGCCGTCGTCATCCAGAAG
GCCTTCAGAGGATACTTGGCTCGGAAGGCGCTCCGCGCTCTCAGGTCGCTGGTGAAGCTG
CAGGCTCTGGTGCGTGGGTACCTGGCGAGGAAGCGGACCGCCATGACGCTGCGCAGGCTG
CAGGCGCTCATGAGGCTCCAGGCGTCATCCCGGAGATCCGTCGAACAAGAGCGGATCGCC
GCGCGGGTGAAGCCACTGGCCCTGCCCGCGGCGCACCGGCGGCGGCTGTCCGACGGCGGG
GACGACCGCAGCCCGAGGATCGTGGAGATGGACACGTGCCAGCTCCGCTGCCGGTCGTCC
CGGATCACGACGAGCCGCTACTTCCACGAGCCGGCGTGGTGCCTCCTGCAGGGGCCAGAG
CAGGTCGAGCCTGCGCACCCGAAGACGACGCACAACACGCCCCGCCTCGGCGCGTTCCCG
GGGTACCTCGGCTCCCCGGCGAAGCCGCGC
>Z27kG1_06177
TGGCGCTGTGTATGGCATATGATTCAGAATGACTTGGTCCATGGATGGGGTCTTGACTTT
GCTCTTAGGAAATGTGTGGAGCCGGCTCATGAGAAGATTGGAGTTGTTGATGCTCAATGG
ATTGTTCATCAAGCAGTTCCTTCACTTGGGAACCAGGGCAAGTCAGATAATGGAAGAGCA
CCATGGGAAGGGGTAAGAGCACGCTGCAGAAAAGAATGGGGGATATTTCAGACAAGGCTG
GCTGATGCAGAGAAGGCTTATTACTTGGAGAGAGGCATCACGCCCCCGAATTCAACAGTA
GTTTAGATGAATACATGCTCCTCACATGCCACGGCAAGGTTTCTGTTGCGGGAATCTGCT
GCAAACTGGCATGTTCATCGAAGCTGCTGCAACCCAGGGCTACATTAGGGGTCCCACGAA
TCGCCATGATTGATCTTAGTGTCATTCACTTTGTTTTAATGTCATTTTTTTGGTTAGTGA
GACTAGATGGGATGTAAGTAGGAGATATAACAGGGACTGTGATGACACCCATTTGTGTAT
TGATGACCTGATGCAATATGGATGCTGATAGTCCGTTTCTCAGTAATCAGTATGTAAATT
GTTTGCTGT
>Z27kG1_20026
CACTCACTCACTCACTCCACAGCTTAATTGCTCTCATTTCTCCTCCTCCGCGGTTTGGAG
CCTGCTTCCTCTCTCGCTGCTCCTTTGGAAGCCCCAAGCCCGCCAGGGCGCCTGCAAGGA
GAGACGACGCCAGCAATGCCGGTGGTAGACAAGGGAGGCGAGGCCGCCGAGTTGCCCCCG
GACATCCGTGGGCTCGGCGGGGAGACCAGCAGGTCAGTTACGTACTTACTCGTCCCTGCT
TCTGTTATCCGGCCTGTTCTGTTGCAGATATTCGTTTACTTCTCATCATGCATGGTGTGG
ACTGTGGAGGGATCTATGATTTGGCTATGAGTTCTTTAGAACACAAGTTCTTCTTGTTTT
TTTTTTTTTTTGCTAACTAGAACAAATGTTTGAATGCGCATGTAGAATGTACTATGAATC
TATAATTTGGCTAGTTATGAGTTCTTATTGTTTTTGTTGACTTAGAGCAAAGACTTATTA
GATGCATGCGCATGTAGATCGAATGTACTAGCTAGCTTTCTACAAAAAATGGCTTTTTTA
TAACAGCGCTGAATATACTAGAACTATAGTTCTTTCCTGCATTGTGTCAACACATGCACA
AGGTAGCAGAAGCATATCTTACTGCTATATAGCAAAAGAAGCGCTCATGGATAGCTAGCT
AGATTAGATGCTGATGGTTCTTGGTTTCCGAAGCCTTTGGCTAGCACTGAGTTCAAAGTG
TTGATGATTTAACGAAGGAAACAGCTAAGCACTTAACCCTGCTGTGTCAGCATGTCGCGT
CGGAAATACTTCGTGTTCAGTTTAGTAGCATTTCTATTCGGATGCTAGCTAGCTAGCTAG
CAGGGACGATCTAAAGCTTCAAAGAGATGTAGAACATTGCACAAGACACAAGAGCAGTGC
ACTGTACTCTGGTCTAGCTAGTAGAGCATGCATGCATGCACTGGCCTCTGCTGCCGCGCG
CTGCCGTGCTTCTTTGCGCGTGTCGCATTGATGCCGTCGTCCTGCCGTACGGAGTGCGCG
CCCATAAATCCACTCAGATGATGTACCACGCGTGCCAAGATCTGTGTCTGCGTGGGCCAT
TTCGGCCTTGATGGCAAACCAATTGCCTTTGCCTTCGCCACTGTTACACGATCTGCACGT
CCTATGTATATGGACCTTTCCTGCCTGGTCCTTCGCCGTGCAATGCAATCATATCGTATC
GTTGCAAAGGCGCCCCACTCCATTCGGCCGTGATATTTGACCAGCACTATTTTATGTTTT
GGAAAAAAATTAAATGCTTTCTCCCTTTATTTTATATAATACTTTTAGTTTTTATTTTTT
TGGTAAAAAATAAAAGTAGGATTAAAAGTCAAACCAATTATGAATTAAGACAGAGGGAGT
ATATATATATATATATATATATATATATATATATATATATATATATATATATATGTTACT
AACTAGCATAAATTCCTATTTTCCGCCTGCAATGCAAACTCCAGGCCGTCGCAACTCCAC
GGTGGTTCTGGCTCGCCACCGATGTAGTCCAATCCAAGGCGTCCACCACCGCCAAGCGCC
GCCGCGAGACTTGGGGCTCCAAGTCGGTGCGCGCGTCGTGGAGGTGGTGTGGATGCGGCG
GTGCGTGGAGGTGGAAGGACAAGGATGCCATGGTCAGTCGCAAGCGAAGCGAGCAGGGAG
GGAATGAAGCCGTACGGTCCGGGAGCTGCTGTCGTCGTATACATGCATGCATAAATACAT
ATATATATTTTTTCGTGTACCAGTAATTGGGTAACTGGTTAATTGTTAGCAACGGTCCAT
TTGAGGCT
>Z27kG1_08001
CAGGCCGCACCGCCGCAGCCTCGCCGATGCAAATTGCCGCCCCTGCGTCGTGCGCCTCTG
TTGATACAGGGCGCTGCCCATCTGCTCGACGGAATGCCTAGCCGAGTAGCCATGACTTTT
AGGGCAGGGCGAAAGCGTGGTGTGGCTTCTTCGGCCGTCGCTTCTTCTCTGGCATAAATG
GAGCAAGAAATTGGCATCACACAGGGACGTGCAGTGGAGATGCTCCAGGGCAAACCACTG
CTTTGCTTCACAATCCCCGTGCGCTCGCTGCTTCCATTTCAAACGCCAAGAAGGAATCTC
TTGATCTGGGCTTGTTTCCTGCCTGAAATATTCTGTTTTTTCTTGCGATCACTTAGTGGT
AACATTTTGTTACAAGAGTCACTGAAGTTTGCAGATTCTCTTTGTCAAGGCATAGAAACA
TCACAAAAACGGTTTTAACCCCAATTGAAAATCATATGATTTTATCAGGTGATCTGGTGG
CATTTTTGCAGGTGTGGACAAGTCTAGTCCGAACAGACCGCTCGCTTTTCACCGAAGCAA
GGGTATGAAGGTTCATTTGAACATGTTGTACTTTCTCTTTCACCTTTACCTTTTGTTGAA
CATCTTTCTGTTTGCCCACCAGCTACAATTTTTCAGTGGCGTACTTAAGGCGGTACGGTT
CTCAGTCTAAACTACTCTTTTAGACTGAAAATAGCATCAGGACAAATGCACTTCAATAAG
GTATAGAGAATAGAGACAAAAATTATCGATCCATTTGTAGGACTTCAAGCAACTATGCAG
TTGTCTTCGATTAAGCTACTTATGAGTAAGAATACCTATTTTCATGGGAATACAAAGCAT
ATCTTGGAAATCTGAGAATTGAATGTTGGGCTTCTTTTTACGTTAAAAAAGAATGTAGGG
CTACTTTGTTCACAGTAACAACTGATGCTTTTCACCATAATTTGCAAATTTTCTTGTATC
AATTACGAAGATGGATATGGACGATTCTTTTTTCTTGATCATGCAGGAGATCTGGGTGTC
ATTTTAATTAAGAAGAAAAGAGACAGAATACTCATACATGCCCATTAGCGCAAAGGTCCA
AAGAACAAGAGAAAATGCCAAAAAACCTCAATCAATGACCTAATAACAGAATCATGGTCA
AATGCTTTTAAGGCATTTGGACCCACCATGCACCATGGGTTAGCCTCATCTCTAATGTCC
TGCAAAATATTGATCATATGTGGACCACGGACGTGTCTCCATATGCAGTTGTGAGCAATT
AAGTGCCGTACGAGTCATTTTTCTAAGTAGATTAGATGACATGCTCTAAGTTGTTGCACT
ATCAATTTTACACAATCCGTTTCAGATTAAATTTTTTGTCATTTTTCTAAGTAGATTAGA
TGAAACGCTCTAAGTTGCTGCACTATCAATTTTACAAAATCTGTTTCAGATTAAATTATG
GGTAGTTAGTGAATGCAAGCATTATGTCTTAACAGCTCAGATTAAAGAGAAGTAAAAGGA
CATGCCTTAGCTCCAATGCAATCTTTGGTAAAAGTTGGTTTGTTCTGTACTAGTACGTCT
TTACTAGCATATAACATAACTTTGCAAGTAACTATGACCAAGAGAAAAATAACCATGCCA
TTTGGAATCAGCTGTGATGTTACTTTAATCAGGGCACCATCATTACTGTGATCGGATCAA
CATGTTATCTGCTTTAAGATCATGGCTCTTTTTATCTGGTAATAACTCACTAACTCTGGC
CAATGTTGCATTACCTATTCCTTAGCAGAGAAGTAAATCTGAATTTGTTGCTTTCCATTG
CCTTTTATGACCTAGGATCTGTAGACCTAATTTTGTTCCATAACTAGCATGATATGATTG
CTCTTTTGTATAATAGGATCCCAATTTTTTGTGTGTAACTAACTTGCCGTCCTAGAGACC
TAGACGAAAGCCTGTTGATTGTTAGTTTATTGGTCCTTTAGCAAGACATGAATGTGGAAA
TCTTTTACCTTTCAAAATAAGATAACTGAATTAGCACTTTAGGAATCTGTCCAAAGAAAA
GGCCGGCCAAATCATGGAAAATTCATTCCTCCACCCACCTTTAATTTTTTCCTCCTTTCC
TTTTGCAGCTAGGGCGATCTTGTGGGCTCCCTTGCCCACTTCACAAGCAGGGAATATATT
GGGATCTTATCATAATCTTGCATCAATTTATAGCTATTCATCTACTTGTTTTCTGCATCT
AAGTGCTCGGCACTCAATAAATCAGTATATTTGCAGGTAAGCTGTCCCTATCTTTACTTT
AAAAGACGTTAGTTTCTGTTTTCCCCCCCTTATCTTTCAACTTTGGCACTCTGATAAAAA
TGTCATCCTTGGACCATGACCAAGAAACCACACCCGTTGGATCCCTAAAACTTGCTTTAA
GATTCACCCTCTCTCTCTCTCTGCGTTCTGCGCCAAAGCAGGCAAAGCATTGGGTGTTAG
CGTATCATCTTACATGGAGAAACGTGAGGAAAGAAAGAAGCTATTGAAACTCGGTGCAGG
TCCTTTAAGTTTGAATGGGTAGCTTTGGTGGCCTTGGAAGATTCAAAGCGAAAAGGGTGC
TTCTTGCAAGAAGGGCAAGCGCAAGAGATGGAATGGAAAGCATACAAAAGCGCAAAGACT
TGGGTTGTACTGGTGTCTGCTGGCTACCACAGCCTCTACTCTCTACCTATGCATGAATGC
TTCAGTTTTGTTTGTTTGTTTGTTTGTTGGTTGTTTTTTTTTACTGAAGACAGTAGTAAT
AGGTAAAGGCAGATGGCGCAGATGGCAACAAACAGAGGTCTAAAGCAAGGGCTTGGTTGG
TTCTTTGCTGGTGCTCTGGTTGTGCCCTACATGGCCATCCAGTCCTCCAATGGCTTTTGC
AAAATGTACCTGTCAGGGTCTCAGAACCTTCTATGAGCAGCCTTAGACATGTCGTGCCGT
CCCTTGCCCCTTTGTTGTGCTTTGGGACCCGGCGTGGCCTTGGGGTTGTTGTGCTATATC
TACAGACAGGACAGTGCTGTGACTGATGATTGTACTGCATCAACCAAGCCGCTAGAGCCA
AAGCACAGCAGCAGGCAGCACAAGCTGCATGTCTCCAGCTGAGCGGCGGCAGCAGCAGCA
GCAGCATGGCGAGCGCAAGAAGGTGGTCAAGGCTGTTCGCCATATCGGCCTTTGTCTGCC
TCCTGGCGGCACACCCTGCTGCCGTGGTGAGCGGCCTGAGGAGAGAGGACGTGGTCCTCG
GCCGTGATCGGGCGCCGACGCCAGCAGAGGCACCCGCGGCAGGCGGCGGCGGCGGCGGCA
GCTCTTGGACAGGGAAGCGGCTCGTCACGGCGACGGCCGTTGGCGCGGCGCAGACGAGCA
AGTGGAAGGTCCGGCGGGGCTCGGACCCGATTCACAACAGGAGCTGACGTGACGCCCTCG
GAGTGTTGAGGCTGGGAAGGACGGCAGCAGGCACTTCACCTGAAGCTGTCTGTGTCTGCT
GCTCAAGCATGCCGGCGATGGACAGGGCATAGAGGTATTCTCATGCGTTGCTGGAGATGA
AGGGATACAATTGAGGAGTCTGCAGGAGATTCGTGGGCGATGATGGACAGGGCAGGGTGT
TAGCTTCTTCGCTTAGCTGTAGGAGGATAGCAGGCAGGTGGATGTAATGTAACGATGCAC
TAGGGGCATGTTTGGTTCGTTACCTCAATTGCCACAATTTGCCT
>Z27kG1_05218
CAACACACGCCAGCCAGCCATCGTCACACTGGTGAGCTCTGCACTCTGCTTAGCTCCGAG
CTTCAGTGCCTTCGTTGTTTGCTCCACAGTCCACACACACACACGTCCAGCTAGCTGCAC
TGCACCAATGGCCGCCGTCGAGGTAATCATACGTGCACAGAGCTGCTTCCGAGACCCCAT
TCTCTTCGTCCATCTGCACGCACCAGCCACCATTGTATTTGTGCCCCAAGTCCCACGCAT
GTGTTCGTACGTACGTGCAGGTCCAGGTCCCGACTGCCGCTCCCGTCGAGGAGGCTGCCC
AGCTGGCCGCCGCCTCCGCCGTCGAGACCCCGAACGAGGAGACCGCTGCTCCGGCGGTGG
AGACCGAGGTCGTCGTCGCTAAGGAGCCGGAGCCGGTGGAGGCCGAGACTGAGACTGAGA
CCAAGGAGGCCGAGGCCGTTGCTGAGCCGACCGAGGCAGAGCCCAAGGAAGCAGAGCCGG
AGGCCGCCGCGCCGGCAGCAGAGACGGAGGTCAAGGAAGCAGAGACGGAGGCCGCCGCGC
CGGCAGCAGAGACGGAGGCTGCTGCTGCCCCGGTCGAGGCTGCTGAGCCGGAGATAGCCG
CCGAGACCAAAGAGGTGGCGGCTGTGGAGGCTAACGAGGAGGAGGAGGAGGCAGCGCCTG
CTGTTGCTGCCACTCCTGAGGTCGCAGCGACCGAGGAGGAAGCGGCGGCCCCTGCTCCCG
AGGCCGCCGTCGAGAAGTCCGTCGAGTGAGTCCAGCCCAGCGCCGGACGGCGGCCGATCT
AGCTCGCTGCGTCAGCCTGTCACCTGGCGACTGGCGTGCGCCGCGCTGGTGCCACTGCCA
CGGCAACAGCACGGCATGGCGCCGGCATAGGTCGCTAGGAAAAACCTGCTTTTGTGTTCG
GGTTCACGTCGTGTCCTACGTGGCGCGGCGGGCCCCGCCTAGTAAAGGAGCGTCGTTTTG
TGTTGTGGTCGAATAAATAATGTGTCTGTGTGCTGATTCCGTGTCGGGTTAGTGGGCCCA
GTGTCGGTGCTGATGTGGCCTACCTTTACAGCACATCGGTGGGACTGGGCCGTTGAGCTC
CTGTGTCGTTTAATATGTGTACGGTGTACCCATCTAGTATGTGTTTCGAGTGTGTAGTAA
GTATATTTGTGTCCCATCCATCTTTC
>Z27kG1_05219
CCTTCTCCCCTCCAGATCCAGGATTGCCGGGCTCCTTGACTCGTTACCTCGCGCGCCCTC
GGTGAGCTACTTTGTTTCGATTTAGCGACAAATCAGTTTGCTTCATGTTGCGCAGGCTTA
GATCTGAATGCCGGATTCTTCGTCTTACGGCTTGAATCGAGCTGGGAGGCTGTGGATCTG
AGCACGGGAGGTACAACAAATCCGCGTGTATGACGAGTTGGATCGGCACCGGTTAGTCTC
TGACCGCAAGATTTTGTTGTTGTGTTGGGCTGATCTGCCGCGTTGTTTTGCTTCAGGTTC
TAGAGCTAGCGAAATCGCAAGGCTATTAGGGTTCCTTTCGGAGCGCGTCTGAAGCGATGA
TGGCTGAAGTCGGCGGTGGGATCGGGATCTTCTCTGCCCTGCTCCACTCGGGATGATGAA
TCTGCTGCGCTGATAATTATTGGATGAATTTCGATAATTATTAGATCTAAGAGATGCGCC
GACTTGAAGAGGCGAGGTAAGGTGCAACATGTATAAGACGTGACATGCTATAGAGGCCTT
TGCCATGGTGGGTGCGCTCGCATGGCAGGCCACGGTAATAAAAGAAGATATTTTTGTGTC
CTGGGGGTGGAGATCGCACGGGGGATTGTTTTTTGGCCCCGGGTTCTCCTCCCTCGTGGT
GTTCCGTGTCCCTATGTGCATTGGTCTTTGCGTGGTTTGCGATCTCAGCTCACCTACACG
CTTCGGATTTCTGCATCTAACACGGAGATCTACAACAAAAACAAACATGGAGCTACAACG
AGATTCTTAAGGTACAATCGTTAATTTACTGTAACAATTAAGTTTCTTTTCTCATCTCTG
ACGCCACACTTGTATCCTTATGTTCTCTCTCTGCACATTCAAAGAAACCGTTAAACCCCC
ATGAATAATGACATTCGACGTCCACTTTGCCCAGCTGTGTTGAATTTAATAGTTCAACAA
TTTCAGACTCCCATGAACTCAGTGAAACAAGCGTTACTGATGTCCTAAGTGAAATTTTAT
GTCGCACTTAAGATGGCGCTGCGTCTTTATTTCGTTGTATATTTTATTTTCAACAACTCC
AATCTGATTATGTCGTGGCATTTCATTTGTATTTATCATGTCAATTGGGATATTTGGTCC
TTGTAAGCTTTTGGCATGTTTGTTAGTTAAGCCATTGCAATTGTTGGACTTGTGGAGGGT
TGCAAAATCGCAGTGATTCTACTATTCATCATGTCATCATGTGAAATCTTCTACCACGGA
GCACGTCAATCGTGGCTGGGCTGATGGACGACTGTGCTGATGGAACTGATTCGTTACGTG
GGTTGAAGATTTTGTGCCAAATATGCGATCTGGTTGGTTACTCCGCCCTGCTGACGTTGT
TTTAGCCCAGGTGTTTCTGCTGCTCATTCCTTGCATTTTTTATGGCACTGTACATACAAT
TGGACAACCTAATTTTTGGCAGTTCAACTCATTTAGAAGTTAGAAGGGTTTGAGAAACAT
TCTCCCCTAGAAATACATGGAGGTGTATCTGATGATTGTTTTTTTTGTTACAAAGTTTCC
TAGTTTAATTTGTATG
>Z27kG1_22188
GCATAGATGTGTTTACACTTCGCAGTGGGAGGCAATGCAACTCAATAGGTAACATAATTG
CATTTAAAGTTCTGTTCTACCAGTTCTGTGATGGTATGGATGATTCTATTTAAGCCTCAA
TGTCTCAGCATTAGTTATATTGGTGGATTCCTCAAAGTATGATTGTTCACATTTATTCAT
TACCATGGCAGCACCGCTTACAGACATTTTAATGATTGGTGCAGCTGATTTTGATCTTAC
TGGACATTTAGTGTGGCCAAGGGCAGTCCTGATGAACAACTAACTATCTCAACACCCTGA
AACTCTTAAGGGATGTTCAGTAATCGAGCTACGATCTGGGATTGGTGAGAAAATTCACTG
CCAGACTCCCTGCTGCCTTTGGTTGTATGAAAGCTAAATATATTATGACCTGTTGTATGC
ATTTCTGGCGTATTGTGTAGCCGTTTCTGCAAGGGTGGTAGAGCATAAATGATGCAGTTA
CCTTCTATACTTGCATCATTCCTTATTATTCAGTTGAAGTGCCACACATATTGTTAGATA
AATGCTGCACTTCAGATATCCATTGTGTATCGTGTTACCTGTTTAATTGCAACACATTTG
AATGTCTTTACTTACCTGGTATTTTTTGTGT
>Z27kG1_14045
ACTCCTCTGCTCCTTATCCTTTCACGCCAATTTCTCCGTACAGATTTTTCCAGCCGCTTG
CGTTATCTTCTACGCGCGGCCGTCCCAGCTCCTCGTCCTGGCCACGGTACTCCTCTCCCT
CGACGTGGAGCTCTCACGGCGCTCCATTTTCCCAGCGCGCGCTCTTCTCCCTCTCCCTGG
TTCCACGCGGGCGCGCGCCCTGCTCCCTAACGAGGCCCCATGGCGCGGTCGCCTCTCCCT
GGTGCCTCGCCCAGCCTCTGCTCCTCTTCTCCCCGGCGCCTGGTCGGATGTGGATCCTCT
GCTCGAAGCTCCCAGCGCCGGATTCCCTGCAAGCTTCAGCTTCCCTGCGCGCCGACTTCA
CTGCTCGCGCCGTCGCCCAGCCTGTTGGCGCGCGCATGCTCCCTGCCGCGTTCCTGCTCG
GCGCCCGGATCCCCTGCTTCTCTCCCTGCAGGCGCGCTCAATTTCCAGTGCTCGCTGGAC
GCTCCAGCCATGGAGTCCCTACGCGCCCTCCCCTCTGTTCGCTTGTCGCCATGACTCGCC
GCGGTGCCCGTCCCTCTGCGCGCAGCCGCGTGCTCCCTGCTCGCCACTACCCTGCTGTAC
GCCATTGTCTACAGTGGAGAAGCTAAGCCCCTCCGCCAACGCCCTTGCCTGCCACTCCGT
GGCCTCGCCTGATACACAGTGGTCGCCTTCCCTTGACAGCGGCGTTGCTGGCCACCGTGT
TGCTCATCTCGGCCATGTTCCTCTTCGTGCTCAGCACCTAGGCGTCGCGTCCGACCCCGG
TACCCTAAATCCTCAGCAGTCGCCTTGGCTCCTGCAGCCGCGTCCATGACGTGCTCGCCA
TCCTAGCGACTCGTTTCCCTGCTGCGCGCTACCTATGCTGAGTCCAGTAGTTGTATTTCA
TCGACGGAGGAGAGAAATCACCAGAATGTGTGGAGAAGCGTAGTCCCATACGACATCCGC
TAGGTGCTCGATAAAATATCAGAACATGGGATTATCGTCGTTTCCGCATACTCCGAGTCG
ATTTGGTTATGGTGAGCTGACCTGTTGTCCCTTCTTATTGGTTTATTGGTTGAGCTGATT
GAATTATTAATGCGAGAAGGATAGATTTAGTGTCTCTAACATTTAGCTGATATGTGTGTG
TTGTCAGTGTTGTTATGGTGAGATTAGTTTGTATAGTGAAGTCGGTGCTCTATTTTAGTA
GTTAGGATACTCTACGTTTATTGATCGAGTTCTTGTTTTAGGTGAATGTTAATGGTTACT
CTAAGTATTTGGAGTAGCGTCAACAAGCTAATTTTAATTAAATTCC
>Z27kG1_05224
CAACACAGAAAAACGGCAGGGTGATGTGAGCTCCAGATTAAACTGAATTGTTGGGTTTAG
TTTGACCCAGCCGAAGGACAGTGCACGGTATTGAATTATAGAGGGTTCTGATACTGGTTT
TCCAGCTCCGGCTAATTGAACTGAGTCAGAACTATAAGTAGCAAGCTATTCGTGTCAGTA
GTAGCATGTTCCTGTACTGTTTGTCTACCCAACTATAGTAGCAAGTATGACCCAGAAGGA
CAATAATCTACCACGGCCTTCAAAAAGACAAAAACATTGTAAATTAGTAATGGTACTGCT
GTAAGCCTGTAAACAAAGTTAAGGCGTATGACTATCGTTCATGGTCT
>Z27kG1_05855
GGAAGAGCATGCTTCTGCTTTGAGAAAGGAAATTGAAAGCAAAAACAAGCAAGTAAAACT
CCTCATTGATCAGCTCCGTGACCTAATAGCTGACATAGCAATGTGGCAGAGCCCTTGCTC
AGTGTGAAGTGTCGAAGTTAGAGACCGTAGCCTGGACGTCTGGTATAGGCATACTGTGCA
TGTTGGTTAACTGACCACTTGGAAGGGAGCAATAGATGGAATATGACTGGGCTGCACGGG
AAAAGAAAATGAAGCTGTCCAATGCAGATAGGGATGTAATATGTTGGACATGAATGTTAT
TTTGGACACGACTGTAGATACACGTATCTTTTTGAAACGTGTGGATTTTCGCTGTGACGA
AAGTCCTGTAATGTTTTCTTGTGTTTCCTTGAGAAAAACAATCTAGAATGATATTTGGAT
TCTCACATGCAATGCACATTATTTCTGTTAACTG
>Z27kG1_12298
CGGGGAGCCACAGTCACAGTCAGGCGCGTATGTGGGCGGAACGATGAAGAGGTGCTCTTC
GGGGCGCCGCAGCGACAGGGCCTAGGGCCGGCGGCGCGCCGATGCCCCATCGCCTGCTCC
GGCGGACGGCAGCGCAGCGGTGACCGGGCGGCTTCAGTTTTATGCCGGCCGGCTCCGCCA
GTGTCTAGCATGCAGTAGCTAATTTGATTATATATATGCCAATCCTATTTCTCTAAAATA
TAGCAATACTGTGAATAATGAAATATACATATCCGCTGCAGGAAGCCAAGCAAAGCAGAT
ACCTCTACGCGGCTCTCTTCCTCTATTGCATTTGCAGTAGCAATACGTACTGTTTGCTAG
AATTTTCGGAATAGGCTGGCTCCGGCATCTCCTTGCCAAGATCTTTGGGGCAGGTGACGA
GTTGCACGGTGGTGAATCCCAGACGACGGCCACATCTGATGAGACATACACAATGCCGTC
GTCTTTGTCATCATTCTACCTGACAGTTGAGAAGACGATGACCACATATGATGAGATCTA
CACAGTGCCATCGTCTTAGTCATCATTGTACCTGACACCCGAGGAGACGCCGAACAATGG
TGCCATTTCGATAAGCAACTACGACACTGATGAACCACCTTCGCCGCCACATGTATCGTT
GGTATCTGATGAGATAAACATTTCTGAATCATCACCTCCGCCATCTCCGTCGCCACATAC
AGCGGATGAGATGGACAACTCTGAGGCGTCACCTTCACCTTTGTCTCACACCATAGAACT
CCAAATGTTTGAGGTACCAACCACCTCTGGCAATAATGAGGAGGACGAGGAGGATGACGA
TTCTTTTAGAGAATGAGAGAGTGATTAAATGTTTTCATCAGTTAACAACACCTCAATTGT
AGAAAGGCATCAGCGATATGCTATAATATAGGTGGAGACATGTTTGTCGT
>Z27kG1_14209
TGGGGATGTAAAGTTCACCATTGTAGGCGAGTTATACCCCCCAACCTAATCATAGAATAC
TAGAAGCCAAGAAAAGCGATGGTGGAATATATAGGGAAAAAAAAAGGAGTCGAGTGTCAG
CATAGTGTTAGCTCCCTTATGTTCTAGTACCTTTTTTAGAGGATAGTTCTACTAAACCAC
AAGAGAAGAAGATGCCATTAGCCTTGATTAAGAAAACGGCAGCATATGCAGTATTGCCAG
ATATAAGTATATATATATTATATATACAAATAATCCAGTGTCACCCTAGTCTTTAGAGAG
AGATATATAAATAGTATCTGTACTTAATGTTTACCAGTAGCAGGCAGGTAACATGAGCAC
AAAGATGTTACTGTGACACTGTCCTTGATGTACTCTACAATGACAGGCCCCCCAACCCAC
CCCACCCCCACTAGGTTTATTATACTAAATGCGAGGTTAATCCACGATTCTGGTACCAGC
CACATGTCACATGTAAAGAGCAGTACAGCTACAGCCTGCTGCGAGATTCATCAGATATTG
TATACTACTAGGCCACTAGGGAGGCCCAGTGACTGTAGAAGTGCACATGACCATGGCAGT
TGTCTGTAAGCTATTTTAACTGCTACTAGTGCAAGATCCCAAGCCAGGATAGAGAGTCAT
AGAGGTGTGTGTGTATGCGTGGGTGTCTCGGTATGGGTCTCCTAGTATGTCCGCAGTCTG
CAGAGACAGGTCGCTGCAGAATACTACTACAATACTACTAGTACATGATTGTATTGACCT
AGTTGCGTGGATGTAGTTGACAGTTTGACACCTCTATCTACAGACAGAATGGAAGTAAAA
GTGAGAAAGAAAGTTTGTGCG
>Z27kG1_18481
CTGTACATGATATGGATATCGACGAAGACAATGGTAGGCGCCGGAAACGATCAAAAAGCA
CAACAAGCCCTTTGAAGAGCAATCACACAGAGGATGGTGGATCTGTATTTATTGGCGAAG
ATACTTGCAACGGGAGTCAGCAAGGGACAGAAACAGAAGACTACACCAAATTTACAGTGC
TGAAACTGAAGCAGGAGCTGACCAAGCGCGGGTTTGGTGCCCAACTCCTCCAGTTGAAAA
ATCCCAACAAGAAGGATATTGTTGCCCTGTATGAAAAGCATGTCGTCGGCAAGTAGTACT
TGTATGCTTTCTAGACTTCCATGTAGTGTTCAAACATGAATTTACACGATCGTGATTGAA
GCGAAACAATGCATGTAACTTAATTTAAATCTCCTGTATCTGTATTTCTCC
>Z27kG1_07740
CCCCTCCCTCGTCTCGTCAATCCCCTCGCGCCCTCTCCTCCGGTCCTCCGCACACGGCAC
ACCGTCCGGTGACCCTGCGTGCGTGCCTCCCTCTCTCCTTCCGCCTCCGGTACCGGCCCC
AGCGGCTGCGCTGCGCGCCGCGCGCGGGCTGCTGGCAGCGGGAGCGAGCAGCTGCTGCTC
CACAAGGCGGTCGCGCCGCTTTGGGAGCGCCTGTGCTCCAAAGCGAAGCTTTACCCGTCT
GCTTAGCGCTGATGCGTGCGCTTAGTGCCACTTTTTTGGAACCCTGGGTTGAGCATGGAG
CATTTACCTGATTTTGTTACCAATTTCTGCTAGTAATAGTTATTTTGGACACAGAATGGA
AGGGCGCCGCTCAAATGAAGTATCATCTGCCGAAGCTGTCTTGGTGGGAGCATTGTCGTC
TGGTGTCAATGTAAGGACGTTCATTTTGATGGCATAATTCCTGCAGCATATTCCTTATTG
ATGTCAATTCAGCTTTAGTCATGTTTGTTTTGAGTGCAATGTAGTGTGTTTTGTTGTACA
TCATGTCATTATACTGACCGTCTGTTTGGTTCCATGGGACTAAACTTTAATCCCTCCCTT
TTAGTCTGTTTTAGTCCCTAAATTACTTAAAATATGGGGACTAAAATGGAATAAATCATA
TTTCCTCCCCTCTTTAGTCCTATTTTTTTTAGTAATTTAGGGACTAAAAAAGAGGGACTA
AAGTTTAGTCTCTTGGAACCAAACATGCCCTGAGCCTCATTTTCAACCTTAGTCTTGCCT
CTGCATGATTTTGGCACTACACGCGTTGATGAGAAAGGAAAGTTTAATTCATGCTACTTT
ATTGTGTAGGCTCCCACGTGGTTTGTGCTCAAGATTACGTTTTTGCTCCTTGCATTGTGT
TTTACGGCTATGCTTGCTCTAGCATTTTCGTCGAAGAACTTTGTAATCGTTGCACATGTT
CTTCTGCTGGTGACTATTGGAACCGTGCTATTTGTGCTGCTTAACAGGTTTCTGGCTGAA
GTTGGGCTCGTGCCTGTTGAACAGCAGATGAAGGAGATGGGCATCCACAAAACAGAAGCC
ACAGATGAAGACAAGAGAAATTAATCAGTGACACCTTTTTTTTTTGATATGGAAAGCAGT
TTAACATTCAATGGACAGAGTGACATTATCTCTCATGATAGAATCAGCACTCACTTCAGA
GACATGAAGTTCAGACACCACAATTTTGCACAGATGACCATACATCTTTGTACGTACTTC
CAAATGGAAACCCAGGTCGAAATCTGTAGTGAAAAGGGATGTAGCTGCAAGCAGAGCACA
TCAAGCCTGCTTTCCCTCTTCCTTGGGCTTGCTCTTTTTTTTTTACTTGGTGTAGCAGAA
GCATGAGCACCAGGGAAACTGAAACAAGAACTCCATTGCCAGAGAAATCACCAATACTTT
TGTTTGGAGAAGTGTGCCCAAGGGATTTGCATGCAATGTAACCCTTACATATACGACATG
GATGCCGTTTATCAGTGGACATT
>Z27kG1_05221
CCTCGCCCTCTCGAGACCACCGACCGCTCGTCCTCATCCCGTCATCCGTGCCCGCATCTC
CGCAGTCGTCGCCAGTCGCCACCGCTATCCGAGCTCCCCCCCCCCCCCCTCCATGCCGCA
CTATGGCTCTTGCCTCGAATCCGCCCACTCCCCACATCGAGAACAGCCATCGACGCCGCA
AGAGGAGACGCACCCAAGAGAGAGGAGGCGACCATGAGGGCCAAGGTCCCGAAGCGGGAG
GGTTGGTGGGGGAGGAGGAACTAACGATAGCCATCGCCATGGCCACCGACGACGACTGAT
AGGACTGCCTCTTCTTCATCGATGTGGTAACGACAGAAATCAAGTAATGGGGACGGGGCT
CTCCAGGCCATGCGGGTCAAACGACTGGAACACGTCCCCTTAGCCTCCGAACGGGAACCC
CGGGCTGGAGCTCTACAGCGAGAAGACCAAGCTTGCTGAAGGGCCGCAGGCTTGGAACAT
CTAGATTTTGTTTTGCTAAGGGGAGCGCTATGTGTGAGTACAACTAGCTACTCATTTCGT
AGGACATGCTAGGAAGGGGAATGTTTGAACTCACATCTTTTTGCAGGAGGGTGGGCAGGT
TGCTCAGGTCAAGTGGGTTCACGGCTGCGAGCTTCATGGAGAGACTATTGATAGCAGTTG
TGTCCTGCATCATTCTTTGATCAAGATTGATGAGGGAAAGATCAGTATGCCGAGGATGGG
ACCGGGTTGTAGCTTGCGATGCTAGATCTGCTCATCATGAAACCCATCATGACTAATGCA
TTTATCTGCCATTTAAGTGTACACCAGATTATTTGTATGTTTGCTGCTTACTATGCAAAA
TGGCAGCTAAAAGAAGCCCTAAAGCATGCGAGCTGCACCTCTACCGGTTTAGTGGCCAAA
CTGGCTGTTACTACGTTTCAGGTGTTTTATCTGTAACTTTTATTTTGTTCTTTTTCTTGT
TACTCACTTATTTCTGAATAATTAAGTATATATGTCACTTAATTTAGTGCTAGAATGCAG
ATCTGGCATGTTTGGGAACTAACCTGCACTATTGGTTGTTTTTTGCTTCTTGGTGGACCA
TTTTATCTATAGGGTTTGGAATGTTTTCCAGCATGCATT
>Z27kG1_19961
GCTCCCAGCCGCCGCCGCACTCACGTAGCCCCGCGCCCTCGCGTCTCCCCAGCCCACGCG
CAGGGACGCCCACACTCGCCCGCGCAGCAGCTCGCGGTGGCGGTGGCCAGCCAACTCACG
GCAGCGCGACGGCGTGGTCGCACAGCCTCATGCGGCATTCTGTCTAGCCACCAGCGAGCC
TGTCCATCGCAGCCGCCCCGCCATGGCCCCGGCGCGGTCCCTGGCCGACGAGCTCGGCTG
CTGGCCGCCTGTTGCATCCGCCCGCCATGGCCGCGCGCCACAGCCGCCTGCCAGCCATGC
CTTGCCCGCTTCCCCTGGCCCGCTCGTCGAGGTCCAGCCGTGTGATGGCTGGTGAGCCCC
GTCGGGTCCCGTGCTCCCTCCGCCGCGCCGCTCGGTGCACCCAGCCGGCACATCTCCTCT
GGCGAGCGCCCACAGTTGAAGCTGCCACAGTCGTCCCATCCGCGCGTTGAAGAGTCGACG
TTTGCGTTCTCCACTACCCGAGGGAGCCCCACTGAAGCTTCGTCCGTAGGTGAGCATTCA
AGCGCATCTTGTCTTCCTCGCTGCACTGTGCTCCATCCGCTGCACATCCTTGGGCGCTGG
CACTGACCTGTCCCACGCTCTTCCCAACCTCAGCTCGTCCATGTCGCGCCGTTGCATGCC
AGCCCTGACCTCAACCACCGGCGGTGCTACATCTGCTCCGACGAGGCCACCCATCGTGAG
CAGTTGAGCACCATCGCATGGCTCCGTCCGTCCCTGCATGCGTCCAGTTGAGATTATTGG
GGAAGAAACCGCCCGTGGCCCCCACCTGCATGCCGATATCAACCTTCCCACGATGTCCTG
GTGGCTGCATCTTGCATGTGAGTATGCATTTATGTACGTTGCATCCCTGCGCAACTTTAG
TTTTTTTCCACGCATGCGGGCATGCAACGAGTGTGTCCAGATCGGATCCAGAGATCCTCA
GCGATGGCAATCTTTGGACCCCTCTTTGTGGCTTCGATCCGACCAATCACGCCACGCAAC
GCCACATTAAATCCGAGAATCGTTAATTACGTGTTAACTTTTGCGTAGCCATTAGATTTA
TTTTGTTCCTATGCGTTAGCTTCGTAGGAGTGTCGTGCCCACAGTAAAAGTATTTTTTGT
TATGACACATGCTTTGTGTATTTAAGTGATTAATTATTTACCCGATCGGTTATTAAAATA
GAGATAAACAAATCTGTAATTTTAATTTATGCTTTATAAATATACGTTAATGTGATTGAT
GCAGCTCAAACGTTTTTGAATCAATACTTATTCAGTATACATCT
>Z27kG1_13249
GGCCGCAACCCTACCTGGAACGCCACGCTCCGCTTCGCCGTCCCGGCAACCGGCGCCTCC
TCCTCCCTCCACATCCTCCTCCGCGCCGAGCGCGCCCTCGGCGACCGCGACGTCGGTGAG
GTCCACATCCCGCTCTCCGAGCTCCTCTCCGGCGCCCCCGACGGCCCCGTCCCCGCCAAG
TTTGTCGCCTACCAGGTCCGCAAGATCTCCTCGGGCAAGCCCCAGGGAGTCCTCAACCTG
TCGTACAGGCTCGGCGAGGTCACCCAGACGACAGGCGCCAACGGCTACGCCCCCGCCCAG
GCCGCCTACACCCAGGCCGCTGCGTACCCGCCTACCTCCGCGTACCAGCCACCGTCCGGC
AAGGCCGACACGTACCCGCCTCCTTCAGGCAAGGCCGACGCGTACCCGCCTCCTGCCGCA
TACCCGCCGGCAGCCAAGGCCGACGGGTACCCACCTCCGGGCGGCGCGTACCCGCCTGCG
GCAGGCAAGCCGGCCAAGGCGGGCGAGCCGGTGACGGCCTACCCTGCCGCCGGTCCCAGC
ACGGCGGCGCCCTACGCCGCTCCTCCGTCGCAGTACGGCGGTTACGGGTACCCGCCACCG
CAGGCCGCCGCGTACGGGTACCCGCCACCGCCACAGGCCGGGTACGGGTATCAGCAGCAG
CCCAAGAAGAAGAACAACTTCGGGATGGGGCTCGGCGCCGGGCTGCTGGGTGGCGCCGTC
GGGGGCCTTCTGGTCGGGGACATGATCTCGGATTCGTCGGCGTATGATGCCGGCTACGAC
GCCGGGTTCGACGACGGCGGTGGCTTCGATTTCTAGAGCAGCGCAGTGGTGACGTGATAC
CGCGCATCTGAGAGACGAGTTCTTTCGTCTTGGATCTGACTTTGTGACTTCTTTCGCTTT
ATACGCGATCTGATTGTTAGGACG
>Z27kG1_20061
GTAGCATCATTCAACTCCGTGATGAATAAAAAGAAGGGAAATACAAGAACAAAGCCGCTC
CCTCCTTCTAAAAGACTTCGCCAAGAAGCACAGAGGGTCCTGAAGGAGCGTGTTCAGGAC
ATTGCAGATAAGAAAGGCGTCAAGCTGAGATTTTGCAATCTCAAGGAATGTGAAAGCCAC
ATCCTGTCATTGGATAGTCCATGTGAGAACACGAGAACTGAAATTGGATGGCCACAAGGG
GTTCCGTTTGTCCATCCACATGACCTCCCAAACAAGGCAAAGCTTGGGTTTTTGGAAGCT
TACGAACCTGGATGGACGGCCTCCCAACAAGAAATGGAGTTAAGTTCTATTGAAACATGA
TGAGTGCATTCTCATTTTATCTTTCTAATTGGCAAAGGTATAATAGTGCTCCTTAGGTTT
CAGAATTGTTTTTTATGGTACAACAAACAACATACAATCAAGAGATTTATTTTTCAAGTT
CCATCTCTAACCTACCCAATCTTTCTTGGGTTTTCCCTAAAAAATGATTTATTATTTGCT
GTTTAACATACAGGTTGGACAACTGCTTGCGACATTGTGAACCTCATCCTGATCATTCCA
GCCTGTTCTCAAACCAAATTGTTCTACCAGTCCATTGCACCCTAGCAAAGTCTGAAATTT
GTGTTGATTCAGCCTTGTGCTCTGCCCTGGAGTATCAGTCACTCCAAAAAAAAACTGACT
TGGATGGCACCTAGCCTTCTAAATGACATTCGTAAAAGTGTGCTGACCCAAGATTGTCTA
ATTCAAGGTTAGTTTTGGAACCCCATTTTCCCAAGGGATTTCTATTTTCCCAAGAAAATT
TAGTTCAAAATGAAAATCCATTAAGAAAATAGAGTTCCCAAACTAGTCCTCAGAGTGATT
TTGTTCTGCGCTAATATATCGCAGTGCGCAGTGGCCCTGAGCTTTCCCTTGAGTTCAATA
TTGTAGCAGCAGCTGTTTTAAAGTCACTCTCGTGGTTGTGTTTCATGTGGAGTCGCAGTT
TGCCACGATTTCTTAAACAATCAAGCCATCGAGACTCTAGAGGAGCCAGCCTCAGTAAAT
TTTGATGTATTACCAACCTTGGATATGTTTTGAATTTCGGGGCTGGTCATCAATTCATTC
CTTCAACATGTTGCAGAAGCAGTAATGTATACTGACGCCAAATAATTTGTATACATAGAT
GTAGTATTTGAGAACGTGTAAATGCGACTACCCGCTGCTTAGATTGAAAGTTAGATTATA
TAATCTGGGTAGATTATAATCCTAAACAAACAGGCCTTTAATCCATAATGCATTATACGG
AAATGTTTGTAATATACTTCGCAAGTTCGCATC
>Z27kG1_17783
AGGGTGCAAAGCAATTGCAACTTACATCCGAGAGGTGCTATTGGAGAATACAAAGAAGCT
TGAGTGTCAGCGTGGTTAACCTTAGGAGGCAGTGCAGGCAGGTTGATGACCTGAACCTAC
CCAACAACGGACATCACACAGCCCATTAAAAGGCTTACTGGTTGTGGTTGTGGGTGGCTG
GCTCTAGTGCAGTGCACAGGAACTTCCAACGGAGTATGTGCAAGTCGTCAGAAGTTGTTC
AAGGCAGCTTGTTTGTCATCATCACCAGGGATACAAGACATGCTTCCTCAGTAAGGTGTT
ATCGGAATTTTTCGGTTCCTGTAAACTGATATAAATCGATGGTGGAACTGTACTGATAAT
CTTCCGTATGGTGTTATTGGAATTTGTGTGACAGTTCCTGTAAACTAATGCAGAGAGAGA
GATCCAGCGGGGCTCCTGCCTCCT
>Z27kG1_21187
CCCGCACAAACCACCCCATCTGTCCCATCCGCGAGCCGCGCACGGGTCATCTGCATGCCG
CATCCGCCCCATCCTCTCGCCGTCTATCCCCTCCGCATGACCGCTGCCCCAGTCCATCCC
CTCCTCGTCCAGCATCCGCTCCCTCTGCAGTCCCCCCTCCCTCCCACACGACCATGGCGT
CCTGGTTGGTGCCCTTCCGGTCCTGCTGCGTGTGGAGGCTCGCCACCGCGCTAGCGCCTT
TGCCGCACAACCTCTCGAGGACCCACGCGAGCTCATCCTCCGTCATCTCCCCCGCTCCTC
CGGGCAGCTTCTTCCCACCTCCGCCGGCCGCGCCCTCCTGGCTCCCGTGGTGCCTCTTTC
GCCACGCCGCTGGGCCATCGCCGGTGGCGGGGGCCTCGGAGGAGAGGCAGGAGCCCATGA
TGGCCAACGAGAGGGAAGCGACACGGTGGGGCACATGGTGGAGGTGGCGGTGGTAGCTGC
CTGCCTGCCTGTCTGCAAACTGTTCTGATGATGCTCGAGATTTGTAGGTCTTGTGGAGTC
ATTTGTATCGTATGGTCTTGTTGCTTGGAGGTCCGTGCTTAAAAAATGGCATTTTGGTTT
TTAATTAGGGTTTCAACTCATGTCTCTTGCTTCATGTGATGGGAAATGCTTGTTGTGCCA
TATGATGCAACCTTTCAGGATAAGATAATGTTGCTTAGACATAATTGAGAGCCTGTTGTT
AACGTCGCACTGAAATATCAAACATCTCTTCTGTTTGCTAAC
>Z27kG1_19438
CTGACCTCACCGGAGTCGGAGAAGTAAGCCTATGAGTGACAAAATCTTCCAGGCAAAACG
TGGACCAACTTAAATCAGCAGCAGCGTCAGGTGGTTAGGCGCTAGCGAATTAAATTAAGG
CCGGCCGAACCTCACTGTCTTGAAAGATTCAGATGTTCTAATGTTTAATGCTTTACCACC
AGTGGTTAGTGGTTGCTGGTTCATGCTTCCCAGGTTAGAGTCACGATTTTTTTTTTTGAG
GCTGTAGAAAGATCTGACGATACTTCATGTGTGCTTTCTCTCTGACGATGGTTCCATACA
GGGGCTTACCAAAGACGTAGAATCTATCGTTGCAGCTCCATTGCTCTGAGCATTTCTATA
GCTTG
>Z27kG1_06358
TTTATAGAATTTAGGGCACCAACAAAACACCTCGCTCCAACAGTAAAGCCCCAAATCTAG
ATTATAGGGCAGCCCACTACGGTGTAGTATATTTGAGTCACTTGAGAGGGTGTCCTATAG
TTTTTTGACAAAAATTTATGAAATAAGGCACTGTTGGAGTAGTTTTTCCTGTGTAGAGCC
CCATATTTCAATTTGAGGCACTAGTTTGAGGCATTGTTGGAGATGCTCTTAAGTACTCAT
TAGTGTGTACATACGGTAGTATTCTCTATATTTTTCCCAATAAAATATATTATTGACTGA
AGGTGGAATATAGAGTAGTTTAATTGTGACCAAGGCTCTGTAAAAATATTCATTTTTTAT
GTAAGTTGATGATAAGGCATTTGATTTTGATGTAAAACATGGAATATAGACCATTTTGAC
TCTTCCATTTGCCTAACTCTGGTTTTATCTTTGGAAATACATACCATCTGTCCTTGGTGT
GGATAGTTTCCCTGCAAAGAGATCACGCACGCATGTGCGTGTGTGTAATTGTGTATATCA
GTCCGTACAACAAGTCCTTTTCATCAACTTGACGTGGTAAAGTTGTTAAAAGAGTGTGCC
ATGTTATGGTTAAGATGTTGAAACCTCTACGTTTTCTCGTCCTTTAGAAAATTATTTTAG
GAGATCCCCAGAACTTCTTTGATAAGGACATGAAAGTGAAATATAATTATCATTTTCTTA
TTCTGGTATGCCAATCTAAACTTTTCTGGCAAAGGATTGAAAACGTGTTTTGTTACTATT
TAAAAGGTGGTATAACTTCTTGCATCTGTTAACCTGTACTACCATCTAGAAGAACCAGAG
TGAAGTGCAGCGGTGATTAGCTTGAACAGGTTTTGTCATGGTTAAACGCCACATACAACA
ATCTTGCAACCAATGTATAGATTAACTTTTTAGACTAGGTTTTGAATTGTTTGCTACATG
ATAATCCAAGGTGGCGAAATCTGTTAAGACTTTTATGTCCTCTGTCAGAATTGTTGGACT
TCCTAGCTGATAGATCGAATGGTGGATGTAATAATTGGATCACCTTTACATCTCATCCCT
GGTTTACCTATACCTAAACCTATGTATATGGCTATGCGCTGATCTTCTATTAAATGCTAA
CAGATTGTACTGGAAATTAGTTGAGTAGCTCTTGACCTGGGAGCACATATTTTTACTGTC
ATGAGTCATGAATAGGAACATGCTTAGGTGTGAATTAGCACATGATAAGTAGCGTGGAGC
ATACATAATACTAGGTTGTTTTTGTAGAGCATCTGTTAATTAGGTTTGTATGTTAGAATG
CGGGATCTGATTTTCCTAGTGGTATGTTACCCATTTGAATATCTTTATGCGCTCTTGTAA
TTGTCACTTTATTTCTTATTGTTATTTGAAGTTATATATTGTTGCCATATTATGTTAATG
CATCTTTTTTGAACCTTGTGAAATGAAATACATGATTTGTCATTTCTGTGCAGGAGCTTA
CAAGTTCGATGAATCTGTTTGTTAATCAGTATAGCTGACAATTGGCAACCTTCTATTGTT
CCTTCGGTTTTTGCATAACACTCTAGGATCTGGAGAAACGGCAACCAGTACTTAGCTCCA
CTTGACTATAATCTGTAGAAGCCAGAGATAACTTGTGATGTGATATATCCAAATAACAAT
AAGGGGGCTTGTCT
>Z27kG1_05700
AGAGAGGGTGCAGCATTGGTAAGCCTGCACTTGAAGAGTATGAAGCTTCATCTACCAGGA
TGTTAGGGATGATAGCCTGGCCATACACGGTGGAGAGCGCGATCGAGGTGGCTGAGCCCT
AGCAGCTGTCCCACATCGCTGCGGGAAATCGACCTGCGAGCGAGGCGGGGACGGCGGGCA
GCGGTAAGGCGGGACAAGGCAAGCCCTAGAAGGGTCTTAACCTTGCTGATCTGCTTGGAG
GTCCCCCTGTGGATGAAGCCCATTGTTGGTCGACTGTTGCCGGAGTTTGGAGGTCTTCCT
GGTGCTGCCTTCGTTACCCTGTTATGTACTAAATGCCAAGCCTAGTTGTCCCGTTGGTCC
TTTGCTTGGTTGAGAGGCCGGGGAAGAAGAAGATGGCTTGCTTGCGGACTGGTGAGGAAG
TTTGTCGGAGGGGCAAAGGTTTTCTAGTGCCGTTCTTCCTGTCTGGGGACTCCAATTTTG
GTGTATCTGCTGTCAGTTCGGTTTGAACGTACTCCTTTTGTATTTGC
>Z27kG1_05225
CGGCCGGTTACTGAGCAGGATCGGAATTCCAAGCACGGTTCATTAGTCCCCTGCTGATCC
GTGTGTGATGTGCGGCGAAGCCAGGAATTATATGGAATGGAATATACAAGAGACAATTCA
TTATTTGACACTGGTAAAGTTTTTGGTTTATTTTCTTGAGCCTCAAAATATAATTCTTCC
CTAAGACTAAGGCTAAGGGCATGTTTGTTTATCTCCTAAATTATATAAATTGGATTACGG
TGGAAGAGTAGAACTAG
>Z27kG1_09795
CCATTAAAACGCACATGTGGATTGCTAGCTACTACTCCAGCTTGTTGCATCCCACTTTCA
CTCCCTCTGCTAGTTAACAAGTGGCAGCATTACACGCGGTTGAGGGGGCAGCAGCATGCA
GGCGAGGCGAAGGCGACGCGCTTTTTTGTCGGCGTGCCGTGGCGCTGCTCCAGTGCTCCG
TGCCGTGTGTGTCCCTGCGCAGCGGCAGCCCATGCCATCAAATTGAAACTAGGGGGGCCA
CAGCCACAGACACAGACACAGGCGGGCGCGGGTGGCCCCCGGGCACTGGTCTCGTCCCAG
CCTCGGAGGCGAGCTCGTGGCCGGACAGCTGGCGCTACTATACGAGCTCCTCGACCCCCC
CCCCCCCCCCCACCCCCCCCCACATCCACATGATCCACAACCCCTCCTCGCAGTCGCATT
TGCCCACGAGTGGAGTTAGGGTGTGTTTGGTTTGACTTTTGGCTTTGGCTTTTGCCCCCC
TAAAAGCCAAAAGCCAACCAAAAAGCTGGATCCAGGAAGTAACTTTTTCTAAAAGCCGAC
TTTCTTGTAGTGCAAATCTGAAAGCACCCCTGGACCTGCTTTTAGTGGCTTTTCGGATGG
AATTGTGAAAACATATATCGAAGAATTTTTAACGACTTTTAGTGGTTTTCACCAAACGGT
TTTTAACGATTTTTAGCTTTTTAACAGCTTACAGCCTACAGCGGCTTTTTGCACAGCTCA
CAGCCCACAGCAACTTTTTTAACAGCCACAGCCCAACCAAACAGACCCTAACTTCTAAGA
GTTGAACGGACGCGCCTGGGAGATGCCTTAACTTCCGAGAACAACATTTCTAGCCGTCAG
AAGTTTTCTTCATTTCCAAGAGCTCTCTTCCTAGTCGTCGGAAGTTGCCTTTATTTCCGA
GAGACAACAATTGTCATCAGAAGTTATTTACTTCGTACGAGTTCTTTAGAAAGCCCTAGA
AAGTTAGTTGAATGTAGGAAGTTTTGTTTTTTTGGTGTTGTGTCACATAGGTTTAGAAAA
AAATCTGAAGGTGGTCCTTTTCCTCGTTGCTAATTCCACTGCACGTCTGCACCAGAGAAA
TTTTAATCAGTAACTGAGATGGCAGAAACTATTAACATGTAGTTGAAGAAGTGTGCCATT
TATGCTATGCAACATCAAAGCATCAAGTAGAAATTTCAGTTGAAAGTGCACCTTTTGGGT
TACCAACAAATCTAAGGAACTATTTAATCCACAAAGAGGTGACATGGAACTAATCAATAT
GAATGTTGAAGATCAGGGCTCCTATTGAGACTAGCTAGTAGTACTCCATGAGTTAGTAAT
CTCGAAAAAACCGAGAAATGCACTTTATCTTAGCTAAAAGATCGAGAAATGTATTTTTTA
TAGTTCGCTCGGTCTCTCGTCTTCCTTCAATTAGCGAGATGATACTATCCGTTGCGTTGC
GAGTGGCTTCATGTCATGTTAGACTTTGATGTTTTCTTATGTCTCATGTGGAAGATAAAA
ACCCACATCACTTGATGAGGCATGACAATAATAAAACCGCGGAACCATAATAACCAGTGT
TTTATACGAG
>Z27kG1_11474
CGCCCGTCCTCCATCCTCCTGCACGGCAGGGGCAGCCACACTTGTTGGTTCCTCTCCCTC
TACCCTCTCCCGTGTGGCGGCGGGGGATATCATCTATGATGGGGTGGCTGCGGCTCCACT
CCCTCTTCTCCCCTCTCCGGAGGATGTGGGTGAGGGCGCATTCCGAGCGCCGGAACCGTA
AGCCATCGACCTCTCTCGCCCCGCCCGCCCGCCCGCCTCCGATCATTCTCGGTCGCTTTT
GCTAGCTAGCTGCATTGCACTTGCACTTGCCCTGAAACACATCGCGTTCTTTTCTTTTTG
CCTGCGCTGCGCTGCCAGGGAGGGGGATGCGCATCCTGTACAAGGACGTGCAGTCCTGCC
GGGACGAGGACGTGCGCGTGCTCTGGTCCATCCTCATCGACTCCCACCGCCACCACCACC
ACCACCCGGCCGTCCTCGACCTCGAGCTCTGAAGAAGAATCTCATCAGCGCGATGGCGTG
CACGTACGTATTTATGCACGTGGGATCGATATGTGATCAAGAGAGCACAGCACTGGCCTT
CCATTATTCCTTCAGAAAAAGAAAAAAAGGACTCGAGGTTGAAGAAGAAGAAGAAGAAGA
AGAAGATAGACTGAGAGAGAGGTGTTTAATTCTATGCTTTTGTGTGCTGCTGTTTTCCTT
TTCTTTTCTTTTTTTTTTTGCACCTTTGTTCTGGGCTTGAAAAAACTGAGTGTGAGGTTG
AGCTCTCTGTACATAGACACACACTTGCTCAAGTGCCTTACCTTCAATTCTACCGTGCGT
ACTGTACACTTGTGTT
>Z27kG1_17885
TTTGGTCATAACAAACTCTTCCAAGTTCACATCGTCAGCTAATGTCATTTTTGATGTGTG
AATCTGGAAGATGCGTCTTCTAGTTTTAATATCTGGGAGAGGGAATTCAATCTTCCGGTC
TATACGGCCTGGCCGAAGCAAAGCAGGATCAAGACTTTCAATGCGGTTTGTTGCTAGAAT
AACTTTAACATCTCCACGCGAGTCAAAACCATCTAGCTGATTCAGCAGCTCCAACATAGT
TCTTTGAATCTCACGCTCTCCTCCTGAATGAGCATCATACCTCTTTGTTCCAACAGCGTC
AATCTCATCAATAAAGACAATTGAGGGAGAAAGTTCATCAGCCACCCTAAACAATTCTCG
GACTAGTTTGGGACCATCCCCAAGGTACTTTTGAATGAGTTCACTACCAACAACACGCAA
GAAAGTCGCAGATGTTGAGTTAGCCACAGCCTTGGCAAGAAGAGTTTTTCCTGTTCCAGG
TTCTCCATATAATATGACTCCCTTGGGAGGCCTAATACCAATGTCTTCATACAGCTCAGG
GTGAGTCAAGGGAAGCTCAACTGCCTCTTTAATTTCTTGAATCTGAGCATCCAGTCCACC
AATGTCAGCATAAGATTCCAAAGGCGCTTTCTCAACTTTCATCACAGATACCATAGGATC
AACTTCATCTTGCAATATACCAACCACAGAGAGAACCTTGTTGTGCATGAGGATGGAGCA
CCCCGGCTCGAGCTGGTCCTTGTCAACGAAGGAGAGGATGCCGACATAGTACTCGGGTCC
GACGGAGGAGGAGACGATGGCGTGGCTCTCGTCGATGATCTCCTCGAGGGATCCGACGCT
CATGGGGGTGCCTCGGAGGTCGTCGACCTTGGATCGGTCCTCCTCGGCCTTGTCCTCCTG
GGGGCGGAGGCGCTCCTGAGCGGCGACGAACTCCTCCTCCATGAGGAGGTAGTCCTTGAC
CCGGTCGAGCTTGAGGAGGCGGAGTCGGCACTTGGAGAGCGGCGCGACGTTGGGGAGGCG
C
>Z27kG1_11790
CTCCTCACTCGCGTCGCGCCTCCGCTTCCATGTCATTTGACAGCGCAACACGGCGCTGCA
GGGTAAAGCTCTCCCCCGCTCGCCGGTCTCTGTGCCCAGGCCAGCAGGACGAAGAAGAAG
CCGGCTGGGAAGACCCAGGCCTGACCGCCTGAGCTAGGGGAGAGGAGGACGACGACGACG
ACGATGGGGCTGCTGTCTCAGCGGGTGGAGCGGTCGGAGATGGAGCCCGGCGACCACATC
TACACCTGGCGCGCCGGCTACACCTATTCCCACCACGGTACGGCGCACTAGCCGCTCTGG
TCTTCAGTATCCCTCCCGCCCCGATCTCCTCCTCCTCGGCTTCCCAATCCGGCCCTGGAG
TTGTCCATTCTCTTGCTTTTAACCTGTGCAGTGGCCATTGCACCTGTGAATCCAAGAGCA
TTGCAAATGCTCTTGACGCCGGAGTAATAATGCTGTGCCCATCCAGCCGGCGTCCGGACA
GAAACCACGCTGCCCGTGGTCACCTCTCTCGCCAGCTCATAGTCATAGCTCTGCCCTTTC
TTATTTCGTTTTCGTTGTATGAAATTGCTTGGACTTTGGACATTTCTGCAACCGCTGCTT
GTTCATCAGAGTAGAGTACTGACAATGAACTTCCTCACGGGATCAGATATCAATTAGAAA
CCCATTTTGTTTACCAAAGAATCCTTACCGCCGCCGTCTTTACTAACTTGGTCAGCTCGT
CGTCACTAGATCCGGTGACCAGCAAAGATATGCACATGCATGCATTCCTCACCTTTTGCT
TTGCATCTCCTTATCAGCTACAGCACTGGCCTAATGACAGCCAGCGGCTGCAGTTATAAA
AACAAAATTACTGTAGAAGTCGTAGCAGTAGCCGAATTAAAACCGCAGTGCATCCCAAAG
CGCGTAAAAGATGCATCTCTTCCACATCATGTCACTCTACGCGCGCTGCTACAGGCACCG
ACATTTTGTGCCCGCACGTTATGGACGTCCTTCCTCCCTACACACCCAGATCACCACTGC
ATGACATATGTGTGGGGAATGGCATGCCGGCTAGCACGCATGTGGGAGTGGTAGCATGGA
TAGCACTTCTCCGCATGGATGGACAGTGTTTTCTCTTACACCTTTTGTCACGATCTTGCC
AGTAAATCTTCTGATTTGGCAATAATAATGTCGATCTGTAATCGTTTCATTCGTCGTTTG
AGATCCAATCCAACTTTGTATCTCAACATGCATGGTCATTACAGCTTGAGTAATTAAGCC
ATGACGAATGTATTCATTAGGGCCTATTTGGAAGGTGATAGGATAAGGTAGCGTGCCATG
TTCTTATCTGACGCGCCAGGTGTTGCATTGCATGGATGATATGGATCCATCCATGACCCA
GGGATTTACGTCGGCGGCAGCAAGGTGGTGCACTTCACGCGGAAGAGGGAGGCGGGCGGC
GCGGGTCTGGACTCGGCCATCGCCGTGTCCAGCCTCCTCCTCTCGCGGGGCTCGGACGAG
TGCCCCACCTTCCCGGACTGCGGCTTCCAGCTCCCCGACAGCGGCGTGGTGCTGACCTGC
GTGGACTGCTTCCTCGGCGGCGGCGCGCTGCACCGGTTCGAGTACGGCGTGCCGGCCGCG
GCGTTCCTGGCCAAGGTCCGCGGGGGCACGTCCACCACGGCGCGCGCCGACCCGGGCGAC
GCCGCCGTGCGCCGCGCCATGCACCTCCTCCGGCACGGCTTCGGCGACTACGACGTGTTC
GAGAACAACTGCGAGGACTTCGCGCTCTACTGCAAGACGGGGCTCCTGCTCCTCCCCGCC
GCCGCGGCTGGCGGCGGGGTCGGGATCGGGAGGAGCGGGCAGGCC
>Z27kG1_22490
TTATGGACTAGCTTCGTTACGCAGCTTTTGGAAAGGCGTACTACTACTACCTGGCCTTGC
TCGGTCGTCGTCGGAGTTAGATGTCGCGTCGGCGGCGGCGGCGGCGGCGGCGCTGCTCTC
TGGCGCCGCCTCCTCCATCTCCGCTTGCCCCCCGGCCCCGACGACGTTGATGCTGATCTT
TCCTCTGATCCCTGATTCCTCCAGCTCCGCTTCCGTGACCGCCTTGTCGTCGTCGTCGTT
GCTCCGCTGAGCAACAAGCAGATGCTTGAGGTCACCCTCGCCGCCGCCGCCGCCGTGGCT
GCCCCCCTGCAGCTGCGACGGGTGGAAGTCACCTCGGCCTGAAAGAACAAGTGCGTACAA
ATCAGTGGGTGTAAGTGGCTCGTGATCATCAGTTCATTGATCGATTGAGAGCCGATGCAT
GCACGAGGATATGATGCCCACAAAATCATATATGTATAGCATAACGGTGCAGGTACACAC
GCACGCGCGCACGACAGTACGTGGGTCGCTCAGATCGGAAGCAGATCGAGAAGGCAGAAG
CGCACTCACGATCACGAGCGTCGAGGACGAGGGTGGCGTAGCGTCGGGAGGAGAGCGTGA
AGACGACGACGACGAAGAGGAGGAAGCAGCCGACGGCGACGACGGACAGCAACCTGCCAC
CTGCCGCCACCTTCTTATTCTTGTCGCCGCCGCCTTTCATGGCCGCGCCGCGGGCCAGCG
CAGCCATATCTAGCTTCTCGTCTTCGGAAGGTCTCCGAGCCTAAGACAAGAGAGAGAGGT
GGATCCCAAGAACTAGAGGCGGATCATTCTTCCTCGATGTACTCACTTGTTGAGCTCCTC
AAGTGATCACTCGCTGCTGGGCCAACTCTCGTAGCTCTTGCCTCCACCACCACCACCTAA
GACATATATAAAATGGAGACCAGAGGAGAGCGGATTATAAACTCTTTTGCTCTCCCATAG
TCCC
>Z27kG1_06362
GCAAATCAGCTTAAAATAACATACTCCTACGCCTGTCTCTGTTCACAACTCTTCCGAGCA
CGCGGCCGTCTCCTTTGTCATCATCATCAGCTCAGATCTAGCAGCTTCGCCTTCTCAGGT
AAGGGCTCTGCTCACATCTTCATATCCCTGCTACTAGGTTTTCTTCGTTTATCCTCGCTC
GGATTCTTGCAGATCTCGCTCACCTTGTAGATCTCGCTCAGATTCGTTTGTTCTCGCCAG
ACGCGCCCACTTCGCAACCGCCGCTGTGCCTATGCTACCGCATGGGCCTCTGCGCCTGGG
AGGCTTGCGGCTGCCAGGCTTAAGTCACGGGGCAGCAGGAGTTCAGATTTTTTTTAGGCC
TCTGAAACAAGGCTAGCGCATATTAGCATCGAGAGTCAGGAGAGTACGAATGGGAAGTAC
CGTCATAAAATTATCTTTGCTACTAGCAATAGGAAGCACCGTCATAAAATTAACTCTGGT
AATAAAATCGATTGGATATATATTGTTTCTAGGAAACTAGGAAGGATCCCGTGTAGAAAG
TGTGGATAGCTAGCCTTTTTCATCGGATCATTTGGTTTTTTCTTGAAATATTTCTTTCAA
AACAGTCTCACTTTTTTCTTAAGTTGTATTGGTGCTCCCTAAGATCGAAAGCAGGAATAC
TACTTTTCTGTAAAATCACAAAAATGCACACATTTGGGACCTTTCCTAAGCTGTGTCTTC
GAGCAACCAAAAAGCTGATGTTAGTTTATTTTCATTTTTTTTGAGAGAAGAAAATTCTTT
GCTTGATGCTTAATCAGAGATGAAAATATTGATCATTTTTTACATGTGTGCTGATCATTT
TTTTACTGGACTGCTGTCAGGTATAATTGGAGTGCTGTCATAAGTGGAGTGTTGTTAGTT
ACATGTGTGCTGATCATTCTAATCACATTGTTCGTCGTTAATCATGTGAAGAAAATATTC
AAAGTTATAACTTG
>Z27kG1_22810
CTTTTCCGGTCGGAAAAAACCCTGGCATCGGGAGGCCAGGCGTTTCCACGGCGCCGCCAA
CCTTGCCTTGGAGCATCTCCCTCATCGCCCCGGCTCCCCGCGATGCTAGGCCTAGCCTCG
CCGACGCCATCCCCGTGAGCACCTCTGTCGCCGCACCATCGTCGTCTTCAACTCCATCTC
CTTCCCCTCACAAGGTCAGCTCCTGTAGCGCCAGCAAGAAACACATCGCGAGCGACACAG
TGCGAGCGCCCAAGATTCTCAGGTTACTGCCTCTGCCCCCTCGCCACCAGAAGTAGCTCG
CGCGCGGTAGCAGCGTCCAGCCGCTGCCTTGCCTCTGCCCCCTCGCCACCAGAAGCAGCA
CGCGCGGCAGCAGCGTCCGCCAGCCGCTGCCTTGGAGCCCCGAAACAAATCCGATTTCTT
GGTCGCAGATACTGCAGAGGGCGAGAGGTTTGCTTTTGCTCCCTGGGACTCTCAAGGAGC
ACTCGTTCTAGGGTGAGGTCCTCAGAACATGCTTTTCGTGCGACTCGTGGTCTTGATTCT
CTGAGTCAGATCCCCTTCTTTCTTTGTTTATGCTTAATTAATTTACTAGATCTGCCTCGT
GCGACGAGAGGAGCTAAGACGAGAGAAAAAGATCAGGAAAAGGATGTGATGATGGATGAA
CCAATTTATTATGCTTCAGTTTACTTTGTTCGATTTTTTTCCTAATTTTTTAAGTACTGT
TTATAGCATCACATATATATATATATATATATATATATATATATATATATATATATATAT
ATATATATATATATATATATATGAATGAATGATGGATAAAGTTCTCATTCAATATAGTAA
AATAGTGTTTTTGCTCAAAA
>Z27kG1_12219
CAGCCCTGTGTCTGTCCCGCTGCTCATCTCTCGGCTCTAAAAGCAGACGAGTAGTAGTTG
TGTATGGGATGGATCGGCACCTGAGAGTAGGCTGGGACATCCCACTGATTGCCGGAGGGA
AGCAGGGAGGAAGAAGCTCCCCTCGCTTCGCTTCTCCTCGGCATGAGGCATGTGCCTGGC
GTTACTTGTGGCGTGCCAAGTGCCATATTTCCCTAAACTTATTCTGCGTGGGAACCCTCT
ATTATGTATGTATACTGTGAATTTGTGACTGTTCAGGTAACACGAGTTATCGTGACATCT
TCGTAGAGAAAGATACCGTATGTATGATGTATGTATGATATACATATGATATTATGATCA
ACAATTGTAGTAGTAGTAATAATAAATAATACATATATGTGACTTAACTGTTTGGAGT
>Z27kG1_14047
GGTGGTGGTCGTGGTGGCAGCAGGAGAGGCTATCCTAATGGTCGTGGAGGACGTGGTGGC
CGAGGTGGCGGGTACCAGAATGGCCGTGGTGGATACCAGAATGGTCGTGGCGGTGCTGGC
GGGTACTACTACGAATCTGGATACTACCAGCCGAGGAACTACAACAGAGGCCGGGGTGGT
CGCTCCGGCGGTGGCAACTCTTACTACAACAGCCATGGTGGAGGTGCACAGGGGCATCAT
CCTGGGAGTGTTGAGCTGGGCGCAAACGCCTAGCTTCGCTGACTGTTCTGTTTGATAATG
AGGAGCGAGTGAGTCGTGCCATTCTGTTATTATAGAACTAACTTAGCCTGTTATTACGTC
ACCGTTGGTCCCATCCGTGAGTCTTTTTGCTGCTCGAGTGACTGCATATGGTCGGTCGGT
ATTGAGGAAATACTCTGGGAAAGTAGTTTCGGTTTC
>Z27kG1_17316
ATCGAACCAGGCGTCTTCGTTGCTGCACCCTACAACGAGTCCCTCTGGCTGTGGTGCCAT
TCCATCTGCGTGAGGTGGAACGTCTTGGAGTGCTCCGACTTGCCCCGGTTGGCCGTCTCC
ACGTGCACGATCTCGCTCATGGAGAAGCCGGTCATGCGGCCTCTGCTGGCATCGCCCAGC
TGCTGCGACTGGGGCGCCTCCGGCATGATGGACCGGCGGCTGTGGACTCGCCGCCCCCTG
GTGTAGTACCTCGCCGGCCTCCTGTGATCAAGCGCGGACTTGGAGGTACAGGAACCCATG
GCGGACACCTGTGTGCGGCTGCTGTTTCTGCTACTTTTTCAGCGATTCACCTCCAGATCG
CCCTAACACGGTGTGGAGTTACAAATGAAAACCTAACGACCTGCAATCACAATAAGCAGA
CACAAGTGAGGGCGATGTATGTACCAAGAAATCTGGATAAGCTGCACAATGGATTGGAGA
CTTACCAGGTTGAATCCAAGAAAGAAAAAAAAAGCAGACCTACAGAGGAGGAGAGGCAGT
GGCGTTGGACGGACGGAAGAACATGCAGATTGTTCTGCTATATATAGTGTTCATTATAGG
CTCGTGATTGGGGGCCGGGTGTGCTAGTTTATGGAGTGTATGTGCTCGTCGTCGGACGTC
GGTAGGCTGGCATTGTGCATTGCAGTTTGCAGGAACTGTTCTAAATCACACCAAATGTTC
CTGGAGAGATAATTAGGCCGCTCTGAACTTCAGGGAAGGTTCTTGTTCATTATATGCATA
ACGAAGAAAGATCTTGCTGAT
>Z27kG1_19207
GTGCAGGGCAGGGGGTTTCAATTTCAATTGTTTCTTCCTTCCCGCAGAGGAGAGCAAGGC
TTTTGCAGCGCCGAGTGCCGGTGCCGCCACATAGCCAAGGAGGAGCGGCGGGAGATGGAG
ATGCTGCTCAGGAAGCGCCGCGACGCGTTCCACAGGCGGCACGCGGCGGCGGCGGCGCCC
AAGATGCAGGCATCAGATCGGCGCATCACGCTGCAAATAACCGCCGCACGATGATATATG
TGGGTGCAACTTTTTTTTTTTTGTTGTTGCCCTCTTCCGTCCGCTCTACGGTGTACCACT
ACATACATAATAGGAGAGGAGGCACGATCTCTCTCTGTGAGTGTGGAGTATGAAAACCGA
ACAACACTGGCAGCTTGCAACGGGTAGCTCATGCTCACTTCCTGAAGAACCAAATCTTTT
TCAGACCAGATATATATCAAAGAATATGATTTTTTATAAT
>Z27kG1_10453
GAAGCCCCCAACCCCGCTTGGAGCTCCATTTGCCCCACCACGGTGCCAGCAACTCCACCC
CCTGCCCCCCCGCCGGCAGATCCCCCACCCCGCCAGGAGCTCTGCCCAGGCCTACCACGG
TGCCAGCAACTCCACCACCCCCTCCCTCGCCATTGGCGGTTCCCCCACCCCGCTAGGAGC
ACCGCCCAGGCGGATGACTTCACCTTCGAAGCCCCTGCCACGCAGCCAGTGTCAAGATTA
CCCCCACCTACACCCCTCGCCAGAGGACCGTCCCCTTGATGTCGGACGGCCAACGGATTC
ACCTCCCACGCCCTCCACGAGCCTGATAAATCAAGAATTTACTAGAATTTCTACACGCCC
ATGAATGATTTTATTGTTGCTACTGAATGATGTAATAGATTGAGTATACTGTTGTGTTTG
CAGGGATGCTAAAGGTCGCGGCAAGTGGCTCTACTGCCACTCCACTCTGAGGCGGTGCCA
GCGTTGATGACCACCTCTCGGCCTACTACTTCTTCTCCAGCATGGGTCTAGTCCAAGTCG
CGATACGGGGTTTGGACATTTTGGGCTAGGTTGTTCAGCATGGGTCTAGTGAATGAAGGC
ATCGACATGGAGGAGGGAAACCTGGAGATAGGCATAGCAATTCTTTTGCATGATTATTAG
TTTTATTTTATTAATCTATGCTAGATCTCAAATACACGCAATCCAATCTTGAAGATCTGG
TTAAAAAAGTATGCTGCTTGTACCATAAACTGTGTGCGACGCAAATTTCAGTAAGTGCAA
TTTGTTGATGTATTGTGATGGT
>Z27kG1_11479
CCTTAATCTAGCGCCGCCACTCACGCCCACCACGCCGCTGGTGAACGGATCCGTCCATCC
CGTACACCGCCCAACCGCTGTTCCAGTACCCGCCTCGTCGAGTTGAGCTGAGTTTAGGGC
CTGCGGGAGCTGAGCCGGTGGCCCATGCTTCGCGAAGGGTAGGGTTGTCTGTCTAGCTAG
CTGCTGCTTGGTCTGATGAGCTCAGTTCCGGCGTCCCGCCTCGGCTTCCCCGCACGCTTG
CTCCGTCGGCTGCCCAGAACCCAGCTTGCCCGCTCCGGCGCTTCTCTTCGCTTCTTCGGG
AAAGGGTGGAGCTTTGAGGTGGTGCGGGTGCTCAGCCGAGGACTCCGGGCGATGACGCCC
GCAGTGGCGCGCGTTTGTCGCGACAGTCCTGGGTTCGGATAGCGAGTTCCTCGAGCGGAT
TTGGCTGCTGCTGCATCCTGCGTGGGAAGGGGAGGCGGCGGCAGCAACAGAGGAAGGGGA
GGGGTTGCTCTGAAGCGGAGGGGGAGCGGGCTGACATTGCTGCTGGGAGCATGGCGAGCT
TCTAAGGACGCTCAGCTCCCGTAGCCCAGCCATTCTCATCGCAGAGGAGCAAAGATATAT
GGTCTTTTGTGCTTTCTCTTCGAGTCCGTGTGCTATTTGACAATGCAAAATGGGCATATC
CTTGTGGATTCTCGGAAGAAAAGCAGAGGACTAAGTACAACAACATGGAGCCGGATGCTG
TTGATTTCTTTGGGGAATGTATGAATAGTCCCCGAAATGGTCGTACTCCGCTTGCAAATG
AGATATATGAGCAAATGGTTGCAGAGAAGGAAAGAGAGCTAGAAGAAGGAGAAGCACAAA
AGTCACCCTCCAAGCTCAACAGGCCACACTTGAAGAAAACCAAAGTTTGCTGCGCCAGAC
CCAAGAGGAAGTGAAGGGGTTGCATACCAAGTTTGAAGAGACCAATGCACTGCTACGAGC
TGTCCTGAAACTTCAGAAAGATTGAGGTAGGGATGCATACCAAGTCTGAGGATGATGCCT
TTGCTTAAGGTTTTTCTACCTTGCTAGAACATATTTTGTGGTTAGAACTTTGTCAGAACT
ACGTGCAATCTGTTTGAATGCTTCGAACCTTTGTGGTGGAACCTTTGTATGTTTGAACCT
CTGTTGTGGAAGAACTAGTGTGCTGGAATTGTGTATGACTTGTGATGAGAATGTTGTGTA
TGATGGCTTTTCTGTGTATTATGATTCTGTGAGCT
>Z27kG1_11811
GTCCGTCCGCGTGGCGTCCGTGCCGTACCTGGAGCAGATGGCGCGGTGGGAGCGGCAGGT
GGAGCGGCGGCAGCTGTTCCTCCGCAGCTACCACTTCTCGCGCGACGCCGACGCGGCGGC
GGCGCTCCCCCCGCGCGCCCGCGCCAGGCGCGTCGTCTGGGCGGGGATGCGCCGCCTGCG
CCGCGCAGCCGCCACGGGCCTCCGCCGCCTCCGCGCGCGCCTCCGCCTCTGCTTCGGCTG
GGCCGCCCGCCGCCGCTCTTCCTCCCGCTACGGCCGCCTCTCCGGCGCCGGCAGGCCCCG
CGCCGCCGCCGCCGCCGGTGCCGCCGAGTCTGCATGCTTCTGGTAGGACTGCACTGCACA
AGGTTTCGAAGCGTTCTTTGCTTCGTCTCCCTTGGTTGGCGTGCGTGCGTGCGTGTGTGT
GAAAGTGAGAAGGTGAGCTTACTTTAGACATGGATTAGCCGGTGCGTGTGTTGTTTGTTT
GTTTGTTTGATAACTTGGACTGCTGCTCCGTGGAGTGGAGTTGAGTGCCTAATTAAATTA
GAATGAATGAATCGTCTAGTAGTAATTTTGGTTTTT
>Z27kG1_22998
CTAGCAACTCGAGGGATGAAGACTAGATGATGATAGGCTTTCTCCTTCTGTGCCACTCAT
AAAACTGCTAGCTAGCTAGCACCTTGTTGCCAAGCAATGCAAGATCTCTCTGCTGAGATC
[truncated: 1,465,585 more chars]
