# Supplementary material for: Computational Identification and Functional Predictions of Long Noncoding RNA in Zea mays
Source: PLoS One. 2012 Aug 16;7(8):e43047. doi: 10.1371/journal.pone.0043047 (PMC3420876; doi:10.1371/journal.pone.0043047)
Supplement: Dataset S2 — The set of noncoding RNAs identified using the Coding Potential Calculator. (FASTA) [file pone.0043047.s013.fasta]

>Z27kG1_07967
CTAGTGTGAAGACATGCCCCATGTTAACCGTGTTGCCTTAATTTTTTCTTCAATTTTTTC
TAGATGTATTGATGGCTTCCTTCTGTACTGATTTTGTGACAATTCTATTTCTTTATTTAG
GTGTAAGTTCTGTTCAATGTTGTGAGACCTGAGTATACCGTTTCTTTGCAGTTGTTCCGC
AGTTTCCAAAAGCCCATTGTTTCGTGGTCTGCTTACTAGCGCATGCAGCAAAATACTTGA
CCCAGCGATGGATCCTTGGAACGACATGAGCCTACTCGTCCACATCATCCTCGAGCTTCA
AGCACGGCCCTAATCTTCGGATGGACTGTTCTGGTGCTTCTAGAGACGTTTAGGTATATT
GTGCCCTGATTGATGAGCCTTGCCATTTCCTACCCAGAAAAAAAACCAAATTAGAGTTGC
TTAATGATTCAAACAAAGCTGCTTAATCACGCAACTGATTTAATAGTAGGGCTTTATATA
ACGAGAGGGGAGACCATATGTCTCTACCAAGATACTTTTCGTGTACTCATGTTACAGTGG
TTTGGACTTCATGCTCTAACAATATTATAAAGTAAGACC
>Z27kG1_14528
CGGAGGTCCCCCCAATGTCGGACGGACGACGGGTTCACCCACACCCCCTGCTGGCGGATC
CCCCCCCTCGCCTGCCTGCCCGCGCGCCAAGAACTCCATTCACCTCCCCCCACACTGCCA
GGAGCTTCGCCCGGCCCCCGGGTGCCGGACGGCCACCAGGTTCACCCGTGCCTGCTGCCG
GCGGATTCCCCCCTCCCCCGGTGGCTAGGAGCTCCATCTGTGTTGTCGTCGTGTGCTGCT
GGGCGTCTCCCCCAATGGCGTTACAGCATGGGCATTAGAGAACTCTATGACGGATGGGGA
GCTACTCTGGCGCGCGTCGTTCACCCCGGCGGTACCTATTCTGACGCGTATGGAAGGTTG
CCTTCATGTTCCTCACGCAAGGGCAGGTGCCGCTCAGGGGGTGCCTCACTACTACATCTA
CGTCCACGCGCTATCGGCCAATTTCACCTTCGAATCAATCTTCTCCCAACGCCAAATACC
TAGTAAGATTGAGTATACTGCAATAGAGACAATGAAGGCAGATGGGTTTTTGCAGACTCA
GACTCAAGTTTGATTGATTGCTATTTGCTACCAACAAAAAATAGGTCTCGACAAGAAAGT
TTTATTGTACTTCAGATTTGTATATATGATCAACATCTCTGTGTGCAGTATGCTTGAGAA
TAGCTTTAAGGCTGAGTAACAAGGTTCATCATTTTTAATGCAGCAACACCAATGAGCCCC
TTCTCAGCACAATGACATTGTTTACATACAAAGTACGTCAAAAGGCAACGTCTAAGTAAT
ATGTTGATACACAAAGCACTGATCCTTAGAGACTTCATCCAACGAGATAGAAGGTTACAT
GTGCGTTGTTACTATCTCACGCCAACTCAGACCTCTACTGGATAACGTTGCACACCATGC
GACTAGACAGACACTAAATTTGGGCCAGTTGCGAGCAACATATGGGTTGTTCTCGTGAAG
GAAGTTGAACACCTCGTCCAACAGCTGCAACAGAAAAGCTCAAGGTCAAATTTCAAAAAA
AGAACGTGGGCATGAGCGTGCGCAATACACTAGTGTTGGGACCATGCTTCGTCGCCGAAG
GTCCTGCAAAAAGAAACAGCTTCGGCTGAAGCTGCTTGAACATGATGCCGAAGACACCGT
TCACGAAGCTTCGGAGCTACAACATATCCGAAGACGAAGGGTCGAACCGACTTAAAGATA
GAATGACCATTTAGCCCATAAGGGTCTGAGTCATTGTTGTAAACTTTTATGAGGGGCATA
ATTGTAATTCCTCATGAGTTGTGTCCTGTGCCTATAAATAGTGAACAGTATTCCTTTACT
GTTCACGGATTCCTGTAATTGCCAACGCATCACTCGGGAATTATTGTTTGTCAAGGCAAA
GGTATAAATGTACCTAAACATTGTGTTCAGATATTCAAAATTCATTTAACAAGAT
>Z27kG1_24161
GTTTTCTAGTCGTCCGTCCTCCTCGGTTCTGGCTGCCAACCCCAAGAACTGCCTTGCCTA
GTGCCTACTGCCTAGGGAAGGACCGAAGGAGAGGTGCGCGGCTGGTGGCGTGCGAGTGGC
AGCGGCGCCGCGGGACTCTTCTCCTCGCCGCTCGCCTGCTGGGTGCGCCATCCCTCGACG
CCTTGCAGGCGTATTTGGAAGATCTGGGCGCCGTTGGAGACTTGGAGTGCAAGTTCTTTC
TCTGGATGGCGGCACACGAGCGGTGCTGGACGTCAGGCCGCGTGGCTCACCATGGACTGC
CTGTCTGCCCCCACCCTCCACGCTGCCCTTTATGTGACCAGGAGACGGGCGGGCCCCATT
CAATTCAAGGGTATTAAAATGAATACCCATTATTTGTATAAAAAATAAATATATACATAT
ATATAGTATATATATACATGGAAAATAGGAAATAAATCAAATAAATGAAGGAATATTTTT
AACTTGGACCAAATATCTCCTTCCCGTCTCCCATACCTAACCAGCCCAATAGAATGTCGT
GGCCCATGAGACTCAACAGAGCGACAAAGTCCACCTCAGTACCTCACGGGAAAAAAAATC
CCCAAACCCTATTGTAGTCGCACCATGATAGAGCCACCATAGCGCTAACTGCCAAGTCGT
GGTCGCGTCTTGCTGCCCTCGCGTGCCCGCATGGAGACACGAGCACCTCTGTCGCCCCAC
CGCGGCTTTGTGGTGCCACTAGGTGCCCATACCTGACTGGCTAACTGTCGCTGCGTCGCA
CTTGGCCTTGTTGTTGAGTCGCCCGTCATCCGAGGCTTCGATCCACCGCAGTCAGGGTGC
CACCGCGTGCCAAGACAGACCCCTAGGGGGCAGGGTCCGTGCCAATGTCCAAGCCAACCC
AGCCGGCAGCCACCTGACCCCGACCTCTCCTGCTTGGCTGCTTGCAGTACTGTGCTGCAG
GTGGGGCATTAGCGATTGAAAGAGTCAAAGAGGCAAACAACCAGCTAGCAACTGAGCAAC
AACCAACATGTGCATTTTGATTTAAAACTTTTGAAAAAGTTGTATCGAATTTGAGTTTAG
TAGACTAGCTATTGAATCAGTTATGACCATATCGTGTGTGCTTAATTATAGATTATATAT
ATGCTGATAGACAAGTTTTAGGTCTTCCAAAAAAAGTTTCATCCTAAACTTTCCAATACC
CACCCTCTAAATCCTGGGCCCGCCACTGCCAGGAGAATGAGACTATCAACCATGTCTTGA
TATCTTGCGTATTCTCACGCCAAGTTTGGTTTGTTGTGCTTCATCGTCTGGGACTTGATG
TCCTTGTGCCATCACAAAATGACGACAAGTTCCAAGCATGGTGGCGACGAAGCACGTGGA
GGGCACCCAAGGCAGCGAGGAAGGGTCTAAACACATTAGCCATCCTCGTTGCTTGGATGA
TCTTGACACATTGGAATTAATGCGAGTTTGATGACATCTCACCGTTGGAGGTGAATGGTG
TTACATGAGGTGAACAACCCAGGTCACCTTTGGGCGATGGAAGGAGCCAAGGCTCTAGTC
TCTCTTCTAGGACATTAGCTAGGCTATGCTGTTTGTATCTAATTTAGAGTGCGGATGTAC
AAGAAAACTAACCCAAGCTGTGGAATCGACATATATTTGGACTGTTTTGTCTACCTATTA
ATGAAACGAGACGCAACCTGTATTTTCGAG
>Z27kG1_13664
CCTGGGGCTGGTGGCTGAAGAGCTGACGCGGGTATAGGAGCAACCATAAGAGCCGGAGAA
GAGCATGGCTGTAGTGAAGCTGCAGCGCCGCCAACTTGGGGCGCTGGTGGCGCTCTCGGC
AGTACGTTATAAGAAAAAGCTGCCGACGGAGACGGTGTCCCTGGCGCTATGTAGGATAGG
GAGCCTGCAAATTGCGACCGCGGCGGCCCTGGCTCTGCGGGCGGGGCAGGAGAAACTAGC
GGGGCGGGAGAAACGGGAGGAGGCGCTGCGGACGTGGCAGGTGAAGCGGGAGGAGTGGTG
GCAAGCGCGGGACCGGAAGAGGCATCTCCAGCGTCT
>Z27kG1_24168
CGAGGATTAGTTTGATTATAGTTGTTTTCTTTGTATCACGTATGTGAGGTTTCAGAGCAG
AGATCATACTTTATCTTGGCTTTTGGTTCTGTAGAAGGTTTGGGTGCCTGGAGTTCACTT
TTGGAAGGTCTGCACGGTTGCGCGGATATCACATAGGCAATTTGTATGTTTTTTCCTGGT
GTATTGCGGTGCGGATGTATCAAATGATTCATTACAGGGGCCGTTCCGTCAGTTCATCAC
ACCAACTGAGCTCTTGTAATGTCTCGTTTGGTTGGGTTGAGTACTAAAGATTAGTCATTT
CATTTT
>Z27kG1_18467
CAAACCCTAATCCCCTCAACCCTCATCCCCTGCACAGCCCACAGCCACCGAGCACCTGCA
GGCTGCAGCCTCGCGTTCGGCGTTCCTGGCTCCCCGCACCAGCGGCTCAGCCCCCATGTG
GCCAGCAGGAGCACGACGCGCAACCCAACAGGAGCATGGTCAGCACGGGCCCGATGCCCG
CGAGAGCACGACGCGACGCCCTGCACTACGCGGTTGCGCCCCTACCAGCCCGGTCGCCAT
CCTGCCTCTTCTTCTCCTCCCTCGCCTCGATCTGCTGCTGACGCTGATCCAGCCCGGCCA
CCATCCTGCCTCTTCTTCTCCTCCCTCGCCTCGATCTGCTGCTGCCGGTGATATGCTGCT
GCTAGATCCGAGTGCCGTGCCCACGGGTCACGGCTAGCGATCAGATAGTGACTGCCCCTG
CAGCCTGTTGTGCCCCCTGCCAGTGAGCAGACAGACACCGCCCCTGCCCACGGGTCATGG
CCAGGCTCCACCGATCACTGGATCTCCAGCCTGCTTCTTCGGTTTAGACAGTGACAACGA
GTGCTCAATTTGGTTGTACTTTAATTGGCCGATTGTTTAGTTTTGTTTAGTTCTAAAAAA
ATTGGTTCCATGACAATGTGATGCATCAGCAGGATGGCATCTAGAAGTGGCTCTGGCTCG
CAAGCTCCTTGTCCACCACCCTCCTCACAAGCTGGTTTGAGGAGACATATCTCAAATAGA
GCTAGTGCTACTTGTTGGGGCGAAGGCGAAGACGCTACCCTTCGCTCCAGGCCTTCATCA
CCTCGCTGCACCAACGGAGGCAAGATGACTGGCGCGGCTCACCCTTCGTCCTCCTCACTG
CAAGACGAAGGCCTACGACGAAGTCTCTCCATCCCACGTCCTCACCCAACCTGGAGGCCC
ACGTGGGATTCGGCCCATTGTAACAGACCCCGCACGGAGAAGCGTGTTACATACCCGATT
TGTAATAGCTTTTCTGTAATGATAGTCTATAACCCTCCCCTGTGGGAATATTCTGGGGAT
AGTCCAGGTGCCTGAGGGCATAAGCGTCCTTACATCGGGACGTTGGGCACTCGGGCACCT
ATAAATACTCTCGTACAATGCCCTTGAGAGGCTGGATTAACAGAGCAATTGTCATCTCGA
GGT
>Z27kG1_07852
GCAAAACATCGCGAAGAGGTATCTGGGAAGTTTATGATTGGTTAGCATGCACATTCAATG
ACATATGCATGCATCAGTTAGGACAACGCCTCTTCGCTAAAAGTGAATATCCGACCAGTA
TTGACCTGCAGTTTCCAGTGTCTTGACACCAAATCGCCATACAAAAACTACAGAGTGGTG
GTATACGGGAAGTTCATGGTTGGTTAGCATACACCCTCTTTGCTGAAAGGCTGTCATATT
CTACTTGGATTGGCCGCAGCTTGCAATGTATGACACCAAATAGCACCATACAAAGACTAT
GAAGAGGTCTGGGAAGCTTATGATTGGGTAGCATCCATGTATCTATAACTGTGACCGCAA
CTTTGAAGAAACACATGCTGTGGCTCATGGCCTCGAGATAAAAAAAGGTTAAATTGCAAT
CGACAACAATCTGGTTGGGCAGAGGTAAATATCATGCCGTGCTCCTGTCATAGACATGGT
TGCCTGTATTTTATTTGAATGAGGGTTGAATAGCTTATAACATTGTGAGGAAGTCCTACC
ACATATTGATTTTTCATGTTGGTGTTTTTTTTGTTGGCATTCTCTCTCCAGTTGTCATAA
AAACAATGAACTGTACATAATTTCTTAGAAGGGCTGTTCTTAAGTGTTGAGGTGGAATGA
GATGATTTACTTG
>Z27kG1_13239
ACCGCCTCTGGATGCTGGCGTTCGGGACGGGGTTCAAGGCGTGCAGCAACGTCTGGCGCG
CGCTCCGCGACGCCGCGCCCGACGCCGACAACCCATGGAACGGATGCGTCCACCGCTACC
CAGTGCCGCCGCCGCCACCGTCCAAGACGCACAAGCATGCTTGATATAGTACTATGTGCT
CCTCCGTCGCCGCGTCTCGTGCCTGTGTCTGCGTCGATTGTTTGATAAGCAACATCAACG
AAGGCGTATGTATCCTAGCTAGGGACCGGGTCAGTTGTTTGATACGCTTGGATGCATGAT
CAGCTGTCTCATTGGCTCCAAGAAGACCTATGGATTGTTTGATTTCTGTGTC
>Z27kG1_00512
TGCAGAAAGTGGAGGCCCCCGCGTCGCCCCCGCTTGGGCGGCGCTAACCGTCGTCTCCTC
CTCTTCCTCCCCTCTCTACCTCGCCGCCGTCGGAGCTAGCCGGCGGGTTGTTCGCCCGGC
TCGTGAGGAAGGCGGCGGTGGGGCGTTTCGGCGTGTCGTGGCTCGCGGCGGCGGTGGCCT
GTGCTCGCGCGCACGCCAACGGCGGTGGCATTGCTGTGCTCCAACGCGTGGCCGACCGGT
TTGGTAAGCATGGCGGTGGTGGTGACGAACAACAGGGCGAGAGCGGAGCTGGCGTGGCTG
CAGTGGCGGGAGCAGGTGCCCCGGAGTTAGCTGATGGCTTGCTCGCGGCGGCGGTGTGGC
TCACGCGCCTGCTCTTCCGTCGAGTAGTGGCATCCCCGGCAATCGCTCTTGAGGCTGGCT
CGCGGCGCCGCTCGCGTGTTCGCTGCGTGCGCGGCAACACACGCGGGGAGGAGTGGGCTA
TGTGGGCTTTGGTCGGCGGCGGATCTGGCATTGTCGGCGGATCTAGGCCCCATCGGCCTA
GATATGGCCCACCCTCAACTGATCTACGCCTTGGCGATGGTTGTCATTGCGGGGTGCATG
TTGGTGCGCAACGGAGGCGGTGCGCCCGGCGACAGCTGGTTTCGATGTCGCGGGTGCCAG
GGCCAGTGGCGGTAGCTCAAGCTGGTTTCAGCTCTGGCGAGTGGGCAGTGTGGCGCACAA
GGCAAGGTGTTCCCTGGTTCCATGTGCCCAACCGGAAGGGATGGCAGCCGGCGCAGCTTT
GCGGCTGCTGCGGCAGCCGGCACGGTGCCCCTCTGGAGGGGTGTGTGCGGAGGCAAGGGC
GGTGGCGACGACAGAGGCTGCATGCTTTGACCTAGGGTCCTGGACTAGCGATGAGATGGA
GGGCATCTTGGACGAAAGCTTCGGCGACAGTGACGCCTGTGTGCGCCACTTCACTCTGTT
GAGGGCGACGCATTGCTATGTCTTCCATGGGCGAAAGCCCGATCCATCTGGAATGTGACG
GTGGCGTCCTGGATGTCACTCCCTTCCTAAAGGCGTCACGTTTGAGTCCGTCTTGGCCTC
GACGTTGCCTTCGGTTGATGCTTTCGCTTCTCGACGTCTGGATTGCGGGTCGAGGTGGGA
TTTTTTGAAACATGAAGTCGAAGCTGCCACATTAGGAGATGTGGCTCGTTAACGATGACA
TGAGGCGAACCTCCTTCTTCGTGGTTTGGATTGTTTTGGAGGTCGAGCAAAAAACTGGAG
GTGGGTGTTGGATCAAGATAGTTGGTGAAGAATCGGAGCTGCCTCGAGTGTGGGTGTGTT
GAGGCTTAGCAACGATGGCGTGTCACGGTCTTCCTCCTTCTGTGCCAGGTTTTAGGTGTA
GGTGCCTTCGTGTTTCTTTTGACCGTGTGCGGCCCGTCTGGTGAAGTTGGAGCTGCCCGT
ACCTTGTGTTGAGCTCGGCAACGGTGACTCTGTATGGGCTTTGTGTGTGGGGTTGCCGCT
GCTTATGTTGTTTGGGCACTCTGTGTAAGTTTTTGGCCCGGTTTTTCTTAAAACTAGGTC
AATTCTAATCTTCTTCTTAATGGAAAGGCAGAGCTCCTGTCATTACATTC
>Z27kG1_19626
GAGTTTCATCGCCTCGCTCGCGTCGCCAACTACATCCGCTCGAACCGCGTCCTTACATGC
CATGCCCACCATCCTCGCTCGCTCCAACCATGTATCTACATGTCGCCTCCGACATCCACG
CCCATGCTTCGTGTAGTGCTTGACGCGCCCGCTCCAACCGCGTCTATGCATGCCGTGACT
GCCATCCTCGCCACCCGCATGCCTCATCTGCATCCTCCGTTTATCGTACTTATCCGCGAT
GATATGCTAGAGCGTCAGCAAGGCGGACTCTCCAAACCTCCAGAGAGGGAGGGAGGCAGC
AGCCAATGCCCAGCACGTACCAATCTGCGTGGCGGGAGGTGCCCGGACTGCGTACCCACG
GGCGAGCAGGATTTTGACGATCCACGACCCGATGAAGTCGCCGGCGTCGGTGACGCACAA
GGCGGCAGTGGCCATCGTGCGCTGACGCCCAGTCCCTTCCTCTCGCGAGCGAAACGGGGG
GCGGTGGTGCCGCCGGGCGAATGGATTCGTCCGAGAGCGAGCAAATAGGGGTAAGCATTT
ATCAAGCGGAAGTGGGAAGAAATGGTACAGTGAAGTGGAGGAAATGACACAGAACACGAG
CGAAGCTGGCATCTCAAGGCGGTCGCACTCGCACGTTCTATTCTTGTGTAGTGCAGCTCC
GAAGTCGCTGCTACCAGGTGCCCCCGTGCTGGGGCATAGGTGCAGTCGCCGCTGCGCCCA
GCCTACACAAAGGCAGCTACCGTTGCGACAACGAGAGGGAGCTCCCAAGGCACCAATGTT
GTTGCTGCCAGTTCTTCAAAGAGTTATTGATGGTTCACAAAAGACCACTGTTGCTCTGCC
AATTCACAAAGCCTTGATGATTGTTATGATGGAACCAATGTTGAGGCCTACAACAATGAT
GTCATTGTTCCCATGGGACCTCAATCTCCAAAAAACCAAGAGGCCGTGGGAAGAGGAATG
TGACAATGAGAAGGTTCAGTTAAAGACTATTGGAAAAGATGTCGCCCTAACCGTTGGGCA
AACACCTGGATGACATCATCTTCTCTGCTAAAGGCACCATATTCTCTTCAAGGATCCAAA
CAATTACCCCACTTGGGAAGAGGAATGTGACGGAGTTAGCACTACCTCCACATAATGGGA
AGGTTGGGTTAAAGCCTATTGGTACCTGCTCCGGCACCGTTGCTGTTCTGGTCTCGGCCG
TGGAGATGGAACTATGATTAAAAGAAAAGAGAACACTACGGAAGGAACCTACTGATGCTC
AGTGTACTGCGACTTTCCCACGATGCTCATGATGTCGAAGTCTGCAGTTGCTAGACTGGC
CCGAGTAATTGCTAAGTTTTGTAGAAAATGTTTAGGCCCATTTTTGAACGCATGAATTTC
GT
>Z27kG1_18469
GAGATGACAAAAGCAATAACAGGGAATGCCGATAGGTCTCTGGGAGAAGATTATAAGGTG
GATGAAGCAACTTGTTCAACACCGAGAAGGCGTGAGATAAACATTCCGGACAGCCAATCG
ATCATTGAGTTGGTAACCCCCCTAGAAGATATCGTGAAGTCATTTTGGGACAGCAGAACA
CCGACGAAGCCTGCTCTAAATGCAAAAGGGAAGCAGCAGTTGGTAGGGTCGACGACCCCT
GAAACACAAAGAGCCCCTCTTTCCGCAATAAATTAGGAGTTTCATTACTGTATATACTAC
AAACATTCTTGTGTGGTCAAGTAATGTTGATCAAGAATGTTGAGAGAAGTTACTGGTAAA
GGAGAGCTGTGTATTCTCCAGATTCATCCAATGTATGAACGGAATCATACATCCAATGTA
TTTTGGAGTGGAGTGCAACTCCAAAATACAGAGCAAATCGAGCATGACCATTTGTCAAGT
TCCGTG
>Z27kG1_20569
CGGCCAGCGGAGGAGGGCACAGGCAGCAGCTAACATCCCTCACTCTCGGTACCTGACCTG
ACCACGAGAGCAACATGGGCGGAGGACACGACATGCACGGGCAGCACTACGGCCATGGCC
ATGGAAGCGGCTACGGCCATGGCCATGGAAACGGCTACGGCCATGGGAATGGCGGCTACG
GCGGCGGCCACGGGTACCCTCCTCCCGCCGCCGCCGGCGCGTACCCTCATCCGCACGGCG
CGTACCCTCACCCGCACGGCGGCCACGGGTACCCTCCTCCCGCCACCTACCCCGCGCACT
CGGCGCACTACGGGCACACGGGGTCGTACCACACCAGCCACAACAGCTACGGCGGCGGCG
GCGGCCACCACGGCATCTACGGCGGCGGCAAGCACGGCGCGTTCGGCGGCGGCAACCGCA
AGAGCGGCGGCGGCAAGTTCAACAAGTGGAAGTGAAGCGACCGAAACGAATCAAAACAAC
ACCCTCAGTCTCGCTTCGCACACGTGCACCCGCACACGAATCCTAGTGCTACATAATAAA
GTGCAAGCAGGCAGGAGGCGTACGTGTGCGAGTGAGTGCTGCTGCTGCGGCGACCGTGTG
ACCGTAGTCGTTATTTGTGTGTACGGAATAAAGTGGTGAGCGCTGAGACGTGCGTGTCAG
CCTAGTAATAACTAAAATAATGGCCGTGTTCACGTAACGTGCTCGCCGTATGTACCATCG
TGTGTACCGGCCGTACGTATGTACAAGCCGAGTGCAATAATACAGTACTATGTGTATTAT
T
>Z27kG1_08299
CACGGCCGCGCCTTGCCAAGATCCGTGCTGAGCTCCCATCGCCGCGCGCCCCCTTCTCCT
CCATAGCCGTGCGAGCTGAGCTCCCTGCTCGCGCCCGTCGCCCTGCCTGCTCGAGCGCGC
GCCCGGCCCCAGCTCCAACCTTCCTCCCATGGCTCTCGGGCTTCTCCAGGTCCGACCGGA
GCTTCCTCTATGCGGCGCTCCTGCTCCCCGGCTTGCCCCTCTGCCCGCCCCATCTCCCAG
GTGCTGGCCGCGAGCTCCTCGTCCGGCCCGGCCACCGACCTGTCTGTGCTCGTCCTGGTC
TCGGACGCCACCGCGCCTCAACCTCGCCATGACCCTGGTTGTGTCTGTCCGCTGCTCCAG
CTCGTTGGCGGTCAATGCCCTCACCCGGCCTTCAGCTCGCCTTGCCTCGGGCTGGCACAT
CCTTGCCGAAGCGCCATGCTCAGTGGGGTGCTCGCTGTCGGCATCGCTTCAACTGCTCGG
CCCTGTACAGGCCCTCGGCCATGCTGTGCTGCTGAGCACAATACCGGACGCCGCACAGCG
ATGGTGCCCTCCCTGCTCCTCTCGGCCAGCTGCTTGCACGTGCTATGCGACATCGAGTCC
GTGACGCTCGCGTGATGGACGCTATGAAGTCGCTGCGTGTGTTTGTGTCCGAGCCCGTCC
GGCTGCAAGCTCGCTTTGCTCCTCACGTTGCTGCTCGTCGAGTCCTTCCCCAGTCCACGC
TCTCTCCCTGTCCATCGTCGCATCATTCGCCATCGAGCCTCGCTGCCCATCGTGGAGTTC
CCTACTGTCAGCCTCCGCACCCGTCCTAGGCCATCGTTGCCAGTTTGCCTATGTCCCGTT
GTGGTGTTGTGCTACCGTCGAGTCCTGATGTCGATCTGGTGGCCGTCGAAGCGAAGCTCT
AAACAGATTTGGCCACATCCAGCACTATCCATGTCATTGTCGTTCGCCTTCACGCTGTGT
GCAACAACATCATCGTTTCCCTT
>Z27kG1_06152
GCAAATTCGGCGATGCTCTGAAGGCTACAGAGGAACGGATTGTAGAACTGAAATCCAGGA
AGAATTAGCCGATGCTGCTGGTTGTAACGACAGTGAGGATGGTGATGGCAGTGTCCAATA
TACAGTGTATTTTCAAACTTTATTTCAGTAAAGTGCTGGGCTGGAATCTTGTAGTCGGTT
GCATAGCGACAGTTGTTCCTTGTTATGGAGCAATAAGTAATGCATCTGCTT
>Z27kG1_03022
GCTCCTCGTAACCTCCTCCAGTCGTGTCGGTGGCACAGCAGGATAGATCACCTGAGCATG
TTCGTCACAACCTCAAGATGCCGCTGAGGAAGAAGGGGCCGCGAGTCCCACGGAGGCATG
CGGAAGATACAGAACCTACTCCTACAGACTATGAGAAGCAGAGAGCAATTACAATCATGA
AGAACAATCAAATGAGGCAACGGCTAGGGCTTTCTCAATTACGATCAATGATGGCTAGTA
TTCTGAGTGGAAGGATAAACGATGCTCCTCCTTAGGAATCTGGATCGCTGTATGATGGTG
ATGATATTGAGGGCTCTGACGATGAGATGGTTAGTAAGGTTTATATGGAATCAATGGCGG
CAGCCTCAGTTGAAGATGGACACCGTATTCATCAATAGAAGTGGTTTCCCAAGCGCTGCC
TAAATCAACTTGATTCCATCATAATGTAGGCCTAGCCGTCGCCAACAGAAGCTCTTTAAG
GATTGTTTCAGCAAAGATGCAACAACTTGAGTCTTAATTATAGACTGAGAGGCAAGAAAA
AGATGGACTACAGGATGAAGTCCAAAGCTTGAAGTTTAAGACACAGACATCTGATGAGAC
CATTCCTAAGCAATCTGATGAGATTGCAGAATTGAAGAAGTTCATAGCAAAAAATAATAG
CCTCCTTTGTTTGATTTTAAGCATCAATCGTAGCCAAGTGCCTCCTTAAATATGTATATC
AACATGATGGTGTCAAGGTTCATCACATACCAGATCGAGGATTAAAGTTATATGAGCTTA
AGTTACATGATTATTAGGATTT
>Z27kG1_20333
CCCTCTGCCCCGGGTTTCCAGGGAAACCCACCCCCAGATCCAAATCCAGCGAAGCGACAG
AGATCAAGGATGGAGCTGGAGGTGGGTGCGCCTTCGCCGGCGAGGTACCTGGTGGGGGCA
GCGATCATGATGGCCGGCGTGGTGCTCCCGCTGGCGTACATGATCTTCCGCAGCAAGCGT
TCGCCTTCCTCCGCCTCCGCCGCGGGGCCCTCCTCCTTCTCCAAGCAGACGTAGGAACAA
AGGGCTCATCTGATCTGAGCGAGTGGGTGAATCGATCGCCTTCCCCTGATGCTTGTCATT
CTGTCTGTTTTGGCACCGCGAGATCCTCCAACTGCTTCTCGAGACTGGGCATCATCACGT
CAAATACTAGCTGATTAGTAGTCAGTTCCTTTTGTACCTTGTGTAGATCAGATCGATTGC
TTATTTGGCTGATTTGATACAATTATAAACAATGGGTTTACTTTTGAGTGCACTACTTAC
AAGCATCATTCATACGGATTTCAGTTTACCTAAACAAACCACTTGCCCTCTTCTGCTGCT
TGGCTGGTTTATTACGATAACTGTGCAGAATTTCTCTCTATGCTAGTTCTCCCTCAATTC
CAAAATGTAAGTTGTTTTAGTTTTGTCTGAGTTAAGCTTCTCTAAGACTAAGTTTATAGA
ACATCAAATTGGTTTCGCTGAGACCACCAGGAAATATGTCTTGCCACTTGACAGTGCATT
TATTTGGTATTGTAGACGTTAATATATTTTCTATAGACTTCATCAGAATTAGAGAATTTT
GACTTAGGACATGAAAACGGCCTATGTTTTGGAAACATAGGGAATACTATGTTTGTGGTT
TAATAAGGAGCACACTTGTTGTGCCATTCATCCTTTTGCATCATCAGCTGTTGATGGTCT
AGTTGTTGCATTGTCAGATCTAACAGCATTGGGATTGAATTCGGCACTGATCCTGCCCTT
CTGTGTAGTTGTGATTCCTATGCGATATTTTCTTCAGTGCTTCCCTCTTCAAAGTTTGGT
TTGCTCTCTTCAGTCCCCTTCTTTATTCTATTCTAACGGAGGCCTTTCATGTCATTCGCT
TCCAGGAGCTGACACATACATTGTTGCTAAGTGCATTAGTTTGTTATCTGATAATCCACA
CCTCCAGATGTGCCCTGTATGTTTGTGTTCTTATAAGTTGGCTCCTATTGAATTGTCTGT
GTTCCTGCACATGAAGGTAGTAAACAAATCAGTGTGCTGCCCCAGAAAAGTCAGGTTGGT
TGATATTATTGTTTTTCGGTTATTGGCTAACCTATATGATAACCATGATGCATTGCATTT
GCACTTTAGATGGATCGATTGTTTTTGTGGCTACATGAAGGGCTTGCGGCTTGCCTTGTG
GCTTGTGATCAAGATGGTAATTCTCATGGAGGCTACTGGGTATTCAGGGCCTACCCTTCC
TCAGTATTGAATCAAACCCCGATATTTAAGACTGTCCCTTCTGAAGTTGACGTGACATGC
TCGAGCGCTGGAGCGCGTCGACATCACCGGTTTCTACCCTGAGTGTGTCCTATTAAAGTG
AGAAGTACCTGCTGGACCTAGCATGATGTATGTGTCCTTGAGTCTTGAGACCGCAACATA
TCAACATCACTCGAAGAGGCTGGGCACCTACTGATCAGTGATCACATAACACAGATGGAG
AGAAATATATGTGTTCCTGTTTTTTATTTTGTATTCTAGTAAAAAAAATACTAGCTTCTA
CAGTTTCCATCATCAAACGCTTATCCCACTTTTCTGCCTCCTGGATACTTTGTGTCACGT
ACGTTCTCTATTGCCACTTGGTGATGCTGCTTGTGT
>Z27kG1_09656
CGGTTCGCCGTCTCGCACACCCACTTCCTACACCGCCACCGAGCACTCGCTCAGTTTCAT
ACCCATCCTCGAAGTCGCCTCTGTCTAGTTCCTGCTCTTCCACCACCGCCTGTGATGTAT
CCCCGAGGCCCGGATGGGGGACGAGATGCCTCGTCTCGCCCTATGCTTGCCACTCCCGCC
GGCAACGACACGCGCGAGGAGGATGAGATCACCACCGCGGAGGCTCATGTGGAGAAAGAC
GCCGCGCGGATGGACGCTGCCCTCCTCATGCGGACTACGCCCAAGATGGACGAGTTTCAC
ACCGGGGGCGATCTGGACTCAAGTGGAAGTGGAAGCGGCATCTCGGGGCCAAGCGCCTCC
AAAAGACAGCTACAAAGAAGGGGATCGTGGCGGCAACGAGTCAGCAGGTCCAGCATCCAT
GCTTATCCTTTTCCTTTGTGTTTCTATTTGATCTGTTTTTTTGCCCGCGCCAGCAACAGA
GAAGAATGTGGTCGTGGCTGTAATGGGTCAGCAGTTTCTGCAATTTTTTGGACGACCGAG
AGGTGCTGCCGTTTATGAGTAACTTTCCAGTGGGAAAACAGTATGCCACAACATCATGGT
CAGAGTTTGGACATTGCATGAAGCACTTGCTGGACAATTGAGAAGAACTCATGCCTACTT
GCAGGAGGGTTGTTGTACACGTGAGTGGAGGTCGAACCCTTCTTGTAGGGCTCTTAATGT
ATGAAGTACGCCATGCTAGCTATTGAATCAAGTTCAATGGGATTCGTTAAAATATAAGGA
GGGTTGTTGTACAAGTGAGACAAGGTCAGCCCTTCTTGCAGGGCTCTTAATATAAGCCTG
TACTACACGTTCATCCACGTCGAGCTCGTCGGCTCCCAACGCAACCCCTTCTTCTCTCAC
GAGATCAGTGGTGAGGACGACACTGGGGATAGAGACCTAGGGTTCTCCAAGTGGGCCTAG
AAACTCCATGGCAACGTCTCAGGAAAAATGGGCGCATTGAAGTCTTGAAGGACTTTCAGG
AATACTAATTTTGAGAATTCGTGGAAATAAAAATAGGGTTGGCTTTATCAAACTGCACAA
AAAAATCAGCAGCACTTCTCTTTATCATGCAAGGAAAATCAAACTTAGGAGCATCTTCCA
ATTTCGTCAGCAGCTGAGCCGATTGTGATCTCTGATCACTATACAACCATGGAAATAAAT
AATGCAGCTTTGCTCTGCAAATTTTATAC
>Z27kG1_20615
CCTCTCCTAACCTTGCCAGCAGGACCACCGTCAGTGATGCCTCCCTCCCGCCGCACCTTG
CCTCCTCATCCCACCTCTCCACCAGGCCTGTGTCCCCGTCGTTGCTCGTGTTGGGCCCGT
GCCAGACTCGTCCACGCCGCTGCTGTAGAGCGCGCGTCAGGCGAGGGGGTCGAGTGCGCG
ACCGAGATAGAGGCTACGACAACCTCCTCGGCCACCTTGCCATCTCCATTGTCCTCAGGG
CCAATGCTGGTAGAGGCACTTTGGTTCCTGGATGAGCTGCGAAGGAATGGGAGATGGTGG
GTAAGCGTGGGGTGTAGATCCGTCCAGGCTCAGATCGATTTCTTCGTTCGCTGGTGAGTT
ACCTAGGCAAGCTGAACAGGATGGTTCAAGAGCGCGCAAGATCGATCTAACAAAATAACT
CAGATCTGTTTGTGTGTCAGCTCGACAAGTGCAGTTAATACTAGCATGCTTGTTGTTAGC
ACCTAAAAACAGTGAAGCAGGTAACGATATCAATTTGATCTTGCGTCCAACTATTTCAAT
GACTGAAAATACAGTACATGTCATAGCTGCATTCTGGGTGCCATCCTCGATCATGGAAAA
CAACATTCTCTATCAAATTATATCTCCTCATGTAAGCAAATGTAGCCTCTTCTTCTGTAA
TATGATTAGTTTGAACATTGATACTGAATTATATGCACAAACATGCAGTAGGCTATTATT
CTCTTTTGTGCAGGATGGTGCTCAAATTTTGAAAATAGATGTAGGTGATCCAATTAGATT
TTACTACCATGGTTCATTGAGCGGCTTGCTTGTGGACATTCCTTTTGTGGTATTTTTTCT
ATATATTGCTATTGACTCATGTCATAAATCAGTTAGTTATATTTTGCTTTGTTGATGGAA
CTCCATGGGGTGACAATATAATGTTTTATTTGCAAATTTAGGTGAAAGTGAAGGTTGTTT
GCCCCTCAAAATGTTCCATGAAATCGAATAACAGTCAAACTGTTAGTTGTGAGTTATATA
GGATCTGTTTATTTTTCCTATTTTCATTTCTCTGATTTTACTACACAACTTTTTCCCCAC
CCATTCAAGGAGCATTCCTTAATGCATTTGGATAATTTGTTCTAAATGCGCCTGTTGGAA
TCAGTAAGTTACATTCAGAAAGAATTTGACCTTCCATTGTTAGTTGGCATATGATGTAGC
AGCGGTAAAACTAGATCTCTATGAAAGTCATTGACATGTGCAACTAATTGTTAGAAAAGT
GTATTGATTCAAAGTATGTTTAGCTATAGTTTTTATCTTTCTACCTTCTCTTTTAGATAG
AGTTAGATTGCATCAGATATCTTCTCTCTTGCATTCCCAAATGCAAAGTAATATTGGTTC
CATCTTTGTTGGGTAATAGAAAGAATATATGTTGATCGGTTTGTGCCAT
>Z27kG1_18474
CACGGCTCTAGTGGAAAAATCCCGCCGCCCCTGGGCGCTTCAAAAATCCAGCCGACGCTC
GCCCCTATCTTCTTCCTCAGCCCAGCCGTCTTCCTGGGCAACCGCGTCTCCTTCTTCCTC
CCCCTGCGTCCCTGTTCGGTTCCTGCGCACGCTGACTCCCTGCGTCGCGAGCTTCAGCTC
GGATTCCCCCTCCCATGGCTGCCGAGCAGCTCGCCGGAATTCCACGCTCGGTGCCTGGAT
CTCCCTCCTCCCTGCAGCTCGCTCTCTCTCCCTAGCTCGCTCGCTCCTGGCCTTCCCCTG
CCGGCGCGCCTGTTCCCTGGCCGAAGCCACCTGGTCCCAGGTCCGGTCGGCCGGCTCAGT
TTTTCCCAGTGCCGCGCGTCGTGCTTCCCCTTCCAGCCGACCGAAGCTCCAGCTCCAGCC
AGGCGCGTCCGGCTCCCTAGGCGCTTGACCATCTGCTCGCCTGCTTTCCTGCCAGTGCTG
CCCAGTGCCTCTCTGCTAGCCGCGCGCCCCTGTCTTATTTCCCTGCGCACCGTCGTGTCC
TCAGCTAGCCGGCTGCGACCCCTGCTCGGATTTTCCCCTATGGCCGGAACCTTTTTCCTG
GCCGCAGCTCAGATCTCCGGGGCCGCGAGCTCCCCTAAGCTCGCCATGGCGATTTCCACG
GCTGGCAGCTGACCTTCCTGTGTCGCGTCCTGACTTTACCCAATGCCCGGTCGAGCTCTC
TGACCGCCGCGCCGTGAATTTTCCTGCGCGCGTGTCTCCTTGCTCACGCGTCGCCGTCGA
GTTCTCTGGTGTTTGCGTGCCATGAAGTTCCTCTAGCGCCGTGGCTTCCCAATTCCATCT
AGTCACGCGCGCGAGTTTTCTTCGCCTCAGCCTTAGCTCGTCGGTCACGCTCGTCAGATG
TGCGATCGAGGACTTCAGCTGAAGGCCGTCGTCAGACAACTACCAAATCGAGTTGTGATA
TGGTGCGATAATTAATCACGTGATGCGGAAGATGACTCAAGTCGACCCCAAGCACGGGCT
ACTCCGCATGGAGATGCTGATGAATGAACCTGCCTGATCAAGTGTTAGGACAAGGATGAT
CGTCAAGTGATCGACGTCTAACAAACACTAACCTAGTGTTTCTTCCAGGCAAGCCCCGGT
GCATTTGCCCCTTCCTTGTGTTTTAAATGCTTTTTCACCTTATCTGATGCATTAGGTGAT
AGGAGTTGTGTGATAAACAATTGATGCATTACCATTCCTTGGAAACTCCTTAATCCCGGT
TTTATAAAAAGAACTGATAATGCTTAGCCCTGCTTAGAAACTGAAAAATCATTTGTTTTC
AAAAAGAATGATTGTGGCACATTGGTT
>Z27kG1_19231
TTGGGGTCCGAGCAGGCACAACAGGAGCATAGCCCCATGGCGCCCAGGTGTTCTAGATGC
TCTGCTTTGGCCTCGCGAGCTCGCTGCGGGACGCCCTAGCCGCTGCTCGCCCCGACCACA
TCTCCCTGGCCGAGCGCTCCCCTGTTGAAGCCCCTTGCCGATGCCTTGCCCTCCTCCCTC
CCCACGGTCTTCTTCCCCATGGCGTCGGGATCCCTCCTTCCGACGGCTGTGCTCCTCAAG
CGTGCTCTACTCGAGCTCTGCCGGATCTGCAACTTCCCTGCGCGCGACCGCGGCACATGG
TCCTGTGCTGCCCATGGCCTCAACTCTCCAGCTCCCTCCATGGCCGAGCAGGCGCTCCCA
GCAGCAGCGATGCTTGTTTCCTCTCCCTAGCCACTACGCCATCATGCTCCCGCTGCCCCT
GCCTTTTTTTCCTAAGAGCCGAGCTCCATTCCTGGCCGTGCCCAGGAAGTCCTGTCCGTG
GGTTGGGGCCAAGGCTTTCCCTGGTTGGCCTCGCCGTGAGCAGCACCCCCGATATCTGCG
CGCGCTGCCGGCTCGCTGTTTTGGGAAGCCCAGTGGACAACACGACGTCGACGCTCACCG
GGTGTTTGCTGTTTTTGCGCAGCCCCATCCGCGACGTCGTTCACCCCCGGTGAGACCGCG
ATGATCCTTATTTGATTCCGCATCGATGTTATTTTCCTATGATTAATTGTGTATGTGTGT
TGTTTTTGTTTTGTTTTGTGGAGGAGAAGGCAAGCCGCTCAACGCTCGTCGACGTTCGGA
GCTATGCACAAATCAGAATCGCCATCGTTCTTACAAACGCCGATTGAGTTTGTTTATGGT
GAGCCGATGCATGTTGCTCTTGATCGACTCGATTGATAAATTGAATGGATGTGTAAAATG
TTTCGATTATGCGCATTGGTATGGATTGAAGTTGTGGCGAAAGAAAAAGAAGTAGAAAAG
AACTCGGATGTTTTTAT
>Z27kG1_23169
CCCTCTTCTCTCCTCCCCTTGCTCTTCTCTGGCCGCCGCCACTTGCCAGGACTTCCTGCA
GCAGAGCGCCCCTGCAGCTCCTTGCACCTGCATCCTACGCGCGCTCCAGCCGACCACGCC
CAGGAACCAGTGCAGCGCTCCATCATCAGTAGGTGACTGACGGCACATGCGCCACCATGC
CAATCATCCATATGATCCGTCTCCCACATGCCTGCGCTGCAAACGGGCAGGGTCGTTGTG
TCTACGCTGCGGCTGCGGCTACCGACGGCGTCCTGATTGGACTATTGGAGAGGAGAGGAA
GCCGTCGTGCCGCGTGACAACAATGCTGCGGCTGGACGGACGTGTCGGCGAGCAGTCCAG
CTTGCCGCTGCGTGTCCAACCCCAAGGTCAAGGCCGGCCGAGGCTCCACAACCTCTCAAC
TCCATAACAGCCAGCTGCTCCTCGTGACATGCGTGCACATGTGCTGTTAGTTGCACTGCA
TTATATGTTGCATGTACGCACACAAGCCATTGCTGCCATTCCTATCAATAATCTGCGGTT
GTTGGATGGAGGGTCGTCTCCTGGGGTTATTCTATCGTTTAGCCGTCCTCTTGGCGAGTT
CAGATGAAGCCATGGAATGTATATCGGAAGATGCCAGCTGAATGTCTCCATGCTTATTTG
GATTTCCCTCTAAAGTTAGCTTTAAATTATAGCTTATATCTCACACTAAAATTTTAGAGT
TTATTTTTGAAGTTCTTTAAATTTTTAGAGCTCTAAAATTTACTATGCTATGAAATTGTG
TTTCTTAAGGTGATGAGGAACAAGTTTGCTACCGAGGATGAGTAAGACAATGAAGAATAT
TGTGCTTCTGAAGATGAGGAATTAGATGATGAGGATGATCAAATATTTCATTAGATGCAA
GGTGCAAACTCACCAAAATCTACAAGGCACTTTGCTGAAGCTTCACACTCTAAACATGAT
GATCTAGCTAGCTATCTGTAAATGATCTAGTTGTGAATGATATTATAATTGTGATGCTTT
TGTGAATATATAATTGTGTTGCTTTTGTGTTT
>Z27kG1_19736
CTAAATTCTGAATTCTGTCAGGTAAACTAACCTGAACATGCTTTAGTGAATCTGGAATTT
AGTGTTGTGAGAGCTGTTTTATTGTGACATGCTTTGGGCTGTTAGGTGGCTGAATTCTGA
ATTTTTAGATTTGGAATAACGTCTAAGTCTGAATTTCCAAATAGTTTCTTGGACATTTAA
CATCGCGGATCCTTTGCACGATGCATCATTTTAAATAACACGGTGCTGCGTCTTGAAATG
AAGTTTGTTTTCACTCTCATGTTCATGTTCATGCACAAATATGGAAGCCACATTTTGTGT
TTATCATGCTTTCCTATATCTTTGTGTACATGTGATTTAATGCCAGTTGTGTATTTATGA
GAATTTTGGTTTATTTTGTAGGATTCCGGCTCTCATCAAGTGACTCCTTTCCCTCACATT
GACTTTGCGGACAGATGTCTCAATTCTAGTGGTGGAGCTACGAACAACAATCCGATGTCC
TGATCGAGAGCGATGGAGCTAATGTTTGAACTTGTGTGTTTGAACTTGTGAACTAAAAAT
GTGAACTATGGATGTGAACTTGTGTGAATATGTGAACTTATTTATTTAGACATATGTGAA
TTTGTGAACTTATATATTTGGACTTGTGTGAATTTGTGATATGAACATATATCAATGTGT
TTG
>Z27kG1_20020
CTTCTCTCCCTCTCATGCCGCTGGTTGATCTCTCGTCATCTCCTCCTCCAAGCACGGATC
TTCTCGTCGTCTCCTCCAAGCACGGATCAGGAGCACTGAAATTCTATCTCAACCGGTTCT
GCCGACTGGATAACTTGAATTCTAAAGGTTGATCCAAGCAGGAGGTGAATGTGTGATGGT
TGGTTATTTTGCATTTCTTCTAGGTTGATGCATGACGGTTCATGGAGAAGGCTGGTGGTT
GTGATAGCTATCACACACTCTTTTGGTTAATAATTAGATACTCTTTTTGTTGAGCAATGT
GAACCTTTAATGGTGTTTATGGGTCTTGTGGAGTTGTGATGGGGCTATTATGAAGATGCT
ATGGCCTGTTATGGATGATTGGACATGTTATGGGCTCTATATATTAATCTGTTAGTTTGG
TTTCCTCATA
>Z27kG1_09184
CTCAGCTCAAGGAACCACAGAAAATGGCGTCACTTCTCCGCCCTCTCGTCCTCGTGCTCC
TGATCGCCTCCTGCGCAGCGCAGCAGTCACCGCCGGCGCAGCCCCCGCCAACGCCGAACG
CGCCACCGGCCAACTCGCCGCCCCAGGCGCCTCCAGCCGGCAACCCGCCGCCGGCGCCCC
AGGCGCCGCCGGCAGGCAACCCGCCACCCGCGCCCACCGCCACTCCACCTCCGGCCCCGA
CCACTCCGCCCCCGGCCCCGACCACTCCTCCCCCGGCTCCCACAACGCCGCCCCCGGCGC
CGACAACTCCACCTCCGGCCCCCACCACGCCGCCTCCGTCCCCACCGGCGTCGCCACCGC
CCGCTCCCACCACTCCGCCACCGTCTCCCCCGGCAAGCCCGCCGCCCGCTCCCGCCACCC
CGCCACCGTCTCCGCCCATGGCGACACCGGCTGCGTCCCCCAAGAGCCCCAAGACGCCGA
GCCCCGCCGCCGCGACGTCCCCGGCGCCCTCGCTCTCGCCCGCGGGCACGCCGACGAACG
AAGACTCGGGTGCAAGCGCGCGCGCGGTCGGCTTCGCCACGGTGGTGGCGTTGGCGGGCG
CGGGCCTCGCCGTCTTGCTTTGAGTAGTAGACTCCGACTCTTCTTCCTGTCCTCACTAGT
CACGCCGATGTTGTCACCCCCTCCGCGTGCCTCGACGTTGCTGCTCGCTCCATTTCAGTT
TCATCTTTTTTTTTTCCTTTGGTGTTGTTATTTAATTTTACCGGCCCTACGATCGATTCT
TGATGTACGACGACGACGATGATGATGCATTGGTTGCTTTGGATCCGCGGGCGGCGGGGC
GGGTGGTGGTTAGTGTTCTGCCCGCGGGTGTCGACTCGCCACGCCATGTACTTTTACCGC
ACTACATTTTGGTTCTATAGAGAGAGGATTTGTGTACATTCTCGTGCATTATTTCTATGG
CCGTTGAATAAAATCTCTGTGCAGATTCACTCGATCTCGACGACCTTACTAGTACCGGGG
TGCTGAAATATTTCGCAGTCCTTTGTACCGTGTTTGGACTAGATCGGTCCCATATGCGAG
GATTTCAACGTGTAATGTACTGTATATACATTGGTACATTGTTGGC
>Z27kG1_17469
CCTAACCAGATCGCGATCGGCATGAGCGACGGCAAGGTCCATGTGGTGGAGCCATTAGAC
GGGGACCCGAAGTGGGGATCGGCACCTCCACAGGACAATGGAGCGCACCCGCACCCGCAT
CCAGCGATATCAGCGGCACCGTCGACCGCCACCAACCAGGCATCTGATCAGCCAACAAGG
TGACTCTGGCCTGCAGCACTGGAGGAGATTCGTTAGCGCAGAGACTGGTAGGACCTGTAG
GAGATAGGGAGAAAGGGTAAACGATTAGATGACGAGAGGATGATGCTATATTTATCAAGT
CCGCAGCGCCTCTCTTGTGGTGGCCCGCGACACAGGTGGGGTGATTGACAGTGACATCGC
TCGCTCTAAGTTAGGTTTTGGTTCTTCCCTGGCCCCCGGAAATCATCACCTGGCGCCGCC
ACATTCGAATGGAGATGGATCTGCTGGCATCATCTTGCTTCCTCTTTTGTAAAGCTTTTC
CTGCTGAGTTTAGTGGTACCTTAGATTGTCGTCCATTTCTACCCTGTTCTCCGGGCAGCT
ATTTGTAGTGTAAAAATATGGTGGCGTGCTGGATGGTGTTATTTATGCGTGCGTGGCCTG
TCATGACGAATTCCACCATGTTTGGGGCTATTTGATGGATGTTTACTGATC
>Z27kG1_17085
CAGATTTAGATGTTCATATGCAGATTTAGATGTCCAAAAAGAGAACATACCACTTGCAGA
CATTACATGTACAGGGTACAACAGCACATAGCGCCTGATTGGTTGCTCATCTGGGTGGAG
CCTGGTCCAAACCTGGATGCAGGCTGAGACCAGCCTATATGTGTGGATGCAAGTGCCAAG
TTTGCTTGCATGTTTGGTTGGATGTACCAAAGCAGCCATGATTTAATGGGCACATGTTTG
GTTAAACAACACCAAGTCGGCGAATGTTTTTTACAAGAGGTTGCGGAGCGGGCGTTATTT
TTGTGGAATAATGACCATATCGAGAGTCTGATCAAACAGAATAGTAGGGTTATACATCTA
AGTGGCTTTTCCTTGCCATCTGGGATGGCCTATGGTGGTGCAACAACAGTCAAAATCTTC
TATCAACGGCGTCGAAAAACCACTGCTGGAAATAATATTGCTACAATTAATGATGATGAT
ATTGCGGAGGCTCATGCTTGGGATTGGGCTTGGATGTTGATGTGACAGCGGTTACTCCGT
CTGACCCCCCCTCGGACGTGGAAGGCGCTGCTGATACTCCGTCTGAGACCATCTCAAGAT
TTCAGGGGCCATTATTATTAGAGTACAATGGAACAGCGAGGAGGGCTGACGCAGACTCAA
CTGTTCCACTCAGGCATGAGGTGGTAGCCTTTGATGACAGTTCCAGGCAGAATTTTGGGG
ATTCATGTGACTCCTCATTGGATCCATTATCTTCTATGGAATCTAGAAGAAGATCATTCA
TGGCTAAGATAACAATGGCACATTCACAGCTCCTTGCTGCTCCTGTCCTCCCCAAGCGGT
CAAGGGGTGCCACAAAACATGGTACTGCGCTACGACGGAGCCGACGGGTTGCAGGGGCAG
GGGTGGAATTTAACATGCAGGATCTGGAGAACAGAGCCACAAAACAAGTAATGCGGACTC
TGAGAGTCATCACAGAGAATGCAAGCATCAACCAGCAAGCTGTTAAGGATTATGAGAATC
TTTTTCAGCATCCCTTAACTCAAAGTCATGTTGAAGCGTTAGCGGCTCTCTTTGGATGGG
AGACTCCGGGGAATCTCTTCCCGTAGTGTGTTTTTCTTTCTGGGTTGTAATTTATAATTG
TTGTAATGGATCCTAGCAAAATTATATGTTGGAATGTGAGAGGTTTAAATTC
>Z27kG1_18856
CTAGCGAGCCCCACGCGTCAGACTGGGTCCTCCCCTCTAGGTTGTTGCGCTCGTGCCGAA
CTTCTCGCCGCGGCATGATGACTGGCCCGTGCGCCAGCTGATCAACCGAGGGAGGCCAGT
GCCCCTAGCCCTCCATAAGTTTGAACCCCGCCGCAACCCTGAACCATCTCTATCAAAACA
CCGAGCCGCCACCGTAGAGAAGTGCCGCCGCAGGTGAGGAAAGGGAGTCGGCATGGTAAA
CCGAGTCCTCATCGTTGTCGCAACCTCGGTGTCATGCCTAGAGGTTTCGCCAGATCACTG
GAGGGGTGCCGGTGGCCTCGGCGCGCGTGATTGGTGGCTAGAGACCCCGGAATTTCTCAC
CGGCGTCGAGCAGGCGGCGATCCGCACCACTCCATTGTTGGGGGTGTTTCCGCACCAAGA
TCTCAGTATGACTACCTCACTCAATTCGTCATGTCGTCCTCTTCACATTGCACTATTCAC
TAGTAACTCTCATGCTTGGAGGACCGATCAGGAGTCACTCTGGCGGGTGCTCCGCCATTG
GGTGCTGGTGGCGTCGCCGTCGTGCCTAGTAGGAGGTAGAGAGATGCGCAGGGTCGTGGA
TCTGTTTAGCAACGACCGGGATTCGATCCTGTTGTACCAATTCGGGCAAGAGGATCGGAG
CCATTGAGATCTGATCGGGTGGATGGGACAACTCTGGGGTAATTAAAAATCTGAATCGTA
GATTTCGGATCGAGGGGTCGGCGTTGCGTACCAGTTCGTTTTATAATAGATCTAATCTGA
GTCGTTCGCTTCAGATCGGGTGGCTATAGCAGGCCCGTGTCCATTCGATTAAAGAATTTT
GCATGTGAGTCCTGAAAGGGAAATGGACCTAATCATTTCCTATAATCGATTTTGATGGTT
GACGTCCATCACAAACCATATGGACTAACTAGATTGTCTAGATGTCATTTATCTCAGGTG
CATAAGGTTCAACTCAAAACAAGAAAGAAATTCAGTTGGGGACACAAACAAAATTTGGAG
CAAGACATGAGAGTGTGCTGCCAAGTGGCGCACAGGACACAGCGCGCTCCGCTATAATTC
ATCGGACTGTTCGGTGAGCTAGCGGAGCAACGGCTAACTAGCTCAACGGTCGTCTACAAA
AGCAAACAGTAACATGAACAGTGCGCGGCAGAGTCAGAGCAGCAAAGTCAGAGGTCACCG
GACATGTCCGGTGCAGCTATAGGACAACGGCTCCAACGGTCAATTCGCTCCAAACCTCAA
CGGGCGTGCTGAAGTGGCGTGCACCGGACAGTGAACAGTACCTGTCTGATGCGCCATCGG
ACTGTCCGGTGTGCCTATCGCCAGCAGACTCTGCCAACGACTAGGAAGTGGTTGGAGGCT
ATAAATACCCCCAACCACCTCATTCATTGGCATCTAAGTTTTCAGATGTTCTCATTCAAT
ACAAGAGCAATGGCATTCACTCCAAGACACATTCCAAAAGATCAAATCCTCTCCAAGTCC
CAAAATCAACTCAACCACTTAGTGACTTGAGAGAGAGAGAGAGCTTTTATGTTCATTTGC
ACTCTTGTTGCTTGGATTGCCTTCTCTATTCCCATTCTTATTCTCTAAGTGCTTTGTAAA
TCTAGCAAGAGACACCTAAGTGTGTGGTGGTCCTTGCGGGGTCTTAGTGACCCGATTGAT
TAAGGAGAAGGTTC
>Z27kG1_22759
TGCTGAATTATTGTCGCGTCTGCTTGCTGCTTGCTTGCAGAGCACCATGCTACCGTTTAC
CAGAATTCGCCGGAGCTGTTCAAACTCCTTCGCCTAGCTCCGTCAGCTCGCCGGAACCTC
TCGCCAAAGCCACGACATCGCCGGAGTTGCTGCTCTGCTGCGCCATTTTGCCTGCGTGCC
CACACCGCTGACTGTTTCCCCACTACGCCGCGCCCGCAGCCGCGCCACACGCCCGCCGTC
GAGCCCCTACTCGCACTGTGCCCAGCTCGCCGTCGTGAAGCTCATCGCCGGACCGTTCGC
AGCCGTACGTCGTTCGTCATCCGTGGAGCCTCGCCGGAGCTACGCACCCGCCGTGCCAAG
CCTTCGCCTTGATGCACGCCCAAACCCATCCATCGTCCGTTCACCCAAGTGGTTGATCTA
GTAGTTAAGAATCAAGATCTATTCCGATCCGTGGAAGAACCTCAAGTTTTCAATAAGCAA
GGCAAGTGGACTTCTCCCTCTACATACTCTGTTTGATCCCAAATAATACATTTAATAAAG
TTTATTCTTTTGGATATATATGCATAATTTGACGGGTTACCTATTTAGATAACCTTTCCA
ACCTTATTCCTTGATCAAACCTGGGAATTATAATTTAATCAAGTAGCTATGCTATTGCTA
CAACTTAACTTTATGCAGTCACTCCCGCTTATGATATTAATGTTCCAAATTGTAAGATTA
CTTTGTTGTTGTTAACCCGATGGTTAAACAAGATTATTGCATATTAATTGGAACATGGAG
TGACCACCCGGGAAAACAGTGCTACCATGAGAACTATCATGGCTCTGGTCTTGGCTAAAT
AACTAGGGAAGTCTTATGTTGGGTGCTGGTCGTGGTCGACAGGAACGGGGGCATCTGGCA
AGCTCTTATAGTTCCGGCTCAGCCAGATTGGATACGGGCATAGTTCCCAAAGCTTTACCC
TGTAGTCTGGACTATAAGTTGGTTACGGTAGGTGTGCCTTATGCAGTTTGACCATTTCCA
GCATTTGCGTAATGAGGACTCTAGGGAGAAGCCTCGTAGTGAGACCCTGGCCATTCACCT
CGGAAGTGAATACGGGTCTAGCTAACCCGGGCTAGAAGGGAATCACGACTCATGGGTAAA
GATGCGCCACCTCTGCAGAGTGTAAAACTGATATATCAGCCGTGCTCACGGTTATGAGCA
GCCTGGACTCCTCACATGATAATTGAACTTGAAGATGGAAATAAATCGAGATCCGATGAT
CTATCAATGGTTTGCTTAAGTGGTTTCACTTAAGTGTTTTTTATATACTCTTATACCTTT
GTTTAATGGGATACTTGGGATCCACACTTATTAGTAAGATAGGTGTTGTTAATAAAATGT
TGACCAACTAAAATGCTTACTGCTCAACCTCAGCCTCACCTTGTTAGACTTGCATTAGTT
TTTCCCCCACTTGCTGAGCCCCGACCATAAGTGAGCTCACCCTTGCTTAATTTTGATCAG
AAGTTTGCAGATGAAGATATGATGCTGAACTCCATGGATGCTAGTCTAGTGATACCCCCG
GTCATCTTCCTGTGGATGGATGTCCATGTTCGCTGTACTTTGATGAATAAAGGTTAAGAC
ATTATGTCTGTTCGAAGTGTAATATGTTAATATAATCGTTATTTACGCTCT
>Z27kG1_24208
CGTCCTCCCCTCTTAGGGGCGGCAACCTCTCCTAGCCGCTGGGACCTCCCACCTCTACCC
CTTCTCTCAGGCGGCCTACCTCCCTGCTGCTAGCGCACACGCTCAACCGCCCCTGCTACC
CTCCTCCAAGCGCCCATGGCGCGCCGCTGCTCCTAGCGCGACCCGTGGGCCACGCTCCCC
GCTGCCGGTCGCGGCGGGATCCACGCCGTCGTCGCCTGGCACGCAACGCTGGAGCTCCGC
GCCCGCGTGCCACCTGGGTCTACGCTCACACGACGGTGCACCCGCCGACGAGCCCAACCG
GAGCTCCTCCTAGCCGTCGGGGCATCGGCTCTCTCTTCGTTTGGCCGCTGACCCGCTCGT
GGCCACCAAGCTCGCGACGTCGCCGCTCCCCATGTCGGCGCGGCCCCATGGCCGCGCGCC
TGCCACCAGCAGCGGCGCGGCGCTTCTCCCCGCTCGCCGGCGAGCCCCGCCTGTACTTCC
CCCAGCAGCCAGGCCGTCGGCTCTCCCTCCCTCGCGCCCTCTCTCTTCCCCAGCTCCCTT
GTCGTCGTCTGCCTCACCATGGCGCGGCCATCCGCCGCCACCCCTCCCCCTGCGGCAGTG
GATCTGCATGCCCCTCCCCTCTGGCTCCGGAGGCGCGGTCGCGACCCCCTCCCTTCCCCG
GCGGCTTAAATCCGCCTCGGCCTGACCCGGCAAGGGCCTTTCCCGATGGCGTCCCGCTCG
TCGGCAATCGGCCTCCCTACCCGGCCAGCAGCCGCCGTGGCCTCGCGGGCACTCCCTTCC
CCAACGGTCGCCGACCCTTCTTCCATGGCGTGGTTACACTGCATCGGCATCTCCGCTCGC
GCAGCCCCTCGTCATCGCGCTAGCCACCTTACTGCACGTGCCGACACCTAGCAGCGCCAA
CTCTTCGAGCTTATTCCGTCGTGGCGTCAAACCCCTCTAAGGGCGTGTTCGGTTGGATTG
AGAGAGATTGAGAGGGTTTTAATCCCCAGTAAGGGCTTGTTCGGTTCTCCCCCCAATCCA
TATGGATTGAGGGGGATTGAGAGGGTTTCAATCCCTAGCCAGTTAAAATCCCCTCCAATC
CGTATCAATCCCCTCCGATCCATATGGATTGAAAATAACCGAACAAGCCCTAAGTCGGAT
TGAGAGGGATTGAGAGGATTTTAATCCCCAGTAAGTCAAAATCCCTTCCAATCCGTATTA
ATCCCCTCCAATCCATATGGATTGAAAATAACCGAACAAGCCCTAACAGGTCCACACCAT
TGATCCCTAGGGAGGCTCATGAAACGAACCCTGTGTTGATCTAGAAGTCCTGATGGTGGC
GGCCAGAGTTTGTCTCTGGAATTAGAAGTCCTGATGGTGGCGGCCAGAGTTTGTCTCTGG
AATTAGTGTCTGATGTTCATATGTATCTGGAACCTCATCTCTTGCAAGTTGTAACCTTTT
GCCCTGGGCCCTGCTGCAAGGCAGGAGGACCAGCAAGACTTCGTTGAAAACACGAGAGAA
AGGGTAGAAGTCAA
>Z27kG1_02435
GGTTACCTAGCGCCGTCCGCTCCTCTCTCTGCTCTCTCCCAGCCGTAGCAAACGCCGTCG
TCCGCCCTCCACAGCTTCACTGCTCGTCTGCTCCAGCGACCAGCGGGCAGCTGGGCGCCT
GCGCCATTCTCCTGCTCTCTCTCAGCCGCGCGTGAGCCGTAGCAAAGTAGCAAACGCCGC
CGTCCTCCTGCTCTCTGGTCTCCCAGCCGTGAGCCGTAGCAAACGCCGCCGTCCTCTCCT
ACTCTCTGCTCAACTGCTCTCTCCAGCGGGCAGCGGTGCCGGTCCAGCCTCCAGAGTCCA
GAGGCCACGGCTCGGCGGCTCCCTCCCAGACGGCCAGCCTCCACACGCCGCCGTCCGAGA
CCAGCCCGAGAAGAAGCTTGCTGCGTTGAACACTGCTGACCACGCCGCCGTCCGAGAAGA
AGCTTGCCGAGAAAAGCTTGCTCCCTCTGCTCTCCAGTCTCCATTGCTGGCCACGGCTAC
AGCTCTGCTGTCCACGGCTCTGCTCTCCACTGCTGACCACAGACCACCTGCTGTCCGCGG
AATGAAGATATAGCAAGTGGCTCCTCTCCATGAGCAATATGTCTTATGTTTGTTGAGAGA
TGTGAGCAAATAAGTCTTGGTTGTAATAGTCTATGCGTGCTAAGTGATCTAATGAGCAAG
TGATTATGAATATGTGTTTTAAACTTTGTATTGTGTCATGTGTGCTAGTAGACTTATATG
ACTTCTTATGTTAGCCAAGAGCCCAAGACTTATGTGCTACATTAAACTTTGTGTGCTCCG
GATTTACATGGCTTT
>Z27kG1_09597
CCCTCCACACAGAGAAGCAAAGAAACCACACCACAGTCGTAGGGGAAGGGAGAGGAGGGA
GGGTGGCTTCTGCTGGGTTGCCATGTGCTATGAGGTAGAGAACGGGATGCAGCCAAGGAT
GACTTGCCGGCTCCTGGAACCTGGAGGCGTCTCAGCTTGCTGTGCTGTGGCTTAGAACTT
AGTCGGCAAGTCTGTCCTTGGCTACACCTAGTTCTCTTCCTCTCGTGTATGGCCCTCAAG
CACCGTCAAGAGATCTAGGACCTGCATTCATATATCATCAGCCCACTCCAGAGGAAACGT
AAGGGCAAGTATGCATCTAACCTCAAGTTGACATATTTCTATTTCTCCTGCAATTTTGGG
TCTTCCAAAAAAATCAGAAATTTGAGATATATGAATATTATTACAAACATACAGGGCTTG
CATACAATACAAGCCCAAGCCCCATCTGGCATCATACGTCAAATTTCATACATGCATCTG
TCAGACAATATATATCCTCACTATTTTGTACCATTATCGCATGCTAATCTTTGATGTTTG
ATGGAAAAGAGCCACTTACTTGTATCCCCTATTCGCCTGATGGCGATACAGACGAAAAGG
CCAAATCGAAGTACAGCAGGCGCTGCACGACAAGATTCCTCGAGGCTCCTGATGCTCAGC
AACAGCAAATTAAATGTCGTCATAGCATCTACAGTAATTAAATTGTGTGGCATACAAAAG
AAAACATGTACTAGCATGCATGACAGGATATCGGGGCAGAAAGGTAGCATCAGCTAGCGT
TGGAGTTGATGCGTACCATGTTGAGAAAGTGTTGCATTCTTTTATTCAAAAGGGGCAAAA
TGAATAGACGATAGGTTACCACTTTCCCCGTGTGATTAGTAATTGTGGTCCCTGCTTCAT
GTGAAAAAGATAGGCTATCTTATGAATACCAAAGAGGGTTGGACGGCTAAAGCCTAAAAA
CGAGATCTAACACATCATCACATCAGCATCTAGCGGCGGCCTTAACATCATTAGGTCATA
TGAATGTTCCTTTCTATATTTCTGAAAGGACAACGCTGGAAAGCAAGGCATATTAGGCAT
CATCTGAACTTCGTCAAAATTGAAGATTTCCAGTGTACTGGGCTAAAAAGTTACCGGCAA
TATAATGTATAT
>Z27kG1_08684
CGCTACTGTAGCCCGGTTGCCGGTTAAGCATGCCGCCCAGCCCGTCTACCCCTACGCCGC
TGCCCAGCCCCGCACGGAGTCGCCCCGTAGCCGTTTGCCGGTCACCGTGCCAGCACGGCT
GCTTCGCCGACGCGTCCCCGCACACCCCGTTGTTGTGTGGAGGAGCCCTACAGCCTCGCC
GCTCGTCGTGCCCGTGCCTCGCCATCGTCAAGCTCGCTGATGCCTTCGCCCTCTTGCCGC
CGAGCAGATCTCGACTCGTTTCTGGGCTTCGAGGAATCGACGGTCAAGCTTCGGCGACCA
AGTGGTCTAGCTCTTTGGGTTCCACGAAGTTGAAGACTCTGAGCATCTGTTTGGTGAAGG
TTGTTCACATTGCAACCACTGCTCAGGAGAAGACGAAGTCGTGGAAGGAGACTTCCAGGA
GTTCCAGGACTACGACGAGTTCTAGGTGTGGGTTGGCGGCAACCCCCAGTCAGCTGCCTG
TGAAGGCCCTATCTTTACTGCGTTTCGCTTAGCACTTTGATTTACCTGTTAAGTTGATGA
CTATGTGGATGTCTCTGACTCTGTGATGTAATAAGTTAATACTCTTTTATGTT
>Z27kG1_10669
GCCGCCGGTCCCGCGCTGGGGGCGATGGAGCTGGACAGGAGGGCGAGGAAGAGGTACCGC
CTCCTGTCCGACGTCTACGCCGCCACGAGGCCGGTGGCCGGCGCCGGCACCGGCGCGGAC
AACGCCAGGAAGAGGAAGCGGGGTCACGAGCCGACCGAGGCGGAGCCGCGGAGGCGGGTA
CGACGATCAGGTAGGTACGACGACGGAGATCAGTACTTGTAGAATCTAGATGGAATATTA
CGGAGGTAGGAGATGGGAGGGAAGCGCTTCTGTCTGTGTAATTATCGAAGAGTAGTAGGG
TCTGTTCTGCAATGTCAGTCTCCTTTAGCTTTTCAAAGTTCTCCTAGTAGTAGAAGAGAA
GGGCACAGCAGCCAGCAAACAACAAAGGCAAGCTAGTTTGTACAGAAAGCTGTTGGTCGT
ACTGCTACGTTTTGAATTCAAGATTTGGATCCGAACTGTGGGGGGTGGGCAGCAAGATAT
TTATTTTCAGATCAGAGATCACG
>Z27kG1_04085
CCACCCCATCCCATCCCCATCAACAACGCAAAAACCTAAACCGCTCTGGTCCATCCACAT
CCACAGTCGCCATCGCCCCCACCTCTCGTCGTCGTCTCCGTGCACCACTAGGCCCCCACT
GCCGGCCGCGCCTCCTAGCCACCTCGTGCCGCTCGGCCACCATGCCCGTCCTCCACTGCC
CCTATGGCTGCCATGGGCGAGCGCTGCCCGAGCAGCCGACCGCCCTTTCCCTACCGTTTT
CAGCTGCCGCGCGCTGCCTCTCCTCCCCGCCAGGCCTCCACTGCCCACTTCTCCGGCGGC
TACAGCGGAAGGCAAGGAGAAGGACAGCGGGCAGCGGTAGCTAGATCTAGCAAGCACAGG
GCGTCTTCTCCATCCGCCACCTCTCGGCGCATCATCAGCTGAGGCTGAGCTCTCTCATTC
ACCGCTGGCTCTTGCTCTTGTGTTCATAAGTAACTTCGCATTGCCTTGCCCCCTTGTCCT
GCTCCCTCCTCCCCTCCGGATCTCCCCGCCTGCTCCATTTAATTACTGACTCGTACCCTT
CCCCGCATTCGCCTTCTTGTTTCTTCCATCCCACCCGTATCAGCCACCGGTTCCCAATGC
CCAGGTAGGCAGCCCAGCACTGTGTGGTCGTCTGATCCGCGGCGGCGCGCCCGTCGTTAC
CTACGCGAATGGCTCCTCCAGCAGGGGCAGGGACGGAGGGGAGGCCGGCGCAGCGGCGCG
GCACCGGAACCAGCCCCGGCCGCACCAAGGTGTGGGTCGAGCCACCGGGCAAGAGCCGCG
ACCACCACCAGCCACCTCGTGCCGCCGCCCGTCCTCCACTGCCCCTATGGCTGCCACGGG
CGAGCGCTGCCCGAGCAGCCGACCACCCTTTCCCCACCGTCTTCAGCTGCCGCGCGCTGC
CCCGCCTCCCCGCCAGGCCTCCACTGCCCACTTCTCCGGCGGCTACAGCGGAAGTCAAGG
AGAAGGACAGCGGGCAGCGGTAGCTGGATCTGGCAAGCACAGGGCCGTGCCCCCGGCGGC
GCCCGGATCCGCGTTGCTTGCAACCCCCCCACCCCAGTAGACCTAATTTAGAATGTTGTG
CATCAGCGAGTGTTCATGTTGATTCTAGGGTTACATAATTCATTTTACTAGAGATGGCAC
TATTCACCCTGCCAAATAAATTTATCTTTCACTTGTAGGTAATTTAGGCGTTTGTCATAA
TCTCTGATATATGAGGAAAGAGAAGGTAGTTTCTTTC
>Z27kG1_22907
GCCGCACTCTCCTCCCTGCAGCTCGCTCCATCTTCCTCCCTCCCATGGTCGTGCCCTCGG
CTCCCTCTGTTCAAGCCCCCATCAGCCGCTCCAGTTCGCCATGGCCACCGTCGCACATGG
CCATGCCAAGCTGGCCGTCCCTGCTCCATCCGATAGCGCTGCTCTCTGCATCTCCCATGG
TCGAGCTCACCGCGTCCCTGTGTTTGAGTCCGTCGACCTCCAGCTCGCCAGCCGCGCCCT
CCCTGCTCGCCCAGCCCCTCTGCTCACTGGTTTCTCCCCACGCCAGCAGCAGCAAGCAGC
CATGGCACCTCCTTCCCCTGCTCGCCCTCCCTCTGTGCCCAGCCTCCTCTCTGTTCTTCC
GTGGAGCAATAGCCCTCCTCTAATTCTGCAGCAGCAGCTCTCCCTTTTTTCATTTGTTCT
CCATGAATGAAAGCCCAAGCGCCAGCCCCCCTCCCTTTCGTCAAGTGATTGGAAGAGAGT
TCTAGGGAAATCGATGGAGACGAAACCGTGTTTCAGTTCGACGCGGTCTAGGTGTTTGAT
GGAATGGATGAACCGGAGATCCTTGTTGCTCTTGCGAAATCCGAGTCTATTTAGTGTTGG
TACGTTAATTGATCACGTGATGTGAAAGGCAAGGTTTGGATTGATCTCAAGATAATGCTG
ATGGACGAAGCTAAAGTGGGTGAATCAAACAAATGCCAGGATGAGAGATGCTCACCAAGT
GGTCTTCATCTAACAACACTAACTTAGTGTTATCCCAGGTTATAAGTTTGTTCTGTTGTG
GATGGTGCTAAGTGTCGGTGGGCTCGGCCTCCTTATATAAGTATATCCCATCTTTAGCTT
CTTTATTGAGGGTTGTCACTTAAGCTAGCATGTATTTTAAAACTTATAAATGTTTTATAC
ATTTTAAAGTGTAATTCTTTTGAATCACTTTCTTCTGTAATCACTCCGATAATTGTATAA
TGTAAACTTATTGTAACATATAATCATTTTGCAATAAAGAATTTATTTCCGCTGCAA
>Z27kG1_05703
CATTGACCTAGTACACGTACACGCAGATCCATCGCTCCTACTCCCCTTCCCTATCGTATC
GCGTCGTCCTCGTCGCCGCCCTACGCCCCAACTACCTTGGTGGCTAGGGTTCCCAACCAA
CGCGCCTCCATCCTGCACCTACCTAGATCACCTCCTCCACTTGAAGCATTCGTGCCGGCG
TGTGGAAGGACGCCACGAAGGCGACTCGGGGGATAGCGGCCTATGCGGCTCGGTACAGTC
TTCCCATCCCCAACAACCAGCTTAGAGGTTCGGTTCGAGCAGAGATCGCCGAAGCGAAGA
CCTAGAGTCGAAGCGGCCCAAATCGCCGCTTGGCAGATTCATCTTGGTGGAGGATGGACT
CAGGATTCGTCAGGGCCAGAGGAGGATGCCAGCACCAGATCCAGCAAGACCTAACTCAGA
GGAAGCAGCGATCAAGCGTAGCCGTCAGATAGACAATGACAAGGACGAGTCCATGTCTTC
GCCTACTCCCCCGCTGGACGTAGGTGCTGGCGCGCTGTGGGTGGAGGTGCTACAGGAGTG
CCTGAGGTCCGCTGTCGACCTGAGCTTCGCCCAGGTCGTCGCTACCACTGATAATCGGCC
TCCAGCCCACTGCTTTAGCTTTAGTCTTTACTTTTGGCGATGAGTTGACGACTAGGCAAC
TGCCACCGCCCAAGGTCAGGTGCTCGAGTATCCGTTGACCCCTTCGCTAGTCCATTCCCC
GTTGACAGCAAGCATTAGGTATGCCAGCCTCTTGACTAGATTTTTAAAAATAATATTACC
ATTTATATGCTTAAATAAGTTTACTGCAAAAATATATTTTTTGATTCATCTACTGCTATT
TGTTTAGGGATCATAAACATTAAGTTTTATATATAAAGTTGGACAAACTTAAAATTTGTG
ATCTGCACGCAAGCCAATGATGATTAGATATTACATCTGGAATTACCTTCAGATTCGTTT
ATGACGAGGCATATGCATTATACATCTCCTGTTTTGGTTATGTACTCTCTCAGTTTAATC
TGATTATGTGGACGTCGTTGTAGTTCAATAATTCCAATAAGGATCTCAAGACCTACAGTT
AGGGAATGCTATTTGACAATGTAAGTAACAATTGGTTATTTTAGTTGTAGGTGTCCATCC
TGCGACCTCTGGTTTGGTCTGGGATGGAGCACCCATATGTATTTGATAGATTCAACTATG
GTGTGTGATTTAAATTGGGTCTTTGAGTTGTTTTAATAACAACCTAAAATCTTTCAGTTT
GTGAACTGTAATAAAATGTAACCTGGGCCTGATGCCATGTCTCTGTTTGTCTACATAGTG
TATGGCGATGATGACAAAGCCAAGACTTGTTTCTTGACATTTGCAGTAGCCACCCAAGAG
CTTTCTCCCTGCTAGGTTTGAGAGCTAGTCCTACTAATTCCTTCATGGGATGTCTGAGCC
ATACATATTTCTGTTTTTTAGATTTCAATTGCAAGTAATGTTCAAATCAGAGCTTGTTTC
TCTATATTCGCAGTTGCTGCTGTTGCTATTGTTGTGTATCCTGCAACTAGCAGCCCTCAA
TCTTTATCACAGGATATATTCATCGTAGTAATCCAGCAACACTATTTTTATATAGCAACT
TGTTTGTCTCTTGCCAAAGAAAGTTATTAGTCAAAGGGAGGGTTTACTATGTGTTGATAA
TGGGCATTTGGCTGTGCGTCACTATTTTCATATAGTTATCTTTGTAGCCAAAGTTTTAGA
CCTACTACATGTACCTTTTTTGTTGTTCCTACACTTGAAAGATTAAATGTATGTTTGGTT
CGTGTCTAACTATGCCACAATTTGCTTAAATGCCTGTAATTTTTATTTCCTAAATATGTC
TTTTCATGCTAATTTGAATACGCTATTACGCCCAATTACTAGATCACGCGTATGCTCCGC
TTTGTAAACACGTAGACCACCAATCCTACATTGTTCTTGTTCTTCCTTTTGTGCTTTTAC
GATGATTTGAATTGGTCCTTTTCAGAACAATGCACCCCCAGTACCTAGTCCACTCTTGAG
CAGTATACGACAGATACGTCCAGTACCCCCAGATGATGGACAAGGTACACCATGACAGTA
GAATTTTTTACACCCTCATTATCTTGTTTTAATTCATCCTTTCTACGCTCCAATTATTTT
GGTGAATCTTAGCATAGAACTTGACCTTCTATTATTTTGTATGTTTGGTTTGCATGGGAT
ATATTTATGAACATTGATATCGTTTTTATGCTT
>Z27kG1_02920
CGAGTTGGAGGTCCATCTCCTGCTGAGATGCTTGTTTTTCTCTTTGTTGTTCAAACACTT
TACACCCAAATAAGCAACTGCAGTGACATTAATTTTGGCTGCACCAAAGTTACATGAACT
GAAGAAACTTGTGGCCTGTGTGACGCGGATCAATCAGAACATAAAGTTACGGCTTCTGGT
TGGTAAATTATGCTACTCTTCAGAGTCTGTTCCCGCATTGTGGAGGTATCTTGTTCTGGA
CTGGCTCTGCCGAAACTAGTTTCCGTGGTTTTC
>Z27kG1_23653
CGCCCGGCTGCCCTTCTCCGAAGACTCCGACGAGGAGGACTGCGTCTCGGCACCACGCGG
AGGAGGCTGCGTGGATGACGCCGGACTCGACTGCGGGGCCGCCCCCGTCTCCCTTGTCGG
CGGCGGCGTTGCGGGCGTCGGCAGCGTCGACGAAGTCGTGGTCGTCGGCGGAGGACGCGG
AGGCGGATACGAGGACGCGGTAGTGGTCGGTGGGCGCGCAGAAGAGGAGGATACAGTCGT
GGTGGTCGGGGAACAGCCTAGGGACAGGGAGAAGAAGCTGGGGAAGGATGATGGATGTGT
CGAGGGGGTGCGAGAAGGGGTCAGTGAACCCAGACGGGCGCAAGGCGATGAAGACGGCGA
GGAGGCGGCAGAGAAGGCGATCTTGGTGCCAGATTTCGACTGAACAGCTCAATTTCTGAT
CGCTGAATCTGGCATCTCGCTGTAGCTTGGGCCAAGGTGTGAATTTCAGTTTAGCTCTTT
GTTCTTACTAGAGGTAACTCCGAGGGTGAGCAGATCTTTCGGTGCATGTTTTCTTGGCAG
TAATGTAGTGTTGTTTTAAGACAAGATGATATTTTCTCATATGTTT
>Z27kG1_04086
CGACTTCGAGGCCCTGGACGAGGTCCGGGAGACCATCCCCGCGGTGGACCGCCTGCTCGA
GTACGCGCGCGGCCTCCGCCACATGCTGCTCGGCCTCGCGGGGGCCGGCGCCGGCGCCGG
CGCGGACGCGCCCTCCACCGACGCCCCCGCCGCACCGCCGGCCTCGGCTGACATCGCCGT
CGACATTTGAACGCAGGGCGTCGTCGCGCCGGGCGTCTGCCAGCGCCGTCCGGCTAGCCA
TCAGTAGCTAGTACGTAGTACCAGTATAGTTTGCAGAGTCGATTGCGCCATGTGTGGTGG
CTGCGTGCCTGTGCCTGCCTGCCGGCCTGGCCTGGAGTGCGGTTCTGCTGCCGCCACAGT
TAATTGGCCCAGTTTGTCTAGCTGTCGAGTTTTTTTTTTTCAACTCTCTCTGTCTCTCTC
CGACTCTTCCCTTCTTTTTGATAAAGTTCGTCCCTGCAGTTAAATCTC
>Z27kG1_10672
TGATTCGCCATCCTCTTCACCAAGTTAGGCGACGACTGGCGCCCATCGTCGATTCCCCGT
TCTCCGTTTCCGTCTCGCGTGTTTGGTGCTTTCGATCTCCCCAAGGCGGCAGGCGGCAGC
GCCGTACGCGTTGCGGGAAGATTTTGGTTGGTGGATTGTTGGTGGCGGCTCCACTCCGTC
CCAGTGCACTGGTCCAATCCAAATGGCGGCCAATAATAGCGACCCGATCCAGGATCAGCT
GGGGGAAGGAGGGGCGGGCGTGAGGCACGAGGCTGAGGAGGAGGAGGTGGGGGAGGAGAC
GTCTTCTGCCGCGGCGCAGGCGACCGCGACGACGATGCTGCCCCGGTCGAGCTC
>Z27kG1_07336
CGACGACCCAAACTTTTATCTGGGCCGTCCGTTCACTGCTTGTTTGATGTTTGTGTCGTC
GTAGCAACTTTGCAGTACGTTTTGTTCTTGCACATGTACCTACGCGTCGTGTCTCCTTGT
GTTTACATCGAGTCTCCAACCACTGCTAGTGCTTGTGCTGTGGTTTTTTTTGTTTGTTTC
TGCAGATGGTTTTTGAGCAGCTGAGCAGATATATCTCAGGTGCTAGTCACTCCAATTTCC
TTCTGTTAAGAGTTTCTTGTTTTTCTCAGATGTTTTTTTTTTGGACAAGAAGCTTGCAGG
ACTACTTAACGTAAAAACGAATGAAAAAAGCAAAATCTACATGTTGAAGATGATATCCAG
GAAGAAGTCATGCGACATACATGCATTTTCACGGACACGATTTTTAGGTCCAGACGACCA
GATCATGGATTCACTTTTTTTCCTTCTTTTCTTTTCTTCTTTGGAAGACTTGGGTCCAGA
TAATCTCTTCCGGAGCTCGTAATTCTCAAGTTTAACATAAGATGTCACAGCTTGTATGTG
GAGTTAGTTTGTCCAATGCTAATTGCATCGGCAACGAAAATTAAATCACTCCAACTTGTC
CCACCATGACTCAACAATTGCTAGTGTCGCAGTAACTTGTAAAGGTTTAGCCCGTTGAGA
CAATCTAATCTTACTGGAATTCAATTTT
>Z27kG1_20705
CTCAAGTCAAAGGTTGCTGAGGCGATGGATGTTCTCCACAATGTGGCCCATCAGCAAAAC
GCAAACACCCCGACCAGTCAGCTTGCTGCATTATCACTAACCGAAGGCATTATCTCCTAA
CTTGAAAGCCATAACAAACTATCTTCAGTTTGCAATTGAGTGATGTTTCCAGAGGTTATC
TGGCACATGACAGTATTGCTCCTTTTTTTTCTTCTATGGTTGGACTTGAGTGCTGTTTTC
GTATTTGCACTCTGCGGTGTACTGCCGTTAAGGCAAATCAGTTGTTTGC
>Z27kG1_07672
CTCTCCCGGCTCACAGACCTGCTGCAACCGATCTTCTTCCTCCCCCATCCGAGCTCCATC
TAGGACAACAACTTCTCCCTTACGCCAGCAGCAGGGATCTCCTCCCTCTCCCATCCATGG
GCGCGCACCCCCTCCCTGCGAGCTCTCTGCTTGGCTCCCCTGCTCCCATGGTGTCCAACG
CCTTCCTCTGTCCTAGACGCAGGGCGCCAGTGCGGCCTCGCCGAACTCCCCATGGCGTCG
AGCTTCTCCGTCGCGCCCCTGTGACGTGCCCAGCACGTCCGCCATCCATCCCTGTGCAGG
CGCCCCTTTCCCCCAGCGGGATTCCTCCTCTTCTCCCCAAGGCGCCTGGTCTTCTCCCCA
CCTCCGCCCAGGCAGCAGGAGCTCGACTCCATGCTTGCCCCTAGCCGAACTCTCCTACAG
AAGCTCCCCACAACGCCTTCTTCTTCAACCGCAACAAGCAGCAGACGCCCTCCTCCTCTC
TGGTCGGCCTCCCATGGCGCTGCTGCCCCCTTGGTGTACTTGCTGCAGTTCCAAGCCAGT
CGCCGGTGCTCCCTGCTTCAACCCTGCACGACTCTCACTCCCAGGCTCTCATCCTCGCCA
CCAGCCTGTGCAAGGGCCTGGCCGTCGGCCTTGCCTAGCAGCGAGAACCTGCCCCCGACA
CTCGCCAGTGCACGCTAGCCGTGCCGTCATCGATTTCCTTACTGCAGCGGGGTTCCCCCA
ATGTCGCGCGCCACCTGTTCGACGATATGCACAGTAGCTGCATGTCTCAGTTTATCGCAG
CATCGAGCTCCTTCACCGGCGCCTGTCCATGGCAGCAGTCCCGACGTGACGCTGTGGCCC
TTAGTGAGGCACCTTGCTGTCCTAGCCGCTGGATCGAGCTTTGTCCCAACCCGCAGCTTG
CTATCGTCGAGCATTGGGCTTGCCATCGATGCCGTGTTTGTCGCGCACAGCAAAAACCAC
AGCGCCACGACTTGTTCCAGCTAAGCGAGAGGAGCCGCGTCGTCGATCCGTGCAGCCCCG
ACGTCTCCACGTCTCGCTTCGCCGTCAATCTGCATGGCGCCTGCGCGGCGTCGTCGAAAC
CCGTGCCCTTGTCATCACGCCTCGCGCATCGCTCGTCGGCAAAGAGCCCAAGCTGATGGC
ATGCATGCGCAACTCCAATCGGATTTTGGCCAGGTTGTTCACTTTAGAAAAATTGTGATT
ATGTTTTATTTACGATTCAGTCGATGGCGTAAATATATGTGTGAAAATATAATTGTGTGA
ATGAAAGTGTGTAGGGAAGGAAATGAAGTGGAAAAGAACTCGAGAATTTTTATTTTGATA
GGAAAATATGCGATGCGTTATTTGATGCG
>Z27kG1_18863
GCTATTCCACTTTCTCGTCTCTCTTTTTGTAACTTCGTTTTCAGTTCAGCGCCGGATGTT
CGTCGTTCTGGCACGAGGACGTACCACTTGTGCTGTCAAGTTTCGGCGACTCCTGGCCGA
AGCTGGCGAGGCGAAACTTAGATTTCTATGTCACGATTTGGCAGAACGGAAGGTGTTCGC
CGTTTCGCCTCTGCCGCTCAGCGGATGCCTTGCGTAGAAGGTTGTAGGTGTAGTTGCGAC
TGCGGATCAACGAGATTGATGATCAGTTTTTTTCTTAATGCATAAGCGGTCCAATTGGGC
AGCCTATGGTCGAAATTGTGGAGCAGTGAAGCACTGGGCGTAAAAATGGGTTGTCCTGTG
CTCCTAGTGGAGTAGTGGTTTTGAAATTGCCTTTTTGTGTCTCAGGGTGTAACACGAACA
CGACCATGGTGTTCGGGCAGGATTCTCATAGGTTTGCCTGTGTTATTAGGTATCTTTAAA
TTGCCGTCAGTGGCGGAGGACAAAAGAAAATTAAGGTATGGCTAGCTAGTAGGGGAAAAA
AGAAAAAAATATTGTGCACATGGAAATCAAACAAGCAACTTGATGTCTCATACGCTAAGG
ATTAACCACTGCACCACATGCATCCTATTGTTTATAAAAGGAAGGTATGAAGATTTTAAA
AATTTAGGCATGCCTGATGCCATACTCAGCCATAATGGCTCCTCCGCGGCTGAGTTCATC
ACAATGACATCACATCTTCACAAAGCTCAAGTCTTGATTTTAGTTCGACCTACTGTGCGA
AAGCATGATAGATTTACCAGTAAGAAGTTCAGGGTACCTTTGTTCTCGTTCTCTCTAGAT
GCTTTACTCTTTAAAACATCGATATTGTACCATGCAAGGAAATCAAGTTGGATAAATCTC
ATCTTACCAATCCCGGCGCATGGCACACACTTGCAAATGGTCTCCTTGCCCTTCTTCCTG
AAGTAGCTGACCACTCCCGTCCCCTGGTAGCTCCGGCACTTGCCTGTCCACTTGTACGAG
ACCGTCTTGCATTCCTACAGCCCAAATTCACACATCCCAAACTCATTACCTCGCTCAAAC
CCGAGCCGCCAAAAAATAACACAGAAATTGAAGACATAATCAAATACTCACGCGCATAAT
CAAATAAATACTCACGCGCTATCTTTTTGTGCGCGCCGTCGCGCGGGCAGTCTCAGCCAG
TCAACCTGGGCGGTGGCCGCCGGCCGCCGGGCGGGACAAGCAGCCATGCGGGGGCGGGAC
AAGCTCACAAGTCACAAGCAGAACTGCAGAAGCAGCTGGGCCACCGGACGGGACAAGTAC
TCAAGCAGTCAAGCAAGCAGGAAGCAGTGGCAGCCGGGCGGGTCGACGGGACAAGCAGCC
GGCCGCCGGGTGGGCGGGACAAGCCGCCGGGCGCGCGGGACAAGCGACCGTGAGTAGGAG
CAGCGGAGCAGGCGTGCCGGCAGGAGCGGCCGAGTGGGAGTGCTGTGTGCGCCTGTGCGG
GACGCGCCGACGCGGGGACGGGCGGACGACACAGAGTGTGTCTTAGCTAAACCCTAATCT
CTAATCTCTTAGTGGGCCGGCCCAAGGTATTGCCCATGCAATACTGGGCCATACTGGGCC
CTCCGCCCCTGATTGCCGTGCTGCTTTCTTGTTACCACAGCTCTTGCATGGCTGAGAATG
CGATTCGTGGGTTAATCTAGGAAGCAGTGGTCTAGGTTATGGCCATTTGACTGTCTTCAT
AGAGGAATTCGTGGTGACTGTTTTATCATTGCACAATACTTGGTTTGTTAGCCATCAAAT
TTGCATGCTGTTGTTTGAAGCTTCTAGTTAAATACTTAGACTATTGCACAATCATTTCAT
TTGTCGCTCTCTAACGTTTCCATTTCCTTTTTGCGTTCTTTAGCATACAGTGCCAGACAG
GATACCCACACATTCATGGAGGTGGTTCAAGAAGTCCTTAGGCATGGCTCAGCAGATAGT
GTCCGTGCTGTCATAAGAGCTAACAAAAAGAGCTACAGCCTTGTCCAGCTCATTGCAGCC
TCTTTTGATGTCTACAACATTTTGTGCAGCAAAAATGTACGGCAGCTCCTTTTATGCTCT
GCATCTTCATTTAAGATTGCCCATTCAGTGACATT
>Z27kG1_02799
AAAACAGGGCATCATGTCGCCATATAGCTTGGGTTGTACAGATCAAAATAGGGCATCATT
TCCCCTTCTCCTCGTCCTCCGGGATTGGGTTGAAGTCGCTGTCGTTGACCGCGACCTTGG
GCGCCAGCAGCGGCTCGTTGTCGCCATATAGCTTCGCAGGCAGCAGCGTCTTGCGGTCGT
CATCGCCTCCTCGGTTTTTGCTCTATGCGTCGTTGTGGAAGGAGCAGTGGAGGGGGAGGG
AGGCGAAGAAGGGTGCATGGCGCCACGACGAGGCACATACGGGGCAGGACAAGATAGGAC
GCTGTAGGCGGAGGAGGAGCTATGCGGGCGGCCATGCAGGGGAAGTGGAAGGCGTGGGAG
CACTTGCCGTGAACACACCGCCGAACTGTCGCCACTCTACAAAAGCTGTTGCGATCTGAT
TGGATCCATCTTTTTGTGTTCTAGGCCCAATTGAATGAGTAACAATAGCAAATGACATTA
ATGATAGTAACAGATTTGAAGGGACTTAAAATCAAAATTGATGGTATTGAAGGGAACTCA
T
>Z27kG1_16327
CGGTTGCTGGCGGTTCCACCCGGACGGCGGGCGGTCACTGTGCCTGCCCGGGGCGGGCTG
CTTCATCCGTAACCCACCGGCCGGCCACCTGTTATTACACGATCGCGCATCTAGAGCCCG
CCATGGCCAACATGTATATCTGGCGCGCGCGCAGCTAGCTACGACGGGTCGGGATCGCGA
CGCCGATGGCCGGCCGCCGACCACCGATCGAGGGCGTTCGCTTCAAGCGACTGGCGACGA
TCGGTGGTGGACGGTAAGTCCTCGTCCGTCCGTCGTGTGCGCCTGTCACGGGAACGGGAA
CGGGACGGGTCGGCACGTACCTACGTCGGTCTAACGTGCGAGGGAGTGGAGTGGACCGGT
GGTGATGGATCGATAGATACATAGTGCCCGTTTGGTTGAGCTTTTGGGGGGATTCTGGCC
GCCAGAAGCTGAAGCGGCTACCAAACGCCCAGCTTCTCCTGCCGCTTCTCCGCGCCGCGC
TTGGATGAGAAGTCGCCCGCCCACGCGACGCCAGAAGCGGGGCTCAGATCGCTTCCGCGG
AAAGCCAAACCTCATTTCGCTAGGGTTTCGCAATCGCGCCCGTGACGCGTCCCCGTCCCA
ACTCGCCGCCGCAGGTCTCCTCCCCTTCGCATCTCTCGCAACCGCCATCATTCGCGACGC
CCGCGGCAGAGTTCGTGTCCCCCATCGCATCTCCCGCCGCCGCGCTCGTCGTCTTCGCAG
AGGGGGGTGACCGCGGCTCCGCAACCTCTTGGAGAAATCCCACAGGCATCTTGAAGTCGC
GACTCGTCCCGCCATCTCATCTTTCGTCTTCGCAGATTTCTGCATCAACTCGGGTTATTC
GTCTGAGGATCGAAAATCAACTTCCGGCAAGATGGATTCAGCAGACTCCATAGCCGACAA
GGCAATTGGAAGGATGCAAGAGATTTCGGACAAGATATTTTCCGTAGCGAGGGAAACAAT
CCGTCCTGGACGCGGGTTGACCTCATTTGATGCTACCAAACTTCGTATAGCTTTGGAGGA
GATAGCTTGCATGCTGGAGCAAGACTCTCTGGTGTTGCAAGAGCAATTGGATATCGTGAA
CAACGTAAACATCCCGGTTGACAGCAGCTACGAACCTTCTACCTTGTTTAAGGTAGAAGG
GACTGAACCTTGGAGTTAGGTGTTTCAATAACAGGGATGAAGTCCCTGTGCTTTTGTGTA
CTACGGGCGTAGGGAAACAGGGAAGCTGTAAATGTGTTCCCTGTCATTTTGTTTCCAGTA
CCAGTTTATTTAGGTTGTCGTTGTGTAATTAAGCAAATTGCAATCTTAGTACTTATGGTA
TTATCTTAACATAACATTAGTATATATGGCCAGTATTTTGTTC
>Z27kG1_14236
GGCCGCCCTTTTTTTTTTTTTTTTTTTTTTTTTGAGTAATTACACATGGATAGCCGGAAG
ACAAGCAGCAGCAGCAGCTACAAGCTAAAACCAACCTGATCAAGGCTAGAATGAGCACAG
CAATTGAGCAATCTCACACTTTAAAACTGGTCCCTAAACACACCACCAATCACCTTCCGC
AGCACAGGGTGCGACTGCCGAACACCCGTGCTGCTTAGTGACGATCAGGTTAACCGTTAA
ATCCAACAGGCTAAAAGATGCACAG
>Z27kG1_20147
GGCAAGCGCCCCACAACTAATCTTATGGTGACGAATCTTGGTCCGGATTGTAGGATTCTA
ACTCTCATCAAGTGACTCCTCCCCTCACGATGACTTTGCGGACAGATGTCTCAATTATAG
TGGTGGAGCTACGAACAACAATCCGATGTCCTGATCGAGAGCGATGGAGCTAATGTTTGA
ACTTGTGTGTTTGAACTTGTGAACTAAAAATGTGAACTATGGATGTGAATTTATGTGAAT
TTGTGAAATTATGTATTTGAACTTATGTG
>Z27kG1_02199
CCCCGATGCTCGCCGTGGGTGCCGTTTGCTGCCCCAACGCCGTTCCGCGCCCCCTCCACT
CCGGCCATGAGCTCCTCCCAGTGAATCCCTCTAGTCCCCTGCTCATCTCCCATGGTGGCC
GCAGGGAGCTCTGGATCCATGGCCGTCGGCCTCTGGGCGTGAGCAGCCCTTGGCTCTCTC
CCCTGCGACAGACTTCCTCCACGGTGTCTCTTTCCCCAACCATGGTGGCCGGCTCCCTGC
GCCTCCATTCGGTGCCCCTGGTTCAGGGCCGGTCGACCTCCGGCGACCTCCTCCCCATGG
CACAGCAGGCCGACGCCCCTGCCTCTACTCCATCTTCCCCATTGGACAGCACGAGCTCCT
CCTCGCCGATACGCCAGCAACCCTGCAGCAGCGCCACTCGATCTCCTCTATACGTGAACA
ACAGCAACCCGGATCCCATCCACGTCGTATGCGTCGATCCGATCTGTGCAGTCCCAACCC
ACGACGTCGCAACACCCTTGCCCTCCGTCGATGTCACGCTTCGCTCATCGCTCCTCGACG
AAGAGCCATAACCGTGGTAGACATGCATGCGCGATCCGAACTGATTTCATCAGGTATGTT
AATTGATCACGTGCTATGGAAGACGAGTGGAATTGATCTCCAAGTGATGCTGATGGACGA
AGCTAAAATGGATGAATCAACCAAGTGCCAGGATGGAAGATGCTCACCAAGTGGTCGTCA
ATTAACAACACTAACGTAGTGTTTATCCCAGGTTGTAATTTTGTTCTGTTGTGGATGGTG
CTAAGTGCCGGTGGGCTCGGCCTTCTTATATAAGTATATCCCATCTTTAGCTTCCCTATT
GAGGATTGTCACTTAAGCTAGCATGTATTTTAAAACTTATAAATGTTTTATACATTCAAA
TTGTAATCTTTTTGAATCAATTTCTTTTGTAATCACCTCCGATGATATATATTGTAATCT
TGTTATAACTTGTAAATGTTGTAACTTGTAATCATTTTGTAATAAAGAATTTATTTCC
>Z27kG1_19243
CGCTCAGCTCTGGCCAGCGGAGGAGAAGAAGAGAGTCCCCGTGACGACCGTGAGTGACCG
ACCTCTGCCGTGGGGCGCTGGCAGCCATTTGCTTGCTGCCGTCGTTGCGCGATGAGCGCG
GGTGCAGCCCGGTCCGTGCTCGTCGTCGTCTTCTTCGCCCTGCCTCTTCTCGTCTCCATG
ACCCACGGTGAGCTGAGGCGCCCTCCGTTTCGCCTTAAACGCTTCCCTTGTGTCTCTGCA
CCTGATGAAAGAAGCAGTGTTGCCAACCTGCTATGCAGGCGGCCACCAGCAGCCGGCGCA
TGTCGGAGCGGACCCGCGCTCACCACCGATCGATGGCGGCGAGCACGCAGAGCAGCGGCA
GCAGCTTAGCAGGCTGGGCTCCAGGCCGCCGTGCTGCGACCGCAAGTGCGGCGCGTGCGC
GCCGTGCAAGGCCGTGCAGGTGCGCGCCGGCGCCGGCGCCGCGGCGGAGCGCCGCCTCCG
CCCGCGCTGCGCCAACTACGAGCCCGTCGGGTGGAAGTGCAGGTGCGGCGCCGCCGTCTT
CGACCCTTGACGTGGCTAGCTAACTGCCCGCTACGTACGGCTGCCAGCTCCAGCTTCGAC
CAGTCCGTGGCCCTGCTGAATTGTAATCGTCGCATGCACACGCTGGTGACGCTGCTGCCT
GCTGGATGGTAGCGAGCATGTGGGCTTGTTTGCGTCTGCATTAGACTTGTGCTACGCCAC
ACTTGTGTACGTAGACGTAGCCTGCATACTACTCCCACCGCATGTCTATCTGCAACACGA
TTGTGGGTTTGTGACAATGAATTTTGCTTAGATTTT
>Z27kG1_13890
CCCGAGGCCCGGATGGGGGACGAGATGCCTCGTCTCGCCCTATGCTTGCCACTCCCGCCG
GCAACGACACGCGCGAGGAGGATGAGATCACCACCGCGGAGGCTCATGTGGAGAAAGACG
CCGCGCGGATGGACGCTGCCCTCCTCATGCGGACTACGCCCAAGATGGACGAGTTTCACA
CCGGGGGCGATCTGGACTCAAGTGGAAGTGGAAGCGGCATCTCGGGGCCAAGCGCCTCCA
AAAGACAGCTACAAAGAAGGGGATCGTGGCGGCAACGAGTCAGCAGGTCCAGCATCCATG
CTTATCCTTTTCCTTTGTGTTTCTATTTGATCTGTTTTTTTGCCCGCGCCAGCAACAGAG
AAGAATGTGGTCGTGGCTGTAATGGGTCAGCAGCACAAATAGGAAATGTTGCATGTGTTG
CCGACAGAACCATCTCACTCTCTCTTTAGTTTCTGCAATTTTTTGGACGACCGAGAGGTG
CTGCCGTTTATGAGTAACTTTCCAGTGGGAAAACAGTATGCCACAACATCATGGTCAGAG
TTTGGACATTGCATGAAGCACTTGCTGGACAATTGAGAAGAACTCATGCCTACTTGCAGG
AGGGTTGTTGTACACGTGAGTGGAGGTCGAACCCTTCTTGTAGGGCTCTTAATGTATGAA
GTACGCCATGCTAGCTATTGAATCAAGTTCAATGGGATTCGTTAAAATATAAGGAGGGTT
GTTGTACAAGTGAGACAAGGTCAGCCCTTCTTGCAGGGCTCTTAATATAAGCTCAGCCTG
TACTACACGTTCATCCACGTCGAGCTCGTCGGCTCCCAACGCAACCCCTTCTTCTCTCAC
GAGATCAGTGGTGAGGACGACACTGGGGATAGAGACCTAGGGTTCTCCAAGTGGGCCTAG
AAACTCCATGGCAACGTCTCAGGTTTCATGCAGTTCTCTAAATTTATTTTGCTCGATTGT
AAGGGAACTGTGTCCTCTATAAGCTCGCGCTCGTGCTGTACCGGGAGTACCCCTTCTTCC
TGCAAGTCTGGTTCAATTAAAAAATTTTGTTCTGTCGTGTTGTAAAGTACTTGGCGAGCT
ATGATATGTCATTACCTTAGTGAG
>Z27kG1_07059
CTACCGTGCTCGATTCTTCCCTGCGCGTCTCCTCCGCTTGGAGCTTCCTGCGCTCCCTGC
GTCCCTCTGTGGCCGGAACTCCCTTCATGGCCGGAGCTCGGACGGCGCTCGGTCCTGCCG
CCTGCCCCAACGTCGACTATCTCCAGCTCGCCCCCGACCTCTTCTCTCCCTGTCGCGTCG
CTCTCTCTCTGCTCGCTCTCCTCCATGGCCGCCGTGGGCTCGCCGGCGTGGTCCGTGTCC
TGGCCGCCGTGGTGCCGCGTGCCCATGTGCCAGCGCATGCCCAGCTCCTCTCCGTCTGCT
CGGTCTTCTTCCTGGAGCGAGCTCTCTTCTCTCCCATGGCGTCCGGCATTTCTCCCTGTC
GCTCCTTCCATGCCGCGCTCGGACTGAAGCTTCCCTACGCGACCTGCCGAGCCTCTTCCT
CTGCCAAGTCCCTTTCCCCGCAAGCCCCTGCCCTCTCTCTGTCAGCCGCACGCTCTGCGC
CCTGGCTCCCTCGCCATCGCCGGAGTTCTTCTGTTCGGCTCCAGCTCGATTTGGTCTTCA
GCTTTCTGCGCGCGCGAATCCGCCGTCGCGTCTTGCTCTCTGGTGGTCGAGCTCGTTCAG
CTCGCCTCCTGTCTTCAACCATGGATGTAGATGTCGGCCGCCCTGGATTGTTCGCAAACT
CCGCCGCTTGATGCCGCGTCTCCAGCACCAGTGTCCCTGCTCCCTGTTCCTCCATGGCTG
TGTCGCGCGCGTTTCGTTGTTCCTGCGCGTGCTATCGTGAAGCTCTTTGTTCGTCGTCAT
CGCTCGGTCGCACGACAGGCTGATTGCGTGTCATGTGTCGCACATCCTAGGTCCTCGTCG
TTGGGTTTCGTGCGTGCTCGCGTTTACCGTCAAGTCGTCGAACCCGTCATCCTCTGCTCA
AACTCCACCTCACCAGCTCGCTTCAAACACGATCTCGTCGTCAAGCTTCGCCTTAGCCTT
ATCTCGTCGGTCACGCTCGCCAGATGTTCGATCAAGGACTTTAGCCGAAGGATGTCGTCG
TTCAGGCAACTACCAAATCGAGTTGTGATGTGGTACGTTGATTAACCACGAGATGCGGAG
AACTTGAGTCAAGTCGACCCCAAGCGTGGGCTAATCCGTAGGATGAAGCTGATGGACCAA
CCTGAAGATGGTTAAATCAAGCAAGTGCTCGATCGAGGGATACTCGTCAAGTGGTCGTCG
CCTAACAACACTAACCTAGTGTTACCCAGGTTATAGTTTTTGTGCTGCTGTTGATGGTGT
TAAGTGCCGGTGGGCTCGGCCTTCTTATATAAGTATACCCCGCCTTTATCTTCTTATTGA
GGATGGTCACTTGAGCTAGCATATATATTTCAAAACTATAAATAATTTATAACCGTTCAA
AGTTTCTTTCTTTGAATCAATGTAGTAATCACTCTGATCATGTACGAAGTAAAATTTTTG
TAACTTGTAAAATTTGGTAATAAGATTTCCGCTGC
>Z27kG1_04501
TTCATTTGTGGCTTGATATTTTATTTATTGTTTTTTCCCTATTTTCTTGTCGCGACAAAT
GAAGTGGTAACTGCTGTTACAACTGCTTATTTCTGAATATCAAGTGAAATGATTCTAAAA
TGAAATAACAGAAAATAATGGTGCAGTGACGATGTTTGAGTTCCAGTTCCAGACGAGAGA
AAGCGGAAGAGCGGGAGAGGGTTTTTATTATTTACTCATTGCAACATCGCGAGACGGGCT
GAATGCGCTCGAGTCCCTGTATCTCTTGCTGCAAAAGGCGAGTAGTCCCCGTCAGTCAGT
CGGTCAGTCAGGGAGGGGGCTCACGACAGGTGCAGCAGCGCTGCTCCGTCCATGTGCCAT
GAATGGATGCGGCAGTACGCTCCGCCCATTCATTGCCATTGCCGTGCCAGTTGCAAATGG
GAGAAGCAAAGATCTGGAACGCTTTTTTTTTCTTATTGCTAGCAGAAGCTGATACTCATC
CTGCCCACACAGCTTCGGCAAGATGGAGGAGTGTGCCAACACCCGCAACAGGCACTGAAA
CTAGGAAGAGGTGTAAAGCAGTGGTGGTGGTGGTGTAAAGTAACCCATGAACATCGTTGG
GCGTTGGTTCATGGCGGCCTTTTTCTTAGTGTATAGTAGTAGTATTTTTTCTTGGCGAGA
ACAAACTTCTTTTTTTTATTGATGAAACAAGACTTGCTTCAATCGAGAAAGGGAAAAGAA
AAAATCTTTGGGACAAAAACCCAGGCGAGGTGACCATGCCCGTCAGCCCTTGGGTGGGTG
ATCAAAGTTGCAGAGGGTGCCGGCACGTCGGATGAGCAGGTGAGGGACGCTTTTGTCGCC
TCGAGCCTCGCGACGAACTCCCAGCCCCAGTGCCCCGGGACCCGAGCCGAGAAGGAGCTC
GGCCTCGGCGCATGGACAAACTTTTCCCTGAGATTTCCTCCGGGTCCCTCCCTCTCCCTC
CCTACGCGCTACCGCCTCGCTCCTCCTCCCAAGTCCCAAGCCCCGCATTGGATTTGGACG
GGGGCGGGCGAACGCGCACGCACGCGACCACTAAAAGAAGAATGAACGAACAAATGAAAG
CGGCGGTTGGTGCGTACCTCGAGGAAGCCGACCTCCCGGTTGAGGATCTGCACCTCGAGC
TGCAGGCGG
>Z27kG1_07761
CAAGAAGTCAAGATTCCAGGAGGCCTAAAATAGGAGAGGAGGGCGCAGCTTGATTCAATC
CATGTCAAGTCAAAGGCTGCTGCGAAGTTTGCACATGCAAGTAGAATTTAGATGGTGAGG
TTTTGTCTCTGTTCCCATTTTTATAACGACTAGGTGTTTGAATTCCTAAGATTAAAGTTT
ATGTAGATTCTTATTTGTAATTAGATCTCTGTTAGGCATCTAACTGAATAAATGATCTCC
TAAAGAATTGACAGATTCCATCACTGAGCAGCCCTTCGCCCCGGTGGCTGCGGTGTCGCA
CTGGCTGACACCTGCTCGCAGTTGCATTACAAGTTTTACTGACTATGTATTTTCAGGTTT
ATTCAATTTCGGTTCTAATGCTTCTGACAGCAGTTGTATCAGTCCTCTTGTTCAGCTTAC
ATGTATCCCTCGCATCTTTCCTTGGATCCACATAAGTGTTAATAATAATTTTGTTGCATC
TCCTCTGCTGATCAGAGCTTTCAAACTCATGACAGAATAATGTACTAAACTTCAGTTTGG
TGTCTATCTCAGTGTACCTACACTCAGTTGGAAAACTTCAACCACACTGCAACAAGGTTT
ATAAAAGGTTTGCTATCAGGAAAAACAAATTTATGGGCTCAAACAAAGTGTGATAGTGAA
AGTCATTTTGCTTCCAGCTTAAGAACCAAGCCAAGAAAACAGATATCAACTGTGACGCCA
CACTCAAAAGCTTGTTTGGTGGGAGGGACAAGGTTGGGATGCTGGAGATCTCCAAGCTTT
TGAGTCGTGGCTTCCCGAAAATCTCCAAGCTTTTGTGGTCCATGGAGCCAGGGATGGCTC
TTTGGTAAAAGACTTCGTTGTGGATGGCCTCTTTTATGGTCCATGTTAAGTCCCAAGTCC
CACTAGGTGGTTAAGCAGAAAAATCTTGTGATGGCATTAAGACTTTCAGACTTTGTTTTT
GGGTCTGATGCATGTAAAAAGGATTCCCAGTGTTTCTGTTGC
>Z27kG1_14678
CAACAGTCAAACTCTCCGAAGCCAAACAGATGTGGATGCACGATATTGTGACGTTGATGC
AAGTAGCAATGTGTATATCGGTGTCCACAGAGATCAATCACAAGTTCATTTAGCAATTGA
TTCAATCTATTCTTCACAACCTAAGCCTAGAGTTGGTGTTACGGCCAGTCACATCTGGCT
TGAGAAATTGATGCTTGCGGTCGTGTTCGAGTGTGCAAGGAGTTCACAGGGTCCTGGTAA
AACCCTGAAATCGGTGTGGACTCAAGGAATTGGATGTTTGCTATTCTGTAATGTGTGGAG
ACAGTGATACCAGAAGTGAGTTGCTGCATAGTTACATCGGAGACAATTCTTTTTTCGTAA
CTCGGTTGCGTGTATCAGTATTTCTGTTTTGTAATAGAAAAAGGTTGACCGGCTG
>Z27kG1_05288
CAATTTTGGTGGTCTATAAGTCAGGTTATGGCTGTTTGAAATGTGATGTTTGAAGCTGTC
AAAATCTGGACAACAATGCTTGTTTGTATTAACTGACTTCGATACACATTGAATCACCTT
GAGATGATTATAAATGAACTGTAGACAATTCTATTAGCTTTCTAAAAAGTCTAGGATCAC
CTGATTTGGACTTCTAAAACTCCAGTTATGAATTAATGAAGTAAGTAGTCGAATTCTGTC
CAAATCTGGACAGAAATTGCGTTTAGTACTGTTTGACATTTCTAAATGTCGAATCTCATG
GTGATGATAATACCAAAATTTTAGAGGACTTTATAAGCTTTTCAAAAAGTCTTAGTTTAC
TATTTTTGGATGAATATTGTGTAAGTTATGAATAAAACAACTAGCTCTACAACTTTCATT
TAATCAAGCGTGTTTCTGCTTTATCTTGCTATGCTCTGACCGAAGCTTTAGTTTTTGTGC
GACTGGTATTTCTGTGTTCTGCAGATCATTTAGCTCAAGTAATTGGTAGTTCAAATGTCA
TAATGTTTGGTTTGAGATTTCTATCCGTGGATGGTTCGTCTGGCTTATCTATGCTTTTAG
GTGCTTCATCTGGCTTATCTATGTTTTTGCGCTCTCGCTTTTGCATGTGTTGCAGGATGT
TGACAATTGGAAATCCATGTAGCAATAAATGATTTTGGAACTAGGGACAGGTCAGAGTCT
AGAGCATGTTCATTCCACGTATGTTGGTTTTGTGACTTGTTTTCGGTGATTTCAGATCTG
AATGGCTGACATTCTGTCTCCATCGATATTTAATAGTAAAGCAAGGTTTGTGACCTGGAT
TTATTGGGTGCTGTAGACATTGGAGGTGGATTTTCCTCAATTGGAGATATTGACAAATTG
GAAAAAATGTGACTTGACCTGTGCTGCAACAACCTTAAACTAGGAGGGGCTTCTAATTCT
TCATCTCTACCAACAGTCCTCTCCTGTTACTTTTTAAACCAATAACTTTTTCAAGTTTGT
GCAGATGCACACATCCTTGAGCCAAAATAGAAAAAAAATCATAGAAGAGTTCTTTGGCTG
TCACGTGATTCAAGAGTATTAATGATATACAAAAGTTTGCTTTATGGCAAGTCAAGTAAC
CACCAATTTTGGGCAATGACAGGGATGTGCAGTGGTGGTCTCTTAAAAGAATTTTGTGTT
CCAGCGTAGCTATTTCCACTGCAAACTATCAAATCATTACAAACTGGCATTCCATGGCTT
CCACTAGTTGAGTCCCCATGATAACCAATCCTTGTTATCATATACTTCTTCAAGTTTGAC
GTCAGCAACGTGGTCATGGTGACCGGCGGGAGGAACACCGGGCGTGTAGGAGTGATCAAG
AACTGGGAGAAGCACAAGGGCAGCTTCGAGGTCATCGACGTGCTGCTTGGAGGCTTTTGC
ATGCTATTTCTAGTTTTCTCTTATTTGTTGTACAAGAAAACATAGAATGGAATTCAAATT
TGGTGGTCGCAAAAGTGTGGAGACTTGAATTCATATAAAGTTAGGCTTAACATTAGTGCA
AAAAGTTGTATTTTAGTTTTGATTTAGAGTACACTTATGTATGCCTTGTTTGACAATACT
TATTTATGATATTGAATGGTACCTATTGT
>Z27kG1_13577
CATTTACATCATGGATGAAGGCAAGGCCTGAACTTGGCCACCTTTGCGACAATCTAAAGC
TGGACAAATAGGCCATCTTCATGTGACGTGATTATGTAGTTGTGTCACTTCCTTGGACAC
ATTCACCCAGAGTTTCAAAAAGGAAGGAGACTAAAAGAACGGGTAGAGAGGAAGCAGTGG
TTATGGGAGTTGTGGACAATGAAAGAGCAGCTTAGGCTGTCCGAAAGTAGGGCATTGTAC
TATACTTGTCGGTGTTAATTGACACCAGCAAGCATGTATATATTGTCAGGCGTATTATAG
ATGAACATATTAGATATTTCTATTGTAGTATTTTCTCAAATTTTAAAAGAATCATTTCAT
GC
>Z27kG1_06480
TTTGAATTGAACTGCCAATAAATAAATTGTCGAACTGTATGTACAGTACCGTCAAAAAGC
AGTAAGTATAAGTAAACCTGGGCGGTACGTTCTCAAACAGTCAACAGGGCAAAGTAACCA
ATCAGGCCGTCCAACGGGAGCAAAATCAGTTCCATCAGCATCACCATTATAACCAATGAG
TTCCACACATCTCCACACAGCCACGATCCAAGCACACCATAACGGATCAGTTCCCCATCA
GCGTAGCCACGATTGAAGCGCGCCATAATTTCGGTTGATGAATAGTGGAATCCATCATAC
TGCAGTTTTACACACGTCCGCCAATTGCTATGGTTCAAACATGCTAACAGACTTACAAGA
AACAAGTATCCCTATTGACAAAACATGATAAATACAAATGAAAAATGCTTAGACGCAGAT
ACATATGGATATCTCCAACATTAGTCCCAAAGCAATTAGTCCAGACTGAATTGTAGAAAA
TGTAAACAATTATCTAACATTAAGTCTGAAAGCAATTAAACGAGACTGAATATTAC
>Z27kG1_19813
CCAAAGGGGTGGTGCTTTGACGAAACTGAAACAAATGAGAATGAAAATGATGATGTTGTG
GAAGTAACTGGGTCATCATCTAGTGGAGGCAACAACACTAGAACAACTGTCAAAAGAAAG
GAATTATCAAGCAAGCCATCAACCATTGGGGCAACAAAAAACCCATTACATCTTTGCTCC
GATGTACACCCAAGAGGTTGTAGCAGAAAGGTATGCCAAGGGGGCAACTCAGAGAACCAT
CAATGCTGCAATGAAGCCCAAAGAAGAGAAGTTGTTTGTATGGAGATAGCCAATTTTTTT
TGTGAGCGTGGCATACCCTTCAATGATGCCAACTCAAGACAATTAAGGTAGCTGTAGAGG
CCATTACACATTATGGTATGAGGTTCAAACCTGCTACTTTCCATGATCTACGAGAACCAT
TGCTTGCGAAGGTTGTCAAAGAGATAGATGGTGCGAAGAAAAAGAACGAGGATGCATGGA
GTCAATATGGCTTGTTGGTCACCTGCTCTAATTCCTAAAAGGGACCAAAATAGGGCAAAA
CAATTAATGACAAGGGGCCTTCATTCCTTCAATCTATTCATAAGATAGATTAAAGGAAGA
AGATTATAAGAATGATGAGATCTTCGAACAAGATGAAGACATCTAGGAAAAAGGAAATTA
CTACCGCACTCCTTTTAGTGTTTCTTCTTCATCATGTACAATTACAAGTATACCTTTTGT
AGGTAGAAGAAGTGAAGAAGGTACAACTTCATAGGTGGAACAAAACAGATCAGAGCCAAA
AAAGGTGTTCCCTATGCATGATACTGTACACCTATTTATAATGGTGGGGTACAACTTTGT
GAAAATTACATTTATGTCCTCAGTCCTTTACATGTGAGCTACAAAATCAATCGAGGGCAT
TGTCGAC
>Z27kG1_05704
CCGCCCAGTCCTCTGCTCCTTGCTTCTTCCTTCTCTCTCGCACTTGCCGTGGAGGCCTCA
TCCTATTTTTTTCGTTCTTCAGAAGTTTAGAGCGTCCCTATCTCCTTCCCTCTGCTCTGA
TTTTTCCAGCAGCTGGTTTCCCCGGATATTCTTCCACGCTGCGCCGATTAGCACCTGGAT
ATGTTCTCCAGCGCACAGCCTTATCCTGCAGCCGCCCTCGCCTGATTCTTTCCCAGCCGC
CGCTCTGGGCGATTAAAAATCCTGCTCGCCGGCCGGATCTCCGGCGTCGTCTGCCCCTGC
TTCCCTTGGCGTTCTTCCCCCAGTCGTCTCCTTCCTCTGCTCGTCGCTAAAATTCGCTGG
CCGCGAATGCCCATGGCGCACCCCCAGTCCCTGCTTTCTCTTTGTCTCTCTCTTATCCAT
GGACGCGCGTTGCCGGAGCTCCCTGCTCGTCGCGCGCCCTGCTCGCTCATGGCGCTGGCT
GCTGCTCTGCGGCTCCCAGCCGAACGCCCTCTGCCCCAGCCGCGTCCGGCCAGGTGTTTC
TGCGTCCCGCTCGCCCCAGCAGCAGCTCGGTCTTGTCCCCTGCCATGGTGCCAGCAACTG
TGCCCCCAGCTCTCTCTCACGCCGCACTTCTCTGCTTCAGCCGGTCGAGCTCTCTCGCCA
AGGCCCCAGCCGAGCTCGTCCCTGTGCGCCGGGGTCGCGTGCAGCTCGCCCAGCTCGGAG
TTTCCCCTGTCCATCTCGCCACGCTCAGTCTCTAGCTCCCTGTGCGCGCGTCGAGTTCCC
GTACCGAATTCAGCGTACCGAATTCAGCCCCATGTTGACGTGTCCCTGTTCCAGCTTGCC
GTGCCGCGTCGTCATCGCTTCCTGTCGCGAGCTCGATTCCCGTTGTCATCGAGTTTCACG
CTTGCTCGCGTTTGTCGTCGAGCTGTTGAACCCCCTCCCTTGCTCGTGACTCCATCGTCG
CGTCGTGTGTGCAGCTCTATATATGCCACCCTCCTATATCGTCGTCGAAGCTGTCATCCC
CTGCTCGACCCCTACCTCACTAGCTCACTCCAAACACGATCTCGTCATCGTTCCGTGAGT
CATCAAGAAATCTCGAAAATTGGGTGAAGACGAAGCTAGCAGCATTGTATCTCCCAAGTG
CTCGACACAAGAGCTGAACCAGAATCCTTGCCGTGTTCGGATAGCGCGTCAGATTTAGAA
TGGTACGTTAATTAATCACGTGATACGGAAGACGATCCAAGTCGACCCCAAGTGCGGCCG
GACTACTCCGCCTGAAGATACTGATGGACGAACCTGCCTGATCAAGTGCTAGGATAAGGA
TGATCGTCAAGTGGTCGCCTAACAACACTAACCTAGTGTTACCCAGGTTCTAACCTTGTG
CTGCTGTAATGGTGTTAAGTGCCGGTGGGCTCGGCCTTCTTATAAGTCTAAGTAACCCTT
CTATACTTCTTATTGAGGATGGTCACTTGAGCTAGCATATATTTCAAACTTATACTTTTG
TAATCACTCCGATAAAATAATGTAAAATTTT
>Z27kG1_02804
CGCTCTCTCCATCTCTCTACCCTCTCCCTCTCTCTCGGATAGCTAGCTCTTCTTCCTCCT
TCCTCCGTTTGGATCAGACGAGAGGGTATGTAGTGGTGCACCACGAGTTGGTGAAGCTGC
CAGCATGATCTGGTTATGATGGTGGTGGTATATGTAAGATGGATGTAATCTATACTACTA
CCGGCCCCTGTCACTCTCTCTCTCTCCCCCGTCCCTGACTGTCATATATGGATCGACGAA
TCCAAGATGAGAGGGGAAGGGAGAGAGAGAGAGGGTAATTAATGAGCACCAGGACCAGGT
CATGCTGTAGTTTCATCTGCTGGTGGCCGCACATCGAAAACCCTAGCTAGCTCACCCTCC
TGCAATTCATATCCATGCTGCACTCGCCAGAGACCACCAGTCAAGCTAGCTTATTTCCGC
CGTTGACGACGTTGATTAATTATCCGTGATAATAATGGCCTTGTCGATCTAGTTTCCTCT
CTCTTTTTTTATTATTATGCCTTTGCTTCTCTCTTGGTTCGGTTGTGTATATTGCTGTCT
CTGTCTTCGTCATCACTGTGTGCCTACAATCCTGCTCACGATAATGCAGATGGGAAGTTG
TGCATTGCCGGAAGTCTTCTTTTCGAAGGTAAAAAAAAAACTAACTCGACAACTGTTTTG
TAGCTTGAATTAATAAGTGTTGCAGGTAGAATACCCAAGATTACCTTCGGCTCACCTTCG
GCGGGGATGGTTGCAATGCAACAACGAATACAAAAGCGCAAGCTTCGGAGTAACAGCATG
TGCACATGAGGGGTGAACAAGCCAAAACCATGAGAGGTCAACAAGACAGCTATAGAAATT
GACTGCAGTATCCTAATATATTTGCTAGCTCAATTGTATGTGCGTTCGAGTGTACGATTG
TAATTTTGACGAAGAAGCTGTAACTCACGATTATAAATAGCTAAATAGTACCATGCGTTC
GTTGGACACACGTTCTTGAGATGGAGAGAAATAAATCGCTATATATGCCTACGAAGCTGT
ATTATTATATCTCTACCTTCATCCTGTAACTTCACGAAGTCGAAGGTATATATATAATCT
TTTGTTAAATAATAAGAAGGAAGGAGGAAACAACATCTTATAAGGTTT
>Z27kG1_07133
GCCGCAGCGGCGCCGACGCGCCCAAGGCGACGGCGTTCGTGCTGAAGGTGGCGATGCACT
GCCGCTGCGACGGCTGCGTCCCCAAGATCCGCGCCGCGGTCAACAAACTGACGCTCCGGT
GCGAGGGCATCCAGTCGCTGGACCAGTCGGCGCTGGACACCAAGGGCGAACTGGCGCTGG
TGGCCACGGCGGACCCGGAGAGGCCACGGGGAAGAGCGTCGACATCGTCTTCCCCAAGCC
CGCAGCGGCCAACGGCGGCAGCAGCGGCAGGGAGGAGGCGAACGCCGCCGTCCAGGCTCA
GGCTCAGGCCCAGGCCCAGGCGCTGCTGCTCGCCGCCGGTCTGCAACAGCAGCAGCAGCA
CGGCCGTCCCTGGTACGCGCTCCAGCAGGGTGGGTACGGCCCGCCGCCAGAGCCGTACGT
GGCTTCCTACCCCGCCACCGCGTGGGGCGCGTACCCACACAACGGCCTCGATGACGCCTA
CGGCGGCGGATGGTTCGGGTACTGAGCGACCGGCGGAGAGTAGAGCAGCGGATGGAGCTT
TTGAGGTTCGGGTACTGAGCGACCGGCGGAGAGCAGAGCAGCGGATGGAGCTTTTGCGTT
GTGTAGTGTGTCAGTGGTGATGTCCGCACGTGTAGTACTGTAGTGATCTGGGATTAGCAG
GAACTGAGCAAATATTGGTTGGTTGTGTGTTTGTTGGACGACG
>Z27kG1_20761
GCCTCCAACGTCCAACCCCTCTTCCTCTTGTCTCTCGTCTACCTCTCTTCTGCCCCTCTG
CGTCCGTGTCTCCATCGTCGTCGCTGCGTGAGGTTGACGACGACCAGTCACAGGATCTGT
TCGTTCCTCATGCGACCCAGCTAGCTAAAACTGGCATGCATGGACATGCTACGCTGCTGC
GTCAATCCATCTCACCAGGTACGCTGCTGTACATGCTGCTACGAGCCTACGATCGATAGC
AGTCTGTGCCTTCCTTTGCTCGATGCCGATGTTTATCTGCATGTGATCGTATTCGTATGC
ACGGCCCTCCGCCCTCTCAAGCTGAGTGCTTTTTGGTGGGCCCATCGTCCTATATACGCT
CATCAGTTCACTGACGACGATATAACGACTGTTGGGGTTCAGAAACTACATATTGTGGTG
CTCGCCCGATCTCTTTCTTGTATATTCTTCTTATTATTAGTCTCTCTCTCTCTGAAAGAA
CAAGGAACTAGATGTCTTGTTTTGTGCCTCCTACTATACCTTTGCGTGTTTTTCTTGCTT
TTGTCCATGGCTTTTCACCGGTCTGCTGGGTGAAGTAATTTACACGCATGTCTTACGCAC
GCGCTCCTTCAGTTGTCCGCATATCTGATCATAACATCGCTTCATTCATGTGCTGACGAG
ATATTTTTCGCCGCCGAGACTGCAGTGCTAGCTAGCTAGATCTGGCCTGATTCGCCGATC
GAGCGGTGGTGAGACGGAGTGCTTCAGCTCAAAGACTGCTAGTGGTAGGCTGGTAGCTAG
CTGTGTGCCTGTGTGCAGTGTGCACTGCCACTGCATGCGCGGCGCCTTGGACTTAAGACG
GCAGCACACGCACGCGAGGAGGCGTCGGCTGAAGCGAGCGCTCCGGCGGCTCCGCTTCGC
TCATCAGGTTCTTGAGCCCCGGAAACGATGAGCACGACCCGGCCGGAGGACACCCAGCAA
CTGATCAACAGTGCCGCCGCTAGCCCCAACCGCAGCGCACCGTCCGCCGCGCCCAGCGAT
ATGGAGAGGGGCAGCGGAACCGCCGCGTCCTCGTCGCGCGCTTCGACGACGTCTCACTCC
CACCAGAGGGCCACCCACAGGGTGGTGGAGGAGGAGGAGGAGGAGGAGCCTAGTAGCAGC
CGTGGCGGCGGCAGCCTCTGCTCCGGGTACCTGTCGCTCCCGGCTCTGCTGCTCGTCGGC
GTCACCGCGTCGCTGGTGATCCTCCCGCTCGTCCTGCCCCCGCTGCCGCCGCCGCCGTCG
ATGCTGATGCTGGTCCCCGTGGCAATGCTGCTCCTGCTGCTCGTGCTGGCGTTCATGCCC
ACGTCGTCC
>Z27kG1_16621
CAAAAATTCACCCATCTGTAGCTGCTCCCCGAACCCCTACCCACACCGCTGCCGCCACCG
CTGCCGACGTAATCGCACGGCCGCTCCCCGACCCACACCTCGCACAATGTGCGCCCCGCC
GCCGCCGCCTCCCCTCTAGATCCTCAATGCACCGCTAGGTCCCGTCCACAGCCGCTCACT
GCCGCCACCTCTAACGCGCCTAGGACCATCGCCACCTCCACATCTAGCTTCTGGAGTCGA
GATCCATGGTCGACTCCACTGGAGGAGCCCGGATCTGGCCTACCGGGCACGGTCTCGAGC
TTTAGGCATCTCAGCAGGCAGCGGTGTACTCCGTCATCGCCCAATGGAGCAACCAACCAA
GCAAGAACTCTATCCATGCTCGTGTCGAGGCGTTGTCTCTACTCTCTACTCCATCCCGCG
TCTGCGCGTCGTCCTCTACGGATCCGTCCACCGCTGCGCCAGCACGATGTGAATCGAGAC
ACGCCTCCGCCTATGCGTCCAAGACACGCCTCTGCATCTGCGTCCGTGCACTGGCTACGC
GGCATCGATTACGGAGTGGAGTCTACCTACTCGCAATTCTCTACATATGAGGACTTGAGG
ATTTAGAGCAAGACCTAAAGGTGTTCTGGACAATGAAAGCTTGTACCTTAAAACAGGAGG
ATACAAGAAGCTGGAGTGGTTGTCTGAAGGCTTTTGAACTGCTAGAAGCATTAGTGTAGC
TTTGGTGCTTTTGTGACTGATCAGCTCTGGAGCAGCTAGAGTGATGTAGTTGTGGGCTTT
TGAACAATACCTAGAGTGATATGAAACATTAGTGATGTAGTTGTGGGCTTTTGAACTGCT
TCACGCTGGAGTGATGTCGCTGTGGTGCTTTTGTGACTGATCATCTCTGGAGCTTTTGTG
AATGATCTAGCTAGCTATCTGTAAATGATCTAGTTGTGAATGATATTATAATTGTGATGC
TTTTGTGAATATATAATTGTGGTGTTTTTGTGTTT
>Z27kG1_06854
GCGTTCTGGTTCGAGAAAAACGACACGGGATCCCAGTAATCGACGCCAGGCAAAAGCGAG
AGGCACCTCCGCTCCGCTCGGCTTGCCGTGGGTTCCGTCGGCCCGGCCCCTCGCCACTGC
TGTAGAGTACGCCCTTTCCTCTCCGGTCGAGTCAGCCGCGCTCCTTTACGCCTCGCCGCT
GCCCCCGCCACCGCAACGCCTGGTGCCCGGGGGCCGGGCCGGGTCGCGTGGTGGATCGAC
GCTGTACCAGTACCACCCTGCCTGCCGGCCGGCCGGCCTTTGGTGCGTCGCGTGGCATGT
GCTGCTTGCGCGCACGTCGCGTTTCGCCGTCGAGTCTTGTGAAGGGACGCCGGACGCGCG
CTGATGGGACGGGACGGGACCGGACTCGGACCGGGACAAGACGCGTCAGAGTACTCTCGC
CTGCTGAATGCCTGCTCAGTGCTCACTGCTCAGCCGGTGCGCCCGCGCCGCTGTCGGCGT
GCACGCCTGACGGGCGGGGGGCGGCTAGCTCCGGGCTCCCACCTCGGTTGGCGCGCGGCC
AATCCCCACCGGCCGCAAGTACGCCCATCGCCGGGCCCCACGGCGTGGCGCGGCGCTACT
GCCTAGTAGCCTAGCTACCTTGCCCGAGAACCCGAAGTAGAAAATGGCCAAGGCTTCCCC
AGCCAACCAGGCCGTGCATGCATTGCATGGGCATATATGCGTCCGACCCGTATGCTGTCG
AGTCGGCTAGCTTGCGTTGCGTGGAGTGTAGCTATAGTTGATCAGATGCATGGTGCAGTG
AAGAGCGCGCAGCACACGGTTTACCCGTCGAGCTAGCGAGTACACAGCCGGAGTAGCCAA
TAATTATCAGCTGGACTTCTTTTTGTAGATCCTGCCGCTGCTGCTATATATATATATATA
TATATATTTATTTATTATAAATGTAAAAAAAGGAGAATAACTTTGTTCTACGTCTGGTGC
TACTTATTATTATTATACTATATTTTGTAGAATCCCGGCAGGCCAGGCATCGCACACCGT
GATGGACGGACAGCGCCTTTTTCGGTCTTCACGTGGTGTGGCCCAAGAGCAAGAGGTTCC
CGTGCATCTTTCCGTCGAGTCATTTTATACAAAAGACGGGCCTGCCATTGGCCACCAGCG
TTTTGCCACCAATGATCTGTGATCTCCGCTGTGGGATGGCAACGGGCACATTTTACCCGC
GTGCCCGCGGGTAAAAACCCTATAGGGTGCGGGTTTGGGTGTGAGTTTGTACCCGCGGGT
ACGGGTGCGGGTTTGATTCTCAATCCGACGAGTTTTTTTCTCGCGGGTATGAAAATGTTA
TACCCGTGCCCGCAAACCCGCGTACCCGCAATGGATATATATATATATATATATATATGT
ATGTATGTATATATATATATGTGTGTATATATGTAATTTTATATGTGTGT
>Z27kG1_02628
GGCACCATTCACGAATCCTACGTGCGCCCCCGCCATCCTCGCCCCGCTCCCCGCGGTCCC
CTTCCATCGGCGACACCATCCTCGCCCCCGCCGCCCGCTTTCCTCCCTCCCCGCCCGCGT
TGTGTTGCGCCTCACCTCTCTGCCTCGTCCTGTCGCTGCAAACCTGCACTGCTGCCTCCT
CAATGCAGACCTGCACTGCTCTGGTGCGTGTCCACGGGGGTGTGTAGGGTGGCGTCGGGC
GCCATGGTGAAGCCAGTGCCGGCGTTGCCGGGGCCCACATGCGGGAAGGTTCCATCAGAG
CACGTGCCTGTGGTGGTCGGCGCAGAGGGGGAGGATACGCAGCGGTTCATCGTCCCTGTG
GAGCTGCTGGGCCGCCCGCCCATCGTCGAGCTACTCCGCCGCGCCGCGCAGGAGTACAGG
TATGCGCGTCGGGACCTACTCCACATCCCCTTCCCCGTGGTCGCGTTCCGCCGCCTCCTC
AGCGCACTCGCGGGGACCGCCGCCACCGCCGGCCCCGACGGTGGGCTCACGCTCACTTGC
TTCGCCATGGTCGTCTGAGATGAGATCCCTAGCGTAGCGGGTTCTTTCTTCTGCTGCTTC
TCCTTCCTTGAGGCATGCGTTGTGCTGTCAGTATTCTTGCTTTTCTAGATTCCATTTGTT
TCTTCTTCCTTTTCTCGTTTGGGCTCCGGCAGCTGCTTCACCTCTACAAGGCTACAAGCT
CTGCAACAAGAGCGACCACGTCCGGGTCAACTACAGGTGTGCCTCACCTTCTCCTTCCGC
CGCTTTGTCGTTGAGGCCGCCTACAAGGCCTGGCATCATCGTGATGGCCGCTCGACGCTC
CCTTGTCCACGCTCGCGATGTCCCCGACGTGATGCCCCCTCCCCCCGCGCGCGTACACCT
CTGGTGCGCATAGCAGTACGTTGCCTGCAATGTTGTCCTCGAGTCCGTCCATGCTGCATC
CATCAGCGTCTGCTCCTGCTAGGAGTACATTGCTGGGCCAAGATCCCCAAGTTCACCTAC
TTCATCGACCCGCCGTGACCTTCATCAGGTAGCTACTCATCACCTTGCCCCACCAGTCGC
ATCGAACAGGGAAATCAAACGGATCTATTCCTTAGAGTTTTGTTTCCTATGTAGCGTGCC
ATATTAGCATTTTTGTCGTTGCGCTCTTGTTTATTCGGATTTCGTAGTTCGAGAGATGAA
CAATGCAATTTAAGCGTCATCAGAAACATGTTCTGGTTCCCCCCAATATGCAAGTAATAT
GTACGCCAGGTGTGTTCAGATTCTCTTTGCAACTAACCCATCGACCGAGCTCTTTTTTTC
TACTTATGTTGTTGAAGTAGTGTTTTCTTGGCAGATGTTCGCCTTTGGGACATTGCTATG
AGGTACTATGTAATGCAATGCAACTTATGTTCATATTCTGTTTCATTTCTCCCCCATTAG
AAACAGTAGCCTATATTTATATAATAACACTGGACATTTCATAGGTTAATGAAGGACTAA
ATTTCTTGTATGTGCTGCAACACAATTTGTGCCACAGATTCAGCTCAAAAGTCGATACAA
TAACAAAATTGGTGTTTTTATATGTTCTTCAACATTTCTTTTCTTTACGTTGAATTTAGA
TCATTGTAGTGGTTGATTCTTCCTCCTTTCTTTATCTTTGTTATTTCTTGGGCCTTGGTG
GAGGAGGTTACAACGGCAGCGGTGGACAATTTGGCTGGTTGGATCTTATTTGTGTGCTCG
TATTGTATGTTTTACGCAGAGTCGGAAGGACGTGGAGGGCCGCTCTTAGTCATCAAGAGG
TTCTTCTCTTTCTGATGTGTTTGCATACAAATAGAAAATTTGATAGTTTGCCAATGTCGT
TTGTTCAAGCAATTTTCTATCTACTAAATCATAAACATATTAGTTGTTTGGCATAGTAGA
TCAAATGCAGAATCTATTACTGGACTACAAAAAATATGATCCGTTGTGCTTTGAATGGTT
TCTCTTTGTTTCCTAGATGCAGAGCATGGCTCTTATTCTTTGCCTGTTTAAATCGATTGT
AGTGATTTGTTTAGTTCTGCTCTGCAGCCCTTTGAGAGATACATACATGGGTTTGTATAT
TTGTCCATTTCAAAGGTCAATGTATTACCTTGTCAGGCAGCTTTAAGATTTCTAAAATTG
ACAAAAATGGTTGGAAGATCAAACATCGAGAAATCACTTTCTACAAGTGGAACAATTGCA
TATGAGGGCATTGATCTATTGACATGTGCCCATATTTCTATTTATTTGTCTTCAAGTTCT
AGATATCTCTCTTATTCTGATTTCTATAGGCACATTTTGCTACAGATTTCTGTTTTCAAA
TTGTTCCTGTGCCATGTTCCATTAGCACTAATATTTTAGTTTAATTAAAAAGGATCTGGC
TTAGCATGAGTGAAAAGATATTTAAGTTAGTTAAACATAATCTAACTTTGGACCCATTTG
GTTGGAGGTAGTCACATTTAGTCCCTAAATTGCCAAACGGTGGGACTAAACTGTTTTAGT
CTTTAGTCCCTCAAGGGATGACTAAAAGAGACTAAACCATATAAATTCCACTTTTCCCCT
CCTTTATTTCAGTTGCACTAATGGCGGGAGAATGCTAAGGGGTATTTTAGTCCTATTATG
ATTCATTTAATGTGTTTTAAATAGTTTTAGTCTCTAGAACTAAACAGGATAGGGACTAAA
GTTTAGTCTTTTAGTCTCCTAACTAAACTTTAGTTCCTAGACTAAAGGAACCAAACGAGG
CCTTAGCATGAGTGAAAAGACATGTGAGTCATTTTTATGACTTCTACATTTGCAACATGT
GGTATGTAGCATGTCTAAAATAGCAATACGCAACTTTCATGAATTATGCAATTTTTAAGC
AGCATGACATGTGAGGACTGATTTTTCTGTTATAATGCAAGGGGGCACCATGATAGGTGG
TGGCGGGCGCGTGGGTGGACACGAAGGCAACTGGGTTTGCCCTGACGTCAGGTTCGTTTC
CATTATCGTGTTCATGGATTTTCTATTGGACTAGATTAAAGATTCGTTGAATCATATTAT
TCTGTACTGGCATGTGAATTATGTCATGTAGACTCGACTCAAGTAAAACTGTTTCAAG
>Z27kG1_23346
CAGGCCTCCAGCCTCCAACCGCTCGCCCGCTCGGCTGCAGACCGCTCCTGGCGGCGCTCC
AGCCGCTCGGAGCCTCGGCACGCTCGGCGCTCCAGCTGTCCGCTCCGGCGCTTCGCTGAT
CTGCTTGTCTGATTGTCTTGTCCCGCCCGGCGGCCGGCTGCAGGCTGCTTGCCGCTTGGT
CCCGCCGAGGCGTCGACCCGCACCGCACGGCTGCCGCCTGCCGCTGCTTCCTGCTTGGCC
GCACGTCTGCTTGTCTAGTTGTTTGCTTGGCTGCTTGCTTAGTGCTTCTAGTTGTCTGCT
TGCTTCGTGCTTCTGTGTTTCTAGTTGTCTGATTGTGACTTGTGAGACTTGTGAGCATAG
AAAGGTCAGAGGTAGTGCGTGAGTATTTGATTGTGCGTGTCTAATGTATTAGATTTTTCA
AGGTGCAGATTTTCCAATTTCTAAATAGCAGTCTTGGATACAAACAAAAACAAGGCAAAG
AATATGGCCCAAAAAGTATCTCTATATTATGTGAACACTCCCTGTTGGCTGTTGTAACAT
CTTCTAATTCTCTAATACATGTTATATGCTTCGTAAAATGACAGATTTAAAGAGCTATTT
TAGTCAAGCTTCTAGTGGAAGTAGACTAAGCACTCGCGCTAGTGGAGTTTGCAATGAACC
GGAATACAAGTTGGAATTCAAGAGAATAATAGTGAAGATACCAATGGTGAAAATGTTAAT
GGTCAAGTCGAAGATAAGAAAACTAGACAAATGCAATTGTCTAGATCTTCTAGAACTAGA
CACAACTAAACATTTTATTCGCTATATGGTATTTGGTTGTAAATGGATTGTAATCAAGAT
GACTACTAAATAAGGTGGTGGATTTTGGGTGTTACATCATCGACCGCCCTAGCGCCATGG
TCCGCTGGCGGTTGGCAAGCTCTGGCTCACTTCTTCGGCTGCTCAGTCATAGAGTCGCAT
CACTAGCTCTCTCATTTGGTCGCTTGCTCGTAGACTCACAGCACTGACGGCCGCTTGCAG
AAGCGCTGGCCTTTAAGTTTTTTTTCTCTGAACCAGTGAACCCCAGACCCAAAGGCCCGA
AAGCATATACCTTGACATGGGCCACATCCTAGGCCATGGCCCAGGCGGTGCGGGGCCCAA
ATTTGCCCCTGTTTAAGACCACTATGGGTGAAAGTCCACGCAATCTAGTTCTTGTCCAGT
AAGTCTGTTTAAGCTATTTTTTGTGGCCGCCCATCAAGTTTGTCCCCCAAAAGATGATCT
AAAAAAGTTAGGCTTCTTTGTGCTGCATTTTTTTTGCTTGGTAGCTATAAAAGAATAGAA
GTTGGATGGCTGACCGACTCAGTAAGCGTGGGCTGCCACGTTTGGCTCCTTGTCCTCTCT
ATGATCAAGCCAAAGAAACAATATTTTATGCATTTTCAATTGTTAAATTCGGTCCTTGAT
CTGGTTGATGTAATATCTTTCGCAGTGGAACAACACTCCTCTATCTAGTGGTAGCGGGGA
CACATCATTAGGACTACTCCTAAAGGCTTGTTTGGTTGGAAGTAGATTAAGGGAGAAATA
AACTAATTTTCCATTGATCC
>Z27kG1_15502
CTTGCTTTGTGTCTCCTCGCTCGCCTACTCCCTCCTCCTCGTCTCCCACTCTAACACTGT
GCCTCCATGGATGCCGACGGGTAGCTCACGGACGTGCCCCCATCATCCTCCTCCGTCCGA
GCCTCAGCCATAGTCGTCTTCCTCGAGCTTCTACGAGCGACGTGTGTGCTTCCCTGGAGC
TCAAGCACGCTGGAGTGGCTCCAGTCGACATTGATGTTCATCACTGTTGATTGCGCTTGC
AGATCTGCCTCCTCTGTTCACCTCTCGGCGAGCCAAAGACGCTATCTAGCTCGCCTTCGA
CCGCCGCTTCTCCCAGCCACCTTGCACTGCTCGTCTCATCACTGGATCGCAGGAGGGAGT
ACTAATAGAAAGAGCCAAGGAGTTGCAGGAGATTTCTACTAAGAAAGTTGAACCTGAAGC
CAACGCTCAGGAGTGTCTTGACGATCATCCTAGTTCCTTCGAGAAAGGCAACCCGACATC
TAATTCCCATGATTTACAATAATTGTTTGTGCACCTACCTGCCTATGCTTGTTGCTTTAA
GTTGTAGGAGTTGTTTGAAAACAATTGTTGCATTATCCTCGATTTACCATTGTTATCCTA
CCCTTGTTACCTAGTTAAGTAAGTATGCTTAATTACTTAGGCTGGCTTAGAACGGTAGGA
GTCTGGTGATTTCCTGTCACCTGCGAGATATAGGTGGACACTTTATGCTTGATTGGGTAT
TTTCATTAGGAAACATTAATGCTTGTGTGAATGTTAAACTTGAGATTGGGCAGAGTCTTA
TGGGGATAATAGGCCATAGTGATCCCGCCTATGTCGATTAAGGACCATACTATTGTGGTC
CCAGGAGTCATGTTGAATGCAAACCTTTCACTTAGCTAGCCGGATAATTTGTTCCGACCG
TGAAGCCAGAGTACTATTTTAGCCGGGTTCGACCTTGCGGTGCACTAACTGGCGAGGTTG
AGGAATGACAGGGACTCAACGAGATGACCCATGGTGTATGGCACGCCCTGACCCTCTGGT
GGTCGGAAGGTCCCTGTGTATGGTGGCTACTGTTGTGCCCACGAAGTGCAGCTGGGCTGC
TACTGGAATAGTATAGTGGTAACCATATCATGCGAAGTATTGTGGGTATGGTTTGTGTTA
GAAATACTTCACCAACTGGTTAGTAAACGATTCAAATCACCATCACTCCTGGATAGTGAG
CACTTGACTTGAGTTTTCTCATTGTAGTAAGAACTACACCATTATAATCATGAGGATGAT
GATATTTATGAGTATCGATGATACAGATAATTGTAATCAAAAGTTTGGGGTT
>Z27kG1_21089
CGCTTCGCACGTCCCCGCCGTCGCGCTCGCCTCCCTCCTCTTTGTTGCCTCCGCGTCGAC
CTCCACCCCGCTCTCCGACGCGCTTACCGTCGTCTCGGATTTCTGGTGCACTCTCTTCTC
TACGACGCGAGCAAGGGCGGCGCTTGCCATGGCATCGACGGGAACCAGGAGGGGAGCTGT
TTGAGCGGATGCCCACCAGGAACAATGTTTCCTAGATCACGATGTTTGGGCCACTTTTGG
AAGAGGTCAGGGATGACATGTTTTCAAGCTTGGAGGACATCACCAACGCACCATATGCAG
ATCTGCTCTCTATTAATTCAATGAGGAAAGGAAAGGGGTCATAGAAATTAGTCTTGGCAG
ATGGAGGGGAACGTCTCAATGACTGAGGCACATTTTTTCTTGTTAGTTAGCTCATGGATT
TTTATGGTCCAAGAGGAGTTGCTGCTATATGAATATGACAACACCCATTAATCAACATAA
CTATATGAATACAATCTGAAAGGAAGGTCGGTTTGGTCAGAAACACATGGAGGTACTGAT
GGAGGCTATGAAACATATAAGAGACATGCCAGTGAGGAGCAGGAGTAGTTTAGTCGGTTC
TTGCTTTATGAAGTGGATGCAATTAGAAAGACGTACGAGCAGGCCAACATCTCGCGGTGG
CTCGCCCTGGGCAACCGGACCTGCCCGACCACGATGCAGGAGCTCTGGGACGACGCCCTC
ACCCCCAACGCCACTCTCTGACAGCTCATCGTCACCTGGTTCTCCCGCCTGGTTCTGCAT
TTTGTTTTCTTATCTGTCAATCATGTTTTTCCATATTACTGCAGGCGGGTCTGATTAATT
ATTTAAATGTAGTTTATCTTAGATACTGTTTGAACGTATGGGATGTTGGAGGACAGAAGA
CAATCATGTCTTACTGGAGAAAATTCTTTGAGCAGACTAATGGGTTAGTTTGGTTTGCTG
ATAGTTCACACATAAGGAGGCTTGATGATTGCCGTGCTGAACTCCACAATCTCTTGAAAG
AAGAGAGACTAGTTGGAGCTTCATTGTTGATTTTTGCAAATAAGCAAGACATGCAAGGAG
CTCTAAAACCAACTGGAATCGCGAAGAGTCACTCTCCGACAGCTCATCGCCGCTTGGTTC
TCCCGCCGGTACACAAGGTTTAAGAAGCGCTCCGCGGACTTCCACGGCCGCGCTGCCGAT
CTCGTCCACAGCCTCCGGGGCACGGCGATGCCCAGGAGACAGGCCCTCGAGGAAGAGCAA
TGTAGAGAAGAGAAAGGTATCTCGACTGTTCCAAAGCACAAGTATGCATCCAAAGCCTGT
TCCCCAAAAGTTTTGAAGACTTAAACAATATGCTGCATGAAAATCTTTACTTTATT
>Z27kG1_02807
CAAACAGCAGCTTCTTGCTCCCGAGTCGGCCAGCACGCGCCGCCGGGCCGCATCTCGTCT
CCCTCCTCGAAGCACCTCCTCTCCCTGGCTCCACGACGCGGCGGCCTGCTAGCTCTCTGG
GCGGGCTACTAATTCTCCGGATGGTGTCGACTGCTACTTCTCCGATGCCGCGCGCGCGGC
CCGTGCGGTCCGCTGCGCCTCCGTCGGATGCGCAAGCAGGAGGCGGACGCGCGGCCCGCT
GTGCCTCCTTGCGCCCCCATCGCCCGAGGCAGACCGTCGTGCTCGCCTGCTCCATCCGGT
CCCGTCGTCGAGGAGTCCTCTTCGCCGGCGTCGCGCCCGTCTCTGTGTTTCCCATGTCGT
GGCGGCGTGCTCCTCTGCGCCGGCGCCGCACAACCTCATGTCAGCTTTCGTCGCTGCGAT
GCCCACGGCCGGCGGTGTGCTCCTCCCTACTCCACGCCCACCTTCGCCCGACCTTCAGCT
GCGCGTCGTGATGCAGCGAGACTCGAGCTGCGTGTTCCTGTACGCGTCGATCTGCTGCTT
CCTTCGGCTTCGTCAGGACTCCGGCCTTGTCGAGCTCCTCTCCTCGCGTCGCGCTCCTGC
TCCATCGAACAACAGAGCTGTTCATGCCCCGTCCGCGGCACTATCCGTCTCCGTCAAGCG
GGGACATTAGCAACTTCTGCGGCCTCCTCCCCTCGCGGTGGGGTTTCAGTGAACGACAGT
AGGCTTGTAGGCTCATTGTGTTGTAGGAGCTTTGCTGAAATGACAGAAATTTGCATGTGT
TGTAAGAGCTTCGCGGACTGAATTGATGTGATGCATGTGCTGAAATCAGTGTGTTGTTGC
ATCTTGTTGCTAAAATCTGAAACTGAAACAGATTGAGGTGTTGTTGCTG
>Z27kG1_02125
CGCCCTCCCCCTACCTCCGTCGCTCTTCCCGTGAAACCCTCCAGGATCCAACGAAAAAGG
CGAAATCTCCGAACCACACCGCCATAATCACACACGCCAACCGGCGGCCCAGGGCCGGCT
TTCCCCCCTGGTTCCCTCCTCAAATGGCCTAGCGGAGGCGGGTGTCTCTTTTCTTTCCCC
TCGCGTCGCGCCTCAGTGAGGGCAAGGTAGAGTGGCACTGGGAAAGACGCGCGCCGTGCC
GCCTCGCAATGCCCGCTCCCGACCGTGCCACGGCGGGGGGCGGTGCCGGGGGCCACTTCC
GCGGCCACGCGCACCTCACCAACTGCATCCACCTGCGCCACCACCACGCGCACGCGCACG
CGGGAGCGGGAGGCGCGTCGTCGTCGGGCCGGAGGCGGAGCCCGGCGTCCGCGTCGCTGA
TGCGCGACCTTCTCGCGCTGCAGCGCTCGCGATCGCTCCGGGACCCGTCCACGCGCCGCT
CCGTCGAGTCGTCCAGGGTGGCGGCCGACCCCGACGATGGCACCGACGACGACGACGACG
ACGACGCCGATCTCCCCGCCAAGTCCCGCCGCAGCGCCGGGGCGCTCAAGACGCTCCTGG
ACCAGCTAGCCGAGAACCCCCATCCGAAGCCCGGCCGCCGCCCGCCCCGCCGGTTCAAAC
GTCGGGCAGGCCGCCGCGCCGCCGCTGCCAGCAAGCCTCCAGACCGC
>Z27kG1_13456
CAATTGGATAATGGTTCACGCCATTTGCCTGACGAACCGTTGGCGGAGGAAAAGGAGTCG
GAGCTTCTCGCACTGTGAGCTGCTGCCCTTCGCATCTACAGTTGTGATGCCATTGGTCTG
AACAAGGGGAGACGAGATGCAGGATACCAAGCGTATTTTCGGAGTTCGTCCATTCAGATC
TCCGTCTCGGTCTCAGTTATCCAGGGTGGGTGCTACATACTGCAGATTCACATCTTGCCT
GGAATTTATTTGGCTGGGGCTTGACAGTCAATGCTGAACTTGAGTTGCATTTCAGGCAGG
ATTTTAGCTCGTTGTAGGGAGAACGAGCTTATGGATGTTGTTGACTGTGTATGGCATCCT
TGTGCGTCCAGCTCAAGTGCTCAACTCTGTAAAACATGATAGCCTGATAAGTCTGTTGAT
ACGATCTG
>Z27kG1_12412
CTCAAAAAAATTTCAGCCGCCACTCTCTTCCTCCTCCCCACGCTGTCTTCTTCCTCCCCT
TGCTGTCTTCACTAGCGCTCGTCCTCGCATGGAAACCAGCTGCGCGCAGGAGTGCGGCAA
GGCTTGGCCGATGCCCTCTGTTGCCGCCATGGCATCTCCCTTCCCCAAGCTCCAGCGCGC
ACACGGCAGCAGATCGTGGTGCCCCTCCCTGCAAGCTCGAGTTTCCCCATGGCGCCTGTC
CTCGGGCATGGGCGAGCTCCTCTCTGCCCTATGATTTTTCCACGGCTGTGAGCTCCCCCT
GGCTGCCATTTTCCCCAACCGTCGTCCTCTTGCTCTCCGGCCATCAGCAGCCAGCAGCTC
TGCTCGCCCCCTTCCATGGCGTCTGCCTCCCCTGCTCTTCCCTGCCCGGCCAGGGAACGC
CCAGATCCTCGCCTCCCTGCTCCACACGCCCCAGCCATGGCGTTCTTCACTTCCCTGCTC
CACGGGCGTGAGTCTCCACTCCCCCTTCAATGGATGCTGACCAAGACTCCGCCTTCGCTT
GCTCCCTGCAATCGAGCAGCAGCGTCCCCAGCCTCCCATGGCGCCACCTGCGACTTCCAT
GGCCGGCGCCCAAGTTCCAGCCCCTCCTCCCATGGGCATTCCCCAGCAGCAGCCCTACTA
TTCCCTCCCCATGGCGCCACCCCCTGCAGCCCCGCGCTGCGCATGCCTTGCGAGTGCTCG
ACAAAATGCCTATGAAAGGCTTGGTGTTGTAGACAGCTCCGTCCACGACGCCGTCGACCC
TCGCTAGTGGTCGACGCCGTGCTTCGCGCTTGGCTCGTTCGACGAAACGCCAAGCCTTGT
GGACAGCCCATGTGACTAGCCTCGATTCGTCCAGGTTGTTCACTTGGTATTTTGTGGATT
AATCTGTTTAAGCTTGGTCGATGTTGTGCATGTGTGTATATGTGTAAGAAAATGTATTGG
TATGGATTGAAGTTCGTGGCGAAAGAAAAAGAAGTAGAAAAGAACTCGGATGTTTTTATA
TTTCGATAGGAATTTATGCGATGTGTTGTTTGATGTGTGCAATTTGTAGTTTGTATAAGT
ATATTTTGGTCGATGTGGTGTACATTGGTGTTGGAATGTGTGTGGGTATAAAAATGTTTT
GGTT
>Z27kG1_13262
TCTTCACCATGCCGAACGGCAGGCGCGCAACAGTTCCTCCTCAGCACGCTCCAGTTCTTC
TCCCTCCGTGCTCAGCTTTTCTTGGGCGTACTTCCCTGCTCGTCGTGCTTGGCTGCCGCC
CCTGCAGTGGTCGACCTCGCCTGGTCGTTTCAGCATCGTGCAGCCATGAAGCTCTGCCCT
CGCCAAGCTCCTCTGGTTATACCTTGGCCTCCAGCTCGCCAGACCGCGGTCGTCCTTGCT
CCTCGGCTGGCCGCGCACAGCTTTCGCTATCCATAGCCGCCGTCGAAGCTCCCATGGCGC
CGTTCTTCCCTGAAGCTCCCCTGCACCGCGTCTCTCTCTCTCTGGTCTCCTTCCAGCCGT
GAAGTTCCCTGCGCGCCTGCGCCATGCCGATCTCCCAGCGTCGCGCGCTGCGGCGCTCCA
GCCATGGCCGCCAAGCTCCCCTCCAGTTTTCCCCCGCGTTTTGCCCTCTGCTCGCTCGCG
CCTTTGTCGAGCTCGGTCCCCTTCAGCAGTGCTCGCTCTGGCCATGGAATCCACCCACGT
GCCGTTCCGTGGAAGTCCCAGCTCGGTTCTGTCTTCAGCCGGCGTTTCTCCCTAATGCGC
GCTCAGCCTTGTCGTTCCTCTGCGCGCAAATTCTCTGTTGGCCACGCGCGAAGCTCTCTA
TTCGCCGCCGATTTCGCCATTGAATTTTCAAGCTCACCAACGCTCCAGCTCATTGTTATC
GCCAAGTCCTTCCCCAGTCCGCGTCATAAATTCACTCGGACACGATCTCGTCGTCGTTCC
GCGCGTCAGTAAAAAAATCCCAAGAATCGGGTGAAGACGAAGCTAGCAGCGCGATATTCC
CTAAGCGCTCGACAAATTGCTTGGATCGGAAAATCGCTACCGATCTCGTGGATTCGTGTC
AGCTGTGGAAACGGTAAGCTGATAAATTATTTAGAATAGTTCGATCGATGAGTAAATTAA
TGTGCTAGTGTGATGCTCATTAAGGTGCTCCATAAATTGCGTAAGTCACGAAACTCTCGT
CGACTTCGCAGTTCTTGCGATTATCGAGCCAGGTTCAGTTATAGAGAGTTATTTCGCTAT
TCCGGCCAATTAGCGAAATTAGTGTACCGAATAGAATTTTGGTAGGCATGTGTGATGTTA
AAATATTTTCATCACTTATAAAGATGTAGTATAATTTATAAGGTAAGTGATTAGTTCAGA
ATTT
>Z27kG1_22321
CTCTCTCAAATTTCTAGGTGGTCGTGAGAACATTGTACAGGATTGAGTTGTATATACGAG
GTATATTAAGGTGGGCAAATTGACAAATGATATCGTCGGAGAAGCCAGCCAGATGGGTTA
CAGGGCTAGGCACACATCATTTTCTTGGTCCCGAATCTGGGCTTCTGCTAAGATCTACAG
CTGGTCGCGGTATCATCATTATGTTTATCCTTGTCAGGAGTTGGCTATGATTCAATTGTT
TTCACCTGCTGGTCCTGCAGTCTTGCCATGCATGGGTATCTGTTTCTGGAGACAAAAAAT
CGGTGGAAGTCGATAGAACTTAGAGCCTGGAAACGAGTCGTGCTGTTGTTCTTGGAGTCT
GGAATTGTTGCGTTTCTTTCTAGTACAATTCATGTGTTGTCATCATTAGAAGTTAAATCC
TTTGTGCTCATC
>Z27kG1_02205
GCGGCCGTTGTTTACGCAGAATCCTCCTGTTCCACTCCTCGCCAAATGTCTTTTGTTAGA
GTTCATATGAAATTTCTGGTCGTTCAATTTTAGATCGATTTCTTTACGGCGTATTTTGAT
TGCATCGCGACCGGCTCCGGAGCCATCCGGTCATAAGACCGTACCAACGCATTTCTTTGG
TTTGAGGTGCGGGACGGCGGGCGCCGAACGGTCGTGTGCCGTAGATCCAAAGTCGCGGGA
AATCTCTGGTCGAGGAGTCGATTTGGATCCGTTTATCGCTAGTTTGGTCGTCGTTGATCT
GAAAGGTGGAGCTTTGGTCGATTTTCTCTTCCAGAAGCATTTGTGTTTCTGAGGTGCTAA
GGTGCTATATCTGAAGCAGCCGACGAGGAGCTGAGTCTTTGATTTTTTTTTTTTACCAAT
TTCTGTCGTCGTTTGTTGATCTGATCCGATGGAGGCTATGACGACAGAAATTGGT
>Z27kG1_10433
GCAGCCTACAGCTCTGCCATCCCTCTCCGCGCGGCCGGTCCCTCGGCTCTCGCCATGGCC
ACGGCGCACGGCGGCAGGCTCTTCCTCTTCGAGGCCATGCTCTTCTCGGCGCTGCTGCTG
CTGCTCCTACTCCTCCAGGCACACACTGCTTCCGCCGCAGACGGCAGCACGTACCCAGCC
GACTGCCCTTACCCGTGCCTGCCTCCGCCCGCGGCGCCCGCCGTCGTCACCGCCAACTGC
CCGCCGCCGCCGCCATCGTCCTCCTACAACACTCCGCCTTCGTCCTCCTGGAGCTACCCG
CCGCCGCCGCCGCCGTCGGGGGGCTACATTCCCTACTTGAATCCTCCAGCGGGAGGCGGG
GCGGGGTACGGCTACCCGGCGCCGCCGCCGCCCAACCCCATCCTGCCGTGGTACCCCTGG
TACTACAAGACGCCGCCGCCGCCGCCGTCTGCGGCGGCGAGGGGGACCGGTTCTAGTGTT
CTTGGCTTGGCCGCCGTGCTAGCCGCTGGCCAGCTGATCGTGGCTTAGGCGCTTAGCCGC
AGCACCTGTTCGTTTTGCTTCTTCGTTCGATATTCTCTCCGCCCTGATGCAGCAGAGCTG
CAGAGGTTATTTCTCCCTCCCCCTCTTTTGTTATAATTTATTCAGCAGGATTATATTCAT
GAATATATATATATATATATATATATATATATATATATATATATATATATATATATATAT
ATCATCTACATACTACTATAGCTAGTTTCTTGATTACCACTGAGCTTTTGAGTAGTGGAG
CAACTACCATCGCAGCATCGCTAGTTCTTCATGAGAGAGAGACAGAGAGCATCATGTATA
TGTGCATGGACGTGGCTAGTGACTACAAGAATATTTGCCTTTTGTCTCGGTGCGACGGTG
CCCCCCTGTCCGTTTTTTGTTTTGTGTTACATCTGAAGTACTAGTTCTTCCTGTCAACTT
TTAATTTGTGTATAAACAACATTAACGCTTTATTTCTTGTTT
>Z27kG1_01612
CTGCAGTGCACGAACAATCGAGCCAGCAACATAAACGATCGAGGCGCGGTGGCCGTAGCA
ACCGCAGCAAGCATGAATAACTCGCGCGCTCTAGTGTTGGTGCTCCTGCTGCTGGCCATC
GCCATGGCGAGCTGCAGGCTCTCGCTCGCCGCCCACGAGAGCAGCACCAGCCTCGCGGAC
ACCCTCGGCCGCGACCTGCGGGGCTCCATCGCCAGGGCCGCCGGCAACCTCTTCAGACCG
GACGGTGGCTGGCGCGCCGCGAACGTCACCGCCGACGCCGAGGCAAAGAACCTGAGGGCC
GTGGCGTCCCGGAGGCGGCGGCCCGCCACCAGGAAGTCCTCCGGCGGCGGCGCGGGCTGC
GTCAGCGCCGCGGCGTGCCGGAAGAGGCGGGTCATCTGCGGCAAGAGGTGCTACGACGGC
GCCTCGTCGCGCGCCGCCGCCAGCCTCAACCACGTCCCGTCGCGGTGCGTCGTCAAGTGC
AGGAAGTGCGTGCCCACCTGCTAGACGCCTAGACCAGAACCAGACCCTCTCTTCGTTCCG
CGATGGGTCATCCACTCGCCTCCTGCTCACAGCGCATGCAGCTCCGGTCCACATTTCTGT
CGTAGGTTCAGTCGTTCAGACGTTCAGTCGAATAAATAAAAGACGCAAAACCTGTTCCGT
GCAGTTGTAGGTACTAGTGACTAGTGAATACTGGATAGTGATTTGGACACTGTATTCCGT
CGTGTGCGTTTTTTGGAATTAGGGTGCTGTTTGATTCACAT
>Z27kG1_10742
GGAGCTCGCTCGGCCTACAGCTCGCTTGTACCCGGCCGCCGTGTTGTTCCTGTTCGTCTT
CAGCGCCTGCCGAGCACCGCCGCTTGGCCATGGCGCACGGCCATCCCGTCTGGACCTCCT
CCAGCTCCTCCATCCCCTGTTCCTTGGCGCTCGCCGAGGGCCTCTCCTTCATCTTCTGTC
GCGTCTCAACTCCCATGGCCGCCTCTATGCACGAGCTCGCCGGACGCCGCAGCATATACT
CCCTGCTCGGCCTCCCCGGCGTGCTGCTCCCTCGCCTTGGCGCCCCTGCGAGTTCCTTCT
CCCTCGCTCGGTTTCTAACTCGGGCCTCACCGGATGCCGACACTGCTTCTCTGACCTCGC
CTCGACACTCAATCACTGCAGCACGCCATGCTGTGTGTGCTACACTATCATCGCTCGCTT
TCCTCGTCCTCGCCAATTTTCTTCGTCGTTTCTCGGCTACAACCTCGTCAGCTCCTGTGA
GTCGTGCGCGTCTTGTGTTCGGGTCGAGCCCAAGGATTTTGAGAAAAAGGAAGCTCCAGT
GCTTCGGCCGGTGAAATGAATAAAATGGTGGTAGTCATGGTCCTTGCGAAATCCGAGATC
GACTTAGTCACTGTTGGGTCTATGCTTCGTCGCCGAAGGTCTTCTAGGAAGAAGCGGCTT
TCGGCTGAAGCTGTTTGTATGAGATGGCCGAAGGTTCCTCTTCATGAAGCTTCGGTATTA
CAAACCGACTTAAAGATAGAATGACCTTTTAGTCCATAAAGGTCTGAGTCAATGTTGTAA
ATTTTTATGAGGGGCATAATTGTAATTCCTC
>Z27kG1_18491
CTCCCCCTCCGCTTCTTCGTCTTCCTCGGTCCTCCGTCCGCCATTGTTGCTTGCGCAAGC
AGGTGCGGCGTTGCTTCTGCGCCCACACACTGACAAGTTGGGGTGGCCGGAGGGAGCAGG
GATAAGCTTGTCAGTTGGCGGCGCTGCAGATAGCTAGGGCTTTGATTAGATTTAGGTGGG
AGACAGAGGAGTGTTCTCGCTGCCGTCAAGGAACAGTGCGCGCGGCGGGCGTCGCTTTCG
ACCGACGGGGTCCCCTGCTCTGCCGCGGCCACCACCAGCCCATCACCCATCATCGCGTGG
ATTGGTTCTCGTCTTGAGCGAGACGACTACCCCTAGCTAGGCAGCTAGCCTCATCCGATC
CTGTAAGTAACAGCCGGCCCCGCCCTTCCTCACTCTTCTCCTTTATAAATACAGGTACAA
ATCTCGCGCAGGGCATGCAAATGCATCATCTAGTAGTCTAGCCATCCTCTCTTCCTCGTG
CCTCCTCTGGGCTTTCGTCGCGGCATTGCTCGATCTTCCATCGTCACACACATGGGGGTG
GGGATGAAACTGCTCGAACGAGTGAGTCCTCAATAATGTTTTGGCAAAAGGAAGAGAGGG
AGAGAGAGAAGACAGAACAACAGATCAGAGGGCATGTTGCGTTCTTATATTTCTTTATTC
CTCTTCTTCCAATCTGCTGCTCTACCTTTCTGGTAAGAGTAAGACACGGGCGACTTGTCG
CTGAATCAATCACGCTTGTAGTATGTAGCAATAGCAGTCCCGGCACTGCACTGGCAGTTC
GCTGGTGTTGTCCTCTTGTTCATGGCACGTAGCGCGTGTCCGGGCACTCTCTGGAGTTGG
ACTCTCACGCGTGTTGGGCCTTTCGTGTGCGATGCGAGGGAGAGGGATTCAAGTCCGCTG
CAACGAGCAGTGTTGCCTTGCCGCCGGTTCACCCAAGAGCGCCGGCGCTTCTTGCTTCAC
GCGGTATAACCCGAGCCTCCTGTTCGTCCTTGCCGGGCTCACGCATTTCTGGCTCCAGCT
CCTCTGCTTCTGGTGGTTGACTGGTTCGCTCTCATAGCCGCAGCTCCCTCCTCCTCCTCC
TTCCTCCCAAGTTTGCCGGTTTTGGAGTAGTAGAGCTTTGCAAGCAAATCGTGATGGGTT
TCCTTCCATTCATTGGCAACTAATTAGCAGGGGCGGGGGGTTTTTTAGACCACGCACAAG
AAATTCGTTTGATATTTTGGTGTTTCTTTTAGCTTTAACGTGTGCTATGAATTTACAGAA
ACTGCTGCAAGAAATATCTAGTCCGGAGCATGTTCACATTAATCCGTTTTATGTTTATTA
TTAAAGCATGCTGCAGCTCTGTCAGGAAAACACTTACTAAACAGGTGCTTTCAACAATAA
AAAAACAAACTTG
>Z27kG1_07347
CTCCCATGGCGTGCCTCCTCGTGCTCGTCATCGCTGCCACAGTACTAACGGTGCAACACG
AAGCCATAGCCCGATCAGAACATGATTCAGAGACGCAGCTGGTGTCAGTTTTTGTTTGTT
TGTTTGTGCTGAACAATGAGTCGTGTCTCTTGATCCTCAGGGTCCACCGGGAAAACTGAC
GCACGCCGCTCGGACGTCGCCGGCGGAGGCCTTCTGGCATGCGGCCCTCCCCGGCGCTCC
CATGCCCGAGGCCATCCGCGAGCTCTTGCGCCCAGCTGGTGCTGCCGGTGATCATCTAAG
AAACAGAATCATTAATCTATGGCAGACCATTTGTGACGCGAACACCATTGCCACACCACA
CATGCATAAAACTGGAACGCGTGCTGCGTGCAGGGACCAACGCTCCAGACGCCGCTAGGT
CCAGGCACCACGACGCCGATCCGCCGCCGATGAACTTCAAGTACGAAGACTACAGGTCCT
CGCGTCGGAACGAAGCCACCGCCACCTCCGCCGAGGCCCTGGACCGCGCTGGCGGCGCCG
GG
>Z27kG1_23954
GTGACTCCATGGCCTGTGCTGGGGCACCTGTGAGATGTGTGATCAGTGACGTGATAGAGC
TAATAATACAGCTGCCCCAAGCCCTGCAGAGACGCTCACACTTGCTACAGGCCGGCATAT
TATGCAATGCCCAGCAGCAGATGTACTGGCTGCTTGTAATTCGAAACCACGCACTTGTGG
AAGACCTTGCAAGCTTCCGTTCATGCAGAATGATATTTAGGCCTGATCTAGCTTATGCTT
CTTTTGTGTATAGCCACCCATGTTTATATTTCTATTTTCTGAATCCTTGTATCATCGACT
TATGTGCTGGAGATGTAAACGATTGAGTACTGAGTACCCAACTATCTATATGTAGTGTGA
TGTATCATGTATATGACGATTACCCTTAGGCCCTGTTCGGTTGTTCCGGATTGGAGCCCC
GGATTAATTCTTAGCCGGATTACTTCTCTAATTTATATAGATTTTGATGAGCTGAAATAA
ATCCTGGCTCATTCCGGTACAACCGAACGGGCCCTTACCCATAAATCAATACACGTGGAA
GTTAGATT
>Z27kG1_21072
TTGTATTGTATGTGCGTGCAGTACACGCTCGATGGCTGCCGCCCTTCAAGTGTTCGTCGC
TGTCGTCCTGATGGCGTCCGCTCTTGTGTCGGCAGAGATCGGTAAGAAGGAGTGCACCGA
TGTGAATTACGACTGCAACCGTTTCCCAGGTTCCCGAAAGTGCGGAGACTCGTGCCGGGA
CAAGGCCCGCGCCGAGGGCAGCAGCAACTACGCGTCAGCATGCGAGCCTGCCGTCGCGCC
CTTCAAGTGCTGCTGCACCGTCAAGGACCCACACCACCCCTGGCCTCCAAGCTCCTCCTC
CAAGACCAACGCCTAATAAATATGTCCAGTCCAAACATTATATTTAGATAGCATGCATAT
AGTGTGCCTGCTGCTATATATATATGTCATCGAATTAATAATGAAGATGGGGTGGTTTAA
TTATATTCCACTATACCATGACATAAAATTAGCGACAAACATTTGTCGGTAAAAATAGGC
TTTTGGCGACAGCCAGTCTGTCGCAACATAATACCATCACAGCATCCGTCGGCATATAGT
ATTTTGGTGTC
>Z27kG1_18164
TTCAATCCAAGCTTGAAGGTGCTGTACGAAGATCTGCTGATGGAATTCAATGTGAAGGGT
GCCGACACAAGGAAATTCATCGATGAGAAGTTGAAGAAGAACAAACCTGCAGCCGCCTGA
GGAACATGCTTGCAGGCAAAGCTTTTGTAGGTATAACTGGTCTTGGTGGTGATATCTAGG
ACCCGGAACTTGCTTGCTCACATGTAGTAGAGAGTATGGTTTAGGGGTGGAGTGCTGAGA
GAGTTCTCTCTCGGCACTATTTATCGCCAATCTAAATCTAATGATAGGTTTACCGCATCA
TAAATATATATGTAACGGCTATATCGTCTTTCGCTGATTGTTCTGGCATATCATGATAGG
TTTACCCAAGGACGAAAGCTAAGTACCAATTGGTTTGGAACTGTATTACGGTCTACTTGT
TTTTATATATTTGACGCCATATAGTTCAATTCT
>Z27kG1_14688
TTGCATTTGCATCTGAGTTCCTGATTGTTGTATCCCAGTTTCTTCTGTGAGTGGAATCGC
GAGGAAGAAGGATGTCGTGCTGCGGAGGCAACTGCGGGTGCGGCGCCGGCTGCAAGTGCG
GCAGCGGCTGCGGAGGGTGCAAGATGTACCCGGACATGGCAGAGCAGGTGACCACCACCC
AGACTGTCATCATGGGTGTTGCACCATCCAAGGGCGGGTTCGA
>Z27kG1_23786
CCGTGGCTGGCACACGTGACGACAGGGGCGGCCGGCGGTGGTGGCTAGGCCCTACCGCAT
GCAGCAGCGGCTAGGGCCTAGCCACTGCTGCATGCGGTAGGCTTCGGCTTCAATGGATTC
GGCTCCCCTTGGGCCCTCGTCGCCTCGCCTTCAGGGTCGTGCACTCGTGCCGCCACCGTC
AGCCCCCATCGCCGTCTCTGGGCCCCTGAGAGGAGCATGACCCGAGCCTCCACCCTTGTC
GCCAGGAGAACGGGGCTACTCCGCCACCTCGGCTTCCTTAAGGGCCGACCTAGCACCCCC
GCCCCCTCGTCGCCTCCACATCTTCAAGGTTGTGCCGCCAAAGCTGGCCTCCATAGCCTG
CACTGGACCCCTGATTGGAGCACGACCTAAGCCTCCATCCTCGACACTGGGAGTTTAGGG
CTACTCCTGTCACCCCGGCTATCCTTGGCTGCTGTTGTGTTCGTTGTGGCATTGCCGCTA
GCATGAGCAGGGTTTTTGGGGTCTCATACGAAAGCCATGCCAGGTGTAGTCTGCACAGAC
AACAGCAATGCCCTCGACGCCGATGACCTCCTTGGATTGTTGTAAGGTTCTCTTGTGTCG
TTGTGCTTGGCACTGGCGTTCCAGCCTTTGTCGTGGTGCGACGAGTGCCTTCCTTTGGTG
CGTCTGCTCCGTCAGCACTCTCCTTGTTAACAGAAGCATATTAATCTTATGCTAGGTCGG
TGAATATCCGCCTCTCCTGCCATTCACCCATGAGGATTTCTCCTCAAGCGGCGTTGGATG
GTGGCATTAGAGCCCGGATGCGCCATCGGGTGTTTCTGTTTTCTCGAAAGGAGATCGTCG
TTTTCGGTATGTTATGGTCGCTATGCCTCTGACCTCCTTTAGCCCCTGTTCGTGGCCATA
AGTCAACGGGACACGCGTAGCTACAAGGGGAGGTCTAGATGAGCAAAGGCCTAGGTTTGT
CGACGAGTATGTTATTTTTAGTCGAAGCGCTAGTCGTCGTTCGACAATTGTCGTTTCAAC
TGCTTTAACATGCGACGTGTTGGGTTTCCTTTCTTTGTTTCCCCTGTGTTGTTGAAGTAT
TTGCTGTGTTGTGCTAGCACTTGTTTGTAATCTATGGTCTACCACAATTTTATATAGTGC
TTTGCCTCGTTTCTCTAAAAAAGAGGTTGCTTTCAAAAAAAAAAAAAAAAAAAAAAAAAA
G
>Z27kG1_04114
CACACACTCGGGTAAAGCTATCTCGAGCTAGCTAGCTGCTGTAAGCCGTTGCCATGGCCA
AAATGGTGTTGCTCTGCGTGCTCGTCTCCTTCCTCCTGATGCCCTTGGCCTCCCTAGCCC
TGACGCAGAAGTCCTGCGGAAGGTCACCTTCTTGGACGACGCGCAGGTGAAGAAGCTCAA
GAGTGTGCTCGGCGGCAGCGGTTAACTTGTTTTTCGAGACAATACAGTGCAGGCTGGGTA
TGCATCGTCGCCGTCGTCGTCTTGGTCCGTCGTCATCGAATGGAACGCGTGTGCTTGCTG
CTGCATGCGTGCGTGCACCTGTCGTCGCGTGTCAAAGTACTCGTGGTCTATTTCATCTTA
CCCTTATTTATTCATCTACTTTTCATTCAGGGATGTATTCAGTTTCCATATTGCATTTTG
TTGCAATGAAAGAGTAACATGTGCATCTGATTGGTTC
>Z27kG1_08861
GGCCGCCTCAACAACCTTCTCAACGAACCCCGCTGCTGCCCACGCTAGTGCTATCCTATT
GGCTTCGTGGGACCCACTGACCTATTCCTCCTAACCCTTCTTCGTGATTCCCGCACGTCG
GGCCTTCCCCCTTCCTCGCGGCGGCGCGGTTACAACAGAACCTCGCACGGCGGGATCTAG
CTCGGACCCCCACCTCGTCCGGGGATAAAGACCCCTCCCTCTAAGCGTCCTCCACTACTG
GCCGTGCCTCGCGCGAGTCCACACGGCCGTCGTCGTGGGAAGAACGAGTCACGAGTGACA
CCACAAAATCGTGCGCCGCCGCTATTGGTGTGGTCCGCTGTCGGCCACCTCTCCGCTGCG
TTGTACTTAGGCCATCACCGGTGAATTGCTCATTGCGTGTGCCAGTGCGTGAGCAAGCTG
GTGGAGTCGAAGGAAGGAGCGAAATACCGGAGCACCGGTGGGAATCGCTCGCCGAAGTAC
TATCCATTGCCGCGGAGCTCCACCACCGCGCGGTCTGGGCCATAACCGCCTAGATCTGAG
GTAAATTAGCCCTCAACTAGTTCATCTTGATCTTCTGTTCATATATAGCGTGATTGGTTG
CCGCGCTGCTCATATCCAGGCTGAGTAGATGCGTAGACTTGGAATGTGCATGTGTTTGGT
TGGTTGCACGGTATAAAACG
>Z27kG1_05868
CCGCGCCGCTTCCTGACGCGCGCCCCCTCAGTCCATGGAGCTCCCTGCTCCTCTGCCCCA
AGCTTTTTCCTCGCACGAACAGCCCTCCGCTCGGCTTCATCTCCCTCAGGTGCCGTCGGC
CGGATCTCCCATGGCGAGTTTCCCCAGATCGGCATCCCTGCAGAGTCTATGACCAAGCTC
CCCCATGGCGTCTTCCCCATCCATGGCGGTCCCTATGCTCACGCCCTGATGGCCGCCCTC
TCTTTGCTCCTGGTGGTCGAGCTCGCCCCTGCCCAAGTTCGGTTGACTCTGTTTCCCTCT
CTTTCTGTTGGTGGCTGGCGTCCCATCTCCCCTGTATTGGATGGCCGTCGCTGGCGTTCG
TCCCTGCTCTAGCTCTTCCATGGTCGGCGCCTCTTTAGCTCCTCTCTGCCCCTGCTCGGA
CGGCGCGCCTGCTCCAGTGTCGCGCCCCTGCTCGACCACGCCTGGCCGGTTCTTCCTGCA
ACTAGCGCCCAGCCGAGCTCCTCCCATCTTCTTCCTCATCTCCATAGCCGCGCATCGTCA
GTTCTCGGCCTTGGAGCTCCCATGGCGCTCGGTCGCTCCTATTTCCTCCCGGTTGCAGCT
TGCTCGGTGCCCAGCCCCCAGCTCGGATCCGCTGCGAGCTCACCGGATCGCCTTCCCATG
GCCGCGTCTCCTCCCTATTGTCGCGTCTCTGGTTCCCTGCTCGGCGCCTGAGATTCCTCC
CATGGCCGGTGTTTGGTCCCTGCGCTCGTCCGGCCGAACTCCCTGGGCATCGCGCTTGCT
GTTTCCCCACGCGCGCGAGTTCGCCAGTGTTCGGTCTGCGCGCAGCCTCCCTCCCAACTC
GGCCGCCTGCTTCTCTCCGCTGCTCGTCACGCCCAGCTGTAGCTCGTCGGATCTCCCTCA
CCGGCGCGCGTTCCTCTCTCCGCTTGCCGTGCCCGGCCGAACGTCCCTGTGCAGCCCCAG
TTCCTCGCTTCCGTTGTGTTCGATTAAATGTCGGATCAAAAATCCAAGTTGTCGCTCATC
CTCGCTGTGAAATCCTCATGCTCACCATTCTCTATTCGATCTCGTCGTCAAGCTGAAGGC
CGTCGTCGTTCAGGCAACTACCAAATCGAGTTGTGGTGTGGTGAGCCGATTCGCTATTTT
TACTATCGGTTTTATGATCGTAAAATAAGACGCTTTGTATACGAATACGATTAAGTTAGA
AATACCAGTAATGCGAGGTGTGCACTTGGTAATTATGGCTAGATCCGTTATTATGTCGTT
AGGTTGTGTGATGTTATGGGGTCGATGGTAGAAGTGGAATTCTAGCTGTTGGGCGATGAC
GGGAAGGACGTTGTTTATCGCATGCTTAATGTTTGATGGATAGTCTGAACTGGAAACATC
GTCGTTCTCATGAATTTTGTATCGACTAGTAATAGTACACTGGATTCGCTAGTTGTT
>Z27kG1_12416
CTCCAACAGTCGCTTCACCGTCGGCGCCGTCGGAGGGACGCTCCAGTTGGCTGCCCCCGG
CAGCGGAAAGTTTCCTGCGGCCCCTGCTCTCTTTCACCACCGCGATTCATAAAAAATGTG
CAGATCTACTCTTAGGCGGACTCCAGCGGCTGCCGTATGCGGATCCGCATACTTCGTGCC
GTGATGCGGAGCGTCTCCCGCAGAGAAGAGAAGCCGCGGAAATGCGCGACCGCACATTTT
GTGACGCATCCACAACCTGTTGGAAGCGTGAATAGTGCGCTGCGGTCACGCAAGGCCTGT
TTGGTTTCCTGCCTAAGACACCACAACGTGCCTAAGCTCAGTCGCTCGAATTGAAGAACT
AACTTTAGACAGAAAAGTTAAGCAAGTTGTGGTGCTTTAGGTAGGAAACCAAACAGGTCC
AAAATGCACATCGGCAGGTGTTTGTGTGCGCTGTTGGACACAGCCTTACTGTATGGCCAT
TACCTCCACTTGTGATGTAGGTATGTACTCTGGGGATGTACAGATAGGCCACATAAATGG
CACATACGCTTTAAGTGTCTTATCATGTGTCCATGTTCAAGCTATGACTTGTGACTTCCG
TTTTAGACTGAAAGGTGAATTTGGGCTTGTTTAGCACTTCATTTTTCGTATAAACACTGT
AGTTCATTTTTTTTCCTTCTGATACCTTTCGTCTTTCCTCAAAAAGATTCTGTAAGTTAC
TTTTATGTCATCCAAGTGGGTTTTGTGCATACTGACTTTGACATGATATTTCCACCAAGA
CGTTTATATCTG
>Z27kG1_05705
GATCACCGGCCGTCGAGCGAGCAGTCTCCCAATTCCACCCAATAACTAATAACATCTCCT
CGAACGCCAGGTTCCTTGGACCACTATATCCAGGAGCGACGAAGTGATCCACCCGCCAGC
CATGGAGATGAAGAAGGTCCTCTGCGCCGCCCTCGTCGCCGCCGCCTCGGCCACCGCCGT
GCTGGCCTCGGTCGCCTCCGAGGCGCCCTCCGAGGCGCCCGCCGGCGCGGCCGGTGGTGC
GGCTGGCCCTAGCGCAAGCGGCGCCGCCGCCGCCGCCGTGCCCGCCGCCGGGGCGCTCGT
CGCCTCCTTCCTCGCCTACTACCTCCACTGAGCGACGACGCGCGGGGCGGCAACGTTGGG
ATGCATCGTGTTTGGTTCATCCGATTAATTAATTGTTTTTTTTATTTACGTGGTTTGCGA
TTGGTTAATTGTTTGTTTGTTCGTTCGTTTCGTGGTCGTGTGAATTGTCGAAGGGTTTGT
TCTGTAATCGTGACTCGATGCTAATAT
>Z27kG1_08863
CTGCGGAGGCGCCGAGTCCTTTCGGGTTGCTGATCAAGCTTAGCTCCTTCTATTAGCATG
TAGAGCAGCACTCTGGGTTTCTCTATCAGTCAGTCAGTCAGCCAGCCAGTCAGTGGGTTG
TATATAATCGGAGTTGTAGTAGACAGTATACATTTCTCTGGGCAGGCAATCACTGTTTGA
GGTGTTAACAGTGCCGTTTTGCCCTCCCAATTAAGCCTCTACAGTCGGTCTAAGTGAAGC
AAAAATGCTTACCTTGTAGTAGCTAAATTTACATGTGCGGGGATATACGTTGTAATAGAA
TATTTCTGCGCCCCGTACGTGGCTGTTTGATGAAAGCATTCTGTACGGTAGTCAGGAACC
CTCTTCTACCTGAACCAGTCGCGAGCGTTCGATCGGGCAAACTGGCCAGGATGACGTTGC
TCTCAGTTCTTGTTGCTAGTTCTGCTTCTTGCGTTGATATATAGGGTCCTGCCCTGCGTC
GTCTTCGTCTC
>Z27kG1_02209
CGGCCCTCACGAACACTACTTGATCTTATCCGAGCGCGCCGTCCGGCAGCACCGCGGGCG
GCGGCCGGAGTCGCCTCCCCGTGCCCGCGTTGCCCCCGCCGGCCTGCAAGGGTTGGTGGG
TTGGTGGCGCGGTTCGTCGGGAAGAGGCGGCGCTTGCGCCCGCGGTCGCTGCCGGCGACG
AGCGATGACGACTGCCCGCGGTCGGAGCGCGCGCGATGATGGCCGCGCGGGTTCCCCAAA
CACACTACACGAGATACTTCGCGATGTTCTTTTCCTTTGACATGTTCTTTTCCTTTGACA
TGTTCTTTTTTCGAAAAATTTGAAGTATTCTTTATTAAAAAAAAAGGCTTTTTATGTGTG
TTTAATCCCGCTTGTCTTCTGTTTGTGCTTAGTCGTTCTATTAGTGTGGTTTGATTTTGT
ATCACGCTCGTCATTGACAAAGTGATTCCGTTCCGGAATGATACTAACAAAGAATGTGCC
TTCTACTCTGTTACCACGGGTGGTCTTGGGTCCTTACCCTTCAGATGTTCTTGTTAACGG
TTCTTCTCTCTTCGTCCAGCACATTGAACTTTATAGTACACTTAGTATCATTACATTGGT
CCTTTTAGGATGGAGGGTGAACTATTAGAGTTATTATTAAGATGGTGGATGTTAGCTACG
CTTTCATGGTGGATGTTTACTATGTTTTGTCATGTAAACAACTGCATGTCTTTAAATTTG
TCTATCAGTATAAATAGTCACTGCACATGCTTAATAAGGTTAGATTACAACATCTGGTGC
AGTCCTCTCCATATCTGATATTTTTCTGTTGCATCGATAGCCCTCATGGTTATTAAAAAA
TGTACTTGTTTGCCATGTATGTTGCTCAATATATGATTTGTGACTCACCTTGCTTGACAA
GTTGGTATGATTAAGCGTTTTTTGGATCATGAGGGTGAGATGATAAACAACCTTTGGTCC
ACATAATTGGATTAGTGAGGTGGAAGCTTCGGATATAGCGGTGGGCTTTACGGTTGCCCT
AATAGTGAACAGGTCCAGCACATTTACTACCATATTTTTCCCTTCGTAATCTAATCACTA
AGGAGGATCGAAATTTTTTCATGCATAGCTTTGGTTCCCTCTCAACTGATTATTCACTTC
AACTGTTTTTTAAATTCGTTAAGATGGAATGAAATTGCTTATTTAACCACCTATGCTGCC
AATTTGTCCATTAGGGTTTCAGTTTATCCTGACATTTCATATATTTGGGACTTTTAAGTT
GCCCCTATGGCTTTTTGCTGTGCCTGTGGGATGAACATGTCCCAACATTTACTCCATTTA
TTCACTTTGTCAGCTAATAGCCATACATGTTTTATGTTTAGCTGATCATTAAGAATGGGA
AATTTACACTTTCCATACTGTGTTATACATGTTATGTTTGCCTGCTTGAACACCCCTTGT
TTTGAGGTATCGTTTGGGAGCAAAATAGGTGTTCTGGTGGCAACAGCAGTGCCGGTGAGA
TGAGCTTTTGTCCCAGTTTACCACCAAGTGTGTCACTTGGTTGTTAGTGTCCTATGGGTT
CTTTGTAGCCTTCTGTTTTCCTACTTTGTATCTTGAATGTGATTTCATGGTCGCTGGTTT
TTTATCAAGAGGAGCTGGGTTCAATCGCCACTTAGATCAGTGTTTTTTGTGATTCTCTAA
TGCAACAACAGCAACCTTGTGCTTGGCTAAAGCTACAATAAGGATAATATTCTGAACTTA
TTTGCCCTGGTGATGTTGTAGGTTTACAGAAGAGAGAAATTCTGGCAGATCCAATTGCTG
TTGCCGTCATTCTGATACAACCTGACTTGATGACTCTCAATGAAGCTGAATGCTGAAAGG
TGTTGCTGCCTTGCAGAATGAAGCTTTGAGTTCAATACATGGAATTCATATTTGGTGGTG
GTGTTTTGGAACTTGTTTATCTGCTAGGTGTTGCTGCCTTGCAGAATGAAGCCGTCCACA
TTGTCCTTGTTTATCTGCAAGATGCATGCCTGCTCTATTTCTTGCTCTTCAGTCTTGACT
GATGCCTACTGCCTGAGTGCAGATTCAGTGTGATAGTTAGATTCTGCTGATGTGTTAACA
TGTTCATTGTAAACAAATTTCTTGTTAAACATGTGTGATCTCTTCAAGACCATGTGTCTT
TGACCTAATATATTGCGAAACATTCTTC
>Z27kG1_01617
CTCCCCCGCGCCCCTCGGCAAGCTCGCAGTCCAGGATCCGATTCTCGCGTCGCCCTCCCG
CCGCGCCCCTCGGCAAGCTCGCAATCCAGGATCCGATTCTCGCGTCGCCCTCCCGCCGCG
CCCCTCGGCATCTCAACTACCTCGTGATGCCTCCCCCACCCCCGATCTATAAACCAGCCG
CTCGCCACTCCTCCCGTACTCTCGCCCCCGACCTCATGGAAGGATCCGCCTCTCGCGCGC
CCCCGCCGACGCACGCAACTCGCAGACGGCGCCCCCCCAGATCCACTTCTCGCTGGCCGC
TCAGATCCTCCATATCCTGACCTCTCCCTCCTCTTGCTGCAGATGATATGCTAGAGCGTC
AGCAAGGCGGACTCTCCAAACCTCCAGAGAGGGAGGGAGGCAGCAGCCAATGCCCAGCAC
GTACCAATCTGCGTGGCGGGAGGTGCCCGGACTGCGTACCCACGGGCGAGCAGGATTTTG
ACGATCCACGACCCGATGAAGTCGCCGGCGTCGGTGACGCACAAGGCGGCAGTGGCCATC
GTGCGCTGACGCCCAGTCCCTTCCTCTCGCGAGCGAAACGGGGGGCGGTGGTGCCGCCGG
GCGAATGGATTCGTCCGAGAGCGAGCAAATAGGGGTAAGCATTTATCAAGCGGAAGTGGG
AAGAAATGGTACAGTGAAGTGGAGGAAATGACACAGAACACGAGCGAAGCTGGCATCTCA
AGGCGGTCGCACTCGCACGTTCTATTCTTGTGTAGTGCAGCTCCGAAGTCGCTGCTACCA
GGTGCCCCCGTGCTGGGGCATAGGTGCAGTCGCCGCTGCGCCCAGCCTACACAAAGGCAG
CTACCGTTGCGACAACGAGAGGGAGCTCCCAAGGCACCAATGTTGTTGCTGCCAGTTCTT
CAAAGAGTTATTGATGGTTCACAAAAGACCACTGTTGCTCTGCCAATTCACAAAGCCTTG
ATGATTGTTATGATGGAACCAATGTTGAGGCCTACAACAATGATGTCATTGTTCCCATGG
GACCTCAATCTCCAAAAAACCAAGAGGCCGTGGGAAGAGGAATGTGACAATGAGAAGGTT
CAGTTAAAGACTATTGGAAAAGATGTCGCCCTAACCGTTGGGCAAACACCTGGATGACAT
CATCTTCTCTGCTAAAGGCACCATATTCTCTTCAAGGATCCAAACAATTACCCCACTTGG
GAAGAGGAATGTGACGGAGTTAGCACTACCTCCACATAATGGGAAGGTTGGGTTAAAGCC
TATTGGTACCTGCTCCGGCACCGTTGCTGTTCTGGTCTCGGCCGTGGAGATGGAACTATG
ATTAAAAGAAAAGAGAACACTACGGAAGGAACCTACTGATGCTCAGTGTACTGCGACTTT
CCCACGATGCTCATGATGTCGAAGTCTGCAGTTGCTAGACTGGCCCGAGTAATTGCTAAG
TTTTGTAGAAAATGTTTAGGCCCATTTTTGAACGCATGAATTTCGTATAGGCTGTATTTC
ACACGAAATACACAGGAACAAACATTTTTCCTGCCTTCCAAACAGGTCGTTAGGATTAGT
TGAAGTTCCAGTTTGATCATAGGCACCTAGGTCGATGCTCTTTAGTAAGATGTAAGTAAT
ATGTCTTCTGGCCAGGTTGAGCAAGGCTTAGCTGCAGTGTATCAGTGTGGTACAGCTGAT
GTATTTATACTGTTACAATCTAATGAGACTATATGGATTAGAGCT
>Z27kG1_12417
CGCTTCTTAGGCATTGGCCTCTTTCCATAATTCCATCGAGATTAAGAATTATATGAGAAC
CTTAGGATTTGTCATGTAGTAGTGGTTCATGGTTTGTAAATTTCACATGACCGTAGAAGT
GGGCCTAATTGGTTGCCGTATCTGAGCAGCCTGGCCGTGCGAGCCAGGCCGGTGGGGCCT
GGCTGTGCATCACGCGAGCCTGGTTCTCCAAATGCGGAGATTTTGGCCGCCTCTCCACAG
CCTGGCCCGAGGTGTTTTTTTTGCATCGCTAGACACAAGCTCAGCTGCATATGCGACAAA
CCAAACAAACGATAAAGTAACACGAGCCTGGCTGCATGGATACGACCTACAACCAAACGC
ACTGCGGCTGCACACCGTGAGCCTGGTTGGCCTATACGCAGGCTACAAATAGGGATTATT
AGCAGTAACTGTACAAAGTTGAGTAATGCTTTAGAGATTGAAACTGATTTGTGCTGTGCT
ATAAATGTCAGGTGAATGCAATAATTTGTAGTTAATTTAACTAACAATGGTGCTTTTTAG
TTTGTTGCAGCCAAGTCAGGTAATATCGGGCTTCTGTC
>Z27kG1_18545
CTCTCTACTCCTCCGTTCTCTCTCACGCGAGCAGTGCATCCTTGAGCCACCGCCGCCGTG
AGGAGCTCCGCCCGTCCGCCGTCATCCGTCAAATCAGGTGAATCTGCCACCACCTCTTCT
CCTTCCAGGCCCCCTCTTCTCTTCCCCCACCGGCCCCTTTCCTCCTCCACTATTTGTGCT
TCTGCCATCGCCACCTTCCTCCACGCCGTCAGCAGATCTGCTCTGTCTTCTCCTCCCTTC
ACCAGATCTGCTGGGTGCAGGGAGCTTCACAGTGATGGATCTGAAGAGAAGTGGGAAATG
GCAGAAAAGACCCGGCAGCTAGGTATTGTGCACGTCTCTGTGTCCGTCCGTCGCCGGATC
TGGTCGTAGTGGAGACGTAGTGTCTGATCAGGCAGCAACAGCAGCGACGCGTCGATAGAT
ACTAGTTGACGATAGGGTTGCTGTGGCAGGGGCAGCTGCGTGTTGGACGACGACGCGGTG
CCCATGCCGTTGGCAAGCGTCGCGGCCGTGGCGGCACCGCCCAAGGCGTTGGCGGCCACC
ACAGACACGGTTGGCCTTGTAGGAAAACACTAATAATTCTTGTTTATTAGTGTTGTCTTG
TCTCTTGGTTTAATACCATCCAAAGAAGTACTGTCCTGTCAGGAAAACACTAATAATTCT
TGTTTGGACGAATCTTCACTCCACTTGGATGGTCACCATGCTCAGTTGTGATAACAAGAC
AAATCCAAGCTGGTTACCAACGCCCGATTGCACAAAAGCCATTTTATTCGAATATATCCA
AATGCAATCTGTAAAAAGATTACTGCGAATCAGTTTAATCCCAGCAAGAATCTGGGAATT
TTCTGTTGTTGCTTTGTGCTCGCACGAGCAGCAGAGCTAGCACTGGCATTCATGGCACTG
TTGTGAATGTGAATTCTACGCACGAGCAACAAGAATCATGTTTTGTTTCTTAAACTTTTA
ATTCTTCAATTGTTGTCTCATGTTACTCTCTGCTTGGCGGAATTCTATGCAACAAGAAAC
CGGTAACTGTGCTACTATACTCTTTCCATAACAATGGCAGTGAGCATCCTTCTTCCGATT
TTGTAAACTATTTTATTGATGAATTGAACTTGGTATGTCATGGTGATATGAACTCATGTA
TCGTAGTTGTTTGATGAACTATGGTTATGTGTTGTGATTTTGCTTGTGTACTTGAACATC
GCTGGTGATGAACTATGGTTATGAGTTATGGTTGGGTGAACTATGGATATGAACTCATGT
TTTGGTATTATT
>Z27kG1_18145
CTTCCTCGCTGCTGCGCTCGTGCCCACACGGAGCATCAGTTCTGGCGCAGCAGAAGCAGC
CATCCTCGCCCAGGCTTTGCTCGGCCTCCTCTCCATCTCTCTGCGTCGGCCTCTCCTGCC
TGCTGCTCGGTCCCAAGCTCCCTGTGCGCGCGGTACTCTTCCTTCCCATGTTACTGCGCG
CTCTACCTTTCTTCCCATCTCCCTGCGCTCGCCGCGGCTCCCTGCTGCACTGCAGCTCGC
CGCGCGGCTCTCATGGCGTGCTCCTCTCTGCCGAGCGGCTCTTCCCCACGATGCCGTCGA
ATCCCGTCTTCCTCTGCTCGCGCGGGCCGCGCCCCTGCTTCCCCTCCTTAGCCGAGCTCG
CCGGCCGGCCGCTCGCCCCTGTGCCTTCGCTCAGCTCGCCATGGAGGTTGTCCGCCATGG
TACTCTGCATCCCGAGCTCCCGTGCTCGCGCGGCTTCCTGCTCGTCGGTGCTTAGACTGA
AGCTCGCCCGGCGCGCCCATCTCTCTGTCTCCCCAACGCTCGCCATCGTCTCCTGTCTGG
TCGCGCCCTGCTCCGCCGTCGTGTTCTAGCCGCGCGTGCTCTGGTGGCCGCCGTGCTGAT
CGCCGGCTGAAACCCCTTTAGTGCCTGACACTGCATCTCCCTGGTGTTCGCCTCTGTTTT
CCCCTGGCGCCGAGCCCCTCCACCCTGTCCTAGCAGCAAAAGCCCAGCCACTGCGCAAGC
TACCTGCTCGATAGAATGTTCAGCCGCTCGTCAGATCTGCGCAGTCCCTGCACGATGTCG
CAAAATCCGCTCGTTGTCGATGCCGCGCTTCGTGCATCGTGTGTTCGACGAAAATCTCCA
GCATGTGGACAGCACACGCGTGAGCCGAGTTTGGTTTGGCCAGTTGTTCGGTTTGCGATT
TACTCTTCCTGCGATTATAGTACTCTGATGGACCCTGTTTTGCTCTCGACCTCTCAGCAC
GTGGGTTACAGCATCAGGTACGATCCAGTGGTAAGAATTCGTCATGACGTCGTGTGGCTA
GGAGATGGGAGGTAGGTCAGTCTTCGGGCAGATCCGATGGTGTAACAGCAAGGCTCGTAC
GACACTCGTCTGATGCTCGACAAGAAGCCTGATTCGGGGGTGGCTACCCCGTCTTCTTCG
TCGTATGGGAGTCATCGTGCTTCCGACTATCTCGTCGAATTAGTCAGGGTAAGCCAATTT
GTTAATCATGTTAGTGGATTGATGAATGGTCTGACTAGGTATATTAATCGTGATGATTTT
GCAGTG
>Z27kG1_15511
TCCATCCATTCATCTACACACGCAGTTGCAGCACATACAGCTAGCTAGCTCGTTACTGTT
TTTGCAGCTGATCTGATCGACCGACGCGACCCACCGATCACGATCATGAGCTACCAAGCG
GGCTACCCACCGCCGGGCCAACAGGCCTACGGCGCGCCTCCGCCGGCGTACGTCGCGCCA
CCGCCGGCGTACCCGCCAACGGCCCAGGACGGCGGCGCGGCGTACTACGGCCAGCAGCAG
ACAACCACCACCAGCAGCAGCCGCGGCGGCGACGGTTTCTGGAAAGGATGCTGCGCCGCC
ATCTGCTGCTGCTGCGTCCTCGACATGTGCTTCTGAGGACATATCGTCGATCGATCGACG
ACGGCCAGGGCATGCTAGCTAGCTGATGACCGGCCGGTACGTGCGTGGTTGATGATCACC
ATCATGTGCTGCTCTAGTAGCTGCTGTGTCATTATATATTACACATCGTGTATACATATA
TACGTATACGTACGTACTCGTACGTCTTCGAATTCATTCCTGTGGTTATTGTATTATACA
TATGCAGCACACTTTGTACTCGTACCCGTGTCTGTGTCGTGTATTCAATTGTCGAGACAT
TCTTTTACGATTCTAATGTATGTAGTATTAATTACATGCT
>Z27kG1_15931
AACAGAAGGTGCATCGACTTCTGTTTCACAGGCTAATGAGCTCAGTCAGGACGTACTTGA
TCCTTTTGTACTTAAATATGACGTGCCATCAGTTTCAAGTCATGCTTATTCAAACATGAA
CACTCCACAACCTAGCACAATAGAGGACCCACAAGGAAACAACCAAGCACATACTCTTTC
CCATTTGTCTAACATGATGGATTATGGCTCTCATCAAGTGACTCCTCCCCCTCACGATGA
CTTTGCGGACAGATGTCTCAATTCTAGTGGTGCAGCTACGAACAACAATCTGATGTCCTG
ATCGAGAGCGATGGAGCTAATGTTCAAACTTGTGTGTTTGAACTTGTGAACTAAAAATGT
GAACTGTGGATGTGAACTTATGTGAATTTGTGAACTTATGTATTTGGACTTGTGTGAAAT
TGTGATATGAACATATATCCATGTGTTTG
>Z27kG1_17654
CCAAAGCGTCCATAGGTTGAGGACCTCCATGACACCTATGTTGGTGTGGGTTGTGCCGCC
CCATCGTGACCGTCATCGATTGGGCCTCCGAGTCCAGGAGAAGACCTCCGATGAAGAAAG
AGACATGCTGCACATGCACGAGGGTACTTGCAGATAGATGTCGGCTCTATGGACGAACAC
TCGACCAAGTCAGATGAGGAGTATGAGGGCCTAGCCATGCGAGACATGATGGCTACCGGT
CCAACAATGAGCAGCAAGCTGTGAGTTAAAGATGAACTCACCTGTCCTGGAGAGCAACAT
CCATAGGAGTGAGGCAAAATGGCGGGTACCACCACAACATGGACCCGTTCCTGAAGATGT
CCAAGGAGGTGGTAGCCGACACCATAATGTCTTGCGCGTCATTGTGTCACCGGCCGGCAA
CACGCTGCGCTGGTACCGGCGGGTGTTATGTTTCTTAGGCGTATGTTTCTGTGCTTTGAG
CTGTGCTATAGACTGGTTGTGCCAACTACTGATTTTAAAAGAAAAAGGTGAGCTGAAAAT
CATTGTTGAAAACAAACATGTAACGGTTCGTTCTCATCAGTTGTGCCAACTACCAATCAT
TTCATTGATC
>Z27kG1_11238
TTCCAATCTCCCTCCCGATCCGCCCATCCGCCGACGCCAGCCATCCATGGACCGACGCCT
CCGCTCCCCGGCGCGCCGTCCCGAGCGCCAGCAGCTCGCGGGCAGCGGCAGCCCGCACCG
CTTCCTCCGCCCGGGCGCGCTCGCGCGGCTCCGCGACTCCAGGGTCCTGGCCCGCTCCCT
CCGCTGTGCCGCGCGGGCGTGGGCGCCGCCCTCCTCGCCTCCTCGCTCGCCCGCGCCGCC
CGCCGCCTGGGACGGCGTGCCATGCTTCCTCGGGCCCGCCTCCGCCACGAGGGGGATGCG
GTACCCGTTGCGGAAGAAGCTGGCCGCCGCCCGAGCCGTGGTGCTCCTGTCCCCACCGCT
GGATGTCGTGGAGGCGTTCATGGACGCGTTCGCGCCAGCGGCGTCGCCGGACGTGGTCGC
TGCGCACTGAGCGAGTGAGCGGTAGCTTTTGCGCTCGGTGCTCGTCGACATTCTTGGCAT
TATTGCCAAGTTATTAGATACATATATGGTATATTATATATAGTGTGCAGACGGATCCGG
TTATGTTTCTGCTAGCTTCTTGTATGGATCTAGAATTCGTATAAATCTAACTATCTAAGA
ACTGTTGTTCCCAGTGCGTACAGATTTCGTTTGTGCTCCGATTTTTATTCT
>Z27kG1_15730
CTTGGTATACACGTCTACCAAATGCCTTCATCACACAAACCGCAATTCTAACATAACCTT
CGCCTCACACATACATACACAACATCAACCATATTGCAGGAAGAGTAAACCATAACTGAA
CAACCTGGTGGAATCACACCCGAGTCGGGCATGCTATCTACGGGTTGGGCATTTTGTCGA
ACAAGTAGAGCGCGAGGCGCGGAGTCGAGTAGTCGACAAAGGGCTGCAAACAACGACACA
CTGGTTCAAACATTTTATCGAGCATGCTTAGCACGAGACGATGAGGACAGCGAGGTGTTT
GCCGGGTTCGACGATGTCACGGCTGAGGCTGCACAGATCGAGGACGCTGCTGCACGCGAC
GACACACGGCGAAGTCCCAGCTCAGACGTTTCTCCGAACACCATCACAAATGCCCAAACG
TCGCCGCGGAGGAGCTCGGCGTGGAATAAAGACGGCGACCCGAGCAACACGACCGCAGGC
GAAGCCCTGCGCGCACGCGCAGAGGGAGACCGAGCGCACGCAGCGGAGTCCGGCAGTCTG
CAGCCTGGGCGCGATGGCGTCTGCGGCCAACGTCAGGGCGAGGCAGGCGGCTGGCGGACT
TCACAGGGGTGGCAGACGGCACTTGAGGCTGGACCGACGGCGAGCACCAGAGAAAAGCGG
GGACGACGACCAGGGAGCCGCGGCCGGACCTGAGGGAGATGAGGGAGGTCGAGCGCAGCA
GACGACCGACGTGGTGCAGGACGCTCGGCGCTAGAGATGAACAGCGGTCGGATGGTGTAG
GAAGGGATGGCGTGAGGGGGTACGACAGCTAGGGAAACTCGCCTGAGCGCGGCTCGCACG
GGGAGAAGACAGGGTCGTCACTCGACGGCTTGAAGAGGATAAGGACGACGACGAGTCGGC
GAGACCTGGTGGTGCGGTGAGGGAGGAGCAGAGGGGGCGCGGCAGGCGAATAGGAGACCA
ACGGCCGGTCCAGCGGCACCGGCGAGGTCCGAGCAGGACACCATGGCGGCAGTCTTGGGT
GCGATGTGAAGGTGCAACGTCGGGGAAGACGGCGAGCAAGCGCAGCTGGCCGAGCTAGGA
GAGGGCGGAGGCATGGATGGCCGGCGGTGGCCTACTGGAGAAGATGGATGGCCGGTGATG
GAAGAGCTGAAGAGCACGACGTTTGAAGATAAGCCTGACAATAGATAAGAGTAGTACCGT
TTGTTTGGATTATAATATACTTAAATTATACAATCTAACTTAAACAATCTAGCAGGCAAG
AGTATATTTATTTCAGCTTATAAATTATATAATCTGAACTATAATATAGATTATATAATC
TAGATTATAATCTACTATATGTACCTGT
>Z27kG1_02688
TTTTTTTAGATAAATTCAACTATATTCAGTTGCACGGATTAGCACATGCAAAGCCGCAAA
CTTGACAGAGGAATGAAAGCAATCATCAACTTATGACACGCTCTTGAAGACCGTTCAAGG
TCCAGCCAGACAGCAATCACACAGACAAGCTCTACTAATAACATATTAACAATTGAAAAC
CAAAATAAGCAACCACACGCTAACACTTCATCTTCAGCGAT
>Z27kG1_09094
CAAAAAATAGCAAGACAATAATAATCATACAAGCACAAAAAGCTCTAAACATCTTCTTCA
ACTCGACCATATTGTCATTCACCTTCTTCAATTTGACAGCAAATTTGTTCCAATTCGTAG
TCACATCTGCCCTATTTGCCGCTCATTCGTCCCACATATTAGACACCATCATCTCTCCTG
AGCCACCCACCAACCCTGCCCCTTCAAGCATCTTCACATAATCGTCCATCCACATGAAAA
AATTGCATATTTTAAGAACCTAAACAATCCAAATAAAGTTTCACAATTCAGCAGTAAGCA
CAGAAATGAAATCAACCGTAATGGGCAAATAAGGACATACCTTATCTTGTTGTGGCTTGC
TTTCACACTTCACGAACTCTCCACCAAAATTCCCATTCTCCCACCTTTTCGATCTGAGTC
TAACAAGTGACTCCGACCTTTCGCATTTGGGGCACCGAATGAGCGATACCGGACCATACC
TGGGCCATCCTTGTCCTCCATCGGAGGAGCCGCTCGCCTGCGACATGCGTGAATCCATGC
TACTAAACACAAACACAATTGATAAAGAAAAAAATGCATGAACAACAGCACTGGAGAAGA
TCGCCAGGCTACCATGAGGAGAAGGTGACTTACATCGCGCCGTCGACGAAGCAGGCCGCC
GCCGAGGATGTGCGGTGCAGGAGAGCGCAGGACCAACTGGAGGACTGCAGGCGGCCGAAC
CCTAAACCCTTGGAGGACTGCAGGCGGCTGAACCCTAAACCCTAACCTGGAGGCACGAAG
CGTGGGGCGCGGACCAACTCGAGAGGCTGGAGGCACGGAGCAGCGGGTCCCTCCCGGCGG
CGTCTTCCTCCTTCCCGGTGGGTCCCTCCCGGCGGGGCGGCCGGATCCGCGGACTGGAGG
CAAGCGCGGGGCGCGGACCAACTCGAGAGGCTGGAGGCAGGCGGCGTCTTCCTCCTTTCC
GGCGGGCCGCCCCCACGAAGCAGTGGGTCCCTCCCGGCGGGGCATCTTCTTCCCTCCCAG
CGGGGCGGCCGGATGTGCGGAATGGAGGCACAGAGCGCGGGGACGGAGCAGCAGGTCCCG
ATGCGAGGACCTCGGACTCGAGCTTGGCATGGTGGCTCCAGATCCGCCACGAGGACCTCG
AACTCGAGATTCGCCACCCAGCTCTGAGCTTCCAACGGGGAGATTCGCCGCCCAGCTCTG
GCCAGGCGCTTGCTCCCTCCCGCGGCGGGCGTGGCAGCTCCTACCAATGGCGTGGCGGGC
ATGGTGGGTGGGCGGCGGCCGGGCGTGGTTCCTGGGCAGCGACCGGTTGAGGGCGCGGGT
GCGGTTCCTAGGCGTCGGCCGAGTTGCTGTGAGTGGAGTGGAGAATTTTTGCAGTGGGCC
CGACCTGTAAGACACGTGGAAGTGGATGGAGACGGCGTCCAGGCGTATTTGTGAGCAACG
AGAACGAGAATCGGGT
>Z27kG1_17452
CTGGCATTTCTTCTTCCCCGCGCGCGCTTCTTCTCCCGTGCGCGCTCCTCTCTCCTCCCT
CCACCTCTCTCCAGCCGCGTGCCCTCCCTGCTTCTCTCCCTCCTCGGCCGGCGCTCATCT
TCCATGGCGCTCAGTCTCTGCTCGGCTCTCACGATGTCTCCATCTCCTCCCATCTCCCTC
TGCCATCTCCTGGTGCCGTGTCCGCTGCTTGCCCCCATGGCGCGCCCTCCAGCTCAGAGC
TCCTCTGCGCGCCGCAACTGAGCTCCTCTGTGCGCGCCGTCCAGCTCCAATTTTCCTCCC
ATGGCGCTCGGGCTTCTCCTGCTCCGACTGAAGCTTCCTCTGTGCGACGCTCCTGTTCCC
TGGCTCGCCCCTCCATGCGTCCTTGGCCTCTGCTCCTCCCTTGCCGCGTCTCTCTGGTGC
TCTGCGCTGGCCACAGATCGGAGCTTCGCGCGCGTCTTCCTCACTGCTCGCCCAGCTCCC
CGCTATGCCGCGCGGTTTCTCTGTCTCTCTCTGCTCGTCCGGTCGGTGCCCATGGTCGGT
CTGTGTTCGCACCCTGGCCGAGCTCCATGCCATGGCATCTCTCTGCTCGCTCCTTCAACT
TCGCCGATTCACCAAGCTCTCACGGCGCCCAGCCTCTGTGCCGAGGCCTATCAACTCTCT
CACCCTCGGCCGGCGCTCTGCCCAATCCCCACTTCGGTCACTTCTCCCTGCTGCGTGTGT
CGAGCTCCTCTGTTGCACGCACGAAGCTCTCTGCTCGCCGAGGCCGGTTCCTTGCTCGCG
CCGCGGTTCTCTCCCAACTCCCTGCCGCGTGCTCCTCGTCCGGATCGGCCGCGACCTCGC
CGTCGTTCCTCAGCTCGCTGCGCGCACTGCTCCACTGTGTCGATCCGCATATCTCCTTGA
GTTCGTGCGTGTGCGCAGCTTCCTCAAGTCGTCGTGTGCCCAGCTCGCCGGTCGAGCTTC
TCCCTCGCGCTTGGATCCGGCCGTTAACGCCTAGCCATATGTTCTTTTTCCCCCAGCTCG
TGGATGTCGTTGTTCCGTGTGCTTGGCCTTCAGAGTTCGTCGGCCATCACGACATCCCCG
ACATCCCCGTCTATCGCGCCATGCTTTGGTTGTTGATCTGCGCAGTTCCTATTCGACAAT
CGGTTCCGTCTCCGTCGAACTCATATTCGTCATCCCGCCAAACTCCTTCAACACTGCCCC
ACCCCGTCGTCGTTGTTCCGTCGCCTCGCTTCGACGCCAGTCCCTACGTGCTGTCTCCGA
CTTGTGTTCGCGTCGACAAAAGAATCCCAAGAAAATATAGAGAAGCAAGCTCCTGGTCGA
TGCCCAAGTGCTCGGTGAAAGGCCAGAACCAGAATCATCGTCGTTTATGCGGAGTTCTAC
TTAATATAGAGAGATTCCAAGAGTTGTGGATGGAAAAGAAAGTGAAGCTCCATTCCATAC
TCGTCAGTTGTTTGATCGAAGACTTCAATCGAAGACTGTCATCGTTCCCGCAAACACTGA
ATCAAGTTGATAACGGTGAGCTAAATCACTATTTTTACTATAGATTTTATGATCGTGAAA
TAAGACGCGTAGTTTGTGTATGAAGTTTAAGTTAGAAATACCAGTGATGCGAGGTGTGCT
TCGTTGTATTTAGTTATCAAGTATATTTGAACTAGTTCTATTTTGCAGAGTGTAGTATTT
CGGTGATGTGTAGGTTAACTTTAGTATTTTATGCAATTATCGAT
>Z27kG1_21117
GGCAACGCCATTCTTCTGTGTTCGCGTGTGTTAGAGGATTGTGTGACATCGTAGGCGCAA
TTCATGTATCGTCGATCGTCGTCGAGCTGTGCATTTTGGCAGGTGGCGCCAACATCAAGT
ATCAAATCTCAGTGTGTAATCCCACACACAAACCCGATAGTGACGAAGATGGGCGACAAC
AGGTCGTCAAGCACTGTGGCATGCGACGTGCAGGAGAGCTCGCTCATGTGGCCAATGCTC
ACCCGCTCCAATTATTTGGAGTGGGCCATGTTGATGCAGTGCAACTACGAAGTGAAAGGG
AATTAGGCTTACACCTATTTTCCTAATTGATTTTGGTGGTTGAATTGCCCAACACAAATA
ATTGGACTAACTAGATTATACAGGTGTAAAAGGTTCGCACTTAGCCAATAAAAAGATCAA
GTATTGGATTCAACAAAGGAGCAAAGGGACAACCGAAGGCACCTCTGGTCTGGGGGCACC
GGACTGTCCGGTGTACACCGGACAGTGTCCGGTGCACCACCGGACAGTGTCCGGTGCACC
AGAGGACTCCAACTCAAACTTGCCACCTTCGGGAATTTCCAGAGGCACTCCGCTATAATT
CACCGGACTGTCCGGTGTACACCGGACAGTGTCCGGTGCTCCAAGGAAGAGTCGCCTCAG
GAACTCGCCTGCCTCGGGAAATCACAGCGGCTGCTCCGCTATAATTCACCGGACATGTCC
GGTGTACACCGGACTGTCCGGTGCAACTCCGGAGCAACGACTACTTCGCGCCAACGGCTA
CCTGCAGTGCATTTAATGCGCACCAAAAGCGCGCAGAAGTCAGGCACGCGCGCACTGGCA
CACCGGACATTGAACAGTACATGTCCGGTGTGCACCGGACACTCAGGCGGGCCCAGAAGA
CAGAAGCTCCAACGGTCGGAATCCAACGGCTTTGGTGACGTGGCTGGCGCACCGGACATG
TCCGGTGTGCACCGGACTATCCGATGCACCATACGACAGACAGCCTCCACCAACGGTCAT
GTTTGGTGGTTGGGGCTATAAATACCCCAACCACCCCACCATTCATTGCATCCAAGTTTT
CCAGCTTCCAACCACTATACAAGAGCTAGCATTCATTGCAAAGCACACCAAAAGAGATCA
AATCCTCTCCCAACTTCACACAAAGCCTTAGTGACTAGAGAGAGTGATTTGTAGTGTTCA
TTTGAGCTCTTGCGCTTGGATCGCTTCTTTTCTTTCGCATTCTTTCTTGTGATCAAACAC
TCACTTGTAATTGAGGCAAGAGACACCAATTGTGTGGTGGTCCTTGCGGGAAGTTTGATT
CCCAAGTGATTTGAG
>Z27kG1_06543
CGACACGATGTCTCCAGAACTCTCTTGGGTGATAGCTTCCACAGGGCGACGACCTCCATG
AAAAACGGCGAGTCTTCATTCCCATCGTCGTCTCCGCGCTCTTGGACCATACGAATCTCC
GGTCGAACCTGGTGTCGTCCGCCCGCCCTCTCTCCCGCTGCTCCCCATCGCTCTTTCGTT
GTGACTCGCTCCCTCCCTGGCTCCCCGCATCGCTCCCCATCCCATCTTGTCCTGGACACC
TGGGAAGCCTCCTGTTCCTTTTAGTTTCATTCTTGGCCACAGACTTCACGTGCCCACAAC
CCCAAGGAGGAGAAACCAGGCTATGACCAATAGCTATCAGTTCCTTCAGTGTTTTACGCC
CCTCTCTGTGAGCGGAACAAGGTCACCATGGAGCGTGTGGTGGGGTTCGGCAAGGAGGTC
GTGCTGAAGCAGCGGCGGCGGATGCGCTGGAGACTTCGCTTGGGCTCCTCCAGCGTCGTG
TACGCCTGACTTCGCTACCCCCTCGTCGCCCGCCGAGACGCCGTGCCCAGAGGTTAGCAG
ATGCACATGCCAGTATTGATAAATCAGCATGCATGCTAGCTGGAGTTATGTTTTAGAACT
TGCCACACATGCATACCGACCTGTCTCCTATAATGCAGACTTCCTTTTTTATGATGACCT
TGCAACAGTATATTCAGATATATGATTTTACCATAAGCGCTCCATCTGAGATCAGTATGT
GTAATTCTATTGTGGATGGAGATTGAGGCGAATGATACAGGACTTGAAAAGTC
>Z27kG1_11145
CAATATTTATGGAGTTCTTGGTAGTGAGACTTCTTGTCTTTGGAACTAGGAATAGCCTAT
CCATTCTGTATAACACATAGTTCGAACGCGGATGTGAAGGACAGCTCGTTAATAGGGTAC
TGTTGCTGTAAATTCCAAACCCGTGAGTGCCATTTCTTGTGATCCTGTTGGAAGTGCCCC
TTGAATCCTTGATCTAGTATTGCTATTTAATGCAGAGGATGCAAGTTCCACTTATTTTCG
GTCATTGGGATTGGGTTGACCCAAAACTTGCTAGAATGAACTAAAACGGCCTGCCACCTA
ATTTTTTTAGGGGGGTGAAATGAACTAAAATGTCATACCACGTAATTAATAATTAATTAC
CTGAACCCCAAAGCACCATTGGGTACCTGCTTGCATCCCTAAATGCACTTTCAGAATATG
ATGCTACTTCATTGAAGTGGCTGGCTACAATGGTTTCTTTTGAACTTCTGATATTTTCTG
TCTGTACTGAAACTATCTGTGGCTAAATTGTGATGAGTGTGCTTGTTTCCATTTGGACAA
CTTGCTGACATGCATATATTAGCCAGGTATGCATGACAGGTGTTCTAACGGATCAAATAG
TGTCTATAAGTAACTCCACTGAAATTCTCTGATAGCCATGATGCATGTTCTCTAGATAGC
TAATGAATATATGGGATGATGGAGGAGATAGGGGACTGAGATGCTGCAAATTCATTTCTC
AGGGAAAGCATGTAGGTCTTCCTGGTGCCAGTGAGCTACATAATGAACAATCAGAATGTA
AGCGATATGTAGAATATAAGGGCTAACCATCTTGTACTGTTTCTTGTAATTTGTCTAAGT
TCAAGGCAGACCCTCCCCAAACACTACCAGTGGCCATGCTTTTAGAACACTGGGGAAAAA
ATTAGCTGAATATCATGTAAACACCATTACAAGGCAAGCAATTCATTGTTATATTTTGTG
AAAACAGCATTCACCACACCAGGAAGATAAATGGAGCATTTGTGCTTTCTAAGTTTCAAA
ATGATTTTAGACTACTTATAACAGTCATGAGGGTGGCTCTCGCTGCACATGTAGGTAACC
TAGTGGAAGCAAAGCACATAATCTACTTAATTCTGAGAAGAGTTTTACAGACGTATGATA
GGTTTGTTCTGTCTTATGGTATCTTTCACAGAAAATGGAAATAACCAATGTAGGAATGTG
CATTTTCTGTTCTGAAGCAAATGGTATTCTGAAACATGGACATGTCGTACTACTTAGGGT
ACGGCAAAGGTGCAAATAATGTGACTGAAGCTAGGTCAACTATTAAATTATGGAGCATTT
GGTTTGCCATTGTTTGATGTGTTGGAAACTGCACCTATGTCTGCTTTGCCACTGATGTTT
TGAATGGCATGCTGTGCACCTGTGAGAGCGTGATAAACCGAGTAGAGTCTCTGAAAGTGT
GCTGCATTTGAGCAAATTGTTTCCTTTTTCAATGTGAGAAATGTGCTACATTCACATCTA
GAACAATCTGAAAACTTCATATTATTAGTTCTATGTAAGTGAGCTATGAGTACATGCTAA
ACTGAATATCTGCTTGACTGAGAACGTGTACGTACATAATACAATAAGGAACTGCTATTT
GTGTTATATGGTTCAGGTACCAGAGCTTGGCCCTTTTTTTCAGGCTGGAGCCATGTTGCT
AAAAGACAGGCATACTGACTCAATGTGTTCATCGTTTTGTTTGTAAAATAGACTGGGGAA
ATCACAGTGCTAACGAATGTAATATGATACTTTTATGCAGCAACGCCCGCATCACCCAGT
CCGGCCAATCCCATCTCAACTGTGGTGCAAAAACTTTGGTAAGAAGGAATACTGAAGGAC
CCTCCAACTAGCATGAAGTGCGGGCACCTTGCTTTTGCCTTCTTTTTGTGGAAACCTGTG
CCTAGCCATAATGCTGGGTTAAGTGTTAGGAGCATCTCTGGAATGCTTCGCGTAGTATCT
TTTGATTCTTCTTTCCTTCGTGTTACATGTGAAATGCCTGATGAACTCAAATAATGACCG
GTGATACAAAAGCCTGTGATGAATTTACTCGAGGGTTTTGATCATGTAATTGTAAACATG
GCATGTCGTCTGCACACTTAATGTTGAAGCTTGATTC
>Z27kG1_12308
GCCGGACGCGTTCATCTCCGGCGCGGTGTCAGCGCTCGTCGTCACGCCGGAGCCGGACGC
GTTCATCTCCACCGCCTCTTTCGCGCCCGGCGTGACGACGAGCGCCGACCGCGCGCTAGA
GCTAGACGCGCTCACCTCCGCCTCCTCTTCTGCACCCGGCGCAGACCCAGACATCTCCAG
CATTATAGACGACTTGGAGACCTTGTTCGTTGCAGGATCGGGCATGCAAGCGATCGGCGA
CAGAGGCGTGCACCCCGTCGACGACTTCTATCCGGACCTATTCCAGGCGTGGCGAGAGGA
TGTCGCGTCGCGGGCGTGGCGAGAGGATGTCGCCCCGCGGGCTGGGCGAGAGCATTTCGC
GTCGCGGGCGTGGCCACAGGATGTCGCGCCGCGGACGTTCGGCTACTACGACATACCTGC
CGCCGACATCCCGCTCTGTTCGGAGTGCCGCATCCGATCCGCACAGATCGAGGCTAGACA
TTACGACCATTTGGACATCTGCGCCCGGTGCTACGCCAAAAAGTTCGTCTGCCCGATATG
TGGCTATGATTTGGGAGTGCCGCCTTCGACCGGCACACATCGAGGCTAGACCTTACAGCC
GTTTGGTTCGTCTGCCCGCTGCTTATTACCTGGCTACTGTAGCGTTCAGATACGCATCCA
TTCTTGCTGGTAGCATATTTGCGAATTGCAAACGATGCTCTGTTCTGTGAATTGAATTCT
TGCTGGT
>Z27kG1_03013
CGAGAGCAAAAGATGGAAATGGAAATGGAGTCCACTTGGAAGACCCTGTTCCAGCGGAGG
GTGGTGTTGGCGGCCAAGCACTGCTACAACGTCCACGAGCGACTCCTCAAGGTGCTCGTG
CCCTTGAACGCCGACTTGCAGGACAGGCGCCGCTACCCGGGGCCCTTCGCGGAGGCGACG
CGGCGCGAGCTCGAGGGCGCCTCGATGGAGCTCGGCCTCGCCGTCGCCAGCATGGGCGCG
GCCCGCCACCTGGCGCTCCGGGGCGGCGCGCCGTGCCCGAGCGCGCCGTTCGACTCCGTG
GACGACCTCGCCGGGGACCCCGGCGTGTGAGGGCGCGCTGGAGAAGCTCGCGAACGCCGC
GGCGCTCGCCACCCGCGTACACGACGCCCTGGAGCTTGCCTGCGGCCACCTGCGCGCTGG
CGAGGTCCTGCTGGCTCTGGACGAGGCCGGCGACGGCGACGAGCAGAGCCCCAGCAGCGA
GCAGCTTATCGGCGTTATGGTGCTCTCGGAAGCGATGTTGAAGGCGGCGGACCTCGCCAC
GGAGACCGCCGAAGCGCGCGAGGCGGCGTTCGGCTTCATCGGCCGCCGCGTCAAGTGAGG
TCCTCCGGTGTCAGGAATCCGCAGGACTCGGTGGTTCGATTCGTCACCCGATCGCCTGTT
TGAGTTTAGTAATTCTTGGAATGGTGGAATAACGAACGTGCCTGTTTAGTAATTCTTGGA
ATAACGAATCGAACGTGACTTTTTTTTTGTTGTGATTTGGTAAAATCTTGGAATGATGAA
TGGTCCATCCACCATGTGCCTTGCGGCTAATGTGGGTATTTTTCC
>Z27kG1_02689
GCTGAGCCACCACCAGTCCTCCGTTCCCGAGCTGGTTCGTCGCCGCCGTCCGTCGTCCTG
CTGTTGCAGCACCTCCGGAGGCAAGCCGAGCCGCAGAGCCGATCCCGGAGGACGACCAGC
TAGAGCCTGCTGACCAGGAGCCTGACGTCGAGGAGGAGTACGTGAGTGAAGGCAAGTCTC
ATCGACCCCTTACGCTGATGGTGTTTGCTCCTAAGTGAGGGAAAATATAAAACCTGCTAT
ACATAAGAGTGGCATGAAATGATACACCTAATACTGAGTGGATGAGAGAAACCTTTGACT
GATGCCTTGATGCATGATAATTGCATAAATATTTGATACATTGACACTTGATGAAACTGG
ACGGGAATGAAACCAGAGCAGTGGGGTAAGTGTTGGTGCATGCGCTACCGTGGTGGTAGA
CTTGCGACCGAGTTGTCATGGTGACATCTCAGGTTTGCTAGTTTTGGTTGGTGGCTGCTC
TGGTGAACCATAAGGACTGTGTGTTGGGGTGCCATCTCACCTAACTTTTTTCCAGTGCGA
CCACATGAGCTTGTATGGGCAAGCCTTAGCCTAATCCCACTGGCTAGCCTGGTAGTCGTC
CGAGGTGGATATGTTTTGGGTTGGGGACCTGAGCGGTCAGAACCCGGGGATTGTGGGCGG
CTAGGCGAGGTTGAGCCATGGTTGGGTGTTGACTATGACAGAGCCGTCTTGGGACGGTGA
TGTGCGTGTGGGTACAGCGTACAACCTCTGCAGAGTGTATAATCCATTTGAATGGTCTGT
GTCCTCGGTGTAGGACAGGTTATGGTGTGGACACTTCAACTAGTTGAGCTACCTGCTGGC
TACGGAGGATGGTTATGGGTTTTACTTTAGTTTGCACTCATTAATCACTTATACATTCAA
CATTTGTCAATGATTCATGCATATTGTAACTCCCTCACCGTAAGGGCGAGGTGGGACCTG
CTGAGTACCTTTGTGCTCACCCGTTGATGATTTGATGCAGAGGATCCTGACTTTGTGCCC
GATGAGTAGCGCGTTCCTACACCCAAGTCCCCTGTGGTGCCATTGTGTTGTAGCAGACGC
CATGTCCGATGAGGAGCTCGCAGTCGCGTTCTTCGCCACCACTATTTTATTTCTAGTTTC
TATTATCGTATTATTAGAATGTACTAAATAAAAGCCTTGTATTTTATGGCACCACTTGAG
CATTTTACTGGAACTCTGCATTCTAGT
>Z27kG1_07826
CACCGGTACACTGCTTGTATTCATTCTGAATACTTAACATCGACAAAGTACAATTGACTT
TCCTTAAAATACTATTAGCAGGTAGTGTCCTTGTCCCTGGAATATAACATGTGTTGATGA
GGGTTTGTTGTAAAATCATTAGTGGTATGATGTATACAAGTACAGATGTTGAGTTGAGTA
AAGATTACTGGTTTTGCAGAGCTACATTTGTATTAACTTGGACTAAACTGTAAACTTAGA
CTGTGAGGCTAAATTTGCTATGCTCTGTGAATAGAGTGAAACATCCCATTCTGATTAATT
CAGTTATCGAACTGTTATTTACTAAATATTGATTACACACATACTGCACCTCAACTGTTG
TCTGTTTGAATTTTAATTGCTTTTGGATCTTGTTGCATATATGACTGACCTTGTTTCCTT
GTTTTTGTGCAGTGAGTCAACCACAGCGAGCACTCTGGTGGCCTAAGTGTGGTATCCTCC
GACAGCTTGTTCTAGATATGAATTTGTGTAATGCTTCTTATGTCTCGATCCGGTTAAATG
GACAACGGACCTCATCTTTTTTTATGTTTACCTTGAGAATCCCGTAAACCATTTTGGGGT
TTTGAATTGTCTGTTAAACGTAACATGCATATGTTTTGAAGCCT
>Z27kG1_09663
GTTATTGAGGTCCTGGGATGGAGGTCGCTGGACCCTCTACTCACTTGCCATGGTAAATCC
TCTCAACTCTGGATGTCTTCCATTTTTTTCTTATTAAAGAGTTTTCACCTAATAGTTGAT
TATGGGTTGGTACATCAAGGCTGATTCAGTTCAATTTTAGCAACCTTTACTGTTTATTAG
GTGCATTTCCAATATTTTGTGTTTTGGTTAGTAATTTCTTTTGCCAGTTTCATCAAACAT
TGATCTTCTAAACAATTTGTTTGTTTTTTGTGTGCCTGCCAAACTTCTTCATATTAATGG
GTTATGAGATTCAAGTACTATATGCTTTACATGAAAGCTGTATTCTCTACCATTCAGCGA
AATGTGCGAAACATGAGAAACATTTTTGTCTTGTGTAACAATTTGAGAGCTGATTATTAC
ATTGACTGCTAGTTATAAAACCGTGGGCTTATTACTTTTACTTTGTATCTAGATTTGCTG
CATGTAGATAAACACTGGTGGGAAGCTGAAATTTTACTGTGTAATTAGTATTCAAGTGCA
GGAGAGATGCGTATCATTTCATTGAGTAAAGAGGCTACAGGGAAAGAAATCCAACATAGC
CCGCCCCTCCTCCCTCTAAGCACACAAGACCTGAAAGGTTCTCAGCCTGTTAGCACCATG
GAATGCTCTTATTTGTGATTGCCTGCAGCACCGCCATCATAACACTTGCAATGATGCCAT
TAAAAAGACATCATACTGATGTTTCCAGATCTCTCAAGCCACCAAGATAGTGAGTTCAGG
CCTTTCTTGCTATATCATTTGGCACTTGTCAGCCTAGCTCAAACCGGCTTGATAACTTAT
TGATGATAGGTTGAGGCGCAATGGAAATAATCCAAGCCTGCCAGATTGGTAACCATTCTT
TAGACTGCCATTTAGTAAGTCAGGTTGAACCTATTACCATCTATAAGGACTTGTTCGGTT
AGCTCTCAATCCATGTGGATTGAGTGGGATTGGATGGGTTTGAATCCCAAACAAGTCAAA
CTTCTTCTCAATTTTTTCCAATCCCATCCAATCCATATGTATTAGGAATAACCGAACAAG
CCCTAAGTGGGCATGCAAATGGCATTGTGTTGGATTGGACCATTGTAAACGGTTTCTCGT
GTTGGATGCAAGCATTCTGTAGTTGTTTTGT
>Z27kG1_18253
GTCTGATGCCCTTTGTACACATGTATATATATGAAGATCCCTGCAATAAACAGACAACAC
CAGTCATTTGTCTCATTTGCTCTTGTCTCTCCACTGATTACCACTGAGCACTGCAAGAGA
TTGCAACACGTTATCAGCACTGTCTCAAGGGAGAAATCAGAGAAGGGGAAGAGGAAGAAC
ACGCTGTTCTTGACAAGAACAGCAAGATCGATCTGCACATCAACAGCAAGGTATGGAGCA
TACCGTTTCCATACGCATACGCCGTATGCGCGAAGTTCTTCATATTGTTGATGATGCAAT
GTTGGAAGCGTTCACCGTTGGGCAAGCCACTGCACTCCCACCGGTGCACGAGATCCCTGA
ACGCCGTGTGCAAGTGCAAAATGTGCACTTCTGCGTTCTCCATGGATGGACAGCGGTGGT
TCCGCTGCCGGTGGTGGAGTGTGGACTCCCCACTGCATCCCCGTCGCCACCGGCGCCGGT
GTTTGACGCGGGATCGTCTGCATCGGCCCCTATGGATGTCGATTTGGCAGCACCACCACC
GCCTCCGCCCACTGCAGCAGCAGTTGCTCGTCATTCGCCATCTCCACCAGTGCCTATGGT
CGTCGGGACCATTGCTGCCCGTCGTGGACAGCCCCCTCGTGCCGTCGATGCTCCGCGTGG
ACGCATCATCTTCACAGGCCATCGCCCAAATGGGGTGGCCCCGTCTTCCTCCTCCAATGG
GAGGGCCTAATGGCCCTCGATCCGGCCGCTGTGTCGGCCGTTTGGGGGAGGGGGGTGGAG
GAATGGCGCTGCAAGCCCAGTGCTCTGGCGTGGCACTGCTCTCCGGCATGGAGCAAAGGA
CATGCAGTGAACCTGCAATGTCGGCCCCGACCCGGCCATGGCTCGTCTGCCAGGCTCGGC
CGCGGCCCCCTCCCTGGCGGCGCTCGACGCAATGCGACGGCGAGGAGCAGTGGCTCCGGT
CAGCGGCTCGGCGCAGCCTCCTGGAGTCGCGGGCGCAGGACAAGCCCGGCGCGCGCGCGA
CTCGCGCTCGGCGCGGGCGCGGTATGGCCACCTCCCGAGGGCGCTCGGCAACGGCCGGCG
CTTGGT
>Z27kG1_11698
CAATGCCATATCAAACCTCGATGGCATCGACTTGGATGGTAGACAGATCCGAGTCACGGC
TGCGGAGTCAAAGCCGAGACGTCAATTTTGAGATTATTTTCTTATGGGGGTTTAGAGGCT
GATAGTGTGTTTCAAAACTTTTAGTTTGTAGTGTCTATTCTTTCCTCCATATGAGTACCA
AGAAGATGATAATGAGAGACTGGCTGTGAAATGGCTGTATACAGGAAGACTTTTCCCCGC
TGGAAAGATGCATTTATTTGTTTCAGCTGTACCACAAAATTGGCAGTTCAAATTTCCCTT
CCATCTACTCACTTTATTTTAAATTATAAGAGAATTTAGCTTTTCTAAATACTAGCTTTT
GCTATGTGTACGCCATATGTAGATGTATAGGAAAAACAATGTTTCTGAGATATTTAAGAA
GGACAACAACTAATATGCCAGCAATC
>Z27kG1_07385
TCAGAGAACAGACTCTTGGTTATTATGCTTCTTCTTCCTTAGCGTCTTCCTCTTGTACCC
AGATCCACATTTCCTGTGCTTCTAGATTCTTCTAGTGTCTTTCTCTAGTATCTGATCACC
TGCTTGCTGTCTATCCTATATTCTGTCTCAAATCATAGTTTGTGTTGGAGTGAATTGAGT
GTGAGTTCGTCCTCGAGATTGAGTGCTGTTAACAAAATAGCCCCAGCCCGACCTCCATTA
AGCCAACTCTTGTTATGCTAGTTTGGAGCCCAAACTGAATTGCTTGTGCTCTCGACGATT
TCCTGGTTTCCCCACTGTGCCTCCCTCGTGCAGCAGCAGTAGCGCTCGGCTCAGCTCCCT
TCCTTTATCACACAAAGCCCCACTTTGTCGTGCCTCCACCCTGCTTGGCTTTCCCCATCG
TACGTGGCTGCTGAGCACCTCGCCGAGGCTACAGCAGCGCTCAGCACAGCTCCGGCCCGC
CGGCGGTTTTCTCTACTCGACCTCCCTCATCGCTGCATCTGGACATACGCTGCTGCTCGC
CGCGCTCCCTGGTGTGCGAGCTTGCCGGCACCCAGTCCTCCTCTCCACGTCAGAGTCCTT
ACCTCACCATCAAGACATCGTCGTCGCGCCGTCAGCTCCCAGAAAAGGAAGTTGAAATTC
AAGAAGTGGTTCCTGAAGAGGAGTCTGCTCCAGTGTTGTAGATCCAGTGGTGGAGTCCCA
TCTAACTGTAGAAAGGTTTTGGATCTTTTCTGCAACAAGGAGAAGTTTTATTCCCTTATC
TTTGGGTTAGTTACTTCATGTGGAGGACTTGAAGCTTAGAAGGTTTTTTTTATATATCTC
TTATGGAAAGGCTTCACCCTTCCAATTATTGTAGTTAAGTTATGCCTTCAAGTACTATCA
GAACTTGTAATAAATACATCTCTTTCTACCATGTAAAACTTGAGTTCTGGAATGTAAAGT
GTACTTTGT
>Z27kG1_06252
CCATCAACAACGCAAAAACCTAAACCGCTCGCTCTGGTCCATCCAGATCCACAGTCGCCA
TCGCCCCCACCTCTCGTCGTCGTCTCCGTGCACCACTCGGCCCCCACTGTCGGCCGCGCC
TCCCAGCCACCTCGTGCCGCTCTGCCACCCCGCCCGTCCTCCACTGCCCCTATGGCTGCC
ATGGGCGAGCGCTGCCCGAGTAGCCGACCGCCCTTTCCCCGCCGTCTTCAGCTGCCGCGC
GCTGCCCCGCCTCCCCGCCAGGCCTCCACTGCCCACTTCTCCGGCGGCTACAGCGGAAGG
CAAGGAGAAGGACAGCGGGCAGCGGTAGCTGGATCTAGCAAGCACAGGGCGTCTTCTCCA
TCCGCCACCTCTCGGCGCATCATCAGCTGAGAGTTTCAGGCATTTGCTCAGGTGTTTTCA
TTTCATAATATAGCTACTACTATTTTAATGATGGGTAAGAGATTAGGTGGTTGTACTGTA
CAAAATATTCATGTGTTTTACTGGCCATCAAGTTTCCCTTAAATTAATGCCTAATTGCAT
TTGTTGGGGTTACGTACTAATGCCTTGAAAGGACTGTGTAATATTCCAGAATATTGTGTT
CATTTTCATAAGTAAAATTTGTTTGGGTGAAGTTGATTTTTCACATATATTTGAGATCTG
TTTAGACAAGCCTTGATGAACTTGGTTGTTTAGCATAGTTCGGCTTTCACAAATCACAAT
GTTTAGAATCTTTTTATACGCATGGGGCTTATATGATGAAGCTTCACTGCTCCACTACTA
TTTGACATACAATATGTTTAGAATGTTTTTTATAATTGAGCTTTCACAATGTTTAGAATC
TTTTATTCTTATAATGTATGTTTTTATGCCACGTACTCATAGTTTTTACAATCAGTTGCT
TATGATCCTTCAGTTCATTAACGAACTTTTAGGTGGTTGTGCTTGATCGGTGGTGTTCTC
ATGCCTTCTGTTTTGTGGCTGTAGGATATCAAGAGGAGGGAAGAGGCGCTGAAGAATGGT
GCAGATACACATTTGTTTTTGCATAATTGCTGCCATAGCTCCACCAATTGTATTTCATGG
GAAATCATTAACATATTTCGTTCCCTCCGTTGAGAAGATCCAGCAACTCCTTGTGCTATG
TAGCCCCCTTTGAAGATAAAAAAACTTCTGATAGGTTTGGAGCTACTGCTCTCAGCTGCA
GGTGTCCATCTCTTGAACATAACCTTTGTGGTTTGCTCAGTCTGGAGCTATTTTGTTTCA
GCTGTGTTGTGTGATTAAAATTGGGTCTCGGAGGTATTTTGCAGAACTACCACTATGTTT
TAATCTTGTATGTTTGGTCTGTCGATCTTGTTGTC
>Z27kG1_05221
CCTCGCCCTCTCGAGACCACCGACCGCTCGTCCTCATCCCGTCATCCGTGCCCGCATCTC
CGCAGTCGTCGCCAGTCGCCACCGCTATCCGAGCTCCCCCCCCCCCCCCTCCATGCCGCA
CTATGGCTCTTGCCTCGAATCCGCCCACTCCCCACATCGAGAACAGCCATCGACGCCGCA
AGAGGAGACGCACCCAAGAGAGAGGAGGCGACCATGAGGGCCAAGGTCCCGAAGCGGGAG
GGTTGGTGGGGGAGGAGGAACTAACGATAGCCATCGCCATGGCCACCGACGACGACTGAT
AGGACTGCCTCTTCTTCATCGATGTGGTAACGACAGAAATCAAGTAATGGGGACGGGGCT
CTCCAGGCCATGCGGGTCAAACGACTGGAACACGTCCCCTTAGCCTCCGAACGGGAACCC
CGGGCTGGAGCTCTACAGCGAGAAGACCAAGCTTGCTGAAGGGCCGCAGGCTTGGAACAT
CTAGATTTTGTTTTGCTAAGGGGAGCGCTATGTGTGAGTACAACTAGCTACTCATTTCGT
AGGACATGCTAGGAAGGGGAATGTTTGAACTCACATCTTTTTGCAGGAGGGTGGGCAGGT
TGCTCAGGTCAAGTGGGTTCACGGCTGCGAGCTTCATGGAGAGACTATTGATAGCAGTTG
TGTCCTGCATCATTCTTTGATCAAGATTGATGAGGGAAAGATCAGTATGCCGAGGATGGG
ACCGGGTTGTAGCTTGCGATGCTAGATCTGCTCATCATGAAACCCATCATGACTAATGCA
TTTATCTGCCATTTAAGTGTACACCAGATTATTTGTATGTTTGCTGCTTACTATGCAAAA
TGGCAGCTAAAAGAAGCCCTAAAGCATGCGAGCTGCACCTCTACCGGTTTAGTGGCCAAA
CTGGCTGTTACTACGTTTCAGGTGTTTTATCTGTAACTTTTATTTTGTTCTTTTTCTTGT
TACTCACTTATTTCTGAATAATTAAGTATATATGTCACTTAATTTAGTGCTAGAATGCAG
ATCTGGCATGTTTGGGAACTAACCTGCACTATTGGTTGTTTTTTGCTTCTTGGTGGACCA
TTTTATCTATAGGGTTTGGAATGTTTTCCAGCATGCATT
>Z27kG1_21562
CGGCGACGGCGTCGACTGCAACCACCTCACCACCCGCCTGCGCCGCAAGGTGGGCCACGC
AGACGTCGTCGAGCTGCGGACCATACACTCCGCCTACTCCGGCGGGTCCCGGACCGGCGG
CAGCCTCTCGCGCGACGCCGGGTACGGGAACGGAGAGACCCACTACTACGGCTACGCCTA
TCCGACCACGACCACGACGGCTACGGCGGCGCCCGACTACTACTACCACTACGGCCAGCA
ACCGTCGTCCCAGTACTACAGCTACCAGCCGCCGCCTTACGCCGCTCCCGCCGCCGCCGT
GCACTACGAGTACTACCCGGCCGCCGCTACCGACCCCAACGGCTGCTCCATCATGTAGTA
GTACAGTATTATATTGCTACACTTGTTCAGTTTGTTCATAGCGTACGACATGTGTCCCTC
TCGTCTCATCTGCTCCCTGTACATATGCTGCTAGCTAGTGCCATGCATTTCGTCTCCGCA
ACCGGACCGGGTTATTGTTTTTAGTTTGTACCCCGTTTCGTCACATGTGCTGTGTGCTGT
GGATTCTGTGAATTGCTGTGATCAATGATACTTTTTTTAAAAAAG
>Z27kG1_10302
CGTACTCACATATTTATTATTTCTCTTTACATCAAGGATTCCCATGGACATGTGGTTGTC
CATTACACAGATGTTGATACAAATGTTCAGCTCCTTTTTAGGTACCGTTGCTCATGTTGC
AGCCCGAGGTTGTAGCTACACAGGAACACAAATTCAGAAGATAAAAGTACAAGCGTGAAG
CACGAGCCAGTACAAGTCAGCGTGAACAGTACGGGGGTACTGTTCATCTATTTATAGGCA
CAGGACAGAGCATGTGAGGAATTACAGTTATGCCCTTTACATTTACTATTGACTTATAGA
AAAATCTATGAGGACTAGATAGCCTTTTCCTCTTTAAGTCGGTTCCTTTTTCCGCGATTG
AGCCGAAGCTCCCTTGCGCATAGCTTCGGAGCAACGACAACCTTCGTCATGATTATGCTC
TTCTCATCGTGTATGCTTTTAACCTGAGTCCGAAGGTACCTGTCCATAAGCCATGCTTGG
AAGACATTGTTAAATTACGTTTTTGAGGACCTTCAAAGGACGAAGGCCCCAACATATAGG
GTGTTTGGTTT
>Z27kG1_07419
GGCGAGAGCCGGAGGCCTGCCGCTGGGCCACTTTTTGGAGGCCTGCTTCCTCTGCCGGAA
GCCCCTCCCCAGCAACCGCGACATATTTATGTACAGGTTCGCCACTCTGCCGCCGCCATG
GCTACGGCTACCGCTAGCGCTAGCGCTACCGCTACCTGGCCCTGTGCCGCTCGTCTTGCT
TTACGCTCTCTGTTGGGAGGGATGGTTTTGGGAATTTCTGCGGCGGGTCCCGTGGTATGG
ACGTTTCCGACGTCTTTGGAAGGTGTATTTTCCCTTGGAAGAGCAGGGAATTTGACTGCC
GAATCGTCTGCCGGAAAAAGTGGGAGGCGGACGTATTATTTCTCATAACTTTCCTTTTCT
TCCGCGGTTTAGTTCGAACGTCCAGGCCAGATTAAAAAGAAAAGTATACTAGTGGCACGA
AAAAATTGGTGAGAGCTGAGAGCTCCTTTTCCTCTTTCCGATGTGGTGTTGGTGGGATGG
TTTTGTCGCCCTTGATGTGTTTGTTCAGGTTGCTTTTGCGCGTGAATCAATTAAATTCCT
GGGACCCTAAATTGGTGCGCTTATTTATGGCCATGCCGTGAGCTCCTGCCAATTTACCAC
GGAATACCCTCTCTCGTTTGTTCTTTTATATATGGAAGTTGGTAATCGGAAAAAAGCTTC
GCTGCTAAGCACGGGAGCTTTATTGGTTTGGTACCTGTGAGGCGGTAAGGCAGTAGTATA
GTATTCCTGAATGACGCGTTGTGGCTATCGCCAGTTCCATGAATATGTGGGCATGTTGAA
GCTACTCTGCCATGGGTCTCGTATACCCCTTTTTAATTTCATCTATAACACTGATTCAAT
GGTTTTGTTGCACGAGTACAAGTGGTGCACATTTTTCTCTTTTCAAAAAAAGGTGGTGCA
GGCATCCAAAGATATCTATTCATGACATCCCAATTCCCAAGCCTGTTAATCTGGATTAAT
CTTATATGGGTGCCCCTGTGTCTCTTGTGCAGAGGTGACATCCCGTTCTGCACCGAGGAT
TGCAGGAGGGAGCAGATCGAAATGGACGAGGAGATGGAGCGGAAGGAGAGCAAACCCAAG
AACGTGGCGCCGAGAGGAGCTCCATCCCCCAAGGACGTGGACTCCCCGCCGAGGCCTCCC
AAGGCCCGGGCCGGGTCAATCCTTGCCGGCTAACACCGTGAAGAAGAAAAAAAAAAGCTC
ACAAACGAGCTCTCACGTATGCGCGCTCCCCCTCCCCAAAACCAAGAGATCAGACCCCCT
CTTACCACCACGAACTACCACCGCTACAGTTACGTATATGGGTTTGTGCTTTTTGTTTAA
ACCCCTTGCGCCATTGGTGGCGCCGTGACCTGCTCAGTGTCAGTGCCTGCCTACCTGTAT
GGCTGTGATGATGTATAGAGATGGGGGAGGGGAGGGGAGGGGAGGAGAGCGCGCTGGTGT
TTAGGACCGCATGCAGCTCTTATTGCGCTGCTGTGTCGTTCGTTGTATCATGTGTGGGTG
TTTCTGCCTCCGTTTACAGGGGATTTTTGTG
>Z27kG1_05639
GTTCAGGCTCGAGAACAAGTTGAATGAAATGGATAAGGGGAAGCAATACTCGGATCAAAG
GACACGTACTCCAAGAAGTCCTTTGACGCCTGTCAACCAGTAACCTGAGTGGAGAATGCG
CCAAATTCTGGGATGCTCAAATGTTGTAAAGATGGCAAGATATCTTGCCGATATGTTACC
ACCTTAATTTAGCGTGCTCGTCAGACGTTAGGATGCTGCATGCAAAGATTCTGATTAGGG
TTAGATAAGAAATCCAGCAATATTGGATTTCAATTTGTATCATGTAAAATCAACATAATA
TTCTCACTTATGCCTTCCATTTCTGATCAGTCATTTGAGTAAAGTAGCATGCAATGTCGA
AAAAAAAAC
>Z27kG1_07964
GGATATTCAACTTGGCAAGGACGATGGAGTTCATGTACAACCAAGAGGACAATTTCACCA
ACTGCCACAACCTTAAGGATACCATTCGCTGCTTGTTGGTAGAGCCATATAGGATCCACA
TTTAGTTTTTGGCAACAAACTAATGAATTACAGTGTCCAGTTAATGTAATGCAGAGTTAT
ATGTCATCCTTATATGTGTTAGTATGTTTTCTCTAGTGTATGTAATATGGTGTCATCTCA
TCCTCATGTGTGTCAATCTTCTTTTCATGTATAGTGTCAATATGTACACATATATGTGGC
ATCATTTTTGTTTTCACCCTAGAGTTTACTCTTGTCGTATCATTTGCCCTTC
>Z27kG1_02681
CACGTCTCTCTCTCCCCAAGCCGCTCCTCACCAAGCCCATCTCAGCCGCTCCCTCCAGCC
CTCACCTCGCCGGCCCTAGCTGCTGGTCGCCGTCGACCGCGAGCTCTCCAACGCAGGCGG
CTCGCTGCGCCTTCCCCTCGCCGGTCATCCCTGCTCCCTCGGCTTCCAAACCATGGCCGC
CTCTCCTCCATCTCCTCCCTCCCCAGCGCCTCCCTCTCTGCTCCTGCACTCGGAGCCCAG
TACTCCAGCTCGCCAACGCTCCCTCCCTGCTCACCGGCCACCAGGAAGGTCCGAGCTCGC
CCATCCTCTGCTCGGTTTCAACTTCGGTCGTGCCTGCAGACCGCTCCCTTGCTCCTGCAG
CTCGCCCCATCCCCTGACTTGTCGTGTCTTGGGCCGTCACGGCACTCTCATCTTGCGTCG
TCGCCTTATTGCTGTTCTGGTGAGGCCATGTCGTTCTTGTCCTACTCATTTCCCTACCGG
CATCAAATCCTTACTGTTGTTTATACGTATGTTTTTGTGTGAGTTGGGAGGTGGAGAAGA
AAGGAACTCTAGTGCATCACACACCTTGTGCTTGACGAAATGTTTGAATCAGAATTTATC
ATCGCATCCGCAATTTGGTTTAATCATGCACTACGGCATGATTAATGGAGTTACTGAAGA
AGGGCACCCAATTCAATTGCCCCCGGTTGCTGATCGGACATTTCATTTGCTCAAACAGAA
GTTGGTCCAAGCTCCTGTTCTAGGTCTTCCTAACGACTTCAGCAAGGGTTTCGTGCTAGA
AACAGCTGTCTTCATGCAATCGAAGAATCTCGTGGCTTATTTGAATAAGCACCTTTGTCC
AAGAAACCAAGCTTCATCGAGGAGTGTTTGGCAATCTTTATGGCAATTATTGACGAATGG
CGGCCATACTTGCAGCACCGTCAAATCGTGATTGTACTCCATCTTACTGAGCAGAGGGTG
ACCTTACGTTTGTAGCATAAAGTCCTGCTCAAGCTCATTGACTTGCATTATCAAATTCGC
ACAAACAGGCAACGGCTGTACCGAGCGACTGATTTGGCACATATATATATAAGCCGAGAC
AGTGGGAGAGGAGAGCTGGACAACAGGCAACGAATTGTAATTGAATCTTCTGAATACTAA
AGGAAAGCGGTCACATCCCATT
>Z27kG1_14108
CAACCGCAGCCCGGGATGCGCTCCACCCCGACCGCCAAGCGCCTGTCGCCGCCCGCGATG
CGCTCGACCCCAACAAATTCTCTCACAAGATCTGGCGAAACCCATCACCTCCGCTCTCCT
CCTCTACCCTCGGGATCCTGGTGGCCAACGTCGTCCTCGTTGGCGAGATGACCTCCAAGC
TCCACCAGACCTCGCGCTCCACCGACGACTGGAGGCCTCTGCCCCTTCGGGATCTCCTTA
TTCACAAGGCGTCGAGGCCGCCGTCGACCACGTCATGCCGCTACGCTAGGAGGAGGCGTC
GACCAACATCGGCTTCGCAGTGGCCTAGGCGTGCCGTGCTGATGTGCTCCGCCGTTTCGC
CCGCCTCCCTCCCCAAAGCTGCTTCTAGGCCGTCGCGATGGAGGCAATCAGCAACACCAG
GTTAACCCTCGAGATCCTGGTGGCCGACAGCGTGGTCCTCGTCGGCGAGATGGTGACCTC
CAAGCTCTTCCAAATCTGGCACTCCGCTGACGTCCAGAGGCCTCCGCCCTTTGGGATCTC
CTTAATCACAAGGTGGGACAAGCACCACGGCTTCTAGCTCTACTTGAGCGACCCAGCTGG
CAACTACGGCGGGTGGAAGGTCGTCCCTATTGGGGCCAACAGCCAGTGTGCACAAGGGGG
AACAGAGCCGTGTGGCTTCTGGTGCCCGTTGAGGAAAGGTGAGGCGAGGTGCTCACCATG
CACCTCAAGGTGGATGACCTCACGTGGCCATATACGCCCTTTGTTTAAGTTCTTGCAGAT
CAACTTTATGCAGAGCTTGTGGAACCTGAGAAGCACATGCAGATATTCTCTCGTAGGAAA
AATGAGGTAGTGAGATGTTACTTGGAGAAATGGTATCTAAATTTGTGTTGCTTTCTGTTT
TGAGTTCTGACCTTTCAACTTGCAGATGCTAAACATACTAAACAAGTGTGAGAGAAATAC
TACAGACATTTACGAATGTCACACATTTTTTCTAATACTGATTCATATCATATTACAAGT
ATACTCTACTTATATTTCCTTTATTTTTAGCGGTGGAGTTCAATTGTATCTTTTTAACAA
AATATAAGGAGTTTCAGTTCAGATTATGCACTTTTCATGTTCTATCTATTTGCTTTGTAA
ACAGATTTACCAAAAAAACTCAGAAGATAGGCATGAGAGCTATAAATATTCTTGGAATAA
AAGGTGAGGCTGCATGCACTTGTTTGGATCTCATGGTAGGAAACGAGTTGTTGCTGCTAA
TTTTCCCTAAAATAGGAAAGGTAGGGAAATTCTTTCTGGATAAATTATATGGTATGTCCA
ATCCGTTATTTCGCGACTACGTTGATGATCCGTTGTTACCGCAGTAAGGATTCTACAAAT
AGTATGGCTCTTTTTATCCTTGATTGATGCGGGGATTTATTAGGAACTAGGCAAGAAAGT
CAGATCTTTTATATAATCTTGCTCATTCCGATTTTTGCCCTACATCCTGATTCGATATAT
AGTGAAATATATTTTGGACTTAGTTCTGGGAGTGAGGGGATTTTTATAAAAACGTGTATG
AGCCCAGTGAGGAGAGGCCATGAAGGTTCTAGGAGTGAAGGGATTAGGATCGGGAACTGC
TGCTGCATCAGGCGCAACAAGGCAATGAGGAGGATGTGTTTCAGGGCAATGGGTGTTGTA
GGAGCATTGATATAAGTGACGCCCTCACTGAAGTTGGTCTGACCTGCCTTGAGGTCCTCC
TCACCAAGTGAAGCCTCGCCTCGGTGAATCAGGAAGAATGCTTTACAAATCCGAATATAA
GTTCAGTACGATAGTGCAAACAGAGAGCATCAGCTGTTCGTGCTATCGGTTTGGAAAGAA
CATGTGGAAAGCCAATCTCGGATCTTGCTTCCTTCAGGTTTCCACATTGTAGACACACAA
GAGTCCAGCCTGCGACAAACGCTCCTGCAGGAGATTGGAGCCTAGATCCAGTTTGCTTTG
TTGGAAAACTTCAAGCACCTCTAGACGGAAGGAGATTGGAGCCTAGATCCAGTTTGCTTT
GTTGGAAAACTTCAAGCACCACTAGACGGAAGTTGTCTGCACTGAAGATCAGGACACGAA
GATCGCGAGCTTTAACAAGGCTCGCCTTGTGCGGAAGGTGTATTTCAGTGAGATCTCCAA
GATGAAGCATTAGGGGGTCAATCGCCCCAGATTTTACGCGTAGCTAACTTAGTAGGGCAC
CCATAATCCATAATTTATTCTCTGTAGTTGTAGCAGCGACATAGAGGTGTCATTCTGTAG
CACATTGTGTAACATGTAGGAGAGAGAGAAACACATATCCCCATTCTTTCTACTGAAACA
CCAGAAATAGTTGCTCTTGCTCCATAATTCGTTAATCTGAACTTCTGAAGCCATGCCAAG
GCCTTATATTGATCCTCTGTTGTCATATTGATAAAAATAGGGCATGTGAAACCTTTTTGC
ATAACAGTATAACACATATTTTATATATA
>Z27kG1_05845
GCTACAGAAGCCATCTGCACGCTGCAACAACAGCCTCTACGCTACGGTTCCTTCTATCCT
GAAGGGGCACGCTACTCCCATTCCGCCGCGCCCGTAGTCGCCGGTCCTCTTGCTGCTTCG
TGCTCCCGCGCAATCAGTGAATACCTCCACGCGCAACGCCGCCCGTCGACTCCTCCATGG
AAGCTGATCCGTCGCCGCCGTCGGCGTGCGCGCTGACTGAGTAGCTCGTGGAGAAGGTCG
TGCTGCGCACCCCATCTGCTGACCCGGCGATCCTCGTCCATGCTGCACTCGTCTGCGCAC
GCTGGCGCATCGTGAAGGGCCCGCGGTTGCGCCGATGCTGCCGCAACCTTCACCGCGAGT
GCGAGGGTCGCAGCCCCCGATGCTTGGCTTCCTCCCCAGCGCCGGCGCGGGGATTCGCTT
CGTGCTCACGTCCACCTTCGGCCCCGCACGCTGGTGGATGGCGCGTGCTGGTCACCCTCC
ACGGCTGCGCCCTCCTGTGCAGTAACACCGGCCTCCACGCGTCCGTCGACTGTGAGCTTG
TTGTTTGGGATCCCGGCCGCCGGACATAATGTTGTGGGACCCACAGGCTGGCCGGTAAAA
CGGTTGGCCTTTATTACTTCCGACGGGCCGAGGCGGCCGTCAGAGATAGGTTATTTCCGA
CGGCGGCCGTCGGACATAAGGCTATTTTCGACGCCTTATGTCCGACGGCATAAAACCGTC
GGACATAGGTTATCTCCGACGGTTCAATCCTTATGTCCGACGGCTTTGGCCGTCGGAAAT
TGTTCCTTTTACTGTAGTGCATATACTCGTCGGAGGAGGGCGTATCACTTTTTCTGGTCA
GCAGTGGCATTCCGAATTTTAAGCCAATAATATTGAAACTAAAGATAATGGTGCATATAG
CATCAAATATGCCCAAGTGGTCAAATCTGCAATTCTGATTTCTGAATGTGAACTCTATTT
TGCTAGAAACCTCAGATTCTGAAGTTGATAAACTGTCCTTGGGGTATTCGAATTTGTTGT
TGCAGTTAACTCTGAATACCGCACAGCAGCTAAGGTTATAACTTAGAACTCAAGCTGATA
GCTGGACGCCAACTTATCATCCTTGTTTTGTACTTCAGTAAGTTCATCTATCCATTGCAA
AATTTCTCACACTAATTTTGGTTAGTGCAGCTGATTGATGCAGTTAAAGAGCTGGACGAA
TAGATGAGATGGATAAGAAGCAGGTTGAACTTCCTCTGAAGCAACTGGAAACCATCTTGA
CATAATAAAACCAAGCTCTAATATCATTGTAAGAATCTATGGTAGGTTTTGTTAGTTTTA
CTGATAATGTTTTTCCTCTCATTTATTGCTAATGAATGGTCAATGAAAAACCAAAATTTT
CCAT
>Z27kG1_05224
CAACACAGAAAAACGGCAGGGTGATGTGAGCTCCAGATTAAACTGAATTGTTGGGTTTAG
TTTGACCCAGCCGAAGGACAGTGCACGGTATTGAATTATAGAGGGTTCTGATACTGGTTT
TCCAGCTCCGGCTAATTGAACTGAGTCAGAACTATAAGTAGCAAGCTATTCGTGTCAGTA
GTAGCATGTTCCTGTACTGTTTGTCTACCCAACTATAGTAGCAAGTATGACCCAGAAGGA
CAATAATCTACCACGGCCTTCAAAAAGACAAAAACATTGTAAATTAGTAATGGTACTGCT
GTAAGCCTGTAAACAAAGTTAAGGCGTATGACTATCGTTCATGGTCT
>Z27kG1_22259
GCTCGAGGACGAGCTGGTCCTCAAGGGAGGGGGAGATGTCATGGGCATCATAGGGAGCGG
TCACTCATGTGGGGTCGCACCTATGTGCGCCAAAAGCGAGAGGCCGCAGGGGACGCTGGC
AGCAGCGCGCGCAAGGAAGGCACGGGCGCTGGCAGCAGCGCGCGCAAGGAAGGCATGGCA
AAGGAAAGCGCGCACAAGGAAGGCATGACAAAGGAAAGCGCGCACAAGGAAGGCATGTCA
AAGGAAAGCGCGCGCAAGGAAGGCATGGCAAAGGAAAGTGACTAATTTGGTGGCTAAATT
GATAGACCTAAATTGTAGGGAGATAATTCCAATTAGTCACTTGCCTAATTAGTGGTTGCC
TAGTTGGTCAACCGGTGGCCTATATATAGGCCTGTACGCAGGAGACAAAGGGAGGAAGAA
ATATATTATCAAACC
>Z27kG1_06270
CGGCAGTAGTACACGTACGTACGCATGTCTCCCTCCGTGATGGCCACATGGCGCCGTCGG
CCACCGCCGCCGTCACTACTCCATTCCAAAGGCTCGTGTCCGCCGCCGGACTCCCCGTCG
CCTGGTCCTGGTGCTGCTGCTCCACCGCCGGCGGCTTCCGCGACGTCGTCCCCAGCGGCG
AAAGGATCATCAGGCGCATGCAGGTAACCTCAACGTCAGCTTGATCACAGTGTAGTTCGT
TAATTAGTTTTAGAAAAAGACCTTGTTAGATATATAGGATCGGAATAGGAGTCGATCTGT
ATCCGTTTCTCATGCAACACACACAACAATGCAAGGACACGTGTGGCCGGTCGAGGGCAC
CAACCAGTCCGGGACGACGACGACGACGCTGTTGTACCTGCAGCCGCTGCTGCTGAGCAT
CATGGACGATCTGCAGATGATGAAGCAGATCGAGATCGACTAGTACCTGCTGCTGCGCTC
CAACTGGCGGCTGCCCTGCCTCGAGCTCATCATGCTCATCAGCAAGGCGGCCGGCTCGGT
GGTGTACCGCCAGAACGCGAGGACCCCCGGGCACGACGACGGCAGGCGCTACAAAAGATA
TTCTATTTTTTGACACTGTATATCTCTCGTAGCATAGACAACTAGTGTTATTAGCTCACT
GTCACTGTTTGACGACGCTTGCATTTTTCTACCGCTAATTTATGACATTATTGGCTTCTA
AGTCATGAAAAACAGCCGACAGAAGTTGGGGCCTTTGCTCTTGAAATAAAGAGGCTTTGG
CTTTTTAGGGTAGGGAAAGGGGCGCC
>Z27kG1_19527
CTTCCAGTAGGTTCCACCCCAATTCCCTCAAGGGATCGAGATGAACAACTCCACCTCGCC
GGCGGTGGACTGGGGTGACGACTCCGCGGGGGAGATGGACTCTGAGGACGCAGCGCCTTC
CTCCTCCATGGGCATCAGCATCGCCATTGGCAGCATGATGGAGGTCGACGCCGACGACCG
CCAACCCAGTCCGCCTCCCGACGCCGACTTCTTCAACGCCTTCCCCGACGACTTCGACGA
CCAAGACCTCGACTGATTGCCGCCGCCGCTTCTTTGCTCGCCCGGACCCCTTCCGCCAGT
TGGGAGTCGTATACGAACCTACCTACTTCCAAGGAAGCACCAGTCATCCATCACCTTGTA
CATGTTTTTATGTTGCAGCACTAGTGGTGTTTAATTGTCAGCTGCGATCATGTGAGAACC
TGACCTGGTACATTATGTATATAAGAAGAATAAGAACCTGTTAACTTATATGGTATAGTA
TGTAAGTTCATGGCAGAATGTTCTTGTTGGTTGGATTCGTGCGCAGTTGAGCAGTGCTGG
TGTTGTAATGTGATGGTCGCGACTGCGTTGTTCGCATTTGTGATGGTTTTGCTTTTCATT
GGTGAATGGTGAATGGTGAAGACAAAGCTGAATCTACT
>Z27kG1_08840
CGCAGCTTCCTCCTCATTCCGGTGACGCAAGGTTCCCTAGCAACTTCCTCAGCCATCATA
ATCTCTTAGACTCCTCCTGCACACGCACAGGCTCTAGAATTCTCTACGCATTCCTTCACC
GCATGTCGTCGGCCATGTGGTTGTGTGCTCCTCAGCCAATACTTTGGTACGATGCTCAGC
TAGTGGATGAGCACAATCAAGTCGCTGGTAATTTTTTTAGTTGTCGAGCTCGCCGGTGAC
ACCATGGCCGGTCGTCCCTGCTCCCCCTTGCCTCCCTCCGCACGCACGCCAGCCGTGGTT
CCAGCTCACATCCCTGGACGTTGTGTGGTTCCCAGTTCGTCCTTGCAGCTCGGCCATGTC
CTCTTCCTCCCTGCTCAATTCCCATGGCCGGTGCTCTGCTCGGATTCTGCCCGCCAAGCT
CCCAGCCGAGTCTCCTCCCATGGCTTGAGCCTCCCTGTTGCTCGCGTCGTGGCCTGGCCC
CAGCTCCGGCCCGTCGCGGCTCCTATGGCGCTCGGCCATCTCTGCGCCCGTCCATGGTGG
TTCCCTGCGCGCCTGAATTCTGCTCGGTTCCGTTTGCCGCGCCCCTGCGCTCGTCGCGGT
GCTCCAGCTCGGATTCAGTCCTGCGCGCAGCCGCTTTTCATCTTCCTGCTCAGCTCGCTG
CGCCGAACTGCCCAGGGCCGCGCGCCTGGCTCGACCGTCTCTAGCTCGCCTTGCTCCCTG
CTGCTCGCCCGGTCGAGCTCCCTGATCGCCACGCCGTGAATTTTCCTGCGCGCGCATGTC
TCCTTGCACACGCCCAGCACCCTGGATTTCCGGATCTCGCGCGCCCCTGGCTCCTCTGTT
GGTCGCGCGGTTGTTTCCTGCTTCCTGCGCGCGCGAGCTTTCCATCCATTTTGCTCGCCT
CTGCTTCTGCTCAGAATTCCCATGGCCAGAGCTTTCCCCTAGCCCGGATCTCACCCAGTC
GCCGAGCTCGGCTCTGTCCATACTCTAGCTCGCCCCCTCTGTTTGCTCTCGCTGCTGGGT
CGGGTCTGCTCGGCCGCCGAGTTTGATCCGCTCCTCTGCACGCAGTTCGCCCCAACTCTC
GTTTGTAGTGGTCGCTAGTCGTTGACCCTGCTCGGATTCCATCTCCCCAGCTCGCTCCAG
ACTGGATCTCGTTGTCGTTCCGTGCGTCATCAAGAAATCGCAAGAATCGAGTGAAGACGA
AGCTATCAACGCGATATTCACCAAGCGCAGGACAAATTGCCTGGATCGGAAAATCGCTAC
CGATCTCGCGGATTCGTGTCAGCTGTTGAAACGGTGCGATAATTAATCACGTGATGCGGA
AGATGACTCAAGTCGACCCCAAGCGCGGGCTACTTCGCATGGAGATGTTGATGAACGAAC
CTGCCTGATCAAGTGTTAGGACAAGGATGATCGTCAAGTGGACGTCGTCTAACAAACACT
AACATAGTGTTACCCAGGGTATAGTTTTGTGCTGCTGATGATGTTGTTAAGTGCCGGTGG
GCTCGACCTTCTTATAAGTCTAAGTAGTTCTTCTATACTTCTTAATGAGGATGGTATATA
TTTCAAACTTATACTTTTGTAATCACTCCGATAAAATAATGTAAAATTTTTGTAACCTGT
AAAATTTGGTAATAAGATTTCCGCTGC
>Z27kG1_13732
CGACCAATTTGCCTCCGTCCAGGCTTCGACCGAGCTCGTGAACCTCCTCCTGGGCGACCA
TCGCATTGAATGTGACGCTCGTGAACCTCCTCCCGAGTTCGTGAACCTCCTCTCACACGC
CAATCCCCTTACTCTGTTGTGCCTCCGCCCCCTCCCAGCATCTAGCGCGCACTGCCATCC
TCTGCGCCCCATCGTCTACCGTGAGGCATCCATCCCTCCTTCTCCCACACACTCGGATCC
TCCGAACACGCCACCAAGCTCAACGCGATGGCCGCACCCCGCCTCCCTGCCCCACCGCCG
GCGAGGTGCACCGTCGCCACCAGAGGACGAGCACGAGCAACAGAAGACCTTGAGGAGAAG
CCCACCATCGAGGATATGTCCGTCTTCTCCGCTGCCACTGTGCCGCCTCGCCCAGCCACG
CAGATACGTGGATTTGATCCACCACCAGCTCGAGTTTTTGCTTGGCATTGCCCTGGAGTT
GGATGCATTCAAGTATTGTAAGATCCTTCTTTTTTGGTTATTTCCTTGCATAAATATCAT
TTTGCGATGATGTTTTGTTAAAATACTACTGATTGCCATTACACCGATAAGCCCAACTAG
GGGATGACTTGATAACCTTGCTTACCAATATTGTTATTATTTGATTAGTGCAAATAGTTG
CTTCATATGGAGGATGCACAGGTGCAAACAATCTTGATAAGAATGGTAAACTAGACTGGT
ATGCCAGACATGTCTACTATTTTTCACATGTTTTTAGTCACCTGTTTGAGTGATGGTGAA
CCTTACAATGACACCTGACAGAACTATCTCAATCCCGCGTTTATTTTAGAGGAGATTTCG
AGTGGGTGAGCGCGGCAACGACATGTTGACAGGAGACGGCGGGAAGCGCTCGACAAGCTA
ATTAACTTGAAAGGAGAGGATCACGGTCAAGTCAGTCGGGATTAAGAAAGAGTTCGATGC
TGATAGGGTCTTTGGGCAGGAGTATGCACAAGGTAGCCTCAGTGATAACTTCTTTGCGAT
CATTGTGCCGACTGAGTACGATTGTTTAACGGCCAGCACTAGGAAGAAGGAAATTGTTGA
TGTCATAGTTAAGGCTTTCAAGAGCACATGAGTATGAACCTGAGGTGGCTTGCTGGCGTA
CATGGAGTGGTGACAGATTGCATGCTGGTAGTTGATGAAACTGGTGGGATATTTGAGAAA
GGTGGAATTTAGATCTACTGTAAGCAGTGGGAAAAGTAGGCTATTTCCTGTAGAGGTTCT
ATTTAATAATGAAAATGGAATAGGCATTGAAAAAACAAGAGATGAAGCTCAAGCTCAAGA
TGCTGAGAAAACTCTCCAAAATTTAAAGAGTGAGTACATATCCTCTACATCATGTGTACA
CCATGCTTTGTGATGTGCTTAAAAAAGCTTTAATAGATGTTTTTAGTTTC
>Z27kG1_12733
GCCCTGCGCCGCCGCCAACGCTGCAGCCGCAGTTGCCGCAGGCGGGAACTTGGACGTGCT
ACTCGCGACTGCTCTCATCTGTTCCCGCGTAGTGTTTGGGTCGCACGCAAACCACCTGGT
TTTGCATTTATTGATTTTGACGACAGGAGGGATGCAGAGGATGCTATTCGTGATCTAGAT
GGTAAGAATGGATGGAAAGTTGAACTATCTCGTAGCACCAATGGTCGTGGCAGTCGTGAT
CGGCATGGTGGATCTGAGTCAAAGTGCTATGAGTGTGGTGAGACTGGGCACTTTGCACGT
GAATGTCGTCTGCGCATTGGCTCTGGAGGTCTAGGCAGTGGAAGACGTCGCAGCAGGAGC
AGGAGCCGCAGTCGCAGCCCTAGATACCGCAGGAGTCCGAGCTATAATAGAAGGAGCTAT
AGCCCTCGTTATCGTTCTCCAAGGCGCCGTACTCCTTCACCGGCTCGTGGACGCAGCTAT
AGCAGGTCGCCATAGTACAACTGTGACAAATATGCATCTCCCTCGTTAACGGAGTAATGA
TGGCAGATACTGGTGTAGCAGGAGCTTGGCCTGAAGCCCGTGCCTGATTCTTCTCTGTGT
GAGGACTTGGTTCTTGGTTTGGCTGTGGGGAACAAATTTGGAACTGTCGTCAACTGCATG
ACTTCAGTTCAGGCATGTTCTGCTTAAACGACTCGGCCAACTACGGCTCTCAGTTGTAGT
CTTCATGGTTTTGTTCCTCCATTCTTGGCACGTCCTTATCTGCAAATGAATGTCAACCTT
CCATTACTATCTGCCTGCGATGTTTCATCATGAAATTCTTCACCAAAGATGCTACTTCGT
CACAAATTAGTAACATTCTTTCCCCCATATAGTTGATATGGTTTGAGTGTACTGAGCACT
AACAATTGCAGCTCATGAAAATAAGGCCCTTGATTTTTGTCATAGAACAAGAGCGGCTAT
TTTAATTGCAGCACTCACATGAAAAT
>Z27kG1_18097
CTTCAGTTTCCAACTCAGTGCGGGTGTTTCCAGAGGTTGTCTGGCACATGACAGTATTGT
TCCTTCGATACTATGGTTGGACTTGTGAATGTTGTTTCCATACTGGATGTTAGGTTTTAT
ATGCGCCCTACGGTGACCTGCCGTTAAGGCAAAGAACTTATTTGCAAGTCTGAGCACTAT
TTTGGGGGGTGGGGTGGGGGGTGCGTTGTTTTTATAACTGTCTTTTTTCCCCTAGTTGGA
AGTTTTCTTACTCAATTGAATGAACGAGGGAACTTATTGCATACTATCAAATGTTTTGTG
ATATGGTGTTGAGTAATTATC
>Z27kG1_02793
CTTTCCCCTTGGGCTGGCCGTCCACTCCTTCCATGGCAGCCCCTCTCCACGGCTTCCTCC
TCCCTCTAGATCTCCCCCGCGCAGCAAGGATAGAGAAGCGGAGGAGCACGTTGAATTGAA
GGGGAAGAGAGGATCAAGGAGATGTTCTTCCCCATCTCTTCTTGCAGAATTTCTTGGGGA
AACCCTAGGTGGCTACACTCCAGATCATGCCTAGTACATTTTTCTTCTTCGATGAAGGCA
AGTGAATGTAGGGGTGGTTGCTTCCGTTCTGACCTATTATTTCTATCGCCTACACTCTAG
TATTCAGAATTATTGGATTCTTTCATAATTGGACTCCATGGTGATGCTTTACTTGCTTGC
ATTATCCTGATGCTCAATCATATATTGATGATGATTATGATTCAAGTAAGACTCATGAGA
TTAATTCACACCCCTGAAGGTAAATGAAGTATTATTTGAGGTTTGTATTGTATCTGAAGG
TAAATGAAGTATTATTTGAGGTTTGTATTTCATGTGAAGGAAGTTAAGTATATTGATAAA
TGCAGCATGCCACATACATTGCATGATTCACTTGCATCTGAAGTTGGGTCGTGGCCTATG
GTCCGACCGTACCGGTACAACTTAGCATCATACGTTGCCCGAGGAGGGGTACGATGCGGC
TTCATACCCTTAGAGGTATGAAGGCAGAGGACATATGCATTCATTGAAGTGATATTTGTA
GATGATGTGGTTTTATACCCTCAGAGGTATGAAGACAGAGTACCTACACTTTGCTTTCCT
ATGCATACACTGAAGTGATATTTGTAGGTATTGTTGACACAGGGAAGTGTTATACAAACT
ATTGTGGTTGTTCAAGGAAATGAGATGGTATTGGTTATATTGAGACTACCGAGTTCTATA
TCTACAAGTATTTCTGATCTTAATTGTGATTCTTTTAAAATGTTGATTAATTCAATTTGT
GGTTTAAATATCTTGTCAAAACAATTCGCTTGCTGAGATGTTTCATCTCACTCTTGTATT
ACTCAATGCAGGTGCTTGTTGCTCATCAAGGAAAGTGGGAAGTAGCAGCACATCCACCTT
CACTCTCATAATAACGCCGCTTAGGCACAGTCATGATTTAATTAGAAACTTCTTGTCAAA
GGATGTTGTTTTTAACTAGTTGTGCGCACTAGTTGATTTAGTTCATGTCGTTATGGTTGT
CTTTCCATTGCTAGCAGATTATTAATGTCTATTATGTTTTCTTATCATGATATCTATTTA
TACTTTGTTGCTTCCCCGTTTATGCAATTTTCAAAGGGGATGCTGTCGAAATTTT
>Z27kG1_04495
TTGTTTTGATCCAAGCATCTGGGATACTGTTCATAAGGACAACTTTGTTCTCCATTACGA
AGCAGTGGAGAAGAGACCTGTCCTTCCTTCTGCTGGCCAAAATATTAGGCGAGAACTATA
AGGTAGCATGCTTCTATCATATATAAAAGGAATGTATAGTTATGTGTACGTTTGACTAAT
TGACTTCCTTCCCTGATGCACACATATTTGCCCTTGCTGCTTGCCCTAGGTTCTCCTGCA
TTTGAAGTTAATTTGGTTTGATCAGTAGCTGTTGTCATGGATGGGCTGAGTTCATACAAA
ATGATTCTATAAGAACTTATGACCCCCAGGTGGCAGTTGTAGAAATGTAGCTGAGATTTA
GATTTTCTTCATAATTTGTTGGCATTATTTAGTAGGGCCATTGTTGTACCAATGTTGTGA
CTTGATTTGTTGTTGTTGTTGTTGTGACGCAGTCACCGTGATGATAATAAATGTTTTGAC
CGTTATGAGTCAGCATG
>Z27kG1_13264
CCCCTCTGCAGCTCTGCTCTGTTTGCTTACTCTTCCCTTCCATGGCGGCATACGCCGGAA
CCCTAGTTCCACCCTTCCTCACCGTCCGCCTCGCGGTCTCCCACCTCAGATCCATTACCC
CGGGGTCCTACTCCCTGAGCCACTGTCTCCCCCGCCTCGCGGTCGCCCGTGCGGCCTCCC
GCGGAAACGGAGACGGCGACGGCGGGCCTCCAGCGGAGGGGGAGAAGGAGCGCCGGCGCT
CGTCACTCCCAGCGCTGTCGGAGATCCGGTGGGGGGAGCTGCTATCCCCGGACCCCACCA
ACGCCGTGGCTGTGGTGCTCACGGGCGCGCTCGTATGGGCTGGCGCCTCACTGCTGCTGC
AGCTCGCGCTCATCTCCGCGGCAATCTTTGCCGCCGCTGTCAAGTACTCGTTTGTCGCCG
CGCTCCTGTTATTCGTCCTTATCGCGCTGCTGTGATCGATCCGCCTTAAGGAAAAAAGCT
GTAAATTCGCACGAAGCATTCGGATGGAAGATCAGGTAGAGGAAAAAACAGAGGATTTCA
AATGTTTCCATTTTTGTATGGAGCAGTAGAAAATATTTGTCTGCCAGTGCCAACTGCCAA
GTGCTTAAAATTTTTCTGCACACTGAGATATTTGGATTGCAAATTAGTCTCAGCAAACAG
GGGATACCTAAGAAGAACAACCAGAATAAAGTGCTGTTCAATTCAAATGTTTATTCAATA
TACAAACGTGCTATCTGAAACCAGAATGATGAAAATATCAATACATGGGTGTCTTACAGA
CAAACACACCAAATAACATCAACACCAGTTATTCCAGAATGACTATATTGTAGATTAGAA
ACTCTCATTTGTGTTGTAATGCATCAAATATGAAGACCTAGAAAAGACCAACGACAACGA
CGATGAAGCTTTTTCTGGTATCAACCTAGCCAATGGAGATGAAACCAGAAAAGACCAATC
TGTTGTTTATAAATTCATTGTGCTCATTTTCCTGGCAGTAAAAAATGAGCTTGTCAGTTA
CCTGTACCATTAGCATCTTCTACTTTTCTAATGAAAGTATGACCTTTATTTGCAATCAAA
TGGAGAGTGTGATCTGCCCCTTGTAAAATTTGCAATCAATGAAGAGTATGATCTGCCCCT
TATAAATGTGGAGTTTGTTTTGGTAGGTACTACCTTTTGAAGTTGGGTGGTTTTCAATAA
AGCCTGAATTTAGGATTCAGTTTTGTAATTTATATCTTCCTCCTTATTGCAGGTTTAAAA
TTTTAATTTGTAGTTCATGATAGCTATGCATGGACACAATAATATGTAAGACTAAGTAAT
GACCATTTGCCAAGGGAATACTGCAAACTGTCTATCTAAGTATCTATTGTTACCTTC
>Z27kG1_05574
CCATCCCCAGCCCACCGAGCTCCCTCCATCTTGCTCCCCATGGCCGAGCGCCCTCCCGTC
CTCCAACTCGCCAGCGCTTGGCTTCCTGCTTGCCAAGTCCATCTCCCTCCCTAGCGCTGT
CCCACCTCCTGCTCCTCCACGGCGCTCAGTTCCAGCTCGCCGGCTGTGCAACTCGCCCAT
GGCGCCCATCTCTCTGGCCGCGACCTCCCTGCTCCTCCTTTCCCCAGCCGCGGTCTTCCC
TGCTCTAGCCCAGCCGAGCTCGTCCCTGCGCGCGTGTTCTCCTGCGTCCAGCCGAGCGCG
CGAAACTTCTCTGCTCACGGCACTCCCTGTCTGCTCGGCCATGGTGAAACCCTCCTTACC
ATGGATGCCGGAGTTCCTCTGCTCGTTCTCATGGCCGCCGTCGAGCTTCCGGCGCGCGCC
CATCTCCTCTGCTCCCCCGCGCGCGTCCTGGGACTCTCCATCGCGCCGATCTGTGCCCGG
CCGTGGCCGTCGAACTCGCCCAGCTCGGATTTTTGCTTGGTCGCCCGCCGTTTACCAGTA
CCGTGGTCTCGCTCGGACGCGTACTGTCAAGATTGTTCCTGCACGCACGCCCTGGTACCC
CTGCTCGCTGTTGGGCCGACCGTCAGCAGCTTCCCGGCCTCCGTCGTGCTCAGCAGCGAG
TAATTTATGTCGGAGCAGTTACTGAGACGCCCTCCTTTGCGTCGTGCTCGCCAGATCAAG
CCTCGCGTCGTCGATTTGCGCAGTTCATGTTCGGCAATCGGTTTAGTCTCCGTCGAACTT
CTATTTACCGTGACGCCGAGCTCCTTCAACACTGCCCCACTCCGTTGTCGTTATTCCGTC
GCCTCACTTCGATGTCAGTTCCTTCATGACATCTCCTACTTGTGTTCGCGCCGACAAAAG
GATCCTAAGAGAATGTGGAAAAACAAGCCCCAAGTTGATGCCTCAAATACTCGACGAAAA
GCCTGAACTATAAATTATCGTGGTTCTTGCAGAGTTCGCGTCGAATTTAATTTTGGATGA
GCTGATTTGCTACTACTATTATTTTGTTTTAATGAATAGATTGATAGATATGTAGGTTGC
GATGATTTTTTTTATTTAGTATAGGTACGCTTAGTAATTATGGCTAGCTCCGTTGTTGTG
TCCGTGTGCTGTTACGTGACAATATAATTGTTTTTAGAATAATGAAGTAGTTGAGTCAGA
GATTGAGGTTTAAATTTTAGATGCATAATTATGCAAAATATAGAGGTAGACATGGATGCG
ATGTATGATCTAGTTAATGACGAGACAGATAAGTTTAATATTTTAATC
>Z27kG1_16313
CTCCTCCCTGTTCCCTGTTTCTGCGCGCGCTTAGTTCCCATGGCAGCTACGCCCTTCCTC
TGCTCGGCTGCTTGCAGCGAGCTCTCCACCGCCCTGGATTTCTCTATCTCCCTCACGGCA
CCCTCCCTGGCGCTCGCCCTGGGTGCCGTCGTCTAGCTCGGACCCGCCCCCAGCCGCGCC
TCTCTCGTCAAGCTTCATGACGCACGATTTTCTCTGCCCCAGCCCGACATTTTTCTCCTG
GTGGTCGAGCTCCCTCAAGCTTCTTAGTTCGTCCGCCCGCGAACGCCCATGGCGCGGTCG
CCTCTCTGTGCACGCGCCGTCGCCCTGATTTCCTGCTCCCTGACTCCAACTCAAGTTCGC
TTGACCGCGTGTGCCCCTACGCCGCACCCTGAAGCCCCCTGCTCGGCGCCCGAGACCCCT
CCCATGGATGCTCCCAGCCGAGCGGCTCCCATGGCGCCTGATCCCAACGCCGCTCCTTTC
CCCCAACGCATCTTCTTCACTAGCGTGCCGTCCCTGCTTGCCCTCTGCTCCACCGAGCTT
CTGCGTGTTCCATCTCCAGCTTGCTCCCCTGCGCCCTCCTAATACTCGCGTCCAGATTTT
TCCTCGCCTTTGGTGCTCGTCCAGCCCACCCGTCCCTCCTCTCTCCTCCCCATCTTCTCC
CATGGGCGGTGCGAGCTTTGGCTCGAGCTCGCCTCTGCTCTTGTGCTTGGATTTTGCTAG
GCCCGAGCAGCTTCCTGGTGCGCGCCCGGATCCTCTCCTCCCTCCGCTCGGTCTTGGTTC
CAGTCGCCGCGCCCCTCTACTGCGCGCGCTGCTTGCTCCCCTGCTGGCAACCGAGTCCCT
CGCGCTGGCCGTTCTCCAGCTCCAGCTCGCTGCGCGCCCTGCTCCCTGTTGCCACGTGCT
CCAGCCCGGATTTCGCCTTGTCGCCCAACTTGGCTCTGCCCTCTGCTCTAGCTCGCCGTC
GCCTCTTTGTGCTGGCCGACTAGTCTGCCGTGATCGCGAGCAGTTCCCTACTCGGCCAGG
ATGGTCACGCCGTCGATCCCGCTTGAGCCCCTTCGCGTTCGTCGAAGCTCCCTGGCTCGA
CTCTGCCCAGTTCGCGTCTTGCTCGCCTTTGCGTCGCGCGTAGCATTCTGTTGTTCCTGC
GTGTGCTGCCGCGAAGCTCCCTGTTCAGTTCTCCTCCGTCGCGTTGTTGTGCGCGCGAAG
TTCTTTGCTCGCAACGGCGTGTCGAGTTTCCGCGTCGAGCTCTTCTCTTGCATGCCGGTC
GTCGTCTCCAAGCCGATTCTTGGCTGTCGTGGTATTTTTAGTTATCCGGCTGCGTCGGTA
GTTGTCAAGTGTGTCTGTTGCTGTGAACTCGCCCCTGGTGCCCATTCTGTCCCCGGTCCA
CACTTCCTTCAGCTTGGCCAGGCGGGGCATCGTTTCGTGTTGTGCTCGCGCAGTTTCCTG
CTCGCCAGCGCGTCCCCTTGGCTTGTTTGGCCTT
>Z27kG1_17929
CCGGATCGGCTTCAAGAAGCTGCGGTGGAACGCCGGCAGGAAGCTCGACAGGGGCATCCA
CATGGACGAGTGGTACATCTCCGCGCTGCTCCAGAAGCCCAGGAGGTGATACCACGGATG
GATATGGATGGGTGCATGCTTACGACTTACGACATCGCACGCAACTTTGAACTTTCCACG
CATTACGGCACTTCTCTGACTCCCCTAGCCTAGCTTCTCCTCGTCTTCTCCATGCCGCAT
GTACTTATTGGTACCTCCCTCTTCCGCCGTCTCTCCATTTATTGCCTATAAATCAGTTTA
ATTAAATCCATAGGTTCATACTAGAGATGATTGAGTTTCGATATAGACGGTTCTTCTTTG
AATAAGAACTGCTTGGATAACCCAACCTTGAACAAAATGATGAGGTGGTTCATGTGTAC
>Z27kG1_09671
CTGCCGCGACGGGACCTCGCCGCGGTGCGACCTCACCGCTCCACTGACGCAACCTCGTCG
GCTGTGCCATGGGAGCTCTGGCCCCCTCGCATCAGCTGCTGGCGGGCCCGCGAGCTAGGG
TTTCCGGTCACCGCGGATCTCGACGGCCTCCTTCGCTGAGCTCCTCACAGCCCCGCGATG
CAATATCGTCAGCCGTGCCGCCTGAGGCTATTTGAGGAGATGTCGTCATCGTCATCATCA
TCCTTACTCTCTGGCTCCAATACTGTGAGTGTTGAGCTTCATCTAATCCCTTGCAAGCTC
TGCAATGGGGTGGTGATTGAGCGGGTCTCCAAACAACCAGAAAGCACATCGAGGAAGTTC
TACCGGTGCAGAGCCAAGAAAATGGTTATTTCTCAATTTTTGCTCAATTGATAAGTTATA
TGGTTTGGGTAATTTTGAGGGCCCAATGCTTTCTTCTTTACAGGATGGGTCTCAATGTGA
TTTTTTCCATTGGCAAGCGAGCTATGCTGTTTTGTTAATCAAGGATGGGGTTGTCAGTGG
TGACCATTGCCTTGAGTTGTTAATGGTCGCACTTAATGATCATGGCAAAGCTGTTGAATC
TCTAACCAATTCCATCAGAGAGATGAAGAAAAAGTTGTCCGACCTGGAGTTAGTGATGGA
AGAGCTGGATAACGTGAAAAAGTCAATGAAGGCAGCCATGGTTGGAATTGAGGAAAACAA
TAAAACGATAGCTGCATTGAAACTGATGGAGAATGAGATGCAAATGCTGAAAGGGTCAAC
TAAAGTGAAACCTAGGAATATGGCACTGTGTTTTCTGCTTTTGGCGTTGATTGGGTGGTT
TGTGATGGGACAGATGTATTGGGGGGAGGATTAGGAAGCATCCGGCCGATTTATGCTGAG
AGGCTAATGAACTTTGGATGGACTTTTGTATAGCTAGATATAATCAGAACTGGTTAGGCC
TAGAGATGGCAATGGGGACCCGATCCCCGATTCCCCGCGGGGAATTCATCCATTAGGGGA
TGGGGATGGGGAAGAAACTTCCCCCGCGGGGATATAAACGGGGAAAGTTTATCCCCCGAC
GGGTAAATGGGGATGGGGACGGGGAAGCATTCCCCATCCCCGTTCCCCGTGGGGACCCGT
TAACTTGCATGTGACTATGTTTTTGTGTACCGGTTAACAACAAAAATAAATAATTACCTT
GTCAAGAGACCACT
>Z27kG1_03528
TTTAGGTACAACACACAGATTTGGTAGTCATCCAATACGCTATTGCAATCAATTCCACAC
AATCTCGCTCACCTTATTTGCCTCCCGATCAGTACATCCGCACCTATCTGAATAGTCTTC
TCTGCCCACCAATCCAAATGACTTGATCACCTCTTTACTGCCACAAATACAGTGAAGAAC
CACAATCTAATCACCTACATAATCTGCACCTATCTGAATAGTCTTCTCTGCCCACCAATC
CAAATGACTTGATCACCTCTTTACTGTCACAAATACAGTGAAGAACCACAATCTAATCAC
CTACATAACATAAGCAGCTTGTGGTGATGCTGCATGGGAGGTAAGCTCCTATTTTTCACA
AACTTGATCAGTGATCACCCACACTGGCCACCTCCATTATTATCTCCATCTTTATCCTTG
TCCTTAGGAGGAGTTGGAGTATTCTGCGTCTTCAGAAAGAATGAGGTCGAGAGCAGAGAT
AGTGAGACTTGGACCTGATCCCGGCCCATCCTCACCGGCAACTGCAGCCTTTGCTGCCCG
CGCGGCGCTCCAGCAGCACGTTGCTGGACTGGACGGATGTACATCTCGTGTAGGCGCCGA
AAGCCGCCAAGAGGAAGCACGACACTGCGAAGCATCTGCTCGGAGAATCCAATGCAGGCC
CACTCCCGCACGCACGCCGCCTCCCAGCGGCCGAGTGCGTGAGCGGCGGCCTACCGCACC
GTAACTCCAGGCGGCCGAGCGCGTGGGATGACAGGCTACTTCTCCGGGGAGCTGGTGCGC
GTTGATGGCAGCCTCGGATCCCCGTAATCATGGAGCAGAGGGGGAGGAGGGTGGGGGATC
CGCGGCAACCTTCCATGACGGGCGGTGGGTGGGGGCGGATCGGCGTCGTGGAAACCTTCC
ATGCGACGTCGTGGGGAGGAGGTGCGCATTGATGGCGGCCTCGGATCCCCGTAATCGCGG
AGCAGATGGGGGAGGAGAATGGGGGATCCGTGGCAACCTTCCATGACGGGCGTTGATGGC
GGATCGGCGTTGATGGCGGGGAGCACTCGGCAGAACCGTGCACCAGTATAGATTGTGGAC
GCCTACAGTAGTGTCTTAAGAAGTAGTATAGATATAGATAAAATCTTAGGTAGTTAGAAT
AGGGGGAGATGGGTGGAGGGAATTGTTGGAGAGACACTAAACATAGGGGGATAATCTTTT
AGAGGGAGGTATTAAAATAAAGTAAATAGTATATTTAGAGGGAGATAGGTCTGTGGTTTC
TATAACCGTGGGAGAAATATTTGACCGATGG
>Z27kG1_08845
CGACCTTATCCCTCACGCCGCGCGCTCTCCCTGGTGCTTCCTGCTCATCCATGGCGCGCT
CCAATCCAGCTCCACGACCTCCCTCCGCCCCTCCCATCCATGGCCGCCCTCTCTGCTCGC
TCGGCTTCCAGGTCCATGGCCGAGCTCCCATCCCCCGTGCGCGCGCCCCAGGCCCCTGCT
CGGATTTCGCCCATCCGAGCTCCCTCGCTATGGCCGTCTCGCCCCTGCTCCAGCTCGGCT
CCTCACCAGCAGTTTCTTTGGTGCTACTACGAGCTTGTCGTACCTCCGCTCCATGCCCTG
CGTCTTCCCCACCAAGTCCCCCTCTGCTCTAGCCCTTGACCATGGCGTCTGGCACTCTGG
CTCCTCCCCTCTGCTATCTCCCTCCTCAAGCCATGCACTCGGGTGTCGATCCCCTGCGCC
ACAGCAACCGTCCAGTCACGCCCAGGATCGTTTTGGTGTGCGCGTCGTTTTCCTGGCTCT
CCTCACGCCGATGGTTGCTGCTCCCCATCACGCCGAGCTCCTCACTGTCGTGCGTCACTA
CGGGCTTGTCCTCAGTCAACGCGTTGTTGCCGGACGTGGTTGTCTCCGTCACTTGCGTCA
GCTCACCAGCCCTACAGCTCTTTACGCCACCATCTTGTATCGCCGTCGATCTCGCCGTCG
AACGTCATTCGTGGCGTCATCATCGTCCCTATCCACTCGTTTAGGTTCTCGCCATGCCAT
GGCGCACGGGAAGGTTGGCCGGAGTTGGCCATGGTGGTTGGGCACTGCTATTTTATGCGC
CATGCTATGGTCGCACCCCCTTCCATGCTATTGTGTCGTGGCTGTCCTCGTCTCCTTTGT
CGTGCATTTTCGACTCCAACCACTGCTTGCAGCATCGTCGATGTCACGCCTTTGTTAGAC
TTGACATGTCAAACTCCTTCCCGTCGCGCCTCGTGTGCCACTTGTTCGGCTAAATGTGAG
ACTCGGTCGTCGACACGCTGGCCGTCTCTTGGGATTCGACGTCGTCATCGCTTCCACCAC
CAGATGCTCAATGAAACGCCTAACCCTCGGAACTGTCATCATTCCAACAGCTTCGCCGCG
TCTTGCGTCCCAGCTGGTGAGACTCGCAGTCCTCGCTCTGTTTAATTTCTCATCAGACGC
CGATGTGGCTAGCTATGGATTTATGTATGTATGTGTGTTTGCGTGGAGGTCCCTATTCGC
TGTCCACCTATTGCGCGACGAAAGGCTCGAACTGGGCATCGTTGTCAATCTCGTGGTTTC
AAGTCGGATTTAGGTAATAGTAGCCAGTTCGTTACTTCCGCTATTGGTCGAATGAATTTA
GTTAAACATATTAGTTGTGTCATTTCTCTCGTCGATAGCATGTGCGGTGTGGTCATAAGA
ATAATGTTTATTGAAATGCTCGAGTCACTTCCTGTGATAGGATCGTGTGTATGG
>Z27kG1_20873
CGCCGGCTGACTCTCCCTCTCCTCTCCCTCTATAAATTGGAGACAGATCTCTTCTCCCTC
CCACAGCAGAACTCTCCTCCTCTCCGAGCTCCCTCTCTCTCTCGCGCTCTCCCCATTCCC
AAGCTCGCCTTCGACCAAACTGTTCGCCGCCGGAGCTCACTGTTGACGCCGTTGTGGACG
GAAGCCGGAGCAGCGCCCTGCTCGTCGTCGAGCCTCGCTGTCGTGCCTCGCCGGAGACGT
GTCCAAACCCGTCAAACCACGTCGTTCCCTGCCCGCCGAGCCGTTCGTCGCCGTTCGCCG
TCGTCCGTTCAACCAAGGTTGAAGACAACTCCAACTCGTTAATTTATTGTCTACATCATG
TGTTGAATTAATTTATGAATTTATGAATTATCGTTGTAATATTATGCGACTTGGCGATTC
GTGT
>Z27kG1_20807
GCAGCTCAGACGTCGCCTCCCTTCTACCCCTTGCTCCTCAGCCAGGCTTGTTAGCCGAGC
CCCTCCAACTAGCGTGCTAGACCTTTGACGCCGTTTCCCCGTCGTCCAAGCTCCACCATG
CCCACACGTCCGTCCTGCTCCTCCATGCACACGCCCATGCATCCTTATCTCCCTGGAAAC
TTCACTCGTGTACGGCTCCCTGGTGATAATATTCAGCGATGCTTCGCCAGGGCACCGTTC
CCCTGCGCGCTCGCTGGACGCCGTCGCACATGCTCCCTGCTCGGCCTCCCCGGCGTGCTG
CTCCCTCGCCTTGGTGCCCCTGCGAGCTCCTTCTCTCTGGCCCGGTTTCCAGCTCGGGCC
TCGCTAGATGCCGATGCCGCTTTTCTGACCTCGTCTCGATACTCAATCGCTGCAGCACGC
CATGCCGTGTGTGCTGCACTGTCATCATTCGCTATCCTCATTTTTGCTAATTTTTCTCGT
CGTTTCTCGTCTACAACCTTGTCAGCTCCTGCGTGTCGTGCGCGTCTTGTGTTCGGGTCG
AGCCCCAGGATTTTGAGGAAAAGGAAGCTCCAGTGCATTGGCCGGTGAAATGAATAAAAT
GGATTTTGAAGAAAAGGAAGCTCCAATGCATCAGCCGGTGAAATGAATAAAATGGTGGTA
ATTATGGTCCTTGTGAAATCTGAGATCAACTTAGTCGCGTGACACACCAAGATAACACGT
GTTATGTGCTCTCCATCAACAAGTGAAGCTCACCGAAGAAGGATCATTAACTCTACCGGT
GTCTACTGCTCAGAACAGGGTCTCGCTGCCGCAGAACGTTGTCGCAGACCGCTTCACCGT
CGACCCTTTGAACTGCGTCATCCCCGGTTAATCTCGCGCGCGTACCGACAGCTTCGAAGA
GCCTGTGTCGATGCCCTCGCCGTCGTCAATGAAGCGCCACCGTGGTCGATCTGGCGCAGA
CCGCCGGAGTTCTGCACTGCGGCGTTGTGGCTAGAACTTTGTAAAAGAGTGGAATCTGAG
GGACTTAAGTGAATCTGTCAGTGAGTAAGATCAATAGTGGCAAGGACCGATGTGGATTAG
TTTGAGCGCGAAGGTCCTTTTTGCAAGATGTGTGGTGCGGTCGCGGGCTGTTCATTGTGG
GCCAACTCTACCTGCCACTGGGTCGGCTGGGCTAGGTTTCGGCACAGTACTGTACTCAGT
TTTGTTGTTTCTTTTATCAGCAAACTTGTAAATTGAGCTAAAAATCATAGAAAATTCCAA
AAATCATGGGATAAATTTTGTTGGATGTCT
>Z27kG1_13445
CGATGTACAGTACAATGTTGTCTCCAAGACCTAGTACATGGTCTTCTCCAAGATCCAGTA
CAAGGTCGTCTCCTCCAAGATCCGAACCCCAATGCTAGTGAGAGTGGAGGCAGCACATGA
AACCAACATGGAGAAGAAAAATGAAATGGCATTCCACATGAAGCTTGTGAAAAAAGAGTT
AAACTCGTAATTTATTCTAGTGCCGAAGTTCCTAACCAAGAGACTTGTATTCCATTTTTA
TATTATATTGTCTATCTATATGTGTGAATAGAGGCAACCTTATATGATGTGATGATGGAT
GAATTAGCTTCGATGGATATTATATGGTATTCAAATTAAACTTTACATGAATC
>Z27kG1_23280
CTCCATCGCGCCGCCACCCAGAGTCCTTCCCCAACGCCGCCCTCTCCCTCTCGGCGCCCT
GCTGGCCGGCGCTCCCTCCAGCCCCTCCCCATGGCCGAGCGCATCTCCATGGTGGTCAGG
AGCTTGTCCCATGGCTGAGCTCCCTCTCCATGGTCGCGCTCCTCCCCTGCTCCATCCATG
GCTGCCGTCGAGTCTCCCTGGACGGGCTCAAGTGCCATACGCCGTCGGCTCTAGTCTCCA
GCTCGCCTAGGTCGGTGTTCCTCTCCCTCTCCTAATCTCCATGGCCGCTGGCGCTCTTGC
TCGGGTCCATGGTCGCGACTCGAGTCACCCCTTTGTGCTGGCCGACCATCCAGCCATGGT
GGCGCGCACCCTTGCTTCCTACTCCACTCGGCGCCCCCTGCTCTTCCCCTGGTCGCCCAT
GGCGCCCGGCCGCCCCTTCTCTCTCTGCTCCAGCGTGTGACGGCGTCGAGCTCCCTTCGT
CACGCCCTTCCTTGCTCCTCCCAGGCCCAACCATGGAGCTCACCCACGACGCCCGTCGTC
CTACCTACTCGAGCTCGCCCTCTCCTCATCTTCCAGCCGCCTCTGCTCACCTCCCTCATC
TCCCTCGGGTCCAGCGCGCTCTCTCCCTGGCTCGGGTGCCGGTCGCCGTCATGGAGTTTT
GTTTGGTCGGCTCATCGTTGACCTCGCCAGTGCCGTCGAACCCCATCCTCCCCTGCTCGA
CCTCGTCGTCGTTCCTCAGCTTCACGCCGACCTCTAGCCCGCCATAGAGCTTCCCTGCGA
CGCGCCTCCATGTCCAAGGCCAGCTTGGCCTCCTCCCTAGCGCTCTTGGACCCGACGTCC
CCAGTCTATCACGCCATACTCAGATCTCGCCGACTGACTTCCACCATCCACCATGCTGTG
TGCTGGCATTCCCTCGCGGCAGACCACACCGTCGTCTAACCTTGTTCACTTCGCTGCAGC
ACCATCGTCATCTGCCAGCTCCATCATCGGTCGTTCCTAGTATTTTCCCCAACACCGAGC
CTCTCTGACCTCGCTGCTCGTCGGTGCAATTTATCTGTGTTCATGAAGAAAGTGAAGCCC
GTGTACATAGCTCGCAAGGTGTTCTGTTGAAAGCTTCACCTGATGCTTGTCGTCATTCTT
GCGGATTCAAGTATGATTAGTATGGTAAGCCGATTCACTACTCCTGCTATCGATTCGATG
TCCGGATTGGTTATAATATTTGTTGATGATTATCTTGTTTGCAACGTATGCATTGTGACG
GCATTAGACATTTGTTAAAATGCTTCATAT
>Z27kG1_19533
GGAAGGGCATGGCCACCATGCCGTTGGACGTTTCGTCTCGCGGATTTCAGCATTTGTTCA
TGGCACCGGTATTCCCATTCAACGAAGTATAGGTGGAACGATTCCGGGTGCAATCCGACA
CAAACGAACAAGTCCCAAGTATATACGTCGATTGAGCTGACATGGTCTCGTTGGAGCTGG
TTTGGAATTTGAAGAAGGGGCGATCGGAGTCGGAGCAAAGGGAAAAGACAGTGGCGTCAG
AACATGGAAGATCCAATCCAAGGAGGGCAATGCTCTGACAGTGGGGTTGGTTCGTCATTG
TCAACAACTCAACATCATTGGTTCCCGGCACCAAAATGTGTTTGGTTTATAAGGTTAAAC
TAGGATGAGCTGAGGGTGACACCGTTCTCTCGATTTTTTAGGACCATGCCGGCACAAAAA
ATTGCTTCGGTGTTCATCTCGCTCCCGCATGACTATCATTCAAACATAATTAAAAATGTG
ACCGTCTC
>Z27kG1_22304
TGAGAACACCATTTCATCAATTTGATCTCTTTTGACTTCTGCTATCCATAGTTTCCCTGG
GTTTGTGAACATCAAACGTAGTGTTTTCTCCCACCTGTCCGAGTTCCCAATGAATACTGG
GCATATCTGAGCAAGGTGTACTCCAGTGGTAGACAAGGCACTCTATGTTCCTTAGATCTT
CAACTGTTACCTATTTATGTTGGCATACTTATCATAATTCGCGTGTCTTACTCTAAATTA
TCTCAATGACTGGACCAGTTGCTGCTTACTGATATCTCTTTCTATTGTCCTGCCAATACT
GAGTTGATTATTCCTTCACAACTACAGTAGAGGGGCCTGTTTCTCAACCTCAACGTCTGA
TTCACTTTCTGCTTAGTGTAGCTCTTATAATTTCATCCCATCAGACTGCTATCTGATTCA
TTAGGTTAGTAGTACCAATGCCCTATTTGGAATTTGGAATGCGAGAATGAACCTTTCACG
AAAGGCTTGTCCAAAACTCCTTGAGATTCCTGTGTTTCAAACACTCTTTGGAATTCCCAG
TGAATGCTGTTGGCTGATTCATTTGGTGCTTATTGAGTTTTTGTATCTCTACTCTGCCTA
TGCTGCTAGCTGTGACCTTAGAGAGGATCTTGTTCCTTGTCAATCTGACTAGTTCACCCA
TTGCTTGCTTCGGTAGTTCGGTTCTTATATCTTTGTCATGTCATTACCTTACTCTTTCAT
CATCGGTTCCAAAGAGTTGCTTGTTTTTCTGCTAACTCTGCTGAGGAACCATAAGTTCTT
TGTAAACTTGCCTGAAAACCCTAGAGGCCTAGACTTTTAGGAGCAACCATGTACATAAGC
TTAGTCACGTTCTTGGATCACAATATGCAGATCAATTTTTTAGCATTCTGCAAGTGTTTT
GTGATCATGATTGGTGGGCGTCTAGAAAACTATTCTAACGTTTCAGTTGTCTGAAAAACT
ATCTTATCTTTGTTGTAGCCCTGCCTATGCTACTACCAGCTTGGATGGGGCTTCTTCCTG
CTCAGTCTGTGACTGGTTCACCCATTGTGCTTTGTCCTGTCAGTAATCGTCTAATTCTTT
GGTTATTGGGTTCCAAAGAGTTTCATGTTTTTCTGCAGTAATTAATTCTACTGTGGAACC
ATATATTAATAAGTTCTTTCGGAACCTGGATTATAGCCATACATTATTCAGAAGCATCCA
TATTCCATAATCTTATTCAAGCCCCCCTCCGTAAAAATCTCTTAAGCCCTCTATCAAACT
AAATCCACTCCATCCTTCATATGTGCACTTCACAAGAAACTATGGCACCATCAAGTGTAA
AAAGTTGCAGTGTTATTATGCCTGTTAACAAATTGTAGTAGAGTTTGTTGATGCGGCAAC
AGCTCTTCTGGTCGCATCGCACAGTAGACAATGAGCATGGTGTTGAAATTTTGTAGCACA
GTAGAATGCCATGTTTTTTTTTCTTTTCGGTGGACATCCTTTTGGTGCCCATAACTAATT
GACGCAGTCATTGGGAATTATGAGATGTGCATCTGTTGCAGTGGGATCC
>Z27kG1_09674
GCGATAAATACGTCACGGGCGGAGGAAAATTGGGGATTGATTTTTTTTCCCCTCTCTTTC
CCGGCGGGGAGGCGCGGAGCAGCCGCGACCGCGAGAAAGAAAAGGAAGCCGACGCCACGC
ACGCCATCGCCGCCTCTATCCTCGTCCTCTCCCTCCCCCTCTCTCTCTCCCTGCTCCACC
TCCACCAACCAATACACACCTCCCTCTCTAAATACCACTCCGTCCGAGAGCACAAAGCAG
GGTATCTTCCTTTTAAAAGAAATCTTGGCTGGGTGTTGACGCACGCAGCCGGCGGCAACC
TGTGCGGGGAGCGCCAAGGGCTCCAGGAAAGAATCGGCGGCGGGCTCGCGATCGGGAAGG
GGAGCGGGGCGCATGCGCGAGCACTGGCACGGCGACGGCGACGGCGACGGCGAGGACGAG
CATGAGCCCCAGCCGGGGTGCGGGGAGGGCGCGGGGCAGGCGGCGGCGAACTGCGCGGCG
GTGTGCTGCTGCTGCCCGCTGGCGCTGCTCGACGTGCTGCTGCTCGTCACCGTCCGGCTC
CCCGCGGGCGTCATGCGGCGGGTGAGGAGGAGGCGCCGGCGCCGCCGCGGCCACGGAGGT
GCCGGAGCCAACCGGAAGAGGCCGGCGCCCGCGTCGCCTTCGGGAAGCAGCGGCAAGGCG
ATGATCGGAGCGGCGACGCTAGACATCGACGAGGAGGCGCGCGGCGAGGTGGAGTCGGCG
GCGGCGGCGGAGCTGGAGCGCGAGATCATGAGCTCGCACTTCTACGGCGCCGGCTTCTGG
CGCAGCGTCTCCTCCAACTCCAGCTCCTCGTCCAGGCGCTACCAATAGATGCGCGTTCTG
GCGTAAATAGTGAGCACTCGGTCGCTACTAAACTACCCACGATTACTCCATCTGTTCTTG
GAGTCTCCTCCAACTGCCAGTCAGCGCAGCATGCATGGCAAAAGGAGCAGCAGCCTTCGG
CATCGTGCAAGTGCACTTATTCTGAATGGACACGTGCGAAACTGGCACGTGCGGGTTGCA
TCATTGTACTGCTACGCCATTGTCTCGAGCATGGACCACGCCAGCAGCTGCAGCTTGGGA
TGGAGAAGCGAAAGGGGTCAGTGATTGTGCTTAGGTTTTTCATCTCTCTCCTAATCTTTT
TTGTGTAACTGGAGCAGGAAATGCTGAAACCTCAAGCTTCTGTCC
>Z27kG1_18843
GATCAATTCTGTCATCGAACAGTGTCACCGTCATCGGCTTGTGAGACCCCCTCCCGTAAT
CAATACAATTTTGGTTGCGTTTCTTTCCTGTTCTTGCTTGTCTTTTTGATTGCGTTTGCA
GGGATAAGCCTTCGTGGCTAGGTCCTTCGTGTGTCACGGGTGATAACCAACGGAGCCGTG
GTGTAGTGATTGCGAGGAAGCGTTCGCTCGGAGCCTTGGATCATCAACGTCGAGATCTCC
ACTCAATCCAATTATCGTATCTCACGGAAGATCGGCCGCGTCTACTATCAATTGGTATCA
GATTTCCAGGTTGCCCGTGAGGTACCTTGGAGAGGACCAGCAAGGACTTGGGTAAGACCA
AGGTGTTGAGGAGGAGCAGCAAGGGCGTCCACAACAGGAAGGAGATCAAGTCCGAGTCGG
CTGCGACTCTATCTCGGGTTCCAGGACCAGTCTGCACTAAAATGGACGCCCAAGATGCAT
CCGGACTTCGATTGCGATGGACTGGATATGGTTGGAAAGATAACGAGATTATTTAACCAA
CCCAACTGGTTCCACCCTAAAATTCATCCGGAGTCAACGTGAATCATCGAAACAATTAAG
CGTTCAGATTCTGTTTTGGTGCTGCGACACCGTCTGTTGGGCCGTTGGGCCGTGTATCGC
GTCGGAGCCCATTAGGGGCGAGTCCAGGGCTACGCACGCCCTAATACTCTATTTATTCAA
TAGCCTCCGCCACATTTAGGTTTGGGTTTTGCTTAGATCAATTCTGTCATCGAACAGTGT
CGCCGTCATCGGCTTGTGAGACCCCCTCCCGTAATCAATACAATTTTGGTTGCGTTTCTT
TCC
>Z27kG1_14967
ACTTATCTTCCTTATCCTATCTCCATCGCCCCATTTCCTATCCTCCCAGCCGATCCCCTC
TCCCTCACGGCGCCCTCTCCCATGGCCGTCGGCCCTCCCCGCCATGGACGTCGCTCTTCC
TTCCTACAGTACGTCAGCGACCTCGTCTCCCTCCCTTCCCGTGGACGCCTGCTGCAGGAG
TTGTTCCTCCCCTGCGCTCGCCTAAGATGGCCGGACTCGCCCATGATGGCTTTCCCCTGT
CGATGCTGTTCTTTAGCCGCCATGGCAGTGCCTCCCTGCAGCAGTCCGGTGACCGGGCCC
TCCCCTTCCCACGTCATGCTGGTGCCATGTCTTCTCCCTCACCGGCCAACCTCGCCAGCC
ACCAGGAAGGTGTCTCCCTCTCGGCAGCTCCCATGGCCACCATCAGCCCTAGCTGCGCTT
GCCCTGGTTCCAGCAGCTCGACGCCAGCCCCTCTCAATCTTCCATCGCTGCCGCTCAGCT
TGTCCCAGATATATTGATGTTGACAATTGGAAATCCATGTAGCAAATAAATGATTTTGGA
ACTAGGGACAGGTCAGAGTCTAGAGCATGTTCATTCCACACATTGGAGGTGGATTTTCCT
CAATTGGAGATATTGACAAATTGGAAAAAATGTGACTTGACCTGTGCTGCAACAACCTTA
AACTAGGAGGGGCTTCTAATTCTTCATCTCTACCAACAGTCCTCTCCTGTTACTTTTTAA
ACCAATAACTTTTTCAAGTTTGTGCAGATGCACACATCCTTGAGCCAAAATAGAAAAAAA
ATCATAGAAGAGTTCTTTGGCTGTCACGTGATTCAAGAGTATTAATGATATACAAAAGTT
TGCTTTATGGCAAGTCAAGTAACCACCAATTTTGGGCAATGACAGGGATGTGCAGTGGTG
GTCTCTTAAAAGAATTTTGTGTTCCAGCGTAGCTATTTCCACTGCAAACTATCAAATCAT
TACAAACTGGCATTCCATGGCTTCCACTAGTTGAGTCCCCATGATAACCAATCCTTGTTA
TCATATACTTCTTCAAGTTTGACGTCAGCAACGTGGTCATGGTGACCGGCGGGAGGAACA
CCGGGCGTGTAGGAGTGATCAAGAACTGGGAGAAGCACAAGGGCAGCTTCGAGGTCATCG
ACGTGCTGCTTGGAGGCTTTTGCATGCTATTTCTAGTTTTCTCTTATTTGTTGTACAAGA
AAACATAGAATGGAATTCAAATTTGGTGGTCGCAAAAGTGTGGAGACTTGAATTCATATA
AAGTTAGGCTTAACATTAGTGCAAAAAGTTGTATTTTAGTTTTGATTTAGAGTACACTTA
TG
>Z27kG1_13446
GAGGTTGCAAGTGATGAAATAACTCAACGCCAAAATAAGCCTCGTCGATACTCGGAGATG
AACTTTGGCCAATGAACATAGCTGTGACCAGTGAGGATTCATTGGAGCTTAGGACCCAAG
TAAGACCTGTGCAAGAGACCCAAGCCTTACTAAGTCCTTGCAACATCTCACTGTCTGATG
TCTAGCACTTTCGGCTATCTTGTAACTCCCAAAATGCCAGGCTTGACAGTTGAAGGTGTT
GCAACCATATCAGTATGATCATTTGCTGTGATTATTCTGAAGGGCTAGTGTTGTTACACT
ATGAGGTGAGATTTACATGGTACTCCACTTCACCGCAATATCAGACGTCGTATCAGCATA
CTGCATATGGGGGAGGTCTTGATGGAAATCGTGAGAGGTCTCCGTGCTGTAAAGCTCGTG
TTCCATCGTACATCAGTCTGTGTACTTTTGGGTGTGCGCTTGCTTTGCTTCTGTGCCTCT
GCCTTCAGCTCGGTGGCACTCGGCTGACATGCATCCGTTATATTTACTTGTTATATCTGA
TCCGATGTATTGAAGATGGTTAGTAGAGCATGATTTACGGTGGTGAATCTTGCTTTGGTC
GTGTTGAC
>Z27kG1_13082
CAAACCATTGTTGGACGCGTTCCCCTCCTGCACGCAACCTCATCTCGTCCTCCAGATCCT
GGATGGCCGTCCTCCTTGATACCTTGCCTCGCGAGTGCTCTCGGTGAGCTACTTTGTTTT
GATTTATCAGGAAATCCGTTTGCTTCATGTTATGCAGGCTCAGATCTGATTGCTGGATTC
GGCATCTTACGGGCTTGAATAGAGCTAGGACTGGGAGAAAACAACAAACCCGCGTTGGAT
CCTGTATCGGTTAGTCCTTGCCTTCAAGGTTCATGTTGTTTTGTTTTGGTGGTCGAGCAT
CGCATGTTCTGCTTCTGGTTCCAGATCTGGAGAAATTTCTAAGTCGTCGTCGTCGTCGTC
GTTCGGTTCGGAGCGGATCTGAGGCGACGATGGCTGGAGGCGGCGGGATCTCTTGGTCTG
CAGTCCTGCTTCACCTCGATGGATGATGTCTCTGCGCTGATAATTATTGGATCAATTTCG
ATAATTATTAGTAGATCTATGAGATATGCCGCCTGGAAGAGGCGAGGTAAGCTGCAGCAT
GTAAAAGTCTGCGTGCGTCGACAGCAAAAAAGAGAAAAAAAGATGTGACATCCTAGAGGA
GGCCTTTGCCATGATGGGTGCGCTCGCATGGCAGGCCAGGTATTAATAAAAAGATGATTA
TTGTGTGCCGGGGGAGGAGATCGCACGGGGGTTGATGTTTTTGGCCCCGGGGTCTCCTCC
CTCATCTTGTTCCGTGTTCCTGTATCCGTTGTTTCCGCGCCTGTTGGTCCGCTGCGCACG
CCGGATTTTTGCATCGAGCACGGAGATCTACAACAAAAACATGGAGCTACGACGCGACTC
CCAAGAGAAGATTGCAAAACTGCAGTATGATGGATTCCACTATTCATCAACCGAGATCAT
GGCGCGCTTCAATCGTGGCTACGCTGATGGGGAATTGATCCGTTATGGCTCGTGGCTGTG
GAGATGTGGAACTCATTGGTTATAGTGTGCTTCAATCATGGGTCATGGCGATGCTGATGG
AACTGATTTGTTACCAAGGTTTAAGTTTTCGCTACCGTTGGACGGCCTGACTGGTACTTT
GCCCTGTTGACTGTTTGAGAACGTACTGCCCAGGTTTACTTAATACTTGCTGCTTTTTGA
CGGTACTGTACATATTGTTCGACAATTTATTTCTTGGCAGTTCAATTCGTCCATTTAGAA
TTTCTAGGGGCACGAGAGCATGTGTTACCCTGGAGATCAATTTCATGCTGCTTTTTGTAA
TTGATCATGCTGCTTTTTGTTACAAAGTTCCCTATTCTATTTTCAATTTGATTGAGGGTT
GC
>Z27kG1_21142
AGCTGTGGCTCCACCTCCAGCAGCAGCCCCCGGATGGGAACAAGGCGCGGCCCCCGTTGC
GGCGTCGACCCCTACCTGGGAGTAATTAATAAAGAGTAAATGAGCATGGTGGATGGTTTA
TACTAGTCATCAGCGGAGCTTGTTGGTAGGCACTTGCTGGAGTAGTTGCTTCGAACTTTT
TTTTTTCGTGTTAGATGAGGTAAAAAAACAATTTTGTGTTATTGACTCTGCTGTGAGCGA
GTGAACCTTGCACATTTTCGTTATCTCAAATGGATAGATCTGTTCTACGCTTGTTTTGTG
AATTGTAATAGCTGTTCGTTTCGGC
>Z27kG1_05789
CAACAGGTAACGAAGAATCATCATCTACGGTTTCCCCGCTCGTTTCGTTCCTAGTGTTAT
GCGATGTATTGTTGCTTGATTCCGTCACGAGTAATCCAACGACACTCGAGCCCCTAGATG
AGTCGATCCCTCAGATTTTTTTTCTCCGGGGCTCGAATTTTCCAGAGGGGCGACATCTGT
GGAGATCTTGAGTCGCTTCGCCTACTGTACACCGTGAGGCGCAGCGAATAACATTCTCCA
AGATTCCCGTTTCGTTTATTCTTGCCTTAATCTTGTTTCTTGCGCTCGATCCGGTTGTTC
TGTGAGCCCCGTGATGGCACAATCTTTGAGACCTGAGATTTTCTTCCTTGATGAATATCA
AAAGCATGATTCCTGAGGGCCTCATACGCGATCGCATATTCTTACCCCTTTTTCTATTTT
ATTATACCCTAGATGTTTTGCCTAGTTCTGGATTTGGATGATGAAATGCACTGGGCTCCG
AGCAGTGGATTTCGCTGTGTTTTGACGGAGATGCACTTGCCTAGAAAGCATTGTCTGACA
TACACCGTATAGTTATTAGTCAAACAAATCGTTGCTCTGATGACTATTATACAGAAGGCT
GCATTGTACCAAGATTGGGGTTCAGTTACCCTCGTCTTGAATTTGCCGACTCGGCTGTAG
CCAAATTAACGAGGAAGAAAAACTGGTCGGCTTGCCCTCTATTCAATGGGCTATCCGCTT
ACCGACCTTCCTATAATCCCATATGGCACCAATTTTGTCTTTTATTTCACTCTAAACCGA
GGTGATCGTGGAGGGGAATGGTTTATGCTGTATCCATTCTTGTAGAACACCTCGAACAGC
AAGTTCTTGCCGCTGTCTTTCTCTTCCTTGTGGTTTTTAGTGCTCCCTTCTCCTCTGGCG
TTTTAAATCACACGAGGAAGACGTGGCCGGTGGTTCATCATCCGGGCAGCCTGATGCCAC
CGTCGCAGGCTGCGTCATTGATGTCTACATTTTTTGTGCTAACTGATGTCTTATCGGTCA
AACATAATTTATGAATCTTCATATTGTCTGCAAGCTCATTTGTACAAACTTGGCCTCCTT
AATGATATCGTTGTGGTCAATGATTAAATTAAATTATCAAAAAGATTTGTTTATTGGAGA
TGTATATCAATAGACCAGATGTACTTCAGACCTTTGTAGTTT
>Z27kG1_19129
CCCCTGCTTGATGTCTTATTGCTTGCGCATTACTGGAAATAGATTGATTATCATGGGCTC
ATGGCTGTGTGGGTGTCACAATCGTTCGTCCTTTTCCAGGTTATGACATGTTTCTAGCAG
TAATAACTCCTAGGTACTCTTTGGTTCACATATTTGTAATGTAATGAATAACTGATAACG
TTAAACCATGTTTGTTTAAGCTAAACTGTAATCAGATACCACACTAGAAATTGATACCGG
TCTATTCAAACTTAATATCGCTGGTACTCAAGTGTGAATCATTACCGTTGCCATTTACGT
AATATTTCGTGAACCAAACAGCACCCTAGTTGACACTTGTAGCGCCTAGGCACTTCACCA
ACTCAGTCTGCTGTATTCTCCTCTATATAATGCTGTTATAGGATTCTAGCTTTCTCTGTT
TGGAATATGCATCATTGACTTGTGGTTAACATGAATCATTTAGATTATTCTGAGATAATA
TTAGCTGCTTACAAATAGTTTAACTGGTGGCTTGCCTAAATAATTCACTACCTAAAAATT
TGCATGCAACAGCCGTTTAATCCTTTAAGGTTGTGCAATTGTAGCTCCATTTTGTAGCTG
CTGGTGATAATTATACAAAATAAATGTAGACCAGGCATGTAACTTTATTTCCAGCATACT
TATGGGGTGTGATTTGTGCTTGCCATTTGTTGCACTGCAGTTCCAAGCTGTGCTGATGGT
CTGTTGAATATAAATGTGAATCGATATCTGCACATGTAAGGAATCTAAAAGCAGGCGTGC
AGTGCAGCAAACCCTGATGTTCATCCATTCATTATCCAATTTGTATGCCGGCATGTTCAA
GAGATAGCTTAAGTTATTGCATCCCCAGCTGAGCAGAGGGCAAGTCAGTTGTTATTGTGT
GCTCGCTCAGTCGCTCCGTTCCAAATAAAATTTGTTTTAGTTAATTAATAGGTTCATATA
ATTTTTGATGTATATGTTTTATATATGTCTAGATTCATCATCATCTATTTGAATATATAC
ATAAAAATAAGAGCTAAACGAGGAAGAAAGTATTATTTTGAGGTTGCCAATTTGGGCTTA
TATTCTTGG
>Z27kG1_21789
CGGCCGCAGGGCTGGCGGGTAGAAGTAGAATCGATGGCCAGGTCCCGCCAACCACCGTCC
TGCTTCTTCCGATCCCATTCGATTCCAGAGTTCAACATCCATCCTTTTCATTCGTACGCC
GTCGTGGTCGTGGTCGCCACCCACGACTCTTCCACCTCCGGCCTCTCTGCCCAATTCAAT
CTCGGGCTCCGACCACAGGGAAAGATCAATCGAAAGCGGAGCCGTGTTGAGAGCAACCGA
GGAACCAGGCGCCCGGGCGGTGATGGAGAACGGCAACAACGGCGGCAATCCGCCGCACTA
CCCGCCGTACCAATACCCGTATCCGCAGGCGCAGGCGCAACTGTATCCTTACGGGTACCA
GTACCCGCCTGCGCCGCCGTCGCCGTCGCCGTCTGCCGCGCCGGCGGGGCCATACCTCTC
TCCGTCTCCATCCTTCCCGAGCTATGCCCCCGCCCCGCATCCGCCGCAGCAGTTTCACTC
CGGCCCGCTCCAGGCGTACCCGCCCCCGCCGCAGTACCACGCCTACCCGCCGCCGCCGCA
TCCATCGCCTTACGGCCACGGGTACGACCCCTACCCATCCCCGTATTTCTCCTACCCGAG
CACCAACCCTAGCCCCAGCCCCAGCCCGGGGCTCTCGCCCAGCTCCAGCTTCCACCACCA
GCACGCCTCCGCGCCCGAACCCCCGTCGCCCGCGCCCTCCGCACCCTCCGCGCCGTCCTA
TCCCATCGAGGATGTCCTTGCCAGCATGCGCCTCTCCGGCCGTCACGATTACGCGTCGTC
GCCCTCAGTGACCCCGCCCTCGACCCCCTTCTTGGGCGATGGGAGCAGCCACGGCGGCGG
GATGCAGCTGGTGCCCTATGGCACGGCCGCCGGAGGGTCGCAGCACGGAGGCGGGATGCA
GGTGGTGCCCTATGGT
>Z27kG1_23943
CTTGCGCCTAGCCAAGCTCCGTGCGCGCGCGCCCATCTCCCTCCTCATCTCCCCCGCGCG
CGCCTGGCTAGCCCTAGTGCTCGGCCTCTAGCCCACCCGCGTGCCCGCGTGCTCCTCCCT
GCTGCCGCGTCCATGGCGCCCAGCTCGGATCTCACCCAAGTCGCCACTGTCGCTCCGCTC
GGCGCCTTCCCTGCTCCCCAAGTCTCGTGCCTTGCCGAGCTCGCCCTCCACTCGGCTCAT
GGCGCTCGGCCTCCAGCTCGGCCCTACCCTCTGCTCGGCGCCCGGGCCGCTCCTCTCCCT
TCCCCGCGAGCTCCTCCCTGTTTCCAAGTCGTAGCGCGTCCCTGGCACCAGCTTGGAGCT
CGCCCGGCCGCGTCCTTGACCTTGCTCCCTGTTGCGCTCGCTGGCCGACTGCTCGACCCG
AGCAGCGGCTCGTCCCCGACACCTAGTCTCCGCACCGCGGTTCCCCCAGCTCCAGCTCGG
TTTCGACCAGAGTAGCTGGTTGCCTGGTTTGTGTCGTGTGTGCCTGGGCACTACCCTAGT
TGGTCGCCTCAGTGTGAATTCGTCGTCGCGTCCAGGATTTCGGCATGTCTCCCTGCTCGC
CGTCAGCCCAAGCGCCACATCAGACTTACCCTGTATGATGTTCACCAAGTGCTCGACAAA
AAGCTCGAACGAGTCGTACAGCCATTGTCTTCGTCGAATGGAAATCGTCGCGCTGGCACG
TCGATGTCGTCGATCGCCATCCTCGTCTACGCCAAGTCCCAAGCCGTGAAGACGCTCTTG
TGCTGGCCACGTGTCACCAGCTCGACAAAATGAATCCCATGGGTATCTGGTCAAGAATAG
GAATTGTGTGCATCGCTCGCCAGACGTGTCTGATCAAAGATGTCAACCGGAAACCGTCGT
CATGCTTCCGACTATCGTGTCGGATTAGTCAGGGTACGCTAGCTAATCACGTGATGAGGA
GGACAAGAGCCAAGCTAACCTCAAGATGGTGCAAGGAGTGGTCTTCTCCGTACGACGATG
TCGTCAGTCGGACCAACCTGAAGATGGTTAAATCAAGAAAGTGCTCGGTCGAGGGATAAT
CGTCAAGCAGACATCTTCTAACAAACACTAACCTAGTGTTATTTCAGGTACTAGATTTGT
GCTATTGTGGATGGTGTTAAGCGCCGGTGGGCACGGCCTTCTTATAAGTCTAAGTACTTC
TTCTATACTTCTTATTGAGGATTGTCATTGAGCTAGCATATATATTTCAAACTTATGAAA
ATTATACATCATTCAAAGTGAAATACTTTGGATTTATTTTATAAACACTCCGATCTTGTA
TAATGTAATCAATGTAACTTGTAACCTTTTGTAATAAAGAAATTCCGCTGC
>Z27kG1_15274
CCCCAACCTAGGCAGTAGGCAGTAGGCATCAAGCGTCCTGCGTGGCTGCGTCCAAGTCCA
AGCGCCGTCCGGCCACCAGCGCAGGTACCGAGCCACCGAGGTAGGAGCCAGCCACCGGGC
AGATCCCAGGCTGCCAGCCACCGGCGTCCAGCACTCCGGCTGCCAGCTACCGGCCACCCG
CAGCGCAGGCCACACCAATGGGTAGCAACCGCATGGCGCCATGGCTGCCGACGAACACCA
GCAGCGAGACGGCCAGACCCCAGAGTCCAACCCAAGGATGGTTTAGGCTACTGAAGGGCA
ATGCACTGATTCTTAGACTATTGAAGAATTTACAGGATGATGTGCAGGAGCAGGCAGCTA
CTATGCAATTTTCTATTTATTGTACTCTTGCCACGAACTGCTCGTAATTCTCTTTCAGTT
TGTTGCAGAGCGTGGGCAGTAAATGCAAAGAAAAAACACAGTTGCAGAAATTGCTAGCAA
TAGACTATACAAGATAGAGCCAAATTGAGCAAAAAAAAAGACCATTCCCATTTGGATCAC
CATTCCCTAACCACAGCAAAATGAAGGTGGAAAATTGAGTAGTTGAGTGCCGTGTATGCA
CATGAGCAGGGCTAATACTTTATAAGAAATGTGCTGGTTCTTGATACTCCTCCAACCAGT
TGTAGAAGAATTCTGGTTTGGCTGAAGTAGTTTTACATCCGAAAGATGGACTTTGTACAG
ATATATTCTCTGTCAACAATATGTATATCCAGGCGGAGATGAACTTGGAGGGAAGCAGAT
TTACAGTTTGGTGATATTATATATTATCAATCGCAGTTTATTAATGTTGCGCTTCTTCTC
TATTATCAAACTATTCACACAAGACTTCATGTGTGCGTGTGTGAAAGATTTTATTAGTGT
AAGGTCTTTAGGGACAGTTCACATTGAAGTTCTGGTGCCTACATAAATTGTAAACCATAC
ATGTTGACATGGGTACACATCTCATGGCTATATACAACTTTGACATGAGGTTTATCTTAA
GATTGTGTGTTCCAATAAAAGCTGTTACTATTTCTTGCATGTGCATGTCTTTAGGATATA
CATTTTTCTTTATAGATTTATTTATTTACATCGCTTACTGCTTACTAGCCTATTTTTTCT
AGCAATTTCTGCAAGTCGACCCATCGTGTTGAACTAAACCATCTCTAATTTCCTACAGCT
TCAACTCCAACAACAGCCTATTTTCTAACTGATTCTGTAGGATGGCCCCACACACTTAAT
GAAAACATCTCTAATTTCTAGCAAATTCGACTCCGAGGACAATAAAGGTACCACAATGGA
CTTCTTAAGAAGAATAGGAATCGTGTACATAAGCTTTTTTGCTCTAATAAAATAAGAGTG
GTTGTTGCAACAATGGCATTCAGAATGGGTCTTGATAAGAGTGACGTTGAACCGATATGA
CCATTTGACTAGCATACAAAGTTCAAATGTGACAGCCTATAGCTTTAAGCAATGTTACAC
TGCTTATCACCTGGACTGATTCAAGCATTTGTTCTTTTAAAGGTGGTTCATTGTATCTTG
CCAGAAATCGTAGAAGAATACATACATGTATATTCCATGCAGATTCCCCCCACCCTCCCA
TTTTCTTCTCTTTTCTAGACATCTTACTATGCTCTTTCTAGGAAACTGGTCGTGCTGATT
CAACAAAAGTCAAAGTCTTTTGCACAAATGAATCTTATCGTCTTGTCCTTTTTTTCTTGT
AATTTACATTTCCAACCTGCTCTAAGTTTCCTACATAATGACTTCAATC
>Z27kG1_13160
CTTTATCTCACGCACCCGTCGTCGCCTCCTCTCCCTCGCGCAATTGGGGCCAGCTGTTGG
GACGACGTTGAGGACGAGGGCGATGACGTGGTCGGCCTCCTCCACTCTGTGGAGACAACC
AAGGCGGTCGCGGTGGCGGTCGCTAGCATGCAACCCCACTGAGTCGAGCTCATACGGCAG
CTCGACGCCTCCTGTGAGACACGCCGCCACGAGCCGCCTTCTCCACCCACATCTGCACGC
GCAACACAAATCTCGTCGTCGGCAGCTTCCACACCGCCACTATGGCAGCCAGTAGGAGGG
CCAGCGACAGCCGCGTCGCCGTTATTCCTCTGACCCTCTTGCTGATCGAGAGAGGTGGCT
GAGAGAGGTGGACCGGCCGACCGGATGAGCTTGTGGCTAGCTGGAGGAAGAGGTGAGGAG
ATGTATGATCTGAATGGGAGTGGGTAGTGGTGGTGGCCTGGCGACGGACAGCAGTGCAGA
GTGACGACCTTGCTGCTGTTGTGTCATGGCGAGAGTGCTTTAGTAGCTTCTTTATTTGTT
TTGACCAGTCTATAAAATAAACAAAGAATCATTAGCAATTATGTAACCACTTGCTTGTGG
ATTGTGGTAATTATGTCATATACGATAAAACCTGTTAGAT
>Z27kG1_04122
CGAGAGGCGAAGCAGATAAGGAAGCCAGCCGGCAAGGGGAGCCACTCCGGCGTCGAGAAA
CCTAGGGCGAGCGCCTCGACGACTCCTATCACCCCATGGCGGCCTTCGCTACGGGCAGCA
CCACAGCGCGCGCGACGCTGGCATCGCCGACTTCGTGCCAGCCGGCCGCGCGCCGGGCGC
CGGCCCGATGGATGCCGCTGCGCTGCTCGCCGCCGGCCCTGGGCCTCAGGGGAGGAGCGC
GTTCTCGGCGGAGCGCCACGCTACGGGTGAATCCTTGCTGACCTGTACTCTCTGATTCGC
GTTGCCTTTCAAGTGGCAGCTAATTGAAATTAGAATGGAGTATGTGAGAATATCGTGGAA
TTGTTTCTTTATAAACTACAGTAGAATGTGTCATAGGAACTCATCTCCGAATTAATGGCA
GATATTGACAATTTAGGTCCACTGGCTGCTGTCCAGATGCTTGAACTATGTCCTGTACTC
GTCGTTGCACTTGCCGGAGTTTGCAGCTACTATGAGCCATCCAATTTTAGTTCTGCTGCT
GTATCAAAATTTCTGTTCCTAGTCCAGGACATCTGGGCTCAAAGACAATAAACTAGTATG
AACTTGGTGTATCTTGGATGCATCCAACTT
>Z27kG1_11936
CTACCATCTGACATACTCGGGAATAATCTTCCCAATACCTGACTTGGATAGCGTTGATTT
CAGTGCTGGGGCAAATCTACTCCCACTGCCTCCCAAGCGGCGCACGTCAGATAAACCGAG
GAGGAAGCGGTCTAACCCCAACAAGATAAGCACTCTCACACGACTCTGTAGCAGGTGCAA
ACAAACAGGACACAACAAGGCAACATGTGAAGTTCAGTTCTAGTGGAAGGCAACCTCAGA
ATTAATTCAGCGTCAAAGGTCTCAAGTTTAGGTATATTGCAGAGAACATGGTTTCTTTTC
TCAGAGAACAAGATCTCAAGTTTTTTTTAGGCTAGTCAGTTTGACTTTTTGATCCATGCA
TCACACGAAGATACGACTAATGAATTAAGGATAGTTAGAAGGTTTATTCACTCCTGATGA
ATGCTGTACTTGTCCATAGGATCTTGGTGACCACTGGTAGAAGCCACGGTACAAACCACC
GTAAGCAGCTGCCACAACTCTTGTGTCAATTTAACTAGTGTGGGTGCTCCCTTGGATAAA
GACCCTAACGTGGAGTTGGCAATCTGACAAAATTAAAAAGCACAGGCAACTTGCTTTGCT
TTGTTCAGAACACC
>Z27kG1_01273
GTGATTTGTCATTTGTCCCCTGGGTAGCGGCAGGTTGATGGACGCATGCATGCATGCATG
ATATAGGCCAAAAACTGCCGCTGTGTACTCGAAGCAGGCAACTGTACAATACAACCCTGT
GTAACTTGTAAACTAGAGGACTTGTTTGGAAGAAACCCTGTGCAACCCTGTGTATTGTAG
TACTAGTTTCACCGAAGGTGTTGTTTGGTAATGAGATATACAGCAGTACCTCC
>Z27kG1_21890
GGAAGCACCAGGTCTGCGTCCACTAAGCTACCTGTCTGCGGGGGGATGGATGCAGTACCT
GCTGCCTGCTTGCCAAATGTTCAAAACAAGTGACGGTACATAACTTTCGTTTCCCTGCTA
TGCTTTTAAGAACTTCTGTCTAGTGGCTAGATGTATTAGTTTCAGTCATTGTTTTGTTAG
CAATCCGTAAATGCATTTAAGCTCGTGATTGTATATATCGCTCAGTAGCCTTCTGTTATG
TGTAGGATTATATAACTGAAGAAGAATATAACTCGGCTCTCTTGTCGCCGAGCCATTGTT
TTGTGGTTCCATTGGTTTCCTTCTGTCTGGCTGAATGCAATTTTGAGTGAATTGCCATCT
AATTGTCAACGATGAAGATCAGATTTGCTTCTGTCCCATCCTGTCAATCCAGAGCTAGAC
TTGCTCTTGTCTATTTTCAGCCGGATGTCTTGTGCCCCTTTTAAAGGCATTGCTAGTCTT
GTTGACACACCAGAAACTAAGATGCTCTGTATGAATCAACTGGCTGTTTATTCTCTGAGA
TTTGAGAAAAATTCTTATTAGCCTTCTTAAGTCTATTTATCATGATTATTGTGTAATCAT
GGTGTATGTTGTTGTTTATTCATTTTGCTGTGGCCTATTCAATTTGTTGTGGCCTGATTG
AATGTATTTTTAGTGAATCGGCATCTTATCATGGAAGGGCAGGCCTGATGCACGGGATTT
GTCTTACTGAGTCACCAGGTCGCGGGTTCTAAGCAGGGAGGCTTGCCTCGGTTTATCCCT
TCCCTAGACCTCACTCATGTGGGAGCCTCCGACACTGGGTTTGTCCCCTTTAGCACCTTA
TCATTACTGAAGATGAGATTCCTGGCGATTCTGATTTTTTCAAATCCATAGCTAGAGTTT
TATTTTCAATTGGATGATTTCTACCTTTTCAGACCTCCTAGGTCATCTATGTCTGCTTGA
AAAAAACAGCATTATTCATTTTATCGTGCTTTTGTATACATTTATTAGTTTCAAGCACCA
AAACTATTTTAAACATGGAAATAACTTAGCCTGGGTTTCAGCTGTTAGTATTCAAGGCTC
AAGCCATGGTACTGTTTTGACCTAATAGAGTAGCACTTGTTTTCGACATAGTCCTATACT
CCCATATGTAGCTGCTGCCGGTAGTTGAGCAAAAGCAGGAAGTAAAAAAAAATTCCTACA
TGCTACCAACGCCTGCAGTGCACCTCGCCTGCAGTTCCATGCTTTGAAAGAGGTCAATGC
ATTCAGTTTATGGGTTAGTTAGATTTATAGTCAGGGAGAGCCACATTTAGTTGTTTCATG
TTTGGTCAATTGAGCAATTCTGAAGTACATTGGATTTTTCCCCTTGACAATCCAGATGTG
AGCTGTGACGGAGCCATTTTTTGGTGAATTATGATACCAGAAATTAGTAAATTAGGACAC
TACATTGTGCTTGTTTCACG
>Z27kG1_22440
GCCGCGCTGGGCAGCGACTGGTCCGCCACCCACGCCGAGGTCGCCCGGCGCTCGCGGAGT
TCTGCGACAACGCGGCAAGGCCGGCCTGCGGCAGGAGGCCGTGGTCGCGGACGCCGTCCC
GCGGCTGGTGTGGATGCTGGAGGCCAAGCCCGCGGGCGAGCGCGACGCCACACCAACTGC
TTCTGTTCTCTGTCCCAAACAAGCCAGGGCCCAACGTATGCTTCTGTCTGGTTCAGCTAT
TTACTTTAAATCTAGAGCTAGCAGCTGCCCTACTTTTCAATCTTACATGATTGTGCTCTG
AAAATTGAACCCAGGGGTGAGTGGTGGGGTTTGATGAATACAACTCCCAGGTGGATGTCG
CCGTGTCCGGTGAAATAGCCGCATCTGTAAAGCATATAGACCCAGGCACAGACAGTGATG
CCGGGATTGGGAATTGGGATTAAGTAGCGCCGTGGCCGCTCCGGCCCAAAGTGTATCGAA
GTGTATGCGCTGATTGGTTGTCTACCTCTGTTGTGAGTTTGTTCCTGCGTGGTAAAAATA
CGTACCTTGTTGTTGGTAGATGGCTCGTTGATGGGGTACATTGGATTGGTGGTCCTCCTG
AAGACTACATTCCTGACTGGTTGTGTGTGATGAGAGATCTTCCAGAACTTGTGCTGAAGT
ATATGTTCCTGCATAAGACAAATTAGAGTTTTGGTCAGGTAGGTGCTTACCCAAGGTTTT
GTGTCCATTGGTTTCTTCAGAATGAGCTGAGTTGTTGACTGCTATATGTGCGGCTATTTT
CATTATGAACTTGCACAACTGTCCATGATTTTGGAATTGAATCTCTTGTCGTTCCTGGCT
TTCCAAATGTACCGAATCATCAGGAGTATATGGTTGGATCAGAGCTGAAAAAATTTCCTG
GACTCCATCTTGTTCCTGAGGGAGGTTAGTAGTACGTAGAAGAGGGATAGAAGAAAGTTA
GTAAAATGTATCAGCGGTACTTGGAACTTTTGAACCTAAGCTAAACTTTCCATCATTATT
TTATTTTCTT
>Z27kG1_23542
CCCCCTCCCCCTATGGCAGCCATCCTCCATTGCTTCCTCCCCCAAGATCTCCCCCTACGC
AGCAAGGATCGAGAAAAGGAGGGGCACGTTGAATTGAAGGGGAAGAGAGGATCAAGGAGA
TGTTCTTCCCCATCTCCTCTTGAAGATTTCTTGGGGAAACCCTAGGTGGCTACACTCCAG
ATCATGTCTAGTACATTTCTTCTTCTTCGATGAAGGTGCTTGTTGCTCATCAAGGGGAGT
GGGAAGTAGCAGCACATCCACCTTCATTCTCATAATAATGCTGCCTAGACGCAGCCATGA
TTTAATTAGAAACTTCTTGTCAAAGGATGTTTGTTTTTAACTAGTCGTGCGCACTAATTA
ATTCAGTTCATGTTGTTATGGTTGTCTTCCCATTGCTAGCAGATTATTAATGTCTTATAT
GTTTTCTT
>Z27kG1_24427
GTCGAGAGGCAACTCTGGGGGAGGAAGATTTGGCCATGGAGGTGGCCGGAGATTTTCTGG
TGGTGGTGGCGGCGGCAGAGGGTTTTCTGGCCGGGGAGGTGGCGGCAGAGGGTTTTCTGG
CAGAGGAGGCGGCGGCAGTAGATTTAACAGGAGGAATTAGAAGCTGCTTCAATCTTTATG
GACATTTCAGAATTCAGAGAACTATGTTTGTGTTCGACGTAGTTTTGATGAAGAGGGAGG
GAATCGTCTCAGTTTTGGCTGC
>Z27kG1_15133
CCATACCCTACTGCGAGGCGTACCATTCGGCAGCGAGGCCCTCCTTGGCGGGAACGGCGT
GGTAGTCATGGAGGCTAAGACGCTCCACCTCGACGTGTGCGTTGAACCACACGCTGTGCT
TGTCCTTGCATAACCTGGTGAGGATTTGGCCGCATCGTCCCGCTGAGCATCACGTGCGAC
GGCAGGCCCTGCTGCTCCCAGGTGTCGGTGCGAGATAGGAGAGCGCGAACCTGGCCGAGC
TCCATGTGAGGCAGTCCCAGGGCACACGGGCCTCGCGGTGGCCCAAGGACGTCGGGCGGA
AGTCGCGCCGAGCTACTTCCCTGTCTACGCCAAGGACGCCCAACGCAGAGAAGAGGATGC
CCACCAGCGACGTCCCGTGCTGCGACCGCCACGCGAAGAAGGCTGACGGCATGCCCCGCT
CCGATATGCCCAACAGCTGGGACCGGGAAAAAGACATGGGACAAATAGAAGACATCTAAA
GCTTTCCAAGGCAGATGCCTCCAGAGGATATCTACTCTCTGGTCATATGATCGATGCATA
GATCACTTCAGACAATCAAATAACAGTAGTATACATAGAAATGCAACATAGAACACTCAA
GTCTCCCAACTGCCCGCCTGCCGAGGTGAGCTCCGAATGCCTGCCCTCCACCTCTGATCC
GTGTTGCGGCTTCGCTCCTGTGTGGAGCAAGTTAATTTTTTTTAACATGCCTCAACATAG
ATGTCGTCCAATTACGACTGAAGCAAAAAAATATTGCAAGGCTAAACACTCGGGTCAATT
GCTATGTCTGGGTTGGATGTGGCTCCACCAGCTCTGCCTCCCTACTTCCTCTACTGCTGC
GGCTACTGCTACATCATCTATCGTGCCTGTTTTTCTAGGAATCTTAATGGCATCAGGCTG
GCATTTTGTTCAACTCATTAGCTGGTTACAGTAACAAGGAACCACCATTTTAATGCAAAG
GAGCAGATGCGACAGGATCACAAGTAGGAGGAGCGGCGACGATGCTGTAGCGAGAGACAC
GGGTGCCAAGGTCGTTGTGCTGCGGTGGTGGCAGGACAGGAAGGAAACGAAAAAGCAGGA
GCCAGGGCTGTTCAACAACGTGACCGAGTCGCTGAGGCGAGGAAGAGTAAGGTGAAGGCA
CTCGTCGACGCCTTTGAGACTGACAGAGCGTCATCTCGCTGCAGGAAACCAGCAAGCCTG
CTGCTGCTCCAGCTATGAAAGTAGGTGTCGTGCCATGAGTGCTTCTTGACCTGCAGTGTG
CATGATCACCTTTCTTGGAATTTTTGGTCTTTTTTGGTTGTTAGTGACCGTAAAAGTGGC
GCTTGTTGAGGTTTGCTCGTTCCCATGTAAACTGAGTTTTCTCATGGGAGTTTCCATACT
TTTGTAGTGCTAGAAAAAAGGAAAGTCTGTACAGGTTTTGTGTCTATGCAAGGCTTGAGA
AGTTGGCATTGTACTGATAAGTGATAAGTAAACAAGTTATTGTAATGATTTAAACTAGAT
TGTTTTGAAAGGAAATGGAATGCATAAAGCAAATTAAACTT
>Z27kG1_04120
GAGTGTGGTACAGGTAGATGAAAGTGAATTCAAGAACTCAACATCTGGGATCACAAAGGA
AGATTTCAAGCATGAGCAAGGAATTAGCACTGCAACAGTGATCAGCAGGCATGCACTTTG
CCTCCTAACTTTGCGTTGCATGCTTACTGTTTATAATTTCCTTCACACGTCACAAAGGGC
AGCAGTATATTAGGAGAACTTTGAAAGCTCAGCAGAAGAAAGATGACAATCTATTCTGGC
TTGTGCTTAGGGCATTTGTTGTTGCTATATCGAAAATCTGGGCAAAATGAACAGTGCAGA
AAGGCAGCGTATGTGGAACTGAAGATCGAGTGAATCCTTCCTAGTGGAAAACGAGAAACC
GGTCCATGAAGTTCCATTTCTCCCATGTGAATATAGATGCGCTACTTTTGTGCCGCAGTT
TAAGTAATCTTTTTTGGAGACAGCTGGTCTGGTTTGTAGTCGCTTCCCACTGTAGGTGAA
AGACCATGTTGGGCCGTGTTCAACATTTCACCCATATAGTCACTCCAAAACATTGTTTTG
CACTTTAAATTGTACTGATCGTAGAGTGGATTTTGAATATGGGTACGAGGATGGGTAAGC
TGACGGAAATAGCTTAAAGTTTAGTTATCCTAGTCTGGTGTTCATGTGTTAGATGTTTGG
TACAATGGATGTCATGTGTCTTTTGGT
>Z27kG1_15938
CAACTTCCACGTACTCCTCTCCCTAGAAAAATCCTGCCGCCCTCCCCTTGTCTAATTTTT
TTCAGCCGGCGTTATCTCCCTGCTCGGCAGCCCTTCCCTGTGCTTGTTCTTCATGCCGCG
TGCTCCTCAAATTCCCAGCTCCGGCTCATCTTCCACCAACGCGCGCTGCTCCAGCCTTTA
GCTCCCTGGTCGCCGCGCAGAGGAGCTCCCTCAGCTCGTTCCTCCTGTGTCGCGCCCCAG
CCCCTGGTTCGGCTCTGCTCCTCCCTGTGCCCATCTCCCATGGCGGCTCTCTCTGTCCGG
CCACCGGCGCCTTTGTTTTCCTCTCTCCTCTACGCTGTCGCTGTTTCCTTGTGCAGCGCC
GGTTGTCCTCGCGCTCGGCTCCCAGCTCGCCCAGCTTTGGTGGTCGTCGTCTCCACCTCG
ACCTGAGCATCGCCGTGGAGTCCCTGCTTCTTCGGCTGGCCGCGGCGCTCTCTCCCGGGC
GCGCTCGTCTGCCCCTGCTCCACTGCGCCGAGCAGTTCCCAGCCGAGCTCCTATCCAGCC
ATGCTGCGCCCTCCCTACTCCCTCCTGCAACTCGGTGCCTCTCCCAGCTCGCTGGTCGTC
GAGTCCTTCTCCCTAGCGCATGGATCAAGTTGTTGCCCCCAGCCATGTCTTCATCTCCCT
CAACTGACACTTTCTGCTCGGCCACATGCCATGGAGCTCGCCCTGCCCCTGTTTCCATGA
CCGGCGTCCCCAAGCTCCTCCCATGTGCGTCGCGATTTTCCCTGGCACAGCTCGCTCACT
GTTCGCCGCACGCTCTGGGATCCTCCCTGCACCGCGCCATGGCAACCGTTGGACCGGTCG
TTCCCTGCGCGCCAACTTCCCTGTGCGCGCCTCTGTTCCTCGTCGTGGTGGGGTCGTGGT
GTGGCAACGTCGTGTGCATTGCGACAGCCGTCCTGACCGCAAAGCAGTCCGCGCAATAAA
GTTCGCCCGGTCGCGACCTCTCTTTGCTCTCTGCGTCGTTGTTCGCCGGGTCAAGCCTCA
TGTTGTCACGTCCTGTTTTCTGCTTGACAGTGCGCCCTCTCGGCTCGCTCGGCTTTAATT
CCCAATCACGTCGTCGAACGACACGACCTTATCATTCGTCGTCACGTCGTTCGCCGTCAA
GCCTCACTGCCATTCATGTTGTGCCTCGCTTCCGATGTGTTCGATTAAATGACGGACCAA
GAATCCAAGACGTCGCTCCTCCTTGCTATGAAATCCTCACGCTCACCATTCTCTATTCGA
TCTCGTCGTCAAGCTGAAGGCCGTCGTCGTTCAGGCAACTACCAAATCGAGTTGTGATGT
GGTGAGCCGATTCGCTATTTTTACTCTCGGTTTTCTGATCGTAAAATAAGACGCTTTGTA
TACGTATACGATTAAGTTAGAAATACCAGTAATGCGAGGTGTGCGCTTGGTAATTATGGC
TCAATCTGTTATTATGTCGTTAGGTTGTGTGATGTTATGGGGTCGATGATAGAAGTGG
>Z27kG1_05794
CTGTTGAAACGCATCTGGAAGTTGTTCTTCCGCCTGGCAACAGCTCACGACGGTGGCTTG
CGTTCCACCGTCCCTGGGTTGTGACAGGCGGTTGGTCTTGCTAATGAAGTACCGCTTGAG
GATCACGGCGTTGAAGCGGTACAGCTGCGACAACACACGCACAGATCAGGGGGGCGGGAC
TCACTCGATAGCGGCCGAATCCAGATCCGAGCCAGGAACAGTGAGGCGTATGCTGGTGCC
ATCAGATAGGGGCCAGGATAGAAAGTACCTTGAGGAGGAGCTTGAGGTATGCAGTGCGCT
CGGTCTTCTCGTTCCGGCCGGCGGCGACTAGGTCGATACCCTGCTTGGCACGAGGAAAGT
GGGCTATGTATCAAATACGGACAACGGTCCATGGTTACCGGAGACGAGAAGCTTGCGAGG
AGGTTAGACGTCTCCACTACAACGCGCGGCGAGCAGTGCCAGTGAGGACCTGCGGCGGCG
GCGGCCCGGGTTCTAGGGTTTGGTTTTCGAAGGCGAGTCGACACGAATGGTAAAAATATA
TAGCGCACAAATGAAGAGCAGAGATGTCTACCTAGACTTACGTGTGGCTGATCCCAACAT
TCAATCGTATCATCCATTTGTCTTCTCTTGCACAAACCCTTCACTTCTTCTACTACAACT
AGATCCTTGTCTCGATTCCTATGGATAGAGCGGGGCCTCCAAAAACAAGTCGTATCAGTG
TCGTCATCCGTTGAGGTAAACATCGATCATCAAGGTTTTGGGGGGAGCATCCTGAAGTAG
CGCGACTAATCAATCGATCAGTGTCTGATCAGATTAAATCCATGACTTCATCTACTTCCC
GGCCCCGGCGGGCGTGGTGGTCGGTGATCAGCACTGCAATTTTTCGGCAGGAGATCCTTG
TTCCTTATCCTAGCCACAGCCCACAGGGCTAGGGGCCCATCGCACCATTTCATGTGCACC
TATGCCAGGGGCAGGGCCATCAAACCTGGGATTAAAAACTGGAAACGTGGAACGTCTTCG
TGTTCCTCGTTTTAGAAACGATCATTCTGTTCCGAAAGCACATGAACATTCTCATTCTTG
TAGTGTTAGAATCTTTTTAAAGTACAGTACTGCATACCATATTCTCGTTCCTCGACCCAT
CGTTCTGAGAACCTAGTTATTAAGAATCTAGGCCTACCTTTTGGCACTGATTGTACCAAA
TGGCCGGAGGCCGTCGTCGTAATGAAAACTGCCAGGCACTACACTGTC
>Z27kG1_19816
CGGTCGATACCGAGGAAGAAACATGTCTAACAAAATCACCGCCCCCCAGTCGCCAATGTA
GAGAATAATCTGGAGGGGGAGAGATCCCCAAGAAAGCAAGCACGAAAAAAGGAAAAGGAG
AGAAATCATTCCACGGCTAGAACGCTAGGGGGATGCGGCGGCGGCGGCACAGTTACCTTC
CTGCGGAGGGGATCCAGGCGCAGACAAGTAGAGTACTGAGAAGAAAAGGGTTTGCCCTCT
CCTGCCGCCGCGCTGCTCCGTCGATTGGGTTGTCCGAGGCCCTCGATCGCCGGTATCTAT
GGCGGAAATTGCTGCCGATGGAGGGTAACCGGAGAAGGATTTGACAGATATATGGGAAGA
AAACCGGGTCGAAGTTGCGCCCGCCGCTGCTATGGACTACCGATCGTCGTAACCATTGTC
GACCCTTCGATACACCGTCTTTGCCGTCGCGTTAGATCCAACCAAAAAAAAATAAAAATA
TCGAAGGGGAAGGAGGTGGCGTGGCGTCTGTATAGAAAGTAGGGATGACAATTTAATTCG
GGGATTCCATATACCTTGGATGCGATCCGATAGATTAAGATATAGATATATTTTTTGACC
CATATGTTAGATTCATATCTGATCCGAGATAAAGTGGTATGGATTTGGATATTAAATTTT
ACCCACAGGTTAACCGTTGGATATCCGAAATTAATCAATACTTTAATTTTTTTTGTCGAG
ACATGATTAACTCTTTAGTATGTTCTTATTTTTTTATTATTGAATCTGATCATTGATTTA
ACTATTTATCTATTTTGTTGTTTGCGAGGATGAACATGATTCTACTATCATTGACTAAAA
AAATCAGCCACAGCTACTGTATGTTGGTTCTGTGATGAGATTTCCTATATATTTTCCATA
TATAATTTCTTTATGATAAAATATTATAACTAGAAAACGAAATGTTCTTTTCTTTGATTT
GCATATCTCCTGCTATTACGCATTAGCATATTGTCTTAGCAACATGTACAAATCTCCGAC
GCTCAGCTAGTATAGTAGTATGCTTTATTGTATTCCTGTAAAAGGATGCATCTTGCATCT
CACTCAGATAGCATGTTTGTTGTTGTTAGATACTCTGTGACAGTGTGTCTGCTCTGTGCT
CCCCTCTCTAGCTCTCCCATCGCTAGCTCAAGTGTTCAACACTACACTAAGATCATAATC
AGATCATTAGAACTTCATAAGGCAAAAGGCTGAAGGCCAAAAACAGACATGTATTTGTTG
TCACGTTGAGACATGCAGACATGTATTTGTTGTTATGTTGTGAATGTTGCTTGTTAAATA
ACATGTATATTTGTTTAATTATGTTATTGAATGCCATGTATTTGTTGTT
>Z27kG1_18304
CCTCCACCAAAACCGACGACGACGTCGCTCTCCTCCACCGGTGCTCGGCGCTCTCCCTCC
ACCAGCGGTGGTCCACAGACGCTCGGCGAGCTCCACCGGCGGGCGCTGGCGGCTGGTCAG
ATCCGCTCGGCAGTCATCCATCTGGCACATCGGGTAGCTCGCGCCTCCGTTGGCAGTCCC
ACCGCCGCCCGGCCCTCCCCCAGCGCCCCCGGTGATCCGGACCGCACCCGCTTACTCGGC
CTAACGACCGGCTCCTGCCCCGACGCAGCCGAAGCTCCCAGCGTCCTCCTGCAGGCCGAG
CTGAAGGTTCAGCGCGCCGGTGGAGTTAGACGACGAAACTCCGTCACGTCATACCTCTCC
GCCTCCCGTCTTCCAGACGTCTCTAATCGGGGTCCCAGCGTCTCGGAGAAGAGGAGCAGC
ACGGCACGGCAGCTGTGGCGAGGAAGGCTCCTGTCCCATCCCAACCCAGTTAGCAGCCGC
CCAAGGAGGAGGAGATCCAATCGGCGTGCGGGCGTCCGCGGTCCATCCATCGATCCAATT
CCAATCTGCAGGCATCTCGAGTGCACCGTCGGCCGCACCAGCAGGCAGCATCCCGACACC
GCCGTTCCCCAGCAGACAGCAGCAGGTCGCCGTCGTTCCCCAGCAGGCAGCAACAGGTCG
CCAGCTCGCCCCCGCGTTTGCTTCCGGTCAGCTGATGTCGCATGCTTTTCGGCAGCGCTA
GTCCTCGACGGACGACGACCAGCATCAGCCGCCGCCCCAGTCGACCAGCATCCACGGCGG
CACGAGCCCACGACCAGCAGATCAACGCGGTGGCAGATCAACGAGCCCACGACTAGTCAG
AAAATTTTTACAGCAGCATATCCACCGGATACCCGATACCCGACGGGTACCCGGTGGGCA
CGGGTATGGGTCCATTTTTTTACCCGATTGGCTTGGTGCGTATGGATATTTGTAAAGGGT
CGAGTATGATATCGGGTCGGGTATTATACCCGAACACAACCCGACCCGCTGCCATCCCTA
AACGCAGCTATTCTGTCAATTCCTTAAATAGAGCAGCACTGAGCATATCCGGCGGAGAAT
TTAGTTCAGTGCCGGTTTCCATTTCACTTCATATCTGGGCTTAATCTTGTGTCAGCTTAC
CTACACATTGCAATTGTTGTCACATAGCTTATGAATGAAGCACGGAAATGATCGAGTTAT
ATTAGAACTATTT
>Z27kG1_11939
CTCCCTCCGCTGCATCTCACTTTCTCTCCCGGCTGTTTCGTCTTCCTTGGCTTTCCTCCT
CTCTACGCGCTTTCATTTCATCCATGTCGGCTTCCTCGTTTGCTCGGCTTCAGCACAAAC
GCTTCATCTGGTATTGACATCCACCTCGGCTCTGTTTGTTTGGTGAGATACAGTTTCTTT
TCTCCCCCGTCGTCTGCTCCTTCTCGGTGGGTATCTGGTTCTAGATTGGAAATATCCAAC
GCCCTCTCGCTTTTTAAATCCTTCAATCTTCCATATGCCTGCTTGGCACTGCTAGATTCG
TTTAGGTTTTCCCTACAACATGTGAATATGTCACTGCCTTTTTTTGGATAAAATGGTTTG
GAAGATCTGCAAACTTCATTTTTCTTTTTTTAGGATTCCACCCTTCTACTGAAAGGTTCG
TGTTCTCTTGTTTGTGCTCTCCAATTTTGTTTTTTTTCTTTTTCCTAGGCTTCAGGTTCG
TTTCTTTTCCGAAAATGATCCTTTTTGGTTGAGCTAAGTTTTCCTTTTTATATCCTCGTC
TGTTTCGTTTTAGGTGGACATCTGATTTCATTCAGGTGAACTGTTTGCATCGAAGCGGAG
ATTTCATTTTCCTTTTTTGTCGATACATTGAGGTTCGAAAAGGGCACTATTTTACTTAGC
TAATTGATTGAGTGCCTCTGTTCTTCAAACTTTTTTTCAATGTTTAGGGTTTGTCTGGTT
TTAGCTTTTCGAGCTATTCCTTGGTTTCTGTGCTCCATTCTAAGACCTGTATATTGCTCG
TAACTTTGACTATTTGCAAATAACAGTGTTGCTATTCCTGAGAAGTAATAGCAGTGTTGC
TTCTGATTTTCTACCTTTCCCTGAGTTCTTCGTCTTTATTTTTTTTCACTTTAACCAAAT
GTAGTTTTTATTTCCTGCTCGTTCCGAACATTTCCTTGTCTCTCATTTTTATATATGTCT
CCTAAGATCGGTTCATGCATCCAACCCACATCAAAATCAACAGACATGGTATCTATTGAT
AAACAGAGGCAATTACTATTGCAGCTTGGGATCAAACATGGTTTACAAATTTGTTGTATT
ACTATGGGCGTGTAAAAAGGGTCAATTCTATGTTCTAAACTTATTTCCAAACATTCAGGC
AGAATTTGATCTGGGCACAAGGTACAATATGTCCTACCTTAGAGATTTTACTACAAAGTT
TATGTTTATTCCTGTTCTTTCGTTGAAACATGTTGAAGAGGACCTCAGATCGTTAGAGAC
TTCGCTAACGAGAGCTTGCCGGATTGTTTAATTCTCTTTAGGGGTACCCATACGCACGCG
CTTGCGCCAATCGTGCCTTATTCAATGGAGAATAGTGTTGCAGATGCAATGTACAACAAA
ATTATTGTTTTTGGTGAGTATGTTTTTCAAAAAATAATTATGAACATCATCTCTACATAC
TTCCTGAGAACGTGTTCCGATTACAAATATGAACATCATTTCATAGCTTTTTACCATTTT
CCTTTTTCCCTAGCACATTAATGAAGAGCTTAGTACTGAAACTACTTGAACTGCATACTA
AAATTATTTACCTGTAGTTTTCGACCAAGTTGTGGATACCACACCCTGGAAGAGTTGGTG
GTAGATTCTTCATCAAGTATGGAATGTCTGCGATGCCTAGCTAGGTGCTTGATGGCAACA
GGTGCATATCAAAACTATTAATTATTTTCATGTGTTCCTGCTTCAAGAACACATGCAATA
GTAATAGGTTTCCATTAGTTTAAATGTCACATGCAAAGAAGCAAACACCACCCAGACTTT
CTTCTTAGTTTGCCATTATCACATCTGTACTCATCATGCACATGAAACTTTTGGTTATGT
ACAACTCAAAGGTAGAAGGAAGACCTTAAGGTATGTTGTC
>Z27kG1_02731
CTCCACTCCATCCCACCTCGCCGTCACCAGAGGGCGCCGCCGGATGTCCGCGCGGCCCCA
AGGAAGGTGGCGGCGAGGCGATTTTTCTCTGGTTTGGTCGCGTCTGCCCGGATCTAGTCG
GGTTCCAGGAGGTGGCAGCGGCGTGTGTGGGGCGGCGACCCTTCGCCGGCGCGGCTCAGC
CTCGGCGGCATCCTGGCGGCAGTGAGCGCGACGTTCGTATGGCACATCCGGGCGTTGCGG
GTCCTGGATGGGTGTTCGCGCAGCAGGGGGGCATGCGGCCGGCCGTGGGTCGCAGGCGCG
GAGAAGGTGCTGTCTGGCGCCCCCAGGGCAGGGAGCGGCGCCGCGCGTGGAGGTCTGGAA
TCTAGTGCGCGTGGGGTTCGCGGCCTCCGCGTGCCAGCCTTCGGAGGCGTCGACAGGCTG
GTCCCGGGCATGTGCCGGGGTGGTGTTCGGCGTGGTGCGTCGGTGGGCCTGCGCAGTCGA
CCGGATTGGCGGTGGCGGGACCTCCACTCGTCTGCGTCTACGATGAGGTGGTCGGCGTCT
TGATCTGCGTTGGGTTGGTTGGATCTGCGGGCTGTCTGCCCGGATCTGGGGGGCTGGTCG
CCTTCCGCCGCTCCTCCCTGTTGCTGGCTTGGGCGGGTGGCCTTGCGGCTGCTGCGGCGG
TGCCTGCGCGCTCGCGTGGTCGTAGCTGGTCTGCGGCGTCGGCACCCACGCGTGCGGCTG
GCGCGCTGTGGTGGCGGCGTGGCTTGCCTGTACTTGCCTTGGTCGGGGCGTTGGCCGTCG
CCGGATCTGCAGCTGTCTGCGGCGCCTTCTGCAGGGGCGGCTAGCTCCGTGCGTTGGGGC
GTGTGGTGGGAGGGCCTCTGGCGAAAGCCATGCCCGCTTGCGGGCGGACAGCGGTGACGC
CCGCGGGCGCCACCCCTGCCCTATTGAGGGTGCTGTCCTTGGACCTCTCACCACAATGCG
GGAACCCTCGCCTCGGCCTTCTTGGGGACTTTCGCTGGTGCTCGTCCGACGTTGGGGCTC
TGAAGGTTGGGGTTGCTGGGTTGGTGGGTCGGCGGACGACAGGAGGTCTTCGGAGGAAAC
TTTGCTTGGTTGGTACCAGGCGGGCGGCGACGACTTTTCGACTTCGTTTCTCCTTCTTGA
AGGCACAGCCCAGAAGACCTCTAGTTTGTGTGTTCGTCGGCGTTGTGGAGGCTCTTTGTC
ACTCCGCTTGGCTCGGTGGTGTCGGGGCCATTGTCGCTTTAGGCGTCTGTTTTCTCCCGG
AGTTCGGCGTTGTGGATCTTTGCTCGTGGCGAAGAATCGGAGCTGCCTCGTGTGGGGTGT
GCGAGGCTTGGCAACGATGGCGCGCCGTGATCTTATTCCTTGCGTCGGTGTCTGGATTTA
GGCGTCGTCGAGTTGCTTTGGCAGTGTGCGGCTCGTCTTGGGGAGTCGGAGCTGCTCGTC
CCTTGTGTTTGAGCTTGGCAACAATGACTCTAGATGTGTTTGTGTGTGTGAGGCTGCTGT
TGTCTAGGTGGTTTGTTAGGGCCTTCACCGGTTTTTCTACCGTGCGCCCTGTGTAGGTTT
TGGGTCCGGTTTTCCTTAAAACTGGATCAATTCTATTCTTCTTAATTGAGAGGCAGAGCT
CCTGCCATTATGTTC
>Z27kG1_13938
ATAGCCACAGCCCACCGCGCGAGCAACGATGTTCAGGTGCCCCAGCAATGGCTACGGCCA
ACCGCACCCCACCGCGAACTACCACCGCACCCACTCCGGCGAACACGTCACCACCAAGGT
CGCCCAGAAACCCTGCCATGCCGGCGGCGCCGTGCAGCAGCACCACGTTGTCCACAAGGA
GTCGTCGTTCAAGGAGCTGGACGGGGGTAACCGCCGCTGCTTCGACAACTATCCCATGAA
CGCTGCTAACAACGCGAACCACCACCGCTACGAGGCCTACGAGGAAACCTACGAGGAAAC
CAACTGCGAGGAGGAGACGTACGCGTACGGCGCCGGCCGCCACCATGGTCACGGCAGCGG
CGGCGGCGGGCGCCGCTTCCAGTACCAGACCCACGAGGAGACCTACGAGGAGGAGGAAGA
GGAGGTCGTCGTGGGCGGGGGCGACGGCGCCGGCGCCGGCTGGGCCCAGCTCAGGCGCCC
ATCCTGCCGCGCATGAGCAGCAGGCACCTGCTCGTACGTGGAATGTGTGGATGCGATGCG
AGTCCGGATTGGTGGACGCCACGCGTTGGTTCATGGGTACAATTGCAAATTCTAATAATA
ACCTGCAGGTGACAACCTAGCTAATCTCGTACGTAAATAAATTGTACTCCTAGTCCCAAT
CCCCATTAATCCATCGATGCTCTGCATCCACCGTATGTATTCCATGTATGGCTGTGAGTT
GTGACACAAGTAAAACCAAATTGACAAAAAAAGATCATGAAATTGCGTG
>Z27kG1_20079
GAGAGAGGACACGGCTGGCGGAGGTGCCGCCATGGGGGATTTCTGTACGACGGCGTCAGG
TCCTCGGTGGTCAGTCGCGGGGGATCGCCAGGTCGTGTGGGAGCTTCAGGGGTCATTGAT
ACGGTGTGGGAGGCCTTGACCCTATGGCGATTTCACGCCGGAGTCGCCACAACCTCGCGG
ATCCGTAACCTAGCGTCGAGGGCTTCCCTACCGAGATAATCTGAGCGTGAGGACACGTGT
CATCTGAAGAGCAAGTTGGTACCTGGAATCTCAAGTCCCAGGCAAGTTGTGCCCTTGATC
ACTTCTTTTACCCACTCATGTTCTAATTAATCATAATGATCTGCATAGGTTAATTTGATG
GGACCTAATAGGTTACCCTAGTTTGTCTATCTTTATGCCTTGTTTACCACTAAACTTTCT
GGGTAGTACTTGCTAGTGCTATATGTGGATTTGGGCATTGAGATACATATTATTCATACT
TTTGTTATCAGTTGCTATTTACTGTTCATGATAAGATCATTATGTTAATTGGAACATGGA
GAACCACCCGGGAAAACAGTGCTACCACAAGGGTTTAATGGGACGCCCTTGGCCGATTAA
TTAGGAAAGCTAGTGGAAGACTACCTTACCCGAAAGGGGCAAGGGCAGTAGGGGAGTGGT
CAGTGTAGGGAGGCCCTCGGGAGGATTTTGCTGCGATGGCGGTCCTGCAAGGGATTCCTG
CATTGGAGCTCCCTATAAACTGTAGCGGGTTTTCTGAAGCTAGTGGAACTTTGTAAAGGC
CTCGTAGTGTTACCCTGCCTCGCCTCCTCGGTAGAGGTGTATGGGAAGTCGCGATCCCTT
CGCAGATGGGTAACATGACTTGTGGGTAAAGATGCGCAACCTCTGCAGAGTGTAAAACTG
GTATACTAGCCGTGCTCACGGTCATGAGCAGCTCGGACACTCACATGATTAATCTATGGA
ACTTAAATTCAATTTGTCATATGCATTGCATCGCAGGAGATGTTGTTACTTCTGATCTAC
TATTTAATTGGGTTGGTATTTACTTATACTTAGTAATGGCTAATAAAATTTTGACCAACT
TTAAAAGCAATGCTCAGCTTCAGCCATCCTCTTTGGTAAGCCTTACACTTCACATGAGCT
CCCACCTTTGGCGAGTTCATACACATTATTCCCCACAACTTGTTGAGCGATGAACGTATG
TGAGCTCACTCTTGCTGTCTCACACCCCCACAGGTCAAGAACAGGTACCGCAGGATGAGG
CGCTTGGAGGATGCTGCGATGTGTTCGTGAGAGGTCTAGGCCGTCGTCTCCCAGTCAACT
TTGGGTTGCTGGACCGTTGTCTCCTTATAATGTAATTATTTATTTTGTATAGAACTCCTG
TTATATATAAAGATGTGACATTCGATCCTGTGCC
>Z27kG1_15280
CAGCCCCACAACACAAGCTGAGAGAGGCCACCGCTCTGGTAGACGAGATCAGGACGCCGG
AGAAGCCTGCAAAGGAGCCAGCACCGGCCGCGAAGCAGATCACGGCGCCGGATAAGCCAG
AGGAGATGCTGAGAGCTCAGCATATGCTGACCACTCTGGTGGACGAGGTCCGGCCACTGG
AGAAGCCAGAGGAGACGCCGAAGAACACCTCCGCAGGATGTTCAACTCCATCCTACCCCG
CCAAGAATGTTGATGCCGAGCGCTCCGCCTGTTCCGCTCCCGCGCCGCCAACGAGCACCG
CCGAGCTCCTCCCTGGCGCCACGTCCCGACAGACATCGGCGCCGAGCGGCTGGCTCCACC
GTGCCGAGTTGACCAAATAGGTCTGTCGGAAAGAGGAGCATTTGCTGCTTCTTGGCTTGC
AAAAGGCATCCTGACCTACATCCACCCAGCATAAAAACGTGTATTGGTCATATCATCGAG
CAAATAGGTGATACGATGCTTTATGTCTTATTCTTACATGCATCTGAGTCTTATGGTTTC
TTCAGTTTTCTTCTTTCTTTATTTCTTAATGTTTTTTTGTGAAGTTACGTCCAAAAATTG
ACAGAAGGAATAGCTCATACACACTTGATAATACACTTTCTTCTTTTTATCAGCATACTT
TTCAGTCCATTCTAAGTTCTAACGTTGTCACTTTCCAAATTCTGTTGTCACTTATAAAAC
TTGCACGTTGATATTTGATTTAGTATCAGTACAATTTATATGGAGGCATATATTTAGATG
AAACTTGATATTTGATTTTGTATCGGTACAATTTATATGGAGGCATATGTTTAGATGAAA
CTTGCTGAAGCATTGTTCAATATTCATCACAACTTCAGGAATAATAACAACGACACCATG
TGGACCATTACTTCGATTTTGGCAAATCTGGTTTCAAAACATTCGAGCTAAACAACACTA
AGGACAATAGTTCATACAACCTCATGAAAGAATAATGCCAACATAGAGGTGCACAACATA
TGTCATACTTTCAATTTTTCATTGTCCTAAAAACACAGCAATATGTGCCATCTAATACTC
ATGATACGAAGGTCAGTGGAAGACAATGAATTTGTAGCAAGCTTCTAAGAAATAGTACAC
AGAGGCGATGAATACATTTAGTTCTATGTCTCAAGCACTACATGTCAACCTTTTTACTAA
TACATTTTTTATAGCAGGCAAATCTAGCTTGCTTTTGTATGATAGATCACTAGGTCAGTA
AAGACAAATTAAGCATTATATGCCAGAACATCTACCTGTATAGAAATACCTTCCTTTATG
CAAAGGAACACTAAAATCATACCACATATAATTACTTATAAAAATCACTTATAAATGTTT
TTAACCACGACGCCGCACGCGCGCAGGGCGCGCGTCAGCTACTAGTACGAATACGATGGG
GAATGGAAATCGGCAAATGCATGCATGGTAGATAGCGATGGGGAGGGAAATCCCACAGGG
AATCGGCAGCGGTGCCCGTGCGGCTGGGCTGGTTTCTTGGATGCCCGCTGTGCTTTCGAA
GAACCACAATGGGCCTGGATAAGTCCAAGCGAAGCCCACGAAAGAAGAACCTCTCAGCTC
ATGAGACAGCTACAGCCTGGTTGTATACATCCTTATCCTTGCTAATACTAGCATATATAG
GTCCGGTTTGGCACAATGCTGCTTGTTGGAAAAATAGCTTGTATGAGAAGTTGGTAAAAA
TCAGCTTATGCTTATTAGCTGTTTTTAGTTTATTCTGAGAAGCAGCTAAACTGATAAACT
GCTGCATAAGCTACCTGTTTAACACAGTTTATATCTAAATCTGTGAAGAAGCTGAAAATA
AGTTTGACAAAT
>Z27kG1_08571
GGACGACAGCCGCATTAGCATACGCTCCAGTGCTCCACCACACGTTTAATCTAGTAGCGT
TAAAGCACTTCCTAATAATTTCGTCGCCGCCTCGGGAGAGACAGAGAGAGAGAGAGAGAG
AGAGAGAGGGACAGTGTGCTGTGGAGGTTCCCGACGAGAGGAGAGAGAGAGAGAGAGAGA
GAGTGGCGTCGACGACGACGAGCTTGAGCTTGAGCTGTGCAGCAACTGGGAGGTATGGGG
AGGAGTAAACAAAGAGGGGGCAGCATAGGAAAAGACCACCGGACGCCCTCGTGAAGCCCA
GCTTTTCGTGCCGCGTTCAGCCTCCTCCGCCAGCGCGCGAGATTCTCTCCATCCGCCCAG
GCCCCAGCACAGCAATGCCGCGCCGCTGGCTTCTTCTGGCTCCCTGCGCGCGGCTGGGCT
GCCGTCGGGATCGCCGCGGCAACGGCCGCGCCCGGCACGTGTTACAAAAACCGGCCGTGC
ACCAGCCGATCATCGGCAGTTGTCAAACTCCCCCCGCGCTACATCTCGGAGAGCCACCGC
CAAAGCTTCGAGGCGGGCGGCGGCTACGGCTGGTACTTTCGTGATTATTTCGCTAAACAC
ACTTTTAAGTTGTCCGCTGTACGGCAGTAGATTACACTGTTAAATAGTAGAATGAGACAT
AAGACGAGAGACAGTCTTACAGTTCTCCAGTCTATTTTACCAATTCGATTTTTTTTCTGC
AAATAAAGTTAGTTACTATATGCTTTTTATGTGCTCAAAAGTTTTTTTTAACAATAATAA
CATTGACCATAAGCCAGCCGGTCTACGTGTGTGCAGTCTTCCTATACTCTCCAACAATAG
CTCTAAATTTCGTCCTCTAAAAAAATATTCTCTAAATTTTACAAAATTCTTTAAAAAGTT
TCATCCTATACATTTTTTTATCTCCAACAACGTTCTCTAAGTTAGGTCTTCTATGTCTAC
AGTGTTAACAGACTTTATTAAGGGCATTGTTTTTTTTCATTTCGTTAACTATATTAACAG
TAATTTTGACGACTCAAGAAAATCAATTACTCATTCATTTACAGAATCACAAAAATAAAT
TATTTATTCATTTACGTAATTTTTCATCATTACAACTAATTTCTAAACATTCCTCCATCA
CCACTGTATCCTTGTGACCTCGGTGCCGTTTGGTTCAGCTTCTGGGCGGCTTCTGGCCGC
CAGAAGCTGAAGCTCTAACCAAACGGCCAGCTTCTCGGGCGGCTTTTCCTCGCAGCGCTT
CGAATAGAAGCCAGCCGCCTACGGTGCCCGAGAAGCGGCCATCAGTTGGCTTCTTGCGAA
CGCTTGGGAAACGTCGCTAGGGTTCTCGCGCACCCACCGCGCTGCCGTCGCTCCCTCTCC
TCCCCACACCGACGGCTTCGCAGGGTTGCCGCATGCACACCGGCGTCGCAGCTCCGTCCT
GAAGGCTTCTCCCCATTACGTCGTCGTCTTCGCAGATTTCCGCATCAACAGGGATTCTTG
GACTTCGGTTCCAACATCCACTGCAGCGAAGATGGATTCAGCAGACTCCATAGCCGACAA
GGCAATTGGAAGGATGCAAGAGATTGCGGACAAGATATTTTCCGTAGCTCGGGAAACAAT
CCGTCCAGGACGCGGGTTGACCTCATTTGAGGCTACCAAACTACGTGTAGCATTGGAGGA
CATTGCTTGCATGCTTGAGCAAGACTCTCTGGTGTTGCAAGAGAATTTGGACAACGTGAA
CAACGTAAACAACCCTGGTCACAGCAGCTACGAACCGTCAGCCTTGTCCTCACCACCCCC
AGCTGATGAGTACCTTAGTCCGGATTGGGACTTTGCTGAGCACTTTGAAAACTTCTGGGG
TCTTGAATATGACTCGGACCAGATGCCATCGTTTAGTGATAATGAAGTTTAAGTTAGACC
ATGTTAGAGTCAGGTATTAGGGTAACTGGGATAGATCAGGCTTTTGGTTCATGCGCAGTT
CTTAAGTGTTCCTTGTGCTTTTGTGTCCAGCAGCACTTTAATTTCGTCAGTCTCTATATG
TAATTATGGCAAACGAATGTGACTGCTTATGGTACTACTTTATGTTATTATGGTCCCTTA
CCTGTT
>Z27kG1_23621
CGCTTGTGATGCCCATCTCGTCTCCCCGCTGTGGCAGCCGCCTTCGCGTCCGCCGCGAGA
TCCCTCCGCGCACGGGCGCGTCCCCCACAAACCGCGCTCCGTGAAATCCGCACTCCCCTC
GCCGCCTCCCCAGCCCGCAGCCTCTCCTCAACCTCCCTCCCCAAGGAGCTGGCGGCGGCG
CGACTGCGTCGGGAGAGGACGCAGAGGACGCCGCGCGGGGGCTGCGGCAGGAGCTCGACT
CCGAGCAGGCCTCCCCGGAGATGGCAGCCAGATCCGGCTATTGAGCCCCCTAACCGAGCG
GATCCAAGTTGCTCTACACAGCAAGTCTATGAGGAAGGAGCAAAAGAAGTTGCTCTTTCA
GTTGTCAGCGGAATTAATTTAACTCAAGCATACTTGCCTATGGCAAACAAGCAGTGGACT
TACACAATGATCGAAATGACAGACTGTTCGTGCTATCGGTTTGGAAAGAACATGTGGAAA
GCTAATCTCGGATCTTGCTTCCTTCAGACCCAAAGGACCTTGAACAGCAAAATCTAAGGT
TTCAACATTGCAGACACACAAGAGTCCAGCATGCGCCAACGCTCCTGCAGTTGATGCTTC
TTCCAGTAGTTTGTGACAGATTGCTCAAAGAAAAGCAAGACAGCTCGCCAATCCTAGAAG
TGGAAAAAAACAACATAGAATAATTAGCCAGCTACAGGGAGTAAACCATTAAGAGAAGAA
ACATCGTAATGCCATGTTTCCAAATGGGCACAAAGAAACTTCAAGCACCTCTAGACGGAA
GCTGTCTGCACTGAAGATCAGGACACGAATATCGCGAGCTTTATCAAGGCTCGCCTTGTG
CGGAAGGTGTATTTCTGTGAGATCTCCAAGATGAAGCATTAGGGGGTCAATCGCCCCAGA
TTTTACATGTAGCTAACTTAGTAGGGCACCCATAATCCATAATTTATTCTCTGTAGTTGT
AGCAGCGACCTAGAGGTGTTATTCTGTAGCACATTGTGTAACATGTAGGAGAGAGATAAA
CACATATCCCCATTCTTTCTACTGAAACACCAGAAATAGTTGCTCTTGCTCCATAATTCA
TTAATGTGAACTTCTGAAGCCATGCCAAGGTCTTATATTGATCCTCTGTTGTCATATTGA
TAAAAATAGGGTATGTAAAACCTTTTCTCATAACAGTTTAACACATATTTTATATAT
>Z27kG1_17475
GCGCTTTCTTCTTTGTGATTGCTTCGCTCGCCTCCTCCACCACCAGACACCAGCCCAAAC
TACCTCGCCAGCTCCCTCTGCCTCCCCCTCCCTCCTCCCGTCGCCGCAGCACGCAGCTCC
GCCGGTTTTCACGGCTTGGAGCAGATCTGCCACGCCACCGCCGCGTAGACCAACTTGGTG
GAGGGATCCCGTCCGAATCTGATTCCTATTCTCCAGCTCGACCGCTGTAGCGAGAGGAGA
GAGAGAAAGGAGCAGTGGCGACGAGGTCTATGGCATCGATGGCAGCGTACCTGGCCTGGC
TCGGCGGGCGGCGCAGAAGAAGTGGGTGCACCTGCTTTACCACACGGCGCTCAACTTCCA
CCGCCACCTCTTCTACCAGGAAATCAGTTCCCCCAATCCTCCCCTCTTCGCCTCCCTTTT
GATCTCGATCTGCCTTCCTGCTCGCGGACGGGACTGGCCTTGTGTTGTCTCTCCCGCGCA
GGCGTCAGATCTCCTCGACAAGTTTGAGACCAACTGCCACGTGGTAAGGCCTCCTCCTGC
TGATCCCTTTTCGCACACCTCCTCTTCCCATTTGTCTGTTAGTGGGGAGTGAATTCATGA
GTTACATTTGGTGATGATGGTCTCTATGTGGTGCCGTGATTGTGAGCTAGAACAAGTTTT
TTCTATCATGTTTAATTGTTAAAATGCCTCCGTTGAGACGCCAAGACTCAGCACCGTTGT
GGTGTCGTCACATCCATCTCTAGCCTCCCGAGTCACCAGCGCTGCCCAAGTTAGCTGAGC
TCCGTCTGTTCTGCTTTCGCGCCGCACAACACCATTGAGCTCCTCCCCGACGCCACGTCC
CGAGGTCTGCCGAGCGGCCGGCTCTGCCACGCTGAGATGTGCCCTGTCCCCTGCCTAGGT
CGAGCGCCCAAGCCCTGCCACGTTCCGCCCCTACCGAGTACCGAAACAGATGAGGCAATG
GCTAACTCGTATGGTGAATTGGAGGTTATGGCTCTGTGTCCGACGGAGGAGAGAGAGATA
GGGGATGCGGCTTCACATCGCATTAAGGGATGTGGTGCTTACTGCTGAGTCATACCCGAG
AGAGATGAGCGTGAGTGCTGCTTCTGTAATATACAAAAGCCAAGCAAAAAATTGTCTGAG
ACACACACATACACAGAGATAGAGAGGGGGAGGGAAAAGCTGAATAAAAATCTAATTGAT
GCGTGTGTGTCTGGATTTTGAGCAAGTCTTTATTTCACTAGACTCTTTTTTATTTCACTT
GTTTAACAAACTTTTTACTTTATTTTGTGATTATTAACTCATTTTCTCTTTCTTAGATTT
TATTCGCTATTATGAATAAGATTTTTTTTAATTTCCTTCACTTGTTTTGTAGCTATGTTT
AGACTGTGTTGTAAATTTTTTTCATTGTTGCGTTATCAACAGCTAAATTTTGGCCTGTCC
TCCGCCACTGCTCCTGTCTCCTCCTAGGATCCCACTCGTCCCAAAAACCTAGCCGCCGCC
TCCATCCCCGTCCCAGAACCCCGAAAATGGGCATGTGTTGAACCTGGCCATCCAGCAACA
AAAAAGTGACCCTCTTCTCGAGACCGTTGAAGGCATTGATCATACAATTATACTTATGCA
TGTGAGAACGATGATTATGATGTCTTGGATGAATCATTGTGTTCTGGATTTTTTTTGGTT
TTGTATTTTGTTACTGACTGCTTCAGCTGCCTCCTATGATTCTCAATTTGCATAACTAAT
TGAGGAGCATCAGGTCTTTAAAAGAATGTAAGACAAGAATTCAAAGGCCTATTTTCGGTG
TTGATTTCAAATCAAACCATTAGTTTTTACCATAGTACCATAATTGCCTTTAGGTTGATT
CCTAATAGATTGGGGATTGTTTACTATAGATTGATTCCTAAACCCTAAACCATAAGCTTC
AGCTGCCTCCTATGATTATCATAGATTGGGAAACCATAAGCTTGTGTTTGGAACTAATAG
ATTGATTCCTTGCATTGTTCAATATTCTTCTGGCTGTTCATTAGTAGTTGGGGATTGTTT
ACTATATATTATGTGTTCTTCAAGGAAGATTATAGTGCTAAGAATGTGCAGGAGTTCATA
TGTACTGAAACATAAGCTCATAAAGATTTATTCATTTTATGTGGTGATATTATTTTTTTG
AAGTTGTTTAAACTATCTCCAGGTTTCTTTAGGGGTATTCACTGAAGGCGACAGCTGATC
GTCATTCATAGATTGCAAGCAATAGGGGAAAGTCACTTCATCCAAATAATGGTCATTGCC
TTTTCTTCAGAATGCTCTATTTACCTATTTGTAATTACTCCCCTCTCATCTGACATGTAG
AGTATTTGACATATTCGTTGTATTAGAGAGTTTGACATGTTCGTTGTATAATATGATTTT
ATCGATCTTGATATATATTTGAATGGTTGAGCGCCCGATAGGGCGCTTTC
>Z27kG1_24465
GGGGATGATGAGGCATCTGAGAGGACAGATCCACGTAAATCCCTTGAAGAGGAATATCTA
GAAACAGAAAAGAAGGTTATACTCAGTCACCTTACTTTAACTTGGTCTCATACATGGTTC
TTAAAGCGGTAAGGCGAGGTAAGGCATTGAACCACCGCTGGACGCCTAGGCGCCGCCAAA
GGCGAGCAAGGCGACACCTTATCAACATGAGAACCAGCAAAACAGCAGCATGGAGGAGGA
AC
>Z27kG1_01022
CCTAGGTTTGCTCGCGTACCCTCCCCGGTCTATATGTTGCCTCGGTCTAGAAATCGACGC
GTTCTTCTCGCTTCTCGTCTACATCTAAGCATGCCTACACCTGCGGTTTCCAGATAGGGT
GTTTGGTACGATCGAGCAACGGTGAATCTCGCTCTGTTATTTGTTTGTTCGAAACGCGTG
GTTTTGTTTTTGAGATGATGTGCAGGTTCCGATCTGATTGGTTTGATTGATGAGTGGCGA
ATCGGATTGAAGCGAGACGAGGCTGCATGGTTTCCGTGCTCCGAGGCTTCTGATCTGCGT
GTTTGCTCCGAGACTATTGGTGCCTGACCCGGCAAATTGCAATCTGCCGACCTTCAGAGC
CGGGTCGTTCTGGCGAGATCTAGACGTCGAAGGGCTATTAAAGCGTGGCTGGATCTCTTT
CTGCACCGCGCCTCTCGATGATGTCTCTGTGTTGATAATTATTGGATGAAATTTCGATAA
TTATTAGATCTGAGAGATGTTGGTCGGAGCGATCCGCGCCTAAATGGCAAGGTAAGTTAA
ACACATGTAACTACAGAGTTGCGTGTGTGAAGTCAAAAGAGGGGGAAAGATACTGAGAAG
GGAGGAAAAAATATGAAAGAAGTGAGGTGTGACATCTTGAAGGCCTTTGCCATTGTGGGT
GCGCTCGCATGGCAGGCCACCATAATAAAGATGCTGGTTTTGTGTGCTGGGTGGGAGATC
GCACGGGGAGTTTTCATCCCTGGGTTCTGCCACCCTTTTGTGTCCCTGTGCCCTGCTTAC
GATTCATCACGGCGTGTTTCAAATGAATGGAGCTACAGCGCAACACAAAGGTACAACTGG
ATCTAAATTTTCAATTCAATTGCAATTTAGAACGCATATATTTATTTAAATCCATGTATG
CACAGCTGCCTGAAGTTACTGAAATCATCATCAATCGTTAAAACCGTACACGCCTACACT
GCTCCTTCCATGCTTTTTCATTCACCCAACGTTGCTCTCCCAAAGGCCATAAACCACTGA
CACATGAGGGAGGTGTTCTCTATAGAGTATCGACGACGATAACGCTGAACTGCATAAATT
TGGTTATATCATCTGAAATATAGAAATCGGGTGCAAATGAAATTAGTTACTATTTGTTCA
TTCAAACTATGATGTCTGAAAATTCAGGCAATTACAGATTCTCACACGAGATTATGAGGT
TGTGATCCAAATCGACAATTATCTGTTGATTTGTTCAATGTCTTATGGCTGATCCTGTTG
GAGTTTATTGGGTTTGGTCCATTTACTCAACAACTTTTAAAGGCCCCCTCTGTTTCTGAC
CTTACCTTGTGCGTTGAGTTCATAATTGAATCCATGAAATCGTGGATACCGTAACCGAAC
TAAATCCATGGATACCGTGACTGAGTTAGTTTCAGTTTTCTATCTTTTGTGTCTGGTTAT
TATGAGTAATTTTTCTGTGTAAAGACGATTCTCTCCTCGAAAGATATGAGAAATAACCAA
CCTGCTATGTGGTATGGTTTTAGGCAAAAGGAGCATTCGGTGTTGTGTGATTTTAGGCTC
CTGTCAACACTAGTGTGACGACGAAAACAGTCTTTGAAATCTTACTCTGCTGAAGAACCT
GAAGGGTTATTGCTTGTCGAGTTGTGATTTGATGATCTGTAGTGTTACGTCAATGGACTT
GAACAATATCGTGAACTCATATTTGATTGTTTGGAGCAATCTCTGTTGTGAGTAATAATG
ATTTTATCGCTTTTGGTTT
>Z27kG1_22875
TGAGGTTATGCTTAAGTGCTTCGTTCAGCAAGGCATCGCACAGGATTCCAAGAGCAGTGA
GCTTGACCGGAGATTTGAAATCTTGAAGGATGCTTGTGAGATGAACTCCAACCTCGTAGG
TGAAGTCCAGAGACTGAAGGCATGTCTTGGCCAATGAAGCCAGATATTTAAGTGTGTCAT
TAACTTGGCAGCGTTAGTTGTTGGGAAAGCTCGACAAAGTGGCCCAAAATATGCAACTGA
GGAAACTCACGGTCGGGGCTAGTGGTTACTTTTAATTTTGATGAAGGGAACGCCGAGCAC
GCAGCAACCCTGAGTCTAACCTGGCTATGGTTAGGCTGCTCTTAGCAGAGCATGCATATG
GTCATGTAAACAGTAGACCACACTGTCTATTGAGTGAAGTTTGAAATAGACTTTATATAT
AGCATTAGGCTTCCTTTG
>Z27kG1_04447
ACGAGACAGAGCCAGCCCCCGCGTGGTCCTCCGCTCGGGCGACACGGGAGGCCCCTCCCC
CAGCCCTAGCGCCGCCACTCTCTCCTCCTCTATTTCCCCCTCGTCGTCGCCGGAGGAGAC
TGCCGAAGGCCGGCGCGACCGGCGGCGGAGCGTTTCTCCGGCATTTCTTCTTCGTTTGCT
CTCCCGGTGTTCAGATTTGAGCGGGTTCTATGTCGGGCGGCTCAAGTTCCAGCCGCGGGG
TTACTGGGGCGGGTGCAGTCCCCCGCGCCGTCGTCTTCCTTGTCTCCGGCGTCGTCGGGG
GCTGTGCTCGGCGGTTCAACATCTGGTCCTACAGGTGCAGCCAGGCGATGGATTGGCGGC
ATCTGCTGGTGGTGGCGGGGCTGCACCGTTTCGGCGGTAGACGCACGGCGTGGTGGGTCT
AGAGCTGGCCGGCGGACGTGCTCCTCGTGGTGTTGGGTTTGTGGCGTGTGGGCCGGATCT
GCCCTGAACAGCTGGCGCTGGCGGCCGGTGGCGGCTGCGTCGATGGTGGTTTGGGGCTCG
AGCAGGCGCTGTGGTGCGGCGCTCTCTTCTTTGCCACCCTCCCCTCCCCTCACGGCCTTG
TCTACTGCTGTGGGCGGGGCGTCAGCCGTGCGACGGTGAGGAGCGGAGGATCTGACTCCT
CAGTGGTGGTGTGTGGCGTCGACATATGGGCAGCAACGGCTCCGGCAGCATTTGCGGTGG
TGTACATGCCAGCGGATCTGGCGCGTCGCAACGGCTGCTGCCAGGGTTGGTCGACGGGAG
GTGCGGCGCGTGGTGCTGCCGCTGCTCGGCCGGGACCGTGGGCTCAGCCGGAGGTGGTGG
CGGTCCGCGCTGCTTTGCGACTGTTGTGGCAACCGACGCGTCATTGGCCCTCTGGATGGG
TCTGTGTGGGTTGGTTGGGCGGCGGCGGCGGCTGTGGAGGTGTGCTTTGTCCCGGGGTCC
TGGCCGGATGTTGTGCTGGGGGTTTTCTTGGGCGAAAGCCTTAGCGACGGCGACGCTCCT
GGGCGCCGCTTCCCCTGTTGAGGGCGTCGTGTTCCCTAGCTTTGTCTTCCATGGGCGAAA
GCCCGGTCCACCTCGGATTGGCGACGATGGCATCCCCGACGTCACTCCCTTCCTGAAGGT
GTCGCTACTGAAGTTCGTCTCGGCCACGTCGTCGCCTTCGGTGGTTGCTTTCGTCTTTTG
GGTCCCGGTTTGCGTGTGGAGGTGGAGACTTGCACCGTGAAATCGAAGTTGCTACGTCAG
GGGATGTGGCTTGGCAACGATGACGTGGAGCGACCCCCTTCTTCGTGGGCTTGTTTGCTT
CGAAGATGAGGCATTTGGCAGAGGCGGGGCGGTGGATCAAGGTTTTGGAAGTCTCGCTGG
TGAAGAATCGGAGCTGTCTCGAGTATGGTATCTCGTGGCTTGGCCACAGTCTTCCTTCCT
TCTCTTCTGTCGGTGTTTGTAGTCATCGTCGTGTTTCCTTCGGCCTTGTGGTGCCTGTCT
TGGGGAGTCGAGCTGCTCGTCACTTGTATTGAACTCGGCAACGATGACTCACGATGGACA
TTGTGTGTGTGGGGTTGTTGTTGTCTGGTTTGTTTGTAGTATAGGTTTTAGGTCCGGTTT
TTTTTAAAATTAGGTTAATTCCTTTCTTCTTAATTGAGAGACAGAGCTTCTGCTATTACG
TTC
>Z27kG1_22899
CTCTCTCTCCCCTCACAGCGAAGTCGTCGTCTCCTCCCACTCGATGCCGCAACCTCGTGA
GGGCAAGTGCACAGGTTCCATGCCCACGCCCCCGTCAATCACGCGATTTCCTTGCCGTGA
ATGTCGTCCAATCTCTCCTCGCCGTCGGCGTTGCGCACCCCCACGCTCTCATCCACTCCA
CGACTCGCCTGTCCTCCAAGTAAGTGGGCACGTGGCGGATCCGGTGCAGCCGACCCTGGG
AGGAGCGCATCGCGGCCTCCACGCCCTCATCCACTCCTACACGTGCCGGAGGTGGCGCTG
GCCAAGTTGTCGGATGACGAGGAAAACGACGACGCCTACTACTACGGCGCCGGTGACACG
TCGTGTTCCACACTGATGACTTCGAGCACGGCGGCGTTGTCTACTCGCTCCTGTTCCTTC
TTTTCCTCCTGCTCTGCTGGTGCGTGCCCGTGGTCGGCTACAACATGAACTTGGCCTCTG
TCGGCCAGGGTGCCTCCGACAAGCAGTTCGGCACGCTGTCGCGGTGGCGGTTCAAGGAGC
CCGACGTGGCAACGAATCGAGAGCGCGATGACCAGGTGAGTAAATTAAATTAGATTCGTC
TCTCCATCGTCGATGAGTGCCACGACCTCGAGGTCCAGCTCTCTCCTCCTCATTCCCGCC
TGTCCCCAGAAGCAGTCGCGTGCTTCGCGGTGCCTCACTCTGCTGCTACACCATCGCCGC
CGCCGCGGTGGCTGAGCAGAGCCGCATCAAGGCGCAGAACCCCATCATCGAGATGGACGG
TATGTCGGCCTCCCACCTCTCTTCCCTTCCATTTTGTGTGGGTGTAGACGTGTGGATGAG
CCTCCCGCCACTCTTCTCTTTTGTCCTGCGTGGGCATATGCGTGTGGATGAGCTGATGAC
TGGACTGCTATGGCTGTTTTGTTTTCAGAGGATGAGATGACAGGGTCATCTAGAAGATGA
TAAAGGATAAGGTCTATGGATTTTATAATTGTTTTCTGGTGGTTTTGATCCATAGTAACC
TCTAATCTGATCACTTGATGGTTTGCTGATGCGAGTGGGACATAATGGGATTGAAATGTG
TGTAGCTCATCTTCCCATACCTGGAGTTGGATGTGAAGTATTACGACCTTAGCAACAAGG
GCAAGTCTTCACTATGCAAACATGTACTTGTACTTCGGGATAGTGCTATTGTTTCCCTGT
TGTTTTTTTACTTCAGCTACAATGTCTCCTTCAGTCCAAAACAAGCTGGCTAGCATGCTA
CATATTATTTGATTTTGCAAGTTGTATGATCTAAGACCCTCGAGCTTTGAATTTGCCCTG
AATATTTACTTTCTAGC
>Z27kG1_04297
GGGAGCTCCGAACCCTAGCTCCTAATTTGAGCCCCGGTGTCATCGATTCCTCAGGAGCCC
GCCGCGATTCGGCTCCCGTAGCAGCATAGGGCTCCACCGCTCCCCAGCTGCATCAGCATC
GACGGCGGCGGCGCGCCGCCGCGACTACGCTCGAGGAAGCACCTAGTCTCGGCGGGTTCT
CGTTCTTGGAGGCCTTCCATAAGGCGGTTTCGTGGTGTCCGAGCCCGGATCTACGGCGAT
CTGCAAGCGGAAGGCGATAGATGAGGCGATTCAGTGGTAACCCCCAATCCGGTGGGTTTC
CGGCTGGCAGAGGCGGAAAGGTTCGGGCCTTCGGCGGGTGATCAGATTTCTCCGTGCGGC
GCGCGGCTTGTGTCTACCGCAACGGTGTAGGACTGGAGCGCAGGAGCCGACGAGGCGGTG
GAGATACAAAAAAATTGCTTGCTTGTACACTTGTTCATGTTCATTTGTTCCTGCTATCTG
TTGTGGTTTAAAGCATCAATTTTCCGCTCAATTTAAGGGCGAAGACACTTTTTTTGTT
>Z27kG1_11947
AAAGCAGCTCACTTGAGTTCAATTCAGCCATGAGGAGCCAGGTCGCAGCAGTAGCCATGT
TTTTGCTCCTCCTGGCCTTGGGTGCTGAGGCCGACCTCTGCGTCACGCGTAGCAGGACCT
TCAAAGGGTGGTGCCACCAGAGCGAGAACTGCATCACCGTCTGCAAGAGCGAGGGCAATA
CCGGCGGGTTCTGCAAGCTCGGGGCTTGCATGTGCACCAAAGAGTGTGTCCGAAGTACTG
ACGCTGCTGGTGCTAATAAAGCCCCACAGCACCATTTGAGTTGATGAGTAGTAATGAAGA
ACGCTTTTGTTATGCCAGCGCAAGCTCTAGAATTCGAGGCCGAGATGACCAAAAATAAAT
GATTTTGTTACTCT
>Z27kG1_22487
CTGGCCGCCACCTTCCTTCTACCTCGTCCCCCTGCTTCCCTGACCGAGCAGCGCCCAGGC
AACCGCATAGCACCGCGTGACCCTGACCGCCAGGAGCCCGACCGGCCGAAGCCCCACCGC
CAGGACGCCAGCCGCGCCACCCGACCCGAAGCCGCCCGCGTCCCTGCACACGACGCGCCA
CCGAGGACCGACGCCAGGACTCGACCGCGACCCAGGCTACCGTCGCCACGTCGCGCCAGG
CCGAGCCCTGCATCCGCGCCGAGCGACCGCGCCAGGAACCCGACACCCGCGCGTCCATTC
GTCATGCGTGTAATGAAGCTTCAAGACGACCGTTTCTCTCCCCCATTACTTCCTCCCTCC
ATTGATGCATCATGAAGAACCCGCCAACGCCATTGATGACCATGGAGCACCCGGCGCCCT
CTCATCTCCTCTCTCCCTCCCTATAAAATCTGGGACTCCCTTCCTCTCTTCCTCCCCAAG
CTCCTCTCTCCCTTCTCCCTACCCGAGCTCCCTCTCTCTCTCACACACTCCTAGTTCGTC
CGCGCCGTCGCCATTCGTTCCAAAGCCCGTGGAGACTCGCTGGAGTTCGTGCTCACTGTC
CGCGTCCCCCGGCCGAACCCCATGTCTCGCTCCCTACTCGACCGAGCACTACCCCTCGTC
GACGTTCATCCCTGCGCATGAGCAAGAACCCAAGGTTGAAGACAACCCCAAAACGTTGAT
TTATTTTGTAAAGCATGTTTTGAATTAATTTATAAATCTTGTGAATTATCGTTGTAATGA
TTTGGCGATTCACGTGTATAATTTTAGAGATTTCGATGTATACGT
>Z27kG1_20039
CCTTGGCTCCCTTCCCGTCGCTCTCCCTCTGTAGCCGCTCCCTGGGAGCTTCCCTCAACG
GCGCTCCTCCTGCCCCCTCCCATGGCGAGCTCGCCGGAGATGTCCCTTCCCCAGCCGCTT
CATCTTCCTGCGGGAGCAGCTCGCCGGACCTCCCTGCTCTCTCTCCCCATTCCCCCCTGC
TCGCCCTGCATCCATGGAGCTCGGCTCCTGGCTTCTCCTGCGCACGCGCCGCGGCCTCTT
ACTGCGCCCGCCCAAGACCGCGCGCGCCCTGCTCTGTGCGTCTCCGGTCCCAGCTTGCCG
CGCCCTGGACTTCCATGGCGCGCCCAGCCGCTCCTTCCCCAATCGCGCCCTCCCTGCAAG
CTCCAGCTTCCTGCGCGCCCAGCAAGAGCTCCCCTGTGTGCCGCAGTCGCCCCAGCTCCC
TTTGCTTCCCTTGCTCGGAGCCTCGGACTGCTCTCGGTCGAATCCCCCTGGAGCTCCTGC
GCGTCCCTGGTTCCTGCCTCAATCCGGACCGCGCCCTGCCCAGAATTCCTCCATGGCCGA
GCTTCCCTGCTCCCATGGCTGCTTGCCCAGTCGCTCCTCTCTCCTCCCTCCACTCTCTCC
CCTCAGCTCGCCTTCCTGCAGCCACGCCATGCGCGCGCCCCTGCTGCTCTGCTCTCGCTG
CCGAGCTCCTCTGCGCGCATTGTCCCGGCTCCGCGCGTCCTCGTTTTCTCCCTGACCCTG
CTCGGACAGCACCCGGCGGATCTCCTGGTGCCGTGAGCTTGCTGTGCTCCCTGGTGCTTC
ATGCTTGCCATCGTCCATGACCGCGACCTCTCCTTGGCTCTCTGCTGTAGCTCGCCTCCA
TGTTCGCTAGCGGTCTTGCTCGAGCCTCTGGTCGCGACTCGAGTCACCCCTTCGTGCTGG
TCGCCGCTGCCCTTCTCTGGTGCTTGCTTCCCAGCTGCCGTGAGCTCTGTTTCGCCGTCG
CGTCCTGGCCGCGTCGAGCTCCCTTCTCCAACTCGCCGGCTGTGCAACTCTCCTCTGGTG
CCTTGGTCGTGCGTATCCGCCGCTGCTTTCTGCGCACGCGTCGCGCGCTCTGGCGTCGGC
GTCCTGCCTTTTCCCTGCGCGCAGTTCGTCCCAACGCCGAGCTCGGTCCTGCTCTCTACT
CCTGCTCGCAGTCGCTGCGTTGCCGAGTCCCTGGCCGCGTCTGTGTGGCTGTGTTCTTTT
GTGGAACGCTCACTTGACCGTGCTCCTGCGCTTTCTGTTCCGTCCAGCGTGGGTTTTAGT
TGTCGGTCAAGCGCGCCCCTATCTCCGTTCAGTCACATTTCCTCGATGCTGGTCCCTACG
TGCTGTCTCTAACTTGTGTTTGCGCTGACAGAAGCAAGTCCGTGGTCGATGTCCCAAGTG
CTCGGCGAAAAGGCAGAACAAGAATCATCGATGTTTATGCGGAGTTTTACTTAATATGAA
GAGATTCCAAGAATTGTGGATAGAAGAGAAAGTGAAGCTCCGTTCTATACTCGTCAGCTG
TTTGATCGAAGATTTTATTCGGAGACTGTGGACGTTCTCGCAAGCTTTAAGTCGCATTTA
ATGGACGATACGTTAATTAATCGCGCGATGCGGAAGACAAGCCAAGTCGACCCCAAGCAC
GGACTACTCCGCATGGTGGCGCTGATGGACGAACCCACCTAATCAAGTGTTAGGACAAGG
ATGATCGTCAAGTGGACGTCGTCTAACAAACACTAACGTAGTGTTTATTCCAGGCAAGCC
CCGGTGCATGCAACCCCTTCCTTGTGTTTTAAATGATTTTTACACACTTTAAGTCTAGTG
AAATGTGCATTAGGTTTATAGGAGTTGCTTGGAAACCCTTTGATGCATTGGCTACCTTGA
AATCCATTCCTTTTATGGATACTTCTGGTGAAGTATCAAAATATGATTTACAAAAAAATA
CTTAGCCCTGAAAGGGAAATGTACCCTTAGGACATTTCTATAAGATTTTGGTGATTAAGT
GCTCCACACAAATGCTTTGAGTAATATTTGTGCCAAAGACTTAAGAAGTGCAAATCAAGA
GTAAAGGTATGTTTCTAAGACTTAGTACATTGTTTTGGAGACTAATGTATTGTGTCTAAG
TGCTAGAAACAGGAAAAGACCAATTTGGAAAAGACTTGGCTGAGCAGCCAAGACTCTGCG
CAGTCTGGGTGCACCGGACTGTCCGGTGGTGCACCAGACAGTGTCCGGTGCGCCAGGCTG
GCTCTGGCGAACTGGCTGCTCTCGGGTTTCGTTGGCGGCGTACGACTATAAATCACCGGA
CTGTCCAGTGGTGCACCAGACTGTCCGGTGAGCCAACAGTCGGTTGGGCCAACGGTCGGC
CGCGTAATCCGCGCGCGACGCGTGGCAAAGCCAACGGTCAGAAGGGGACACCGGACTGTC
CGGTGTGCACCGGACAGTGTCCGGTGCGCCAACGGCTCTGAATCTCCAACGGTCGGCTGC
GCCAAAATAGGAAAGAAATCTGCACCGGACTGTCCGGTGCGCCAGGCGACAGAAGGCAAG
AATTGCCTTCCTGGAATGCTCTCAACGGCTCCTAGCTGCCTTGGGGCTATAAAAGGGACC
CCTAGGCGCATGGAGGAAGACACCAAGCATTCTCTAAGCATTCCTAAGCACCAAGACTCC
AATTCCGCGCATTCGATTCTTTGTGATAGCAACTAGAGCTCCATTTGAGTAGAGAACTCT
TTGGGTTGTGTTGTGAGCTCGAGTTGCGACTTGTGTGCGTGTTTGTGCTCTGATTTTGTG
TCTTGTGTGCGTTGCTCATCCCAGCCTTACTTTGTGCTTCTTTGTGAACATCAAATTGTA
AGGGCGAGAGGCTCCAAGTTGTGGAGATTCCTCGCAAGCGGGATATAGTAAAACAAAGCA
AAACACCATGGTATTC
>Z27kG1_21952
GAACAGAAACACAAGCTTTATTTATCTTCAGAAGAAGGTTGCAAATATTACGGTGTTCCA
ACCACCAGCCTGCAAAATCAGGTCTCCGGAGAAGAAAAACAACCACACAGGGTTGTCAAG
GCAAAGGCTCTGTAGAACGGACCTGCATGCAATAAGGCAAACCCTAACCGGACACCGCAA
AATAGCAACCACCCATGACCAACAAACACTGACTTGCAGGTACTCGGCAGCAAGATTTGC
AATCAAAGGAGTGTTGATGTCTGCAACTCTAAAACCAGTAGTAGTGGAAAAGAACGCGCA
CTTGACAGAATACTTGAGCTTCAAACACTGACTTGAGAGAAACTGCATGGTGGAATGACT
GATCACAAGGGCTTAGGTTGGTATGGAGGGGGGCAGGGTGCCACATGGTAATGGCTGCCA
AAGGCTCAGCGAACAGAGATCCTCACAGGAGGATACCTGC
>Z27kG1_09676
GTTCTTATAGTTCTCGGATTGGGCACCGCCCTTCATCTAGCTCTTGAGTGCTGTCACGAA
TGGGGCTCAAGGAGGAACGTGGCCAATATTCCGAGGCTGGAGAACATAGCGCCGACTGGG
TACCACCCTGCAGTAGTATAATCATTATGGGACTTGTAAATAGCGTAGGAACATCTAAGC
TCGTGCTGGCTTTTGGATTATTATGTTCTCGCAACTAGCTTTAGCTCACACGTGTTGCTC
GTTAATGTCGAGCTCAAATTCAAAGCTCGTTGATTACAATCCAGTTCATACTCCCACTAG
TCC
>Z27kG1_04820
CACACCACCCCACCGGTCGGTCATCGGCCATCGCCTTCGCGTTCGCTTTATCGGCTCTGG
CATCTTCTCGCCCAGCTCTTCCGCCAGCTCCATCGCAGTCCCCATTACTGCACTGCGCTC
TGTCGCCTCCTCTCTTCCCCACCTCGCTGCTCCGATCCAGCAAGAGCTCCATCCGCGCGC
AGGGAGGTCGTCAGATGGAGTTCGTGCTCATCATCTCGCTGCCGCTGCTCATACTCATCA
TCATCGTCGCCGTCGTCCTCTGCATCATCTGCCGCTAGGCTCGCTGAACGTCCACAGAGA
AGAAGAAGAAGGTTCAGCCCCGTCCGTCTCTGCAGTCTGCACTCTGCTAGCTGTGATCCT
ACCATACCATGTGTTAGTGCTGATTTGACATTGTACGTACAGCATGACCTGATAAACCCT
CCTCTCTCTCTCTCTCTCTCTCTCTCTCTCTCTCTCTCTCTCTCTCTCTCTCTCTCTCTC
TCTTGTCTGCATTGCCGTACGTGAGATTAATCCGCTGTAGCTCTCTATACGTTGTTTCTT
TTCTTCATCTCTCTTTTCCTAAAAGAAAAAAAAAAAGAAACGGCCGTTTGTGCAGAGCAA
CAAGCAAACACAAGGAGAAGCCGCTTTCCGCGTGTGATCAACTGCTGATGCTCCAGTCAT
GCAACAACGCGTTGCCGACACTTTTGCAGTAGTGTACCGAGCTATAGGCTGCCACATGGC
GTGATACAGCCAGAGCCAGGCACATACGGCACATGGCTCTTGATATATATGACGGCTATG
GATCTGGAACTGAAGATTAAACGGGGGAACATCCATGTCAAGGCACTCGCCTTTCGGGGT
CCAATGTGCTAACAGCGAGCACCTAAACATATTATATATAGAGATCCAAATATGTCACCC
GCTAAAAAGGCACTTTTTTATGTGCTCCTTATATATGACCTTATAAATAGAGCATGTCTA
GGTTTTGGGTGAGCATTATGGCTTCCTAACTTGATATACAACCTAGTAAACCCAAAAATA
TCTTTGGCTCACTTCTAATGGTAGTGATTCATCCATAAAGAGATTGAAAGTGATATCTAG
TGATTCACATTGAATTGTTGCATTTAGTAGTACTAGTGATCATATTGAGTCGTGTGGTTC
ATGTTACTCCTGGTGGTTGTTGCTACCTAAATGGCTTCGAGGCACCAGATGATTGTTGAG
TGGCTTTGGTGATTATTGAGAGCACCTAGAGGGAGGTGAATATGTGATCCTGC
>Z27kG1_10577
GTGCGGTTTCCATTTCCTGCCCTGCTCTGATGGCCGTCGCCGAAGTGGCGATCGAGATTC
TCCCGCAGCAGCAGCAGCAGCAGCCGCCGCCGCCGCCGCGGGAACCGGCGGTAGTGCCTC
CGAACCTCTCCGTGCCGAGAGTGCTCCAGTATCTGTACCTCTTGAGCGCGTGGGTCGCCT
GCGCGGGCGTGGCTGCCGGGACCGTGGCGCGCCGGGCCTTGGGCGACTCTTCCCCGTTGG
TCTACGGGTTCCTCAAAGTCTCGATCGGAGCCCTCGTTTTCCCCGCGCTGCTCATCCTCG
TCTTCGCCCTGCGGGTCTTGCGCGCCATGCTTGCCGTGGGGTTCAGACGGTCACTCCGCA
CTCACGCCAGGGAGATTCAGATCCAAGCCACGAAGGTATTGGATTGAGTTTTAGTTTTAC
GAGATATATATACTAGTAGTTTGGTAGGTTCTAGTTCTCTGTGTGTTGATGTGGAATCAT
ATACTGTATACACACGCAGTTTCAGTTGGGAAATAGCTTGCGTTATTTCTTCGAAAGGAG
AATTGATCTGAATCTGTCCAATTTCAGAAAATAATCATACACATCCTATCAATACGGTCG
TGTGAGCTCAAAATTAAACGCTTTTTAGTTTGCTCCAAGTCGTCCTCATCAGGTCTATGG
TGTGTGGATGCCGGAGCTGCTTTCAGTTATGCTGTATCAGTTTCTCTAGAGAAAATTTAA
TTTGTGCACTATATTTTCGTGATTGCATTTGCATCTTTCCAGTTTTATATTCAAACATAA
TTATAAATCCAATCCAATCCCTATGATTATTTCAATCGAGGAGAACTGACTGAGTTTGCT
TGCTCTTGCTGACATGCTCTCGGACATCCTTGTCAGATATTTAGAGCGTTAACGTGGAAG
GTGCTGCAGGACCCTATTGTGCTTGCGTGGCTCGCATCTTTGCTTTTCATCCTGCTTCTT
GCAGCAAGTGTTCTGGTGTTTGTGGGACTTCTACCAATGGAGGAGTCTCGCAGAGAAAGG
ATTGGTTATGCGCTCTCTGATGTGGGGGTATTGGGTGCAATGGCAATGTATTGCCTTATC
ATTATACCCAGTTTTGCGCTGAAGATCTGGAGGAGCAAGTAGGGTGGCGATGCTGCACAA
GGCACAACACTGGCGATATCTGAGGCAAGGACAGTTGGAGAAGGTGCAAAAGATGGACTC
CTAGTTACCGTGGGTGAAGCCAGCTAATTAATGTTTTAGAGAAATAATTCTCTCTTGGAG
ACTACTACTACTGTTCTACCTCAGCATCACCGGTGCTGGTGCGTGTGTAACGTGGTCACT
GTGGGTATCATCACTACCCTACCCTAAGCCCTATCAGAACATAAGCACCCCTTGGAGATT
TGTGCCGTCTAAATGAATATAGTTGGTTCAGCGTCGTGACTGGATCTGTGGTTGTGATTA
TTACGTATACAGCTAGTTGTGGACTTGTGGTAGGAGTGTATCAATGCCAGCTTGCGGGCA
TGTGGCCATGTGGGCGACTAGGCGAGTTCTTGGTTAGTACTACTCAGCTGTGGATTGTTG
TTCGAATCTTCATTTAGCTGATGAAGGCTACCAGACGGAGATGGGTGACTAACCTAGACC
TAGGTGAGTGACCCTCAAAGAGCGTTCTTGAGACTGAAATTCAAATTTCCATAAACCTCG
TTAAACAC
>Z27kG1_05067
GTCACCCAGACCGGAAGTACAAACATTTTGCTGTAAAATAAAAATATATATACCTCGAAA
AGGGACATGTAGTAGCAAGTGCTAGCTAGTAGGAAGACAAACAGAAAGTAGTGTGTGTGT
GTGTGGGGTGCAGTTTCGGGGGCCGTAGAAGGCATGCATGGGCTGGCGTTCCCTCCCTCG
TGTCGCCATGCCTGCACTCTGCAGCCTTGAGATTCCAGGGAATTTTTACTGGATTCCTTG
CTGGAGCAGCCACTGCGCTTTGCTTGCTTGCAGTGAAATCCTCCGTATTCCATTATTATT
CCTGGCGCTGGCAGCAGCCAGCAGCTAGTAGCAGGCTGGCTGGCTTTCTCTCTCTCTCTC
ACGTCCGGTCCACCGTGGCAGTGGCACCGTCCATCCATGACGTGAGCGAGAAGGCGAGTG
AGATCAGATGCCCAGATCTGCAGAGAGGGGGGAGGGGACTGGAGAGGCCGGGGACGAGCC
TCATGGGTCTGATTGGTGGGTCCCACTCCCGCATGCATCATGTATGCACCGGCCGGCCGG
CCGGCCTACCTGTCACCGCCTCTCGCTGCGGGGGCTACAGGCCTGCCTGCCTGCCTGTCA
GTGGCCCTCCCTTGTTGCCTTGTCCCGACCTATTAATTGATGCATGACAGATCGATCCAT
GGATGGATGGGTAGATTAGATCAATCATCGGTGTGGGTGTGGAGCGACGGCTTGAGACGT
GTGTTTTTCGGCTGTAATCGGGAGAAAGAAAAAGAGAATGGTTGAACTTTCAATTCTATT
GTTTTCATACTTTTGTTTTTAAAATTATCACAAAGACTTCGTTTGTTTGTAAGCTGATTT
CTCTAGTCGGTTGTGATTCATGAGGACACAGCAACTTAGAGAAATATGTTTTAGTTATAC
TGTTCTTTTTTTATATAGCCTGTCTCCATCTATGTAATACAAGCAGCATTATCTTCGCAG
TTAATCGTGGATGATTTGGTGGGAACCAATTCCACT
>Z27kG1_09203
GCCATTGTAGCTTGCCTCGCGGCACTGGCGGCGGCTCCGCCCGGCCAGCACAACCGCAGT
CCCAGTCTTCTAGACGAAGCGAACGTGCGACAGGAAAAACACGGCCGCTGTTGGTCGAAT
CCACGCCGGCGATGTCCCCTGCCGCCGCCCAACTGAGTGGTACAGGTACATCGTACACCA
ATCCATCCGATCTCTAGGCCTAATACCTTGGAACAAGCAAAGGGGAGCGATGCACGACGT
CAATGGAAGACTCCGCCGGCCAGGAGGTCTGCGTCGTTCTTGGCATTGGGGACAACATCA
AGGGCCTCTTGGCCACGCTGTCGCGCGTTGACGCCATCATCTCCTATGATTCGTCCCCTC
GCTCAACCTGCATCCTATCATACCCTATCCCGTGCCAAGTCCCCGATTCACGGTGGCTGT
GTGGTAGTCGGTAATGCTGCATATGAACTTGGGCGACATTAAGTGTGAGGTGTTCTGCAA
CCAGGTGCCCCGCACGGCGGAGAACTTCTTGGCCCTCTGCGCTAGCGGCTACTACGACAG
CACTGTGTTCCACCGCAACATCAAGGGCTTCATGGTATAAGGCGGCGACCCCATCGGTTC
CGGCAATGCAGGGCCTCCATCTGGGCACCAAGTTCGCCGACGAGTTCAGGGAGTCCCAAG
GTAGCACACTATGCAGTGCAGGAGCTAACAGCAGACCCAACGCCAACGGCAGCCGATTCT
TCATCACCTACGCCAAGCAGCCGTTCTGAAAAAAAATTGAACAGAGTCACCCAAGAATGT
GCATGTATGGAATGACAGCTTCAGATTAACGACAACCACAATTTTCCAATTGTGTGGTTT
TGATGGAGTCATGTATGGGTAACCAGGAGGCCATCTAAATAAATCCGTATGCACTTCAAT
CATGTGCTAATGTTGATTGTACAGTACATACATATTAATATAGTGATTCATGATGTCTCA
ACATTTTTAGATGGTAATCGGTGCCTGCAAGTGTGAGAGTAAACTTAGCTTATAATACCA
TTACTATCGTACTACGGTATCATGATTTATGTTTATTCTGTCTAGAATATCTGATATAGA
TATAAGTTTTTTTCTCTCGAAAACGCAGGAGAACTACGACTCATTATATTAAGAAGATAG
GAAAAAAAGGCTTGAGAATTACGCCTCATGATTCATCGCATTTTTCTTGGTCGTTGTTGC
TTCAAGGATAACAGGTATATTTACTGCAACTACTCAGCATGTTAGGTAATATCAATTTTT
TAAGTTGTTGCATCATCATATCTTATTTTAAGTTGTTGTCTCACCACATGTACTACTTTA
TAACATGATTACTAAGTTGAGTGCATAATTATTTTGTGACCACTAAAACCAATATTTTGT
ATGTTCAGTACATGTATATATATCCATTTAGCAATCTAATAACTAGACTGCTCATGAGTC
TGTATTTGTACACCGAACTGTTCCACTTCAAACGATTTTTTATTTAGGT
>Z27kG1_01061
TGCCGTGATATCCCATGCAAAGAAGCTCTGGCTCTTCTTTTCTTTGTTTCCTTTTCCTTT
CCTGCGGGTATTTGTAGTGTGCAAAGAGTGGTTGCTTGTGGTGTGCATGGTCTGCAGCGG
ATGGCCTGCGCCCTGTGGTGCGTGTCATTTTGATGTTTGCCGTGGAGCAGGCGACGATTT
CACGTCCAACCCGTACGTTCTGTATATTTATGAAAGAAAGAAACAGAGGCTAGGTTTTCC
TTGTTCT
>Z27kG1_17351
CGGGCACGGGCACGCCAAAACACAATGGGGCTCGAGAGTGATGGTGATCGGTGCGGTCGC
TTTGGTACCGGGCCCACCTCTCGGCGACAGCGCTGTTGATGGGACGGTGGGCCAAATCCT
CCGCGGCTAGTGTGCATTTCTGTGAATAAATGGGCGCAGGGTCAATCATTCTCTTCACCC
CGCTGCGGCTTTACGGACAGACACATGTCTGTCTGAGAGCCAGGAGCAGCGTTCGAAAGC
GTTTCGAATGATAGAGATGGGAGTGCGCTTTTTTTTAAGGGTTTAGGGTTTAGTACCATC
CCAATCAGCATCGTATTGTTGTTCTTATTATTAATATATGTTTGTTCAAACTTAAC
>Z27kG1_24445
CGATATTGCGGCTAGTGTACATGCCATTTTGGAGCCCCATTTGCTTCTGGAAAGGTGTAG
TGGTACTGTGGTAGTATGGCACAACCAGTGAGATATGGCTTCTCATTGTTGCTAGCAGAT
ATTCCTGAGCTCCTCTAGACATGATAATTTCACCTGCAGGCAGTGTATCTCTTGTAACTA
ATTCCAATTTTTTATTACTTTATTATTACATTATAGCTAGTTATGTCAAATATGGTGCTT
TTAGCTTGTCTTGAGACCTATGTTTCTCCTGGGAAAAGAACTGGCTTGCTGATTCTTTGC
AGAGGCAAAGCAACCTTTTTCTGACCTGT
>Z27kG1_12324
GATTCGTGAGGATCTGTTGCGTCGACATCACTCGCTCGCGAGTCGTGTCTGTAGTCTAGG
GCTCTAGGCGTCTAGGTAGGGAAAGTAACTTTTTGCCGGGTATAGGTCATATTGCTCACA
TATGTATTTTGTATAGTGTATGCACTCAACTGTAGCCGATGCAGTGCGAAAATATAGTTT
TTATGTTATTATCTAAAAAAAAAAAG
>Z27kG1_11758
CCGCCGCCGACAGGGAACATCGCCGGCCGAGATCGGCTGCACATCTGTGCTGCTTCAGGG
CGCCGGAGTTCGCGTCGTCGTTCGGTATGCCCAACTCTCCTCCCACCTTTTGTCTCTCTA
TATAAATACCTGCGCGTAATTCGGTTAGATTTACTTTTTTGTTCCACGAGTTTAGGGGTT
CATTTGATGCGTGTAGATCGTTGGTTTTTGCTTGTCATCGTTGTGGTAGAGTTCTATGGA
TGGTGTGTGATCTGCCGATCTCAAGTGCGTGAGCGTGGCTATAGTTGTGAGGATCCTCCG
AATTAACCTTCCCCTGTTTGATCGATCTGGGTGGTGGTGGAGGGGAATTTTATCGTGCAT
ACATGATCTTATGGGGGTCCAGCTCCAGCAATGATTAGGGCGGAGGAGTTAATTGTAAAT
TAAAATGTTTTAGCGCTGGAATTTGGGTGACCAGTAGATCCTACCTTTTGTAGGGAAGAA
AGGTAGCGCTTAGGGTGAACTATTATATGATAACAAGCAGGGTCTGTTCTGCTTGCCAAT
AGGAGTATACCATATGCAATCAGTTACGTATGGCCGATCCTAGCATGCTCAAGTGATGTG
CAGTAGGAAATTGGGATGATACTCGACCATTATATGGGTAGCATTCCAGTTTTCTACTGT
ACATCATTCCAATTGCCTCTGCATAAATTTTTTTCATTCTCATTAAATGATGTGCCATAT
CAGTGATCTGGACGATGTGGCAAACAATCGATGAAGAAAGAGACAAAATGAGTTTCATGG
GGTAAAATACCTAGGCATATTGTCTATTGCTTGTTACATACCAAATCGCACCCAACGAAA
CTCTCTACTGGGGAGACTATTCAACAAAGATTTCATTTCTTTCTTGTTTATGTGGCATCT
TAGAAACACAAATATGAAACCTACCCATTGAGAATAGCCTAAGGGTGTTGTGGCTTTTGA
AAAAGTTGTGTGGATTGTGGAAAAGCAGTTGTGGGTTATTAGCCGAGGTCGCGCTCGGCC
CAGGCAGTAAACCTGTGCTCGAGGTCGCGCTCGGCCGAGGCAGTAGACCTGTGGTGGCCG
AGCCGCGCTCGCCTGCTGTGTCAGATTTTCTCACCTTATTCTTCAACGTGTTACAATCTA
CATTCATATTCTCTCAGTCTACACTTCAGCTGGCTCACAGTTTGATATATATAATCTGCA
TGTTCTTTCTTCAGGTAACTTGCGGGGTCAATGGGAGGAGGGAAAGACAAGCATGACGAG
AGCGACAAGGGGCTCTTCTCGAACATGATGCACGGCGTTGCCGGTGGTCATGGGTACCCC
CACCAGGGATACCCTCCGCAGGGCTACCCACCGCAACCAGGAGCATACCCGCCTCCCCCA
GGGGCGTATCCTCCTCCTCCAGGGGCATATCCTCCTCCACCTGGGGCATACCCACCACAA
TATGGGTACCCTCAGCCAGGTGGCTACCCACCTCAAGGTGGATATCCTCCTGCAGGCTAC
CCCGGCTCATCTCACCAGGGTATGATCTCCTCTTCATCAGTTCTATACTTAGTTTGTAAC
TTGGAGTGAGATCAGAATAGCTAGCAGTTGCATCGGTACTGACACAACATGGTATGACTT
ACTCTGCTTAGTTTGTAACGTAGAGTGATATTAGAATAGCTAGCGGTTGCATTGGTACTG
ACTCAACATGGTATGAATTACTCTGCGGTTATGTGCTTTACCTTGGAAATCATGGAGCCT
TCACCATGATAATATCTAGTAGAGCTTTCCTTTCACAAAAGAAATGGCTATGAGAATAGC
TAATTTGTCTAACTCCAGCAAATACTCGTATTTGTAAGTAATAATAATACAACAGTTTAT
ATAGTACGTAGTTTGAGATTGTTTTGGCTTGCTTGCTTTGTTATATTGCTTATATATTAC
ATTTTATTGTCCAGATTTAGAATTGTACTAAACCAACATTTACATATACATTCTGTAGCT
GTAATGTTGGAAATTGGTATTTCTGTTCTGTTGATCCAGTAAAATATTGAAGCTCATTCC
ATGCTAACTGATGCTTCTTGTGATTCCAGGTTATGGGAGCAGCCACGGCGGGGGCCACGG
GGGCCACATGGGGACGGGGGCAATGCTAGCGGGAGGTGCTGCC
>Z27kG1_20456
CGCGTAACCACTGCGGTGCCCAGACCGCTTCGGTTGAAGGAATCCCTGCCTTGGCTTCGC
ACTATATCTCTACAATTCCTTAAGAGTATAAGGAGGGCGTCCACCACCCTCACCCTGGTT
CCGCCCTCCCCCCGCCGCTCGCCGCTAATCTCGCCGCGCACGCCCCCTCCCTCGCGTCCA
CAGCTAGCTTGCCCTCGCCTTCGCTGAATCCGCCCCTCCCCGCACTCGCGCATGGAACCA
CCCAGCCTCCGCCCCCGTCCACCTTGGCCCCGGCACCGTAGGCGGATCTGTGCCTTTCCT
CGCCCGCGTCCACCCCCATCGCCTCCTCCTACACCTTCTCCGCCATCGGCATCATCGCCT
CCGTCCTCGGCCCTCCCTGCACACTGCAACCGCCTCCTGACGATGCTCGCGTGGGATGGT
GACGGTGACGCGGCGATCCGTGGCTTGTGCCCCCTCCGCCGCCTCCAGCACCTTCTCTGC
CATCGGCATCTCCATCCTTGGCGCGGCATGGTGAGTCAGCGCACGCCTCCACACCATGTC
TCACTAGATCTGCCGCTTTGCTAGGTCTTTCCTGCGCAATGGGTCCTGGGCGGGTGGACA
CGGTCTCGATGGTCTCCACCGTGGAGCCGGAGATGGAAAAGGAGTAAGGCAAGGTGGTGG
CGAAAGCGGAGCCTGCGCCCGCCGGACCGAATCCTCGCCGGATCGCCCGGCCTGCCGGGG
CGACGCTGCGGACGGCCTGATCCGGCTGGAATGGCGGCGGGCCGACGAGGGATCTAGCGG
AGGTGGGTGTCGCGCGGCAATGGCTGCGGCGGAGGCGCGGCGCCGGTCAGCGGTCTGGGC
CCTGCTGCCGCTGCTGCTGCGGCTGCTCCACCCGGTCGCGCTCGTGCTGGCCAACACCGA
AGGTTGGCCCTACCCTGCTCTTTTTAAGGCTGAAATGCCCTGGTCAGCCTGAAGAGGAAA
TCTCTCAGAGAAACAAAGAGTCTTCAAAATGGTGAAAGGCTGCACAAATTGAGCTGTAAA
GCTAGGCTTCCCAACAAGGAGTTAAAACAACAATTCCTCAAATTTGTGCTAGAAGCAAGA
GGCTGTTAAAGAAGTGCTCTTTAGCAAAGCTAAGATTGCTAGGGAGGTTGAGGCTCATGA
AAAGAGAATTAAAAAGGAGCTTGAGAGTTGAGAAGCAAGGTCTACTAAATAGAAAGAAAG
AAGAACAAATGTAGAGGGAAATGGAGAGACATGATCACGAGAGATGTAATGAAGAGAGGT
TCATGCGTGAAAGGCAAAGGAAAGAAGAAAATTCCATTAGCAACAGAGACGTATACTTAT
AACTATTATGGTAGATAAAAAATGTTACAATGTCTCTCTTCTATAGAACGAAACTGGGAT
ATCATTCATTGATATATGTTCGATTTTATTC
>Z27kG1_16647
ATCGATAGGCTGGGCTGAGCTCTGAGGTCTCCATGTCTATTTGATTAGGCGGCAATGGCA
TCCATCTTTACCAGCAGTAGGACTGGAACTAAAGCGTGTCAGATATTCTCCTGCTGCTGG
ATGTGTAGACAAAACATCCAGGGGTCATGACTCATCACATCGCTGCGGTCCAGCGGGCAG
GAGAGGTCGTTTCCTGCAACAAGCTCGAACCGCTGCATGTATTATTGTTGCCTTTGCCTT
GTTGGAGTCGAATCGGTCATTTATTTTTTTGCCCCCGGAATCTACTACGCAGTAGCTCTG
ATGACAATTCGATGGACGACCTGACACGAACGCTGGACGCCTGGGTCTTTTCTACGCAGC
GGCGTTGGTGGTGCTTGCTTTTGACCGGAGAGCAGCGCCCAGGGAGGCAGGGATGCGCCG
GGGCCTGCCTGCCGTGCTAGAGAGCCCACAGAGCCACCGCCATGCCATGCGTTGGTGAGC
TCTGAGCTCGCATTGCATTGCATTGCACGCAGGGCTACGTACGCTATGCTCTGGATTGTC
AATAGATAGAGTTATTGCCATGCATGTGCTCATGTCGGCTCCTGTCCACGTCTGTGCGCC
GCGCCGCACCGCACTCGTGCAGTAGTAGGCTCCGTAGAGCCTCGTAGTTGTTGTGAGGGG
TGGCAAGGCGAGCTTCGTTCATGGACATGGATGTACAGTAGTCAGTAGTACAAAGAGAAA
GAAAGACACTTTCAGCCTTCAGGGCGAATCTTTTGGCTGAACTGGTGCTCGTTCCTGCTC
GAGCTATAGAGTTGGCATCGAGAAATGGGCGGAAAAAGGCTGGGCGCCTAGGCGGCAGGG
AGACAGCGTACGTGTTGCTGCCGTCCTCGCCTTGTGTTATTTTTGGCCACGGCAGTACGA
CACTGTGCTGTGCCGTAGTTTATGACCACGGGCAGTGGTTGTGGTTGGTGGTCTCGTCTC
TTCAGGTACCCGCAGATTCCCACCCCTCCTTGTTCCTGATGCATGCAGCAGCCATCCGGG
CTCCGGCCATGGCCCATGGGCCATTGCGCATGTGCACCGTTCCCTCGCCTCGTCCGTGCA
GCTGCAGCCTGCAGGCGCTTTAACCACGGCGTGCTTGCTGTTGCTGTGCTGCTGCAGGTG
GAGGAAGGGTGCGGCCTGGCGACGGCGGACGACATCGCCGCCGCTGTGCACCACGTGCTC
TGCATCATCGACGCCGAGGCCACCGAGCAGCAGCTGCTCGCGGCAGCGGGGCCGCAACCG
CAATAGGGCCCGCCCGCGCCCGCGAGCCGACCTACCGGCGATCGAGAGGAGGCCAGCGTA
GAAGCGACGTACGTGACTCCAAGTCATGTGTACAAGCATAGGCGTTTTGCAGGGTCCGGT
GAAACGCCTTGTGTAGTTTGATCTTTGTATTTTTGGCTGCTTTTTTTTTTCATATCTTTT
CAGTAGATGTGTAAGCGTGCGTGTGTTCAGCATGTTGTCACGATGTTTGATTCAGCGTTC
GATCTGTGACGATTAGCTCACCAGCAGTCC
>Z27kG1_24364
CGGGTCTTCACGATGCCGCCGCCGCCACACGACATCGCACATCCGCTCTTCTCCCTCCCC
TCGCTCTCGGCGGTCGACGTCCGCTCCCCTGGTGCCATCGCTTGTGCCTGGCTCCCGCCA
TCGCTGGCTCCCCGATGGACCTCACGGCTAGTGTGGGGCCATGGATCCCCGACGGATCGA
GGGTCGCGCCGCCTCATGAGAAAATTCATCTTTCTGGCTCGAACAGAAAATACCTGAAGC
TTCAATTTGACGTCGTGTAGCAATGAATGCGTGCAAGGAATGCTCTTTTACATGTTGAGA
ATGAAGAAAAATTAGATGTCGTGGAGGCATCCCAAAACATGTACTTTCCATTTTGCACAT
TTTAGTCCAAGGTTCAATACAAACTTTCTCAGAAAACTATCTCAAACACTACTAATCGTT
GTTGGTCTGCAGGGTTTCAAATTAGGACTTAGCTATTTTTCCATCAGCCTGAAACAGCCT
AATAATCTTACTTTGATCCCTTGGGAAAAAATGTTCTTATTATTTTGAGTTTTTGACCTA
TAGTCAGGTCTAGAACATACCCCTGACATCACACTACTAATCTGGGACAAAAATATGTAG
TTCTCCAAAAGAAAATTGTTTCTAATCCTGCCTTGAAAATGTTTGCTGAAATACTATTTG
GTAAAGTTGCTGAAATACTGTTTATGTATATTTCTCTTTCAAATTATTATAATTTGGATG
CGCTCCTTGTTTGAGTGCTCCAAATCTGAAAACCAAGAAGGTAAGAAAATGTAAAGGCAT
TGGTCCAATCAGTAATTCCAGGCATATTTAGGGCACATGCATTTAGGAGTCCAAGTGTCC
AACATTGCTAGATCAATAAGAAATAAAGATTGATGATTTGAAAAAAACTGAAGTAGCTTA
AATAAATTGTTTGATTGACAAATTCAGATAGCTGTACCTTTGAACTTCCTCTTACTTGGA
GGACTTTCAGTGTTTCTTCTATCTGCAGGAATGTCCTCAGGAGGCTTGGAGCCTTCATGC
TGGTCAATCTTCCCAAGAAGAAAGGTGTATTGAGACTTCAAATGCTTGTAGTTTGTCTTC
GGCTGAGTGTAATCGTCAATTTATTCTTACTGTTTTCTATAAACCTATGTCTGTGGTCGT
AAGAAAGAAGGTAGCTACAACAGAAATATGTAATAGAATAATGTTCGTACTTCGTAACAC
GCTATTTCTTATATGCTGACATGCTATTGTGGCTATTGTGTTGTTGCAGCTGCAGCCGAA
ACAGTAGCCAGCTGAACATGCTGACATGTTATTGCGGGTGGTCAAGGCTCAGGATTCAGA
GCAGAAGATACACATAAATACTGGTGAATGATGCCATCGACGATGATGAACTGATCAAAC
GATGGATGATGCCATCGATGAAAGATGGAATGGAACTCAAATTTGGGTGGTCGCACAAGT
GTGGAGACTTGAATTTATATATACTTAGTCTCAATGTTAGCACAAACAGTTGATGAGCAA
GTTTTCCCATTGTATTTTAGTTTGAATTTAGAGTACACTTATGTAAGAGTTATTTGACAA
TGCTTATTTATGAGATATTGAATG
>Z27kG1_16932
CACCGTTCTTCATCTGACTCTCTCACGGCCACACGTACTCGGTCTCATCCTGAGCCGTTC
TCTACGTGCACTCTTTGCTCTCTCTGACCAACAAGCCATGTCTCCTCCGCGTTTGGTTCC
TGCTGTACGCGCCTCCTCCTTGTTGTCCGTCCATGGAGCTCGCTCCGGCCTCCTGCTCCC
TCAGTCGGCACTGTGCTCGGCTTCCAGCTCATCAAGCTCAGCCCCCATGGCCGAGCGCCC
TCCCAGCCATGACCCCCCCGGTGTTTGGCCCTAGTCGCTCGCCCTCAACTGTGCTGCGCC
AACGCTCCAGCCATGGAGTCCCTACGCGCACACCTCCACTCGGATTTCGCCAAGGCTCGT
GCTGTTCCCTGGCGCTTCTTCCTGCGCCGCGCCCCTGGCTCCTCTGTTGGCCGCGCGGCC
GTCTCCTGCTCCCTGCTCGCCGAGCTCCTTGTGCAGGCCGCATTCCTCTACTCGGCCACG
GATGTCACATTGTCGGCCGCGGCTTTCTCTCTCTACTTCACCTCCCTGTGCGTGGTAGTG
CCCCTCTGCTCGCCACGGCGCGTCGAACTCTCGCGCCGAGTCCTTTTCCTGCTCGGCCGC
CCGTGTTGCTGTTCTTTGCATGTGCGCAGCTCCCTGTGCGTCGCTGTCCTCCCTCCCCAA
CTCCCTCTGGTCCGCGCTTTCTTCAGTTCGGCCAGACAGGACATCGTTCCCTGCTGCAGT
TCGTTGTTGAATCGCCTGCTCGTTGTCTGTGCCATCGAAACTTTCCGAGCTGTGCGCTCC
TCTGTCCGGACCACCAGCCTACAATTCCAGTATTCTCGCCATTGAAGAATAGTCGCCGCA
CTCTGCGTCCTCGCCGTGTTCGTGAAGCTGTCGTGGAGTTGTTGTCATTTTTCTTCGCGT
CGTGTGCACACCACGCCGCCGCCTTCGTATTTTTGGCAAGCCCCAACGTGCGCTCACGCT
CATCATCCCCTGTTCGACCTTGTCGTCGAGCTTCGTCTCAGCCTTAGCTTGTCGGTCACG
CTCGCCAGATGTTCGATCGAGGACTTCAGCTGAAGGCCGTCGTCGTTCAGGCAACTACCA
AATCAAATTGAGATGTGGTACGTGAATTAACCACATGATGCGGAGAACCAGAACTGAGTC
GACCACAAGATGGTGCTGATGAACGGAACTGAAGATGGACAGACGAAACAAGTATCAGAA
CAAAAGATGGTCGTCAAGTGATCGACGTCTAACAAACACTAACCTAGTGTTACCCAGGTG
AAGAGCCTGCGGAGCTTTGCTACTTTTGTGCAAAGGTGGTTCCCAAGTAGAAGGAAGAAC
CGAAAATAGAAGTGTGTTGCTGTGGATGGTGCTAAGTGCCGGTGGGCTCGGTCTTCTTAT
AAGTCTAAGTACCTCTTCTATACTTCTTATTAAGGATGGTCACTTAAGCTAGCATATATT
TAAAACTTACAAGTAGTTTATAACATTTCAAAGTTTATTTCTTTGAATCACTTTGTAATC
ACTCCGATAAACATAATGTAAAGTTGATGTAACTTGTAACCTTTTGTAATAAAGAAATTC
CGCTGC
>Z27kG1_07006
CGGGGCTCCGCGGGCGTGCTAAGGTTTCGCGAGCATGGCGGTGGCCGGCGAGCAGGTGAG
GGCTCCCGCCTCTAATTCCCTCCCGAGCTCCTCGAGCGGCCAAGCGTCTGTGTGTGGCCG
TGTGGGCGAACCACATGCGCCAGCCACCGTGCGCCCTGGGTGAGCACGTGAGGCCAGAGG
AGAAGCGCATGTACAAGCAGCTGCGCCAGTTTAGCGCGAGACTGCAGGGTAGTAGGCAAG
CCGCGAGCGTGTGACTGCAGCTGCTAGCCAAGTGAGCGTGCCACTACAGGACAGCAAACA
ACGACGACAGCAAGCAAGGATCATGTCCAGACTCACACTGGGCTCGTTGCTCGGCCTTGT
TGAGCTAGAGATCCTCCAACACAGCGGCACCGACACCAAGGCTCAGGCTAGTACGATCTG
AATCCCTATCCATTCCCTGTTGTTACCTCGTTGTGCTCGATCTGGTTACTGTCCTATGTG
CGGGTTTGTTATATTGGTAGTAGGGATCACATTGGTGTGGCTGGTTACATGAAGGAATGG
AGATGAGAACGTCATATACTCTATCGTATTCTCAAGTACCTCTGTAATTTTGAACATTAG
AGCGTCTTTGGTGTATGGTGGTGAATTTTTTTCTCGCTCGTATCGGAAGTCTGCTAGATT
TTGTAAGTGGCAATAATGATAGTGAGGATAAAATGTGATGGTAACACTAACATTGACATA
TTTTTTACATGCAGAAGTGTTTGAAAAGGAAAGAGAACAAACAAAAATGGGTATAGTCAG
GAATAAGGAAAAGCATTGTGGATGGGATTCATTCTTTTCTATGGTTCACCTCGTTCTGGT
GATATATGAAATGGTACATCAGATAAGTGGGAAGAGGAAGTATAATGCAATGGATAATCA
TAAAAAGTGATCACTCTGGAGTATCCTGTATCTACCATTTTTATTTACTAGGGTAGAATG
CACTTTCAGTTTTGTCTTACCTAGTAATCTTTACAGCGTGAAAGGATCTCTAGCTAGTTG
ATTAGCTGGTCTAAGTAGCACTCCTTAGGTTTTTAGTTTGACTCCCCGTATAAAAAATTT
AGGCTGGGTTAAAAAATCTCCTGATTTGTCCCATGACAAACCATTGTTCTAAGCCTCGAC
CCCGGTAATGTCTTGGTCATTCTCAAATGGGCTACGATGTCGCTGCTACGCCAAAGCATA
GGTCTAAGACTCGACCCTGGTGCGGTATTTTAGCATCCCCTTTTTAGTTTCAATAGTGTA
TTGTTGTTGTCCCTCAAGTGTTGTTTATTATTTACTTTGTTTGTTGCAGCTGTCGGCCTT
CCAGTTGTTCAAAAGCAACACCAGCTTCATGTCACCCTATTGTTGTGTAATGTTGCTGCC
ATGGAGGCACTTCCTATATTTTTGATAGAATGTTTCATCATGTTCTTTTTGTATTATTGT
CAGCGACATTTGTTCTTGCCTTTGGAGAGGGATCATGTCTAGGCTCACAACGGGGCTCAT
GTTGCTCGGCCTCGTCGAGCTGGAGATCCTCAAATGTAGCAGCAAAAGCATCTCAGGAGA
CCATTAATAGTATGAAGAGATCGATCGAAGAAAATAACCTCCTTCATCAACTATTAAGCT
TCAATCGAGGCCAAGTGCCTCCATCTTAAGTCTAACTAACCACTATAGGGCCTACAACCT
TATAGCTGTTATAGTAGCTTGTTACAGTAGCTCTAGATTTGAAGTTATATGATTATTTCA
ATTATGCTTAATGTATAATACTTTGAGTTGAAGTTATAGGATTTGATTTGGATTTTAAGT
TAAAGAATTTGCAGAT
>Z27kG1_12995
GGGGGCCAGGGCGAATCGTCATCTAGTGTGGGACTTATACCAGGGAAAATTGGATCGAGG
GAGCTCAATTACTTGCTGAAGACATTCGGCGCTGTGAATCTGCCCTCCGACGAGTTCGGG
TGTTCCTGCGACATTGACTACGGAATGTGGCAGATGTTGTTGCAGATATGATGTACTATG
CTTGAATCCCGGTGATTAATCAAGCTATGTTGAGTAGTTAAGGGTGACGTCCAGACATTA
AGAGAGATGTGTCGCAGTATGGACTAAATATGACCGAGCAACAATTTCTTCAGCATTCGA
TTTCATATGTCGCTGCCAATTATGTTGTTTGGTGCGCCTTATGTCGTTATTGGGCTTCGA
ATGAGTTCAATGCAAAGTCTGTGCGATAAAGTTCCAATCGTGGAATCGAGTCATACCGCA
GGGGGCATAGAGGACCAGATCCTGCAAACCTAGATGTGTTGTGCAACCAAGTGGCAACAT
ATCGTCTTTCTGCATATGGCGAGCTGATGTCTAGTCAGCATGCGCGGATCAAACTATGAC
AAGAGGACCGCATCTAATGATCCTCAGGCTGTGTATGCAAGTGGAGGAAAACCTTATGGA
AGGTACTCGATGTTCGATAATGTCATTGACACGAGTCAGGTGAGGGTTCAGAGGAGAGGT
TCATCGAGGTCTACTGCTCGTAGCTCCTATCTCTCCACCTCAAATCCAACTAAAGTTGAG
CGATTACGAGAGGAACTTAGGAACCAACAGGAGTAACAAAGGGTCCAGGAGGATTCCTTG
AGGCAAGTTGTGCAACAATAAGCCTACTATGCTTCTCAGTTTCAACAACAACAAGCATTC
CTTAACAACTAGCACAAGGCCAAGGGATATCGCTCCTAGTGCCCCCACCTCCACCTCCCA
TACAGTTTCCTTGGCCTTCACCTGGACATTGGGTATGTGAATTCATCATCATTCGAGGAA
GAATTACTTGTTATATTACAATGTAACTTGCCAAATGTCATTTGCACAAATATATTAGAC
CCATCCACCTAACCTTGCCGGTGTAGCAACAAGTTGACGATTATGACTTTGTCAATGCAT
TCTACGCCAATGGAGATAATGAACATCACTCGCCTTAGTTCCCCGATGATCATTTGATGT
GTTTTGTGAGACGTGAGACGTTTGTGTCTTGTCAAAGCTGTGACTTATGAGATTGAATTT
GACAATTTTGTGACTTTTGTGCAATGAAATGAGTTGTTATTGTG
>Z27kG1_21800
CTTTGCGTCTGCTCGCCATCCTCCTTCCACCCCTCGCCTCATCGTCGCTCACAGCTTCTT
CTAGAAGATGTCGTCCCGAGAGCTGGAGGGGGCGCAGTTGGATGTACCCGAGGTGCGCCC
TAGGCTCGTCTGGGGGCGCCGCGCTCGTGCGAACGGAGGACGCCGCCGCCCGCGCGGCAG
GCACGGATTCTATAAATATAAGGCGACGTTCTCCCGCGGCTCGTATCCCCTCCCGACGAA
GCCCCGCCTCGTAGGACCGAAGCTAGAAGAGTTTCATGTGATTCCAGTCAATACATTCCC
ACCAACGGGGAATGCTGTTGTAGATGAAAAGCGCTACAGGATCTCTCAGGTGTATGGTCT
AATTGCAAGAATTCGTATGCTCATATGTGCTCGTTCGGATATGGGGATGACATTTGGGAT
CTATCTTGCGGACACACGTCGGTATTGGAAAAGACACGATCATCTTCTGGAATTTGCTGA
AGCCTTGCGCAAGAAGCTGTTAGCTACTACGTACCCTGCTAAAAAGGTTTTTGCGAACAG
TAGTTGTATGCAGAAAGGTTCTTGCTACTCTGCTTAATCCAAACTATGGCCCCTGTTGTA
CGGAATCCAATAAAATGTGGTGAAATCGTGGGATTCCTCCTAATGCAAATGCGATCGTCA
ACAGCTAGTATTCGGTTTTTGTTTGGTTTGTTAACTGATATTGTGAACAGTATTCGGTGG
TTGACTGTTCATCTGAGAAATGAGATCGTTAACAATGTACTACCATACGC
>Z27kG1_23335
ATCGACATGGACCGCATAAGGCACCGGAGGAAGAAGCAGCAGGCCCTCATAGCGCAGCAG
CAGCAGCAGCAGCAGGCGGCGGCAGCGGCGGCGATGGCGCAGAGGGACCGACGTACCCAG
CGGCAGCTTCAGCCACAGCACTAGACGGAGCTCACGGAAGCTTCATATACACCGGTTCCG
GGCTCGTCCCAAGTCCCAACGTACCCAGCAGGGATGGCGGATGGATTCTTGCACGTTCCT
AGTACTAGGCAAGGATTCTCCTCGCAAGGACCAAGTAGCCACGACCTTTCTTTGCGTTTG
TATCGTCCGACGCGAAACAACGTAGTGAGCGGAGGTTTTCCGAGGCTATTGCAATGACTA
AATGAGCAATGCAAGCCTTACTCGTTTTTTGTTTTGATTATTCCTGATTAAAACTGGGGC
CGTCGGAGACGCTATGGGCCAGTTTGGCAACCC
>Z27kG1_11759
TATATATCTTCAAGGCAACATAATTCTTCAGTTCACTTGAATAATATGGCAATGTAATTC
ATTGAGTTTGCATTGTTAGGTGAATAAACGTTTTGCTCAATCTACTCCATGTCCCAGGCT
GTTGCAAGAGCAGCATCAGTTAATTGATCAGAATGACAGTGACCCAATTTCCATGTGTGC
TCTGCCTACGGCGCCCTCAGCAAAACCAAAACCTGATGTTGTGCTGTTCTCTTCAATTAT
TTTGTTAAATTTTTACGTTGACATGCCAGTTATATATAAAGACAGAAGATGTATACCAGT
CTTGGTATGGCAACGTTCCTTCTTTTAAAAAATCCTTGCATTCTTATTTAGTAGTATGTA
TTGTTTTGAAGGTTGTAAATTATAGTGGATGAATTCATTGTGCATGCATTGAGCAGAAGC
CATCACCATACTAAATGCAGATTGTTCTCTCAAAAC
>Z27kG1_18723
TTTTTTTTTTCCCTAAACAGCCATCAAAAGATTAGTGACATGGTATACATACATGTGAGT
AAATTATTTTTAGTACTCAGAAAAAAAGATAAGCAAATGCTCAAACAAAACCAGAAACAC
TTCCTAACAAGATTACAAGAAACACGCTCCCGATTACAGCACTGTCACTGTGACAAGATT
ATTACCGCATGCTGTGCCAGCGGCTCAGTCCGCTGCACTGCAGTACATGGAC
>Z27kG1_08807
TTGTCCATCACAATTCACAACCCCACTCTCGATCCTCGCCCTCTCGAGACCACCGACCGC
TCGTCCTCATCCCGTCATCCGTGCCCGCATCTCCGCAGTCGTCGCCAGTCGCCACCGCTA
TCCGAGCTCCCCCCCCCCCCCCTCCATGCCGCACTATGGCTCTTGCCTCGAATCCGCCCA
CTCCCCACATCGAGAACAGCCATCGACGCCGCAAGAGGAGACGCACCCAAGAGAGAGGAG
GCGACCATGAGGGCCAAGGTCCCGAAGCGGGAGGGTTGGTGGGGGAGGAGGAACTAACGA
TAGCCATCGCCATGGCCACCGACGACGACTGATAGGACTGCCTCTTCTTCATCGATGTGG
TAACGACAGAAATCAAGTAATGGGGACGGGGCTCTCCAGGCCATGCGGGTCAAACGACTG
GAACACGTCCCCTTAGCCTCCGAACGGGAACCCCGGGCTGGAGCTCTACAGCGAGAAGAC
CAAGCTTGCTGAAGGGCCGCAGGCTTGGAACATCTAGATTTTGTTTTGCTAAGGGGAGCG
CTATGTGAGGGTGGGCAGGTTGCTCAGGTCAAGTGGGTTCACGGCTGCGAGCTTCATGGA
GAGACTATTGATAGCAGTTGTGTCCTGCATCATTCTTTGATCAAGATTGATGAGGGAAAG
ATCAGTATGCCGAGGATGGGACCGGGTTGTAGCTTGCGATGCTAGATCTGCTCATCATGA
AACCCATCATGACTAATGCATTTATCTGCCATTTAAGTGTACACCAGATTATTTGTATGT
TTGCTGCTTACTATGCAAAATGGCAGCTAAAAGAAGCCCTAAAGCATGCGAGCTGCACCT
CTACCGGTTTAGTGGCCAAACTGGCTGTTACTACGTTTCAGGTGTTTTATCTGTAACTTT
TATTTTGTTCTTTTTCTTGTTACTCACTTATTTCTGAATAATTAAGTATATATGTCACTT
AATTTAGTGCTAGAATGCAGATCTGGCATGTTTGGG
>Z27kG1_02361
CTGTGGCGGCGCCTGGCTCTGCTCGGACGGACTCCACCGAAGGCGCTCGGCTCCCCTCGG
GCTCCACCTGCGACGGCCGGCCCTCTGCCTGCACCGACGGTGCCCGGCCCCCTCGGCATC
CACCAGCGGTGCTCGGCTCCAAGGTATACAGCAGCAGCGCCCTGTGTCGAGATCTCCCTT
GTATCCCTTCCCTCTAGCGTTTTCCTGATTTGAGTGACAAGATTCTAAGAAGCTGTTGTT
TTATGTGTTACCCAAGATTTAAATAAGCTAGTGTTAGAAGCTGGTGTTTTATGCTATCAA
ATGAACTAGTGTTAGAAGCTGCTGTTGGATGGAGATCGTAGTTATTTTGATGTGTGACGT
TATCTTAAACAGATGTTCTGGTTTGGATGTGTACTGTTATCTGAAACAAATATTCAGAAC
TGAAAATGTTGAATCTGTTAAAGTGCACATGTTACTAGTTTCTGTTATTGTGCACAGGTT
GCAAATGTTCAACACATGTGGCCGCAATGTCCACAGGTTTCAAATGTCCCAACTGGACCT
AGCCCTCACGGACGGAAGTGCCCAGGACCTGTCAATATACTAGTGTATTGCGCCTGCGCG
TATTCCAGCATAGGTTTCACGAAGGAACGATTGATATTCCGGTCGTGTATGTTTGTCAAA
ATAATCATTTCTAGATAGTGGTAGCAAACTGAATTTCCTTTGTCATGCAGTTGTAATCTT
GAACATGGCTGAATTATGAATGGTGGTAGCAAACTGTTTCATGGCATC
>Z27kG1_11580
CACACCCACGCCGTCGGATCCTCCTGCCCTCCCCACGTCCACCTCTCTCCGCCGAAGAAT
CGGCGGCGGCGGCGGCGGCGGCGAGCGCCTTCCCTTGTCAAAATCCACCCGGCGGCAGAG
CAGAGCCTCGTTGCTGAGGAGGGGAGATGGCAGGCATGACCGATATGCCGATGAGGCCGG
CGCGGCCGGGCCCGCCGATGCAGCACCGGGGCCCTCCGCCGATGGCGCGCCTCCGCCCCG
AACCAATCGACCGCGAGAAGACCTGCCCTCTGCTGCTCAGGGTTTTCACAAGGGTAAGCA
TGCTTATGTCTTCTTGTTTCTGTCCCAACGAATTTATTTATTGGTTACCCTGTGCTGATT
AGCACTTTACTCCAGTTTGTTGAGTGAGATTTAAGAGTCTGCAGTATACTTGATTCACTT
ATTTGCATTGCTACTGCAACTTTTTATTTGTTAGTCAATTTTGTTGTACCTATTGTACAT
GGTGGAATCCGCAGAAAGCTTTTCATCATCAAACTATGCCTTTTTTTAAAAGGCAATTTA
CTAACAGTTTACCTACACTTGGAATTTATTTAGAAGTCTACGCTTTAAGATGATTGCGTA
GCTAACAGTATAATTATTTGAGTGTGAAACAAATGATTAAATAGTGAAGTTTTAGTTAAA
CACAAGCCTTGGTTAATTAGTTTCATAAAGGGGAAGCAACTTAATCCGGTTTCCGGTCTA
CTTGTTCTGGAATGATTCTGGCAAAAGGTGATCTGCTTAAATGAAGGTAAGAAACAGTTT
ATTATGTTGAAAGGCCTGCATTTCATATTTAATTGTTTTTAGAGTTGAGTGCATTTTAAC
ATGGCTTAGCCGTCCACTAAAGGAGTTCTTTTGGTGTTCTATGAGCACATTTACTTGAG
>Z27kG1_02928
AGCCATGTCGGAGCACCCCGCGTCCCGCAGCTCCGTAGGAAGCCGCAGCTCCGCGCTGCC
CCCTCACCAGCAGCGCCTTACGCCTGCGCCCGACCCGCTCGCCTCCGTCTGGATCCGCCG
CCTCCACCTCTCCCCCAACCCGCCGCCGCCGCCGCGGCCCCCACCCCTGCACATCCGCGC
GCCGCCGCCTGCACATCAGGATGCCATCTCCACCGACGAGTCCCACACGACGCCTCCGCC
GCCGCCGCTCACGCTGCGCGGCACCGGGTTCGGCCCCTTCCGCTGGAGCCCGCGCCCGTT
GCTGGGGGCGCCGGCCGGCGCATGGGACGCCGCCGCCGCCGCTTCCGTTGGGGTGGCTCC
TGGCGGTAGTGCCGTCGGCGGCGACCAAACGATGCTGTCGCCGTTCTTCCGTCTCCCAGC
GCCGCTGCCGTCAGTCGTGGATTTTGAGGAGGCCATGCCTTTGAGGCCGTTGATCGGGCT
CGGAAGCCACAGCGGCAGTGGTGGGTTTCCTGGACTGTCACGACAGATGGTCGGCGGCGG
CGACCCCTGTGACGGCTGGCTGTCGTCCAGAGTTGCAGGATCTGCGTGACAGACAGCATG
GCGCAATACCAGCACAACCAAATCTCGCAAGGCATGATCCTAGCTCTAGCAGCCAACGTG
ATGAACCTTTCTCATACTGGAACATGGGGAGGTTCCGAAGAAATACTGCAACTTCGTCGG
TCACACCTTTGGGTGCCGCTCCTGCCAATTTCGGCACGAAGAGGAACGCTGACTCGAACG
ATTTCCTCCCTCTGAAGCTCAGGAAACTAAGCGGGGCTATTTAGTGGCTGATTTATGAAA
AATATCTGGCCGACCGTTTTTTGATATGCATAAGAAGCACAAGTATGCTGTTACCTGAAA
CAGCATGCAGTAATACTTAACCACGTTAGGGCTTCAGAAGGCTGGAGATGGACGCATTTG
GTGGTGGCAACCATTGTAAATTGTACGTTTGCTCCCAAATCGTTGCATTTGGCATCCTCT
GACCCACTGGCCTGCATGTTTGTATATTTTTTGTGTGATATACGGGGAGATGTCTTGTGC
CACGTTTCCTCCGTGGCGTGTACATTCAAACAAATTGGCATCAAACATGTAGTAATTTTC
GTTCTATGGAATTGTACGTTTTCTGTTTGCCCCC
>Z27kG1_23923
CCGACATCGTCCCTGGCCCTGCCTCCCCGCCGCTGCCGCCTGCCGCGAGCATCCTTCGTC
GGCGTCGTCCCCGGCTCTCCGGCCGCCCTGCTGCGATCGGCCGCTGCGTTGGTATGGTAC
GCCCGCACTCCCCGTATCCCTCTCGATGTTTTGAAGCCTCTGGTTCGTTTGTTTTGCTTC
CGAGTGCCTGTAATTGCGGTTTGGTGCCATGATACGGCCCTCTCCCCGTATATATGTCGT
GGTTGGCGCGGCTGCCGGTGCCGTCCGACGTGCCATACCGTGATCTGTTCTCCCGGTTCC
GGCGTTTGGATTGCGGGTGCTATGTAGCTCCTATGTACGAGCAGCCGCATTAGGTCACAA
GTTTGCAGCCTAGCATGCAATGCGTACATCTATTATCCTTGCAAATTTAGCACTGCAGAA
ATTAATATGTCCAGCTCAAGAACAACTTCAGAGTACACTCTTTCGGCCATCCGTTGAACA
CAAGCCTTCAGGTCAAAGGGTTCTTCTCCGTCTTCGTCGATCACCCACCTGAGCATATGC
GCCATCTGCAGATGCAGCAGGAAGGAAAAACAAACCCCAAGGCATCGCCAGGCGGAGGCA
GTTGGAATCACAGCAAGCATCTGGCTGACCTGTTTTCCTAGACTGCAGCAAGATTTATCA
CAGATGCCGCACCGCATGCATGCGCGAATCCCATCTTTTGGCAGCTTCCCGAGGCCGAAG
ACTGGCCGGCAAGCGCCGAGGCGGCTGCGTGACCTACTAGCCAGCACTAGCGCCACAATC
ATTCAAGACTGGCTGCACATCAAAGGATCCATCATGTGCAGCGCTCATGTGCAGCTCCTT
GGAGGAAGGATTCCGGGGCCTAGTTTAGTGGCCACCCTTGCGTAGGGCGAAAAGGGATTT
TGTTTATGGGCATAGGCATTGCACCATGTGAGGCTTATTAGGCTCGTCTAAGGAGGGGAC
AGATTGCGCTCATGTGGCCTGTCTCCCGTGGCGATCTTGTAGGCCTTCGCAAAGCACAAC
TTGCCCTGTTCTTAATCGTTTACTCTTTTTTTTTTCAGCGCTTCCTTCTCTTCTATGCCA
TCCTTTTTTTTTTTGTTAGTTTCAGGACCACCCCCGTTCTTGGATCTGGTGCCCTCCGAT
CACCGTGCCCGTCCTGTCAAAATGATTAGTTTCAGAGACAACTAACAACTGTGCTCAGGC
AGAACTGGACTAGTTGCTAGCTAGTGCGACGTTACATGTATACTAGTCAGTATGTGTGGC
AGTTCCAGATCAAATAGCCTGCAATCATCTGCCTACTGGCTGTGCATAATCAGGCCAGGT
TTTACACGGAAGTTTCATTTTTAGCTTCGTTTTTCATAAGAAATTGTGGGTATATAACCC
CTTCAAAATTTTAAATCAGATGTGAACTTTGCTGGATGTAGCGTTTCCTCAAACAATGAA
ACAACATTTCTTCAATTCTCTGGTTCCGCAC
>Z27kG1_10793
CTGAACGAGGACATGGCGGACCCTGACGAGCACGGTCGGTCTGGATGGATATGAGATGCT
CCGGTCCGATGCCCCCCAAATAATGTCGATGCATGCATATAGTTTCCTGCGGTATGCGGA
ACTATATATGTGTTGAAACTGCACCAACGATTAGCTGCCTGATTGTAATGGTTACCTTAA
GAACTCCAGTGTATTGTATTGTTGTGTGCTGTGCTGTGTTGTCAGAAGCTTGCAACTTTG
TATATGTACATGTATGGTATTCTGTTAGTTTC
>Z27kG1_05123
CTTGCCTTGTCTTGTTGACATAGCATCACCTCCCTTGTCTTCTCTCCCTGTGGTGGTGGT
GGTGGACTGGTGGTGTGGTGTCTCCGTGTCCGTCTGTCATTAGCATATCCTTCAGAGACA
CCCGCAGCAAAGCAAAGCACAGAAAAGCAGCGGCATTCGCAGCTGCAGCGCCATCCCTTG
CCTTCTCCACAAGCATCACCGGCCGCTGGTGCCGGCGGCGGCGGCCTCTCGGGACGACCT
GCACGCGCCGAGGAAGGAGAAGAGCCTCCTGGAGCTGGACCTGAACTTGCCAGCTCCCTG
CAACGAGGCCGATGCTCCGGAGCTGACGTCCCCACGCTTCGCTTTCGCCGTCGCGGATCG
GCCTCCGGCGCCGCCGCCCTTCCCGCCGGCCACGCCGTCCGCCCTGGTTGACTGCCATTA
CTAGTAAATACAACACACCAATCAGCCCCTTCTTCTGCTTGGATCATCATTATCATCATA
CATAATTACTACTGCATACATACATATACAGTGACACACACACATACACTACACGCCACT
TCGTTCCTTGCTTTCTAGATATTCTTCTTCTTCTTTCTTCTTCTGTTCTTTGTATTCTTA
GATCGATCGGTCTATTTTGATTACAT
>Z27kG1_23117
GAGCATATGAGAGTCGTAGTAGTTCTGCGAAGAAGCTTGACGCCATGGCCATCCAGTTAA
ACTATCCAACCAGGAAATATCTTGTCAAATCTCACGTCCAGTCCTCCACTCCTCTCTCCT
TTAGTCTCTATACGCCCACGTCGTCGCCCACCTGGTCAATAGCTTTCACGTGCGATTACC
CAATCTCGACCTCGGCGGCTCGGCCTCGATCGTACCGGTCAGCTTAACCCTCCCGCTCCG
CTGTCGTGCGTTCTCCTGTCACCAAACTTCAGCCGGTGCATGGGGACGTTCCCTGGAGGC
CGTGGATTGTTCGTGGGGGTGTCCCTGCCCATCGATCAGTAATCAGGACGCTGGGATTTT
GTTGGCCGCGGTGGCGTTGGCTCGGCGGGCAGTAGTAGCCGTGGCCGCTGCGTCAAAGTC
AAGCGAGAAGGAGAGCAGGGAGAGAAAGAGAGCTTGTTGGTGCTGAAAGCGTTTCGCGTC
TGCACTGTTGTCCAGAATGTCGTGGCTAACGCTCCAAATCCTGCGTGAGGTCACGAGGAT
CTGAAGATCATCCTGGTACCTGGAATCTCAAGTCCCAGGTCAAGAACAGGTACCGCATGA
TGATGGGCGTGGAGGATGCTGTGGCGAGTTCGTGAGAGATCTAGGCCGTCGTCTCCCAGT
CAACTTTGGGTTGCTGGACCGTTGTCTCCTTATAATGTAATTATTTATTTTGTATAGAAC
TCCTGTTATATAGTAAAGATGTGACATTCGATCCTGTGCCATGATTCATCATATGTGTGA
GACTTGGTCCTAGCACACCTGGTGATTATGTTCGCGCCCGGGCTTTGGACCCCTAAAATC
CGGGTGTGACACCAACTGAGGAGTTCCTAGAGTTTTGCAACAAATCACCCGCTAACAAAG
TGGTTACCTTTATGTCAGTTTTTGCGCATTGCGCTTCTCAACCA
>Z27kG1_12191
CAGCTGCTTGCCTCTGTGTTGGCTCGCCGGACCTACTGTTTGCGCTGTGCTTAAGGTCCT
ACTCACCGGTCTTCTCGTCGACAGCGCCAGTCGTGTCTCCCACCACGCCGACACTTTTTC
TCCATCGCTCGACTCCGTGCTCAGCGCTCTCACCATCACCGCGTCTCTCCTCGCCGGTGT
TCGCCGGACATACGCTCAACCTCGCCACCGTGGGACTTACCTCTCCTCCAAACCGTGTTC
GCCGCAGCCTAGCCATCGTCTACCTCTATGCTCAGCACGAAACCGCTCGCCCTACAGCCT
CGTCGCGTCACCGTCCTGCAGGCACTGAGCTCCACCCACCTCGGCGAAGGCCACCGTCCC
CTTCTTCACTGTGCACTCGGCATCAACTTCCTGGTGCACACCGACACAACGCTCTGGTCG
CGCGCCCTCCATCGCACGCTCAGACACTTGCCCCTGTTCGTCACCTCGGGACTTCGCCGT
CACCCGTACTTCGCTGGTTGTCAACTTCGCTGGCTGTGTTCGACCTCCAGCCACGTCACC
ATCGTGCCCTTCATCCGTTCGAAGAACACCTAGAAAAAGTGATGTTTGAAGGAGTTCACT
TCAGTGCCTGTTGATCCAGTGGTGGAGTTTCATCTAACTACTTACCAGAGTAGAATAATT
TTGGGATCTTCTGCTGCAATAAGGAGAAGTTTTATTCCCTTATCTTTGGGTTAGTTACTT
CATGTGGAGGACTTGAAGCTTAGAATGTTTTTATATATCTCTTATGGAGAGGCTTCACCC
TTCCAATTATTGTAGTTAAGTTATGCACTTCGAGTACTATCAGGACTTGTAATAAATACA
TCTCTTTCTACCATGTAAAACTTGAGTTCTGGAATGTAAAGCGTACTTTGT
>Z27kG1_10116
CGGCGGGTGTGGCCTCCTTCCCCGGCCTCGGCCAGGCGCGTGCGGGCCCCAGCCCCGACT
CGCCGGTGGGCGGCCCGACCAGGAGCGGTGGCCATGGCGGCCTTGGGCACAGGCGCGGCG
GCCCCTGGCCCTGTCGGCGCGGGAGTGGCTCACCAGCGCGCACGGGCGCGGCTCCAGCGG
CTCGGCGCAGGCCGGCGGACAAGGGCGGGCTCAGCCCATAATGTAATAACATGTTTTGCA
ACACTAGTGACGGCGACAAGCACCCGCCGCCGACGCTGCCACGCGGCGACATCCCCTTGA
TTGTCGCAGCGCCGGTAGCCGGCCCGTGCGGAACTGCGGATGAGCATGCAGCCGGGCAGC
GCACGGACCTTCGGTCTGGGCGCGCTCAAGCTTCCTCTCACGTCGACGGCAATGCATTTA
CATATAGGTCTAGGTCCTGAATGCATCGGTTGGGTCATGCAATACGGGCTCCGACACGCC
GGGGTCAAATTACGTAGTAAACACCTTAATCGTGAATTGGAGGATTCCAATCCTTACTAA
TCATATGAGTTTATGAGTTGTGTGATGATCTAGGCATCAAGCACGAGTTTTCTGTCAAGT
ACACTCCACAAAAAAGCGCCTTATTAAGATGAAGAATAGGATACTCAAGCTCAATGCTAA
GATAGTATAATGCGAGTAATACATTTGGGCTAAAGCAATCAACATGGCATGTCATGCATC
AAATAAGCTCTATTGCCATCCAAGGGTAGTAATGGATCGTGATCCAAATGCTTCTTCACA
ATTTGTTAGGGCCCTAAATTAAAGTCCAATGCGGGGACTAATCGCTTTTAATTGAAAAGA
GT
>Z27kG1_24078
TGACCGTCACAACCCACGACGGCAGATCCTTCACTTGCACTCTTCGCTTGGACACACAGG
TACTCAGTGCCCCACGTATTTGACGTATGTCTGTAAATAAGTGGCACATTCGAGCGCTCT
TCGCTCTGCCATTGAGGTGGATCGAAGCTGCCACATATTTTCTCCGCAGGACATCGGCAC
GAATTTTGTCTTAGCAAACCAGTTAATTTTGTACTCTTTAGATTCTTTAATTGGTTCCAT
GCTCTCTTTGGTACTTTTCATGTCAGTTTGCTTTGCAAACATTATCAGCGTGCCCTTGTA
GATTTCGTAATGGTTATATGTATATGCCCTATTGAAATTGTC
>Z27kG1_12010
GTTCGAAGACGGTGCTCTCGTGAGTCAGACTTTGACAGTGACGAGAAAGTCCAATCCCTG
GCTAAGCAGTTCAACTACCGAATGGGTGGTGAGAATCGAAGAGAGATGCTTTATAGCATA
GAATACAATCCTGTGTACTGAAGCGGCAGTTTCTACTGAGTTTGCTGGTCGTTGGGAGAG
CACGGACATTGTAGCTTGTAAATTACTTGAACGCACCAGGATTCTTAAGCAATATTCAGT
TTCTCAATCATTATTTTTGCTCGCAGGGTTGATGTTAGGACTTGCTAATAAGCTGCATAC
TATTTGTTTGCTTGAGAATCCGAAAATGTCAGTTCTTTTTCATAAATTGTAGCATCTGCG
TGGCCCCACTTCTTACGTGACTCCTAGGTGTTTTCGGCTTTGTTTACACTTGTAACTAAC
GAAGAAGTCCTGGGATGACTGGGTCGCAGCTTCTTCAAAAGATGCTATTCTTATTATGGA
AATTTAATGGAGACTGACAATTTAAAGTC
>Z27kG1_17597
CCGGTCATTCCGCCACCGCCTTGGTTGTTGGATCGACCGAGTTTCTTGCCACCAAATTCT
GTGAAATCCACTGCTCCAGTGAATAACTACCGTGTCGGCTGCCTTCCCCAGTTCCCCTCC
TCTCCATTTCTCCCCTTCTGACCACCCATGGCGCTCGGCACCCAGTGTCTCTGCTCACCC
TTGGCGACCGAACAGGTGAACCACCCACTCCTTTCCGCCGTCCTCTAAGGGCCATCCAGT
TGCACCTACGCGTGAGCTCTCCCTTCAACACTCCAGTGCCCGAGCTCCCTCCCCTGTGGC
CTCCGCTCGGTGCGCCCCTCTCTGCTCCTCTGCCGTGTCCCTGCTAGCGCCTGCCGTCAA
CCACCCGCCGTCCGAGCAGACACCGGGCGCCAGCAAACTACGTGGAGGCTAGCTAGAGGT
GCCGGGGATCCAGCCGCACGCATCGCGTCCCTCGGCTGGCGTGATTCACCACCGGAGGGC
CGGTGATTTCACGACATCGGTGGTCGTCGCCGCGGGTCCGCGCTTCAACGTGAGCCCGTG
CTCTCTCACGGCCATCTGATAAGAACCCGTTGCTGAGGAATCCTGGTGAGCAGCAGGTTG
AAGTAGCTGAGCAGGAGCTCATTGAAGGAGAAGAGCAGGTGGTTCAGGAGGAGCCACAAG
GCGAGGAGTATGATCTGATCTAGGTGGCGTTTCCAGTCGACATTGGCGCCGACGATCCTT
AGTTCGTTTTATGTTTACACTTTTACTTTGTAATAAGTCTTCCGCTATGTAATAAATACT
CTGATGATTTATGACATTTATCTCT
>Z27kG1_08612
GAATAATAATCCCATAACCTTGCAACTCATTATCTCATGATCTCACCGTCAGTCTTAACA
CATCTGGTGCAACATGTTCACCTGCTTTTCATCACATATAAATAAATAATATGTCGCATT
TTTATCTCTTGCCTTTTGTCTCCACTTATAATTCAATATTTTTTCAGAGGAATGTCTCGA
TAGGATACATTAAATCAATATCCACACTCAACTGGTTGATTGACTCATCATTAAAGCATA
TAGATTTGAGTTTTTTTGAACTACGGTATCCCGAACACTAGGCTTCTTAAAAATAGTATC
CCAAACGTTGTAATTGGATTTATAGTATTATAATAGCCGCTTCTTTGTAGTTTTGTTATT
GTCGCCGGTATTAACCGATAACTTTCCATTATTTAGAACAGATCGGAGTCTTTCGTTCCT
CCCATTCATCCGCGTCTTCTTTAGCGGCGCCCATTCCTTGGAGGAGCATGTGCGTCGGTT
CAACAGAGGAGCGTGTTGCGGCTAGCCTGGAACATGAGTCCCCATGGCTGCGGTGACGCG
TCGAGAGCAAAGCCCGTTGCACCTGCGAGGGCGGTGGAGATGTATGGTTGCAAGCGAAGG
CCGTTGCGCCTGTGAGGGCTAATCAGGAGCTACACCTTTTGGGAGAAGACATCTGCTTTG
ATACTGTTGGTGCTTTTGCTAGCTCTTGTATATGAAGAACCGAGTTTAGCTTAGCTTAGC
TCGCTGCTGGTTCTTTGCAGACACCTCAGGTGTCAGGGAAGAAATCAAAGCAAGGGAAGA
GAAGGAAGAAGCTAGTCGTCTGGAATCTAAAAAAGAGAGATTAATTGTTTCTCCTTACAG
CGCGAGGTGCGCGCGTGGGGACTGGGGATTGTCGTGGGCACGCTGCTCCTGCACGGGATC
ATCGCCTCCCTCAAAGACGACGGCGGCGCGGCCAACCTGCAGTGACAGCGCATGGTCGAC
GACATGCGCGCGCTCGATAAGCTGAGCAACTGCGTCGCCGTGTGCGATGTGTCCGGCCTG
CCCATGGATGTGTGCATGGCCCTCGGCGTCCTCGTGTCCGAGGCTCCGAGCTCAGCGACT
ACCCCTGGTGGTGTTCTTGAACGAAGTCCTTGACAGGTTCTTGAACAACAGCATAGGCAC
ACGATTTGGGTTGATGGCAGTCGAAAACGGTTAATAGTAGCTACAATAGCAAAATTACAA
AGAAATGTCTGTTATAATACTATAGATCCAATTGCAACGTTCGCGATAATATATTTACAA
AGCCCAGTGTTGGG
>Z27kG1_02363
CGCATGCTGCTCATGTACCAGTACGGGGCTCGGTCCGTGAAGTGCGCGGTCTGCAGTTTT
GTGACATCGGTTGGAGTAAGTACTCAAAGCATCCTTTTTCAGAAAAGGATGCAATTAACA
AATAATGTTTTTTGTTGTAGAAGACTACCATTGTTTCGCTGCTATTCTTACTGTAAAACA
ACTTGTGTTTCTCATGAGAAACAGAGAACTAACCGCCAAGTTTCACTCTACTCAGACCTC
ACCTGGTGCAGAGCAGAAGCCCAGCAGCTGAGCTGATAGTGTCCCTGAAAGTGCTGTGAG
ACCACCTATGAAAAGGATGCTTTGAGTGCACATGTATAGAGTTCTTCCCTGAAGCGATTC
TTTCACTTTCTTTTCTTTTGTTTTCTTTTGTTTTCTTTTCTTTTTTGGTTCCTCCTCACC
ATCTCCACCCCACCCGTCCACTTCTGCGTTCCTTCGATGGATCTCGCGAGCCCGCGGAAT
AAATGAGAGTTTTGGATATATAGCTAGGGCTTAACCTCGTCGACTTGTCTGTAAAATCGA
ATGAGACATATATATAAACCTATGTTGTTTTC
>Z27kG1_20943
GTGTACTGCTTCTTTCCAGCCTTCTTGTAGCCACTCTTGCAGCTACTTCTTCGTCCTCTC
CTCCGTATTCCGTCGGCAAGCACCCAGGGTGGCTGCTGGTTCTAGGTCGCAAAGGCAGAG
AACTCGGCCAGTCGTCAGGGTACCATTATTACCAGCATCAGAGCAAGCAGCCCGAGCTGC
AGGGAGTGGCTATGGAGGTAAAGAAACCCGAGGAGGAGGCGACGGCGAGGCGAACGGCCG
ATCAGAGCGGGGACGCCGAGACAGGGCTGATCTACAGCGCGGACTACAGCAGCGTGGCCA
TGCATGCTGCCTCTCCGCCGACGGCGAAGCCCAAGCACAGGCACCCCACCAGACCATAGG
AAGCTGTCCTTATGTAAGCCAGTCGTATGCCGTCCGTTTCGTGTGTTTCTTATCTCGCTG
GATTGTACGGGCAGAAGCACCCCTGCTGTCTCTGTAAAATATAGGCCCTCCTGATGTGCT
GCTTCTTTCCTTCTGTTGCTCTCGCTCTCTGTCCCTGCCATTGCTGATGAGTGCTATGGC
GATATGTTGATCCAAACACACAAAATGGGATGGCAACACAATTGTACGTCGAATCGTCGT
TAAAGTGGCCCCAAAAAAGCACCGTGAAAGAAGGTAGCTATGTTAGGTGGCATGCTGCCG
ACACACTTGCACAACGCCGACAAGTCTACTGACATATTACATTTTAAACTAAGGACCTGT
TTGACGAGATTATAAATCTATATGTAGCTATTTGGATGACTAGATTATATAAATGAAGAT
TATTGATTTTTGAGAC
>Z27kG1_02616
AGGATGCAGACCATATCTGAGTGTTGATTCGACAGCTTTGAACGGTAACAGACACCACTC
GCCTTGTCTCATGCATTGGAAGACGCCGGTTCATCGCAGCCTTCTGCAAGGGTAGCTGAG
TCCCCTCCAAGGCAAACTAGGATAGCTGTACGCAAAATGACACCGAAGAAGAAGAAAATT
TCGTCCATGATTTAAATTGTAGTTGTATGATTTGGAATGTAGTTGTACGGTTTGAATTAT
TGTTCTATGGTCACTTTGAATACTGTGTGATTTCAATATCCAAACTGCAGCCAGACAAAA
CTGCAATTGTGGACAGAAATGTTCTTCTTCTTGCTCACTGTTTGGACAAAACTGCTATGT
TTTTTCTAATAATCTAGATTCATTCATGGTTGTGGCATGAGTT
>Z27kG1_21870
ACCAACTTCCGAGAGTGGTTCACCATGCTTCGCGTGTGTCTCAATCAGTGCTTTCAGATT
GCATGATCGGCTGATTGACTCGCCTGGGCGATCAGCCGACTAATCGTGATTAGGGCGACG
ATTAGGGCGATTAGTCGACCCTAGTTTTCTTCGGACTCCAAAGCTCATCATTTTCTTCGG
ACTCAAAGTTTGGAAGAAACCAAAGATCGGTCAACAGCAGCAACTCGTCCACCACCAAGC
ATCTCTTAAGTCTGAGGGAGAGAGAGAGCAGAGAACAAAGAAGAGTGAAGAACAGAGAAC
AGCAGCACGACGTCCATACCTTCAGAAGAGCTACTCATCTCCAGAGTGCTCAGGATCCAG
TAAAGCATCAGACTCAGTAAACACATTGATATGGACTATTTCTATGTTCGGTGTGCAGTT
CAATATCATGTGGATCCCCATCAGTATGTGCCTTCAGAGTTGTAGCTTGCTGATTTGCTT
ACCAAGGCCCATACTAGAGCTCAACATAGCTTCCTTCTCTCCAAACTCAGTGTTGTTGAT
CCGTTATGAGTTTGAGAGGTGGTTAGTGTATATATAGTTCCTCTTCTTCTAGTGTATTTT
CTCCAGAGTTTAGGGTTCTCTTTGTAAAGTTACCTCATGTACTTTTGCTTTTTGGGCCCT
ATGGAATAGATGTGTTGCT
>Z27kG1_23829
TGCATGCACACGGATCCCATCGTCTACCACCAAACTAGCCCACCAAATCTCCTTTCCACT
TTCTACCTACCTCCTCGCATCCGTCGCAGTCGCCGGTTGTTTCACTCATTCGAAATTTCG
TTCCACCACGTGCGATCCCTTTCGGTTATTTTCTAGGGTTTCCAAAAATCATCGGTCGCA
AATCAGTATTCTCGGGCGAACTGGTCCCCTTTTCGCTAGCGTTCTGAGTTGTTCAAGCTA
ACAGATAGCGCTACGGTCTGCGCATAATTCAATCAAGGAGAGCAGCAGCGGATTTAGAGT
TTTCAATCGGCTCTTTGTCCAAGATAAATGTCAACCTCCAGTGAGCACACAAGTTCGGAC
ATGGGGGTGAACAGTGGTAGAACAGACTTGAAGGATGTCTCTAGCCGCTCGTAGGGTTCA
AAATCCCGCAACAAGGAGAGATTCGTCAAATGATGATCTGGTGTTCCCTCCATACCTTGT
TAGGCGCTCTGGAAGGAACAAAGCACCCAAACGGCAACTTACTAGGCAAATATATGATGA
CCATCTACCGAGGAAGTGCCAAGCAGTGGGCAAAAAGATAAAGGCTGCTACTGGAAAACA
ACAGCTGCTGTGAACAACACAACGCTTATAATGTCGTTGTCGGACATGGTAAAGGAAATG
TTAAAGGATTTGGGTTTTGGTTCGTTGCTGATAATGAATATAGAAGGCCTTGAGGATAGG
GTGCTTGGGGCATACTTGCTTTCAAGTGTACAAGATAATCCTCTGCGCATTAAAGTTGGT
GGGCGCTCAATGTCAATAACAGCTCAAGTTGTCCACCTCGTCACTTGTTTGCCAATGGGA
CAAAATGCGAGTCAAAAGGCATGGCTGATATATTCAGAGCCGATTGTCAAAAGGGCATGT
CTGCTTTTAAGAAGCTGAGCATGAATGAGTCTCAATATATCCGAGGTAGATTATGCCCCT
ATCGAAGACATGAACATATCAAAGGAATATGACTAATGTCAATCCATATGTGACGGTCTA
AAGACCAAGGCAGACAAGTTCTGGGCTGACAGATTGGGAAAATCGTCGACACCCACTATA
CAAGGATGCATTATTTTCCTGATTGTCATATTTTTTTCTTTTCGCTACTTAGATCCAGTA
ATTGTTATTAGTAGTGGTATTTTTGTATATTTATGCATCAAGTTTTTCTAGTATTAGTAA
TAGCTAGCACTATTAGTAATACTCTCTACCTAGTATCAGTAATAGTAGTAGTAGTGATCT
GAATAATAGTGTATCAAGTTTTATAGTCTTTGTATTAGTTAGTCGTGGCAGTAACACTTA
CCAAATAGTTTTTTAGTAATATTTTCTATTGTGGTAGTAATACCCACTATATACTCTCAT
TAATAGTTAGTAGTGCTATTCTGAAC
>Z27kG1_10976
GCCGCTTCCTTATCTTCTGCAAGCATCGTGTCTCTTCTATCTCCCTCCGTCCCTCGTGAC
TTCCATTCCCTGCCGCCATCACAAGCTGCGTCCCCTCCAGCCGAGTCCTCGCCGTGGAAC
TTCCCAGCTTCCTGCGTCGCGACCCCCTCAGCTTCTTCTCCATGACCGGCGCGCCCCAAG
TTTTTCCCCCGTGCGGCAGCTTCCCAGTTTTCTGCGCTCGCCGAGCAGCTTCCATGGCCG
GAGCTCCCTCATCCCCTCCTCTCGGCGTCTTCTCCCTGCTGTGCTCGCCGGCTCCCTGCA
CGCAACCGGGCCGCGCGGCTCTCTGGAGCTCGCCCCTGGCTCGGATTTCCTTCCCCAACC
GAGATCCCTCCGTGTTCGTCTCTGCTCCGGCGTCCGGTCAAGCTCCCCGTGGTGCCGTCG
CCCTCAAGCTCGCGCCCTGCTCTCTCTGACGCGCGTCTGCTCCAGCTCGCCCAGCCGTCG
AGCTCCCTTGCGCGCGCGTGCTCCCTGCCTGCTCCATCTTCTCGTGCGCGCGTCCTGCTC
ACCCTCCAGCTCGCTTGGTCCCTGCGCGTGTCGAACTTCTGCTCGGCGTCCAGCTTCTCT
TTTTCCCCGACCCGCATGACCAGCCGAGTCTGACTCCGCCGTGAGCTCGTCCCTGGCGCT
CGACGTGCTGTCGCCCAGCTCGCGGAGCTCCCTTGCCGTGGCCGTTGCTTCCCTGCGCCC
AGCCTTTACTCAGTCTCTGTGCGCGCGAGGCGCGAGCTCGCCCGTGTGCTGCTGGTCTAA
CTTGGATCTCGCCCATGGCGTCGATCTGTCCGTCCTGTCGTCGCTTAGCTCGTACGCGCC
CTGTGTATTTTCCCCGCTCGGCATACTCCCTCGCTGGTGGCCGAACATCTCATTCATGGT
GTCCAGCTCGAACAAGTCGTCACTCGTCATTCTCGTGCGCGACAAAAAAGCTCGAACAAG
TCGTCAATCGTCATCCTCGTCTACGCTAAGCCCCAAGCCGTAAAGACACTCTGGTGCTAG
CCATGCGTCACCAGCTCGGCAAAAAGGAATCCCCGGATTGTATGCCTCGCTCGCCTGACG
TGTGTGATCAATGACGTCAACCGGAAACCGTCGTCGTGCTTGCGACTATCGCGTCGAATT
AGTCAGGGTAAGTTCATTTGTTTTTCGTGTTAGTGGATTGATGGATGGTTTGGCTAGATA
TAATATTTATTAAATTGCCTAAGTCGCTTTGGTAATTGGTCGATGTCGTAGGATGAAAGA
GGTCACAGTGTTTGCGGGACTATAGGTGTTAAAACTGGGAAGTTTTATTAATATATATGA
TACACAGGTTAACCGGTAAATTAGTTTAGAAAGTTAATGAAAGTTCTTTTATTAAATTTT
ATAAGTGTTAGGTGCCCAAGAATTTTGAAGTTAAAGTTATAAGTCGTTTAGTGTGTTCTC
TAAACTAGGTATGATATTCTATGTGTGTTGGTCGATTTCATGATTTGAATAATTGTTGAT
TGCTACTTCGAATACTTAGGATCAAGTAACATCGATATATTTGTTTCAATCAAAATCTAG
GGTCTGTCTAATAAGTAATGAGTATAAACACTTTAGGTCTTTTAGTTTTAAAGTTGTAAT
TGGTATACTATATAAAATATGCTTGGTTATAGGTTATAAGTGTTTCGTCCTTTTTAGCGT
AAATTATCTATCTTGTACTATTTATACTCGTGCTCATACATGTGCACCGTGCATCTCATG
AGGTACGATAAATAATCGCGTGATGTGGAAGACGAGCCAAGTCGACCCCAAGCACGGGCT
AATCCGCAGGATGATGCTGATGGACGAACATGCCTGATCAAGTGCAAGGACAAAGATGAT
CGTCAAGTGGACATCGCCTAACAAATACTAACCTAGTGTTATTCAGGCAAGCCCCGGTGC
ATTCGCCACCTCCTTGATGTTTTAAAATCTTTATCACCTTGTTTGATGCATTAGGTGATA
GGAGTTGTGTGCTAAACCGTTGATGCATTTCCTTCCTTG
>Z27kG1_15817
TGCGTGTCCTCCTCCTCTCCCCCTCACTGCGGCGCATCCACATCTGCCAATTTCTCCACC
TCCTCCTCCTCGCCCCTGTGCCTCGACATCTCGCATCCGCTCCATCTATGGAAGGCCACC
ACGCGCCATGGATCGCCGCTCTCTACCGCCACCTCAATTGAAGGTTCACCGCTCTCTACG
CGGATCCGCCACCTCCTCCTCGGCCGCCGTCAATAGAAGAATTCCAGAGATGCAATTCCC
GAGGCCATGGAGCAGCAGACAATATCAATTGCCAAAGCAGCCATTACAATAGTACTCATT
TTAGGGACTTCATTTCTTGCAGCTGCCAATCCAATTACAGGATGCTATGACGCTCTTAAG
TGATCATGAACTTATACATTGAAATAATGGTGGGCCTCGAGAGGCCAGGAGGTGGAGAGG
AGTTCAACAAGTACTACATCTTGTCTGCTCTCCTATCCGTGGATTGGGTGCCTGAAATAT
CCTATAGATGTCTTTAGTAGAGGATCCAAATAATGGCCTGCAAGGTTTATTGAATCGGAT
CGCACAAAACTCCATCTGCTTCAGAATTGAGCTAAGCGCATCCTAACATCTTGACTCCTA
TATCGATCAATTATTTTTGTTACACATTTGATTCTTTAGTTTCGTAGAGGGAGGAACATC
GTGGGATGCAGGCCCCACGGAACACCAGATATTTTGAGGTAGACCGCGGCGAGGTGCCCA
AGGGCAGCGCCTAGATCTTCTTCTGGATGGTCAAGTTCTGTAACGACAATGTGGCAGAGG
AGATGCCCTGATCTTCGTACGCTGAAGGATGTATGCATGGAATAGAAGTCAGATAAATCT
TTTGTGCAACAGGCTGAAGTCATTCTTGTTGATGGGAAATTAACAGAGGCTAAGGCTAAC
CAGCTTGCTAAGGTTTAAATGCAGTCAGGTTGGAGAACTCCCTTGTTCAGGCTTTTGTCT
TTCTTCTGCAGAAGGAGAGATGACGTGCTGCATGACATGATGGCATGTGAGGCAGCAACC
TCTTCTCCGCAACCCTTGTCATGGCCTGGAGTTGGTGTTCTAGGAAGGAGCACAATTTTA
TTAGGGTAGCCACCAGAGTTGAGGTCCCTTTTCAATGGACGAACTTGGTGCTGTGGACGA
CATCTGCTATTGTAGCTAGGCGCATACATGTTTTCCTATAAATGCTAGCTCTGCAATCAC
CAAAGGAAAACACAAGAGTACTCTTGGAGGAAAGTTTAGCATTCAGTTTAACAAACCTTA
CCAACTCATGCCTTGTTTGAATGCAATAATGCATGTTATGTT
>Z27kG1_16937
CCTCCTTCCTCCTAGCTAGGTCGTCCTGCGCCTATAAACGCACAGACACAGCCTCTACTT
TGCCTGCCTCTCCTTCCCTCCCGCTTGTGGCTTCGTCCTTCGGTGCTTCTCGTTTTAGGA
GTGAGGCAGCCAACGGGGTTGCTAAAGGCACAGCTAGCGAAGCTTCTGCAGCACAGCGTC
TCGTCGAGAAGTCGAGAAGCTAGCTCGCTTCTGCCAGAGGTAAAGAACAAGCTAGACTAC
TCTTTACCGGTTGCAACTTGCAATTCCTCCATCACTAGATTCCTGTCAAGACTCAAGAGT
CAAAACTCAAAAGGGTTTCGAATAGCGGAAAGGAAAAGATCTCTCATTTCGTGTTAAGCT
CGCTAGCTGCTCGTTTCGTTGTTTCCCGGTTTCGCGCTTCTGATGCACTGCGTGGCATGC
AAATTTACCTGTGCTTTATAAGGGTCGAGTGCCTGCTGCCGTGTCCAGGTCCTGCAGGCA
GGTGAGGTCTAGCGGCCGTGCTGGTGGTGCTGAGGTAAGGGAAGCTGCTGCACGCGAGCA
GCGCGCGCCCGATCGAGACCGTGAAGCTGGCGGCCGGCAAGTGGTGGGAGCGGCCAGATG
ACACGGCCATGCCCGGAATGGACCCGGGCGGAGGCGGCAGCTCGCGCTACTTCCACCAGC
TGCTCCGGCCGCAGCAGCAGCAGTCCTCGCCGCTGTCGCCCAACTCCCACGTCAAGATGG
AGCACCACAGGATGTCTCCAGACAAGAGCCCCGTCGGCGAGGCCGAGGCGGGCGGGAGCG
GCGCCGGCGCCGACCAGCCGTCCTCGTCGGCCATGGTCCCGGTCGAGGGTGGCGGCAGTG
GCAGCGGGACAGGAGGCACGCCCACG
>Z27kG1_16680
CGCGCTCCCAATTTCAATCGTCTTCTTCTCTGCACCTGGCCGCCGCTCACTGCCGGTGGA
GATATTTGTTTCCGGCCGCCGTCGTCATCCAAACGCCGCTCAAGCCGCCGCTGTTCCTCG
CCGTTATCCGCTCAGCCGGCCGGATACAAATCCAGTAGCGCCCAGCCCCAGCCGTTCTTC
CTCCTCTGCCGCGCCCTCTGGTTCGGATTCCGATGGCCAGCAGTTGAGGCTCCCAAGCCG
CGTCCCTGGCGTCTTCCTCCCTGGCTCCTACTCTTCCAAGCGTGGAGCCCTCTGCTCGCC
ACGGTCCTTCCGTAGCTCCCAACCGATTTCCCTGCGTGCTCCTCCCGTGCAGCTCGCCGT
GCTCCAGCTCGGATTCCCCCTCCATGGCGCGCCCGAGCACTCCGGCTCCCTGCTCGAGCT
CGCCCAGCTCCCTGCTGCGGTGACTAGCGCTCAGCGTCCGGCTCCCTGGATGCTTGCCCT
GCTCGCCGCCATCCTGCTGGATCCCCTCCACGGCGCCCGTTCTTCCCGGGTGTCTTCCTC
CACCGCGCTCTCCTCTGCAAGCAACTGGGTTCTGCTCTGCCCTGGGCGTCGTTCTCAGTC
ACTGGTGGACCGCGCGCTCCTTTGTTTGCTGGTCGTGGCTCCCTCATGCTCGCCGTCGAT
TCGATATGCCGCCACGTCCTCGCCTCGTCTCGGTAGCGCGCCTGCCAGTGTCGTTCCTCG
CTATGTCGAGCTCCCTCCCCGTCCTGTCCAGTTCGCCGTGTGGGTGGAACCTACGTGCAC
GCTGTCATCGACACCATGGTCGTCTCCCTGTGCGTTGCGTCCCTCATCTCCAGCCGACGC
ACTAAGGAATGGGTGTGGAGTATAGAAGAAAGTGAAGCCCGAAATGGTGCTCGCCGGGCG
CTCAACAAAATGCCTGAACCAAAGTTCGTCGTCATCGTTCTCGCTGATATCTAGACGAAT
TGTGATGTGGTACGTTAATTAGTCGCCCGATGCGGAAGATGACCCAAGTCGACCCCAAGC
GCAAGCTAATCTGCAAGCTGAAGCTGATGAATCAAACTGAAGATGGTTAAATCAAGCAAG
TGCTCGGTCGAAGAATACTCGTCAAGCGGACGTCAACTAACAACACTAACCTAGTGTTAC
TCAGGCAAGCCCCGGTGCATTTGCCACCTTCCTTGAGGTTTTTATGTAACACCCTAAAAA
AATAAACCATTTTTATAATCCAAATATGGTATGTCCTATGG
>Z27kG1_12079
CAATGTTGTTAGATCTATTAATGCGATGTTCTCTGTCTTATTTTTATCCTACAAGTCATT
TCGAGATATGTGGTTGCTGATCAGATGCGGGCAATGTCAATTTTATTATTGGAATTGTTA
ACTTGACACTCATTCACTTTCTGGACTGAAAACCAAGACAGTACTGCATCTATTTAGTTA
AACATATATTACTTGGCTGCTAACACAACTAAGAGAAATACTGAAAATCAATCCTTCAGT
CTATCCTTCCATAGGATTTTAATTTGTGCATGATAGAGAGTTTTACATGTCAGAAATTTA
TAGATGTCAGAGAGTTCATTGCAGTTCATCTCCTTCACTGCATCTTGCATATTTTTTCTC
TCTTTCAGCTGGTTACAGTAACAAGGAACCACCATTTTGATGCAAAGGTAAGCATCTGCA
TTTTACTCGAGTTACATGTCACTGCTACCCCTTAATCCCGGGGTGCCTTTGATTTGCGAC
ATCCAGGAGCAGATGCGACAGGATCACAAGTAGGAGGAGCTGCGACGATGCTGTAGCGAG
AGACATGGGTGCCGAGGTCGTTGTGCTGCGGTGGTGGCAGGACAGGAAGGAAACGAAAAA
GCAGGAGCCAGGGTTGTTCAACAACGTGACCGAGTCGCTGAGGCGAGGAAGAGTAAGGTG
AAGGCACTCGTCGACGCCTTTGAGACTGACAGAGCGTCATCTCGCTGCAGGAAACCAGCA
AGCCTGCTGCTGCTCCAGCTATGAAAGTAGGTGTCGTGCCATGAGTGCTTCTTGACCTGC
AGTGTGCATGATCACCTTTCTTGGAATTTTAAACTTTTTTTGGTTGTTAGTGACCGTAAA
AGTGGCGCTTGTTGAGGTTTGCTCGTTCCCATGTAAACTGACTTTTCTCATGGGAGTTTT
CATACTTTTGTAGTGCTAGAAAAAGGAAAGTCTGTACAGGTTTTGTGTCAAAAAAAAAAA
AAAAAG
>Z27kG1_03045
GTGCTTCCTAAACTTGTTGGCTGCCTGCAGCTTGCTTGCTTGCTTGCTGCGGCTTCAATC
AGGGTCTTGAAATAGGGGTGCTGCTCAGGCCCATCCCATGGAGTGGTCCATGTCCAGGGG
GAGGCCGAGATGGAGGCGGTGTGGCAGATCCATGCTAAAGCTGGCGGGGCTGTGCCTCGC
CGTCGCCGTCTGCCTCTGCCTCTGCCTCTACCTCTGCGGCGTTCGGCCTTGGGCCTGCAG
TGGCTGTACTGTGCTGCTCCGTTCAGGTAAACGAACGAAAGATGTCCTCACTACTATGCA
GATGCTTGCTTGCCGCGTTTCGGCAACTCTTTCGTGTGCTTCTCTCTCTGGTGACCTGCT
CTGCATAGTCATTGGTGTGAGTGACGCCTTTCTCGTCCACGGTTCATGTTTGCCAAGGTT
CATTCACGTACTAGTTGCTTCGTCATGCTGTGTTCTTTGTTCTTTATACATGCGCGCAGC
TGCCTGCACTCGTCTTCGTCTAGCACCGGATTGGTCTTCGCTTCACTGCATTTACTAGTT
GTAACTTCATTGTCCTCTTTTTTTTTCTTTCTTGCTTGATTTGCTCTTCAGAGTCCTGGA
GACGAGGACGGGCGGCAGCACCTTGCGGCAATCAGGGGTGCTACACGGGTGGGCAATGGC
GGCGGCTGCTGGCGGATGGTCCGGGGTCATACCCGCCACGGTGCACGTCCAAGTGCGGCG
ACTGCAGCCCCTGCTACCCGGTGCACGTGGCCGTGCCGCCGGGCGTGCCCGTCACTACCG
AGTACTACCCGGAGGCGTGGAGGTGCAAGTGCGGCAACCGCCTCTACATGCCATGAGCGC
AGTCCGAGCAAGCAGGCAGGCAGCCAGCCAGCCAGCCAGCGAAGGATCGAGAGCGCCGGC
CGAGGCGCGCTGGGCCTACGCTCCATTATTGCACCGGGCGGGGTGGCTCTCGCGGTCTCG
CCTGCGCTGCGCTGCGCGCGCGCGCGCGGTGTCGTGGTCCTCTCGCCGCGCGCATGGGCG
GGATCTGCGCTCTGCAGCGGCGCGTGCTGGCCGTGGCCAGTGGCGGCCTACCACTCTGAC
CGGCTGCCGGCTGGGTCCGCTGCCTGGGGATGCTGAGACTGTGCATGGCTTTTTCCGTGC
CGCGCGCTGGAATTCGCACGGCCCTACCACGAGCGCGTGGAGGCTTGGAGCGGAGCGGAG
GCATGGCGGGCGTACGGCGCGTCAGCGCGTGCTGGATCGATGAAGGATGAGAGCTGAGAG
GAGCTGTCGCGGCCCACTCCTACACGTGTCCGTATAATCTGTTCAATCTTCCAAGTGTTG
ATACTCGATCTTTTCGCATCTGAGAATCTTGTTACACAATTTTCTGGTAACC
>Z27kG1_16006
TTTCACGCGCAGGCTGCTTATCCTTCGTGTGCGGTCTTCTTCTCCCCAGCTCCCTCTGCT
CGCTCCATCTCTGTCCGTCGCTCCTAGCCCCAGCTCTGGTGCCGCGTCTCCCTGCTCGCT
CGCGCTCTGCCGAGCGGCTCTGCCTGCGCGCGCGTCCCTCAGGCCTGCGCGCGAGCTCAA
CATCTCCCTGTGTTCGCTCGGCGCTCAACTCCCCTGCGCGCGCAGCCTTCCTCTCGGCAC
GTCGGTGAAGCTCTAGCTCTTGCTCGGCCGCTGTTCTCCCCTGCGTGCCGACTTCTCTGC
TCCCGTCGTGAACCTCCTGCTCCCTCTGTCCGTTCATGGCACGTCCATCTCCTTCAGCTT
GCTGGTCGCGAGTCCCTGCCCATGGCCGAGGTCCCTTTCCTACGCGCGTGCTCGCCGTCT
CTGCTCCTTTGTCGTGGTCGTCGCGCGCCTGCGCGCAGCTCGCGCCCTGCTAGTCCCTGC
TGCGGGTTGTCGAGCTCTCTGCGCATGCGCAGCTTGCTCTTTCGTTGTTTGTCGTGCGCA
CGAAAATTCTCTGCTCGCAACGGCGTGTCAAGTTTCCGCGTCGAGCTCCTCTCGTGCGTG
CCCGTCGTCGTCTCCGAGTTGATTCTTAGCTGTCGTAGTATTTTTAGTTATCCCGGCTGC
GTCTATGGCCGTCAAATCATCAGAGTCGTTCAACTCGCCGATCACCTCTTGGTCGATCAT
CGATTTTCTATTTGCCATGATACAACACCGTTGTTAAATCCAGTCTCTAACCCGCCATGG
CGTTCGTCGTCCTCTAGTCCCAGTTCGACCCCACCTCACCAGCTCGCACCCGACTTTAGC
TCAAAGTCGTCGTCGTTCCGTGCATCAGCAAGAAATCCCAAGAATCGGGTGAAGACGAAG
CTAGCAGCGCCATATTCCCCAAGCGCTCGACAAATTGCCTGGACCGGAAAATCGCTACCG
ATCTCGCGGATTCGTGTCAGCTGTGGAAACGAGGACCAAAACTGAGTCGACCACAAGATG
CTGGAAAGTGTGAGCTTCTCCGCAAGATAATATTGATGGATTAACCCGAAGATAGATGGA
CGAAGCAAGTATCGGAACAAAGGCTGATCGTCAAGTGGTCGCCACCTAACAAACACTAAC
CTAGTGTTTATTTCAGGCAAGCCCCGGTGCATGCAACCCCTTCCTTGTGTTTTCAAATAA
TTTTTGCACACTTTAAGTCTAGTGAAATGTGCATTAGGTTTATAGGAGTTGCTTGAAACC
CTTTGATGCATTGCCTTCCTTGATATCCATACCTTTATAGATACTTCTGGTGAAGTATCA
AAATATGATTTACAAAATGCTTAGCCCTGCTTAGATCTTGTGGTTAGAGGTTGTCTTTTG
CAATACTGCCTAGCTCAGGGGTTATCCTGAGGAAAGATGGCTTTTACCTGCAAGAATATT
TTCATTGAGAGCGTGGTGGGATCTTACTGCAAAGTTCCCTGTGATGCTCTTTTCATCCTA
AGGAACACAAACAATCCTAAGGGTGGAAATACTTAAATCGGGACTTGGGCTAGGAACAGG
TGATGTTCTACCCAGGTTGATTAAGGATTGGATGCGTATGTAGGCTTGATGATCGAGGAC
CCTTTAACTGGTCACATGCCTCGTCATGGGTAAGCCTTGCCTCGGGCAGACTAAGGCCAG
AAAAAATAAAAAAAAAAAAAAAAAAAC
>Z27kG1_14306
GCCTTGGCTGCGCCTGTCGTCGCGCCGTGTCCTGGAGTGTCTCCCGCGTCACCGCTGTTG
TCCTGGATCCTCGCTGGCTTCCGCTCCCTCCCCGAGTCGCCCTCGGCACGCAGTGACGAC
GGCGGCGCAATCCCAGACTCCACGTCTGCCTCGCGACACCCCCCACTCCCGCGTCTCTCC
AATCGCCTCGCAACCTCGCCTCCTGTCATCTGCACATCGGCCACTGACTCTGCAGCTTCG
ACGCCGTTGGCAGTGGTAGCGGCAGTGTCTATTGTGAGTGAAGGTTACTTGACTATACAA
ATTTCCGTGCACTACATCATTTCTATAGTGCTATGCTACATGTGCTACCAACACAGGTCA
GTAAATCCTTTTCATATATTGTGTGTGCTGATTCCATGAATTCTAGTTGCTCCTTCAGAA
CAGGCTATGTTGAGCTCGTTGGCTTCTGCTCACTTCAAACTGACTGCTCAAGTGGGCACT
CAGACTCTCCCCAAAGGGTCTGTATATGGTCATGTCCGGTAAGTTTAGCAGATACAGACG
TTCGCTGTGCCTCCAGGCTCCAGCAATGACCGGTAAATGGCACTCTAAATTTTACGTCGC
CTTCCATCCTCTAAATTTGGCGGACTCTATGCGTCCGCTACACATCGGTCGCTGGTGAAT
CCCGCGCTGACGCGGAGGTTTCCCTCTCCATTCGCATGGCAACCATTTCCCCCAGCGCCG
CCGAAACGCTCGTGACAAGCTTTGTCGGTGCTAGACGCGAAGCTAGGCACTAGGCTACCA
GAGTCGGGCTGGTCCAAGGGAGGGCTGCTTGCATCGGCTGGTTTCCATACGCGAAGCAGC
AACCAGCCAGCGACATCGCCAGGTTTGTCCACCTTCGATTCGGTCGTCTGCCCCACCATC
GTCCTCCTCCAATTCTGAGAATGTGCAAGAATCGTCCTCCTTCCCATTTTTAGTTCGATT
AGTGTGTTCCCCTCTATGTTTTCTTGTTCGACGAAGCCTTTTTTTTTCTCGAAAGCGCAG
GAGAGCTGCGCATCATTATATTAAGTAGAGGAAAAGAGGGTCCAAAATAGACCATAGTAC
AAAAGACCTCCCCAGAGGGGATAAGAAAACCAAAGAGAAAATAAGAGAAAAAACAAAAAC
AAGAGCAAGACAGATCCTAAAAGACAAAAACCAGCCCATCAGTGAAAAAACCAGGCAGCT
AGGTGCCTCTGATGGTTGCGGCAAGAAAGGAGAGACCCTTAGCTCCTGCCATTTCCCACA
ACAATTGCATAAGATCCAAGTATATCATACACTATTTGGTTAAATAGTTTGAATGTTTGC
TACCTTCTCAGAAAATTACATGCACCACTTAGCACAACGGCGTATTTGTAGTTATTTTCA
GTTAGTTGTTTGGAGTAACATCTCGTGGATCTTCTCATGGTTCATTTGTTGATGGTATCT
CCACAAGGAAGCTGGTGCTGGTAGTTGGGCTCGATTTCTACTATTCTGATAGACGTGACT
GTAGATTTGGCGATCTTCAATCAGAGATGGCAAATATGAATACATTTCTGGCGCTTTCTG
AAGCTATCAATTGGCCCAGTGGTTCCTACTCTGCAACTAGCATGCACTAGCAGCAAGGAC
ATTGTTGTTTGGACTAGAAGAACTATCCTAGCATGCACTACCAGCAAGGACATTGTTGTT
TGGACCGGAAGCCCCATCACATCTTTGTGTTTCAGCTATACGTACACACCTTTTCAAATC
TGTGATGAATGTTTCGTATTAAAAGTACTGAGTTCCTCGATGATTCTTTTGACATCGGTG
ATAAATCACTGGAAACAAATCAAAATAGAAACATCTAATTTTTTTCCTAATTTTGTGTTT
GAGCTATATGTACACAACTTTTTAAATCTATGATGGATGTTTTCTGTT
>Z27kG1_19364
CGTCAAGCTCATCTTCTCCCCTCTGATTTTTCCGCCGCCTTCTTCCGATGCTTATCAGCC
GCCGGTGGGATATTTTTCCTGGCCGCCCTGATCTTTATCTACGCGCGTCGTTCTCTTCTC
CAACCGGCCAGCAATCCAGTTCGTTCGGTGCCTGCTCTGCTCGACGTTTCTCTGCTCCAG
CGTCCAGCCTGCAAGCAGCCAAGCTTCCTCGCGTCTCCTATGGTCGAGCGCCCTCCCCAT
CTCCTTCCTCGCCCTCAGCTCGGACCGTGTCCTGCTCTCAGCTCCCTTGCCGTGGAGTTC
TCTGTGTACGTTCTGGTTCCTGCTCCCTCTCCTATGGTGGCCGCGAGCTCCCCTGCCCCA
TGATGCCGTCGCCCTCAAGCTCGTGCCCCGCTCGCCATGGCCGCCGTCAAGTTCCTCCCT
GAAGCTTCCCTGCGCACGGATCTCTCCTTTCCCCTGCTCATCTTCCCCGCGCGCGCCTGC
TCTGTCCATGGCCGCGTCCAGCCTCTCCAGCACCCGGCCGGATCTTCCATGGTGCGCGCC
ACCTGCTCCTCCCTGCCCCAGCCGCGTTCGACCAAACGTTCCTGCGCCCTGCTCGCTCCC
TGGAGCTTCTTCCTGCGCACGCGCCGTGCTCTCAGCTTGGAATTCCCCCGTTGTTCAGCT
CATCGCGCCCGGCTGTTTCTCCCCTGCGCGCAGCTGTGCCCTCTACTCGGATTCCTGTTG
GCCGCGCCCCCTGTTCCTCCGGGCCGGTCAAGTTCTTTCCGGCCGCGAGCTCTCTCATGT
GCGCGTTCAGCCGAGGCTCCTGCTCCCCACGCGCGTCCCTCGGTATCTGCTCGGATTTCG
GCCCTGCCCAGCTGTTCCTCCTCTCTGCTCGCTCTCCTCCATGGTCGTTGTGGGCTCGCC
GGCGTGGTCCCTGCCCTGGCCGCCGTGGTGGCGCGCGCTGCTCCCCTGAGCTCTCCTCTG
CGCACCCGGCCTCCAACTTTCCTCCCATAGCGCCCTGCTCTGTTTACTGCTCGTCGCTCG
CTTGGAATCCTTGCTGGCGCTCAGCCCCGTTGTGCGCAGACGAGGTTGCGTCGTCAAGCT
CGTCGAACCTCGTTCTTCTCTGCTCGATCTCGTCGAACCCCGAATCCAGATATTAGACAA
AAATAAGTGAGGTCTCTGTGTATCGCTTATCAAGTACTCGATTGAAGACTTCAATCGAAG
ATCGTCGCCGTTCCGCGCGTCATCAAGAATCCCAAGAATCGGGTGAAGACGAAGCTAGCA
GCGCGATATTCCCCAAGCGCTCGACAATTGCCTGGATCGGAAAATCACTACCGATCTCGC
GGATTCGAGTCAGCTATTGAAACGGTAAGCTGATAAATTATCCAAAATAGTTCGATCGTT
GCATAAATTGATGTGCT
>Z27kG1_18746
CTCCAGCTGTGGAGCTTCTTCTCCCTGGCTGCGTCTCCCTCCCTCTCCCTCGTGTCTTCT
TCTCCCTGCTCGCTGGCGTTCCTCCAGCTCCCTGCTCACTCCTCTTCTTCTCCCACGCAC
GCACAGGCTCCTCCCTCTGCGCATCTCCCTGCGTCCGGTCGAGTTCTCCACACCGCGCTC
CACTGCTCGGCCAACCGCTGCCCAAGTCCGGCCAGCCGAAGTGCTCCATCTCCCAGCTCG
CGGAGCTCCCTGGCTGGCGCGCCGACTTGGAGCTCGCCATGGACGTTGGCCACCGCTGCA
TGCTCGCCACGGCCTCCCAGCTCCTCCCAGCCGCCCCTCCTCCCTCTACTCTCTGCGTGC
TTCTCTCCCTCTCTCCCCTTCTCCCTACTGCACGCGTTGGATCTCAGCTCACGGAGCTCT
CTCTTCTGTCTTTCATGGCGAACGCCTGCTTCCCCTGCTCGGATTTCGTCTGTGCCCCGG
GCTCCATGGCGTCCCCGCCTCCATGCTAGTCCCAGCCGAGCTCTCCCTCTCCCTGGTCCC
TTCTCTGCGTGCCCTGGTACTCGCTCGCTGCTGCGCTCGCTCTCCCCTGCCTGCTCGAGT
TCGCCCCCAGCTCCTGACCATGGAGCTTCGCCCCGGCGGCCTCTTCTTTCCGGCGGCCGG
TCGGAGTTTCCTCTGCGCTTGTCCTGGCAGTCGCGCCATGGCCAGCTCCTCTACTCGGCC
TTGTCCTTGTTTTTCTTCCCTTCATGACCTGCCGAGGCTCCCTCCCCAGCTACGTCTGTG
GTCATCGGGCATGTCAGCTGCCGCAGGCTCGCCTCACCCGGCTTCGTCACCAGTCTTCGC
TCGACGCGTCCTTATACTCAACATGGGGTTTCTCTGCTATAACATTGGCTCGCCGTGGCC
TGGTCGATTTGTCCTCAGTGTCGCGCCAGCCGTGCAGATCTTTCCATCGCGTTCGAACCT
CGCTATCGGCCCACCGCTCTCGTCGCCATGAAGACTATGCAACAGCGCTTGGTCTCAATG
GTCTGTTGATCTGCATAGGTGGTGGTTTGGTTAAGAGTGGTGTTGATAGAAGCAGAAAAT
GAATTTTGTGTAAGGCTCGCCTGGTGCTCGACGAAACGCCTCACCCACGAAAGCATCGTC
GTTTTTGGAAACTTTCGCATCGGTTGGTAATAATGTGCTCGCTACTTCTATTAATTAATC
TAATGGATTAGATGATATAATATTCGCAATGATTCTCCTGTATGTCATGTAGTAATGCTA
TAAAGTCTAATCTTAT
>Z27kG1_10797
CAGGAAGCCTCCACTCCTTCTCCCTCTTCTCTCTCTTCTCTCCTCCCCTTGCTCTTCTCT
GGCCGCCGCCACTTGCCCGGACTTCCTGCAGCCGAGCGCCCCTGCAGCTCCCTGCACCTT
CATCCTGCGCGCTCCAGTCGACCGCGCACTGGGACCAGCGCAGTGCCCAGCCGAGCAGCG
CGACGCCCGGTGGCGTTCATGTGCTTCTCGGACTTTGGCCGTTGGATGGTGTACTCTGCG
GGATCCGCAACCTCCTACTGAGCTCCCGCACAGAGGGGCAGGCATGTGAGGCTTTCGCAG
GAAGTGCAGGCAGCCGGCCGTCGACACCAAGCAGGCCTTGCGCTTATGGCAGCCGTGGTG
CTCGGTCTTATCACCAGTGGTGTCGTTAGATGCCAAATGCAGTTTGCTCTGCATGGGGAT
TTTGCTTTCTGGTGTCTGTCCCGTTGGAAATGGGTAGTTCCTGAGTGACGAACAGACTTC
CCATGGCAGCTATTCTGTTGAGGATGTGCGAAAGGTGCACTGCAGAGTCTGAGAAGTGAG
AAAAAAAAATGACAAGTGCTGTTTACCGCTCACCCATTTTTAACCAATGCCACGGTGATA
CAATTATCTGTGCTAAAGGGACAATTGTTTCAACTAAACCAAGCACCACAGTTGGAGGCC
AGATCCTTGGAAGGCAATATTGTGAAATTATTGTAACTTGTGTGCTAAAACGAGATACAA
TTTTGCCTCGCCCTGGAGTGATGTCGCTGGTGGTGCTTTTGTGACTGATCATCTCTGGAG
CTTTTGTGAATGATCTAGATCTAGCTATCTATCTGTAAATGATCTAGTTGTGAATGATAT
TATAATTGTGATG
>Z27kG1_10185
CATATCCCCAGGCAAAGGCCAAGGCCAAGCGAGACAGGGAGGGAGGAGAAGTAACCAAGT
GTCTCAAGCAACCTACCGCCCGCCCGCCCGCCGGCCGCTTCATTTCCTCCACTCCACACT
CACCACGACACACCGCCCTCTTCCCTTCTCTTCTCTCAAGAAAGAACCAGCTAGCGCGCG
CGCGCACACACAAGCCTGAAGCCTCCCCATACCCGCCATGTCTGCGTCGCCGGAGTTCTA
CAAGCCAGCGCCGCCGGCGTTCTCGCCGTGCAGCTCGCCGCTCCTGCTGCCCGGGGCAGG
GGCGGCGGTGGGAGCAGTGGCCGAGGAGAGCGCCGCCGCAACCGTGTCGCAGCAGGAGGA
GGAGGACTACCGCTGCCGGACGCCGACGGGCGGGGAGAGCCAGGTGAGGCCGCCGGGGAC
CTGCCCGCCGGCGCCGCGGAAGCCGCGGGCGCCCGCGGCCCCCGCGCCGTGCCGGAAGCG
CCTGTTCGAGGTGGAGGTGTTCAGTCTGCGGCTGGAGGAGCTGGAGCGCCTCTTCTGGCG
CCCGCGCCCCGCGGCGCCGCCACCGCCGCCGCCGTCCGCCCAGAAGAAGCGCCGGAGGGT
GGCCTGCCCGGAGCCCAAGAAGAGATAGTAGCTACCTTCGTCTGGCAGGTGCTAGTCGTA
GTAGTAGTACAGGTCGTGTAGCAGCGGTAGCTAGCTAGGTGCAGAGCCAAGTGGTTTTGG
CTTGGATCGATCACATACAGCAGCTTATTATTAGGATCGGAGGTCCATGGTAGGGGGGGT
GCTTAGGAGAGGACTGCTGTACTTGTACTGCTACAGCTCGTCGGCACATCTCTCTAGCTA
GTTTCCTCTATCTATAGCTCACAATCAGTTCCTGTAGTTGCTAGATGCTGTTCAGTGTGT
GTATGTGGTGATGATAGTGTCATGGTGTCAAAAGGTGTAGCGCAATACTAGCTAGCTAGC
TAGCTGTAGGCACTAGGCAGGAGCTGCATGCCCTGAATCTCCATTCTTCCATGTAGCCCC
TGTGTGTAACGAAGAAGCTAAGCTCACTTGTACCACTAGCGTCATATATATATACTCTCA
TTCACTTGTTACGCGATC
>Z27kG1_19780
CTTTGCTCCTCGCCTCTCTTCTGGCTGCATGGCCCTTGCGCTCGCTCAGCTTGCTAGTGA
CCAGCACATGGCGCTCGGCCTCAATTTCGCCATGACTGTGTCCCTGCAGCAGCGCCGTCC
GGCCATCAGCAGCATCGGCGAGCTCGCTTCGAGCTCCGTCCATGGCCGCGAGTCCACCTC
CGCTGAGCTGCCAGTTTCCAGCTCCTCTATCATTTGCTCCGGCGTGCGGGCGTCACTCGT
CCGTGATCCCAGCCGTGCTAGTTGACATGGTCGGCCATTTTAGCCGGCATCGCCACCAGC
CGTCCGTCGCCTTCCTGCTCCCCACGCCGACGTCCAGTGCATCGTCGCCAGGGTTCGACT
TGCAGCTTGTGCAAGCTGCTATCGAGCTCGCCCGGCCATGGCGCTCACGCCCCAGCCTTT
TGCCTGCTCCTCGCACCGTGATTGCCGAGTTCACCGGCAACAGCAGTCTCGTCGTGCCGC
AAACTGTGAGCTGGGTCTCCGCTGTTTTCGGCGGTCGACTAGCTCGCCAAGGCGTTTTTC
ACCAGTGAAGCATACTTGTCATGCCCAGTGTCCTCGCCGTGTCTGTAAAGCCGTTGTGGA
GTTGTTGTTGTTCGCCTCCACGCCATGTGAGACAGCGTCGTCGATCCCTTCAAGGTGCTC
GTCGTCGTCTCCTCATCGCCTTGCCGAACGTCTCGGACCACACCAGCCTGTCGCTGGAGA
AACATAGTGCAGTACGATGCCCCATCAAGTGTTCGGTGTTATGCGCGAACTAGAAGTCGT
TGCTGATATCGCGGTCTTCAAGTTGAGTTTATTTTATTGTTTATCACGTGATGCAGAAAA
CGAGTCAACTCGACTGTAAGATGATGTAATGGGTGGGCTACTCCACAAGGTAATGCTGAT
GGATCAACCTGAAGAAGAACCGACTGAACAAGTGCCAACACAAAAGGATGGTCGTCAAGT
GGTCGTCATCTAACAAACACTTACGTAGTGTTATTCCAGAAGGCGAGAATCCAGATGTGA
CGTGCGAGTGAATACCAGTCAGCGTGAACAGTACGATGTCACTGTTCATCTATTTATAAG
CACAGAACGCAGCCTGTGTAGAATTACAACCATGCCCTTAACATTTACTATTGACTTAGG
GATAATATATCGAGGACTAGACAGTCTTTTCCCCTTTAAGTCAGTTTCATTTTCCACCGC
TAAGCCGAAGCTTTTCCACAGGTGGCTTCGGAACTGGTTCATGCTTCTCTCGAACCACGC
TCTTCATATCATGTACAACTTCATCCCATGTCCGAAGGTTCCTGTACATATATTATACTT
GGGAAACATGTTAGTTGTGTTTTGAGGACCTTCGGAAGACGAAGGCCCCCAAT
>Z27kG1_19138
GGACTCCAGGTCTAGGCGTCTAGCTCTAGCTGTAGTTGGAAGTTGGAACAGCTCGGTGCC
GGGCGGTCGCCTGTCCAGTGCATCGGCGACGGCGTCTACGCTGCTAACAGCACCTACCAA
GCCAACCTCCGCCGCGTCGCCGCCCTCCTCCTAGCCGAGGTGTCCGCCTCCCCCGGCCAG
TTTTACTACACGACCCATGCCGTCGGGTACTGGCCTAACCGGTTGCTCGCCAGCTCCTTA
TGCCGGCGCCGCGACGTCAACGGCACCCACGTTGGCTACCCCTGCGCCGACTGCATCGCC
GGGGCCTTCCTCGAAATGGAGAGAGCGTGCCCGTACCGCAGGGAGGCCTTCTATATCGAT
CGCAACTGCAGTGTCGAACTTGCCGAGATTCGCATCTTCGGGACTGGCGGCATCTTCCAA
CGGAACATACTGATACAAGCCATGGCTTCGGGATTGGTACTTCAAGCAATTGGATTTGCT
TGGCTTTTCTTCTTGCTATTTCAAGAATGGCGCAGCCGGAAAAGAGGCAACTTGATGCAT
TCCACCCCTCTTTTATCTGGAGATGAGAATGTTGGCAACATGTCTACCAAGGCGTAACGG
CAAATGTTGCATACTTGCATGAAGGGATCGGATTTTCTCTCATCAAGGGAATAAAGATTA
AAGAATGAATACTTGCTCTCCAAATTGCAGGCCTTCAATTCGGTCGTTTAATTTCAAGCC
AGCTGAAATGTTCATTGTTTTCACACATTCTTATGTTTTCATTGGAATTTCATTCCCACT
TGTCCTGTTCCTAGCTTGAAATGTACATGTGAATACAAAAAAAAAACCAAAACTTGCCAC
GATTGGGCAGTCGGCACTGAAACAGCAGTGTACCATATTATAATGTATATACGTAAGAAC
GTAACCTACTAAAATGACTACTTGTTCTCAATTGCAAGATCAAAACAGAATTACAACCTT
TATTTT
>Z27kG1_09763
GGTCACCAAACTAAGAAAGAGGGAGAGCCGTGCCGGAGCGAGAGAAGAGGCTGTCGTCGT
CGCCCCGTGCATGCGATGTCGCTCGGACTCCAAGATGAAGTCGGGGGAAATCGCCAGCAT
GAGTCGAAGCTCGTTGTGGTGTCTTCACTCTTCAGGCAGGGAGGATCCTCGGTGCTCGGC
GAATTGCTCGCCGAAGCCATCTCTCCGTCGTAGGTCCGCTATGGTGTGTGGACAGCTTCA
TCGGCGCCTTTAATCGCTGGTGAGTTTCCCCTAAACATATTCGCTATGATCTCTGCCTTG
TGTAGCAGCTATAGAGAGGAGTTGGGAGCACCGGAATGCTGGGTTCAATGCACTCCGACA
AGGCGCCACTGCGGAGGGCGCATGAGCTCTACTCCCCTCGCCGTCGACAACAGCGGGGAG
CCCTAGCCATTGGTTCTCAGATGGAGGGATAGGATTAGAAGCTAGGAATACCCCTTCGCT
TCATTAAGTGCTGACCGTTGACCTTGATATGTGCGGTTCTGGTGCACGCACCTCAAAAGC
CGCAAGATCGATCTAATCTGGACCTCCAGATGGGGATCGTACGTCTTAGCTTCGATGATA
CCCCTTCGGCTGAGCCAGATTTGCTAAAGAGTGTCTGTCATGTTTATAAATAACCTACAG
TCCGCAGCTATAGAAAGAACTTTATAATTTATAAAAACAACCCTACAATCTTTGGTTTTA
GTACCCGCACTCTAGAGTTTTTTGATAATTATAAAATTAATTTCGAAATCGATTTTAATT
ATAAAAATAGTTCTAGGAACTTAGTTAATTCATAACTCTCTTGTTTTAACTCCGATTTCA
GTGGTTTTTGAATATATGGATTCATCTTGACACATAGAATAATATTATGTAATTTGTTTC
CATGTTTGGTGTAAAGTTATTTTTATTTATTATTTGCCTATTTGTATGCTTTGTTGCGAA
TAGAAAAGTGAGGTTACGAGGAACCTAAACCCTAAGTGGATAAGTATCTGGAGTTGTACC
AAAAAAGACAAGTGTGTCCTTGATCACATTCTTGACCTAACAATATTAATGTTCTCTCCA
TGCACTCAATGTTAGGTTAAATTGATGGGACCTAATAGATTATGTAGTCTTGTTTACCGT
ATGTCTTGCTTATAAATGAATTATTGGGTAGAATTGTTATTGCTCT
>Z27kG1_20720
CGAACTCGAAGCTTGCGTTCTTGTAGTAGAGGTCGGCAGCAAGCGGTAGAGCGAGAGGTC
GAGAAGATGAAGAGCAGCACTCTGTTGGCGATCCTAGTTCTCCAGGCCCTTCTGGTCTCT
GCGGCCGTGGCCAAAGGACCTGCAGGGCCGACGACGAAGAAGCAGTGCTGGTGCGGCGAG
TGCACCAGCTGGTCGGGCGTGTGGACCTGCGACGACCTCCTCACCAAGTGCGCCGCCACC
TGCAAGAACTGCGTCCCCGTGTCCACGGACAAGGGCACCACCAAGTACAGGTGCCGCGAC
TTCCTCCCCGAAAACTGCGGCTGCAAGATCCACTAGACTCATCCACAGCGGCACAGCCGA
TGGATCCTTCCATGCTCCTCCGTCCGTCCGCCTTGCTATAAGCAGGCAGGCAGCCACCAA
TAAGCTAGCTCTTGCTGTTGTTTTGCATGTTTGATTGGGTGTCCCTTCCCAGTCGAGATG
GAATAAAATAAATGTCAGGCGC
>Z27kG1_24187
CTCCTCTCTCACGGGCTTCTCTCTCACATCTCGTCATGCCGCATCGTCCCACGCGTCCCT
CCTTCCGTGGTCTCACCGGCGACCCCCTCAGCACAGCACCTTGCCCGGCCGGCTGCCCCT
CCGCAGTGCCTTGGCCCCATCGTTGCCCGAGCTGCATCTCCCGCACCCTCGTCGCCTGAG
CCGCCACTGTGCCTTGGCCCCACGAGCCGTCATGCCTAGCCCCGTGTGCAGCCGTGCTCC
TAGTCCGTCGTCGTGCCTTGGCCCTACGTGCCGCTGTGCCTGGCTCGCGCCTGCCTGTAT
TCGCCAACCACTACGGCGAAGACTAGTGGTTGCTTGAGATCAGCGCTGGTTGCCTCGGCT
CTAGGCAACCGTTTGTCATGGAGACAGTGAAAGATGATGATGCTGCAAAACTGGGTTTGA
TATCAGGTAAACATCTGCTATTCGACACTTCTGTAATAGTAAGCAGAAAGGAGCAAGTCC
TCATTTTTTATATGTGCAATGTTGCTTTCATGCTACACGAGAGGGGTGAATGCTAGTTAT
AAAACAATGGATTATTTGACATAATGTAGATGAGATTTTCGCAACTATTCTTATGTACTG
CAATATTTGAAATAAACAGCCCTTGCAAGATGTTAGGGTCCTCCTAAAACATATGAATGA
CCATTGGATTAGTCTAACATTACTCTTTAGGCTTCCTAGACCATGTAAGCAGTCTTTCAC
AAGTCCACGATGACTTTATTTAAACATGGAGTTAGCACACATAGGTAGAGATAGTAATGG
AGTGGTAGTTGTTAATTCTTGAACTATTGAATTTGGCAAGGACATCGGTTATTGAATTTG
GCAAGCAAAGATTTATCCCTGATTTGGCAAGGACATGTTGCAGAAATTTACATGGCGTCC
GTTTTCCCATATTACTATACTGGTAAACTAAAGCTACAAAAATGGAGGCAAGCATATTAA
CTCGTTTAATGCCACGTTCACAAGTGATATCCTAGAACTTTAGTTTTAAATGTTACCGGT
GCCAGCTTCCAATGTTTATTATACTTGTTTGCATATTGATATATTTGTTCAAGTTCTTCA
AGCTGATGGTGGTAAGTGTGCTACCTTCCTACTTTCAAGCTTACAACCTTGTTTAAATGG
AATTGTTTTGCGCATGAGGTCTGCTTTTGGAAACATCTTCAGTGCTAATTTGAGACAAGC
TCCTGCAAGGCAAGCTGCACTGGGCACAGGGATACTAAACACTGTTGTTTGTGCTTTTTA
TGATTGAGGAATACTTGAAGAAGAGTACTTGTGGTCTTTATCTTGTGCTGAGATGCATGT
TCTTTACCTACCGAACATCAGACCCCTCCAGCTACCTTGCTGACGCGTGAACGAGAAGAC
GGGTTAGACTTTGTCGAAACCCTCTTCGCTAGTGGAGGTATCGACCATCACTCGTCACTG
TACCCCGATGGTGATCGACGATCATGAGCTTCCATATTATGTGTTGTGATACTTGAGACT
TTTATTATGACTATGTATGAGATATTGTCTCTTATTAGTACTGGATGAGATGTGTGTTAT
TATGACTATGGATGAGAATTTTGTGATGTAATTGATGAGACTATGGATTT
>Z27kG1_15820
CTAGCGAGCCAAGCCACCGACGGCCGACGTCGAGCCTCCGCGGCCGAGCCTCCGCCTAGC
ACCAACTCCGTCGTCGATCGTCCTATGCGACCACGCCCCCGTCCGCCTTCCGTCTCCTGC
CTCCACTGAGTCGCGGGCGCGACATCGGGGAACGCCAAGGCTGAGCTTCGCCCATACGCC
TACCGCCCTGTTATGCCCCGAACCGCCGTGCTGAGGTCCGCCCAGGCCGGGCCAGGAGCT
TCTCCCGGCAGACCCACCCCCGCCCAACGGAGCTCCATGCCTCCGCCCAGGGCCATTGTC
CGAGCTACGCCCCACGCTCCTGTCCAGTGCCCTGGCCACTTAGATGGTTCTGCTCAGTCA
TGTGTCTGGTTCAACAACTTCAACTTCAACCAAGGGACGCATCTATCACAAGACGTATGG
TTGCCAAATGAATATAAGTGACATGGAGATTGTGCTTTCTATCATGAAAAATGAAGGTTA
TATTGAAATTGTTCCTCATCCTGAGAGTGCATATAATATTTATCAACACCTATGACATCT
AGGACAATGTAGATAATATTTATCAACATGATACTGATGTATCCTTAATCCTTACTGTTC
TCCATATATTACTCCCATGGTACATTGTTGCTCTGGAGATTTTCTTACCTATGCTGTTAT
GATCATAACTAGAATGACCAATTCGTTGAACAGGAGTGCAAGAAACTTGTCATTGTTCAC
CTATCCGAGAGTATTTTGTTGTTCTAAGGAATTTAAAACTGCTTGTTGTTCCACTATTTG
AACTCTGCAACAATGTTCAGGTGATGCAGCATTCATAGTCTCGTTGTCGATGGTGTCCGG
CTGAAACTTTGGAAACTTTACACATCCATTGAGTTCTCGATCTGGGAGCAGTAAATTTAT
CTTTTTTGAAGTAGAGATTGTACATGGCATTCTTGTTTTATCTATTTTGTTTCGATTAAC
CTTGTTTGTCTTAAACTGCTTACATTCCATATATAGGTTACTGCCTCCATTCTACAGGGT
ATTGCTAGTATGATGATTGAAATACACAATTTATTGATATTCAGACTTAATATATTCTTG
TGAGCCTTTCCAGCCATAACTGTTGTACATGGTTTTCCTTCTTTTGTTTGGCCATAACCA
GTGTGTGCTAATATTGTATATTGTGTCATGCTTTCAAGTTTCAAGAATTTATTAAGATTT
TGTTTCTAAAACCTGTTTCATGTACATTGATGCAGCGATACGGGTCTGCCATCTCTATAT
GACATTTGGCTGTAAATGGATTATGATCATAGTTGAATAAGTTGGAGCGTCAGGTCAATG
GTCCCCCCAATAATTAAACTAGATGGTGGAGTGGAGCTTTGTTTTGGGATGATGCAAGCA
ACTTTTATGTTTCAGAACATTGTACTCAACTGATGCTTGTGGCCGTTGAACCTATTCTAC
TTACTTTTGGATTTAAGTTAAGGATAGTTAAAAATATTTGATGTTTAATACTTGTGTTGG
ATGTTTTATGTGTCAATTCTATGTGGATGCTAGAAAAGTTGTGTACACTCATGTTATTTG
ATGAAATTGTATGCACGATTTGGTTTGAATTCAATTGAATATTGATTTTTATTAATTAC
>Z27kG1_21962
GCAGTGCAGTCCAGTCCAGTCCACTGGGCCCCTACACGACGACGGGGCGGGCCGGCGCCT
GTGGACGATGGATGGCTATATAAACCGGCCGGCTCGGTGTCCATCTGCCAACGGCGCCAC
GGCGGCGACGAGAAGTGGCGAGCCCCGAGAGCGGGTTTAGTTAGAGGCTACGGGCGGTCG
GGCGCGGCGGCGGCGGCGGCCATGAGCAGCGGGAGCGAGAGCACTACCGCCAGCAGGTGG
CCCGAGCTGGCCACGCTGCGCGCGCTGGCGCGCGACGCCGCGGAGCAGCTTCGGCTGCCG
CGGGCCGGCACGTCGGCGTCGGCGTCGTCGCCGTGGCGCGGGCGCGAGGACCACCTCCAC
GGCCACGGCAAGACGGCCAAGGTGATGCACCTGCTGCTCTGGGGACCCAAGTGAAGCGGC
GAGAGGCCACCGTACCGCCGGGCTCTCCCGCTGGCGTTGCTCGTTTTGCTCTGCCTGCAA
TCCGCCCCGCACGGACTGTACTGTACCTATATATACACCTACATACTACGACGTGCACCT
GTACTACGACGTGCTGCTGTACCATACTAAATACTAGTGCGCTGCTGCTCCCTTGCCTTC
TTGCTTGCACC
>Z27kG1_06089
GTGAAGATGAGACTGGACTTCTGCGAGCATCCAGTCACACTTGCGTCCGTGTCACGTAGA
CTGACTTGCCAGTACGATTCATTAGCATGTTTTCTGCTTAGGTTTTGCGTAATAGTTTAG
GTGTGAGTTGGTACTTGGTAGATGGTAGGTGTCACCTTCCTGTGGCTAGTGCCGAGAAAA
ATGCTTGGTCCTGAGATGAGGTGCTGATTATGTACAGGGCAGAAGCAGTCTGGAGCAGTT
ATTATGTAACAGAGTGAGACGAGACAATTTGAATGGCACATGAGTTCTCT
>Z27kG1_13005
GGTGGATTGGTCAAGAGGTGGTGCACATCCAGCCACGTTCGGCAGGGGCGATATCACGTT
GGAGTTCCTGAGGAGAGTCCGCGAGGGACGGACATGTCTACACAATAACCAGAACTCAAC
GATGTGCTTCTTGTTTGCGCGTAAGTTCGCTCCAAGTACATTGGAGCCGTTGTTAGAGCT
AGCGCCTACTGTGCTCGGTTTTGGTTGATGGCTGTGTCAGTCTGAAGAGGTGCCGTCTGT
AATTTTGATATTAGATCATTGTAGGATTACACGCTCGCTTGGAGACATGGGCTCAGATTG
ATGGATGGAAACGTATAGTGTCCCCCCTCCGCTTGTTCATTATACATAAATCTGTTTTGT
TTTTGTACAGTAATGGCGTGTTTAGAGGCATATGTACTT
>Z27kG1_01235
AGAATGTAAACTAACCTAAAACAAAACAGATATCATCAGTAAAGAATAGTGATTTTTCTT
GTTCTCGCATTCTCTTCCTAAAAAATTAGCATCCGACGCGTTCTATCCTTCCTCAATCCA
TCTCTCCGTGTGCATTGAGGCTCCACGTTTATGTTTCCCACGCGTACGGCTGGAGGGGAT
GCCCATACGAAGATAGCGCAACGCTCATACGCAGGTGCAAGGATTGGTGCTTTTTGTAGT
CCGTGAACAGTGAAGACCCATACGCAGGTGCAAAGTGGGCCGTCTGGAGAACGTTTTTTT
TAAAAATTGAGTCTAGTCTTTTTTTTTCAAATTTTGTTTAAGTAGACTATTGGAGCATAC
ACAATAATTTGCCTCTAAAAATTTAAATGTTAGGGACACGACGACGACGACGACGACAAT
GAAAAACATTTAAATGTTAGGGACACGACGACGACAATAAAAACCATGAAAACGAGTGCT
TTATACAGTAGATAGATAGATAGATAAATGTTAGGGCCACGACGACGACGAAAACCATAA
AAACCGATGCTTTATATAGTATATATATATGTTAGAAGAAGCTTTTAATGCAATACAATA
ATATATTTCTTTTGTTTTGCTCGTAACGTTTTTAGATTTATCTCAAGTGTTTATATTAGT
ATTATATATCAAAAGTAATTAAAAGGTCTCTATTTTAAATCTTGTCTTGTCTGGAAAAAA
AGAACGTTGTGGCATGGGCTAGGGCTACTGAATTGAACATGTCGTAGATCAAAGATGAAC
CATTTCTCGTTGGGTGAGATGAAGCGCTGAACCGTGCAGCGGCGTGTGGATAAGCCGCTT
GTGGACGGCACGAGCTTCCGGTTCCGGGCCAAATACGAGAGCCGGGAACCCCAGAAGAAT
CCTTGGCCCCGCGCCCCCAGACACGCACCGCACAGCCACACGCGTACACCCGTACACCGT
ACGCAGCCATGGCATCAGTAGGCTTCGGCACGGTCGCGCCGGCCGTGGCATCATCGCCGG
CGGCCAGGACGACGAGCATGGGCCGCCCCTCTGCGGCGCACGTCCCTGCGGCGACGACCA
AGTTCGTCGCGGCGGCGGCGGGTAAGCGGGTGGAGGAGAAGGGCCTGTTCGACACCATCT
TCGGCGCGCTGTACAAGGAGGAGCAGCTGCTGGAGACGGACCCCGTCCTGAACAAGGTGG
GGAGCAAGGGCAAGGCCGCCGCCGCCCCGGCGCCCAAGAAAGCCGCTGAAGAGGGCGGCA
ACGGCGGGCTCAGCCTCGGCGGGTTCTTCTCCAGGCCCAAGAAAGGGTGAGGATCGTTTT
GCGCTGCTCTTACTTTCTTGTACGTAATCCTTGGATTGGAATGGACGGCTCGCATGTTGT
GTGTGTATATATATATGGCACAAATGAGAGCAGAGCACCAGCGTATAACTAATTCCTTCC
TTTTCAGTTGATCTCGCCCTGTGTTCTGCAAGCACACACCCCAGCCAGCATCAGTGGTTC
ACTGCTGGCTGTTGATCATCATCATCATCACTAGTAAATGTAGCAGTTGTGTGTCTATGT
ATAAATGTACTGAAGCTCGTGTAGCACCCTGGCTCTTGGATGAAAGCCCATTATTGTTAC
CAGC
>Z27kG1_22324
CGCCGCCTCAAATCAAATGAAATCGGGCCTCCTCCGCACTTCCCCAGTCCAATTTTTTTC
GCTCGGGAGTACCGAGCTTGTTGGGTCCTTAACAAGGGCGGGCGTGCATTTCCCGAGGCA
CCATTCATCTGTGGAATCCTATGTCTTTGCAAGCTCCCAAGGGCAAGAGATTGTCGTTGC
TTTAGGGAGCAACGTGGATGATACACAATCAGTACAGCACCTGATCAACCACTGTTCATA
TATTCTGTTGTAAGATGGACAACCAAGCTTGGACGACATGATTACGATTTATGCCAAACT
GATGAAGATATAGTCCCAGACCAGTTGATCTGGATGTGATATTTTATGATAAGCATCAAA
CGAACGGAAATATGAGAGAGCATTTTTTTTTCTAGCTCCTTTTGATGGATCTTCTAGGAT
CTCTTGATCCTTGGATCAATGCAAAGTTGGCATTCTCTCAATATGCTGAAATGTGCACTT
TAAACTGTGGAAGAACCTTCATGGAGAGCCTTTGTTTGATCATAAAAGAAGGCCTAATAA
TAGTGTTGCCTGTGGGTCATGGCCTCATAGACATAATCTGAAGCCAGATATCTTTAGTGA
CAGGTGGAAATTCTTGAGTGGATGCTGTTTTTCTGAGGTCAAATTGCTAACATCTGAACA
TGCAGATACAGTTGGCATTGGCACTCGATCCACGTGCCATTTTGCAACAAGGCTCTCAGA
GGAGGAAGAGCTTCAAAGGTTGATTCCTGTGCTGGGTGCAGTCGTTAAAGATACTTGAGA
TAGAAAGAAGCTTATCCATGAATACAATTATATGCAGAAGTGCAGGTGAAACTGTAAATC
GAGGAGCATATATAGTGAATGATGTATCTCGCAGGTGCCTTAACCTCTGTTTCTCACATT
GTGTGTACATGGCAGGGGATCTATTCACATTGCATAGGCTACAATCTGGGTTTATATAGC
CTCTGAGCAATACTCAAGTGTCTTACATGGAACTGGCAGAGAACTTTTTGAACAGAACAG
TTGGAGATCTCTTCTATTAACAGAGAAGAATAAGAACCCAAAAAAAACTGTACAGGAAAA
AAGGAATCAAGCAGAGCTAAACAAGAACATCACACTAAGCTTGAAGGGAAGATTTAACTC
AATTTTATGGCTTAATGGAACTGGCAGAGATTCCTTCGTTGAGAATATTGTTGACCCTTC
TAAATATTCTTAACAGAACCCTCAGCTTCTTTCTGGTGTGTCATCCATCAGAAGGGAGAA
TTGTCAAGGGAGCATTATTGCTTCACATGTACTAGTATGTTACTTGAACCATCCAGGAAA
AAGGATTTCAAGGTGGGATGTGTGTGAGTGTGTCAATCCCACATGCAATGGTAGATTTGA
TGTTG
>Z27kG1_00656
CCCGTTCAGCTAAACCCTACCCGTCTCCGGCGCCGCTTAGATCCATCACAGACGACGCTC
GCCGGTCCTGAGGAGAGATGGCCGACCCGAACTCGCAGCCCCTCGCCGCCGCTACGGCGG
ATGTTTCTGCAACCTAACATCAAGCTGCGATGACCGCGCCGCAATCGCACCGAGGCGCTG
CGGTGGCGGCGGCGAAGCAGGGAGCATGCGCAAGCGCAACCATGGTTGTGCCGTCGTCCC
CGCAAGGCGCTCCCGGGTTCGCGGTGGTGTCTCAAGAGGCCGAGGACGTGGCGGCTTTAT
CGTCCCCTCTAGGTCCTCCCGGGTTTTGGGTGGTGCCTCAGCAGGTAGCGGTCGCGCCAC
AGCAAGGTGCTCCGGTAATGGCGCCGCCACAGGGTGCAACCATGGTGCCTCCGCAACAGC
AGCATTTCGCGCCTGAGATGGTGCCTGGCTCCTAGGAAGTCATGCACATGCTCGTTCAAG
CTACGCCCATGGGCATGATGATGGCCTCGATGCCCCTGCAAGCCCAGGCTATGGTTGATC
ACCAACCTGCTCAAGGTATGGCGCCATCCGTCCATGATGGAGGCGCAGCAAGCTCAACCT
GGACACACGACGCATGACGACACCACAACCTCTGCCACTCGGCCCTTCGTTGACGCAGCA
GCAGCCTTCACAAGCTGATACGATTATAATGGCACAACCGCCTCTGCCTTTCGGCCCTCC
ACCTGCAATGCTTCAGCAACAGCCTCCACATGGGAGTATGGGACCGCGATGATGGTGGCA
CAATCACTTCTCACTACCGGAATCGTGTTCTTTGCCGAGTGTCTAAGAAACTCGGTAAAA
GCTATTTTACACTCGGCAAAGTGTTTTTTTGCTGAATACTTTTTTCGGTTTGCCGAGTGT
CAAAAAACACTCGGCAAATTAAGAATCGAAAAAATAAAAAAAAACAGCAAAACATTTTTT
AAAATTCTAGGAACAACTCTCCAACACTGTCTATTATCAATTGCTCTATCATTTTTCACT
ATTATTTTGAATCAAAATTTATATGTTTTATAAATGATGAGATTCGAACTTTCAACCTCT
CTCTCTCGCGCATACACTCCTATACCACTACACTACTACACAAATTATGTCTATATTACG
ATTTCATTTCCCATGTACTATAACAAATCGAGAGTAATTTGACTATTTAAGGCACTAAAT
GAGTTCATTTAAAAATGTGACCAACTATAAAGTTGCATAACTTTTTGAGATCTACAAGTT
TTATTTTAATAGTTTCTACATCCGAGACCGTTTACAAAATTTGAATTTTAAATTTGAAAA
CTTCACACGAATTTTTCAAAGATAAGATGATTTCAAATCAAAAAAAATTGTCAACTACAG
AGTTTCATTATATTTCAAGACCTACAACTTTTATTTTGGTGGTTTTTTCATCCGAGATGG
TTTGAAAAATTCAAATTTCAAAATTCAAACATAGTTTTGTATAACAAGATGATTTCAAAA
CAAAACATTGTCAACTACAAAGTTTCATAACACTTCAATGCCTACAACTTTCATGTTGGT
GGTTGTTTCTTTCGAAGTCGTTTTCAAAATTCAAATTTTATTTTTTTAAATTCAGACGTA
GTTTTCGTTGACAATATGACTTCAAATATAAAAGTTGTCAACTATAAACTTCTATAACTT
CTTAAGATCTACAAAGTTTATTTTGGTTGTTTGGTCATTTGTTTATCTCACATGATGGTT
CTAACAATATGCACAAATTCTATACGCCTCTCTCGTAGTTTCATAAACTACGAGAGAGAT
ACGTTTTATGAACAAATTTATTTTTATTTTGTCATATGAAGAAATGTTCAATATATAAAT
TGTACATCATGATGAGTTATACAAATTTATAGTTGAAAACCTTTTCATTTGAATTAATTT
ACTATTTAAAAATGTGATTTTTAAATTGTTTTTGCCTAGTGTTGGAGAAAAAACACTCGG
CAAAGAGCTCTTTGCCGAGTGTTGTATTTGTGACACTCGCCAAAGAGCCTGCCAAGTGTC
AAAAAAAGACACTCGGCAAAGAAATTCTTTGCTGAGTGTCAAAAATAAAACACTCGGCAA
AAAGTTTCTTTGTCGAGTGTTTTCTTTTACCGAGGGTTTTTTGCGTGGCACTCGGCAAAT
AACTTCTTTGCCGAGTGCCCGAAAAAAGCACTCGGCAAAGAATATGACAATCGGCAAAGA
GCCAAATTATGCCCTCCATTAGTGATGCTGCAACACAATCCACAGGGCAACCAGGTGATG
GTGGCACAGCCGCAATTCGTTGCGTCTTGACCAATATGGTTTGTGATCAACTTCTAGTTA
TGCCTGATTACTATTTTATTTACGTGATATCAGTCCCATATGTATGATTAACAAAAGTTC
TACCATATATAGATGTATTCAAGCTGGTGTAGACTAGGACTAGATTTTTACATTTATTTG
TTGTATAAATCTAGAAGAATAGAAGATAAGCCATATCAAAACCATAGGCAGTGTCTGACT
GGCTTGTGTCATTTGTGCAAGACGACAGGAGCTTTTACGATTGAGGTTCTTATATGGGCT
GATTGGACCAGCTGCCCAGAAAACAAAAGCTCATCTCATATTTTGTCTGTTCTGTATTTT
CTTTCCTTTTCCCCCTTCCATCTTAGGACAGATATGCACTCAGCATAAGCATTTCATTAA
TTTTGAACCTGCAGTTCTCTCA
>Z27kG1_19143
CCCATCTCAATTCTCCCACCCGGCCGCCGGCACCACACGCGCGCTCCGGGAGCCACAACG
ACCGATGGCGAGGGCGCGCCTCCCTCTCCTCCTCCTCCTCCTCGTGGCGTTCCTCGCCGG
CACAGGCTCCACGGCGGCCCGACACGCCGCGCCCGCACCCGCGTCCGCGCCCCGGGCGTC
GCCGTCCATCTCCGCGGCGCCCGAGTACGGGGCGCCGCTCCCGCGCCTCCCGAACCAGCA
CCAGCGCCCCTCCGCGCTTGCGCCGTCGCAGGCGCTGGCGCCGGACATAATGCCCGTGCT
GCCGTCTCCGGCCGAGGACGGCGCCGCGCCGCCGCCCGACGCGGACGAGCCCACCATCCC
GTCCAGCCCCAGCCCGCCCAACCCGGACGCGCTGGAGCCCGCGTGGGCGCTGGCGCCGTT
CGGCTCCGCGCCCGCCGTCGCCGCGCAGTCCCCCGCCGCCGCGCCGGCCCCGGCGTCGGC
GCTCGTGCTGCTGGCCGTGCCGTGGCTGCTGCTGGTGGTGGTGGTGTAGCGGTTCGGTCT
AGCGGCGTGCGCGACCTGCCTGCCGTGGACCACGCCGGCCTCTCCACACAGCTGCTGCTC
CTCGTGGATCATGTCATGTGCATGTCTCGGCGGCAGGCGTGCAGGGTGCACGGAAAAAGG
TGGTCCTCGCGGGTTGGTCGGCCTCGGCCGGGCTGGCTGGCTCTGCAGCTCGCCTTGCCG
CCACTACTCTCTGCGTCCTCGTGAAGAACTGCTGCTTCTGCTGCTACATCTCATCAGCTT
TTACTTCTCTATATCTCCTGTAAATCTTAGCTTACTTTTCGGGTGGGGTTACGGCCGGCG
ATTTCGCTATAGACTTTTTTTGTTTTGTTT
>Z27kG1_05529
GGAAATTTTCGATTCCCCCTAGCCGCGACCTTCCCTCTCCCTGTCTCCTTTTCCCTCACG
GCAGCACTGCAGCAGCAGCCAGCATAGTTCTTCCTCCTCCCTGCTTCTTCCCTCTGCCAT
GGATGCGAGCTCCAAGCTCCTGCTCATCCAGCCCCCCTTCTCCATCTCACCATGGACGCC
ACCATAGCAGCAGGGTAGGCCGATGTCCTCCCCTGGTTTATGCGCTGGACATCTCCTTCC
TCCCACTTCATGCCGGCCCTGCTCCTCTCCACAGAGCCGAGTTCGACGTCCCTGCCATGG
TGGGCGCTCGGCGCCCGAGCTCCATTCCTCCATGCCAGCCGACGCCTCTAGCAGGACGCG
CGCTCAGCCGCGCCAGGGCCGCTCTCCCCATGTTCCCCTCAAATCCGAGCTTCCCTGGCG
TCCTTGCCCTGCATGAACTCCCCATGGGCGCTGGAGGCGCCCAGCACCGCGCAGGTGTGC
GGCAAGGCTTGACCGACGCCCTTCCCTGGTCGGCTTTGAGCATTGGGTCGAGCCCCTCTT
TTTGCCATGGCACTAGGCCCCTGCTCCTCCTCTCTTCCCCACCAAAATAGCAAGCCTCCG
CCATGCCCAAGTGTTCTCTCGAGCTCGCCGTCGGGACTCCCAAGTCGCTGCACGCCTCTG
CCCAGGCTCCAAATCCATGGCCGGAATCCTCACTGGAAGTGACGCTAGCCGCGAGCCTCA
CTGCTCCTTGTCCATAGTTGTTGTTGTCCATCGCCTTGAAGTTCCTCCGTCGTCGTGTCG
CTTCTTCGCCTCTCCTCCGTAGCACGCCCTCCCCGGCAGCTCACCATCGATCCCCATTTC
GGACTGTTGTTGCCATGTAAATGGGGTGTTCGACGAAATGCTAAGTAGGGCAGCGAGTCG
TGGAGAGCATCATCGATCTTGCTGTGCTCGTCATTTTCTCATGCAGCCCCGCCGCCCATG
CAACTCCAGCACGTCGATGCCGTCTCCCAGCTCGTCCCTACCGTGCCCATCGCTGTCCCA
TGCCTCGCTGTGCTGCACTAGCTGCAGCAGCACACTGCCCCTATGTCTTACCCTTGTAGC
ACTTGCGTGCTGTTCGACAAAATGCCCAGCAGCAACATCCCCAATGTGTAGTGTCGTCGC
TTTTTGGTGCCCTGCTCCATTCCTGCCCGTCGACGCCATCCTGTTGTTGCCACACAAAAC
AGCAGCCGCAGTAGCTCCTCCATGGCGCGTGCTCCACCTTGTTGCATCGTGGTGCCCGTC
ATGCTCCTCCGGCTTTGCTCCGCTCTCCGGTACACGTTGGCGCGTTCATCTCCACGCCAT
GTGTGCAGCGGCACCGACCGGGTTTGTTTATGGTAAGCCGATTTGTTGTTTCGGGTAGTG
TTCGATTAACGGATAAAATATATTTTGGTAATTACAATGATTCTTTATGTGTTGCACAAA
TGCGTCGTGGTAATATTAAATCGTGGTTAAACGCCTTGTT
>Z27kG1_12982
CTGGTTTCTCCTCCTTTCCCGTCGCCAGACTTGATTTCGTGTAGCTGCGCTGCTCGTTTC
TTCCGATTGATTTTGTTTTGATATATATATTTTGATACTTTTCCGTCGACACTTCAGTTG
GCTTCGTCATCTGGTCGCTGGGATTTTCGGTCTCCGATCGGTTGGTTCCCAGTAGACTCG
TTCCCTTGAAGCAACATCACCTGTTGTATCCTGAGTTCGCTCTCAACTTGTGCCCTCGGA
TTTTTCCGGCGCCGTAGGGCACGCGGCGACTCTTACATACATTATCAATCGAAAACCGAG
TCAAACCATCGGCATCTTTGATTTTTTTTCAAAAAGGAAGCATATTTTGTGGTTCGTGCT
GGCAACGGTGATGAGTCCTACAGACCTGTAATGACTCCTGCGGAGATGATCGCATGGTCT
ATAAGAACATCTAAGGGACTGAGTTGTCTTTGAATTCCTAGTTTGCACTTTTTTGTAGTC
AGCGAATGATTACGAATCCCTCTTGTTTTGTCTGTCTGGCTTCTCTTGATTTCGGTGTGC
CTGCGAGCCTTGATGGTTTGTCGGCAGTGTCAAGAATGTGAAGCAAAAACAAGCGGTGTT
CCTCTCGCTATCCGGCGCGGAATTCTCTGATGCGATTGGACGTCGAGGAACTACACTTAA
CTACTCTTTTATTTATATTTTTTCTTCGTGTTTTTATGTATTGTCAGAATTTTGTTTCAT
TAGTAAAACAGAATTGCATTTTCTTAATTGAACAGAGCAAACACTGAACACCGAACTGAA
TGGAGGAAATAGCATTCATACCTGATAAAAACCAGACTCTTGATTGTTTCTTTAGGACAA
ATGCTGCCGCCCATGGAGCAAACCTGATTTGTACTGTCTAAGTAGACCTAAGTATTTTAA
GTGTATACTGAGACTAACCAGGTAACAAAAACTAACCAGGATAAATAAAAGTAATTAAGG
ATAAGTATAATAATTGTTTTCAAATAATTTTACAACCTAATGTAGTAAACATTTTAGGCA
AATGGTGATTAAATTAATTATTTCAAACCGCATGAGTTTGATGTTGATGCTCACCTTTCT
CAAAGGAACTTGGACCTTTGCTCAAAGGAACTTAGGTGGTGGTCAGGTTGAGTTTCTGAC
GTTCAACCTTATGTTCAACCTTCTTAGCGAAAATCTCCTACAGCTCTTTAGTACCTTCTA
CTGTTAGTTCCTCATTTAATGCAATATTCTACTGGCAATATCTTCTGGAATCCTATATGA
TTCTTATGTGCGATATGAGGGTAGATAGTACACGGTGCAGGAAATGCATGATTGTTTACC
CTCACTTAATT
>Z27kG1_12414
AGAACAGGCTTGAAACATTTACGCATTGTCTTTCCACTTCTCCAGCATTTTAACCTTTTA
TCATCCTTTTCTTAGCTGCTCTGAAACATCCATTTTCTCTGTGCCATCAATGGATGCTTA
GCACAGATCGCTTCCACATATCACATGATCAATCAGTACTGGGCGTATAGCATATTGTTC
AGAAGGTTTTTATACCATTGGACAGTCATATGAACTTATAGATTGGAACCGGATCAATTG
ACAAAGTTAGTTTACTAATATAAAGATGGATACAGAATGGTTTTACTGGTTTGATACCTT
TGCTCCTTCCTATCTACCATTTCATTTTCATATGAAGTAGTACATGCATATGTTCACATT
TTTTCCTTAGACTGATCTAGAGGCAGGGCTTGATCACTAATGATTTCATTTTTATATTTA
AAACCATCTGTATAGATTCCTGTAACAGGCTAAGAGCATCTCCTCAAGAGATTAGCCAAA
TTTACTGATTTAGCTACTTTGTAAAATAGATTTCACAAAAAAAGAGTTGGGTACTCACAG
ACTCTAAAATTCAGAGTCTCCATATTCAAAAGCGCCACCTAAATAGGATTTTTTCAGATT
AGAGAGGCTTTCAGCAGCATGGACGACTTTTACTCCTTCAGGTCTGGCTTTTTGGCGCCG
CCAGGCCAGACATTTTGTTGCAGGTCGATGCTGTTGCTGGTCGCCGAACAAAGCATGCAG
GGGTAGCCATGTCCACCGGCCCGAAAGCACGCAGGCCCAGCCGTGGATACATCCAATGAG
GCAACGCGCTTGAGAGGCTTTCCAGTTTGGTCGTGCATGTAATTGGCAGTGTCTGATGCC
TCAACCACCGTGAGCAGACGTCTGGATAATTGGAGGCTAGCACCCGGTCTCCTGCTGCTC
AGTGGGGTACATGGTGCCTAGGGGCTGAGCTGCAAGACGTGAAGACGACGGTGGGAAAAC
GCGAGGAAAAGAAAAATCTTGGGCCTCCTGCCGGCGTGGGCTTGTGGTGGCGGAGAGGAA
GGCACATGTCAAGATGCACTAGCATGACTGTCTTCGATGAACTTTAACTGCTTTGAGCCT
TTGACAAGCAACGAGGCAATTTCCCGTTCTCTATTTAAGACACTTGTGTGTTCGACACCC
TTGTGCCTCGCCAAGCTAATATTCTGGTTTGGTTGGTTAGATGATTTGGCTACAACGGCA
TCTGCAACTATCTCTTGTCAGGGTTTTTAGGGACGTAAGTGCTAGCGCTCGAGTGTGAAT
CATTATTGTTGCCATTTATGTTATAGTTCGTAAACCAAACAGTTCTCTAATTGTAAACGT
GGATACCGCTTCTTTTGGCTGGTAGCCCACGACTTATTGTTTGCCCCTTCTGGACAAATA
CCTTAGCAATACAATGCTGAAACGAATCAATGC
>Z27kG1_03403
CTCTTCGACTCACGGCCCACCCACTGCACGCGCAAGCGAGAGGACGGCTCCGCCTCCGTC
CCATGGATGGCCGCCGGCGCCACCTCATGGTGTTCACGGTCGCGGTCACTGCTAGGTGGT
GGTCCGGCGTGCTAGATCTCACGCCTCCAGGGCAGGCTCCCTCGCATGGGTCGCCGTTTC
CTCATGGTGTTCACGGTCGCGCTCATCGCTCGCAGCGCGGAGGCGTCGATCTGCATCTAT
GATCAGGAGCCCTTCTGCGAGGTGGACAATGCCTCCTCCTCTCTGGCCAATACTTCTCTG
CCAGTCGCCTGCTCCCAAGGGGAGGGGCGCTGGAATACGGGCCCGCAGATGGCGTCGGCT
GTGCAGGCGGCCATGATCGACGAAGCCTCCTCAGATCTGTGCTCATCGCCACCAGGGTGA
TAACCTTTGTATCTCGATCCTGCTCAGCATCTCGGTGGTCGTGCGGTGCCAGCTGGTTCG
GTCGGGGCAGCAGGCGCTCCTGGCACCCGCCTATCCCCGAGGGCGCGACCAAAGGGAGTC
CACGACGAGGAAGCGACAGGGCCGAAATCAGATATGAATGCCATTGGAGGGTTAGTACTA
AATTCTTGTTGATATTTATAGTTTTCTCTATTTACATAGGTACAATAAGCCGGCGAAGTT
TCGTGGTGGAATCAGCAGGGTGCCCACCGGCCGGCGAGGCCCCGGCTGCCCGACCGGCCA
GCCAGTCGGAGTCGGGCCGGGTGGTCTCCGTCGCAGGGCTATCAACTTTAGATCTTGAAC
ATGGGACCCAAATCACTGGCCTGGAGCACAATACGAAGAAAACTAGCTTATGATTGCAGA
TCTCACCCATGGGTTCAATGAGTCAAAAAATCGAAATTTTCACGGAAGATGAGATCGCAA
GTATTACTAGCAATTATAGCACTCTTATTGATCTTCTCAGCTTTGAACATTATTAATGTT
TATACTATTGAATGATTGGCATACTGATAAAATTCGATGTTAAACTTGAAGGTCGATGAT
GAGGTATATGATGCTTTAGCCGTCACCTTCTTTCTATCTTGGAGGATATTGAAAATTTGA
TTCAAAGTAAGCCTTTCCTGTTGGTGCTGTTTCGGGACATTGATCGTTGCATGGTCATGT
TCTTCTATTGTAGACTTGCAGTTATCAAAGCTGGGTTGGTTTTGAATGTCCTGCACTAGG
ACATGTTAATTTTTGAACATCGCCAATCATGTTTGTGGTCTGGTTGCTTTCACTCTTAAT
TTTAATTTTAAAAAACATAGTTGGCTTGTACTGTCCAACCTTTTTTTTGGTCAAGCGTAC
TAAACTACTAATTTGCTTCCAAGAGAATCTGTAGCGGTTGTTCAGTTATCTAGCTTGGGA
ATAGATAAATATATTCAAGAAAGTCTATATAGCCACCAGATGTCTATAAACTACAGAGAT
GAGACTGTTTAGGATATAGTTTTGAAGAAAACATCGTATCATTCATTTTTTTCACAATGA
TAATAATAAAAAGATTACCGTTTGTTTTC
>Z27kG1_06277
GCATGTGCCTATAGTCCATGTAAGATGTATGCCAAGAGGCTCAAACGATGGCATGGACGT
TGACTAGAATGGTTGTTCACAGAAGCCAAGTTCTCGAGGGGCCTAGAGGTGGATGAGGCT
GAAGCTGGTGTTTGCACGAGGCAATGTGCATCATCAGGTGGTCTGCGGCAACTGGGCTTA
AGACATACATGTAAGATGCTTGGTGGAGGTGGCAGGCGTTATCAGAAACAAATCTTGCGA
AGATCTGCAACCATCCATGGATTTAACCATGCCCTTTACAAAGTGCTTACACAAAGAATA
AAGCCCCAGAGGAGCACTTCGGCCATGCGGTTCAGAATTATCAAAATCTTCATATTTTTG
GTCTCCATCTGAGAAGGGGCTGGGTCTTTATGTTGATACAAAGAGAGCTTTGCAAGAGGA
TGTCAAAAGAATGTATGATTTCTTTACGTGGAAAAGGGGTATGATATCCCGCATGTAAGT
TGAGCACTGCTGTTTTCTGACGATACGTTTCTTGACTGTTAGGAATTTTTGCACTACGAA
ACTGATAATACAACATGATAGAGGC
>Z27kG1_16201
CCCACCACATCTTCCATCTTCGGTTCCTTGCTCTGCACCGCCTCCTGCTCATCCATCTCC
CATGGTGCCCAGCCGAGCAGCCCGTGGAGGCTTCCTCCCACGCCCAGCCCTCTCTACTGA
TGGCCGCCGTCCCTGCTCCAGTTCTTGGCCAGGTTTGCACCAGCAGGTCGCCTAGGTCCG
CCCGTCTTCGCCAAGCTGACGCCCCTGCCTCTTTTTCCTTGGGCCGCGCCCGGTGCTCCT
CCACCAAGCCTGGCCGGCGTGCTCTCCTGGCCGTGGTCGGATCTATCTTCCTGCTTCCCC
TCCGGTACGTTCTCGCTTTCAGCTCGTCGCGCTGCCCTGGCCTCCATCCGAGCTCTCCCA
GGTCGGATGGGGATCCCCTGCGAGCTCCCCTCGACAACCGTCGCTGCCTCCCTCGTCGTG
GACTCCGAACGTCGACCTCATCCCAACCTGCAGCCTCGTCGAATCTTCGTCCTCGTTGGT
TGTCGATCTCCCTCAGCTGCTCGGCTCTAATTCTGCCGATGCGTCGCCTCCATGGTTGCG
GACATCGTACGGTGCTGGCCTCCGTGTGCGCCATGTCTTCTCTAGCTCCGTGAGGACGAG
CATCATGCCCGTGGTCTACATGGTCGAGGCCCGTCATCATTCCGGTGTTTTGGGCAGCTC
TGACCATTGTCGTCGTCCGCGCTGCTGTTGTAGACGTCGAGCCTTGTGCACCACTTGTTC
GACAAAATGCCCAAGCCAAGTGGACATCACACACAACTTGAGTTCGGTTAGTCCTGGTCA
GTGTATAGTTTAATCTTCTCGAAATTATTTAATACCAAGCTTATATGTGGTGACCTCTAA
CTCCTCAATTTCACTAATTCTTAGTACAAGCAGATCCCTACTAATATCATTTTGTTGTTA
ATATTTTGTGTGTACGCGTGTGATTTTTGCGGAGGAGAAACACCTGAGGCAGTTGGGTGG
AAAAGAATAAAGGAAGCTCTCGCGCATCACACACCTAGCGCTCAACGGAAAGATTGAGTC
GGAATCGTCGCCGTTTCCGTTGTTGGGTTTAGTATGGTGAACTCTTTCGCCATCCTTGTT
AGTAGCGTGTAAGGTGGATGCATCTGCATAGTATGATTAAATTGATTCTTTGATTGTATG
ATATGAGTTTTAGGTTTAAATTGCAAGGTATGTATGAATATTATTTGGTAAGCATGTAAT
TAAAATAATTTGTGATGATACATGGTATGGAGTATGCTTGGACAGGTATATGTGTATGCA
TGTTTGGTT
>Z27kG1_05300
ATGAAAATGGAAAAGAGTGCATTATGAGCACGGCGGCTCTATCAGAGCGTGATACATTCA
CAAGCTGAAGAGGGCTCGGTCATCCGGACCGGAATTCGTAAAGGCATTAGTGCATTAGCA
TCGTCACCACTCGCGCCGTCGTACTACCTCGCCGACTCCCTCGCTTCGCAGGTCCGTGCG
CTCTTCCTCATCCTCATTCCATCCTCATCTAGGGTTTACTATTCCTACCAGCCACGTTTT
CAGAAACAATACGTTGATTGCTATTCGATAGATCGCACTAAAGGGAACACATGGATCTAG
CTTGATTTTGTACCAAATTCAGAGCAACTGATCGTGGGGATTCGATTCTCCATAGTTTAT
TTGCGGGGCCGTTCCGATCAGCGATGGTGAAGAGGCTCAGGCGCAAGGGCGACGTCTCCT
CCGCGCCGCCGCCTAAGGCCGCCGCATCTCGGTCAACCAATCCCGACAAATTTAAAAAGA
AGGGGGTCAAAACCGATCCGGAGAAATTGAAGGCGGCCTGCACTGAATCCGCAAACATTG
CTGAGGCGTCTGCTTCAGCGCAGACACCCACCCCGAAACCAGTCAAGACGAGTC
>Z27kG1_15193
CCCGTCTAAGCACTCGGATCCTCTGCCGCCGCGATGAGCTACTACGGCCAGCAGCAGCCG
CCCGTCAGCGCGCCGCCGGCGCAAGGTTATCCCGGGAAGGACGCGTACCCGCCGCCGGGC
TACCCGCCCGCGGGATATCCTCCGCCGGCGCAGGGCTACCCCCCGCAGGGCTACCCGCCG
CAGGGCTACCCTCCGCAGCAGGGGTATCCGCAGCAGGGATACCCGCCGCAGTACTCGCAG
CCGCCGCCGCCGCCCCGCCAGCAGCAGAGCAGCGGGCCCTCTTTCATGGAGGGATGCTTG
GCCGCCCTTTGTTGCTGCTGCCTATTGGAAGCCTGCTTCTGAGATCTAAGCTGCGCACAA
CTTGTTCTACAAACACCACTTCAATTTGCACGGTTGATATAACTGGGGATTGGCTTGTTA
GCGAAGAACCGAAGATACCATGGGTTCTTATGCAAATCACAGTTCTCCTAGTTCTTTCTA
TCGTTCTGATTGTCCGTTGCGATGTTTGGTGTACCTAGTAGTATCTTAATTATATACCTT
ACACTGTTTACCTTTCCAATGGAATTCTTGGTCTAGCTAACATTGTGAGATTATGTCACT
TTTCTCGTTCTCTGT
>Z27kG1_18061
GAATCGCCCTATTAAATTGCGTAAGAGTATCTGGAAGGAGAGGACAGATGTTGAGGCCCT
GCAAAGACAAAAGAATCATGTCCAAAGGAAGCCTAAAATTCCCAAGAAGAGTGTTCTTCA
CAAGTAGAGATATATAGGCCCTACCGAGGGTGAAGGGCAGCTCATGGATGCGCTGCTGCC
TTGGGATGATGCTACTTCTGGAATGTCTTCACTCTCTGCACTACTGGGGGGCGGAAATCA
CGCAAGGGCTGTTGTTTCATGCAAATTGCAACGAGCTACTGCTGCCATCTGATGCAATTT
GTGCTCCGTTTTACTGTTTCCCATAGTTTGCGTTCATCCATTTGCGGTGTTGGAGTACTG
TCATGGCTACTGACTAACCAGGCCGAGCTGAACAAGAACCAAATGGAATTTTCAGTTTTG
GTTTCAGC
>Z27kG1_14941
GCATGGCATGGCAAAGGATGGACTGCTTCCAAGTCCAAGATGAGGGTGATTTTCAACATT
CAAGAACCACCCTCTCTGTGGAATACTGGAGACCTGATGGTCATGTTTGGTACATATTGT
CTCATGAGTCATAACACGAGCATCTGAATCAGTGTTATGTGGTAAGAACGGTCTGCCCTA
AATCATGATGTGCTCCATATGGAAAAGGCTGAAAGAAGTTGCCTCATGCTGCATTATTGT
GTAAAGTGAGCAACCATTTCTATCTCATTAACCGCTCTGCTCTTAACAAGTGAAATGAAT
TTTGGTTCTTGATAAATACTTGATTTTGAAGGGCAGGCTGGTTTAGTGATGAGAGTTGTT
TCACTAAGTCACCGGATCTTAGGTTTGAAGCAACCTCTCTGCATTTGCAGAGGAAGGCTG
GTATTGATTTATCCTTTTTCTAGGCCCCACTCACGTGGGAGTCTCTGGCACTAGGTCTGG
CCCCTTTTATAAATACTTGATTTTGTATTAGCAGCTTTTTGTATTGTTGTTTATAATAAT
TATTAGGTTAGAGAAGGTTGTACTGATATTTTATGATGTATTACTTATTGTCTTACTTTT
AGACACTATAATAAAAGATCTTGAT
>Z27kG1_07067
CTGCTGCCGTCTTCTTCCGCCGCCGCCGCCGTCGTCTTCGTCCGTAGATCAGAGAGCGGG
GAGGAAGAAAAAGCGATCGATGGCGTCCAACTACGTGGACACGACGGGCGAGGAGGGACG
GTTCCACGGCCCTCACAGCCACAGCACCAGCACGACCCCGACGGGCGGCGCGGCGGCGGC
GGCGGCATCGCCGCGCAACTTCCGGCGCAGCTTCTCCTCCGCGTCCTCCGCGGGCCACAG
CCACGGCGGCGGCGGCGGCGGGGCCAAGTGCGTGTGCGCGCCCGCGACCCACGCCGGGTC
GTTCAAGTGCCGGCTCCACCGCACCAACTCCCAGGGCCACGGCCACGGCCACCCGCACCC
GTCCCCGCCGGCCTCCCCCGCCGCGCCGGCGCAGGGCGTCTCGTCTTCCGCTTCCTCCCG
CACCGTCGAGGCCCTGTGAGTGTCCGAGGCCAAAGACGGGCGAGGCGTGGGGAAAGTGAG
AAGATGATGGGATATACTTGTCGTGTCAGTCTGTCAGAAGGAAAGGAGTGAAGCTATTAT
TCCCTCTTGTTGTGATCCGCGCTGTTTTGCCTCTTCCCCCCTACCCGTTTCCTCCCTTCG
TGCTGGTTGTGGTTCTAAATTCCTGATTGCCGGCCGTCCCGCCTTCTTCCTTGCCAAGAC
GAGACTCTCCTCCTCCTGCCACTGCTACCGCTGCTCCTCTCAACTGGTGAACTGGATCCT
GATTTGGGGAGAAGGTTAAACTGGATGCCTTTCCATGT
>Z27kG1_23196
TGACTAGTCCTTCAGTGCGAGATCCTCCGTAGGCTTCAACTGTAGTGCTATATATGGTTA
TATGTTGCCAGCCATTGACATGCAAGTTTGATGTACATTCTGTTAATTGAAGAGGCAGAC
CATTCAATCATCCGGTAGCACCTGTGAAGAGTCAGATTGATATGGTTGCTCTAAAATAAC
TTGGAACAGCTGAGCTCTTATTAGCAGTGGTAACCTGTAAAAATCAATAACGCTTGTGTA
TTTCTGACTGGAGACTGATCATGAATGCTTCAGAGCAGCTTGTGTATTTCTGACTGGAGA
CAGATCATGAATGATTCAGAGCAGCTGAGCCGTTGATACCATGAAGGGGTACTCTTTGAT
GTAGCTAGGAGTCTAGGACTGGTGGCTGTCTTTTGGTTTCGTCACAACTGTTTACTGTAA
AGTACTAACTTAAGCATTTTAGGTGTCAATTTAGTTAAAACATTTGTGTCATCATATATA
GCAATAGGTCATAGGTTTTCTAATGACATGTATAATCCCCCAATTATATCCTGATGTATC
TGTTATTTGTTGTCGAGATGTAGTTGATTCAGCTGTATGTTTAGAAGCATGTGTATCTAG
TCGATGTAATATATCAGAGCAAGTACTCCAACATCCAAATGGTGTAACAACCTAGTCATC
CATGTGAAGATTCCTCCATAGACATTGTGAACAAAAAGATCATTCCAT
>Z27kG1_23962
CTAGGACCAGGAGGGCGCGCCGTGCAGCCATGGCGAAGAACCGGAACAAGAAGAACAGGG
CCAAGAGCGGCGGCCTCGCCACCATGGACACCTCTGAGGGCGGCCCCGCCACATCCACTG
CCGCAGACGTCCCACAACCAATGGATACGTCCGAGGGAAAGCAGCCATCGTCACCACCGC
GGCGCTCGGTTCGATCAACAAGTAAGCTAAAAGTACTGCACTGCAGCAATTGCTATTATT
TTTATATTTATATATGTGTGCACAGAGGCTCGTTTCGTCAATTATTATGTCGGCCCTTCA
GTAATGTGCCTTCTTATTGTGACATTGCTTTTCGTTGAACACTGGAACCCAATCCAGCAG
TAATAATATATCATTGTGGGTTGATATGCTCGACACGCCGTATAGTGCACAATAAAGTGT
ATGGTTAACAACTATACTTTCTTAGACTTTAGAGCAGCTCTGCATAGTGCATTGATGAGT
GGATGCCAATATTGATCAACTTAATAAATAAATAAAACAAGATAGAGTAGCTTGCTCGAT
TCTTGATTCATCAGTAGCCTGTTTGGGATCATCAGAGAGTATTAGCTATCATCAGTAGCC
TCCATTTTTTCTGCACGTGCTAGTGGTCAATTCTCTTTACTAATATTGAACTTGGAATCG
AACAAGCTCATGCCGGTCGGCCGACCACACTGGTAGGGAACGAAAACAGAGTTGTTTATT
CTATCCATTGATTGCATGGCATGCTGGGGACGGAGTTAGGGGCTCTTGCATTTTTATTTG
GAAGCTAGTAGCTCCCATTCGAGTTTGTCCTAGATACTAGTGTTAGCATGCATGTCTTAA
TGATCAACAGGGTACGTGTACGCGTACGTGGTGCTGTATACCAGGCACCATGCATGATTA
CATTCACTACGTATGATTGTACAATGTACACTTGCCCTCCGAGTATAAATACAAAAAAAG
AAACTTCAGTGGTCGACTGTGTATGCATGCAGGCTGGATGCGAATCCGCATCTCTATTCA
GTCCTATTTTTTGTCATCCTTTACATGAAATATTTTGTGATTTACTTTCATCTGCAGTAT
CACCAAACTTTTTGCAATTTAATACTTTTATTAAACTTTCAGTTTGAATTTTCTGTTAGG
AGTTTATAGACCTGTTGATATAGTAATTGACAAATTATCAAAATATGTTGTAGGGAAGGT
GCTGGAAGCAAGGATCAGAGTGCTAGCTGTTGGCGTAACATCACCCAGCTGATGGAGAGA
TTTTAGTTTGCTAGCTAGATGAATCTTTAGACTTTGCATGTAATAGAACTAAAAGATCAC
TTCAGAATTCAGAAAACATGTATGCTATTATTTTTATATGTTCATCACACAAATTGTGTT
CCAAAACAATATATGTTGGAATTCAAAGTCAAAGATTGATCTCTTTCTTTT
>Z27kG1_19763
CGGCGGGCGATGGTCGGCGGCGGCGCACATGGCGGCACCACCTACAAAGGCTACACCATC
CCGCACAACAAGCGCTGGCACACCGTCGCCGGCAAGGGCCTCTGCGCTGTGATGTGAACT
GGGTATTGGCGGCGGCGGCTATGGGCACCGGCGGCGGCGGCTATGGGCACTGGCGGCGGC
TATGGACCGGCGGAGGCGGCTATGGACTGGGCACTGTCAGCACTCAGCACTGTCAACAAA
CAAATTAATTCATTGTCAGCACTCAGCAGAACTGGGCACTGGGAGCTGTGGGCGGAGGTA
AGAGGGAGGAGGGGGCCGGCGACCGGCGGCGTACCTGGCGGCTATGGAGTCTCTGGACGA
CGGTAGCGCCGTAGCGGGCAGCACAGAGGACGTCGGCTGGGCAGCTGAGGACGGCTCGAC
GGCTGTGGAGGCTTAGAATTTAGGGTTTGAGGAATGAGGACGGCTAAAGACCCAGGAAGG
CCCATTAACATCTAGAACGTTCAGAAAACGTCCAAAACGCCGTAGAACGTCCGTAAAACG
TCCAGAACGGACGCTCTAACCCTTTTCGTAAAACGTGCGGACGTTCTAATCCTTAATCGC
GTTTTACCGTTTAAGCGACGCTTCAATAACAATGGCTGGACCTCAGTCAGCTGCAACCGT
GCATACCAGAACCATCTGCGACGTCACAAAGGCTGAATCCGGCTTCTCATGCTTGCTTGA
CTAGCTTGAGGCTCTTTGGTATCTGATAGGAACTTTCTGACGTCTTTCTATGTCTTCCCT
GTTCTGCTTACAACATGTTTGGGAACTACCTTCAACTCTTGTTTCATCTTCACATCAAAT
GAGTTTGATTCAAGGCATTTTTGTTTCTTTTGCAAACCTAGCCAGATGAACAAAACATAT
TCCCAGGTTCTGGACTATGCCCACCATATGAAATTTGATCTCTGAGTTTGTGAGCTGTTA
ACTTTGAAAAGGAGTTTGCAGATGACGTTTATCTTGACCACCTTTGCATCTCCATTGACC
CGATCATGAGAAACCAAATAGAAAAACTTCTGATTTTTTTAACATGGAAAGTTAGAAACT
ACCTCACCAAACATTGTTTTCACAATGCACGATCTGCAGAAATGCATGTTGCTTGAAGTC
TTTAATTGATCTTCCCACTTTCTGTGAGCAGTGAGCTGCAGGTCATTTGGACAGTCACTA
ACTCAGTAACTCTTGTTAAACTTCTAACCTGGTCATGTGAGAATAGATGCACTAACCTGA
TCAGAAAAAAATGTTTAGCTAACTTGGTTTTCAAGCTGCAGATCAAGATTCTTAATGTCG
TATTTCTTCTGAAATTCTAAGTGTACACAAGGACAATCGACTTTTTTTTTCAGATATGTT
ACTTTAGATTTCAGAGTTTGTACCTGCAAGTTGTGATTGTGGCATGTTTTCAGAAGCATA
ACCAATTGTGCTACTTGCAGGTTCTGGGTCTTCTACAGGGCTAAGCAGGATGGTGCTACG
CTCTTGGGTTTGCGTCATCCTTGGGATGGGCATGATGACCACTCTCATGGTCATGGACAT
GGGAATGAGAGATCGTGACATTAAGTTGCCTACTCTCGGCGGACGGTGATTTGATGCTTT
GCATGTCACAACAACTAAAGATTGAGTTAATAAATTCTATCACCCTTCATGGTACTCATG
TTGTATGCAACTGGTTTAGCACAAACTGGTTTCGTTACGATTGTGCTTATGTATTTGATT
TGAAGCATCGGTTATGTGG
>Z27kG1_11479
CCTTAATCTAGCGCCGCCACTCACGCCCACCACGCCGCTGGTGAACGGATCCGTCCATCC
CGTACACCGCCCAACCGCTGTTCCAGTACCCGCCTCGTCGAGTTGAGCTGAGTTTAGGGC
CTGCGGGAGCTGAGCCGGTGGCCCATGCTTCGCGAAGGGTAGGGTTGTCTGTCTAGCTAG
CTGCTGCTTGGTCTGATGAGCTCAGTTCCGGCGTCCCGCCTCGGCTTCCCCGCACGCTTG
CTCCGTCGGCTGCCCAGAACCCAGCTTGCCCGCTCCGGCGCTTCTCTTCGCTTCTTCGGG
AAAGGGTGGAGCTTTGAGGTGGTGCGGGTGCTCAGCCGAGGACTCCGGGCGATGACGCCC
GCAGTGGCGCGCGTTTGTCGCGACAGTCCTGGGTTCGGATAGCGAGTTCCTCGAGCGGAT
TTGGCTGCTGCTGCATCCTGCGTGGGAAGGGGAGGCGGCGGCAGCAACAGAGGAAGGGGA
GGGGTTGCTCTGAAGCGGAGGGGGAGCGGGCTGACATTGCTGCTGGGAGCATGGCGAGCT
TCTAAGGACGCTCAGCTCCCGTAGCCCAGCCATTCTCATCGCAGAGGAGCAAAGATATAT
GGTCTTTTGTGCTTTCTCTTCGAGTCCGTGTGCTATTTGACAATGCAAAATGGGCATATC
CTTGTGGATTCTCGGAAGAAAAGCAGAGGACTAAGTACAACAACATGGAGCCGGATGCTG
TTGATTTCTTTGGGGAATGTATGAATAGTCCCCGAAATGGTCGTACTCCGCTTGCAAATG
AGATATATGAGCAAATGGTTGCAGAGAAGGAAAGAGAGCTAGAAGAAGGAGAAGCACAAA
AGTCACCCTCCAAGCTCAACAGGCCACACTTGAAGAAAACCAAAGTTTGCTGCGCCAGAC
CCAAGAGGAAGTGAAGGGGTTGCATACCAAGTTTGAAGAGACCAATGCACTGCTACGAGC
TGTCCTGAAACTTCAGAAAGATTGAGGTAGGGATGCATACCAAGTCTGAGGATGATGCCT
TTGCTTAAGGTTTTTCTACCTTGCTAGAACATATTTTGTGGTTAGAACTTTGTCAGAACT
ACGTGCAATCTGTTTGAATGCTTCGAACCTTTGTGGTGGAACCTTTGTATGTTTGAACCT
CTGTTGTGGAAGAACTAGTGTGCTGGAATTGTGTATGACTTGTGATGAGAATGTTGTGTA
TGATGGCTTTTCTGTGTATTATGATTCTGTGAGCT
>Z27kG1_06425
CCACCCACCACCAGTCTTCCTCGCTCTCCAAATCTCGCGACGAGAAAGCCCATCTAGGAC
CACAGGGGCGCGCCAGCCGGCAGGAACGACGGGAGAGGAGGGCATGGAGCCGGCTGAGCG
GATCGAGTCGGCCGGGACGGCGCTGGGGAAGCGTCCGAGGAGCAGGGTGCTGCCGCGCAC
GGCCAGCATGGTGACGGTGCCGTCGGCGGCGAAGCAGGGGCGCCAGGAGCGGGGCGCCGG
CGTGCCGTCGTCCTGCTCACTGCCGGCTGCCTGCGCCGGGATGGTGGCCGTGCCGGGGGG
TTACTACTACTGTGGCACCTCGTTCGCGGCGGTGGAGACGGCGGCCTTCCTGAAGGCGTG
CGGCCTCTGCAAACGCCACCTCGGGCCCGGCCACGACACCTTCATCTACAGGTTCCAGTC
GGCGTGGTTTTTTTTTTTGTTTTTTTTTTTTTTGCTTAGGATCGCATCTTTTCCCTTCAT
ATTCATGGCCCCTATTTTACTTTACATTATGAGGCACATAATAGTTTTTTTTTAATCAGC
TGTCACAGTACTCGCTGAGTGTGTGTGAATCTAATTCCCTCTAGTATTTTTTTTTTGGTG
GAAGGAATATTTGATGCGAATCTTCCTTTCGGTGCCTGTATTTATTTCCAATTATTCTAT
TGGTTCGGTTCACGAGTAGTTTGATGCTGCATCGTGTGCACACACATTTTTACATTATGA
GGCACATAAACATACTAGGTGACCAATCAAACGAGCTGTCGCTTGATTATGATATGTAAG
CCTCGTCACCTGGAACCGTATACTATCTCACAAGTTCTTTTTAATCAGCTGTCACGGTCC
CTCATCCACCTCTTGGTTGAAAGAGTTTGTTTTTCTCTCCCTGAATTCGGATGATGTAAT
GTAACATGACATGACATGATAGCTGGATTCTGTTTGTCTGCGCCGTGCCGTGCAGGGGCG
AGGTGGCATTCTGCAGCCAGGAGTGCCGGGAGAAGCATCGAGTACGACGACCTCGACGAG
CGCATGGAGCAGACCTGCTCCGTGACCTCCATGAAGGAGGCCCCGTCCGTGTCCGGCGCC
AGCGGCTCCGACCAGTCCGGCAGCGGCGGGGAGACCGTGGCCGCCGCCTAGGAGCCCCCC
GGGGGAGTGGCGCAAGGGGGCGGGCGGGGTGTGTGTTGTTGCGCCCTGGTGGAGCGGGAG
CAGCGACGCCGGCCGATCGGTCGGCCCGGCCCGGTAGATTCCGCCATGCTATAGAGCGCC
TGTGCATACAGCTTTTAGCTCTGGAGTCTGGATTCCGGCAGTGATGCATGCGTCAGTGAT
TTATTATTATAGTTTGTTGATGC
>Z27kG1_15257
TGCTACTAAGAGTAGTGAGTGTTGCATCATAGCCTCTCAAATCAATGGTGTCTTTAAAGA
ATGGTATGACATGTGTAGAAATTGCTACTACAATTGAGGTCCTAGTGCACCAGTATTGAT
GGTAACTTTGTCAAATTGATTGAGATGCGGACGTTTGTGTTAGCATGGTGCCATGGTTTG
CTCAATGAAAGTTGTTGCAGTTACTAGTAAGTTCACCTTGTGTTAAATTCTGAAAATTAA
CAGTCACAGTACTAAATCTATCATGTAAAACCTGCTTGAAGCCTTGAACCATTTCCTATT
TATATTAGTGTGTCATGGTTTTGTCACTTTAGTATTCATCAGAATTTTCTAAGGCCTTAA
TATCTGCTAACTTCATGGGGCTAACTATACGTGAACAGATTTATGTTTGAAATGATGGAT
GCCCTGTTCCAGGACGACTGTTGAGTGATCTTTTTGATGAGGGTAAGGAGGCTATTGATG
AAGAATCAAAAAATGAATCTCTGACACATTTTGAGGTAGTTTAGTGTTGGAAATTAGCCT
ACATGTGATAATTAGAATTTGACTGAATTGTGGATGCATACAAATAATTATTGCAAGCAA
CGGATGTGATTTTTCCCACATCCAAATACTATTGGTTTTGAAACTGTTCATGTTTTGGGA
ATAATGATCATACTTCCTTTTTTATTAAACCGTTGTATTCTGAATTCTCCACCAGTCGGA
TAGGTTGATGCAATACAACGTGTAAATGTGTTTTCTTTGGAAAATCCCAGGAGTCAGATG
AACTTGGACATGAGATTCAAGTTTTTTTCAAGTAAGAACTTTGCTCTACAATCCAGAAAG
TTGCCTAGTGCAGATCATGGTACCTAAATGTCATTTTTTTGTCTTTACCAAATCTGCCTT
GTATTTATTCTAGTTCTACAGTGACATTAAAGCATCGTTCTTGCAGTGAAAGATGACAAC
TTTTATGAGCTCCAGCCTGCTGATTACTACAACTTGATTTCAAACAGGACAGAGGTTGAA
AATATTGTCTAGGATCTTTCAAGTTATTTTAAGATGATGACTAATTATTTTCATTCCTAA
TGGAACACCATTAATGGGCATGAAACATGACACACTCGTTGTGTGTCTATGTCCAACTGA
ACATTATTATGGTTGTGTGGTTGTGGCAGCCTCGATATTGTCACCTGCATAGTGGAGGAT
GAAGACGTAGCCTAGGGACCAGCTTCTACATTTTGGGAGATTGGCTTCTACTCCATGCCA
TGCTTACAACTTACCAAAACAAGAGTTAGTTACATAGCCATCCAGGGTCCAGAATGGTCA
TATCAACATAGTATTTTGAATTTACAGTTAGTTACACCGTGCTTGC
>Z27kG1_07070
CTCTTCCTCTTCCAGTTGGTATTCTTTATCTGAAACATAGTACAGAGGAGGAGAGGAGAA
CGAGAGCTAAGAAGATGACCGGCAAGGTTCTCCTTGTGGCCGTCCTTATCTTGGTGGGCG
TGGCCTCTCGATGCTCGGGCAGTAGGGGCCTGCAGGGCGATCACGTTGCTGAACAGAAGT
TCGGTGGCGGTGGCGGCGGCGGCGGCGGCGGTGGGTACGGAGGCGGTGGCGGCTACACAC
CCGGCTACTCTGGCACCGGCACCTGCGACTACTGGAAGAGCCACCCGGACGCCATCATCT
CGTGCATCGGGTCGCTGGGCAGCATCCTCGGCTCCTTCGGCGACGTGTGCAGCGCCTTCT
TCGGGAGCAAGCTGCAGACGCTGCAGGACGCGCCGCCGTCGCGCAGGCCGCCATGTTCAA
GAAGGCCAACTACGCCTGCAGCTACTAGCTAGGCCTCGCGCATCATCAGCGTATAACGTA
CGCACGCAATGTTCGTTATATAATTCCATACGTATATGGGTGTGCAAGGTCCAGACCGAC
CAGCTGTATGTCTTCATCGTTGCCTTCGTTTCTGCGTCGTCCTCCCATGCATGTTTATGC
ATGATGCCGTGCCGTCTCGTTGTCAGCTGGTTCAGTAGTGATGCTTACTTTCTTGTCGTT
GTTGCTAATGTAAGAAATAAGACGATGCGTTGACTGCTTAA
>Z27kG1_17497
TTATAACTTCTAATTTATTTAGTTTATGATTGCTGTGTCTTGCTTTGTCAGCTACCATTT
TTTTCATGCCATAAAATGGTGGAATTGCCTGTAGAGTTACATAAATGCTTTCTACTAACC
TAAGTTGAGATGTGTGCCAATGTATCACTGTATCAGGTCCCAATTCCACTTGTTATACCA
TCTTTTTTCTTCACTGGGGATTGTTTTTGAATAATCTGCTGATAATACCGCTCCGTTCTT
TTGAGCTTTTATAATCTGCCAGAGGTAACTAGTTGACTATAAAATCTGGGAGGATGCTAC
CATGTGAATTATGTCTTTCTTTTTACCTAGTTGGGTAAAATGCGCTAATGGTTTGCTATG
CCTAAATATGAATTCGAGTTGACTATGTTCCTCATTGCAATGTTTGTGGCACACAGGTAT
AGCACTTCTAATTACTCCTGTGAGATGGCTAATATTTCCGTGTTTTTTATTGGGTTGATG
TGTTCATATGATTTTGTTAAGAACAACAGTAAAATACAATGAATCCTGGAAAGCAAGTTG
TGCTAAGTTATATAATTTTAGTAAAACGTATTCATGTCTTTGATACTGATGTAATTCTGA
ATTTCTGATGTGAGATTCCAACTTAAGTACCTAACTGCTTTCCCAGTTGCCTGAACTTGT
AGGGTATTTACCATTCTTATGTCACTTCTCTGAACTTGCATGATATTCACCATTCGTATG
TCATTATAATAGCATCTTACTGTCCCTTGCATTTGTAGTTGCTTGGAATTATGACGTCTT
TAGCACGATCTGAAGTAGGGAGTATATGTACCACAGAACGTCTAGGAATTTTGTTGTAGC
AGTTCATCTGAGTATATCCACTTACTCTTACCATGTGCGATTAAAGTGCACTTGAGTTTG
TTTACAGCTTGAAATGTCCGCACTGGTAGCAGACATGGCAGATTGTTAGGGCACCTATGG
AGACGACGTCAAACACATTTGAAGTTAGGTGAACTTGAATATCGACGGAGGGCAGCTGAT
AATTTATGTTGGTTCTTTATCTTCAGAATCCAGACATCAATCATCCCTTGGTCCGGCGTT
CTTTGGGGTAGGGAATCTTAAAAGAATGTATAAACAGCCTCTCGAGGTAGTGCTTGGGAC
AGGAAATTGCGAGTTACCTCCATGACCTCTTCAATGCACCATTGACTGCATTATTGAGAA
GGCAGAAGACATCATTGATCGGTTGGCACGTGCGAACTTGCAATCGCTTTGACCTAAAAC
AATATGCCATCATTATTGAGAATTCGCTATGCGCCATTCAAAAACAATATGTATATCATT
ATATGCCATCAAAATGTTTGCTGCGGCTTCTAT
>Z27kG1_23647
TAGACATCGATCTCTGATTTGAGGAAAAAATCCTTATATGGCGAGAATTACAATGGAAGC
AAGCAAGGCCGTCCTGCTCTTGATGGTGATCCTAGGAAGTTTGATGATTCCTGCATACTC
TCGGAACGTTGTTCGTTTCTGCAAATGCGAGAAACGGGCCTGCAAAAAGGGAGCAATATC
CGAAGGTGTTTGCTACTGCTGTCCAGGCGGCAGTTGTTATTCGACGGTCCTAGATTGTTC
AACAGCTTGCCGGTGCAACAAGCTTTCACATGCCCTCCATTTCGAATAGCAAGGGGATTC
ATCCCTATGTATCCCCTCGTGATACCTTAATCACCAAATCAATCCTAAATGTAATAGACA
GTGAATCAATCCTGTGATTTATTGCAGAGACAATAAAAAGCGGTGGCGGTTGTTGATGTT
TG
>Z27kG1_18668
GACGTCATCCTCCTCTGGGCGACACGGGCGGCTCCCCATCGACCGCACCCACCGCCGCCG
GTCTTCACCCCCGCCGTCGCCGGAGCAGCTCGCCGGAAGTTCGACGAGCAGCGAGGAGGG
CGGCGGCGGGACTGCTCTCTCACTCATTTCCCTCCCTTCTTCCACCCACTCCACTCCTCC
CTCTTCCTGGAGGTGGCCGGCGACCTGATCCGCCGCTGGGAAGGCCGGATCGGCGGGCTG
ACTGGCCGGATCTAGGGGCTGGTCGCCGTCCGCCGCTCCTCCCTGCTGGCATGGGCAGGT
GGCCTTGTGGCCGCAACCATGGTGGCTCGTGCGGCTAGCCCGTGGCGGTAGTGCCCGCGC
TCGCGTGGCCATGGCCGTGGCTGGCCGGCGACGTTGGCGCCCACGCACGCGGCCGGCCCG
CTGCGGCGGCGGCGTGGCTCGCTTGTGCTTGTAGCGTGGTGCTTGGATCGGGGGCGTTGG
TGGATCTGCGGCTGCCAGCGGTGCCTTCTGCAGGTGGTGGGTCATGGTCGTGGGGCTGGG
GGCCGGATCTTGAGCCTCTCCGGCTAGATTTACCTCTCCGCCTCTCGTTTCGGCCTGTGG
TGTGGGCAGGGCCGGCTGGCTCCGTGCGTTGCGGCGTGTGGTGGGAGGTCCTGCGACGAA
AGCCATGCTCGCTTGCAGGCGGACAGCGGTGACGCCCGCGGGCGCCACCCCTACCCTATC
GAGGGTGCCGTCTTTGGACCTCTCGCCCCATGCGGGAACCCTCGCCTTGGCCTTCTTAGG
TCTCTCGCTGGTGCTCGACCGGCGTTGGGGCTCTGAGGGTTGGGGCTGGTGGGTTGGTGC
GTCGGTGGACGGCAGAAGGTGACAACACGCGATGGCTTGGCGGGGTGACATCGGCGTGGC
TGACCTTTCAGCTTTCTTCTTGGTGCTGGCGATCTACACTGCTCTGCTAGGTCTTCAGAG
GAAACTTTGCTTGGTTTGTACCAGGCGGGCGGCGACGACTTTTCGACGTCGTTTCTCCTT
CTTGAAGGTGCGGCCCAGAAGACCTGCAGTTTGTGTGTTCGTTCGTGTTGTGGAGGCTCT
TCGTCGCTCCGCTTGGCTCAATGGTGTCCGTGTTGTGGAGGCTCTTCGTCACTCCGCTTG
GCTCGATGGTGTCCGGGCCTTTGTCGCCTTAGGCGTCTGCTCGCTCCCGGAGTTCGACGT
TGTGGATCTTTGCTCGTGGTGAAGAATCGGAGCTGCCTCGTGTGGGTGTGTTGAGGCTTG
GCAACGATGGCGCGCCGCGGTCTTATTCCTTGCGTCGGTGTCTGAATGTAAGCGTCGTCG
AGTTGCTTTGGCAGTGTGCGGCTCGTCTTGGGAAGTCGGAGCTGCTCGTCTCTTGTGTTT
GAGTTTGGCAACGATGACTCTAGATGTGTTTGTGTGTGGGGACTGTCATTGTCTAAGTTG
TTTGTTAGGTCGTTCGCCGGTTTTTCTACTGTGCGTTCTGTGTAGGTTTTAGGCCCGATT
TTCCAAAAAACTGGGTCAATTCC
>Z27kG1_09947
TGAACTCGTCTCCAGCTATGAATCTAATGAATCCACTGAACGCCGCGAACCAGGTGCAAA
TCGGTCACCTCAGGGATGCAAGTAGCCACTTGCTTCACCTAGATGGCGGGCGAGCAGCAG
TGGTACCTCAGGTACCAGGACCAGGACCCCATGTTCATGGACATCAAATAGCACAAGCCG
AAGAACACAATAAGATACTGGAAGTGGCAGCTAGTACTGTTATACCAACTTCTAAGGCAG
GGCAACCACCAACTTTACATAGAGTTTAGAGTGACCAAAATCATGCCTTGAGCTGTATAT
CTGTACAGAAGTGTCAGAAGCATATTCTTTGACATGTAAGCTTAGTTCTAGAGTTATTAT
CAGGAGTCTTGTATAGGTTACAAGATAACAGCCTGTCTACCGCCGTATTCTATCTACGGA
AGAACTCAGCTGCATACTGCTGTGCAGACTGCAGTACAGCGTTCAAGAGAGAATTGAATG
GGATCAAGAAAGGGTCTTTCTTTTTCTGGGAACCGCTGAAAATACTGACGTGATGAGGAG
CGGATGGCATCTCTGTAGCTGCGCTGCGCTGCAGTGTATCTACATCAATATGGCAATGCT
TGTCTGGACACGAATGCTACATCTACATGTAAATGCAGAGTTGCAGGTTTGGTCTTGCAG
GAGATGAGCTCGCCAGACAGTCCATCACACTGCCGGCTTGATTGCATCTTCACAGGACGT
GGACTTGTGGGCACATGCTCCACGGGCAACGGTTCGGCATCCTCCTGGCGTTCTTGTGGC
TGGCAGCAGCCGCGAGAATCTGTGTGGAGCCCTGGGCTGGGCTCGTTGCAAGATATGCCA
GCCTCTCATCTTCAGACTGGAGGAGGAGGGGGGGGTTCCCTCTCCAGGCTTTTTCCATGA
TGTTACAGGCTTACAGCATTCAGAGTGCACGTTACACTCACGGCCCTATCAGCACATGCT
GTGGGCAGCCGGTGATGATAGGATCAGATGCTCATATCTCCTGCGGTTTTCTGTCTACCG
CATTTGGATTGGATTTGGACCCCCCCTGTACTGTACTTCCTCCTTGCTCCCCTGCTGCTT
GGCGCTTTGTCCATGTGCCTGGTTGGAATTGCTACTATACATTTTTGGAGGGTAATTGTT
TCACCGGAACATGTAGCGTGG
>Z27kG1_07071
TAGCTCCCTCCTCTCCCTCCCATGGCGCTTGGACTTCTCCTTCTCGGCCATCTCCAGCAC
TGCGCCCAGCCCAGCCGCGCCGAGTTTCGCCCTCGCCATGGCCGGTGCCTTCTTTGCTCT
CCTCTCCAGCCGCGCCGAGCTCGACCTCTGCTTCTCTTGCGTCGCGCGCCGAGCTCCATC
CATGGCGGGAGCTCCCTCCCTGCTCGGATTTCGCCAGGCCCACGCAGCTCCCTGGCGCCC
CTCTCCTCGTAACTCCCTCCTCTCGCTCCAGCTCGCCGCGCACTCCTCTGCTCGGCGCCT
TTCCTGCTCCCCATGTCTGGTGCCCTGCTGCCCAGCGCCGCGCCCCTGCTCCTGTTCATT
CTAGCAGCCGAGTTTCTTCTTCCCCGGCACGTCGCTCTCTCTCCCTTGTCTTCTCTCCCC
TGCGCGCTAGTCGCTCGTCTTCCTGCGAGCGCCCCTGCTCCCTCTGCCCTCTCCCTGACG
CGCGCCCTCTCTGCTTCTCTCCACGCCGCTGTCAGGTCTCCGGCTCCCATGTGCTCGCCC
TGTGCACGAGTCGCCGCGCCCTGGGAGCTGCTCTTGCCGTCGTGGAGCTCTCATGGCCAG
CTCCCACCCTTTTGCCGCGCGCCCATTTTTCCTCTTCTGCGCAGCTTCCCAGCTCCAGCT
CGGCCTTGTCTTCTCTATGCTGTGGTCGGCGTTTCCCAGCGAATCTCAACGTCACCACTG
TTGTGAAAATGTTTGATCCGACTTCGTCGTAGACCTCGCCGGTCGTGCACACTCCGGCCT
CCTCCTGTCCATGGCCGACCAGCCCGCCATGGTGTCGCGTGTCCCTGCGCCCTACTTGTC
CCTGGCCCTCGCGCTGGCTCACCTCATCGTCGAATTCCATAACCAGCACCGTCGCTCAGC
TTGCCCAAATCCTGGCCATGATTCCCATCACGCCCTGTGTCGGCATGTTGGTCCGATGCT
GTCGTCCTTCTTCATCCTCATCTTCGCCTCGACCTCGCGTGGTGCTCGGCCGTGCACAGC
TACTGGTCATCGACGCCCCTACGAGTTGTCGGTCGTCGCTCATGTTCACCTCCATATGAT
GGATGGCGTGGGTGGTAATGTCCCGACGTGCTATTCGTTTGGGGTCGAGGATGTGCTTGA
ACCATAGAAATTCAAAGTGGATGCTGGATGTTCTTGAACCGTGGACACGTCGAAGATCCA
TAGCATACTGCGGTGCTCCATTCCGTAGGTCTCCAACTTGGTGCCAAGGAGAGAAATTCA
TAGGAACCGGGTAATGAAGAAAGATTCGTGCAATGTTTGCCAAGTGTTCGATGGATTGCT
CGACCTCGGATTCATTGTCATCCGCGTGTAGTTGAATCATTTTAGTCATGGTACGTTAAG
TGATCACGTAATGCGAAAGACGAGTTGAGTCAACCCCTAGATGATGTTAAGCGTGGGCTT
CTCCACAAGGTGATGCTGATGGATGAACCTGAAGATGGATAAACTAAACAAGTGCCAAGG
CAAAGGATGGTCATCAAGTGATCGACGTCTAACAACCACTACACCATGAAACAATTTTAG
CGTCAAACATCTGACGATAAAAATAGATGTTTGGCGACAGCGAGTATGTCACAAAATAAT
ACCATCACACTATCTGTCGGT
>Z27kG1_08232
CTTTCCCTTGATCTTTTTTCAGCCGTCCTCATCCTCTCCATGAGAGCCGACGCCCAGCCT
TATCTTGAGCACGGACTTCATCTTCTCCAACCTCCAAGCTCCAGCACCGGGTCGCACGGC
TCTTCCTGCTCTGTGCGCGCGCTCCCTACCCAGCGACGCTCCTCCAAGCTTCTCCCTCCC
TGCGCGTTTCTCTGCTCACGGCGCTCCCTGTCCGCTCGTCCAACAGCTGCCCAAGTCCGG
CCTCTGCTTGGATCTTGTCTGTGCCATGGAGCTCGCCCCTGCCGCGCCCAGTCCAAGCTC
CTCCCCTGCCGGCGTCCAGCACCCGGCCGGATCTCTGATGGCGCGCGTGCCCTTCTCTTG
GCGGCGCTCACTTTCTGCTTCTCTCTCTCAAGCTCGCCGTAGTGCTTTTCCCTTGATCCC
ATGGCGCGCCGGCCGCTCCTCTCTGCCCAGCATAGCAGCTTCTTTCTCTGCTTCTCCCAG
TCGGCGGCCGAGGCCCCGCCCGTCCGTGCTCCTTCTTCTAGCTCCAGCTCGCGGCGTTCC
CTCTGCTGAGCCATGGCTGTCGTGCCTCCGCTCCCTTGTTTTCCCTGCGCGCAGCAATGA
GGATTCTGCCGCCTAGCCTTCGCTCTCTTCAACCTCCAGCTCGCCACGGCGCTCGGTCCT
GCTCGATGTTCCTTTGCTCGCCTAGATTCCCCCTTGCCATGGTCGTGCGTGCCGGTTCAC
TGCTCGACCGCGTTTCCTGCGCGTCCCTGGATCGGCCAGCGTTGCGTATAGTGTAGGTGT
TTGCGGTCGGTGGATCCTCGTCGTCGATACTGCGCTTGCTGATGGCCGAAGCTCGCGTCG
TTCGTGGTGCTGTCGCGCCATCGCCTCGGTCTGGCCGTCGGCCAGGACCTCTCAATACTC
AGCTCCCTGTTCGTCTACAGTACGCCCTGTTTTCTTTGTCTTGCCGTCGTCGTTCAGTCG
CCGCGCCCTCAGCTCGCGCAGCTTGCTTGTGGCCCGGTCACTCGCCCTCGGCCTCAGCCT
TGATCTATCATGCTCCGGCTCGCCGTCAACCCACTCGAACTCTGCCCTGGCCAAGCCTTT
CTGCTCGTGCCGTTGTGGCGTTATCGTCGTTCGTCTCCATGTGGTGGATACAACAACATC
GTCGTTTACTCCATGGGGTTCATCGTCGACTTTGTCACCCGAAGAGTGATCCTGGAGTTG
GATAAAAATGTTAGAAAAGTCAGTGCAGCAATTGCCAGAAGCTCGATCGGATATCCAAAC
TGAGAACCATCGTCGTCCTCGCGGTTATCAAATCGATTCGATCGTGGTGAGCCAATTTAT
TATTTCAGTTATATGAATTGGATAATTATATAGCCAAG
>Z27kG1_15609
CGAGGTTTTCGGGAACATGAACGGTGGCACTGGCAGCAACGATCTGTTCGCGATTATGTT
CGCGTTCAGTGACAGTAGTAGTAAGGTCGTTCGTGTGGAGCCAGAGCAGCGACTCGTATG
GCTCTTGTGACTTGGGGTGGGAGTGGGACTGGGACGATGACACCATGACCTCAGACTACG
CCTCAGTCTTTGCTCCAGCTGCTCCCAGTAACGTTGTGCCAGCATGGTACACGCAAGGTG
GACCGGTGTCGAAGAGAACGAGGAGCAGCTACGGCTACGGTGCGGCCATGCCGGGCGGCT
TTGACCCTGAGACGAACTACCAGTACCAGCCGTTGCCTTATGTCGTCGAGAGCAGCCCGT
CAGACGGCGCGTCGACGGACGACATGGACTGCCTTCAAATGATGCGGGCTGGTGATGTTC
CACAGGATGGGGCGAGCAGTGGTGGTGGTGGCGGCGACGGCGGCGATATCTGGAGCCTTG
ACGAGCTGCTCATGGCCGCTGGCGCTTACTGAGAAAAGCTATGTGCATCGCATTCGCATG
TGCTAGACGGCTACTTGCTGTGCCGTGAATGGAGTGTTTCTCAGCTTCGTTTTGCTTTTA
ATTTTTTGTTATGCCAGGTCTCCTGCTTGTGCTTGTGGTGATGATGCAGGAGAGCCATGG
TGGGTACTATGCTTTTGCTGCCAGTGGAACTGTAAGACAATGTTTATATAGTATCTATAC
TATGTTGGTGCGTCGATGGTTCATGGTT
>Z27kG1_07730
CTTCCAGGCGCTTCCTCCCACTCCAAATTTCTCTCCTCGCGCTCTCCTCACCACCACCCG
CCTCTCCCCCACGCTTGCCCACGCCGCCTCCTCTCCCTCCCCGTCTCCCCTACGAGGGTG
CTACTACCACCTTACCGGCGTTCGAGACCGAGGTGGCGGCTTTGCCGGACAAGGACGATC
CTCCGCGGGCGCCGCCGCCACAGAGTAGATGGACGCGGAGAGGATGAATGCCCTGGAATA
TATGTTCACGCGACTGTCCCTCGCCGACGACACGTGCCTGAAGCCGGTGCTCGCCCACAC
CCCTAGCTCCCATGCGTCGTCACTTCGCTTCCGTGTTCTGAACATCTGTATGACGGCACA
GCAAGTAGGCCCCTTCCGTTTCATCTCCCCATCCGCCTCTTCACTTCCGTGATGAAGCAT
AGAGGCCAGCACGCATGCGGCGAGCTCCAACCTCCAAAAGGGTTGCATCAGTTGAAGCAT
CGCAGTTCTCCACTTCGCACTAACATTGTCATCTCTTGCGTAATCGCGCAGACGCGGTGC
CCGTCGGTGCTGGCTTCCTATAGTTTTTGGATCCCCCGCCTCCCCACCCATTCTTCTGCC
ACATCCATCCGCTCGCGCTGCTCTACTTAGCGCGGATGCACTATTGCGGTGTACGACCTT
CACCATGGGGATCTCCATTAACGGTTATGGAAGAAAGGTTGGCTAGTGTGGACCATGCAC
GGAGGTTGCTCGATCGAATGTCCAACTGATTTTTTTGGGTTATCATATTTGCTACTTAGC
TTGCTTGCCGCAAACGACACTGCAACAAATTTGTTTAGATTGTAAAGTAGGGTAGACTCA
TGTGGAACCATGCACGCATGATGCTTGATCAAATATCCCAATATTCTTTTGGCTAACATA
TTTGCATAGCTATACTGCAGCACATCTATTTAAATTGTAAAGCAAGGTTGACTCATATGG
GCCCTACGGGGAACTTGCTGGATCGAATACCCCAATAGATAATTTTTGGCTAACACATTT
CCATGGCTTGCTTATTCAAACCTCATTACTACACCAGCCATCTTTCCTATTGTATATACC
TTCACATATTAAATGTTGCAGATACATACTAATTCTAATTGTGTTTTTTTGCAGTTCGCT
CATCGACCTCATCAACATTGTGCTTGATTCACATTGCAATAGCTCCTGCGTGGTAACCTG
ATATCCAGACTCTCTCATTCGCCTGACCGACATCGTGATTGGTTCACACTTCAAAACCTT
CTGTTGCCTGATCTATTACATTTTCAGATGACAACAACACTACGAATAAAAGGAGTGACG
CCTACAGTTAGCCATAGCATCTGATGCTTTTGTTAAATGCAGCTCAGACTGATGATATGG
TTAACTAGATGTAATATATAACTACTACTTTTGATTTGATGCCCACTGCGGTTCTAGGAC
ACCCATAGCAAGAAACGACCCTCTTTTTGCATGTATACATGTCAGTATCTCATACTACCA
AAACAAACACTTGATGAAGACATAGATGTGTAGCCTTGCAATGTCATACTTTAAATCTAC
AAATATCCCCTCCCTATGTAAATGTACC
>Z27kG1_11861
CGCCGCTCACCACGAGCCTTGCTTCTTCACGTCACCTCCTCCTCACACATTTTCCCTCTC
ACCTCTCAATCCATGGACACCCTCCCTGCTCTGATCCCCCCCGATGCTCGCTGTGGGTGC
CGTTTGCTGCCCCAACGCCGTTCCGCGCCCCCTCCACTCCGGCCATGAGCTCCTCCCAGT
GAATCCCTCTAGTCCCCTGCTCATCTCCCATGGTGGCCGCAGGGAGCTCTGGATCCATGG
CCGTCGGCCTCTGGGCGTGAGCAGCCCTTGGCTCTCTCCCCTGCGACAGACTTCCTCCAC
GGTGTCTTTTTCCCCAACCATGGTGGCCGGCTCCCTGCTCCTCCATTCGGTGCCCCTGGT
TCAGGGCCGGTCGACCTCCGGCGACCTCCTCCCCATGGCACAGCAGGCCGACGCCCCTGC
CTCTACTCCATCTTCCCCATTGGACAGCACGAGCTCCTCCTCGCCGATACGCCAGCAACC
CTGCAGCAGCGCCACTCGATCTCCTCTATACGTGAACAACAGCAACCCGGATCCCATCCA
CGTCGTATGCGTCGATCCGATCTGTGCAGTCCCAACCCACGACGTCGCAACACCCTTGCC
CTCCGTCGATGTCACGCTTCGCTCATCGCTCCTCGACGAAGAGCCGTAACCGTGGTAGAC
ATGCATGTGCGATCCGAACTGATTTCACCAGGTACGCTAGCTGAAAATCGTGCTAAGCGA
AGGGTGTGGATCAAAACAACCCACAAGACGATGTCGGCCAATGAGCCTGAAGATGGATGG
ACTAAGCGGATGTCAAAACGAAAGTTGATCATCAAGTGGCATTCATCTAACAACACTAAC
ATAGTGTTTATCCCAGGCAAGCCCCGGTGCATTTGCCACCTTCTTGCTGTTTTAAAAATA
TTTTATCACTTATATGCTGCATTAGGTGGTAGGAGTTGAATGGTTAAACCTTTGCTGCAT
AACTTCCTTGAATTATTGATTATCATCCTTGATACCTGATTTGAAAAGCTAGATATGCTT
AGCCTGCTTATAGACAAGGAACAAAATATTTTGATGTATGAATCATGTTTTTACAAGGAA
AAAGGGGCTGGAATGATGAAGGTATCAAAGGCCTTGATGACTTCATCATTTCAGTAGGGT
ACCTCTGACAGGTACCAGGTTTTCAGAATTATTTTAATATGAGACCAGACGTTGAGCAGG
AAAGGTCGCCCGTCTGTGTCGATTAAGGACCGCACCGAAAGTAGGCTTGCTGATCTAGGA
CCCTTTAACTGGCCACATGCCTCGTCATGGGTAAGCTTAGCCTCGGTCGGACCAATACCA
GAACAGCTCGCACGCACTGGGAGTGGAGAGATGGCGAGAGTAGCTTGTACCCTCCGTGGC
AAGAAACTGGAAGGTGGGGTGCTGTACTCTCGGAAACATGGCGGGCACCATGGCGAGAGT
AACGTGTACCAACCAGGCCAATGGCTGGAAGGTGGGGTGCTGTACTCTCGGAAACATGGC
GGGCACCATGGCGAGAGTAACGTGTACCAATC
>Z27kG1_23250
GCCGAAATCCACAATTCATGACCGATTTGATTGATTGATTGCTTCCCGTCGTGGTACAAC
TGAAGGCGGCGGGCGGATTGATCTCTCACCTTGTCGCCTGACCTTTGGGGTGGATGGATG
GTTGGTTGCATGATTGGTTGTGGATGGCCATGAGATGCGGTACCTAGAGACGTTCCTCCT
AATCCTAGCTAGGCATGCAAGTGGCTCAGGACAAGCCGCTAACCCGCAGGGCTGACCGCA
CCTCGCCGCAACGACCCGCATCCGCATACCCCGACGGCGTACTGGAGCTCGGAAAGGCGC
GCACATGGCGTTCCGCGGATTATGGCGCCGCCTTGTATTTCCCTGTCCGATCGTTGAAGC
AGCAGCAGAGGGATCGAGTTGATGCAGAGCAGCAGAAGACGAGAGCCACGCCGCCGCCGC
AGAAGTGTCATCGTCGGCGCCGTTTGTCTCCAACTCCTTGCAGGAAAGGAAGAGGAATGC
GGAGGCATAGGTCACGGTCGGTCGGTGCCATGGCCGAGGCGGGGATGAAGCGCAGCTTGA
TTGGTGTCCCATGTTCCATGTGCAACCACCTGATAGCACGCGGCACTTGCATCCACATTG
CTAGCCCATTATGGGAATTGGTAATTGAGGCCTCCTCCACAGCAATCATCACCGCATCAT
CATCCATCGTTGCTGAATGCTGCTGTCGTCTCAGCACTTCTTTTTCTCCCCCCTTTCATC
CTTTCAATGTTCATGTTCTTCCAAGTCATCATATAAACTGGGTTGTTAGTT
>Z27kG1_19929
CGTACCGATCCCCGGCCGGCCGGTTGTTGCAGGGAGGGCAAGGAGAAATGGCGAAGAAGC
TCTCCAGGGCGGCCGTGCTGCTCCTCGTCGCCGCCCCTCTGTTCAAGTACTTGTGCGCCG
TGCTCGTGGGCATCCAGGTCGGGCGGGCGCTAGAGAGGTGTCCGGAGAGCGCCAGATTCA
GCCTGGGAGAGACTCTCCACTACGTCACCAAGGTATGGTGCGTGATCGATCGTACCATAA
AAAAGAGGTGACGACGACTAGCTTGTTTGTAAATTGTGTACTTGTTTCAGGAGCTTTGGG
ATGGCAATGTTCTGGGAGGGCGACGAGGAGGAGGAACGCACAGTTGTTTCACTGTCAGTG
GTGCTGAAAGCTCGTCGTCGGAGGAACGACCCTACGCCGCCCTCGCTTCGGCCGATGGCG
TTCGTGCTCCCAGGACAAACAGCGACGCAAATGTCACCCAGACGACGACATACACATACT
ACAACCACACTTCGCCGAGGGGCGTGATCAGCGTGGGGCCGTGGGGCGGATCCGGCGGGC
AGCCGTTCTACATGCGCGGCGCCAGCGCTCCTCGCCTTCGCAGCGTCGTCCTCTACCATT
CCGGCGCCATCCACTCGCTGGCCTACGAGTACACCCTCGCCGGCGACTACGACTACGAGG
GGCCGCCGCGCCGACGCCGAGTGGCCGGTCCCTGGGGCCTCCCGCATTCCTACGGCTCCA
GAGGAGTTCGTGCCGAGATCGACCTGCGTTCAGGGGAGCACGTCACCGCAGTGGAGGGCA
CGACGGGGCACTTCGCCGACGTCCCCGGCGTGGTCGTCACCTCGCTGACGTTCCGCACCA
GCGCCGGCAGAACGTACGGGCCGTACGGCAGCGTCGGCGCAGGGTCGCACCGCTTCTCCG
TGCCGGCGGCGGACGGCGCCCGCATCGTCGGATTCTGGGGACGCTCCGGCTGGCTTCTCG
ACGCCGTCGGGGTCTACATGAAGCCTCCTCCTTGCTCGTCGTCAGACACGGCGGCGTACG
AGAAACATGCATCCAGACGTCAGCGACGAAACTAATCAGTGCGCCACAGTATACTTATTG
GGCAGAGAGAGAGAGAGAGTTAGAGATCATCATCTCTACCATAAATAGAATCCTGCTGTA
ACCTGTATGCATAGGTACAGTACTAGGTAGACAGATTTTCTGAATCTTGCTGTCAGTATG
ATGGCCGCATAAATAAATAACTAGGTACGTGCCCGTGCGTT
>Z27kG1_10129
TGCTGGGCTGCCTCTACGTCAACCTGGTTGGTCCAGGCTGTGCAGTCTCCAACCATGGTT
GTCTCCAAAGGATGTGCAGCTGACGTGATGGTGCTTATCACCACACCCTCAGAGCTCATC
ACCACTTGCCGTCTTCACCTCGCTCACCGACAATGCATACATGCTACATCAACACGACGG
CTGTCGCCATAGAGCGATCTTGGAGTCTTGTTGTGCATCGCGTCACCACCATCGCCACCG
CAACTTCTACCACAACCGCCATCGTCAACATCACGCTCGTGATCCAACAGGCTCTACGAT
TTGTCTGCTTCGACTAAGCTTACATGGTGCATGCTGCTGCCATGTCACGACACCAACCAC
CAAGTCTGATGCGAACTTCATCGACCAGTATCTTGATTTGATGGACATCACGAGAGGCAT
AATCTGGCGCTTCCTTGGACCATGGCTACACCGACCACGGAACAAGTGCACAAAAGTCAT
CTTTGGTTTAGTTGGCATGCAACGTAAAGTTTAATCTACCTATATCACAAGATTTTGATC
AAGAGTTGACAAGCTTAATGGACCATGACTATTTTTCACCAAAAGGGCAAAGTTTAGTTT
CATTATCAATTATATTAACCACTCTGTTCAAATTTAAGATCGAATTGGGTTCTTCCTTTA
TTTAGCATACTTGAAGTTCATTGCTTGTTTCATTCGTACCAACTAATACATTTGTTCACG
ATTTTATTCCAGGCTAAAAGAACTCGTGAAAGGACCCCTACTCCTGGAAAATACTGTGGT
CGAAGAGGAGGATCTCAAAGGAGCCCATCACCTTACCGCCCTCGCAGAAGGGAGCGTTCG
CGCTCAAGGGAACGCAGAAGGGAGCGTTCGCGTTCAAGGGATCGAAGGGAGCGGTCTCGC
TCAAGGGATCGAAGGGAGCGGTCTCGCTCAAGGGAACGCCGAAGGGAGCGGTCTCGTTCA
AGGGACCGCAGGGAGAGGTCTCGCTCAAGGGACCGCCGGAGGGAGCGCTCACGCTCAAGG
GACCGCAGAAGGGAGCGCTCACGCTCAAGGGACCGGAGGGGCAGTTCACCCCATGGCAGA
AGGCATAGAGATCGGTCCAGGTCACCCACCAGCAATGGGAACCATAAGGCAGACTAGGAA
GCGCTTTTATGGACTTGTCGTTGATTGCGTGAACAAAGGAACTTGTAACACTACCTATAA
ACTGGTCAGACTGAGACGGTTAGCATGGATTTTTAGTAGTGTTGCTGTATTTTGTTGTTT
CATACAAGTACTCTATTCTGTTAGCTTTCGGATCGAAATGTCGGATGATGATGGTTGTTA
TTGTTCTGGAAATCGTAGACATGTCCTCCAGAATACCTATG
>Z27kG1_02909
GTCAGGCACCATAGCGTTCGGCCAGGTTCATTCCCCTCCTCTGCGATCTCCTCTGATCGG
ATTTCCCTCTCCCATGGCGGCTGCTCGTTCTTCCTCTGCTCGGCCTCTGTAGCTCGCCGG
GATGCTCCACGCTCGCTCTCCCTGCTGCAGCGCCTGAACGCCCTGCCCTTTGCTCTAGCT
CGCCGCGCGCCCTGGTCGTCTCCCAGCCCGCCCAGGCATCGGGCGCAATCGCCCCTGGCA
GCCGTGCCTGCTCCCATGGCCGGCGCTTGGCCTTCTGCTCGCCGCGGATGCGCGCTGGCT
GCCAAGTCTTCTCCCTGCTCGGTCCCTTCCCCAGCGCCTGCTCCAGTTCGTCGGCCGACC
ATCGCTGTTCCTCTGGCGCCGCGACTCTCTGCTCGCGTCGCGCCCAGTCTTCAGCTCGCG
GAGCTCTCTCTCTCCCGTGGATGCCGTGGAGTTTCCCCGCCGCGTCCATGGTCCTGTTAG
GAGTTCGCCTAGGCCCGCGCTTCCTGCATCGCGCCCAGCCGCGTTCTTCACAGCCGGCTG
CTGCTCCCTGGCGCAGCTCGTTCAGTCCAGCCGCGCCTGCTTTCCCATGGCCGCGCGCGA
AGTTTTCGGCTCGCCGCGCCCTGGATTCCCTGGCCTTCGCGCCCTGGCCCTCTGCCCGGA
GCTCCCTGTTCCGCTCGGCGCTCTCCCTGCTCGCTCTGGACGCGCAGCTCCCTTCGTCGC
GCCCAGGCCGTATCCCGCTCCAGCTCGCCGAAGTCCCTCCCACGGCTGTCTCCCTCAAGC
CGCCGTGAGCTCCATGCTCTGAAATTCGTGCGTCGCCTCCTTCCCATTTGTCGTGCCTTG
CGACGCTCGTCATGGACCTCGTCGTCGACCCACGTTGTGCCCACGACGTGCTCATCGACT
CTGATGATTTGATTTCCAATTTCGTGCGGCTTATGTCAACCCTCAGAATTCCTTGTCGTG
CTCGACCCTGCAAGTCTCCGACTTGTCGACATCCCTTGCGTCGTCGAACGATCCCGAGAA
TTTGGATAAAGCAATAAATCCCGTGTGGCCGGGTGCTCGGAAAAAGGTCTGCGCAAGAAT
CGTTGCTGTCTGCGCGAAGTTATGGTCAATATGGTAATCATACTCTGATTCGCTACCGCT
ATTATTTTTTTAGTGGATGGATTAATAGATATGGAGGTTGCGACGATCCTTTTTATTTAG
CATAGGTACGCTTAGTGATTATGGCCAGCTCGGTTGTTGTGTCGGCGTGCTGTTATGTGA
CCATTTTTATTAATTTAGCATACGTATGTTGTGATGTTCGTAATTATGAAATAGTCGCGA
GGTGTGGTAAAATATAGGTGTAAGGTACACCTGCTAGCGCGAATGATTAAATATCGTATT
TAACTCGTAGGCTGTACAAGTTAATCCGATGAAATGGCTTAGAAAACTAGTTAAGTTAGT
TTTAAGTATGGTTTTGGCCGATTGTGATTAGCACCATCGACTTGTATTTTATGCGTCTCA
ATTTACAAAATGGAAACATATGTCTAGTATAATCGGATTGATCTGATGCTTGTGATGTAC
TTGTGTTCAATGGTGAATTAATCACATTGTATAATGATCATCAATT
>Z27kG1_17879
CTCAGCAGCACTAGCAGTGACAAACTCGAAGCTTGCCTTCTTGTTTACACCCTAAAACTA
AAACTAGAGTCGTCGGCGGCAACAAGCGGTACGTACGTAGAGGATGAAGAGCAGGAGCAG
CACTCTGTTGGTGATCCTAGTTCTCCAGGCCCTTCTGCTCTCTGCGGCTGTGGCCAAAGG
ACCTGCAGGGCCGAAGAAGCAGTGCTGGTGCGGCGAGTGCACCAGCTGGTCGGGCGTGTG
GACCTGCGACGACCTCCTCACCAAGTGCGCCGCCACCTGCAAGAACTGCGTCCCCGTGTC
CACGGGCAAGGGCGCCACCAAGTACAGGTGCCGCGACTTCCTCCCCGAAAACTGCGGGTG
CAAGATCCACTAAACTCATCCAATTCCACCATGGCCACAGCAGCCGATGGATCCTTCTTC
CATATGCATGTTCTCCTCCGTCCGTCCGCCTAGCTTTGCTACAAGCAGGCGCTAATAAGC
AAGCTGCTGTTGTTGTTTTGCATGTTTGATTAGGTGACCCTTTCCACTCGAGATGGAATA
AAATAAACGTCAGGCGCACGTACTGACGTGTTATT
>Z27kG1_24318
CAATTCGATCGGTACAGGTACCTTCTCCCAGGCAACTGCGTTAGAGAGAGTGGCTAGGCA
GCTGGCTGCCCGCCGTCTGCATCATGACCCTGAGGCGCACGGACGTCGCTCTCTCGCGGA
TGTCTGTCTTATGGCGGCGGGGGTTGTGTCCGATACGATTGGCTGACTTAGTTGAGTGAT
CGCTTGGCTGCTGGTTGAGTTCATATGGGATTTTTGTGTACCGTGTAACAGAAACCATGG
AAGGCCTGACGGCTGCGTAGCGCAGCGCGTGCTTGATCGCTGCTGCGTTCTTGTTTGGCA
GAGGAGAGCTGAGAGCTTTTTGTTCGTTGCTTCCATGATTGATATATGATGAACTCAGAA
CCTGTTGTAGATCTCATACCGCCGAGCGACATTCAGATTCT
>Z27kG1_24274
CGCATATATACATAGTCGTCGATTGTCTGCACTACCTAGCTACCTGGCAACATAAACACG
CACGTGTGTCAGTGTGTGTGCTAGTGCTAGCTAGGCTCCTGCTAGCAGTGTCGTCAGAGT
GCAGCTAGCGCAGAGAGAGACGGGTACGTAGCGTAGCGTTCCTCGACGACGACTGGTCGG
TCGAGACTGCGCGCGCGCCACGGCCAGCAGAATGGCGACCAAGCTCATCATCATCGGCAG
CGCGCGGGCGCCGGCGGCTGGAGTCGTCGTCGGCCTTCTGCTCTTGACGACGTGCCTGTT
GCTCGCGGCGACCGTCTCGAGTGCCAGCAGGCCGCTGAAGGTATCGTCAGAGGGCGATGA
TGGTGGTGCGCAGCAGCATACGGTGGAGGAGTCGCCGCCGGTGGGTTACATCCAGACGGT
GGTGGTGGTCAGGGCCGCGGAGCAGGACGGCGGTGCTGCAGCAGGCCACAGGTTGATGAG
CGTCGACATGCTCGGCGGGATCAAGAACTCCGGCCCGAGCCCCGGCGACGGCCACTAGGC
GCGCCATCCCGTACACGCCGGCCGGCCGGCCCGGAGTAAGTGACAGGGCCGGCGATCCCT
GTCACCCTGTCACCCTGTGTGCTGGTTTCAGATTTCAGAACACACGGGAGGGAGCTAGTA
GGCTTTAGATTAATGTCGATCGTCGGCAGTTCGGCACGACGGGCTCTTCTTTTTGTTCTT
TACTAAGGTTTCGGTAGTGCTGTCTTATGCATGCATGGCAAAGTAATACAGTAGCTGGTA
GAATTATTGCAATGTAATATGAAAAGTAAATATATACGTTGTATTGTATG
>Z27kG1_10133
GGTCTTCATCCCTTCCATTTCCAAAGGACGACGCTCTCACCATTCACGAACGGCGACTGC
GGATCGATCGTGCGTCGTCTCCTGCGCCGGCCTCCCTTCCAGTCAGGTTCAAACAAGGGA
CGATACGCATCGGACAAGAAATGGACATCAAATCCTCCGAGAACTAAAGTTTCACTCAGA
TCTTCGTCGACCTTTTGAGTTGCACAATGTCTATTTTGCAACATATGTATAATTATATAT
GATGACCTACTCAGCTCTTTGAAAACAATTTATGTAAATATAACAGCTTAATTCTACGTA
GTGGACAAAAATGTTGACTCTGATTACAGCTCAGATAACTCTATTTCATATAAACATATA
GCATCTGCAGTAATTAAATTAGAAAAAATTTCTAACGCGCGCAGGGCGCGCGCCAGTGAC
TAGTATTTGTTAGGTCCTCGCAGATGCTAGCAAGATGATAGTGTTGTAGCATGGAGGACC
ATTGTCTCTAGTGTCTGAAATACGAGACTGGCATGCAGGTCGATGTCTGAGCACAGAGCT
CGGAAGATGTGCGTATCAACCAATAGGCTGTGGCTGTGCCTGCAAGATGCCCTGAAGGAC
GCGCTTCTTGAAAAGTCAGAACTGCAAAGGTGCGCAAACCAAACCTCTGACTGAATGCTT
CCATGGCTCATAGTCCCTAGATTCTTGTCTCTATCTGATAGCCCATTGTTTACCATTGTC
CGTTCATGTGTCAGCTTTGCTGCATCTGATCACAATGATCTCTCAGCTTGTTGTAACATC
GTCTTGACCATTGTCCATTGCGCTCATATCAGCTACATACATGGTTGAAAAACTTGTTAT
AAAAATGTGCCATTTCAAACACGGATTCGATTGTAATTTGAAAAGTTAATTTATACTGTA
TTATCTGATGCATCATTCACTGGAGAATGGGGGATAACAGGATTCGGGCTAAGAACATCC
ATTCTTTTCACCGTGTATCTCTTTGCAATCTCAGCCATTCGATCTACTATACTATCCATA
GAACATATTCCAAAGGAGATAAGCAGCCGGTGCACGCCCCTTGGGAGCCAAAGGAATACA
TCTGTGTGGGTATATGTAGCTTTTCATCTCCAATGATCCTGGAAAGGGAATTGACTACAT
TCCAATCTTTTCCCCTGCTTGTTCATGAAATTCACGATGTCACATGATTTACCGCCACTT
AGATCTGTCAAAAGGCTGCCATTTCTTCGTTCAGGTGTATGGGCGTGGAAGGTTTGCATC
CATCGGATGTGTTGGACCAGCATGTTGTAGTTTTGATTCGTGCTGCGTGCATCGAGCCAT
CAGGAGATCTCTGCATCGGAATCATATCTGCACAAAGCCGTCGGAAAGATGCAGGATTCC
CACTGATATTTTGAACCATCATCCAGGAGGCTAGGTATTAGATTTTATATATACGTGGTC
TGTATTTTGATTAATTAAATCAAATCAATCTTATACCTGGTCTGTGTTTTGTTTAATTAA
ATCAAATAAATCTTAAGTTTATATT
>Z27kG1_23184
TCCATGACTGTTCTGGAAGCTCCAAGCGTTGGCGAAAAAAGTAAGATATTTCTGCGAGGC
AAGGAATCCCTCCCCCGCTTCTACTCTTTCGGTTCGCCGGTTCGCCGTCTCGCACACCCA
CTTCCTACACCGCCACCGAGCACTCGCTCAGTTTCATACCCATCCTCGAAGTCGCCTCTG
TCTAGTTCCTGCTCTTCCACCACCGCCTGTGATGTATCCCCGAGGCCCGGATGGGGGACG
AGATGCCTCGTCTCGCCCTATGCTTGCCACTCCCGCCGGCAACGACACGCGCGAGGAGGA
TGAGATCACCACCGCGGAGGCTCATGTGGAGAAAGACGCCGCGCGGATGGACGCTGCCCT
CCTCATGCGGACTACGCCCAAGATGGACGAGTTTCACACCGGGGGCGATCTGGACTCAAG
TGGAAGTGGAAGCGGCATCTCGGGGCCAAGCGCCTCCAAAAGACAGCTACAAAGAAGGGG
ATCGTGGCGGCAACGAGTCAGCAGCAACAGAGAAGAATGTGGTCGTGGCTGTAATGGGTC
AGCAGGTACACCATCCACGCTCATCATTTCCTTTGTGTTTCTGTTTGATCTATTTTTTTA
AAATTTCTTTATCAGTTTGATTAGCATCCACTTGCATCCGCTCATAGTTTGATTCGTGTT
CGTTGGATGGGCCTCAAAATTACCAGTTGCTTCGACTACACTCTCTGAATTTCGCAGATC
AAGATAAAACCCGACACAAAGGAATGAATAGCACACAAAAAATCACAGTATTATTTAGTC
ATATTGGACACGAATAAGTTAAATTTCTTAAATTTTAGATCCACATTTTTGTATTTTGGT
CTAGACTATCAAAAAAATCCTAGAAATGTCCCTCTGCCTCTCGCGCGTGAATTCTCCTCT
GCCGAAGGGAAGACACTCAAAGGCGAGCTACTGATCTTCAACTGCTTTTCTGGATTCTCT
TTGCAATATGCTTTGTTGGGGCTAGATCTGAAATCAATGTTTTTAATAATCTAGCACAAA
TAGGAAATGTTGCATGTGTTGCCGACAGAACCATCTCACTCTCTCTTTAGTTTCTGCAAT
TTTTTGGACGACCGAGAGGTGCTGCCGTTTATGAGTAACTTTCCAGTGGGAAAACAGTAT
GCCACAACATCATGGTCAGAGTTTGGACATTGCATGAAGCACTTGCTGGACAATTGAGAA
GAACTCATGCCTACTTGAGGGTTGTTGTACACGTGAGTGGAGGTCGAACCCTTCTTGTAG
GGCTCTTAATGTATGAAGTACGCCATGCTAGCTATTGAATCAAGTTCAATGGGATTCGTT
AAAATATAAGGAGGGTTGTTGTACAAGTGAGACAAGGTCAGCCCTTCTTGCAGGGCTCTT
AATATAAGCCTGTACTACACGTTCATCCACGTCGAGCTCGTCGGCTCCCAACGCAACCCC
TTCTTCTCTCACGAGATCAGTGGTGAGGACGACACTGGGGATAGAGACCTAGGGTTCTCC
AAGTGGGCCTAGAAACTCCATGGCAACGTCTCAGGTTTCATGCAGTTCTCTAAATTTATT
TTGCTCGATTGTAAGGGAACTGTGTCCTCTATAAGCTCGCGCTCGTGCTGTACCGGGAGT
ACCCCTTCTTCCTGCAAGTCTGGTTCAATTAAAAAATTTTGTTCTGTCGTGTTGTAAAGT
ACTTGGCGAGCTATGATATGTCATTACCTTAGTGAGAAGACTGCTTCTAATATATTAGTA
ATTTTTAGCTGTGCAGATCATGTCATCATATAAATGTTGCAAACATTAT
>Z27kG1_03644
CTCCCGCCCTGCAGGCCGCCGGCCGCCCTCGCCCAGCCCGCCTCGACGCTCAGCTATCAT
GCCCTGCCCCGCTACGTCATCCGACTGCCATGCCCCGCACCGCCCCGACATCAACGCCGA
TCGCCTCGTTTGCCGCATCTGGTCTCTCACCATAGAAATCTGAACACAAGCTTCCTAGCT
GAGCTTTTCTCCATGTACCGCTAATGGCAAGAAGAGAATGCCAAGAGAGTTATCCGAGAG
CAGAACCGACACAGAAGTGGAGCAACTGCGTGAAGAACTTAGGCGTCATCAGGATTACTT
AGGCGACAAGCTGCGCAACATGAATACTATGCTACACAGATTCAACAACAGCAAACACTC
ATACAACAACTAGCACAAGCCTAAGGGATACACGTCCCGGTGCCCCACCACCACCTCCCG
TACATTATCCTTGGTCCTCACCTCCACCTACACCTCCATCTCCACCTACCGAACATCAGT
TATGCAAATTCATCATCAGTTACTTGTTGTTAGTTATATTATGGTGTAACTCAGCAAATA
TCATTTGTACATGTATGTTAGACCCCTCCAGCTACCTTGCCGACACAGGAACGAGATGAC
GGGTTAGACTTTGTCGAAGCCCTCTTTGCTAGTGGAGGTATCGACCATCACTCGTCACTG
TACTCGATGGTAATCGGCGATCGTGAGCTTCCATTTTATGTGTTGTGATACTTGAGACAT
TTATTATGACTATGTATGAGATATTATCTCTTATTATGAC
>Z27kG1_14546
CGCCGTCGCGTCCTGCTCCCTGGTGGTCGAGCTCGCCCAGTTCGCCTCCTGTCCTCAACC
ATGGATGTCGGTCGCCCATGGATTGTTCACAAACTCCGTCGCTCGATGTCGCGTCTCCTG
CACCAGCGTTCCTGTTCCCTGTTCTCGGCGTCCTAACCATGGCGGCTGAGATCTCTCTTT
CTCTGGTGCCGTGTGTGCTCACCCTCGCCCATGCCGCGCCCCTGCGCTCGTCGCGGCGCT
CCAGCTCGCCCCTGCACGCTCCTCTCCTCTAGATCCCTCCCTCCACGCCGGACGTCGTCT
GTTTCCTGGTGGCTGAGCATAGCCCTTGCGCTCGCGCCTTCTCTGTTTAATTTGTAGAAC
ACCTAGGTCTGTCCATGGTCACTCCCTTCGTCGTTGGTGTTCGGCTCCCTATTTCAGTTT
GTCGTGCCGCGCCGTCATCGTTTCTGTCACGAGCTTGATCCCCGTTGTCATCGCTTCGCC
GTGTTCGCCGGTAGCCGCCCCGTCGTGCTCGTCTCTGGTGCTCGCTTCGGCCGCGGACGC
TGTCGAGCCCATCGTTTTCCCTGTCCAGTGCTCGTGCGGCTTTCTGCTCGCCAACGCGTC
CTCTCGGCTCACTCGACCTTAATCCCCATCGCGTCGTCGACCTCGCCGATTGTCGTCGCG
TCGTGCGTGCAGCAGCCCCGGATCTGTGTAGTCTCGGTCTTGTTGTCGATATCGCTCGCC
GTGGCTCAGCTTGCTAGCTCGTCGTTGTTTCATCGTCTCGTCTTGATGCCAGTCCCTACG
TGCTGTCTCCGACTCGTGTTCGCGTCGACAAAAGAATGTCAAGAAGATGTGGAGAAGCAA
GCCCTGGTCGATGCCCCAAGTGCTCGGCAAAAGGCCGAAACAAGGATCATCGTCGTTTGG
ATGGATTGCTAGTCGAAATGGTAATCATATTTTGAATCTCTATTCTAGCTAATTAATTTG
ATAAATGAATT
>Z27kG1_01819
CACTCTATGGCTGTGTGAAGATCTCACTTGGTCCCTGGATAGGGATGGTATCTTGCAAGT
AATATTTAATATGGAGGCGTAATTGTGTTTAATAGTCGGCATGCCTTAGTAACATGTAGA
ACCTTCTGCATAAAGCTTGACCAAGGACAGCGGGATGCTAGAGAAGGACCTGTGAACGGA
GAACGTGGTGTGTGTTTTGTCTTGTACGGGTGCAGAAACATTGATGTTTTCAAATAAGTG
TGTTTGATCC
>Z27kG1_22839
AAAAACTAATTAGTGGACATTGTTTTTTAGTGTTTTAAATCTTTAGGATCTAAGTGGTTT
ACAAAGTTGATTAATATGTTTCTATCCTTATTCTGAATTTGGTATATAAAAATAGTGAAT
TAAAGTTTGGCGAGTTGTTTGACATTGGACTCAGTTAAATTAAAATAGCGTGGACATGCA
TGGTATTTAGTACCATCTCGACACCTAGTAATTTCTTTTAAGTGGTATTATGTGCCTCGC
CATCAAGTGTTCAGTTTTCTACTGTGTTCACCTTACCGTGGCCATGATACTCGAAGCAGT
GACACACCAAGATAACACGTGTTATGTGCTCTCCATCAACAAGTGAAGCTCACCGAAGAA
GGATCATTAACTCTACCGGTGTCTACTGCTCAGAACAGGGTCTCGCTGCCGCAGAACGTT
GTCGCAGACCGCTTCACCGTCGACCCTTTGAACTGCGTCATCCCCGGTTAATCTCGCGCG
CGTACCGACAGCTTCGAAGAGCCTGTGTCGATGCCCTCGCCGTCGTCAATGAAGCGCCAC
CGTGGTCGATCTGGCGCAGACCGCCGGAGTTCTGCACTGCGGCGTTGTGGCTAGAACTTT
GTAAAAGAGTGGAATCTGAGGGACTTAAGTGAATCTGTCAGTGAGTAAGATCAATAGTGG
CAAGGACCGATGTGGATTAGTTTGAGCGCGAAGGTCCTTTTTGCAAGATGTGTGGTGCGG
TCGCGGGCTGTTCATTGTGGGCCAACTCTACCTGCCACTGGGTCGGCTGGGCTAGGTTTC
GGCACAGTACTGTACTCAGTTTTGTTGTTTCTTTTATCAGCAAACTTGTAAATTGAGCTA
AAAATCATAGAAAATTCCAAAAATCATGGGATAAATTTTGTTGGATGTCTAAAATC
>Z27kG1_18573
TCCTCGTCGAACCCGTCGCCACACGTCTTCACACCTCAGGCATGGCTCAACAGTTTCAGG
CATTGCCAAATAGCAGTGTTCTCCACTGTTGGCGCGTTCGGATCGCGGTGCGATGCGTGC
TAGAAATGTTTGTGTGGCTTCTGTGGACTTGTTCAGCCAAAACAGCGCAGTTGCTACTGC
TGCGAGAGAGGATGGGATACAATGTGTGACGCTCCTCACCTACCTCGCCGCCGCACAGAT
CTACAGGACGAATAGGTCTCGGCACTATCGTGTTATGGTCCTCGATAATGCTCACCATTC
CACACCCGCAGGGTTTGTATCTTTCTTCCTTTTATTTACATGCCTCCCCGTACTACACGG
CCTCTCTCCATCCCCTCTTCGCATTGTGGCAGCCTATATACATCTACCGTCGTCCTCATT
CGTGTGTTTTCGGTTTTTTGGGTCCACCAACACCTCCTGAAGGGTCTCCTGTTCTGCTGC
TGATGGCGTGCGTGACCTAGATCTGGCGAAGGCGTCCGTGGATACAGATGCCCAACACAC
ATTGTTTTAAAGTGATGTGCGCCAAGTATTAAAGAGATGCAAATAAAGAATAAAGGTAAG
ATCTAGATGCTTTGTCAATAGTTTTATATGCTAAACAATCTTGTCCAAGTGCCAGGGACT
CATCTAAGTAAAGGCCAAAAGAGTCAAAGGAAAACAGACAAAGGATCAAAAAAAGGGTGC
TGACTGCGCAGCACCGGACGGTCCGGCGCCTCTCACCGGACAGTCCGGTGTGCACCAAAC
AGTCTGGTGCACGGTCTGCGAACTCGTCGCTCTCGAGTTTTTTCCTAGCTACATCGGCTA
TAAATCACCGAACAGTCCACGGGAGGCGCCGGACAGTCCGGTGCTCCAGCCGTGCAACGG
CTAACTACCACGTCGACTAGTGCCAACGGTCAAATGGTGCACCGGACGGTCCGGTGCCCC
ACAGAAAAGGAAATCAGCCAATCAGGGGATTCTCTATCGCGTACTGTGCTCATACTATTC
ACTGTCCGATGCGCCACCGGACAGTCCGGTGCACCGACGAACAGAAGGCAAGAATTGCCT
ATCAAATGGAGTTCCAACGGCTCCTAGCTGCCTTGGGGCTATAAAAGGGACCCCTAGGCG
CATGGAGCACTACATCAAGCCTCCATTGAACATTCTAAGACGCCTAGACTCCACAAACAC
GCATTCGGATCATCGTGTTTGAGATTTGAGCACTTCTTGAGTCGTGAACTCCCTGCGTTG
TGTTTGTGTGCTCATCTCTTGACTTGTGTGTGGGATTGCTGTGATTCTTGTTCTTGCGTG
TGTTTCTTTCCCTCCCTTACTCTTGTGTGTTTATTGTGATCAACATTGTTAGGGCGAGAG
GCTCCAACTTGTGGAGATTCCTCGCAAACGGGAAAAGACTGCTAAGAAAGAAAATCATGG
CACTCAAGGTTGATCATTGGATCACTTGAGAGGGATTGAGTGCAATCCTTGACTGAAGGA
GGTCACCAC
>Z27kG1_20154
CCCCCCTCCCCACAAATCTCGCCTCCTCACCCAACGCCATCAGCGCTGCCCTCCGCTCCA
TCCCTGTAGCGCAGACCTTCGCCACCGTCCCTGCCCTTCCTCACCGCGCAATCACCGCCC
TTCCCGACGTGCCTCGGCCGCCATCCACGGCATCACCTTCCTTCCCCACGCGCGCGCCCC
CTCCTCTGTGCGTGCCCCGCCCCCGTTCTTTGCTCACCCGATGCCCCGCCACCTCCGCCG
CGATAGCCTCCCCCACGAAGTGCCCCCGTGATGTCTTCCATTCCCTTCCTCCCTCATTCG
TCCTGTTGCAGCGATTGCTCCCAGTGGCTCGGCGGCAATGGAGGCACCACCTGACCCGGT
CGTCCCATCCTGCTCGACGAGATCGTCGGCGACATCCACGGTGTGGTTCCAGATTTTCCT
TTGCTGGCTGCCAGGGCTATCAATGCAGCTCAGCGAGCTAGCCCCACTGCCAGCTTAGTT
GTCGTGACAGCCATTGGGGCTGCACGCCGTCAGTGGGGTGAAGGCGACAGCTGACGAGAT
GTTGGCCGAAGCGGAGAAGGCAAATGTCCTAGCTGCAAAAAAAATTGATCGCCTGCTTCG
TCGTTGACCTCCCATGATGTTGGTTTATGCTATGACTTTCTGAAGGAGAAGATGAAGAAC
ATGTCGACGATGAGTTCGATGACCGGAGTCTGTGGAGTGAGAAGTAAAGACGATAGTACC
CGATGACGTCCTGGGCAAGGCCGAGGCAAGGTGTTCCATTACTCCGCCATGTTTTATTTC
ATTTGTACTACTGTCGTCTCCTATGGTTTAATTTCAGCAGTACAAACGGAGCTCATCCTA
TCTCTTTGGTTGAAGCTTTCCCAAATATGAGATTTTTAAAGGTCGTTATGATATCAAATT
ATTAATAATGGATCTCCCAGGCTTGGTAAATTAGTGGTTCTAAGTCGTCGAACTTCCAAG
TCCTAGTGTATTTGTTTCTTCATTGCAAAGAAACTTTTCTCGTTTCTTGGGACTGAAAGC
TTACCACAACAAAGGAATACTACTAAGTGATACTGGACTTCCTTGGTGGTCTGCGTTCAT
CCATCCAATATGGAGGCTCCAACACATCTCTTCATTATCTGTATCTGGATTTATCTGTGT
AATAGCATTATGGTGCTCCTAACTTCCAAGCTTCATTAAACAAGGAAACTGAAAGTGTCA
GAACTGCAATTCATATAGACTAGATTTTTATGATACATTGTAACTAATGCATTGGTAAGC
ATTACTTTG
>Z27kG1_12351
CGAGTAGTCGTCGTGGCGCTGGCGCTGGAGCTGCACTCCCGAGTCAAGCTCTCGCGTGCC
GCCGCAAGACTCGTCGGAATATCTACTCCGGCTGCTCACGTCACGCGTTTCTGACGGGCA
GTCATCTTTAATTTTCTTGGGGACTCCAAGCCTCGGCCCTCGGCTCCTCTCGCTGTCTGA
GATCCGCCAGCGAGGTCTCCGCGCTCCTCTCGTCGGCGCTCCTTCGCCACTCCTTGTGAC
GTGCGCGGTGCGCCGCGCTCCTCTCGTCGGCGCTGCCGGGTTCCATCCCATCGTGTCGTG
CACCACGCTGGTAGCCAGCCAACGGCCGGTTCCCTTGCCTCTGTGTCCGTCGTGCTCCCT
TCCCTCATCTCAAGATCCAAGTCCTCAATTAGGCTTTGTTCGTTTGTGTGGAATTGCATC
CGAAATCATTTTATCTAATCAAAGTTTATATAAATTAGAAAAGTAATACGGTTAGGAATC
GTTCTGACCCACCAATCCAACACAAACGAACATGCCCTTAGGACCCGTTCGGTTGTACCG
GAATAAGACATAATTTATTTTAGCTCATCAAAATCTATGTAAATTAGAGAAGTAATCCGG
CTAGGAATTAATCTGAGGCTCCAATCCCAAACAATCGAAAGGACCCTGTTCCGGCCCGGA
TTGCTTCTCTAAGAGCAACTCCAAGAGATGCCGCATATCAATCTGAATAGTGTTTTTCGC
GTCGAAACTCCGAATTCTTCGCCTCCAACAGACTGTTGTTCCTTTCCCCATTTTTTCGGC
TTCCCGTAAAGGAGACGATGGATCCCGCATATATGCGCAAGCCAAACTATCCCAAATCCT
CCAGAGCACGCTCAATTCAGTAGCTTTCCGCGACTTTTTCCCAGCTGCGCGTGCAGTTTT
GTTCGACGAAAGGCGGGCGGCGGCGGGAGAGACACCATCGTCGTTGGAGGAATGCATTCT
TCACAGGCGCGGCGTTGGTGACTTCTTCAAGGGCGGGTGCGGTGCGACCTGTAGGTCGTC
ACCGGCGCGGCGTTGGCGGCTTCTTCAAGACCAGATGCGGCGCAGCGTGTAGGTCGTCAT
CAACGCGGCGTTGGTGGCTACTTGAAGGGCGGCGGCTTCAAGGTTGTCGACACAGGCGGA
TTCAAGGGCGGATGTCCACGCATGGTATCGTCCTTCGTTTGTGGGTCGGTGGGGGTGGAA
TCCATGTAGGATATAGCAAACGGCGCCGCCGAGTGAAGCTGCTTCTATGTAGCGGAATAT
TTGCATCTCTGGCATTATCTTTTTCGAGTGGACTGGCATGCTGGATTTAGCTGGAGCTTT
CACTGAATATGAAATTGTATAGTACATGAGACCAGATGGAACAATGTCTCTCAAATTAAG
AGATAAAGTCGTGAAGGATTTTAACACTGACCTAGAGGTCATATGTT
>Z27kG1_03647
CTGCCGGCCACGGCGGCGGCGGCCCATCCCTCCCTTTCCCCTCTTCTCCCCTCTCTCTCT
TCCCCGCCCCCTCTGTCTCGACATCGGTGCCGTCATCTTCTCGGCCTCCCGCCGGTTGGA
TCCATCGGGCGCTGGTCGGATCTGCCTTTCGGTCGCCGTTGCCCCTCCGCCACGCCTCGC
GCCAGCCGGTCCTGCTGAGCGCCGGCCTGATCCGCCTCCCTCTAGTCGGATCTGCTTGGC
GTCGGCCTCTCGCCGCTACTGCTCCGCATCCTGGGCTTCCTCACCGATGCACGATCCTGG
CACCACGCCACGCCGGTGTGCTACCGGCTCCTTGCGGCGGAGCGGACCACATGGTCTGTG
CTCACGCTGAGCAGGGACCCACGATCGCTCGCGTTCCTCATCATTAGGCCGACTTTCTAC
TTCTCGACGCTGGAGCAGCTTGACCTCTCACTGGTGTCGTCGTCGCCTCTCGCCGGCCGG
TCGCGTCTCGCGGTGCCAGGCGAGCGGCCCTGTTGCCATTGGCTGGGTACCGTTGACATG
GCCGCCCCCGCTGGCTCGCATCGCCGTGGCTGGCACACGTGACGACAGGGGCGGCCGGCG
GTGGTGGCTAGGCCCTAGCCGCTGCTGCATGCGGTAGGCTTCGGCTTCAATGGATTCGGC
TCCCCTTGGGCCCTCGTCGCCTCGCCTTCAGGGTCGTGCACTCGTGCCGCCACCGTCAGC
CCCCATCGCCGTCTCTGGGCCCCTGAGAGGAGCATGACCCGAGCCTCCACCCTTGTCGCC
AGGAGAACGGGGCTACTCCGCCACCTCGGCTTCCTTAAGGGCCGACCTAGCACCCCCGCC
CCCTCGTCGCCTCCACATCTTCAAGGTTGTGCCGCCAAAGCTGGCCTCCATAGCCTGCAC
TGGACCCCTGATTGGAGCACGACCTAAGCCTCCATCCTCGACACTGGGAGTTTAGGGCTA
CTCCTGTCACCCCGGCTATCCTTGGCTGCTGTTGTGTTCGTTGTGGCATTGCCGCTAGCA
TGAGCAGGGTTTTTGGGGTCTCATACGAAAGCCATGCCAGGTGTAGTCTGCACAGACAAC
AGCAATGCCCTCGACGCCGATGACCTCCTTGGATTGTTGTAAGGTTCTCTTGTGTCGTTG
TGCTTGGCACTGGCGTTCCAGCCTTTGTCGTGGTCGGTGAATATCCGCCTCTCCTGCCAT
TCACCCATGAGGATTTCTCCTCAAGCGGCGTTGGATGGTGGCATTAGAGCCCGGATGCGC
CATCGGGTGTTTCTGTTTTCTCGAAAGGAGATCGTCGTTTTCGGCACTCATACCGAATTC
ATTGTTGGCCCCAAGCATGTTTGAAGCGAAATTAATAGTCTCCCTCACTGTCATTTCGGG
ATGATGGAGGTCATTCTGGCTGACGTACGCACAGAGGTGCTGCGATGTAGATGACATTGT
TTCCCCATTACACTTGTATTTGACATCTCCATGGATCTATTGACAAGAAATCAGAAAATT
AATGATGTTCGTTTTTCT
>Z27kG1_23553
CCGGCCTCGCGCAATAGCCGTCGCACATGCCAGCCCCGGCGCCGTCCCCGCCACCGGCCT
CGCGCAACAGCCGCCGCGCCATCCCGACCCTGACCCTTGCCCCTGCCGTCCATGCCACCG
GCCTGGCGTAAGAGCCGCCGCACATTCCGCACATGCCAGCCCCGGCCTCGCGCCCGCGGC
ATTCGCGCCCGACTGTTGTGGGAGGCACCGTCCCATCCGAATCTCCTCCCCTCTCCCTCA
GATATAAGGGTTCGTCCTCCTCAGCACTATCTCAAGATTGTGCGTAGACGTTCAACGACG
GTGGGGACACGCCGCTGCAGGTGTGCGCCCGCCATCTACGACGAGGCCATGTTTCTTCAA
TAGATCCGTCGTCGTGGGCTACTACAAGAACCGCGTCAAGGTAGAGTATCCCGCTTGTTG
CTTTATGCTACCGCTGCATGCAGTCTAGGTGTTCAGTGAAATGTCAATGCAATTTTGCTA
TTGTTTTGCGATTGATTGCTATGTGCTAGCGTCTGTTGTATGGTGGTGAGTTACGAGGCC
ATTGAGTTCCTTCTGTCGCGGAAGGTTACAGTCAAAGTTTTGTGATTGACTGCTATGTGC
TAGCTTCTGTTGGGTCTGATCAAAATGAACAATAACTGATTTTGTCAGT
>Z27kG1_14862
CAGAGAAGTGCCGGCGCTGTCAACCGAAGCTCGCGCCAACGTCGACCCACATATTCATCG
TCATTGATACCTCAGAGTCGGGCCCGAGAGCTTCCTCAAGTCGCCTGGGTAGTGAGCATG
GCCTCTTTGGACGGGATTGGTAGATGGGAGACTGGGAATTGCTTACCAGCACTCCATCGC
CGTCGCGGATCTGTGTGCCACCGTGGGCAACGTCGTCTGCATCTCGATTATCGGTGAGTC
CCAATCCAACCTATTAGCCTTGACGTCTACTTCGCGTAGCACCTAATGGTATCATGGATA
AGTGACCGAAACACCGGACTCCTGCTCTCCGGCGTGTGAGCCACCGTGGGACACAGGGCG
CCGCCGCGTCCGGCCGCCGTTAGGAGGAGAAGGAGGGTCGATGGCCGTTGATCGGTCAGT
GTGCGGCCAGGATTAGATCACACCTTGGTGAGCTATGGACCGTTGATCCAGATCCGGATG
GTCACGATTAAAATAGTGCACCCCTTCGTTTCATTAGATCTCGGCCGATGATCGTCGATC
CGATGGACAGTGTCGCGTACCAATACACTTTAATGTTGGATCTAATCTGGACCATCGGAT
CAAGATCCAATGGCTCAGAACGCTCTGTACCCCTTCATAGTGGCAATTTTGCTTAAGAGC
CCCTATCCTTTCTTCGAATCAACTCACAGTCAGTCTCAGGTCAAAAGAAATTGCAACCAA
GCCCTATTTTTAACGCTTTAGACCATATCGTTTATTTAAATAGAACCCATAGTCCCTATC
CTAATGAGAAATAGGAAATAAAATCTGAGAAATAGATTTCTTGTATAAAAAGAATTATAA
AACTTAGATAAATCATAACTTATTCATTTTAACTCTGATTCTTGTGGTTCTCGAACTTAC
GACCTCATAGCGACACTATTGGGGGCCTTCCTCTTCTGAAGGTCCTCAAAAATGTGACTA
ACCATTTGTTTTCAGTATGATATAGACTATTACAGGAAGCTTCGACTTTGGGATGAAAGT
TCTCTCATGATAAAGGCGTGTGATAAGAATATGCAACCCGAAGGTGACGTGGATGGACGC
CGAAGCTGTGGCTCAAGGAGCTTCGGCTTGGATGGAAGACGAAACCGACCTAAGGGGGAA
AAGACTACTTAGTCCTTGATAACTTGTATTATAACTAAGAGTAAATGTCAGGGGTATGAA
TGTAATCTTATCCAGGCTACGTCCCGTGCCTATAAATAGATGAACAGTAACACCGTACTG
TTCACGCTGGATTGTAATCTCTCTCTCGTGTCATCTTTGCATTCTCACCTTCTGGCGAAT
CGAAGGTACAATTGAATTATAAGTATTATTAATGTTGATTCTTATATGTGAATATGAATA
TAAATAAATTGTGAGGATTTG
>Z27kG1_24265
GCCAGCAACGCGGACGCGCAAAGCCTCGCCGCTGACGCCACGTCTCCAATGCTCGCCGGC
GTCGGCAGCCGCCGGCGATGCCAACGATCCCGCTGAAGCCCCCGGCGGCGCAGGCCGCCT
GCGCCGCCTCCTCGCGTCAATGCGCCCGCCGGGGCCTCTCCCGGTCCAGACCGGCTTCCC
GACCTCCCTCGCGGACATCGTCGTCAAGAACCACGGCCGCATCAGGAACACCAGGAAGAG
GCGCCGCGCCGCTGCCGCGGAGCCCCAGCAAAGGCGCAAGCTTTCGGTGGCTCGCGACGC
GGCGGCACCGGCACCGGCACGCCCATCCAAAGGCGCGGGCTTCAGCGTCCGCCAGGGCTC
CTCTTGGTCTTCGCTGGTGGTGATCTGGAGCAAGCAGCTGGTGGCCGCGGCCACGCTGGC
GTCGGTGGCGCTGTCCTGTATCGAGTCCGTCCGAAGCAATCGATGGCGCCTGGCTCTGGT
CCGCGGCCACCAGCAAGTTGTCGGCCAGTAACAATCTCAAGCTAAAACAGAGCAGGAGAT
CGCTGCGCGCTACTCGCCAACAAGTTGCGAAACGGCAAGACGCTCCGCGGCACGGATTCC
CGGCACGGCGACGACGCACGCGAGCACGAGCACACCCGGAGACGCCCGGGCGATCCAAAG
CGTGGAGCCTGCCGTAGTTGCTGCTACCGCCGAGCCCACACCACCGCCGCCAGGTCGCTC
CACCGTCGACGCGGATGCGCATTACCGTTTCCCGCGTTGGTGCGTTGGTGCCGACTGCAG
ATCATCCTCGCTGGCCTCGTCACCGGGAAGATGCCGGCGCTGGCGCTGGCCGTGCTCTGC
GTTGCTTTCTCCAGCTCAGTTGGGACTTGGGAGAGTTCCAGTTCCGTCCATTGGTAATGC
TAATGCTCCGATTCAGCAAGGCAGGGCAGGTAGGTAGGAGGTAGCACAGCAGAGAGCTCC
GTTGCGTCTAGACTTCCAGGTGGAGCAATGAGCATTGTAGACAGTAGAGCACGAATTGTC
TCCCCTGAAACGAGAAACCCGACCGAATTTGCTTTATTCGCTCTCCTTTTTTTTCCCCTG
TTACATAATTATATAGACACGGTTCATTTCTTTTGTACGTGAATTCATTCCTTCTTGAAT
CGGAATAAGAAGTGAAATGAGTGACAAGAG
>Z27kG1_11256
GTGTGGTTGAGCTCGGCTTCGAGCTCCCATCCCCCATGCGCCGTCCGTCACCTCGTCCTC
GGCGCGCGCCTCTGCTTCCTGGTAGCCGCGCCCAGCTTCCTCTCTTCCGCGCGCCCCCTG
CTTCTCCTTGGCCGGGGCTTCATCCTCTCCCTGCTCGCCATGGCTGGTCGAGCTTTTTTC
CAGCCACGAAGCTCCCATGGCCGCCGAGCTCAGCCTTTGCTCCTCCCTGCGTCGCGCGCC
TGGCTTGCTCTCCAGCTCCCGTGCACGCCCGGATCCTCTTCCTCCCAGGGGCTCGGCCGC
ATCTCCATCTCCCAGCAAGCGCCCTACCGAAGCCCTCCCATGGCGTTGTTCCTCCCTGGT
GCCGAGTCTCTCTCTGCCAATCGCCCATGGCGCCCAGCCGCTTGGCCTTCCTGGTACTCG
CTCTCCCTCAGTGCCCTGTCCCTTGTACGACGCCCTTCCTGCTCCAGTTTGTATTTTTTT
ATAGCTGGCCGTTGTTCACCTCGCCGTCATCGACCTCCCCTCGCCCTCATCCTCTGCAGG
GCCAGCCCTGAGGGTGTGCAGGGTATGCCACCGCTCAGGGCCCCCAATATCCGTAGGACC
CCGTATACCTAGATAATGTCCAAATACATATATGTTACAGGTAAATCTCTATTCTCGTTT
TTTGTTATGTCTCTGATTTTTTGGCAATTATCTCTTCGAGGTCGTGCAACATTTTGCTAA
TGACGAATACTAAATATTAATTGATGCGGGAAGGTCGGAAGGTGTTGTACATATGTGCTT
GTGGCGTTGCTCAATTCTAGCCTACCGGAGGGTCCACCCTGATAACCTACGTTGTTTAAT
CCAAGTTTAGTTTGCTGAAATTTGTTTCCAGAAAATTTGCTCTAATGTATTTAAATTTGG
TTTACTGTGCATTTTAAGGTTTAGGCTAGTTTGACAAATTAAAAGTAAAAAACTCGCTCT
CAAAGCAAATATAGAGTTATATTACATAATATGTATAATTTTATAACTCATAAAATATTG
TAACAGTCTCCAGTCATATCATTTTAAAAAAAAATGTGTAAATCATCAACTTCTTTTATT
TTTCAGATATCATTTAAAGTTGAAAAATAGCAGAATCAAACTTTCGTATAGGACCTCTAT
GTAGATTTTCGCTTAGGGCCCCCAAAGTCAGGACCGGCCCTGATCCTCTGGCTGCCGCCC
CTCCCTATTCTTGGTGGTCGAGTCTTCTCCCATGGATGCTGGCCGTCGCTGCCCTCCCTG
GTGCTCGACAAAATGGGTGACCTACCTCATTCTCGACCTTGCTGTGGTGGTCGGTCACGC
CATGGTCGTGGATGCTCTACATTCTCGCTATCGCGTCTTTAATTGCCGTTGGAAAGGAAG
GTTTCAGGTTTCGGAGCTGATGAAGTAAGCGAAGCTCGAACGACGCTCTCTAGGTGTCCG
TCGGATTTCCGATGCCAGACGTCGTCCTCTCTGTTCCGTGTCTCCCTGCATCTTCATCGA
TGTAGCATCGGTCGTCAACCTCGCCGTGGCAGCTCTCAAACTAGGAGTGTTGGTGCAAAA
CCGTCGTCACCCCGTCATTGCAGGTCGCTGCGCTATCGTTTGCTTATGTTTCATCATCTG
CGCCATGGCACTTGCTATTGTCCCTAGTTTAATTCTATGTGTGGTTAATGGTCGAAGTCT
AGATTGCAAATGCCAATTTTAATGAAGGGTATGTGTAGGCATATATGTGATGAGCTGTCG
AATTAATGATATGTAAGATAGGTCTAGTGTTTCTATCGGCTAGTTGTCATATTCGACTAG
AATTATGTGAGCCAATTATATGGATACAATGATGACTTGCTTTAG
>Z27kG1_15606
GGACAACAGCATCCCCTTCCCAGTTCCCCCGCCTGCCGCCGCCTCGTGCTCTCGTGCTCG
CGCGACCGGATGGAGGATATTCGGACGACGACTCCACCGCGCCAACCGACCCCTCTCGCC
TCTCTCGGTCTCTCCTCCGACTCACCCCGCGCCCGCGGCGAGAAATAAAAGAGAAATCCC
CCGACGACCCCGACGCGCCACCCGCAAATCTCGCTCTCCCCGCTGCCCGCCCGCCCGCAC
CCCACCCCTCGCTCGCGCGCCGCGGCGCCCGCGCGATCCGATGGCCCCCGCCGCCGCAGC
AGCAGAAGCAGCGGGGCCCTCGCCTCGCCGGCGCCTCGCGGCGGCCGTCCTCGCGCTCGC
GCTCGCGCTCGCCTGTGTCCTCGCGCA
>Z27kG1_08800
ATATAATCGTGCAAGAAAACAAACAAGCCTTAAGTATACAATACTTAAAGTAGGAAAGCT
CCCATTTCAATCTTAAACTCTACCTGTTGGGACCATGCTTCGTCGCCGAAGGTCCTGCGG
AAAGAAACAGCTTCGGCTGAAGCTGCTCGTACGTGATGCCGAAGGTACCATTCATGAAGC
TTCGGTATTATAGCATATCCGAAGATGGAGGGTCGAACCGACTTAAAGATAGAATGACCT
TTTAGTCCATAAGGGTCTGAGTCATTGTTGTAAACTTTTATGAGGGGCATGATTGTAATT
CCTCACAGGCTGTGTCCTGTGCCTATAAATAGTGAACAGTATTCCTTTACTGTTCACGCA
TTCCTGTAATTGCAAACGCATCACTCGGGAATTATTATTTGTCAAGACAAAGGTATAAAC
GTACCTAAATATTATGTTTTAACATTTTAGATTCATATAATAAGATAAGCGAATGATGTT
ATTT
>Z27kG1_02182
CTCACAAGGACAATTCAGTGAGAGATGCAAATGATGCTGGTCTGATCTGATTTGGTTCGA
TGATGCGTGGTTTGTTGATTGACCTTGCTGAGTTCAGAGTTCCAAGGAAATGGAGTTGGC
AAATTGACGAATGGTAATGTGCATGTATAGATAAACTTGCAGTTTTAGCTCTAGCATCTT
ATCTGAAGAGATTTGGGTGGTTGAGCAGATGGCAAGACTGGTGGTTACCACAACAATTTC
CGGGGAGACAAGAAGCGATGCAGCCTAATGACTGGCAAGTTAGATGGCAAGCAGGCGGGT
GTACATGCAAATTGTTGAGAATTTGATTAGCTCAATAAGCACATGAGGCTGGGTGGTAAG
TACAGCCAGTTTTGCCATTAGGAGTAGCTAGCATTAAGCAAAACCAGCAAACTTAGATTT
TTGGCAATGTGGGTATCTCAGAGCTGTAGATGTCGTTCCCTTCCTTGTAATTACACAGTA
CTGTTGCTTCTACACTGGAATATACATTGCCATTGCTCCGGGAAAAAAAATTGAATTGTC
ATCT
>Z27kG1_16844
GCAAGAACCACACCTCCTCCCTTCGCCTGTGATCATGTCGTCTTGCTGCGGCGGCAAGTG
CGGGTGCGGCTCCAGCTGCTCCTGCGGCAGCGGATGCAACGGCTGCGGTATGTACCCTGA
CGTGGAGACCGCCGCCACCAGCAGCGTCAAGACCACGGTCCTCGCCGCGCCGACCACCAA
GGCCAGCGCCGGCGGCTTCGAGGCGGCCACCGAGGGCGGCGGCTGCGACTGCAACACCTG
CAAGTGCGGCACCAGCTGCGGCTGCTCCTGCTGCAGCTGCAACTGAGCTGGCCCGGCCCG
GCGATGGCGCACGAGAGTCGAGAGGAGGAGGACGACGACGAGGCGTATAAATATAATAGC
GGCGTCCAGTAAATAAGATCCTGTCAACTGCACCCGCCATTATCCATGGTCGCTCGCTCC
TCGCCTGCGTCTCCTGGTCCTGGGGTTCGTCTGAACGTCCTCGCGGCTTCACGACGGCGA
TGCCGCCTCCGTCGATCCTGTCCGTCTCGTGCCGGATTTAATATTAGATCTATATGCGTG
TTTTTCTGCGTTATTACT
>Z27kG1_19002
CCCTTGGCTGGACGCCCCCTCCCCCTATGGCAGCCATCATCCATTGCTTCCTCCCCCAAG
ATCTTCCCCTACGCAGCAAGGATCGAGAAAAGGAGGGGCACGTTGAATTGAAGAGGAAGA
GAGGATCAAGGAGATGTTCTTCCCCATCTCTTCTTGAAGATATCTTGGGGAAACCCTAGG
TGGCTACACTCCAGATCATGTCTAGTACATTTCTTCTTCTTCGATGAAGGTGCTTGTTGC
TCATCAAGGGGAGTGGGAAGTAGCAGCACATCCACCTTCACTCTCATAATAATGCAACCC
AGACACAGCCATGATTTAATTAGAAACTTCTTGTCAAAGGATGTTTGTTTTTAACTAGTC
GTGCACACTGATTAATTCAGTTCATTGTTGTTATGGTTGTCTTCCCATTGCTAGCAGATT
CTTAATGTCTTATATGTTTTCTTATCATGATATCTATTTATACTTTGTTGCTTCCCCCGT
TTATGCAATTTTCAAAGGAGATGCTGTCGAAATTTTATATATGAATGTTAGATGTGTAGT
TTAGTAGCATCCTGGGGTGTTTGTGGATCCCGGGGTGTTACAAAGGGCCAAGATTGATCC
CGTTTTGGTGCTTAATGCCAAAGGGGGAGAAAATAAAGGTCAAAGCAATAAATGGATCAG
CTACCACTTGAGAGATTTTGAAAATAGAAGAATAGAGCTTTTTGTTTTGTCAAAACTTTT
TCATTGTGTCTCTTGTCAAAAGTTGGTTTCTTGTGGGGAGAAGTGGTGATTATGGGAAAT
AGGGGGAGTTTTTGAAATCTTTGATCAATCTCTTTTGGAATGACTCTCCCTATGCTTCAA
CATGTGTGTTTGACTTAGAGATAGAGATTTGAGTTTGATTTGCAAAAACAAACCAAGTGG
TGGCAAAGGATGATCCATATATGCCAAAAATGAATCAAAATAGATTTGAGTTCTATTTCA
AGTGATTTTGCACTTGTTCTAGTTGCTTTATGTTGTGTTGGCATAAATCACCAAAAAGGG
GGAGATTGAAAGGGAAATGTGCCTTTGGGCCATTTCTAAGTATTTTGGTGATTGAGTGTC
AACACAAGTGCTTAAATGTGAATCTATGCCCATGGATGAACAAAGTGCAAATCACAAGTA
AAGGTATGTTTCTAAGCCTTAGCACATTGGTTTTGTGTACTAATATATTTATCTAAGTGT
TAGAAACAGAGAGAAGAAGAAAAGGAGATTGTTGGCTGTGTACAGCCAACAGGCTGTTTC
GGTCTGGGGCACCGGACTGTCCGGTGGTGCACCGGACAGTGTCCGGTGCGCCAGGCTGCC
TCGACCTGAAGACGCCGCTCTCGGGAATTTGCCGACGGCGTACGGCTAAAATTCACCGGA
CTGTCCGGTGTGCACCGGACTGTCCGGTGAGCCAACGGTCGGCCGAGGAATCTGCGCGCG
ACACGTGGTCTGGCCAACGGTCAGAAGGAGGCACCGGACTGTCCGGTGTGCACCGGACTG
TCCGGTGCGCCAGATCTGCAACGGTCGGCAACGGTCGGCTGCGCTGTTTAAGGAAATAAA
TCGGGCACCGGAAAGTGTCCGGTGTGCACCGGACTGTCCGGTGCGCCCGATGACAGAAGG
CAAGGATGGCCTTCCAGATTTGTTCTCAACGGCTCCTAGCTGCCTTGGGGCTATAAAAGG
GACCCCTAGGCGCATGGAGGAGAACACCAAGCAACTCTTGAGCATTCTTGATCATCCACA
CTCAGTCTTTGCGCATCCGTTTGTTATTCTAAGTGATTCGAGCTCCGTTCTTGTGAGAAC
TTTGAGATAGTCTTTGAGCTCGATTCTTGGCCGTGTGTGTGCGCATTTCGCTGTGGATTT
GTGTGTGTTGCTTCCCTCCCTTACTCCGTGCTTCTTTGTGAATCTTAAGTGTAAGGGCGA
GAGACTCCAATTTGTGGAGATTCCTCGCGAGTGGGATAAAGATAAGCAAGGCAAAACACC
GTGGTATTCAAGTGGGTCTTTGGACCGCTTGAGAGGGGTTGATTGCAACCCTCGTCCGTT
GGGACGCCACAACGTGGAGTAGGCAAGTTTTGTACTTGGCCGAACCACGGGAT
>Z27kG1_15289
CAGGCCCCCCGATCTCCTCCTCCCACTCCGATCGCCCGACCGATCGCCGAGCTTCCCTGT
TCCCTCCCCGCCCCCGCGACGCCATGGAGCCGCCGCACGCCGAGCAGGCCGTCGCCGTCG
CACGCTGAGCAGGCCGTCGCCGCTGTAGCAGCAGGAGGAGAGGGTGGCACTGCAAGCCCG
GGCACCGGCCTCGAAGGTGCTGTCTGCTTAACGTTTTTTGTTTCGTTCAGATCTATGGCC
GGACGAGGCGGACTGTGGCTACTACCTCCGCACGACGCTGCGACGGGCGCTCCTCAGATC
GGCAGAGACCTCTTTCGAACGCAAGTAGCCGGGAGATTCGGAATCCCGCGCGCGAGTTGG
GCCTGGCCAGCAGATAATCGAATTGCTTTGCCGTGGAAACAGGAGAAGGAAGAATGCAAA
ACACGTAGTGAGTTCAGTTGTGACACAAGCACCAAACTTTGATGGGTATCAGTGGAGAAA
GCTGCAATTGAGTATATTCATTCTTTATCAAGGGCACAGCCTGCTCGTTCTCTCAATGGT
GCTGGCCTTTGTCCTGCTAGTAGATCACTTAGCACCCAGGCCGCCACTACGTCAAGCACA
CCACAGTTGAAAGCACACCCCACGTCAAGCAGCCAGGCCGCCACTACGTTAAGCAAAACA
GAAGACGAGAAGAACTGATGTAGCCATGTTCATGCTTCCACTGTTGAAATGCATATTCAG
CATAGCTTACTTAGTTCCTATCTGCTGTTTCAACGTTGATTTAAAAGAAGAGCTGGTAGT
TGTGAGCTATCTGTAAATGATCTAGTTGTGAATGATATTATAATTGTGATGCTTTTGTGA
ATATATAATTGTGGTGCTTTTGTGTTT
>Z27kG1_23917
CCAACACCAGCTCCACCCTCGCCACCAACCGCCCCCGCACCACGGCCAGAACCCTAGTCA
CTTCCCCGCCGCCCACTCCATGGAGGACGACGCCATCTCGACGCTCATGGACATCGACGA
CTCGCCGCTCAGCGCTGCGGGGGCCGGGTTCCTCGACGAGGAGGACGGGGAAGGCGAGAT
GTTCTTCGCCCCGCACCGCGCGGCCCGCGGCGGCGCTGGCGATGCCCGCGGGCCCCTCCC
CTTTTCCGGGTTCTTCAACAGCTTCGACGGCGCCGATTTCGACGACGACGACCTCGCCTG
AGGGAACTGCCGCCCGGTTCGGTAACGGATGTTGTTCGTGGATCGCGAATCGTGTTATGT
CGATACCGTGATGGGGTCTCTTAATTAGCGCATCGATTCAGACTCGTTTGGGCAATCTGA
AGATGTTTAGGGATCAACATTACCTTTGTGGCCTATGGTTCGTGGATGCACATGCACAGG
GATCAATATAAGTACCTTTGTGCCCCATGGTTCGTGGATCACTGTGCATGTGTTCTTCCG
CGTCTTTGTTGTTATTTTGGCTCCATCTGTATGATCTAATGAACCTTCCTTTGTTATC
>Z27kG1_08221
GTCATCCCTGCTCCCTCAGGACATCTTTCCAGCCGCCATGGAGCTCACCCCAGTCCTCAA
CACCGAGCTCTCCTGCTTCCCTCGACACCGGTCTCTGCTCTGCTCCCACAGCCGACTCCC
TCCCATGGCGTCCAGCTGAATTTCCCTTAGGCAGCCGCCGGCCGGACCTCTCTCTACTCA
GAGCTCCCTGTCCGTCCTTCCCAGCCAAAGCTCATCCTCATGGCGTCTGGCATTTCTCCC
TGTCGCTCCTCCCATGCCGTGCTCGGACTAAAGCTTCCCTGCGCGCCGACTTCACTGCTC
GCGCCGTCGCCCAGCCTGTTGGCGCGCGCTAGCTTCTGCGCGCGTTCTCTGTCCCCAACG
CCGCTCTCTTCCCCCAGCGCCGCGCTCTGCTCGTGGAGCTCCTCCTCTGTCCGGTCACCC
TCGTCCTAGCTCGGCGCTGCCTGCTAGCCGCAAGCAACCGAGGTCTCTCCCTGCGCGCGC
CGCACCCAGTTGCCTGCGCACGCGTCGCTGTCAAGTTCCGAGCGCCTGGATTTCTTCCCC
CTGCGCTCGGTCACGGTCAACGCGAGTCGTGAAATTTTTGCTTGGTTCTTTCTGCCGCGC
CCCTGGCTCCTCTGTTGGCGCGTGGCCGTCTCCTGCTCCCTGCGCGACTGCCGCTACTCC
CTGACTTGCCGTGGTGCCCGTCGCCCTGCGCGCGCTCTGTTTCCTCGCGTGGCTTCATGC
TCGCCTGGCCGCGCCCTGCTTCCATGACCGCCGTCGAAGCTTCCCTGCTGCACCGTCGAG
CCTTCGCTTGCCATGGCCACTGTAACTCAGCTCGGCCGACCGCGCTGCTCCCTGCGTGCC
CAGCCTCAAGTTCCTGTGCGCGTGCTCCACTGTTCCCTGGGCGAGTTCCTCGCTACTACG
GTTGTCTGGTGTTTGCCCGTGCCGATCCGCATTCGCTCATATCGCCATCGTCGTGTTGTC
GCTGGTGATAGCCTCACGTGCGCGACACACTCCCGCCCCAAAGCAAACCCCATGTTGCTG
TGTCCCTGTTTCAATTTGCCATGCTGCACCGTCATCGCTTGGTCGCGCCGTGCTGTTTCC
CTATACGCGTCGAGTCCTTTTTCCTGCTCGCCGCGATGCCCGGTGTCCTGCCTGCTTTGC
TCACCCGCGTCGGCTACTCGCTAGTGCTCCAACTTGTCAGTTGTCGTTATCCTATTCGCG
TCAATACGCGACCGTGGTTGTGTTCGTCGAGTTCGCCAACACTTTGTTGCCGATTCGACT
GTCGTCGCTGTTGTGTGCCTCGCTGCATGCTCGCCGAGTGTTGACGGTTGTACCTCAGCA
CTCGTGCTTGCCGCTGGCTCGCGTTAACGCTCGCGCGTCTACTCGTTGTCACTGCATCGC
ACTCACTCTTTGTCCATCGGGCTTCACGCGTGCTCGCGTTTGTCGTCGAGCTGTTGAACC
CGTCCTCCCTTGCTCGTGACTTCGTCGTCACTAGAGCCCTCACTAGGTTCGTGTCCTCGC
CAGCTCGCTCCGTATTCGATCTCGTCATCGTTCCGCGCATCAGCAAGAAATCTCAAGAGT
CGGGTGAAGACGGAGCCAACAGCGTGGTGTTCACCAAGTGCGCGACAAAAAACTCAGACA
TCCTGCGTGACTCAAGTTCGGTTCGTCAAAATTATTCAGTCGAGGAAAAGATCTGCAGCA
ATTGATTACCGAAGAAAAGAAGGCCCCTGGATGACGTCAACCGAAAACCGTCGTCGTGCC
TGCGACTATCGCGTCGAATTAGTCAGGGTAAGTAAATTTGTTACTCGTGTTAGTGGATTG
GTGGATGGTTTGACTAGGTTTAATATTTATTGATTGTCTGAGTCGTTTTAGTAATTTGGT
CGATGTCGTAGGATGAAAAAGATCTCAATAGGTCTCAGTGTTTACGGGATTATAGGTGTT
AAAAATGGAAAATTATATTAATATATATATGATACACAGGTTAATCGGTAAATTAAGTCA
TTAAGATACACAGTTAAAGAGTAAATAAAAAGCTAGGAATAAACAATATAC
>Z27kG1_05807
CGCCGTTGTTCTATTTCACGCGTACAGGCACAGCCGCAGAGCCGCTCCTCCTTCCTCTGC
GCGCCGAGCGTTTCTTCTTCCCCCAGCCGGCTCCCTGCTCGGCCCCGCCCTCAGCCGCGC
CCTGGACTTCCTCCACTGCGCCCAGCTCGGTCTTCTTCCTGGCGTCCGGCTGGAGCTCCG
TCTTTTCTTCCTCAGCTCCCATGGCGCCCAGCAGAGCTCTCCCTCCCCTTCCCATGGCCG
CCGCGCCGACTTCTCTGGTGCGCCCTGGCGTCTGCGTCCAGCTGAGCTCCTCCAGCTCGC
GACCCTCTTCCTCTCCCTAGGTCCTCGCGCGCGCCGGCTCTGGCTCGGCCACTCCTCTTC
CTCCTCCCGTTCCCTATTCGCCCCTGGAAGATGCGACATCTCCTGTGCTCGGTGCCGGAA
TTTCTGCGGGCTCTCTCTCCACAGCCGAGCTCCCTCGCCATCGCCGGAAGCTTCCTCCAG
CTCGGATCTCCCTCGCCGTCGCCTCTTCGTGCTGGCCGACCAGCCCGCCATGGTGGCACG
CGCCCCTGCTCCTTGTTCCCGGCTCGCTGCTCTGGTTTTCATCTCTTCGCGTCGGTATTG
CTGTTCAAGCGCTTGCCCAGTCCCTGCTCCTCCAAGTTGCCGAGGCCCCTTCCTTGGTCG
TGCTCGCCTTGATCGCGGCGGCGTTGTCCGTGGCCCGCTCCGAATCATGCTGGCGAGTTT
CTCCCCCAGCGCTGTCTGTTGCCGGTCATCTTCTGCTCGCTGCGCGCAGCAGCTGAGACC
TGCTCATGTCGGTCGTCGTTTACATCGTCGCCTGGCCGGGAGTTGTCGTCACTAGCTCGC
TTTCGTCCAAATCGCCACCGCGGATGCTTAGGTCTCTGACCGCGCGTCTTTTTATCTCGC
GCTTGTCTCGTCCGATGCCTCGGCTATGCCGTGCTGTTTGGTTTCCTACACCACCTATTT
AGCCCATCAATGTATCTACTTGCTCGCTGGTCGCACTCGTCTCGTCAAGCGCACCTATTC
AGCCCATCAATGTATCTACTTGCTCGTTGGTCGCACTCGTCTCGTCAAGCGGCTCTGTTG
TCCATTTGTTCATGTTGTCGCTGTTCGGACCTGTCATTATAACTCGGTCGCGCGGCAAGT
TAACAACCTCCTTCGCTAAGCTGCTGCTCGCGGATGGACCGGAAATCACTTCGGCGATCT
CTGCAAAACCATCCACTCCCCTTTGTCGAACTTCGGCCTTATCACCTCGGCGCGCAACAA
CTATCGTAGCGTGGGGATTCAGCTGCGTCGCTTTTTCGGAACGCAGATCGCTTGGTGGTG
AAGGCAGTGAAGTACTAGGTTGGTGCTCGCCAAATGTTCGATGGAACGTCTAATCTGATA
ATCGTCGCTGATTGTGGGGATTTTCGAAGTTATTTGATTACGGTACGTGAATTAACCACG
TGATGCGAAGAATCAGAACTGAGTCGACCACAAGATGGTGCTGATGAACGGAACTGAAGA
TAGACAGACGTAACAAGTATTAGAACAAAAGATGGTCGTCAAGTGATCGACGTCTAACAA
ACACTAACGTAGTGTTATTCCAGGTTACGAGTCACTTTGATTGTGGTTGGTGTTAAGCAC
CGGTGGGCACGGCCTTCTTATAAGTCTAAGTACTTCTTCTATACTTCTTATTGAGGATGG
TCGCTTAAGCTAGCATCTATTTTAAAACTACAAATAATTTATAACAGTTCAAAGAATCAA
AGTTATTTCTTTGAATCACTTTTGTAATCACTCCTATCATGTACATTGTAAAACTTGGTG
TAACTTGTAAAATTTGCTAATAAGATTTTCGCTGC
>Z27kG1_22882
CTCAGGTAATCATCATTTGGACTATACCGGAGAAGGGATGGCGCGCGTGCGCGAGCCACC
GCCGATGGCATCTAACGACGACTCCGCGTCGCTCTTGGTCGACTACGGATGGTCTCCAGC
AGCAGCCGCCCCTGCTAGGTCGTCTCCTTTGCGGCGGCTCCTTCACGGCGGGAAGGCGAC
GACGAGGCCGGCCGGCGCCGCCGCCGCCGCCGCCGCCGCCACCACCACCACCACCAGGAG
CCACGACGTCAAGAGGTTCATATGCTCGCCTTTCGCGGCTGTCTTCCGGGCGATGTCGTG
CGCGCGTGATTCTGCGGTCAGTACATGCGACGGACAGCGTAGCAGCAACGCCACGGCCGG
GGTGGCCGAGCGCCTTCGGGAGGCGAGGAAGAGGCGACCAAGCCTCGAGCAGCTCCTCAG
GATGGAAGCGCCGCCACCAGCATCCGCCCGCCGCCCAGATCATCATCGCAAGCTGGGTAA
ACCACGAGAAGCGGTTGCTCCGTACGAGGTTATAATCTCCTCCGGCGCCGTGAAGGGGAA
AGAGCAGGAGCCGCTATTCCCCTCTCCTCAAAGTCGTTTCGTGGCTGCTGTCTCCGACGA
CGCCGATGACGCCGAGCGGCGGCGGCGAACCACGATCGTGCCCGTGAAGTTGGAGCCCGG
TGGCCCCGGCCGGCGGCAAACGAACGCGAAAAGGCTGGTGGTCGTTTTCGCGTCTCTGCG
GGCGTGTTCTTGGGCTCCGAGGATTAACGACGGGAAGGTGGCTGCAGGCCGTGCTCCCGG
CAATAAGGCGGATCTGTTCTATTATCGACCCATTCCCATGGGGCGGAGGTGCCGGGTTCA
GCATCTGGAGGAGTCTCCTTACGTTGCAAGTAGTGACCTGTCGTCGCTGCTCAACCTTGA
ACAGATGTGAGGTGCATGGTCCGGGAATAGCCATGCACAAACTTCAATTCGTACACATAT
ACTTATATGTACTCTCATTATTTTCCTATTTTCCAGCTGCGTGTATGTTAGTTTTTTTTT
GTAATTGTATTATATGATATAAAAATCTGTAAT
>Z27kG1_11259
CCCGCCGCCAGCGCCTGTTATGGAGATGAAGGCGTCGGCCTCCGATGAAACCCTAGCCGC
CGTCTTGGACCACCTCAAGCCCCACACCGTCGGCACCTTCCTCCCCCCTCGTGCGTGGGA
CGACGACGAGCGAAAGCCTCCGGCCACATCTTGAGCGACGGCAGCTCCCCCTTTTCGCTG
CGCCGTCCAGCTCCCCCTCCCCTCGCGCACATGTCCCCACCACGCTCGAATCCTTCAGCT
CACGCGACCGCGACTGCGACCCCTTCACCTCCCTCTGCAACATCTAGGGTTCGGGTTTGG
GTATTGGATTGAGCGGGTTCAGGTAGCTGCGGGAGAGGCGGACGTGCGGCGCGTCCCCCT
GCGGCGTGCCGAAGATCTTGACAACTCGCATGGCCATCTAGGGTTGGGGTTGAGCGGGTT
CGAGTAGTTGCTGGAGAGGTGGTCGGGCGACGCGTCCCTCTGCAACATGCCGAAGGTCTT
GACGGTGAGCATGGCCATCTCGTCGAGCTGGTCCTGCAGCTACGTGATGATGTCAATGGC
TGATTTCATCTACGAATGCACCTGCAGGATTCAACCCACATAGCATGGGCCAGGCCAGAT
CTAAAAAATTTGTGTGTTGCCCCCGAGAGCCCAACGACGATGGTGTTGTCGTCGTTAAGT
GAGGCTAGCACTAGCACTGCTGCTTTGCACTATGAGGTTGTCGATTTTATCAAGCCAGCT
TTGGGGAAGCTTGAAGGATAAAATCATTGTTGGTTCAACATCATGAATGACACTTGGAGG
AACTTCCGAACTTGAACCATGAAGGAATATATCTTATTTTATATCAATCTTGTGGCACAT
AAACAATGGCGACAAACATCCAATTGCTTTCGAGAGCTTGAAACATCTCCAATAGAGGTT
TGCTCAATTTCCCAAGTTTGTTTGGGAAAGGGAGGCTCATGGAGCTATACAGTGTACTCG
GGGCCTTCTTTCATCTTAACGCTATTCGAGATCGTGAGTTTGCCAGCAAGCCTTATGTGG
GGAGCAAGAGGTGGAAGTGTCCAGCGCTATATCTGCTCCGGCGTCGAGTTGCTGCTGTGC
GTGACCTGCAAGTGCGGCATCCACAAGGAGTTTAGCTTCAACCACCGTGTCAGATCAAGT
AGCTCATGTCCATCCTCATCTTTGGGTTTCAGGTTTGGCCTTACAATTCACTGTACAAGG
TTAACCGCACCGAATTTTGAATCATACGATTATGTAGGTCGCCTCTCCTTCCCTCCTTTT
TGTTTTGTTCTTCATTTTAATGTTATATATGTTCACTAAATATTCTTCAATGTTTGGTAT
CATTTTGTGACTTCATTTAGAAGAGGAACCAATATTTGTCATACAAATGTGTTTTGTGTT
TCTAAATGGGAGTATCTTTGAAAAAAATCAAGGAATTATTAGGGATGGATTGCACCCTTG
AAATGATTATC
>Z27kG1_21315
GTGGGAATGAGATGGGCACCACCACCACCGCCGCTCCACCAAGAAACCCCATCATTTCAC
ATCCCTCAAAGATCAAGCAGATGGCGCTAGATGAGTGCATTCCTTGCGAGTCCCAACCAC
AGCCCAGAAAGCAATTCAGATAGGAGTGAGGGCAAAGCAACCAAGGTCAAGGGCCTCAGC
CCTCGGGGCCAAGACAGTGGAATCTAGGATGATTGCAGGGGGGCGGAGAGGGACAGAGAT
GGCCACAACTGCAATCCCCATTGCCCCACTCGAACTCGAGTGCACCTCGTCTTGGTGCTC
CGGGGACCTTTTACATGATGTCTGGTCGCTGCATTTCCCATCCCCTTGCTTTTTTTTTTC
TTCTCCTCCACAAGCCAAACCACTAGAAATGCGTAGAGGAAAATATAAATAAATGCAGAA
AAAGGAGAAACCTTCCATACGCTTCTTAAATGCAATATTTATTCCATCCATATAAGGATG
CATGTAGAGGAAACGGACTACCAGCGCTGAGCCGTTCCGTTTCTTTTCAATCTTGGCGTT
TTGTCTCCATTCAATAGGGAAAGGGATGTTTCGCTTGAGGCTTTCCTTTGTGCCTGTGTC
TTCTCTGTAGCTTTCAAGAGAATAAAAATTTGGAGCTTCTCTCGCACCAGCGTCCTTTCC
TTCTTCCTTGGTTTCATGCTGACAACTAGGGCTGATCTTCAGGACGGCCTGTTCTTGGTT
CGGTTCCTGAGAGCGATTGATAGGTCTGAGATTATATATTGGTGTCGTTGTTGTTTGTTT
TTTTTCGTGCTCATCCGTTGCTAAATAAGCAAACCATCAGCCCATCAGCTTACTACAAGC
ACG
>Z27kG1_15954
CGATAGCAAGCTCTACGCGTTGATCATCAGGGACAGCCCGATGGCCAGATGCTTCACATC
ATGGAGGACGACAAGGGAGAGGTGGTGAGAGTTATCATCGAAGTGGAGGGTCTGTCTGAT
GCCATTCATCGCTGTCTTTGACCTCGTGAAGGCGTCTTAGCCACTTCAATTTGATTGGAA
ATATTGTTGTTTTAAGATACGGGTCCATGGTTAATGTTGTACGCTTCTCTGAGAAGACCT
GTCATTCCAATAATTTGGTTCTGGAGCAACCTGGAGCTGTATACTGATCTAGCTTCTTTT
AGTAACAAATGTAAGTTGCTCACATTTTCTTTAGATTGTCTATAGAACTTTGAAC
>Z27kG1_09177
TGCCCTTTCCCCTTGGCGATGGCGGCGGCTGGGGAACGGGTTCACCCCCGCGCGCCCGCG
AGGCTGCGTGGCGGTACAGCGAGTGGTGGTCGGCACGTCTGTGCCCCCGTGGCTGCGGCA
GCGTGACGGCGGCGCCCGCGTGCCTGCAGCGGCCAGCGTACCGGCGCTCGCGCGCCCACG
CCTGCGTCCGTGTGGCTGGCAGTGGCGGCGGCGCCTGCTTGCCCCGTCCATGTGCTCGGC
CGTTGCGGCGGCGCACGCACGAGTGCCCAGTCGCAGCTGCGCACGCCTGCTGCTCGACCG
CGACGACGTGGACCGGCTACGCCGGCTTGTCTGCGAGGAGACGACGTTGGCCTGCAGGTC
GGAGAAGCTTCTACATGCACTTCTGTTCGTGCCTCCGTTCCCAGGACCGGGCTGACTAGC
TAAACCCAGCACCAGCCTGCAGTGGTGGCGTGCTCCTCGCCTGTGCCTGAGCACTCATCT
GTGGAGCGCGGTGGTTGTGCTTGTGCATGCCTGTGCACTTGCCTTCAAGGCAGCGGTCCA
GTGGAGGTTGCGACGGTGGCGGTGCTGTTGTGGCGCGGCGTTTCAGGTTCACAACGGAGG
TTGGCAAGGCGCCAAGGCCTCACGCTGGAGGTACGACGAGCGGTGGTCAAGGCTAGCACG
AAGCTAATTCTAACCTTTATCATGGCAGCTAAATCTATTCCTGGGTAACAACTAATCGTA
GCAAGCAGTTAGATTCTTACCTTTCTTCTTTGTTACCTTTGTGAACTCCTAGGCCAACGG
AGCATTCGTGCTGATAACGTGTTAAGAATCCTTTGCTACTAGTGTAGTCCAAAGGCTTCT
TAACTAGAAATAGAATCATAAACACAGGAGACACAAAGATATAGGAGGAACTGTTATTCT
CATTCATGTATTCAGCTCAATGGTTACAAC
>Z27kG1_09371
GTCCGCCTCCCCCACCCGGCCACACCGTTCGCCACGCACCGGACCAACCGAAGCTCCACC
AAGCTGCGCACGCAACGCAAGCAGAGGAAATTTCCATAGCCTCCTTCCTCGCATGAGCTT
CCGTCCGGGCACGTAAGTTTCTCCTGCCCCGCGCCCCGCGCCCCGCGCCCCTCCGCGATT
CGACGCCACCGAGGTTCCCCTTGCTTCTGCGGAATCGAGGCTAGGTTCTTGGTTTTGCTG
CGCGGGAGCATTACTAGATTCTAGGCCGGGAATGTAGCTCCTGCTGAATATTTGGACCGC
GTGTTTGCTATTTTAGTGTGGGGTAGTGGGCCGATCGGTTCTTGGTCTCCAGTTATGGTA
AGGCGTTGACCTGTGAGCGCAACCTGTTCGTTGATATTACTGACCGGAGCGCCAATAGAG
TCTTGGGTAGTGAACCTGGAGCTGTTGCTACTCTTGTTTCCCCATTTCGTTTCGAGGAAA
GCGTGGAAAGAGCTTGCTTTGGCTTAGGCTCAGGCCCAGGACCAGAACTTGGTGTTTATG
CAGTCGTAGAATGTAACAGCACAGGGCAAGGAACCTGAGTGGCTCTAATATTTTGGATTT
GGAATGACTTCAGTGGTTATCATATGTTTCGTAGATCTGAAACAATGGGCTCAACTTCTG
TTATAGAGTAATTGTTAGTATATATCGCAAGCCTGGATGGACTCCCTTAGATCTAGTTCA
GTTAGAGCAGCGCCAGAAATATGCGTTCAAGTTGATAATCAGTCTAAGATTCCTAGTCAA
ACGAGAATGCAAGATGAACACTCATACTCTCTTAGATCTAGTTCAGTTAGAGTGGCTGTT
TTCACATGTCTGACTATATAGACTGCATCGTTTCCTCATACATAGGATAATGCATTTGGA
ACCTACTGACATTTCATATGGTGATGGTGAATCCATTATATACTATCCATCATGAGGAAG
ATGGCCCTTTCAAATCTGAAGGGTAAGGCAAAATCTAAATGCCCCAAATCCATTACAGCC
AAAGATCACCAAACCTACAGCAAACACTTAACCTGACAAAAAATTATTAAACCACAAATA
TAGCATGGCCTCCATCCAGAAGTTTACATGAAAGATATCGATAATTTGTGCTTACATGAT
CATGCCAATGTTAAACACTGACAACAGGGTAAAAGCGCCTTCAATTTTTTCTGTACTGCA
TGTTTATTAATTGAGAAATCCAGTAAGACATCATGGTTTGCATACACTGAGTTGCCTAAG
ATATCAATTTGTTGAAATGTACTTTTCTCCTGCAAATTTTTCTTTTGAGTTTTGACAGAT
TAGGTTCTTTTAGATTTTCATGCTAACATCTCATGTATGATCTGTGCAGGTGCCACATGA
GATGACATGTTCTTAACACCTGTTTTCATTAGGCATTTACAACAGCAGTGAGATATCTGC
AAATGCTGATTAGCTTCAAGGAAGATCAGATGAATTTTGTCGTTGCCAGGCATGCCTTGG
TAAGTACACACTACTTGGAGACGAAGAAAATCCACGATTGTCAACATATGACAGACGGCT
CCCCTGCTGTGGCTGTGGAATAGGTTGGTCTTGTTTTCTTCTAGGTTTCTTGTGCCCTAT
CATTTGGTACGTTGCAGCTCTTCTCTATTGCTGCAAGTACTATAATCGGGATCCTCGTGA
ACGGACTGGACTCGCAGCTTCCGCTGTTCTGGCGGTTATCATTACAGCTGTAACTATTGT
AACCCTGTCTGTTCTGCTGATATGTTGTGTCAACAAACGGTTCTTGAATAGCTGTGCAGT
TTGGCCTAAGTGATAGCAGCAAGATATCTATTGCAAAACATCAGCGTTGAACTACTAACT
GAAATATTCTTTAGATTCTTTAGTCAGTGCACTTATTGTTGGACTGCAAAAGGGAAATCA
ACAAATTATGTGTAACATGATCCATTATCACCTGTGACTGTACATTACAGATTACTGGAC
CTGTGGAAATTCTGAAGCTATATGCAGCAATTCCTTCTCTCCCCTGAAACTTTTGAACAA
TGTTGTTACTGATAATTGGCCTGATCAGAACAATCAGAGTTCAG
>Z27kG1_18565
CACTCTTCCCCCACTCCCCCAGCACGCCACTGCTCACACAGACCACCCCCCACTCGGAGG
CGGAGTGGAGCTCCTCCAATCCGTCCCGAATCCGGACGCCGCTCGCACCGCCCGCACCGC
CCGCAGATGGACGCCCGCCCCCCGATCCGCCCGCTCTGACCAGACGAACCCGGTCCCCGC
CCCCGCCGCCGCCGCTGGAGCGCGGTAATGGCGGGCTTCTAGCGCGTCGGACTTAAAGAT
CTAGCCTTTCTATTTTGTTTCCTCTCTGCCTCTTTTCTTTCGCTGGCACCGATGGTCACC
GAGATGGCGGCGCGCGGCGGCGAGGCGGCGGCGTTCGGCGCGGAGGCCGACCGCGGCGAC
TTCGAGGTCTTCCGCAGCGGCTCCGCGCCGCCCACCGTCGAGGGCGCCCTGGGCGCCGCC
>Z27kG1_04007
AGAGAAGAAGTGGTGGCGATGCCGCCGAGGGCAGTGCCGTCGTCGTCTCCCTTGCCTCTT
GCACTCGCCGCCGTCGCCATAGTCGTCGTAGCACTTGCCGTTTCCTCCTGTTCCGCGACC
ACCGATGCTCCAGGCCTGGGAGTGGGAGCGAGAGAGATGGTGGCACGGGACGACCCCAAG
TGCGAGGAGATGGTGCCCTGCACCTTCAGGCGCTGCATCCAGTACTGCGTCAGCATCGGG
CTGCAGCCCAAGGGGTTCTGCAACTCCAAGCCCAACATGCAGGTCTACTGCTGCTGCGTC
ATCCCCTAGCATCATAGCTCCTCGTCAACACACCTAAATCTGCAGCCCTGCTAGAGAAGA
TACGATCTCTATGCAGATTAGCTGCAGCGATATATATAGATGGATGAATCGTGCAAGCGG
TTGAACTATGGTGCTGGAATCTGTAATATATATAAGCGGATCATCCAAAGTGCAGAACAT
ATAGTTTTTGCATTGCC
>Z27kG1_10222
GTCCTGTTGCACAATTATATAGCCACCATTTGAGAAGATAGGGGGGAGGTGGAGCAGAGC
GCAAGGAGAGGGGACAAGGAGGGACGGGAAGGGGAATAAGCTGAGGGGAAGGCAAGGCAA
GCAGGAATCGGCTGGGTTGCGCGCCGACTTCCTGGCCGAGTTTTTCTAGCCATCGGATCG
AGGCAGTCCCATCGGCGAAGACCCGGTTCCGTTCGGCGGCCATGCGGTTGGTTTCTCTGC
TTGGTCTGTCAGGTAGGCTGGCGTGTGGCGTCCCCCTGATTGATGTCCAAGTGAAGTGAT
CTTGGTTTGGAGTTCTGCAATTGCTCTTGTCGTGCTGGGCTCTGCTCAGTTACTTGTTGT
TCTGCGGTAGCTTGGTCTTGCTTATTCCGATCGACAATAAAGATAGCAAAGCTGTTCTTC
GTGTTCGTCCAAAATCTGTGCTTTTCCCTTTCTTGCGCTTATAGCAGCCTGCCTGTGAAG
AAGTCCCTCCTTCAATCCGAGCTGGGGTTCGCCAGTCCGAATGCGATTTTGATTTTTTGG
GGTTCATCTTCAATTTTGTTTGTTTTTAGTTACCTTGATTTATGTGTAGCAGCAGTAGTC
TCTGTATTTCATGATCTATTTGTTTGGTGGTGATTATTGATGCAACGATAGTTGGCTTGG
CTGCTCACTTCACTTACTATTTCTGAGGTACCCGGTACAAGTTCAACAAGCTGACATATT
CCTTTTATGAACTGAATGAAGTGATGCTAGCTCATGGCAAGCAATAGCATTAACTGAGCC
CAGCTGAGTGGTGAAGTATGTAATGCCCGTCGATTTGCTTCTGCAGGACTCTGATGGGCA
TGGTTCATCCTAGGTTTCTGGTTGCTTGCTCGGGGTCCAAGCTGTGCTTCATCTCCAGTT
GCCGCGGTAGCAGCGCAAAGATGATGATGTCCTTTCTCCGGAGGCGTCCGGAGCGTCGTT
CCACGCTTCCTATATTGATTGAGTTCGGTAGATGATTCTTGGACATCGGTTTGGTGTTCG
GTGGGGCTCAAATACGGATTCTGAAGGACTTCAAAGGTGCTTGAATCAGTACATCTTAGG
TGCTATCCCAGACTAGGCTGCGATGGGTTTACCCCAACCTTCAACAGTCGAGGATGATGC
GCCAACAGCACTGCGCACCTCTATTTCTTGCCCTCCACATTCTGGAGGAGTTAGTGCCTG
TGATTTGGATGGGCTTCCTGCGGGAAGCTCTAGCAGAAGGGTGCTTTCGTACCCATTGAT
ATGTGATTTTGATAGAAAGGCCACATTAGATGCTCCTAATGAATCAAATGGGTATTCTAA
AG
>Z27kG1_04834
CGCCCGTGTACGAGCAACACCAAGAAAGAGAGAGGGATAGAGGGGTCCGCCGCAGCCGTG
GTTTCCGACCGCAACTGCGTCTGGTGCGCGGGGGAAACACCTGGGAAGCCGAAACCCATC
GCTGGGTCGCCATTTTCTCCGTGATTCCGCCCTCAGATTCCACTGCGTCGACACCGAGCT
TGTCCTGCGCCGTCCACCTTCGCATCGCAAGGAAGAATTACGTAATCCGCCGCGCGGGGG
AGACCCCGATTCGGGGTCATTGCGCCCTCTGCAACTTGTCCGGGGGGCTTCGCCATGTCG
CGTTGGACACGACAACGTCTTTGCCTGGGCGATGCCGTGCTCCGGACCGTCTGAATTGCT
CGTCGGAGCGACCTCCTTGCCACCAACCTGCTCTACACTGCGGCTGGATCTCCCTGATCC
ATGATTATGAGTTCTACAGGTGCCAAAGGTTCACAACAAACTAATAAAAAGACCGAGAAA
GGATTCAAATATAGAGAGCTAAAGTCAGCCGAAGTGTGCCCTGGTCTGGCGCACCGGACA
GTGTCCGGTGCACAAGAGACTCCAACTCCGAACTACTCCCCTTCGGGAATTCTGGAGGCC
GCTCTGCTATAATTCACCGGACTGTCCGGTGTGCCAGCGGAGCAACGGCTACTTCACGCC
AACGGTCGTCTACAGAACGCATTAAATGCGCTACAGTGCGCGCCAGAGTCAGAGCAGGGA
CTGGTGGCGCACCGGACAGTGAACAGTGCATGTCCGGTGCACCACTGGACTGTCCGGTGC
CCCAGAAGACAGAAGCTCCAACGGTCAGAATCCAACGGTCAGGTGACGTGGCAGGCGCAC
CGGACTGTCCGGTGCACCATGCGACATCAGCCTTCACCAAACGACTAGTTTGGTGGTTGG
GGCTATAAATAACCCCAACCACCCACCATTCATTGCATCCAAGTTTTCCAACTTCCCACA
CCTTACAAGAGCTATAGCATTCAATACAAGACACACCAAAGAGATCAAATCCTCTCCCAA
GTCCTTAGTTCATTCCAATTCAAATAGTGACTAGTGAGAGAGTGACTTGTGTTCATTTGA
GCTCTTGCGCTTGGATTGCTTCTTTTTCTCATTCTTTTTTGTGTTCAACTCAATTGTAAC
CGAGGCAAGAGACACCAATTGTGTGGTGGTCCTTGTGGGGATTTTGTGTCCCGTTTGATT
GAGAAGAGAAGCTCACTCTTGCT
>Z27kG1_08500
CCGACCCCAAGTCGTCCGCGCTCGTCGACGTGCTCACGCAGAACGCCGGCGTCCTCGGCG
ACCCCAGGAACGACGCCGAAGAAACCGGGTACAGGGGCGTCAACTACGCCGGCGGCGGCG
GCTACGGATACGGCTACCTCGGGATGGTCTACGCCGGCGGCGGCGACCAGAGATGGAGAT
CGCACTCGGCGCTGTCACTGGTTTCTTCAGCTATCACCGTCGTTGCGCTCGGATGCTTGC
ATTTGTTGTAACATGTAGACGTGTGATTCTCAGTTGGAAAAGTTAGCAAGATGGTGGGGA
AGATTGTAGCTGGGGTAGCAGTAGGAGGAGCGGGGGTAGGCAGGCAACAGAAACCCTGTG
TGAAGTTGCACATGGGTATTGGGTGGGAGGATATTGCCAAGCCAGTCACTGTACTTCTTA
CAAGGAGAAATGGACGACTCATTCTAACTTT
>Z27kG1_02709
TGCCAATTTAAAGGAATAGTAGAAGTAATACCGATTTGATGGCCCAAAAACAAGCAGATC
ATTGTTGTGGTGGCTCTCCTTTTTCTTGTGGTGGCAACATCATCATCAGTGTGGGTTGCA
GAAGGAGCCGATGACTTAAAAGTTGCTTGCGTTAAGGAGTGCACCCAAAATTTTAACACT
CCCGAGGGAAAGAAGATCTGTGAAACGATGTGTGCCAACCCTAAAGGAAGGCCTATCGAT
AGAGTTAGAGCTGATTGATCAATGCTCATCTTTATTTGTAGCTAGCTATCATGCATGCAA
TGATGGCCTTCTTGATTATTATTATTTCATTCCTCATGTTGTTTGTTCTTGCATGTTTTT
TCCACCACTAATATTGTCCTAATTGATGCATACATGTTGTCACTCAAAGCATTTTCTATG
CTTTACTTATTGGTTAAATAAATACAAAGGCTTCCTTTTACCTATGAGCTATGTTTAGTT
CATCGTACATGTATTTCATTGGAAGAGGTGATGTGGAGTCAACAAGATCCTATATGGTGG
GTAACACATGTCAGTTCAAGTGATGAGTTACCCAACAAGTTTTATGAGTACTAGACGAGT
GCTATCCCTAGTCAACCGTCCTTGGGAAGTACAGAGATCCGAAAGAAAAGATATACAATA
GTTTCTGCTATACTTTGTAGTATATGTAAGTCTTGTTGTAACTATTTTATTTACATAAGA
AAGCATTGTATTTGATTTCCTCCA
>Z27kG1_23297
GATGAGAAGGGAGAATGCCCGGTTGAGCTAAGCAAGCTGCAGTCAACATTCAAAGTGGTG
AAGAAGCATGAGAAGGGTGGTAAGACAAGATTTGTCTAGATCCAGTGACTTGGAGTCTGT
CGGGTATTGGAATCGGAGGTGTATAAATGGTACATTTGGGCTAAAAGGTTGTGCGTAAGA
CGTACCTTCTCTGTCTATTGATTTTGTGGATGCCGTGAACCATGTGAAGCTTTCAGTGAC
AGTGTCCACAGAGGCATTGCCCTGGACCGATTACTATTGTTCTGTGGTCTGAGGTCATCG
GAACCGATCTTTTTATCTTCTGCTAATGCTTGAACATGCTGCTGATTTTTTTC
>Z27kG1_07768
CTCTCCACCTCCTCTCCCCAAGCCGCGCCACCAGGAGTGCAGCAGCCGCTAGAAGCTGCC
ATCCGCCCGCCAGGAGTTCAGTCAATCTCCTGTCTCCTGAGAGCCGCCGCCCGCCGAGTC
CCGCTCGCCGCTCGGTCGCTCCCGTGAGGCGCTCGATCTCCTCAGCGCCGCGCCCACCCA
GCCACGGTGGAGCCACCCTTCGTCCCGTCGTCCGGCGGCCGGCCCTCAATCCCTCACGCC
CTAGCTTCTCTGCCATTTCCGGTCAGCCCCTCACGCCCTAGCTTTCCTATCAGGCGCTCG
GTCGCTCCCTTTGCCACGCGCTCCTAGCTTCTCTGGTCGGCTCTTCCTCCGCCATTTCCG
GTTGGATCCTCCTATGGTATGTGCATCATAATCCGTCACTTTTACTGTGTATGCAATCTC
GATCTGCCTAGTTCGGATAAGAAGAACCTATCCGAAGAGCGCCCGTTAATGTCTACTAGT
GGCCAACGCGCGCCTACGCGCGGTGTTTTTACCCTTTTCTTTCAAAAATATATGAGAATT
GAGTCTCTCGCAAGGAAGCATCAGGCCAATGGGATTTAGTGGCCAAAACACGATACTACC
TGTAGAGGCAGAGAAGACCCAAAATTAAGGTGCTGCTAATGATACGATGAATTTAGAGAA
AATGAAAAATGCAACGAAAGCCCCTCCAAAAAAATTCTACCATTTTCTTTTGATTGGCCG
AGACTGATGTGCATTTGCCTAAAAGTCTCACAAATTCATTCCTCATTCTTCATGCCGACA
TTTTAATTGGGAGGACGTTTTGAATTTTGGCGAATGGGACTTCTCCATCCTTGAAATCCA
CCCACACGCCACAAAACCAAAACAGAAGTAAGCAAAATAAAAATTTCGAAGCTAGCATGC
CAAAAAAGACGACGAAGAAGGACCTGAATGATGCCGTAGGGGTCAGGCCACGAACGATGG
TTGCCCGCGCTCCATTGTGGCAAGCTTCTGTTGCTGGCTTGGCGGGTCGCTGGAGCACGA
CCTGGAGCTCCTCCTCGACGATGTACTCCGTGATGCGGGTACGTGCGGTCGACGACTGCT
GTAGCGTCGGAGACTCCGAGTTGGAGCGGCTGCTGCTAATGCTGCCGAGCTCCACACGAA
AGAAGTGCTTGAGCGGCCAGTGGGGCAACGCGATGGAGGCACGACACAGCGGGCATGATG
GCTCGCTGCTCAGCGCCCGCGGGGAGGAGCTAGGATGCTCGGGTCGGCGGGCGGCGGCGC
CTCGACCTAAGCGAGCGCGGGGCCATGGGCAGGTCTGGTCACCATTCAGAACAGGGGGCT
CGGAGGCGAAGGCGAGAGGAGAGAAGCGTATTTGTTTTTTTAACCCTACCAGCCGGTCGT
CTAAAACCAAAAGTGCTAGCCGCTTCAAGAAAGTGCGAGGGGTAGGAAGCATAGAAATTA
CCAGCTAAACATGTGCGACGGCGGTGAAGCGTCCAAAGTAGATCGAACGGCTCCTATAAA
AAGGACGACGTGGCCACGCTCATTGGGCGTCTTGATGCAGAGCTTTAATATATAGAAATA
TCAACGAGTCGCCGATAAAAAACCAAGCATGAATGTGCAGTGCAGTGCTCGACAAACGGC
ACCAGCGCCGCTGGGTACTGTCACCGCTTCGGTCGCCGGAGCCCGGAGATGTAAATGCGC
TGGAGTTTTCATGCTGTCGCTGGAGGAATTGAGGAAGAAAGTTTGCCTCGTGGCCAATGC
AATTGATGCCCTGGAACTGCCGAAGGGATCTGCAATTGCTATTGACATGCCTATGGATGT
TACCTAATTTCAGGATGCTAAGGTAATAATGCTTGGACTGGTACCCAGCATCGTTCGTAC
TTGGAAGAATACGGACTGTACAGCTGGACTAGACTGGTCCTCCATCCGATGCAGTTGAAG
ACCCAAGATTTGAACGACACTATTGTCACACCGAAAGTGTGTTCGATGAAATGCCTCCAA
CATCCGGAGGTTTCTATTTGTGAAAGTTTGCAGGCTAAGACAAATGATAGCTATTCAAGG
AGCTAGAGGCTGCTCAACATAAAGCATCAACAGCAACCTCTGGAACAGCTGAAAATGCTC
TACTGGAAGCTAAGTCAGTGACTGATCTTAAATCTAAAGATTTGGAGAAGAAGAAAAGTG
AGCTTTGTTCACTGATACAAGAAGTTGGAGTGCTTTTGTGAAGGCTTTTGCGAATCACTT
GAAGTGTTAGTACTTTTGTGAATGATTTTGTAAAGTGTTTGCAAATATGTGCAAAACATA
ATAACATGTGTAGGTTTTGTGAATGATTTTGTTGTGGTGCT
>Z27kG1_22165
GTCATGACGTTGATATCGCGGATCTTAAAGTGCAGATGTCCTCGGCTGTTGTATTTCTTG
GACTTTCACGGGGACTGTGAATGTTTCTTACCTATATGGCTAGTTGTTTATTTCCAAGCT
TGTATGAATCTGAGACCAAGAGTTGTAGAGAATAATTGCCGCGGAAGGTCGATAGCAAAC
CAAGTATCTGTACTGTATTCAGCAATCAGCAGTTCTGATGTTCGATTTTGGATTGAGTCC
AGAAAATGCTGTTGAGGTTTGAACTAGGGAGCCCAGCATTCCTCTGGCTTTGTACTGTTG
TGAGAGTAAGAACATATCTAGGAACTAGTATTGCAGTGGCAGTCACTGAGTCGATATATC
TACTTCTGCACCTTTCAGCTCCAGCAGCACAAGTTGCATGATCGTATTGACCGGTCATTT
TTAGCCATGCTCAATTTGCTGTAACAAATAGTGCTGCTAGGTACCAGTCCATATTGGTCA
TTCTTCTGGC
>Z27kG1_04226
CAGCGTGCGCCGCTCAAGACCCATGGAAAAATCCCGCACGCTCCTATCCTCAGTCACCGC
TCAAGCACCGTTTAAATTGGCCGCTGCTTCCATCCCCTGCCCTCTGCTCTAGCTCGTCGC
GCGTCCAGAAATTCCAACGTCGTGGAGCCCTGCACGCCGCAGTCCTCTAGCCCTCCCTGC
CCCAGCTCAAGCCGCGGTCGTGCCGTTGTTCTTCGTGTCCAGCACCACCAAATCACTGCT
GTCGTTCTCTGCAACTTCGGCACAACGTCGTTCTCACTCGCCCGCACCATGACCTTCTCG
CGGTCTGGTTCATCACTGTCCGAAGGCTCGTTTGGACGGAGCTCCTCAGCCGTCGCGCCC
TCTTTACCCATTGAGCCGTGTGTTGTCGCGTTCACCTCGTTGTGTCGTCATGGACTTATC
GACGTACTGCTGTGGTTCCTGGATCGCGCTCGTCTCAACTCGAACAAGTCGTACTGCCAT
CACCGTCATCAAATGGAAATCGTCGCGCTGGCACGTTGATATCATCGATCGTCGTTCTCG
TCTACGCCAAGTCCCAAGCCGTGAAGACAGAGCTAGCAGCATGATGTTCGTGTGGCACCT
GCCAAGCGTTCGACAAATTGTTTGTATTGGAAAATCATTACCAATCTCGCGGATTCGAGT
CAGGCTGATTATGGTGCTCGTCGTCGATTCATCGGTATTGTCCTGATCGTCGCGCGAGCG
CTCTGGCTGCGGGCTGTTCCTTCGCGGCGGACTCAGCCTCGCCTTGCTGCCTACAACGTC
ATCGTCTCCGGCTCTTTTGCTAATATGTGCCATCAACCGCCGTCGTTCTTGTGATTTCAA
ATCGATTTGATCTTGGTAAGTTAAATTATTATTCCTATTAGTTGGACTGACGAACATAGT
GAGTAGATATCGTAATTGTCAGTATCGATTTGGTCGCAAACACGATCGACAAATCAACAT
TAATTATTTGATATATATGTTAGGTTGAGGTTGTCGATTATGCGGAGCGTGCATGGTTAT
ATGTAGATGTCACGTGTGGTTGTATTGATAAACATATATGAGATGTTTAGGCGAGCTGAT
>Z27kG1_21978
CCACAACCAACCCCCGCGAGATCTGCTCCCATCTCTTCATCTCCCCCATCGCACGAGGTT
TGCGCCCCTCCCCGCTCGCCATCGGCCCGTCTCAACGCGCACGCACCCTACCCTCTCCAC
AACCAACCCCAGTACCCCACGAGATCTGCTCCCATCTCTTCTTCTCCCCCATCGCACGAG
GTTTGCGCCCCTCCCCGCTCGCCGTCGGCCTGTCTCAGCCCCTGACCCTCCACCGCCACC
GACTCCCTCTCTTGCCACCGAGGGAATTTGGATCTAGGAGCCCATGCCACTACAGCTCTC
CCCCGCCCACGATTAGCCCTCGGCTCGGGAGATGCTGACGCCCATCGCGACCACGATTTG
CTCCCTCGTGTCCTCGGCCTCTTCCTCCACTCTCATCCTCCCTCCTCCCCCCGTCCTCGG
TTATTCTCGTCGCCTCCGCCGCGCGTTCCGCTCTCCCCACAGCCTTTGTCCGCCACATCA
TCCTCGGCTGTTGTCGGCGCCTCGCTCCACGCCCGCCCTCGCCCAACGACCCTCGCCGCA
CCCCTCCCTGTCCTCGACAACTTCCCCTCTGGCCCCGTCCTTGCCGGCATCGGCGCCTGC
TCTCTCCGTCATGGGGGAGGGGAAAGTGAAGGAGGAAGAAGAGCCAAGCGGCTAAGCCAG
CTCGGCCGGTCGCCTCCCACCAAAATCCCCCGAGACATCATCGACGAGGAGATGGAGATG
GAGTCTAGCCCCGCAGCTCCTCGGCATCACAATCGTTGCCTCCCGTGTTGTGCCCTTGGA
TCCACTTCTCGTGCGACGCCCCTGATCGACAAGCACGTCGTGCGTCCGCACCGCCTCCCT
GACCGACAAGCATGTCATGGCTCCAGGCACTTGCAGCCTCCGCGCTTCTTCGGCCAGCAA
GCACGCGACCACGCCTCCCACTATTCAGTCGTGGTGGTTCCAGGTGCTTCTTGCCTCCGT
GTCTCCCTGACTAGCGACTATGTAAGGAGGGACCTCCCCTGCCCTGGCTCCAAACAGAAT
CAGGGAATACGGTCAGCCTCCCATGGTTGCTGCCATGTAGGCGATCTGATAGTCCACAAA
AACCTAAGATTCGACACCAAGTCACTAACCAAAGGAAGATCGAGATGAGGAAGGATGTGA
TTTGATCTCAAATATCAACTACATCTGTCTAGCGTCGAGACACATGTGTGGTAGTGCTAA
GTTGGTTCTGTCATTCAGTTTCTTTCTGTATCCTATTTCTGTGAAAATATGTTATGTGAG
TGATGTAAACTGATTGCCAGAATTAATGGATGTTTTGCAGCTACGCCAG
>Z27kG1_17341
CGTCTCCGTCGCTTCTCCTTCGCCGCTGCTGATACGCGGACCGAGGACCCAATCGCTGCT
GCTGCTGATGAACAAGGAAGAAAAACAGGAACATTCACTGAAGAGGACAAAATTGGATTT
GGGAGAACACACATCCAAATCTCCATTGCAGTCGTCCAGGTCCTTGCGCGCGCAGGCGAA
CTTGTCCACCCACAGCAGCCCACCGGGGCGGAGCACGCGGTCCCAGTCGAAGAGCACGAA
GTTGAAAGGGAAATGTGCCCTTGGGCCATTTCTAAGTATTTTGGTGATTAAGTGCCAACA
CAAGTGCTTAAATGTGAATCAATGCCCATAGATGAACAAAGTGCAAATCTTCAACAAAGG
TATGTTTCTAAGTCTTAGTATATGGGTTTTGTGTACTAATATATTTATCTAAGTGTAAGA
AACAGAAAGAAGAAGAAAAGAAAGGAAGTGGAGAGTGGCTGTGTGCAGCCAAAGGCTGTT
TCGGGCTGGGGCACCGGACTGTCCGGTGTGCACCGGACAGTGTCCGGTGCGCCAGACCAG
CGTGGAGCAAACCAGCCGCTCTCGGGTTTTTCTCCGGCGACTTCGGCTAAAATTCACCGG
ACTGTCCGGTGTGCACCGGACTGTCCGGTGAGCCAACGGTCGGCCGGGCCAACGGTCGAC
CGCGCGATCGGCGCGCGACACGTGGCCGAGCCAACGGTCAGAAAGGTACACCGGACTGTC
CGGTGTGCACCGGACATGTCCGGTGCGCCAACTGTGCGCAGATCTGCATCAGAAAGCAAC
GGTCGGATGAGCTTTTTATGGAAACAAATCGGGCACCGGACAGTGTCCGGTGTGCACCGG
ACTGTCCGGTGCGCCCGACGACAGAAGGCAAAGATAGCCTTCCAGATGTGTTCTCAACGG
CTCCTAGCTGCCTTGGGGCTATAAAAGGGACCCCTAGGCGCATGGAGGATGATACCAAGT
ATTCCAACAACCTTTCTAAGCACCAAGACATTGATCTAGCGCATTCGATTCATTGTGATA
GCATATAGAGCTCTTGTGGAGTTGTGTACTCTTTGAGTTGTGTTGCGAGCTCTTATTGCT
GCTTGTGTGCGTGTTGCTCTGATCTTTTGAAGTCTTGTGTGCGTTGCTCATTCCCTCCCT
TGCTCCGTGATTCTCTGTGAACATCTTTTGTAAGGGCGAGAGGCTCCAAGTTGTGGAGAT
TCTTCGCAAACGGGATTGAGAAAAGAAAAGCAAGAACACCGTGGTATTCAAGTTGATCAT
TGGATCACTTGAGAGGAGTTGAGTGCAACTCTCGTCCGTTGGGACGCCACAACGTGGAGT
AGGCAAGTTTTGTACTTGGCCGAACCACGGGAT
>Z27kG1_15892
CTGAAGCTAGGGGAGGTGAGAATAGGACAGGAGCATGTCAACCTCTGTGTTCTGAAAAAG
ATGTCCCAAAATTTGGGGGCCTCATTGACGAGTTCCTACCAGGCTACCACTGCAGTTGGA
GGCTGTCGTGGCTGCTGACATTGGGTGTGCTGTTGCTGGCGAGGGGTGGGTCGGTGTTGC
CCACGGCATGGAGGGTGGTGGCAAGTGGCCGGGTGGTCTTACCAGTCTACTCTTTCGTGT
CCCCTCTCTCTGTGCCACAGAGATCCAGATCCTCTTCGTTTCTGCAGAAGTGCAGGACTC
TGGTTGGCTCCAAGCTTATACAACAGGCACTCGAGCAGTGGCTTGTGCTCTATGTCATGT
GAAGCCGTCGTTCCCCTCTGCATGGTAGTCTGACAACCTGCAATGCAGTGCTTGAGCTGA
TCTGGATTCATAACTCTAATGTAGACTCTGGGACTACCAGCCACGCTGTAGCGTTGGGCA
TGACCTTAGGTGACAGGGAGGTGAATAAAGCTTTATTTGACCATATCTGACACCTTATTG
GTATCTGCTCGTAGCACATGCTTAAACCTTGTTAAAATCGAACTTTTTAGCGAAGTTTTT
TTTTTCTCGAACGCGCAGGAGAACTGCACATCATTATATTGAAAGAGAGAAAGGTCCGAA
GTGGACCACAGTACAATGCCATAACAGGCAATGTAGCAAACAACTAGCAGTGGTACTAGA
TAAAAAAGCTACTTTGGCTGTTAATATCCTTGGGTACTTGTGGAGGATTAATGAGTTTTC
AACTTTTCATGGTAGTGCTTCTGACTTTGTTATGTTAAACAATCTATGGTTTATGGTAAA
AGGATGTTAAAAAGGTTTCTTGTAATTATGGAACTGGAACCTATAAGTAAGATCTGCAGG
ATGCCTTGCAAGGTCTCAACTATGGTCTGCAACTGTAGCCATAAGTTATCTGTGCTCCTG
GCTTTATGGGATTGGAAGCTGCTGTTTCTGCCTTTTTTTTAATTTTGGGATGCTAGAATT
TCAGAATTGAGAAAAACTTCTTGTGGTGAAGAAGGTGGACTGTGTCCTTTAGATGAAATT
TCTGTATCTAGCCACACAAGGATTGTTTGGGTTGGAGATAGTTTGTCAAGGGTAGAATTA
AGCTCTTAATATTTGAAGCTAATTTACTGTTGAGGTTCTTTATTAGGACATGTGGATGAT
CTAAGTCATTGCAGGTGTGCTGTTTTAGTCACGTTAGTACGTTACCTGTCAGAAAGTATA
GATGTGGTTATATGGAACCCTTTTTATTTGTTTGAAAACCATTAAGATTTCAGTACCTTT
AGAAACCTAGGGAAACTATCTTTGTCTCTGGTCTTCCTGGAAAATGTGAGCGCATTTTTT
TGTTTTCCCGTCAAAATGTTCCCTTGGAATCCTATCAACCTACTGGATTTAGCTTGTTCA
CTAGGAACTGAAGCTGTAGCAGATTCTAGTAGTGCTGGAAGGATTTCCTAGCTATGCGAT
TCAGTTATCACTGCTAAAAGCCATACTTCACATTGTCTATGCTCACTGTATGGCACTGCT
GACATTTGTGAAATCACAGTGTTTAACGCTTACATTCCCTTGCAGGTGGAGTCGTCCGAA
TCGCCTGCGGATGAAAAATTAGCCCCCTATTTTTCTTGTCTTTTTTTTATCTAGATGCGT
GCACTCTATTGTAATAATGTAATAAGAGGCAATTGGATTGATCCAACAGCAACCGGCTTC
TGATTTTGATC
>Z27kG1_16720
CCATTTTCCCGTCGGAAACAACCCTGGCCTTAGGAGGCCAGGCGATTCTCCGCCGCCTCG
TCTCGTCTTCGCTATGCACCACGTCCACGAGCGCCTCCGCCGCTCCAACGCTCCAACGCT
TGAGCGCCTCCAACGCCACTCCAACGCCACGAGCGCCTCCGCCGCTCCACCGAACAACTC
CAACGCCACTCCAGCTCTTGCAGCAGTAGAACTCTATTGCAGCCAGCTACGACACCCTGC
GCCTGCCGCACTAGGTACATTTGATTCTGGTTTCTGCCGCACAAGATCCGCTACCTCTTG
GACCCGGACATCTACACCGACGGCAGGATCTCCGTGCAGGGCATCGACGCCGTGCTCTTC
GCGCCGGACGACGCCAAGGCCACGCAGACCGTCGACCCGAACAGGAAGCCTCCTACCATC
GTCACCCACAAGAAGAAGATCAAGCTCCGGCGAGTTCATCTATTGCTCAACCTCAGTATT
GGCCAACGTGAAAACATGGAGGTGAAGTGAAGCAAGTGGTAGTTGAGCATATGCTGGTGG
TTGGTTGTCTTCATGAACATCTCTTTGATGGCTGATACCATTCCTGGGACTGCAAGCCAA
CACTGTCCTTTAACCCATGACCCATGAGCAACAATTTCTTCTTAACAACAGAGCATGATG
TTAGAGAAATTTGGCTTCAAGCGCAAAATTAGGTTGCTTCGTGGGAGTGATGCATGGCCT
GAACAAATGATATGAGCAAATTTGACAACTGCAGTTCTGTTATGGTGAATGGTGATTGTA
GTTCAGTTTCAGCTCTAACCTATGAAAAATTGAATGGCAGTTGCACTAATCTGTTGGTGG
AATGATTTTCCCAGTAATTTCCTGGACAAGCAGATCACTGAGAACCATCTACCTTATGAG
AAATGATGCCTTGTATGGTTCAGTATAGTTCTTGTATTGCTGGTTTAAATTAATTCTTGT
ATGGCAGTTGCACTAAACTGAATGGCAGTTGCACTTTGAGATATTCTTCTATTGTTGGTT
TAAAACCATGGTGACTTTCTTGTATGCATTCTGTATGCATTCTTGTTTAAAACCTGGTTG
CTTATGTATGCATTCTTGTATGCCGTGTATGCATGGTGACTGTTCTTGT
>Z27kG1_14186
CACGGCGGGAACGGTAGGACGCCGCCGCTGCTGCCAGGTGCCGATGGCGGGGTGTGCTCC
TGGCTGCTGCCGTGGTCGCCTGGGGACGGAGGGTGGTAGCCGGGCGTGGGTGGCAACGAT
GTCGTAGAGCTCCCTGGTGGAGACGGGTATGCCGGTGTGTTGGAGCTCCCTGGCGGAGAA
GGGTACGACGGCGTGTTGGAGCTCCCTGGCGGGGATGGGTGCGACGGCGTATTCGAGCTC
CCTGGCGGGGACAGTGGCTGTGAAGGTCCACCGGGGCCCGACCCAGGCGGGCCGGACGTC
GGAGGCGGCTGGCATTGCGCCGTCCTGCAGTCGAACGGC
>Z27kG1_11724
GCTGTAACAGTTCGCCACGGCTAGGCTCCTCTCCCCTCTCAGCTCTCAGCTGCCCCTCCT
GCATGCCGATCGCCTCCAAGCTCGTCTACTTCCAGCGCCGCCCCGCGCCGGCGCCGCCTG
ACGACCCGGGTCCCGAGCCTCCCGACCCCCGCCGCCCCCGCCGCCGCCGCCGCAGCGGCT
CCCTCTCCTCCTCTCACCAGAAGCCGGTGAGTACTGACCGAGTACCCAACAACACGCTGC
CGTTCCGTTCCCTCTCACCTCCTGCCGTTTTGTTTGCTTACATAAATAAATAAGTAAATT
AAAGCCGCGGCCTTTTGCGTTTTCCCCGAGTGAAGAAACCGGAGGGTTTTCTTCTTGATT
CCAAAACTCCGGTCTTCCAGCAGACTGCAGATCGTATCCGTAACGGAGAAAAAAGGTTGG
TGTTTTCTTGGTGGAGCAGAGCTGCCGATGGATGCAGATGTCTAGTGTACTGTACTGTAC
ACCCTTATGGTTGAGGAGTCCATCAGTAATTCGGTTTCGATGAAGGCCTAGGCCTAGCCT
CCTCGTTCTTCAGGAGCATCGAGGAGTCCACCAGCGTCCTGGAATATTCGGCACCGCTTG
AATGAGAAGTTAGCTCATAGTCCATCTCGAACTAGGCAGAGTATTATTGTAGCGAACCTA
GCAGGCAAAAAAAAAAAACAGAGGATATCCTAAGTTAGAAAGCATGGATGAATCCCTGGC
ATGGATGATTGCAGCCTCTCAAAATATTAGTCAAAAGAAAAGAGAGTGTAAAAACGATGT
GGGCTTGTACAATTGGTATAAACTTGAATGGGCAAATTTGTGTT
>Z27kG1_13347
CGCAAGTAGTCCGAAGAAGGTCACCTGGAGTTCAGCAAACTGAACCTGCATCAGTAGCTT
AGACCAGCAGCTTCCTGGCACAAACATTATAATGAACTATGCTGAAACTTGATTCAGCAC
TTACATGATTTGGGTGGTATTCCCTTCAGTTTTGCTGTGCTCGTGAAGACTTTAATATGT
ACAATGCTGAGTCCCTGTATCAAAACAATGCAGGTAGTGATAAAATCGTATTGATC
>Z27kG1_07140
CCAGCGCGTTCCTGCCCAGCGCGCCGCCGCCTAAACACAGACCGCGCGCCGCCCCGCCGA
ACGCTACACCGCCCAAGGTCGGTCGCCGCCGCCAGCCCGCCAAATCCCGTCCCGGCTCGC
CGCCCCGCAGGCCCGGATGCGGGACGAGATGCCGCGCCTAGCGCTGCGCTTGCCACTCCC
GCCGGGCGACGACGCGCGCGAGGCGAACGAGGTCGCCGCCGCGGAGGCCCACGCGGAGGA
GGAGGCCGCGCGGAGGGACGCTGACCTAGCCGCGCGGACCACGCCCAAGAGGGATCGAGC
CTCGCACCGGGGGCGGGCCGGACCCAGCTGGACGTGGAGGCGGCAGCTCTGGATGGTCAT
CCTTGCGGATCTCCTCCTCCTCACAATCCTCTTCGCCGCCTGGCTCGCAGTCTGCCGGGG
ATTCAGCTGCATTGGTCGGTAAATAGCTACACAACCTCTAAGGTGGCTCCCTTGTGATAT
CTTGGCGTTGTCTCCTTAGATGCTAGCATGGTGCTCTGTTGAGTTGTTTCTTCAGCCTTT
TCATTCATGGGCCATCGATTTCTTCAGCGGGTTCTTCATTTAGCACTTCAAGAGCAAGCG
CAGCTCTGGTAGGAAGTGCAGCTCCAGCAGCCAGGAGAATACAAGTCATGATGCGTTCAT
CGCAAAATCAGTGTTCGTTCAAATGTATAGTGCTCAGATGGGATCTCAAATGGGACCCCA
GTTCACCCGTCCGTCACAATCTGGACAGACACCAAACACCAATGAAACATAGGTATAGTT
TTGTAGTATATTTACTTTCATTTACAATTATAATCATGCATCGTTTTATTTGATAATAGG
GTTCTGAGACTGGACAAGGAAACCCACAGATGGACATACATTGGTCGATGCCCCCTAGAG
GACAAATTCTTCCTCCTCCACAACCAGGCATGGGATATTGGCCGCCACCACCATGGGGAT
ATCCTACACATCCAATGGGGCCTTGGGGACGCCCCCATGGCCAACACAGCCACTTTCGTC
ACCAGCGGATTCCACAACTCATCAAGTGACTCCTCCCCCTCACGATAACTTTGTGGACAG
ATGTCTCAATTCTAGTGGTGGAGCTACAAACAACAATCCGATGTCCTGATCGAGAGCGAT
GGAGCTAATGTTTGAACTTGTGTATTTGAACTTGTGAACTACAAATGTGAACTATGGATG
TGAACTTATGTATTTGGACTTAATTATGTGAATTTGTGAACTTATGTATTTGGACTTGTG
TGAATTTGTGATATGAACATATATCCATGTGTTTG
>Z27kG1_19462
CGCGGACGGCGACGGACGCTGACTCGCTCCAAGACGGCCGGGGACGAACGGCCACGGCGG
CGGCAGCGGGGCGCGTACAGACGTGGCCACACGCAGCGTTTGCGGTCTCGAGTCAGTTCC
CACGCGGCGGAGGGCAGACTACACTACGGAACGAGCACGGTTCCCGTCGCGTCGCTGCTA
CGCCTGCTCACCTCGCCGTTCCGCTGTTGTGCTCGTATAATGTACGGTATCCTCTCTAAC
CGCTACTCGTTGTACGTGATATGCCCGCAAGGCCGTAGCCCGGCATCACGTAGACGCAGG
AGTCCAATGGCAGGTGCCTAAATCACAATCGCCCGCCCGAACCGGGCCAACCGTTGCTCC
TAAACTGAAGAGAGAACAAGGAACGATATGCCGCAATCAGCTAACTCCAGCGCCAGTAGC
CATTGCTAGCTAGCTGATCATACTGGCAACTACTGCTGCTACACTTTCGCTGTCCGCCAA
CGAACCTGCGGCCAGAATATCCCCCCTGCGTGCAGACATTCACGTTCCGCCTTGGAAAAC
GAGAGTGGCAAAGACATGTATTGAAAGAAAAAAAAATTGATAAAAAAGTATATATTTAAA
GGTAAGAGCGTAAAGTATTTTAGAATAGAATCTAAATCCTATGAAACCAAGTAAATTTTG
CGACCTCTACCGGTAGTTCACAACGAAACGTCCGCAAGATGACATCGTTGCGAGTAGTGC
TGGGAATATGGGCTGGTCTTTTCGGGCCAGCACGAGTACGGTTCAAAAATAGGAGTCTAA
AGCACAGCCCGACACGAAATAATATTGTTGTTATATTTGAAGTTTATGTGGTCAAATGAT
ATTAGAATTTGTCGGCGTTTCGAGACCGGGGGTCCCTCGGGCCGACGAGTGAGTGTCGCC
GCGTGCCCCAGCCCAGATGGGTCGAGCGCGTGGGCGAGCGCGAAGGGGGGAAAGGAGCGA
GGCGGCCGGAGACCGGCGTGAGAGAGGTGGGAATCCCGCGGCCTTCGTGTTCGTCCCGCG
CCCAGGTCGGGTGCACTTGCAGTAGGGGGTTACAAGCGTCCACGCGGGAGAGGGAAGCGA
GCGGCCCCAAGAGAGCGACTGTCTCGTCCTCGTCCCCGCGCGGCCAACCCTCTCTAAGAG
GGCCCTGGTCCTTCCTTTTATAGGCGTAAGGAGAGGATCCAGGTGTACAATGGGGGTGTA
GCAGAGTGCTACGTTAAAAAAAAT
>Z27kG1_24141
GGATATTTCCGTCGCCAGCGCTCCGTTCCTGCTCCCGTGCTGCCGCTCCTGCCCTCTTCC
ATGGCGCGTGCCCCATCTCCCTCCTCGCCCCTGGCCCCTCTGCTCGGAGCTCCCTCGCCA
TGGCCCTGGTCGACGCTCTGCCGGGCCGTGTCTGCCTTGGCTACCGCGCCCATGCCGAAC
TCTCTCTCCCTCGCGTCTTCCTTCCCCGCGCGCAGCTCGCCTTAGCTCCTGCTCCTTCAG
GCTGGCTGCGCGCCCATCCCTCTGCTCGTTCTTCAGGCCGCCGCCCAGCCGAGATTCTCC
CTCATCCCCATGGCGCGCTCCTCCTGGTACCGAGCTCGCCCATGGCCACGGGCTGCAGCT
CGCCCCATCTCCCTAGCCCCCACGCGCGCGCAGGCTTCCTGCTCGCTCGGCTTCCCTCCT
CTCCCTTCCCATGGCCGAGCTCTTCGCTGTTGTCCGTGCGCGCACGCCTGCTCCTCTGTC
CGCCCATGGCCGCTGTTCCTTCCCTGGTTGCGGGCGTGCGGCCGGCGTCGAGTCGTCGGA
CTCATCCTTCCCTTGCTAGCCCATGGAAGCGTGCCCTGCTCCAACTAGGTCCGACCGTGG
AGCTCTTCTCTGGTGCCAAGATGCAGTCTGTCTTTCTCAACTTCGCTCTAGCCGTCGGAG
CAGTAGCCATGGCTTTCTGTCCTCGGTTTTGGCCGTCTCCTCTGCCTCCAATCTATGGCG
CCATCGCGAGCTCGCCAGCCGCCGTTCTCCTTGCCTCCTCACCGGTCGTTGACCTTGCCT
AGGCTATCACATCTTCTCGTGCTGTTGTGCGTTTGCTGATGTTTTAGTCATCGCCCAGCT
CGCTGATGGCCAGTTCGTTCGCCTTCGATTAGCCCGCCATGACGCCGACGTCTAGCCCTG
GCTCCAGTCTCCTCACCACGGAAGCACAACCGCTGCTCAGTGTGTTGATGCCGTATGTGT
GGTGCTGTTGTGGGTTGTCGTCGTTCGTCTCCGCGTCGTGTGTAGCAACGTCGCCGATTC
CTCCATGGTGCTTATCGTCGAACTTCGCTTCATCGGTCCAAAGTGCTCGACCACGCCTTG
ACCATGGACATCGTGCGTCCTCGTCACCACCATGGACACAACTTCTCTTCTGTCATTGTG
GACACCCCGCTATCCTCGTGTGCCGGTCACCGTCTCTGAGCCTGATTCCGAGATATCGTG
TGCCCTACTCCATCTCCCAGCCGTTCCCCGTGCCGTCGATCTGTGCAGCCTTGACGCGCC
ATCGTCGCTGATAGTTTGCATCTCCTACGTTGTGCCATCCTTGTTCCCTCTGGTCGCGAC
AACATCCTATTCCACCAGGTCGTCGGGCGCTACTCTCAACTCGCTATGAGGCTTGCTGGG
CTTGCCATGTTTTAAAATGTAGTCAAAAATTTGCTTGCAACTGCGGTCTCGTCGTGTCCG
TCGGTCTTCAACTTCAGTGATCACTATCATCTTCAACAACAACGTCGTCGTTGTCTCCTT
GGTGCTCGTTGCCAACTCTGCTACCCTGTTCTTATCCGCTACCCGCTGAGTGCGTGATGA
ATAGTTTGAACTGGAGTTTGTCGTCATTCCTCGTCCTCGCCATGGACGAGTCTGCATCTC
CGCATGCCGATGTGCCTAGACCGTCAGTCTCGCCCTTGCTGTTGAAAGCATCACCGACGT
CCGCGGATAGGTGTGTAGGTGAGTGTTTGAAATATATGTTGTGATCAACGCCATTTTAGT
ATTCGTGTGGTGATTTACGTCTTTCCTGTGTTCATGTGTTATTCGTGATAATAAGATCAT
TGAATAAATTAATGGGTTGGTGTGAT
>Z27kG1_17725
CAGACACTAGACACTACCTATCTACTCCAAGATCCGCGGCGGCGTGCTGGCCTACTCTAA
GATCCGCCGGCGCGTCGTGGCGGCTCCTCCGCGTCCCGCCTCCGAGGCCGCGGGCGGCGT
CAGGCTGATCGGGGTGGCGCGCGGCGCCGGGGAGCGCCCCATCGTATTCGTGCCTCTCAA
GGTCACACCGCCTCGCGCTCGTCTCCTCTCCTTGTCGCTTCGATTCGTTCCCCTCCCGCT
CCCGCTCGCCCTCGCCATGAATGATGTCGCCTGAATCTGGTTCTGGGGGTTTCGGTAGCT
ACTACTTGGCCGGCTTGCCGCCTCTTCTTCTTTGCGTTGCTGCTCTGCCATTTTCCTATT
GTAGTAGCGGCGCCATGCGAGAACGAGATGAGCCAACTGCAGAGGTTGGCTTGGCTTCTG
CCATTTTCTTCTTTGCTGCAGAGGTTCGCGGACGCAGGTCGGACCACTGCCGCGCCCTTC
CTCTTCCTGCCGGCCGCCGCACTCCCGCCAGCGCCGTACTACTTACTACCTGCATACTGT
ATTCTGTAGTAGTATGAAAAGGTAAAGGCGGCGTACTGCTATATTATCTCTGCAGAATGT
TCGGAGGAGGAGTACACCAACTGAAAGAGGTTTAGGAAAGTTGCACCGTGGATCTAGAAT
TCTAGATGCATTAGTGTAGCCTACAGTAGCCCTGTACACACATAAAGGCATTTTTCTTAT
AAAATTGTCTCGCAAAATGGGATTTTTTTGTGCTAATTATAGGGTGCTTTAGCGCCACCT
GGGATTTTTTTGTGCTAATTATATGCAGCTTCCATAGACCACCACAGGCATTCCCGCATG
CAGTTCGCTCTGAATGCCTCCTTTCATTCTATTACTATCCCTGAACGACGACCCATCTCA
GGGAAATAGCCATTAAATGATAGCAGCCTTTTTTAAAGTATGGCTTGGTTTGCGATGTTA
TTATGGTTCGAAAAGTTGCTCTATTTTAGTCTCATTTATTTTATAAATTGCAGTACTAAA
CTGTTTTAGTCTATAGTTCCTTTTTAGATGACTAAAAGGGATTAAACAAAAAAGACACCC
GTAAATTAATCAGTCGTTAAACAGTGCTAGTACTATGCATTTCATCGCGTAAATTAATCA
ATTGAATGGTTTCAATTGGTGATTTTGCAGCCTAGGCCATGGAGGGGGTATCATCAGCTC
CAGAAATGGACGAGGCTATCTCAACTGACCAATCAAGCAGATCAACAAAAAGAAGGGCTA
AAGTGTGGGATCATGTTGATTCGGAGCTAATAGATGGGAAAGAGAAGGCGGTTTGCAAAT
ACTGTAAGGCCCACTTATCTTCTGCTGCGGGTAAAGGCTAAGGAGTTCCTTGGTGCTTCC
GGTGACAAGCGAAAGGAAGTCAATTAACTCTGAATCAGTGGTTCTGCTGCAAGGTTACAC
ACAACATTTTATTGAATGGAAAGAGGACACTCGGTGACCACAAGATCATCAGATGATCAT
TTGTTGAGCTCTGGAACTAAATCCTCTCCGCAGGTGGTAACCAGGCGGGTTCCCATCCGA
GTTCCGAGGTCACTGTAATGCTAAATTGTCAAGTTCAGTTATCTGAATTCAGTTTGAGTT
ATAATTCTCATCAAGCATCAATGTCACCAACTGTGTAGAAATACTGAATTTTAGCATGGA
GCGTCTTTATAAACATTTTAGCATGGAGCAGTTTCTCATCGATCATGGCTGTCAAGTTCT
ATTTCTCTACACAGTTGCACTTTGTGGTTGTTTTC
>Z27kG1_06763
GCAGAACTGAACAGAACTCCATTCTGCCTTTTGCCTATACACAAATCAAATATGCTCAAA
TCATCCACGCGGAAGGGTAGTGAATGGAATCGGAACCAACACAAAGCAAATTTCACCGAT
GATGTGAACTTGCCAACCATACCAAATAATTTGCCGTTGAGCTTGACAATTCCCTTTGCT
GTTGAGCTTGTTTCTTGAGCAGATACTGTTCAGCTGCGAGGATAAAGGAACCTGGAAATT
TCCGTGGAGAAGGCTCCAACTTTTTTTTTTCTACCTCATCAATTAGTTTAACTACATTGG
GATTCAGGTTAGAAGTCTACATACTGGTTAAGTGCTCATCCGGGTACAACATCGTGTTTT
TTTTCTTTGAACTTCTGTTGCTCTTTTAGAGCTTGTAGTTTGATCTTGTGGACCTTCTAC
ATCTGCTTGCTTTATAAATAATTCTGCACC
>Z27kG1_23358
TTAGACACAACACAGCCCACACGGCTCTCCAGTCCCCAGATTCCCGCGCCTTCCTGAGCA
AGAAGACACCCGCGGCGACGATGGAGCGGCTGCCGCCGCACCAGGAGAAGGCGGCGAGGC
GGACCCTTCCTCGGCGCGGGCAGATCAAGGCGGGCATCTTCGCGAGCCTGTTCCGGTGCA
TCGTCGCCCCCGAGGCACCCGCGCGCAAGGAAGGCGGCACGAACAAAGATGGCAGCAGCA
GCCACCACCGCGGCTGCAAGAACAAAGATGGCGGCAGCCACCGCCGCGTCTCCCCCGGTG
GCTGATGCGGTTCGAAGGAGTCAAGGTATAAATAACAGGGAGAGTTGACGATGTGGGGGT
TGCGATGATCCCCGTTGTGAAACGCTGCAGCCTGCGGCGCCGGTCGTTGAACTCGCGGAG
CGGAGGAGGGTCTTCGGGGGGTGGTATCGGGTTAGCTGAATCTGTATAATGGTATGGGGT
TCAGAGTTCAGACAGGGTCAGGGCAGTGAATTGTCTGGACTTTCTGTGGTCGGATGGGGT
CTCTGAACTCCGGCTTCAGCTGGAGTGCTATGTAAATATGTAATGCACGCTCTTGTCTGT
GTTCTTTAGCGGCAACTTCAGTGCCTTAGCCCTTTGGTGTTTCCTTTCCAGGTCACCACT
GTCTTGTGG
>Z27kG1_16623
CTTTTGTTCCTTATCCCGTCGGCCGTCGCTATCTCTCTTTCCCCTTGATTTTTCCTGCCG
CCGCTCAGTTCCTGGAAGCAAATCCCGCCGCCGAAGACTTGCTTCTTCCCAGCCGAGCCC
TTTCCCCACCCGTTCCTCCATCTCACTGTGTCGGCGCTCTCCACTCCACACCTCGTTCCT
GTGCTGGCCATCTTCTTCCTCTGCGTGGTGGCCTACCCCTGTCGGTGCCCAGTCCGAGTG
CCGCGTCGCGCCCCCCGTCTCCTCTGCTCGCTCAGCGCCCATCTCCTACGGTGCCTGGCA
GCCGCTTCCTCTCTGCTCGCCGCCGCACGCCCTGGAGCTCCAATCGTCGCGCCCTCGGCT
CCCTCTTGCCGTGCGCGTCGTGGCAGCTATCCGGCCGCGGAGCAGTCCACGCCATGGAGC
TCCCTACCTGACCGCGACCTCGCCGGAAAGCTCTCGCGGCGCTCCTCCTCTGCTGGCGCT
CGCCCTGCCCTCTGCCATGGACGCCGTCGGCCTTGACTCCCTCTGGCCGCGGCATCCGTC
TTACTCCCTGCTCGACCCTGTTTCTCTCCCAAGCACCTCCGATGGCCTTGCTCGTCTCGC
CCCCACCAGAAAAGGCCATCGGGACATCGTGCTGGTCGCGAGTCTCCTCTGTGCTCCATA
ATCACCTGGACGAGCCTCAACTCATTTACGACCTCCCCCTCTCAGCACGTCAGTGCAGAT
GTCATATTTGGCCGCGCTCTGTGCTACTCTAGCTCGCGTTCATTCCTAGGTTTGAGTTTG
TGTACCACTTGTTCGACAAAATGTGTGAACCAGTTGTCGACCTCGCCATGGATAGCCGAT
GCGCCATCTATCGCTCCTCGCCGATGTCTCCCTCTGCCATTCCTACAACAGGTGAGGCAC
CTAGGATGTTTGTGATAAAAAAAGGGTTTCAGCACATTGCACATCAGGTACGATAATTAA
TCACGTGATGCGGAGGACCAGAAATGAGTCGACCACAAGATGAGGACCAGAAATGAGTCG
ACCACAAGATGCTGGAAAGCGTGAGCTTCTCCGCAAGATGAAGTTGATGGATTAACCTGA
AGATGGACAGATGAAACAAGTATAAGAACAAAAGATGGTCGTCAAGCGGGCGTCGTCTAA
CAAACACTAACGTAGTGTTTGTCCCAGGCAAGCCCCGGTGCATGCAACCCCTTCCTTGTG
TTTTTAAATTATTTGTACACACTTTAAGTCTAGTGAATGTTCATTAGGTTTAAGTGAGTT
GCTTGGAAACCTTTTGATGC
>Z27kG1_24244
CGCCGATCGAGTCCCTCCCCATCTCCTACAACCGGCCGCCCTGCTCGTTCTCCCTAGCTG
CGATGTGGAGCTCGCCCTGGACGATCGTCCTTGCCCCTCCTCTCTGATCTGCGTGCAGGG
GTTTCCCTCCCATGGCGCCTGGTCTTCTTCCCTTGACTCCATGCCGAGCGCCCCAGTCGA
GCTCGTCCTGGCTCCAGCTTCTTCCTTGGACGGCGGAGCCCTCCCATTCCTGCAGCAGGC
CAGCGTCCCTCTCTCCATCATCTTCTCTGCTTGGTTCCTGGCGAGCTCCCCCTGCTCTTC
TGCTCGCCCTGGCCCTGTGCCATTTTTCCATTCCTGCGGCAAGCACCAGTCCCTCCCCAC
GCCAACATCCCTTTCCTACGGACGCTGCCCCTCTCTGGTTTCTGGTGGCCGGCCACCTCT
GCTGCTCCCATGGTGATCTATAAATCCCTCTGTTGTTTTACTAGTCTGGTTAATACCCTG
CTGATGTGAAGTTTTATGTGTGTTGATGTGTACGATATGGAGTAAAATCTCTGGAGAATT
AGGTGGAGGAGAAGGTTAAGTTCAACGCTCCTTAGGTGTTCTATGAAGTGCTTGAACTGA
AGTTCGTTGTCGTTCTGTTCACCGCGGTTCGTTAATTGATCACGTGATGCGGACGACAAG
AGCCGAGTTGATCCCAAAATGATGCTGGTGAACGAACCTGAAGCTTGGATGATCTGGTCA
AGTACCAGGACGAGAGATGCTCCCCAAGCGGACATCATCTAACAACACTGACTTAGTGTT
ATCTCAGACAAGCCCCGGTGTATTTGCCACCTCCTTCTGTTTTAAAAACTTTTATCACTT
ACCTGCTGTATTAGGTGATAGGAGTTGTGTGAATAAACAATTGATGCATTATCATTCCTT
GGAATTTGATTATCCTCCTTGCT
>Z27kG1_22410
AGAGAGGCGCGCAAGCGGTCCGGTCTCATGGCGCCCTTCCCCGCCCTCCGCTCATCGTCG
CCGGTGGCCGCCGCCGCGGCGCCGTCGCTCGGTCGCGTGTCCGGCCACGGTACGTATCGG
CAGCTCGGCTCTCTGCGCTCGAATCCATCTCGGTAGTTGTATACGTACGCGGCAGCGTGG
ATGTGAATCTAAGCTGCAGAATTTATTCAGTTCAGGCGTTCTGTCTATGTCTTATATTCA
CTTGTGAGTGAGTGAGTTCCGTCGTCGAAACTCGAAACGCAGCATCTGCGGCGCCCAGCA
AGAGGCGCGTCGTCTCCTGCAGGGCCGTCAGCAGCAGGTCGCTGTCCATCATCAGGTGCG
AGCAGAGCGCGAAGAAGGGCGGCGGGCCGGACACATGGCTGGGCCGCGCGGCCATGGTCG
GCTTCGCCTCCGCGATCGCCGTCGAGGTGGCCACCGGCAAGGGCTTCCTTCAGAACTTGG
GCGTGGGTACTCCGGCGCCGACGCTGGCGCTGGCCGTGTCGGGGCTCGTCGTCGGCCTCG
CCGTCTTCTTCCTGCTGCAGTCGGGAGGAGGCACGCGAGACTGACGACTGATGGAACCCA
TGAGCTGAGCTGAGCACGCGTCGAACATCGTCTCCCCACTCGACATCAGTCGTTGCTGTA
ATGGTTGGTGAAGCGAAGATGAAAACCCAGGACATATATCAGCATCATGTCATGTGTAAC
AAAGACGACAACTCTCATGTGTTGGTGTTGTCTGCTGCTGTTGTACGACATCCGCCGCTC
GCTTGTACGACCGTACTGCACTTCATCTGCCGGCCGGGCGAGCACAGCCGTTCTTTAATA
ACATGACGGGCGCATGCACACGCCAGCTGACTCTTCATGTCGATTGCGTCCAGACAATTT
TGTTAGGACTGGTTTGTTATTAGGAGCAGACCTGCCGTTTCCATGTGCTTGCTTCACGGA
GCACGGCAGCTCTGTAAACGGCAGACTCGGCGTAGCTTGCACGCACAGGGGTTTTCAGCT
AAAAAATCCTCTAGCGACAGTTCATTGGTTGCCCAGTT
>Z27kG1_17429
AGCTCGGGCGGCCAGGTCGCCTTCCTCTCCCACCCGCCCGCGCCGCGCCGCGACTGCGAA
TCTGCCTTCCCCAGTCCGACCGCGAGCGCGAGGCCGTGGAAGCGGAACCCCAACCGCGGA
GCCTCCCCCTGTTCGTCTCCTTCCCTGGCCCTTCCCGCACCGCGCCACCCAGCTATAAAT
TGCGTCCCCTCCCTGCCGCCTTCTTCCCCCACCCACACATCCGACGCCGAGGAAGTAGGA
AGCACGACCAGCATATGTCACAGAGGGCCAGCGTCCCACACTCCTCCTGCATAGCCTTCG
CGCTCCATTCCCATCTCCTGGTCTCCAGTGAGATGTGCCCCAGCTCCTATTGGCAGCAAT
AGCTATTCTCCGCCTTCCTTTTTTTCTTCTTCTTCTTCCTTTCCTCCCGTCTGGATTTCG
TTTCCGTTTGATCGAGCTGGCTCTCAGCTTCCGTTTTTAGTTTTGTTGGCATCTTTGCTC
TCGGATCCGTCTCTCCCTAACTCCTGAAACCCAAAAGGAGAGAAGAAACCGGGCAAGCAA
GCGATGGGTGTCAAGGGATTCGTCGAGGGCGGCATCGCCTCCATCGTGGCCGGCTGCTCC
ACCCACCCGCTGGACCTCATCAAGGTCCGCATGCAGCTGCAGGGGGAGG
>Z27kG1_06195
CTCCCTCCCTTTATCGCGCTCGGCACCAGGCAACACGAACGCATCGCCGGTGGGATCCCG
GATTGGCCGGTGGACGAGTTCTTCCGCGACGTTAGTGACTTCAATGGGCGAGAGTGACAC
CACCAAGCGGGAAGCCTGGGGACAAGGTGGGTGACTCCGCGTACTACCGCTCGTTGGAGA
AGGATCTGGATGCCAACGAGCTGTTTGGCCGAGTACAGGAGATCCGATCTGGACGCCAGC
GCTACCCTCTCCAGTCCCCACAAACGGCCTCCGGCCTTCACTGGCAACACGGTGGCTCCG
ACAACACCACCTTCATGCCAAACATATGCAGATCAAGTTGCTTATGTCCTCAATTTTTTT
CAGGTGCTCGACCTCCGGGAGAACCTGCTCTCCGGCGTGCTCCACCCGACGCTGTTCGAC
AACCTCACCAGCCTTTTGAAGTGTAAGATTTGTTATTCTTTAGTTATATAATTTCTAGTA
GAGACAACTTAAGTATTACAGCTATGTGTTAGGAAGGGTTCATGAAAAAGAATGAATTTT
GTATTCAGCATATGTGCATAATAGGGCTTCGATTCTCAAGTCATGTAATATTGGAAGTAT
GCATAAGTGCATAACAAAGTTTATTAAAGAAAGAAAAGTCCTCACTTGCTGGCAGTTTGT
CCATTGTATTTTTGTAAATTAAGGTTATTAAAGAAAGAAATGTCCTCACTTCTATGGGTT
AATTTATGATCTTAGCACTTGCTACGACTATAAAGTTTATATAGGTTCACAGCTTCTTAC
TGTCCACTAGGCTTCTCCAGCTGCATTGTTTGTAAGGAACAGAAACTAGCTAACTGTTGT
GACTTAATTACTCATCAACTTTCACCTGCCTTAAGCCTTTTAGGTTCACTTGTCTTATAT
ATACCATGGTAAACCACACCATGAATATGCCATAAATAAGTAACAAGAGTGACTAGCAAC
TCAGCACACACAGGTTGTCAGGATCCTTCACGTACACCTTTCATGTTCTTGCAACCTTGA
TTCTACATGCTTCAGGTAGTCTAGAATATCAGATTGTTGTATATATTTAACACCTTCTGT
ACCATCAAATTCAAAAATGCACTCAAGAAAAGGCTTTTCAAAACTCTTAGAATGTATTCC
AAGAGCAGTGCACATATTCAGAAGCTAATTATGTAATTTCTTATATGTTGCTTTGAGGCA
AATTGAACAGGGATTTGTTTGGCTTCCAAATGGTTTGTTGGTCCTAAAATAGTCAGAATC
ACATGACATCTGTGCTATAGATATGGACCTCGGTGGTTTTCTCCACATTAGGAAAGCTAG
AAGAGCCTTTTGAACTCAGTTTTTTTGCTAACAGTGGTGTTATGGTGAAACAGAGTTTTG
TGTGTATGTACCAACAACTAAAATGTAAACACGACATTATCATAGTTGAGTAC
>Z27kG1_11421
TTTTGTAGTGAGAAGCTCAAAGAAGGGGAAGACATCTACATCTATCAGGGGTGACAAATC
CTTTTGCTATGAAGATGACCACAGGGTTCTTGTTTGCGAGTTCATCCTCTAGAATGTATT
GGGTTGTCGCCACGAAAAAACACACGAATACATAAATTCAAATAATTTCTGGTGCTGTGG
AGTATTCATAATTGTGTGCTTTTGTTGAATCCTTCATGTACCATAATTCTTACTGCTTTC
AAGCCCTTTTAGAATATGACTTTAGGATGTAGAAATTGGTGAAAGGAGACAAGAAATTAT
TCTCTAAACTACTATTTTTTATAGGCAAGGGAGGCTGGAAGCACCTTTTTTGCATGGGAG
CTGCATGGAGAGAAATTATTGGCAGAAAACAAACTTAGACCAGATTCTTGAATGTGCCAA
GGGAATAAGCTTCGCTTGCTGCAATTCATGTGCTGCTTGGCGCCACAAAAGGAGTAGAGG
GGCGGATCTGCGGCTCGCGACCCAGTAAATACAGCTACAGGGAATGAGGGAAAAGGCCCA
AGCGTCCAGCCCAGTCGCTCTCGCTCGCCCTACTCGTCCAGCCGGCAGCCGCTCGCCCAG
CCGCTGCCTGCCCACCGGCCACCGCTCGCCCAGCCGGCAGCCGCTGCCTGCCCAGTGCCC
ACCGTCGCTCGCCCAGGCCCAGCCGCAGAGCCGCTGCCTGCCCGCCGTCGCTCGCCTAGC
CGCTGCCGCTGCCGCCGCCGCTCGCCCAGTCTAGGTCCAGCCGCCGCCCCGCCCAGCCGC
TCGCGGCTCGTCCAAGTGTCCTGCGCGCGGATCTGAGCAAGCGGTCGCTGTTGGGCAACT
GCTAACACATATTTGCTAGATGTAAACTGTAAACTCTGACTCTGAGTTGAACTTTTGGTG
CAAACATGTGCCATGTTGATTAGTGATTATATGGTGAACTGGAAGCTTTGTGCTGTCACA
TGCTCTTGTAATTGACTGCATTGAGTGTTAATTAGTGGTGTTTCT
>Z27kG1_13914
CGACCACAACCCTAACCCTATCCCTTTCGACGGTTCCACTTGCACCCTACCCCAACCCCA
TCCATCGTAACCCGCCGCCGCCGCGATAGATGCCAATCCTGCCGCCGCATCCAACCCCGC
CCGACGTGGACGCCAGAGAGGTGCACGACTGCCGCAACTCGTGGCACTCAGTGTGGTGGT
CGTCCAAGCTCGTCCTCTAGCTCAGCCTCAACGCCTTCAGCTTCCTCGTGCCGTCGCCGC
TCGCCTAGATCTACGATGCAATGGTGAGTGGCTCTGTGAGGAGGCACACAAGCTCACATT
GACGGCAGCAAGAACGGTGTCGCCTCCTTGGTGGCAGCCACCGCGTCCACGACGACGACG
GATGCTGGCGTCGCCTGCTTCGACCTGTTGCCTCTCGTCGTCCTCTCCCCTGGCTGTATT
TGCCCCGTCCCCGGTATATCCGCCGCCGCCGAGCAGGCCGAGCTCTGAAGCACTGTCGTC
CGCGGCCATCACCACCCCACCCAGGAGGTGAGGAAAGGGGCAGGAAGCATGCATACCCGA
TCGACGGCCTCTTCGTTTTGGTGTATTAATTATTTGTTGTGGTAGCTAATTCGTTCTGCC
GATGCTGATGTTTGTGCTTGACCAGGGTGGGCTGAACAAGTTCCATGGCCAGCATGCGCT
CAGGGAGCGAGCGAGGAAGCTCGACCAGGGCATCCTGATTATAAGAATGCATATGGTCTG
CAAATGGAGAATTTGCTATTGCTCAATGAAGTGGCGGCATGCTCCAAAATCCTAGTGAGA
CCTCTGCACCTTTGGTCAGATCCCAGGCCTAGGATGTCCATGTTGTGTGTATGTACCAAC
AGCTAAAATGTAAACACGACATTATCATAGTTGAGTACATGAATAATTATCTATTATATC
TTATTGCAAAATTTGAAACAGTTCTTCTGTAGATGGTTACCTTGCATCTTACGCTACAAT
TAGCTCAGATCACTTCTTGTTGT
>Z27kG1_13915
CAGTGAGCACGCCAAGCCACCGCCCCTTCCTGTTGCCCAGCGCCCCCCTGCAGCGCGCCC
GCCCGCCCGCCTCCCTACCCTGGCCGCGGCGGCCTTCGCTCCATGCACCTGCTTTAGGTT
GCGCCGCCGTGCGCCCTCGCTGTGCCGGCCGACCTCGCCGCGGCCTGACCCAGTCATCGT
CCCTGCTTCATCTCCCCGTCATGCTCCTCCATGGGCGTGGTGATCACCTATGCCGTCGTA
GCCATGCCTTGGGCGCCACACCGGCCGTCAGCCTCATCTCTCTGCTCGCCTGTCTCCTTG
CCTCCCTGTGCTCACCACGCCGGACGCCGCTCCCAACCCTCCACACTTCCCTCCCCAGGC
CGCGGCGGCCTTCGCTCCAGCTCTGCCTCGCCATCGACTGAGTCCCCACGTCCCTGCGCG
GCGACGTGCTCGCCCAGGCCCTGCCAAGGACTCCTGCGAACTCCAACCTCATCGCCTAGC
CCCGCCACCGTTTCTAAAGTGGTGATCCACAACTTCCCTCTGTTGTCAGTGAATACAATT
TTTGCTAGTACCTTGCTGATGTATGTGTGTACCGTGTACGTGTGTGCAATTGGAGCATAG
GAATCCCATGAATGTGTGGAGAAGCAAGCCCCAACACGACGCCCGCTAGATTTTCGATAA
AATGAGTGAACTAGGGTTTCGTCGTTGTTCTTGCAAATATCGAATTTAGTCTTGGTGGGC
TAATTCTCTATTTTTGTTCGTTGGTTGATTGATGGACTGATAATTCTCTAGGAGTGTGTA
GGTTCATGATCATTTTTTATTTCTGATTCTGAAAACAATTGGTTCCTAGTAAGATATTTT
ACTTGAGTGGGTGTGGTCAGATTTTGTATTGTCCAAAATCCGTGATTTCTCTGTTAGGGC
CCATACTAACGTTAGTCTAGTTCTTGGTTTTCTTCTAATTTTAATTTGGCTTACTCGCTC
AGTATGACCACATTCATTATTAAATTATTAGTCATATTGTACAGTTGCTTTCAGACATTT
ATTAGGCATTGGATATTATTATTAGCAAAAGCAACTTGCTTACCGTACTCCTTTTTTGAG
CTGTGATATGTGAAATTGAAGTGATTGATCTCGTGGCACTGTTAGTATTGTTGGTCATTA
GATTGATTGCCAGGAACGAATGGAACTCTTCCTCTACTGAATCTGTTATGCTTTAGATCT
TTAGGTTGATGTGAATGTAGTTTCATGAAATTTTATACTATTTAATAATGTTTATCCGTT
AGATCAAATGGTATGTTATCCTAATCAGCTAGTGTATGATTCCATTAATGTAGTGTTGGT
TTCCAGGCAAGCCCCAATGCATACAACCCTATGGTTGTGCTTTTAAATGTTTTTTAATAC
TCTTAAGTCTAGTGAGTTGTGCATTAGGTGAAAATGAAATAGAATGTGCTCCCTATTCAG
AGTCCCTTTGTACACTTATTTTTTCCTAAAATTCTCGGGAGTCCTGATCTATTTGGAATT
TTGGATGGAGGGAGTAGTATCTTGGGCTGATGAGGATACTCTGGTTGTTCGCGTTCCATA
AATTTTGTTGCATTGTGGTGAGAGTTTGAGAATGTTCTATGTTTGTTCTATCATTTTTGC
TTCAAATTCTCATGTGTTCTGCATGTGCTCCTTGTGCGGAGTTCGAGAATTTCCTACATT
ATGTACTTACTTATTCATTTCAAGTTGTCTTTATTGAATATTTGTTTGTTTGTGAAAATG
TTGTATCATTGTGGCCATAAGTTATTTAGGGAATAACTCTGGTTGCAGATGATCCATTCA
GCATGTCCTCGTGCTCATCGCATGGATCATATCTGGGCTCACACTGGGGCTCGTCGCTCG
GCCTCGTCGAGCTAGAGATCCTCCAACATAGCAGCACAGACGCCAAGAAGGCTTAGCTGT
CATCCTTCTAGTTGTTCAAAAGCAGCACTAGCTTCATGTCACCCTATTGTTGTGTAATGT
TGCTGCCATGGAGCCTTTGCAGGCACTTCCTATATTTCTTGATAGGATGTTTCATCATGT
TCTTGCTGTAATATTGTCAGTGACATTTGTTCTTGCCTTTGGAGAGGGATCATATCTGAG
CTCAGACTGGGGCTCATGTCGCTCGGCCTAATGTAGCAGCACAGTCATTTCAGGAGACCA
TTGATAGTATGATGAGGTCGATGCAAAAAAAAATAACAACCACCTTCATCAACTATTAAG
CTTCAGTCGAGGTCAAGCGTGTCCATCTTTAAGTCTGCTTGACCACTATAGGATCTGTAA
CCTTATGGATGTTATAGTAGCTAGTAACAATATGCTTAATATTTAGTACTTGAGTTGAAG
TTATAGGATTTTCTTTGGAATTGAAGTTAAAGGATTTGTAGATATATGTTTTGACGTTAT
ATGATTCTCTAATGGATGAAATATTCGTGTTCAAC
>Z27kG1_13591
GTAGCCTCATCCATTACGCGTCATCGTTCCTATCTTCTTCCTTCCCAGATTTTTCCGCCG
CCGTTCCCTGTTGAATTCTCTGCCGTCGTCCTTAGCAACGGCAGATTTTTCCTGGCTCGC
CGGTGCTTATCCCCGCACCCGCCCTCGCCGGATTTTTCTCAGCCGAGCTCGTCTTCTACG
GCGCCGCCCCTGGGAGTCTTCAAATATCAGCCGTGCTTTGCTTCTTCTCCGTGGCCGGCG
TCCTCTACCCCATCCATGGCCAGAGCTTCCTGTCCGACGCCCAGCCGAAGCCGCCCAGCC
GAAGTCTCTTTCCTGGCCGCACGCCCAGCCCGCTCTCCTTCCTCTCAGTTCCGTGCTCTG
CTCGGCCGGATTTCCATGGCGCGCGTCCAGCTTCTGGCGCCTTGCTCTCTCTCTATTTCT
CCTGCCGTGAGCCCGGTGCCCAGCCCCAACTCCCTGCCGAGTGCTCTCTGCGCGCGTCTT
GCTCCGACTAGATCCGGCCATGGAGCTCGCCTGCACGTGTCCTCCCTGCTCATGCCGCGG
TGCTCCCAGCCGAGCGCCCTCTGCCATGGCCGCGTCCCTAGCTCAGACCTGGCTTGGCCT
TCGCCCCAGCGTCGCGGCTTCATCCCCAAGTCCGGTGTCCAGCTGTGCTCGCGAGCCTCT
CCCTCCGCGCGTCTGCTCTTCCGAGCTCGCCGCGACCTGCCGAAGCTCCCCTGGCGCGCC
TAGCCATGGCCACCAAGCACCCCAACTCCTTCTCAGTTTTCCAGCGCCTGCTTCCCTGCT
CGGATTCAGGGCCGCGCGCACGAATCCCTGCTCACCAGCGTGCTCTAGATTCAGCCATGG
AGTGTTCCCTGCGTCTCCTCGCCGGATCTTTTTCCAGCTCGCGCAGGTCTGCTGCTCATC
TCCCATGGTGGTTGGTCGCTGCTGCGCAGCTTCCTGGTGCCGCGACCCCCCCGCCGTGGA
TGTCCTCTACTGCGCCAAACTGCGCAGCGCCGTTGACGCCTGCCGATTGTTCGATGCTTT
GCGCGGCTAGTCACGGTCATACACAGCAGTGCCTGCTCCTAGCTCCGCGCCCCAGTCCCT
AGTGTCCGACCGTCGTCGTCACTGGTAGTACGCCGGCGCAGCGTTCCTGCACATCAACAC
CAACAAGTCGTCATGCCATCGTCTTCGTCGTATGGAGATCGTCATGCTGACATGTCAATG
TCGTCAATCGCCATCCTCGTCTACACTAAAGATCCGAGAAGATTAGGCGCGGAGGGAAAC
AAATTAGTACGTGGCGGAAAAATTCTCGATGTGGAAGAAGAAGTGTGATTCGATGCGACA
CTCACCGTGTATTCAGGGGAAAAGTTAGAGCTGAAAGACATCGTCCATTTCATGATTTCA
AGCCAGATTTAATTATGGT
>Z27kG1_20322
GTTGATGGAAGATTGGAGGGAATAATCAGGTGGTGTGAGTGGTTGAAACTGTGACAATAA
TACATCGTTAAACACCAAACAAGCCCCAGCAGACAGTGGGTACTGGTTTGGTTTGTTATA
TGGCTATACCGGCCGCTTCTGAATGCTTTGGTTTTGCTGCACTCTGGTTCCAAGTCCCGT
ACTGTTTTGTAAAAATGTCGATCTGTGACTGTAATGCTCGGTAGGAAATCTGTTGATCGA
TGTTGTTATGTCCTGTTGCATTCATCTGTAGCTATTGAAGTCTTAAATGAAGTC
>Z27kG1_15619
CAAATTGCCTGGATCGAAAAATCGCTACCGATCTCGCAGATTCGTGTCAGCTGCTGAAGC
GGTAAGCTGATGAATTATTCAGAATAGTTCAATCGATGAATAAATAAATTGCTAGTGCGA
TACTTATTAGGTGCTCGATAAATTGCGTAAGTCACGAAACTCCCGTCGACTTCGCAGTTC
TTGCGATTATCGAGCCAGGTTCAGTTATAGCGAGTTATCTCGCTATTCCGATCAAATAGT
TAAATTAGTGTACCGAGTAGAATATGAGTAGGCATGTGTGTTAATAAAATATTTTAATCA
CTTATAAAGATGTAGTATAATTTAT
>Z27kG1_24226
CTCACCTTGCGGCCAGCTGCTTGCGTGCCTCTCCAGCCACTTCACTGGCCGCGCGCGAGC
TCCTCTGCGCGCTCAGCCGTTCTTCCCTGCAGTGCCCCTGCGCAAGCTTCGGTGCCTTCT
CCGTCGCCCCCCGTGGAAGCCTGCTCGCCCAGCTCTGTTGCCGCGCCCATGGCCGGTGCT
CCCTGCTCGATTCCGTTTGTCGCGCCCTGCGCTCGTCGCGGTGCTCCAGCTCGGATTCAG
TCCTGCGCGTAGCCGCTTTTCATCTCCCTGCTCAGCTCGTCGTGCCGAACTGCCCAGCGC
CGCGCGCCCGGCTCGGCCGTCTCTAGCTCGCCTTGCTCCCTGCTGCTCGCCCGGTCGAGC
TCCCTGACCGTCGCGCCGCGAATTTTTCTGCGCGCGCGTGTCTCCTTGCGCACGCGTCGC
CGTCGAGTTCTATGGTGTTTGCGCGCCGTGATCTGCAGCTTGTCTGCTCCAGCTCCAGCT
CGCTGCGCGCTGAGCTCAGCGTCCCTTGTTATCCCCATGGCACATCCGGCTCTGTTGCTG
CCCGCCAGAGTTTGCCGATGGCCTATGTCGCTCCTGCGCGCTGTGGTCGTGTGCAACTCG
TGCACAGCTCGCGGAGCTTTTTCCTCGTCGGCCGACCTCGCAACTTAGTTCGTCCGTCGT
GCTGGTCGCTGTCTCATACTGTACCTATTAGCTCGGATCCTGCCCAGCTCGTCGTCGCGT
CGTTTGCTATCGAGTCGTCAAACACGTCATCTCCTGCTCAACCCTATCTCGCCAGCTCGC
TCCAGACATAATCTCGTCGTCGTTCCGCGCGTCAGCAAGAAATCTCAAGAGTCGGGTGAA
GACGGAGCTAGCAGCGTGGTGTTCGCCGAGTGCGCGACAAAAAGTTCGTGTGACACCTGC
CAAGCACTCGCAAATTGTTGGAATCGGAAAAATCACTATCGATCTCGCGGATTCAAGTCA
GATATTAGAACGGTGAGCTGATTTGCTATTTTTATTGACTGGTTTGATAGATGAATTGAT
AGGTATGTATGCCGCGACGATTATTCCGCTTGTACACTACACGACGGTTCACTTACAGCG
ACCTACGGTTGGTTGCTAAAACGGCCTTCAGCGACCTACGGTTGGTCGCTAAAAACTTTT
AGCGACCCATAAGGATGGTCGCTGTAAGTGCCGTCGCTAAAGGCTTTAGCGACCGACATC
TTTTTAGCGACCGACCGTCCGTTGCTAATATTGTATATTTAGCGACCAACCGTGGGTTGC
TGTACTATAGATTTAGCAACCAACTGTAAGTCGGCATACT
>Z27kG1_19999
CAAGTAAGTAATATTACTGTGTGATACATGCAGTGAAGTTTTTGGGCTCCGATGTATGTT
TATGACACTACCTTCCAATTATGTTGTCTGATGCAAGCTCGAACTCACTCTATTTAGCAC
TGATGTGGGGTGTTCAACCTTTTGCTAGATGGTCTCTATACTCTGTCCTTGGCTCATCTT
CATATCCATATATGTTGCCACGAGAGCCATTTATGATCTGCATTCGGCAGCACTAGGTTT
TTTTAAATGTCCCTGCTATCTTCTATTAGTTTACTTCATTGTGCTGAGTTGCTGATTCAC
ATGTCGCTGAATAATTCATATAAATCCTCTAGGTGTTCTTTTCGTTGTGTTGATAACTGT
GGTCTTTACTGATTTAATAAAGACTGCAGTAGGGAGACCAAGGCCAGACTTCTGGCGATG
CTTTCTGAAAGGGAAATAGGCTTACACCTTTTCCTAATTGATTTTGGTGGTTGAATTGTC
CAACACAAATAATTAGACTAACTAGTTTGCTCTAGATTATAAGTTTTACAGGTGCCAAAG
GTTCACAATTGACCAATAAAATGACCAAGAAAGGGTTCAACTAAAGAGAGCAAAAGACAA
CCGAAGGCTGCCTTGGTCTGGCGCACCGGACTGTCCGGTGTGCCACCGGACAGTGTCCGG
TGTACCAGGGAACTCAGCTCCAAACTCGTCACCTTCAGGAAAATCAGAGGCGCTCCGCTA
TAATTCACCGGACTGTCCGGTGTGCCAGCGGAGCAACGGCTACTTCAGCGCCAACGGTCG
ACTGCAACCGCATTCAATGCACTACAGTGCGCGCCAGAGTCAGAGCAGCGTCAGAAGGCG
CACCGGACAGTCTACAGTACTTGTCCGGTGCACCACCGGACAGCCAGAAGACCCCACCTG
TCAGAGCTCCAACGGTGAACCCTAACGGCCGGGTGACGTGGCTGGCGCACCGGACTGTCC
GGTGCGCCATGCGACAGCAGCCTCCACCAAACGACTAGTTTGGTGGTTGGGGCTATAAAT
ACCCCAACCACCCCACCATTCATTGCATCCAAGTTTTCAGACTTCTACACCTTACAAGAG
CTACAACATTCAATTCTAGACACAACCAAAGAGATCAAATTCTCTCCCAAGTCCGGAATC
ACTACAAATCAAATAGTGACTAGAGAGAGTGACATTTGTGTTCATTTGAGCTCTTGCGCT
TGGATTGCTTCTTTTCTTTCTCATTCTTTCTTGTGATCAACTCAATTGTAACCAAGGCAA
GAGACACCAATTGTGTGGTGGTCCTTGCGGGGACTTAGTGTCCCGTGTGATTGAGAAGAG
AAGCTCACTCGGTCTAAGTGACCGTTTGAGAGAGGGAAAGGGTTGAAAGAGACCCGGTCT
TTGTGACCACCTCAACGGGGAGTAGGTTTGCAAGAACCGAACCTCGGTAAAACAAAAAAA
GAAG
>Z27kG1_03624
GTTCTCCAGCGCACAACCTTATCCTGCAGCCACCCTCGCCTGATTCTTTCCCAGCCGCCG
CTCTGGGCGATTAAAAATCCTGCTCACCGGCCGGATCTCCGGCGTCGTCTGCCCCTGCTT
TCCTCGGTGTCCTCCCCACAGTCGTCTCCTTCCTCTGCTCGTCGCTGAAATTCGCCGGCC
GCGAACGCCCATGGCGCACCCCCAGTCCCTGCTTTCTCTTTGCCTCTCTCTCTTATCCAT
GGCCGCCGGTCGCTCCTTTCTGTCCCGCCCGGTGCTCTGCACTGCTCCGTCGCTTGGTCT
CCGGCTCGCCGCGTGCGCAAGGTTTCTCTGGTTCAGCCGTTCTTCTTCCTCCCCCTGCGT
CCCTGCTCTGCTCTGTCTGCCGCGCGCTGAGTGCCGAGGCTCCTGCTCGACCGCTCCTCT
CTGGCTTCTCTCTCTCCCTCCATCTCTCTCTGCTCACCGCGGCTCTTCCCCAAGTCTGGT
GCCATGGCGCTTGTCAGCCGCGACCTTGCCAGGCTCGGTCCCTGCTGCTGCTCGCCCATC
TCCTTCATCTCCCTCCTCTCCATCGTGGTGTTCCTCTCCCTGGTGCTTTTCTGTGCCGGC
CGCCCTCACCTCTGCTCCTCCTGGTTGGCCGAGCAGCTCGCCCTCTCTTGTCGTGCGTCC
TGCTCGCCCTCAGCTTTTCACGGAGCTCGCCCCGGCCTTAGCTCCTTGCTCGTCATGGCT
ACTGTGCGCTCCCTGCTCTTGTGCCGCATGCAGGCTTCCCTGCCGGAGTTCCGCCATCCG
CGGCCTCTGCCCTGCTTCCTTGGCTGCGTGTCCTTCTGCCGGCCAAGCTCGGCTCTGCGC
TTTCCCTTTCTCTGTGCTTGTGCTCGCCGTGCCGTGAGTCACTGGCCAGCAGTCCAGCTC
GCCTCCACTTCCTACGTTCCCTGCTCCAGCTCTACTGTCGCGCGCGCAGCTCGCCCCTGC
GCAGGTGAATCGCCCTTGGTGCTGGTCGCGTGTTCCTCGCCCGGCTCGGTCGCGACCTCG
CCGTTGTTCCTCAGCTCGGCGCCTGCTTCTTGTTCCTGTTGCCCGTGTCAAGCTCCCTTT
AACCGGTCGTCGTCTAGCTCCTCTATTGCGCGCGTGAGGTTCTCTCCTCGTCACGGTGTG
TCGAGTTTTCTCGTCGAGTCTCGCCGCGTGTCCTGTTTCCTGCTCGCCAGCGTGCCCTCT
CGGCTCGCTCGGCTTTAAAATCCCTATCTCGTCGTCGACCTCGCCATGACTTAGTTCGTC
TGTCGTGCTGGTCACTATTCCATATTGTGCCTATTAGCTCGGATCCTGTCCCAGCTCGTC
GTTGTGTCATTCATAGTCCAGTCGTCAAACCCGTCATCTCCTGCTCAACCCCACCTCACC
AGCTCGCTCAAGACTGCAATCGAAGGTCGTCGTCAATCCGTGCGTCAGCACGAAATCCCA
AGAATCGGGTGAAGACGAAGCTAGCAGCGTGATATTTCTCAAGCGCTCGACAAATTGCCT
AGATCGAAAGATCACTACCGATCTCGCGGATTCGAGTCAGCTATTGAAACGGTAAGCTGA
TGAATTATTCAGAATAGTTCGATCGTTGAATAAATTAATGTGCTAGTGCGATGCTCATT
>Z27kG1_06639
AGATGAAGTTTCAGAGCCATTCCCTTCTCTCATGCCCTTCATCATCATACCCTAGTTGTC
GACCGCCGATTACAACGGCGGTGGTTATTACCTATAATTCCTGAACTCTTGTATGGCGCT
ATCCCAGATGAGCTTTTGGATGAGCCTATAATGCTTTCCTGCCGTACACAATGGGTGTTT
AATTTCTTTGTCTTCTTGATGGAGGATGGGGAAACCCTTATGTTAGTGACTGCCAGGCTC
TTGGCCTTGCAAGGGCGAGGTTCTGGCTTAGTGCACTGCAGGCAGGGCTGCTGATCCACG
GTGATAGGCTCATCTCCTGTATCGACTATCCCTTCTGAGCTTGTAAATTTCGTTTTAGCA
TTTAAATTTTATTAAACTCTCTTTCTTCTCTCTCACTCACTCACTCTCTCTGTCAGTCTC
TCTCTCGCTCTCTCTCTTCTTCGTGCATTTGGTAGTGTTTTAATTTCTTTCGGCTAGTAG
TTCTGGAGGTGGTGTTAGTTTTGTGCCTTCTGCTGTGCACAGCAATTCTACAATGCTACT
AGAATTTGGC
>Z27kG1_01067
GCCGCATGCCACGCAGGCCCTATGACGCCCGCCATCCTCATCCAGGAGTGCCCCCACCCC
CAGCGCCCCTTCCACCCCCGCACCGCCGTCCTGCCCCTCTCCCCTCCCACACCCACTCCC
TTCCTCCATCTCCATGCTCGGCGCCCTCACCATCTCCCCTCTGCCTCCGCTCCACCTCCC
TAACCGCCTCCGACCTAACCGCCTCCCCCCATAGACCGAACGGGATCTTCGCGTCCGACG
CGCCCATCGACGTGGACGCCGCCATGGAGGACGAGCTACGGGAGAAGGAGGACGGTAGCC
CCAGGCAACTCGAAAGAGGTAGCAGCTGCACTGTCTCAGGCTTTAAGAAATTCTTTAGAA
AGAATGAGCAGTTCAGAGATGCACTTGCGAAGCACAGACTTCTGACACCAACGACACCAT
TAGCAAGGCAGGGATCCGATGATATGTCCTTGGTGTCATCCGTGATATAAACCACTTCCT
TTAGTCATGTGCTATTCTTCACTGTTATTCATGTGTACAGTTGTTCCTTTCCATAGTCAC
AGAGTGTAGGTTTCTAGATTTTTTGCTTGTGAAGTCTACCCACGCTGCCTCGCTCTTGTT
CTTTATAATGAGATGAAATTGTATGGTGGCTTTGCGAGTGAGATGAAATGTATGGTGGCT
TTGTGAGTGAACCATTGTGGTTTACCAAGTC
>Z27kG1_04301
CGCTCGGCACCCAGTGCCCCTGCTCCTCTTCCTGGCAGCCGGGTGGAGCTCCCCCCCATG
GGCGAGCCTCCAACCTTCCCTTTGAGCTCCCACAAACCCAAGTACAGGGTGCCCCCGCGA
GCTCCATGGCCGCGCGTGCCAGGCCTTCGCCATCTATGGAGCTCGGCGTTGCCCCCTTCG
CCGCGCGCTGCTCATCCTCTCCACCGCTCGGAGATCCGCCCGATGCCTCACCAGAGCGTG
TGGATGTCGCGGCGTCCACCAATTCGGGGGTCATGGCGTCGTATCTGGGGCGATTTCTTG
CCGGTGATGAAGCTCCGCTGCGGACCACAAATCCTCCGTGGGCGGGCCTCTGCACGTCGT
TTCCGCCGCACGAGGACACGTGTCATCTGAAGAGCAAGTTGGTACCTGGAATCTCAAGAC
CCAGGTCAAGAACAGGTACCGCAGGATGAGGCGCTTGAAGGATGCTGCGTTGAGTTCGTG
AGTGGTCTAGGTCGTCGTCTCCCAGTCAACTTTGGGTTGCTGGACCGTTGTCTCCTTATA
ATGTAATTATTTATTTTGTATAGAACTCCTGTTATATATAAAGATGTGACATTCGATCC
>Z27kG1_17384
TCCGCTCATAATTCCTCACCGGCCTGCCTCAGAGAGAGAAAAAGCGGAGATTAGCGGCGG
CGATGGCACTCCCGGCGTCGAGCTCCGGCCTCTTCCGCTTCGTCTCCCCGCGCAGCCGCC
CCCAATCCACCGACATCGTGGCTGCCGCCTCCTGGGGAGTCTTCGCCGGCACCGCCGGCC
TCTACCTCGTCCAGACAAAGAAGGGAAAAAGACTGGTGGAACAAGGAAGCCGCAGAATTC
GAAAGATAACAAGTGATATCTACAGCAAGGCCCATGGTTGGAAGCCGGTTGACAGGCGTC
TCCAGTGACATTTTGCTGCTGATAATACATCTTTTGCTTCTGGATGTATTCAGTTTGTCT
GCTTTTGGTAGATAAAAACTAGCTTTTAGTCATTTCTGGTGATGCGATGTTCCTGGCTGC
TTTTGGGATCTATCCTTTGTAGATATTCAGTGATGTCTGTTAGACTGTCGGACTTCTTCT
GGTTTGCTGTGTTCCTTCAGTTGGGTTTCATACCCCTGTGTAGCTGATAATGTGGTAGGC
TTATCGGCTTGTGACTGTTGGATTTGTCGTGAATTCTGTAAGAACTGTGTTTGGTTTCTA
TTTCTTAATGAAATAGGGGTATCCCATTGTC
>Z27kG1_18671
CCGCGCCCCCCGCTTGTGATGCCCATCTCGTCTCCCCGCTGTGGCAGCCGCCTTCGCGTC
CGCCGCGAGATCCCTCCGCGCACGGGCGCGTCCCCCACAAACCGCGCTCCGTGAAATCCG
CACTCCCCTCGCCGCCTCCCCAGCCCGCAGCCTCTCCTCAACCTCCCTCCCCAAGGAGCT
GGCGGCGGCGCGACTGCGTCGGGAGAGGACGCAGAGGACGCCGCGCGGGGGCTGCGGCAG
GAGCTCGACTCCGAGCAGGCCTCCCCGGAGATGGCAGCCAGATCCGGCTATTGAGCCCCC
TAACCGAGCGGATCCAAGTTGCTCTACACAGCAAGTCTATGAGGAAGGAGCAAAAGAAGT
TGCTCTTTCAGTTGTCAGCGGAATTAATTTAACTCAAGCATACTTGCCTATGGCAAACAA
GCAGTGGACTTACACAATGATCGAAATGACAGACTGTTCGTGCTATCGGTTTGGAAAGAA
CATGTGGAAAGCTAATCTCGGATCTTGCTTCCTTCAGAAGACCCAAAGGACCTTGAACAG
CAAAATCTAAGGTTTCAACATTGCAGACACACAAGAGTCCAGCATGCGCCAACGCTCCTG
CAGGTTAGTCCGAGATGGCCCTTCATTTTCCTGTTTCAATAGATAAAAAAACTGAGGTCG
CATTAAAAAACTGAAGTCTATTCAACAAATCACCAACCATGATTTTTCTGAGGCACATGG
GTACAATCAGCACAAACTCCATTTGCCAAGAAAAGGTTATAATGCATTCACACCAATAAA
TGTTCGTTTCACAAGACATAAGCAAAGAACATTGAGGTCGCATTATCTAACCTTTTGGTG
ATTGCAGTTGATGCTTCTTCCAGTAGTTTGTGACAGATTGCTCAAAGAAAAGCAAGACAG
CTCGCCAATCCTAGAAGTGGAAAAAAACAACATAGAATAATTAGCCAGCTACAGGGAGTA
AACCATTAAGAGAAGAAACATCGTAATGCCATGTTTCCAAATGGGCACAAAGAAACTTCA
AGCACCTCTAGACGGAAGCTGTCTGCACTGAAGATCAGGACACGAATATCGCGAGCTTTA
TCAAGGCTCGCCTTGTGCGGAAGGTGTATTTCTGTGAGATCTCCAAGATGAAGCATTAGG
GGGTCAATCGCCCCAGATTTTACATGTAGCTAACTTAGTAGGGCACCCATAATCCATAAT
TTATTCTCTGTAGTTGTAGCAGCGACCTAGAGGTGTTATTCTGTAGCACATTGTGTAACA
TGTAGGAGAGAGATAAACACATATCCCCATTCTTTCTACTGAAACACCAGAAATAGTTGC
TCTTGCTCCATAATTCATTAATGTGAACTTCTGAAGCC
>Z27kG1_09632
TGCATGAAAGAGCGAATAGAGTGTTGCATGGCAGTGAGGGAAACCAGATGAGGGAGTTAG
AGAAAAAGGTATACTCTACTGTATGTGGTAGCTAGGTTGTTGCAGGATTAATTCATAGGA
ACAGCGATGACACTTGTGTCGTCCAGTGTTGTGGAGGTGTCATATACTGCAGATCACTTG
ACATGAGTTGCCAAGAACCAATAGGTGTTGTAAAAGCATGTTTGTTTTAAACTGAGTTTT
GGTACTTAAAAAGTGTGCTTTGTTTCTTAATAATCCAAGTACTGGATATTGTTGCGGGTG
C
>Z27kG1_01069
CGCAGCTCAGTCTCGTCCATCCAGTGCTGTAGAATTTTCTTTGGTCTGTTGGCAAGGCAG
CCATGAAACCCCCTCAGCTGCCGGCAGGGGAGGGGGCCTCCTGGGCTCACGAGGTCAAGC
AGGCCCTCCGTGAGAAACTCCGGCGCTCCTACGGCGCCGGAGCTGCCTCCGCCACACCGG
AGGCCAGGCCGGCCGGCGAACCAAGCCGTGGCGCTGAGTGCCGCGGCTCGGCGGCCGAGG
ACCCCATAAGGAGAGTCATGTTCTTGGCTCCCTGGGGTCACACATAAGAACACAAACCGG
CCGGCCGAGATCTGGGCATGCAAGCTTGCATGGCCATGTCTTGGTCAGTCAGATCTGCAA
ACAACCAAACTGTAAAAAAGAACTGGAGCCTGTCTTGTAAATCATGGAGCTTGCTGCTGC
TTGCACCCATGAAAAACATGAACGCATGGAGAGCTGGTTAACTAGCTAGGTAGATAGATA
TATCATATATGGGTATGATGGTGTGGATGAGAATAAAAAACAAGGTACGTAGTCCATGTC
TCTGGTCTTGGGGAGTGGCTGTGAGCCTGTGAGATCCTGGGAAGTTCATGCATGGCATGA
GTCATGGGTGTGGTGGGCTCAAGAGGGAGATCTGAAACTTGTGTAGCCACTACGAACTTG
TTTTCCAGAAATCTTGTAAGTAGGGGAGCCTGTGAATAATCTAGAAAACAAATCTTCCTG
CTCTGCGTGTCCACCTTTGCTTCCAGGTTCAGAAGATTCTTCTTCTAGTGGTGATGCTTT
ATCTCTATGCTCTGTCC
>Z27kG1_03930
GCTGATGATATACACGATGCTTCTTCAGACAGACCACCACCACCAGTAATGCCGACCGCG
AGGCGCACGCGCATCCCGGCGTTCGGGGAGTGGAACCACCACCACCACAGCAACGGCGGC
GGCGCGTGGGCGCCGGCGGTCATGACCCCGTCCTTCGACTTCGGCCACGCAATAACAACG
CCGCACAAAGCGCCGCAGACGCAGGGGAGGCGGCGAGGCGCCGCCGACGGTGTCGTCCAC
GCGGCCAAGCTGGCTGCGGCTGCGGCGGCGGCGGAGCCTCACCAAGGCCACACGCAGACC
ACGAGGCGGAGCAAGGTGGCCGACTCCGGAGCCTACGCGCAGGCCGCGGCGGCGGCGAGG
AGGTCCTGCTTCGCGCTGGCCAAGCCCGTCGACGACGACCTGTACGGAGTCCCTCCCGAC
ATGCTCTACGGAAAGCCGCCGCCGCCGGGAGCGAGGAAGGATGATGGCTGGCGGAGGATC
CTGCGGCTGCTGGGGTGCTCGTGCTTGAGTTGAGCCCGTCGTAATGACCGCCGGACACAG
CCGAGCATTATTGTCACGGACAACAAGGCTGCTGGCTAATCAGGGCGCGGGCTTTTTGGC
TTCCATCCTCCTGTACGTACTACAAGATGTCTCAACTTTTGGCGCCTGCTGTGATCGATT
GATGACGGGCCGGCAGGCAAGACGTGACTGACGTGCCGGCCTTGCGTTGCGTGGGTCTGT
GCGTAGGTGTGACGTTCGTGTTGTGACTGTGTTCGCTGCTGACCGCCTGTCCTTTGTGAC
TGCTTCAAGCTAGTAGATTCTAGGATTTAGAGGTTC
>Z27kG1_07686
AAGTACCTTTCCAAGAATCGAAGTACCTTTCCTTGAAATGAAATCGGTTATTCAATCCAG
CCAGAACCGGGAGCAATCTCTCGATTCAAAGGCCGGATCGACGCGAGTAAGGAAATCAAT
TAATGAGCAGTATTTACCTGCCCGCGGAGATCCCGTCCTAGCCCAATCGAATCCAGCGAG
ATCCAACGGCCTCCTCTCCTTCCTCGCGAAGGTCGACGC
>Z27kG1_10821
CAAAATATCTCTCCCCTGGCGGCGCGGCGGTGGAGGCATCTCCAGCTTGCTCGACCCTGG
CTGCCGCTGCTTGTAGGCTGCGCATCCGGCACGTGTTACTCCTCCGTGGTTCTTCAAGAT
CCAGAAGGCTCACCTGGGCTTCGTCACCACCGTTTAGGCCCACCTGCACTCATCCTCTGC
TCCAAGATCCAGAAGGAACTCTGCGAGGGCCTCTTTCGACGGCAGGCGTAGAAGATCCCG
GTGGCTCTGGTTTCATATTTGCTCGGTCCTGAGGAGAGGTCTGCACTGTTTATCAGGAAA
ACTTGAGCTTCTGTTTGGATCTATGTGTCAGGTGCCGTTTCAAGATCTCAACCCAGCCAG
TGGTTTAGTGAAGTTCGAAACAAATAGAATGTGTAGATGTAGATAAGGTGGCTAAAGTTG
TCCAAACATAAAAACACCCGATTCGGAAGTCTTAGCGAAGTATATAGTACGCTACTGCGT
GGGGGGGATGTGGACATGTGGTGGTTGCTTTGCTTCACCTTGACGGCTTGACCCATGAGC
CATGATCAATTCAGCAAAGAAACACGGTTTCCGTTATGCGAAAAGGCGGGAGGGGGAAGT
CGACCCATCTGCGGAAGCACGTACCTAAAATCCAGAAGCCCGCCGCACGCTCTCCGGTTC
CTTGCTCCCTTTACGTACGTCGTTTCAGAGCAGGCTCTCAACCTTCATCCCGAAGGTTTG
CAATGGAGAGGAGAGGAGAGGTGGGAGAGAGGAAGAGAAACATTTGCAATGAAGAGGAGA
CAAGAGATGTCAGAGAGAGGACCAAGGGACATACCCAGCGGCCTTGCCGGGGCGGGCCCA
GGGCTGAAGTTATTGCTTCACGGATCGTCCTGCGCTGAATCAGTTACAGTGCACTACTAT
TCTCTACAGAAACAATCCCCACGGACTAGGACGGTCTCCAACAACGTTTTCTATGTTTAT
CCCTACTTTACATTCTTCTATAAAAGATTTTTCATCCTCTATATCTCCTTTCTCTCCAAC
AACGTCATAAATCACATACTCTATAAGCAAATACTTATATTAGAGACATTTTTTTACATA
CGTATTTGTCATATTCTCAAATGTATTATACATATTTTAGTTTTGTTAAACCAGTTGTTT
AAAGTATT
>Z27kG1_11977
CGTGAGCTCAGTGCCCCTCTCCCTGGTCCCTGCCATGAATGCGCGCGCTGAGCTCCTCGC
TCGGGCCGCGCCCTGCGCGCCTTCCTCTGCGTGCGCTCAGCGCTCTCTCCCACGATCCCC
TAGGCGTGCCGCGCCCTGGCTCAGATTTCGCTCGGCTGACCGCGCAGCTCCTGCGCGTGC
TCCCTCCCTGCTCCTCTCTCCTTGTGTCGCGGTGTCCAGCTCCCTTGCAATCCGTCTTCT
CTGAGCGCATCTCTCCCACGCGCTCCTTCTCCTTCCTCTGAACCGAGCGTCTCTCCCATG
GCAGCCGCTTCTCCCTCTCCATCCCTCCCCTCTCTCCCCTCTGCTCGCGACGCACGCCCG
GCCTGCTTCCATGGCGCCTGAGCTCCTTCCCTGTTCGCCTGGCCGCGCCCCTGCTGCTCG
CCGGTGCTTGCCGCGCGTGCTCCGTCTCCCTGGCGCTCGATGCCCAGCCCAGCCGAAGCT
TCCTCCCTGCATTGCGCGTCTAGCTCGCTCTCCCTCCAACTCGACGCCCAGCTCCTTCTC
TGCTCGGCCATGGCCACCGCGCCGTGGATCTTCCTGTGCGCGCGCGCCTGCTCCTTTGTC
CACCCATGGCCGCACGTCGGCGCCCTTCTCTGCACGCGACCTGCCTTTTCCCCGCGCGTA
GCCCGTCCCAATGCCGAGCTCAGTCCTGCCCTCTGCTCCAGCTCACAGACGCTGCATTGC
CGAGTCCCTGGCCGCGTCTGCGTGGTTGTGTTCTTTCGTGGGAACGTTCACTTTGCCGTG
GTCTTGCGCTTTCTGCTTGGTCCGGCGTGGGTTTTAGTTGACGGTCAAGCGCGCCCCTTT
TTCCCTTGTCTTGCCGGTCGTCGTTCGGTCACCCCGTCTTGATGTCGGTCCCTACGTGAT
GCCTCCGAGTTGGAATTGCGCTGACAAAAGAAACCCCAAGAGAAGATGTCCAAAAGTTGG
ATGGTGGGGTGCGTGAAGTTCGGATAGTATCTGCCAAGCACTTAACAAATTGCCTAAGTC
GGAGAATCATTACCGATCTCACGGATTCAAGTCAGTTATTGGAACGGTACGTGAATTAAC
CACGTGATGCGGAGAACCAGAACTGAGTCGACCACAAGATATCGCTACGCGTGAGTTTCT
CCAGAAGATGAAGCTGATGAACTAAACTAAAAGTGGATAGACAAAACAAGTATCAGAACA
AAAGATGGTCATCAAGTGGACGTCGTCTAACAACACTAACCTACATGCTGTTTGGTTCAC
GAAATGTAACGTAAATGGTAATGGTAATGGTTTACACTCGATT
>Z27kG1_16154
CGTGCCCCTTGAGCTTGGAGCTCGAGCGCCACCAGGGTCACGCCCCTTCCTTATCCCTCG
TCGGACCCGTCGAGCAGAGCCCGACGCCCTGGCTGAGCTGGTCTAGCTCGCGCCCTCTTC
CAATTTGACCTTCCCTGCTCGGTCTGGCATGGAGGTCAGCCACCAGAAATCGTGCGCCAA
CCTTGCCCTTCTCAACCGTCGACCATGTGAAGCCATGGAGCCGTCGTTCTTAGCCCCGGC
TCCCCAAGTCCGGCCAGGAACTTCCCAGCGCCTCCCTCTCTGCTCCTGTGCTCGGAGCCC
AGTACTCCACCTCGCCGGGGTCGACCTCCCCTCGCCCTTATCCTCTGGCCGTCATCCTGG
TCGCCGGTTGAGTCCCCTCATGGATGTCGTTGCCCAGGTGCTGAGTCTCCTCCCCTCGAC
ATGCTTAACAGCGTCGTTGTATCGGACTCCGCTATCGAACCGCGCCACTGATTCAACTCG
CCATCGACACAGCGCCGAACCTTTGCCTCTGCCCCATCGTCATTCTGCTCGACGCTGGTT
CCTCCTCCGATTCCCATTCCCTGCTTGGTTTCTTGCCATTCGTGCCACTCGGCCAACGTG
CCAGAATGTGTTGCCTCCCTCCGTTCGTTGCCATGATGGCCATCCTCGTTGCGACAGGCT
GGTCACCCCGGCGCTGCCATCCCTACTCGAAATCCTCCCTCTTCGAAGCTTGCTGGTCGC
TGTTCCATGCTGTTCCTAATAGCTCAGATTCTGCTCAGCTCGCCCCCATGGCACATCAGT
CCTGCTTGATTAGTGTTGGCTGGTCCTCCTTGGCGTTGTTCCGTGTAGATCCTTGACCCC
GTTCACCTTCAGCCCCACCGTGTTCACCTCCCTGCGTTGTCGCGAACTCGCCGTTGCCAT
TCGCCTAGGGTGAAGTCCATGTCATCTCCCTGCCCTGGTGCACACCGTCGCGCTTCTGTG
ATCTGGGCCAACACACCTAGCCAATGGAGCCCGTCCGCATGTCACTGTTCCGCTTCCCAC
GCCGAGGTGGGTTATCCTGGAAGTTTAGATGAAGGAAGTGAAGATCAACACGACATTACT
AGATGTTTGATGAATTGTGTGGATCGGATCCGTCATTAGTTTGGTACGCTAATGATCAAA
ATGCGAAGGCCAGGGTCTAGGTTGATCCCAAATGGTGCAAAGGATGGTCTACTCTGAGAG
GCGATGTCGGCGGACCAATCTAGCAGATGAATCAAGTACCAGGATGGCAGATGCTCACCA
AGTGATCGTCATCTAACAACACTGACTTAGTGTTTATTCCAGACAAGCCCCGGTGCATTT
GCCACCTCTTTGCTGTTTTAAAACTTTTATCACTAATATGTTGCATTAGGCGGTAGGAGT
TAAATGATTAAACCTTTGTTACATAACTTCCTTGAACTATTGATTATCATCCTTGATACC
AGATTTGAAAAGCAAGATGTGCTTAGTATGCTTATAGACAAGGAACAAAATGTTTTGATA
C
>Z27kG1_14286
GGCGGCCGAGGAGGCGCTCGACGGCTCGGCGCTGTCCAGTAATCAGTAGGCGCCGCTGCG
TCGGCGACTTCTTCTCCCCACCAGCGTGGCCGCGTGCAGGGTTCAGGCTGTCACGGAACT
CAAGGGTATTAGTGATATACAAAAGTTTGCTTTATGGCAAGTCAGTGATGAGTGAAGGGT
GACTAAGAGGCTTCTCTAAGTGTCAATATACAAGACTTCATTGACGAGGAGATGGTCCCA
GTTACATTACATGGTTCTGTTGGACACAATGAAGCCATCCAGATATGCTATTAAAATCCT
GCTAGTTATTATGGATTTAAGTTGTACCATGTCTGTTCCATCTACAGCTAGGCAGAGCAT
GAACTATCAAAGGATCATGATACAGACATCTCACATCTTAGAAAATTCTGTTCAGTGGTT
CTTCAAGTGACTAGTGATACTAGTGATCATGCTGGCGAATGCTAGACGTCATTACCATAC
AGCAGGCCAGCAGCCAGTAAGGAGCTCCACTTTGGCAGCCTGCCACTCTGCTTCTTCCAC
TCCTGAAACCGAGCCTGCAGGTGCAGGCAATGCGGTTGCTTGCTGGAGTCCTTATCCAAT
CAGTGAAGGCACTAAACTCGCAAAGCCGTTGGAATCTGCGAGCAAGGTCATGCACATCTT
GTTGGATGAAGTTAATACAGCCTGCACTGCAACTCCCGCACTCTCGCGATCGTGTGGAAG
ACGTGGGCGCCGTTGAGGGTCAAAATCTTCTTGTGGCTTGCCTGGCGGAGACGGCTCTGG
ACCGCAGACAGGCGACGACGTCACGGACTCGATGCGAGAACCACTTGCTACCTCTGCAAT
ACAGCGGAAGAAACTTGCGACCATCTACTGGCCACTTGCAGCTTCTCCCTTCGAGTTTGG
GATGGCATTTTGTCGCAATTGGGGCTTCACAGACCGTCGCTAACTGACTGCAGTTCAGTC
CTTGGTTGGTGGCAAAGAGTGCGGGAGCTGTGGCCACCGGGCGCCAGGAAGGGCGGTGAT
TCTCTCTTTGCGTTGGTGACTTGGGAAGTTTGGAAAGAGAGAAATGCAAGGTGCTTCCGG
AGTGAGGCATCCTCAGTTGACGCCGTAGTTTCTTCCGCTCTTGGTGTTGCTAGCGAGTGG
GTGAGAGCGGGCGCGAAAGCCCTTGGTTGTATTCTGAGCGAGTAGTCGGCTCTGTGTTGA
GCTGGTTGGCCAGCTCTTGTTTTTGTATTTGTGTTCGTACTCTTCTTCTATTAACAAAGA
TGCGCAGCTCTCCTGCGTATTCGAC
>Z27kG1_10466
GTGTTCTTCACGGTCACGGGCAGGCTGCAGCTTTGCAGATTGTCTCCATCCCGCCAATCC
CGCCAGCAACCCAGCACAACCGCTCGTCAGATTTGCTGCTAGCTTCTTCCGTGTGGCTGT
TCTCCAAGAGTCTGACGCCCACAAATTTGCTGCTAGCTTCCACCCTCTGACTCCCACGCT
GCCCGCACTACCATCTCGTGTGAAGGAAGAGCTGTGCGCGAGAAAGTTCTGCATATGTGT
TGTTGGCCTGCTGTGCACTAGTTCTTCACGTGGCGGCTCTCCACAAGACAGGTATAATAC
TACTGTATTTTTTGTACAACTTGATGCATTTCAGTTGGTGATCTGTTCTACCGGCTAGCA
GCAAGCGCAGGACAGCGACGAGTTGGGTGGAGGCGCTGGCACAATTCCTGCGATGTTGTG
GGATTCGGACAGCGAAGATGAAGTGCACGTGGTTGACCATCCTAGTGAGCATCGTGTTGC
TACTCACGTAGAGAAAGGAAAGACCATGGCTGATGCCAACGCATCTTTTAGTGGTGCTGA
TGTGGTGCTTGATCGATATGGTAATTGATTTTATTGTTTAATATATACATGTCTCGCTAA
AATAAATTTCTGTAGAATACTACTGAATTTCCGTACAAATTTATGATCAGATAGATTTCT
ATCAATTGCACATATTTGTGACCATTTGTGAGATACTATTTGTTAGAAATTTATGTAGAT
TGTTATTGGTAATATATTTGCTAAAATAGTGTTTGGTAATTGTCGGGGACCATAATTAGG
GGTACCCCAAGACTCCTAAACTCTGCTGGTAACCACCATCAGCACAAGCTGCAAAGGTCT
GATGGGGTAATACAGGTCAAAGCTCCATCCACTCAAGGGACACGATCTTGCCTCGCCCGA
GCCCAGCCTCGGGCAGGAACAGTAGACCCAGGCGGATTCACGCCTCGCCCGAGGGCCTCC
TCAAGCAACGGGCGCACCTTCGACTCGCCCGAGACCCAGCTCGGGCAGGCTTCGCAGTGA
AGCAACCTTGGCCAGATCGCCTCGCCAACCGACCATATCGCAGGAGCATTCAATGCAAGG
ATCGCCTGACACCTTATCCTGACGCGCGTTCCTCAGTTGACAGGGCCGAAGTGACCGCAG
TCACTTCGCCCCTCCACTGACTGACCTGACAGGAAAACAGCGTCGCCTGCCCTGTTCCGA
CTGCTGTGCCACCCGTCAGGGTGAGGCTGACAGCAGCCGAGTCCAGCTGTAATACTCAAA
AGTGTATAAAAGGATTATATGGTGATATCCTT
>Z27kG1_17702
CGCAGCAGCCCTGCTGCCCAACCCGGTCACCCGGCGCGGCCACGCGGCGTCGTCGACGGA
TCGCCAGCACTCGCTGCTCGGGCGCGCCGTCCAGACGCTCCACGCCCACGGCTCCACCCA
GCTCCTGCGCTTCCTCGCGCTTGCCGTCACGCTGACCGCGCTCCTCGTCCTGGCCAGCGT
GACGCTCACGGCCGCGCTCGCCGCGCTGGTCCTGCTCAGCCCGCTCGTGCTCCTCACCGT
CCCGCTCTGGGCGCCCGTAGCGGTACTGGCGCTGCTGACGGGGGCCGCCTCGCTCGTCGC
CTGCTGCGCCGGCCTGGCCGCGGTCGCCGCGGGCACGTGGGCGCACCGGTACTTCACGGG
GCGCTACTCCGTCGGCGCGCACCGGGTGCAGTCCGCCGATCAGTACGCCCGCGGGGGCAC
GGTCGCGGACGTGGCCAGCCGAGTGAGGGGGTACTACGACGCCTACGCGCGAGAGTACGG
CGGGTACCCGCCGCGCCCGCACTCTCGGGTCAAGGACGCCGCGCCCGGGGCGTAGCGTAG
CTTGTGTGTGCTGAGCGGTCTCTCCCTCTCTCTCTCCCTCTCTTTGCTCCCTCGTGCTCA
CGTGCTGTACATATGTTTCGTCGTTCTAGCAGTCGTGTTTCGCT
>Z27kG1_18063
CATGTTCGTGCTTTCGGTAATGCACTTCTTTGTCTCTGATTAATTCCGGATCTCTCTAGA
ATTCTCCTTCTTGCCCCCCCCCCCAACTCTCTTTCTCTGGTGATTGTCTACACCGTTGAG
ATGTGGAGCCCGCGTGGGCCTTACCGCCACCGTGTGCGTCTCCACGGGTGGGCGCGCCGC
CGTCGATTGGGCGCCGACGGTGGTACCATGGTCGACGAGGTAAGCTGACAGCTACTTAGA
CGTCTTTGGTGCCTATTCACTCGAATCTTGCCCTAAACCCCTCTCTGTGTATGTATGAAA
TGTATAATCTGTAACGGTTTAGGATCGAGTTTTGAGGTGTATGCGTAGATTCGGACCCCC
GTGCATTTACTACGACTTGGATTCGGTTCAAGTGCTTACGTTGTACTTGGGCAGTGCACC
TATGCACTTTAATCCAGCCAGATTATGGGGGAACTTAAGGGTTTCTTACCATTTGTGTGG
CCTAACCAAAACCCCTGGTTTCTTTATTTCTTGTTATAGATCTTAAGTCGAGACTCTCCG
AGTCTTTTTGGCTGGATATACCATCTGGGTTAGAAAAGTTCTAACCCGAGATCTGTTTCT
TTCTTAAATTTACTTTCTCGGGGTGACTGAGCGATGGCGAGCTCTCTGAGTTCAGTCACT
TGTGACTCGAGACATTTTCTTTGATCTCTTAACATTCAGATCAGGGAATCTAGGGTTCTT
AGGTGGCTTCGACGTCGTTGATAGATTATGTGGACTTGTTGGGGACCTTCGGCTTCCGAA
GGTCCTCAAAAACAGGATTTAACAGTATTTCTGGAGTATAATGTGTGAACAGGTATCTTT
GGACTCAAGTCAGCATCGCAGTAGACCAGAATAATACGAAGGTTTATATAGCGCCGAAGG
TGTGAGCAGGAAAGCTTCGGCGTGGCATCAAAAAGTGAAACCGACTTAAAGATGAAAAGG
CTATTTGGACCTCGACAGATTACTATAGAATTATTATCAAGTGTAAAGGGCATGAATGTA
ATTTTGTATGGGTTGTGTCCCGTGCCTATAAATAGGTGAACAGTATCCCCGTACTGTTCA
CGCTGACTTGGCATTCGCTTTTTGCGCCACGCTTGTACTATCATCTCCTTCCAGTTGAAG
GTACACTTGTAATTCAATGATATTTCTGTTTATGCTTGATAATAAAATAT
>Z27kG1_16398
GAGAGATTTGAACAACATTTTCTGCAGAATCGTGCATGCTGCGCAGCAGCCTCATTTGAG
CATTCCAGAGACTGAAACTGGAAAAGCACGTCGGCAATATCGGCAACTTCTAAACCGTTC
GCTAATGGTTGTCTCTGTTGGAGCTGCTGTTGCAGTTGTTGGATTAGCTGCTTATCGGGT
TTATGCAGCTCGGAAGAACTCGTCCTCTTGAAGCCTCCCCTACTGGACAATTGGGGAAAT
AAGGCCCTTCCTTCCTGCGACCTCAGCTGGATCCATGCTGGTTGAAGTTCGTCGCTTGGG
TTTTTACCCGGCAGGAAACCAACGTTTTTGTACAGACATGTCATCAGCTATGAATTATCC
GGCCAATTGGGGTTTCAGATTCAGACATCACCTGGCTCCGTAAAAATGCCGTATCTGATG
ATCTGTTGGCTAAATTGGCCCAGCTAATTATTGTTACTACTAGCCTAAGTTCTTATTATT
CGAATTTTTTTTCGTTGGCAAACATGCTGAGACATTTAGTTGAACAAGCATGAGTTTGTG
TTGTACCTTGATTTCTTTCGGGGATTTATCAAATCGGAATTACCTAGTC
>Z27kG1_15022
CACCGAAACCCACCTCCGACCCCGTCCGCTCCCTCCACTACTTCCCAATCATTTGCCCCA
AAAACTCAAATCCTGAAAGGGATCCCGGCTCCCCGCTCCCCCCTCCTGGGCTACAGCTCT
CAAATACCGATGGCCACTCCCCGTTCCCCAATCCAACCTCCAGCGTCCAGCCTCACCGCC
CCTCCCCCGCCCTCGATTTCCCCCCGTCCTGGCACCCGATCTCGCGACCCGTGATGGCTG
CCGGTTCTGCAGGCAAGGAGAACGCTGCTCCTTCTACTTCGGACGCAACCGTTTCGGCTG
CTGCGGTGTCTCGGCGGCACGTCTACGCTGTCAAGAGCTGCGGAGTGAAGAAGCGCCCGT
CGAGGGCGCGGTTGCTGGGCCGGGTCCCGCTCCGGGACATCACCAACCTGGTTCAAACGA
GCTTGGCGGTCGCGGGACCTGAGGCTCCTCTCGGGCAGGAGGTTTCGCCGGCTCTGGCGA
CGTAGTTGGCCAAGCCCGATGTGGTGCTGCGGCGGTGTTGAGACTAGCAGCACTGCTGGA
TGGAGTCGCTGCTGCCCCGGCGGCTAAAGCGGACAGATACTCCCTCCGGAAGGGGTTCAG
CTAGGCGCCCACTGTACAGTATAGAACAGTTCTTGCTTCGTGGCCCAATTTCTCTTCGGT
TTTGGTTGCATTCGATTGGACTGGATTGGTTGGTTGATCCTCTATTTTCTGTACTCTTCT
TGATAGACTGAGTTGTCCCCAGGGGAAAATAAGATAAATTGC
>Z27kG1_10823
CGCAACCATCACCTTGTGCTGCCCAGAGGAGGATGTCTGCTTCTCCCTCAACTGCGATGA
CCACCACCACCATGCATCTTCCGCACCAACGCCGTCGTCGTCGCCATCAGCCCGCGTCGC
GCTAGACGCTCATGTACTCGCCGAAGCTGCTCCACACCGAAGCTATCGCACGCCAGGAGC
TCGAGTCGTTGTCAGTCTATTCACCAGATCATCATCGTGCTCTTCACCGGCTAGGAGCAC
CCAGATGATGTTGGCGAACCCGAGGCATCCTACGAGCAGCAGCGCCCACTCAGGTGGCGC
GCCACCGTGGAGGTGGTCGCTGTCCTCGTCGACGACACCCCAGCCTCACCGTCGTGGTGC
CCCGCGCCCGCGCCGCCGCGTCTTTGGTTAGAGAGCCGGCTGTCCACGCTGTGCACCAGG
TACAGCACGCGGCTCCAGCACGGGGTCGCGGTGGGTGAGCCTCCCCAAGGGGTGGCAGGG
ATAACCTGGATCTAGGGTTTGGTGGTGGGAGAAGAAACTGAGGGGGAGAGAGACGTGGAT
GAGTGCGCAACTGGTTTCCTGGTTCAGCTTTTTTTCTCCCATACTCTGCCACGCGCCGAG
TGCAGCCATGCCCATAAGCGCGTGAAGCGCGGAGGAGCCTTCAATTTCTAGTGTTTTTTA
ATTTGAAGGTAGTCGTTAGGCTGATGGTCTTTCTAAGAAAGCCCTAGAAAGTTAGCAGGG
[truncated: 1,781,292 more chars]
