# Supplementary material for: Computational Identification and Functional Predictions of Long Noncoding RNA in Zea mays
Source: PLoS One. 2012 Aug 16;7(8):e43047. doi: 10.1371/journal.pone.0043047 (PMC3420876; doi:10.1371/journal.pone.0043047)
Supplement: Dataset S3 — The set of noncoding RNAs identified using both the Python pipeline and the Coding Potential Calculator. (FASTA) [file pone.0043047.s014.fasta]

>Z27kG1_18467
CAAACCCTAATCCCCTCAACCCTCATCCCCTGCACAGCCCACAGCCACCGAGCACCTGCA
GGCTGCAGCCTCGCGTTCGGCGTTCCTGGCTCCCCGCACCAGCGGCTCAGCCCCCATGTG
GCCAGCAGGAGCACGACGCGCAACCCAACAGGAGCATGGTCAGCACGGGCCCGATGCCCG
CGAGAGCACGACGCGACGCCCTGCACTACGCGGTTGCGCCCCTACCAGCCCGGTCGCCAT
CCTGCCTCTTCTTCTCCTCCCTCGCCTCGATCTGCTGCTGACGCTGATCCAGCCCGGCCA
CCATCCTGCCTCTTCTTCTCCTCCCTCGCCTCGATCTGCTGCTGCCGGTGATATGCTGCT
GCTAGATCCGAGTGCCGTGCCCACGGGTCACGGCTAGCGATCAGATAGTGACTGCCCCTG
CAGCCTGTTGTGCCCCCTGCCAGTGAGCAGACAGACACCGCCCCTGCCCACGGGTCATGG
CCAGGCTCCACCGATCACTGGATCTCCAGCCTGCTTCTTCGGTTTAGACAGTGACAACGA
GTGCTCAATTTGGTTGTACTTTAATTGGCCGATTGTTTAGTTTTGTTTAGTTCTAAAAAA
ATTGGTTCCATGACAATGTGATGCATCAGCAGGATGGCATCTAGAAGTGGCTCTGGCTCG
CAAGCTCCTTGTCCACCACCCTCCTCACAAGCTGGTTTGAGGAGACATATCTCAAATAGA
GCTAGTGCTACTTGTTGGGGCGAAGGCGAAGACGCTACCCTTCGCTCCAGGCCTTCATCA
CCTCGCTGCACCAACGGAGGCAAGATGACTGGCGCGGCTCACCCTTCGTCCTCCTCACTG
CAAGACGAAGGCCTACGACGAAGTCTCTCCATCCCACGTCCTCACCCAACCTGGAGGCCC
ACGTGGGATTCGGCCCATTGTAACAGACCCCGCACGGAGAAGCGTGTTACATACCCGATT
TGTAATAGCTTTTCTGTAATGATAGTCTATAACCCTCCCCTGTGGGAATATTCTGGGGAT
AGTCCAGGTGCCTGAGGGCATAAGCGTCCTTACATCGGGACGTTGGGCACTCGGGCACCT
ATAAATACTCTCGTACAATGCCCTTGAGAGGCTGGATTAACAGAGCAATTGTCATCTCGA
GGT
>Z27kG1_13239
ACCGCCTCTGGATGCTGGCGTTCGGGACGGGGTTCAAGGCGTGCAGCAACGTCTGGCGCG
CGCTCCGCGACGCCGCGCCCGACGCCGACAACCCATGGAACGGATGCGTCCACCGCTACC
CAGTGCCGCCGCCGCCACCGTCCAAGACGCACAAGCATGCTTGATATAGTACTATGTGCT
CCTCCGTCGCCGCGTCTCGTGCCTGTGTCTGCGTCGATTGTTTGATAAGCAACATCAACG
AAGGCGTATGTATCCTAGCTAGGGACCGGGTCAGTTGTTTGATACGCTTGGATGCATGAT
CAGCTGTCTCATTGGCTCCAAGAAGACCTATGGATTGTTTGATTTCTGTGTC
>Z27kG1_00512
TGCAGAAAGTGGAGGCCCCCGCGTCGCCCCCGCTTGGGCGGCGCTAACCGTCGTCTCCTC
CTCTTCCTCCCCTCTCTACCTCGCCGCCGTCGGAGCTAGCCGGCGGGTTGTTCGCCCGGC
TCGTGAGGAAGGCGGCGGTGGGGCGTTTCGGCGTGTCGTGGCTCGCGGCGGCGGTGGCCT
GTGCTCGCGCGCACGCCAACGGCGGTGGCATTGCTGTGCTCCAACGCGTGGCCGACCGGT
TTGGTAAGCATGGCGGTGGTGGTGACGAACAACAGGGCGAGAGCGGAGCTGGCGTGGCTG
CAGTGGCGGGAGCAGGTGCCCCGGAGTTAGCTGATGGCTTGCTCGCGGCGGCGGTGTGGC
TCACGCGCCTGCTCTTCCGTCGAGTAGTGGCATCCCCGGCAATCGCTCTTGAGGCTGGCT
CGCGGCGCCGCTCGCGTGTTCGCTGCGTGCGCGGCAACACACGCGGGGAGGAGTGGGCTA
TGTGGGCTTTGGTCGGCGGCGGATCTGGCATTGTCGGCGGATCTAGGCCCCATCGGCCTA
GATATGGCCCACCCTCAACTGATCTACGCCTTGGCGATGGTTGTCATTGCGGGGTGCATG
TTGGTGCGCAACGGAGGCGGTGCGCCCGGCGACAGCTGGTTTCGATGTCGCGGGTGCCAG
GGCCAGTGGCGGTAGCTCAAGCTGGTTTCAGCTCTGGCGAGTGGGCAGTGTGGCGCACAA
GGCAAGGTGTTCCCTGGTTCCATGTGCCCAACCGGAAGGGATGGCAGCCGGCGCAGCTTT
GCGGCTGCTGCGGCAGCCGGCACGGTGCCCCTCTGGAGGGGTGTGTGCGGAGGCAAGGGC
GGTGGCGACGACAGAGGCTGCATGCTTTGACCTAGGGTCCTGGACTAGCGATGAGATGGA
GGGCATCTTGGACGAAAGCTTCGGCGACAGTGACGCCTGTGTGCGCCACTTCACTCTGTT
GAGGGCGACGCATTGCTATGTCTTCCATGGGCGAAAGCCCGATCCATCTGGAATGTGACG
GTGGCGTCCTGGATGTCACTCCCTTCCTAAAGGCGTCACGTTTGAGTCCGTCTTGGCCTC
GACGTTGCCTTCGGTTGATGCTTTCGCTTCTCGACGTCTGGATTGCGGGTCGAGGTGGGA
TTTTTTGAAACATGAAGTCGAAGCTGCCACATTAGGAGATGTGGCTCGTTAACGATGACA
TGAGGCGAACCTCCTTCTTCGTGGTTTGGATTGTTTTGGAGGTCGAGCAAAAAACTGGAG
GTGGGTGTTGGATCAAGATAGTTGGTGAAGAATCGGAGCTGCCTCGAGTGTGGGTGTGTT
GAGGCTTAGCAACGATGGCGTGTCACGGTCTTCCTCCTTCTGTGCCAGGTTTTAGGTGTA
GGTGCCTTCGTGTTTCTTTTGACCGTGTGCGGCCCGTCTGGTGAAGTTGGAGCTGCCCGT
ACCTTGTGTTGAGCTCGGCAACGGTGACTCTGTATGGGCTTTGTGTGTGGGGTTGCCGCT
GCTTATGTTGTTTGGGCACTCTGTGTAAGTTTTTGGCCCGGTTTTTCTTAAAACTAGGTC
AATTCTAATCTTCTTCTTAATGGAAAGGCAGAGCTCCTGTCATTACATTC
>Z27kG1_19626
GAGTTTCATCGCCTCGCTCGCGTCGCCAACTACATCCGCTCGAACCGCGTCCTTACATGC
CATGCCCACCATCCTCGCTCGCTCCAACCATGTATCTACATGTCGCCTCCGACATCCACG
CCCATGCTTCGTGTAGTGCTTGACGCGCCCGCTCCAACCGCGTCTATGCATGCCGTGACT
GCCATCCTCGCCACCCGCATGCCTCATCTGCATCCTCCGTTTATCGTACTTATCCGCGAT
GATATGCTAGAGCGTCAGCAAGGCGGACTCTCCAAACCTCCAGAGAGGGAGGGAGGCAGC
AGCCAATGCCCAGCACGTACCAATCTGCGTGGCGGGAGGTGCCCGGACTGCGTACCCACG
GGCGAGCAGGATTTTGACGATCCACGACCCGATGAAGTCGCCGGCGTCGGTGACGCACAA
GGCGGCAGTGGCCATCGTGCGCTGACGCCCAGTCCCTTCCTCTCGCGAGCGAAACGGGGG
GCGGTGGTGCCGCCGGGCGAATGGATTCGTCCGAGAGCGAGCAAATAGGGGTAAGCATTT
ATCAAGCGGAAGTGGGAAGAAATGGTACAGTGAAGTGGAGGAAATGACACAGAACACGAG
CGAAGCTGGCATCTCAAGGCGGTCGCACTCGCACGTTCTATTCTTGTGTAGTGCAGCTCC
GAAGTCGCTGCTACCAGGTGCCCCCGTGCTGGGGCATAGGTGCAGTCGCCGCTGCGCCCA
GCCTACACAAAGGCAGCTACCGTTGCGACAACGAGAGGGAGCTCCCAAGGCACCAATGTT
GTTGCTGCCAGTTCTTCAAAGAGTTATTGATGGTTCACAAAAGACCACTGTTGCTCTGCC
AATTCACAAAGCCTTGATGATTGTTATGATGGAACCAATGTTGAGGCCTACAACAATGAT
GTCATTGTTCCCATGGGACCTCAATCTCCAAAAAACCAAGAGGCCGTGGGAAGAGGAATG
TGACAATGAGAAGGTTCAGTTAAAGACTATTGGAAAAGATGTCGCCCTAACCGTTGGGCA
AACACCTGGATGACATCATCTTCTCTGCTAAAGGCACCATATTCTCTTCAAGGATCCAAA
CAATTACCCCACTTGGGAAGAGGAATGTGACGGAGTTAGCACTACCTCCACATAATGGGA
AGGTTGGGTTAAAGCCTATTGGTACCTGCTCCGGCACCGTTGCTGTTCTGGTCTCGGCCG
TGGAGATGGAACTATGATTAAAAGAAAAGAGAACACTACGGAAGGAACCTACTGATGCTC
AGTGTACTGCGACTTTCCCACGATGCTCATGATGTCGAAGTCTGCAGTTGCTAGACTGGC
CCGAGTAATTGCTAAGTTTTGTAGAAAATGTTTAGGCCCATTTTTGAACGCATGAATTTC
GT
>Z27kG1_20569
CGGCCAGCGGAGGAGGGCACAGGCAGCAGCTAACATCCCTCACTCTCGGTACCTGACCTG
ACCACGAGAGCAACATGGGCGGAGGACACGACATGCACGGGCAGCACTACGGCCATGGCC
ATGGAAGCGGCTACGGCCATGGCCATGGAAACGGCTACGGCCATGGGAATGGCGGCTACG
GCGGCGGCCACGGGTACCCTCCTCCCGCCGCCGCCGGCGCGTACCCTCATCCGCACGGCG
CGTACCCTCACCCGCACGGCGGCCACGGGTACCCTCCTCCCGCCACCTACCCCGCGCACT
CGGCGCACTACGGGCACACGGGGTCGTACCACACCAGCCACAACAGCTACGGCGGCGGCG
GCGGCCACCACGGCATCTACGGCGGCGGCAAGCACGGCGCGTTCGGCGGCGGCAACCGCA
AGAGCGGCGGCGGCAAGTTCAACAAGTGGAAGTGAAGCGACCGAAACGAATCAAAACAAC
ACCCTCAGTCTCGCTTCGCACACGTGCACCCGCACACGAATCCTAGTGCTACATAATAAA
GTGCAAGCAGGCAGGAGGCGTACGTGTGCGAGTGAGTGCTGCTGCTGCGGCGACCGTGTG
ACCGTAGTCGTTATTTGTGTGTACGGAATAAAGTGGTGAGCGCTGAGACGTGCGTGTCAG
CCTAGTAATAACTAAAATAATGGCCGTGTTCACGTAACGTGCTCGCCGTATGTACCATCG
TGTGTACCGGCCGTACGTATGTACAAGCCGAGTGCAATAATACAGTACTATGTGTATTAT
T
>Z27kG1_08299
CACGGCCGCGCCTTGCCAAGATCCGTGCTGAGCTCCCATCGCCGCGCGCCCCCTTCTCCT
CCATAGCCGTGCGAGCTGAGCTCCCTGCTCGCGCCCGTCGCCCTGCCTGCTCGAGCGCGC
GCCCGGCCCCAGCTCCAACCTTCCTCCCATGGCTCTCGGGCTTCTCCAGGTCCGACCGGA
GCTTCCTCTATGCGGCGCTCCTGCTCCCCGGCTTGCCCCTCTGCCCGCCCCATCTCCCAG
GTGCTGGCCGCGAGCTCCTCGTCCGGCCCGGCCACCGACCTGTCTGTGCTCGTCCTGGTC
TCGGACGCCACCGCGCCTCAACCTCGCCATGACCCTGGTTGTGTCTGTCCGCTGCTCCAG
CTCGTTGGCGGTCAATGCCCTCACCCGGCCTTCAGCTCGCCTTGCCTCGGGCTGGCACAT
CCTTGCCGAAGCGCCATGCTCAGTGGGGTGCTCGCTGTCGGCATCGCTTCAACTGCTCGG
CCCTGTACAGGCCCTCGGCCATGCTGTGCTGCTGAGCACAATACCGGACGCCGCACAGCG
ATGGTGCCCTCCCTGCTCCTCTCGGCCAGCTGCTTGCACGTGCTATGCGACATCGAGTCC
GTGACGCTCGCGTGATGGACGCTATGAAGTCGCTGCGTGTGTTTGTGTCCGAGCCCGTCC
GGCTGCAAGCTCGCTTTGCTCCTCACGTTGCTGCTCGTCGAGTCCTTCCCCAGTCCACGC
TCTCTCCCTGTCCATCGTCGCATCATTCGCCATCGAGCCTCGCTGCCCATCGTGGAGTTC
CCTACTGTCAGCCTCCGCACCCGTCCTAGGCCATCGTTGCCAGTTTGCCTATGTCCCGTT
GTGGTGTTGTGCTACCGTCGAGTCCTGATGTCGATCTGGTGGCCGTCGAAGCGAAGCTCT
AAACAGATTTGGCCACATCCAGCACTATCCATGTCATTGTCGTTCGCCTTCACGCTGTGT
GCAACAACATCATCGTTTCCCTT
>Z27kG1_20333
CCCTCTGCCCCGGGTTTCCAGGGAAACCCACCCCCAGATCCAAATCCAGCGAAGCGACAG
AGATCAAGGATGGAGCTGGAGGTGGGTGCGCCTTCGCCGGCGAGGTACCTGGTGGGGGCA
GCGATCATGATGGCCGGCGTGGTGCTCCCGCTGGCGTACATGATCTTCCGCAGCAAGCGT
TCGCCTTCCTCCGCCTCCGCCGCGGGGCCCTCCTCCTTCTCCAAGCAGACGTAGGAACAA
AGGGCTCATCTGATCTGAGCGAGTGGGTGAATCGATCGCCTTCCCCTGATGCTTGTCATT
CTGTCTGTTTTGGCACCGCGAGATCCTCCAACTGCTTCTCGAGACTGGGCATCATCACGT
CAAATACTAGCTGATTAGTAGTCAGTTCCTTTTGTACCTTGTGTAGATCAGATCGATTGC
TTATTTGGCTGATTTGATACAATTATAAACAATGGGTTTACTTTTGAGTGCACTACTTAC
AAGCATCATTCATACGGATTTCAGTTTACCTAAACAAACCACTTGCCCTCTTCTGCTGCT
TGGCTGGTTTATTACGATAACTGTGCAGAATTTCTCTCTATGCTAGTTCTCCCTCAATTC
CAAAATGTAAGTTGTTTTAGTTTTGTCTGAGTTAAGCTTCTCTAAGACTAAGTTTATAGA
ACATCAAATTGGTTTCGCTGAGACCACCAGGAAATATGTCTTGCCACTTGACAGTGCATT
TATTTGGTATTGTAGACGTTAATATATTTTCTATAGACTTCATCAGAATTAGAGAATTTT
GACTTAGGACATGAAAACGGCCTATGTTTTGGAAACATAGGGAATACTATGTTTGTGGTT
TAATAAGGAGCACACTTGTTGTGCCATTCATCCTTTTGCATCATCAGCTGTTGATGGTCT
AGTTGTTGCATTGTCAGATCTAACAGCATTGGGATTGAATTCGGCACTGATCCTGCCCTT
CTGTGTAGTTGTGATTCCTATGCGATATTTTCTTCAGTGCTTCCCTCTTCAAAGTTTGGT
TTGCTCTCTTCAGTCCCCTTCTTTATTCTATTCTAACGGAGGCCTTTCATGTCATTCGCT
TCCAGGAGCTGACACATACATTGTTGCTAAGTGCATTAGTTTGTTATCTGATAATCCACA
CCTCCAGATGTGCCCTGTATGTTTGTGTTCTTATAAGTTGGCTCCTATTGAATTGTCTGT
GTTCCTGCACATGAAGGTAGTAAACAAATCAGTGTGCTGCCCCAGAAAAGTCAGGTTGGT
TGATATTATTGTTTTTCGGTTATTGGCTAACCTATATGATAACCATGATGCATTGCATTT
GCACTTTAGATGGATCGATTGTTTTTGTGGCTACATGAAGGGCTTGCGGCTTGCCTTGTG
GCTTGTGATCAAGATGGTAATTCTCATGGAGGCTACTGGGTATTCAGGGCCTACCCTTCC
TCAGTATTGAATCAAACCCCGATATTTAAGACTGTCCCTTCTGAAGTTGACGTGACATGC
TCGAGCGCTGGAGCGCGTCGACATCACCGGTTTCTACCCTGAGTGTGTCCTATTAAAGTG
AGAAGTACCTGCTGGACCTAGCATGATGTATGTGTCCTTGAGTCTTGAGACCGCAACATA
TCAACATCACTCGAAGAGGCTGGGCACCTACTGATCAGTGATCACATAACACAGATGGAG
AGAAATATATGTGTTCCTGTTTTTTATTTTGTATTCTAGTAAAAAAAATACTAGCTTCTA
CAGTTTCCATCATCAAACGCTTATCCCACTTTTCTGCCTCCTGGATACTTTGTGTCACGT
ACGTTCTCTATTGCCACTTGGTGATGCTGCTTGTGT
>Z27kG1_09656
CGGTTCGCCGTCTCGCACACCCACTTCCTACACCGCCACCGAGCACTCGCTCAGTTTCAT
ACCCATCCTCGAAGTCGCCTCTGTCTAGTTCCTGCTCTTCCACCACCGCCTGTGATGTAT
CCCCGAGGCCCGGATGGGGGACGAGATGCCTCGTCTCGCCCTATGCTTGCCACTCCCGCC
GGCAACGACACGCGCGAGGAGGATGAGATCACCACCGCGGAGGCTCATGTGGAGAAAGAC
GCCGCGCGGATGGACGCTGCCCTCCTCATGCGGACTACGCCCAAGATGGACGAGTTTCAC
ACCGGGGGCGATCTGGACTCAAGTGGAAGTGGAAGCGGCATCTCGGGGCCAAGCGCCTCC
AAAAGACAGCTACAAAGAAGGGGATCGTGGCGGCAACGAGTCAGCAGGTCCAGCATCCAT
GCTTATCCTTTTCCTTTGTGTTTCTATTTGATCTGTTTTTTTGCCCGCGCCAGCAACAGA
GAAGAATGTGGTCGTGGCTGTAATGGGTCAGCAGTTTCTGCAATTTTTTGGACGACCGAG
AGGTGCTGCCGTTTATGAGTAACTTTCCAGTGGGAAAACAGTATGCCACAACATCATGGT
CAGAGTTTGGACATTGCATGAAGCACTTGCTGGACAATTGAGAAGAACTCATGCCTACTT
GCAGGAGGGTTGTTGTACACGTGAGTGGAGGTCGAACCCTTCTTGTAGGGCTCTTAATGT
ATGAAGTACGCCATGCTAGCTATTGAATCAAGTTCAATGGGATTCGTTAAAATATAAGGA
GGGTTGTTGTACAAGTGAGACAAGGTCAGCCCTTCTTGCAGGGCTCTTAATATAAGCCTG
TACTACACGTTCATCCACGTCGAGCTCGTCGGCTCCCAACGCAACCCCTTCTTCTCTCAC
GAGATCAGTGGTGAGGACGACACTGGGGATAGAGACCTAGGGTTCTCCAAGTGGGCCTAG
AAACTCCATGGCAACGTCTCAGGAAAAATGGGCGCATTGAAGTCTTGAAGGACTTTCAGG
AATACTAATTTTGAGAATTCGTGGAAATAAAAATAGGGTTGGCTTTATCAAACTGCACAA
AAAAATCAGCAGCACTTCTCTTTATCATGCAAGGAAAATCAAACTTAGGAGCATCTTCCA
ATTTCGTCAGCAGCTGAGCCGATTGTGATCTCTGATCACTATACAACCATGGAAATAAAT
AATGCAGCTTTGCTCTGCAAATTTTATAC
>Z27kG1_19231
TTGGGGTCCGAGCAGGCACAACAGGAGCATAGCCCCATGGCGCCCAGGTGTTCTAGATGC
TCTGCTTTGGCCTCGCGAGCTCGCTGCGGGACGCCCTAGCCGCTGCTCGCCCCGACCACA
TCTCCCTGGCCGAGCGCTCCCCTGTTGAAGCCCCTTGCCGATGCCTTGCCCTCCTCCCTC
CCCACGGTCTTCTTCCCCATGGCGTCGGGATCCCTCCTTCCGACGGCTGTGCTCCTCAAG
CGTGCTCTACTCGAGCTCTGCCGGATCTGCAACTTCCCTGCGCGCGACCGCGGCACATGG
TCCTGTGCTGCCCATGGCCTCAACTCTCCAGCTCCCTCCATGGCCGAGCAGGCGCTCCCA
GCAGCAGCGATGCTTGTTTCCTCTCCCTAGCCACTACGCCATCATGCTCCCGCTGCCCCT
GCCTTTTTTTCCTAAGAGCCGAGCTCCATTCCTGGCCGTGCCCAGGAAGTCCTGTCCGTG
GGTTGGGGCCAAGGCTTTCCCTGGTTGGCCTCGCCGTGAGCAGCACCCCCGATATCTGCG
CGCGCTGCCGGCTCGCTGTTTTGGGAAGCCCAGTGGACAACACGACGTCGACGCTCACCG
GGTGTTTGCTGTTTTTGCGCAGCCCCATCCGCGACGTCGTTCACCCCCGGTGAGACCGCG
ATGATCCTTATTTGATTCCGCATCGATGTTATTTTCCTATGATTAATTGTGTATGTGTGT
TGTTTTTGTTTTGTTTTGTGGAGGAGAAGGCAAGCCGCTCAACGCTCGTCGACGTTCGGA
GCTATGCACAAATCAGAATCGCCATCGTTCTTACAAACGCCGATTGAGTTTGTTTATGGT
GAGCCGATGCATGTTGCTCTTGATCGACTCGATTGATAAATTGAATGGATGTGTAAAATG
TTTCGATTATGCGCATTGGTATGGATTGAAGTTGTGGCGAAAGAAAAAGAAGTAGAAAAG
AACTCGGATGTTTTTAT
>Z27kG1_09184
CTCAGCTCAAGGAACCACAGAAAATGGCGTCACTTCTCCGCCCTCTCGTCCTCGTGCTCC
TGATCGCCTCCTGCGCAGCGCAGCAGTCACCGCCGGCGCAGCCCCCGCCAACGCCGAACG
CGCCACCGGCCAACTCGCCGCCCCAGGCGCCTCCAGCCGGCAACCCGCCGCCGGCGCCCC
AGGCGCCGCCGGCAGGCAACCCGCCACCCGCGCCCACCGCCACTCCACCTCCGGCCCCGA
CCACTCCGCCCCCGGCCCCGACCACTCCTCCCCCGGCTCCCACAACGCCGCCCCCGGCGC
CGACAACTCCACCTCCGGCCCCCACCACGCCGCCTCCGTCCCCACCGGCGTCGCCACCGC
CCGCTCCCACCACTCCGCCACCGTCTCCCCCGGCAAGCCCGCCGCCCGCTCCCGCCACCC
CGCCACCGTCTCCGCCCATGGCGACACCGGCTGCGTCCCCCAAGAGCCCCAAGACGCCGA
GCCCCGCCGCCGCGACGTCCCCGGCGCCCTCGCTCTCGCCCGCGGGCACGCCGACGAACG
AAGACTCGGGTGCAAGCGCGCGCGCGGTCGGCTTCGCCACGGTGGTGGCGTTGGCGGGCG
CGGGCCTCGCCGTCTTGCTTTGAGTAGTAGACTCCGACTCTTCTTCCTGTCCTCACTAGT
CACGCCGATGTTGTCACCCCCTCCGCGTGCCTCGACGTTGCTGCTCGCTCCATTTCAGTT
TCATCTTTTTTTTTTCCTTTGGTGTTGTTATTTAATTTTACCGGCCCTACGATCGATTCT
TGATGTACGACGACGACGATGATGATGCATTGGTTGCTTTGGATCCGCGGGCGGCGGGGC
GGGTGGTGGTTAGTGTTCTGCCCGCGGGTGTCGACTCGCCACGCCATGTACTTTTACCGC
ACTACATTTTGGTTCTATAGAGAGAGGATTTGTGTACATTCTCGTGCATTATTTCTATGG
CCGTTGAATAAAATCTCTGTGCAGATTCACTCGATCTCGACGACCTTACTAGTACCGGGG
TGCTGAAATATTTCGCAGTCCTTTGTACCGTGTTTGGACTAGATCGGTCCCATATGCGAG
GATTTCAACGTGTAATGTACTGTATATACATTGGTACATTGTTGGC
>Z27kG1_17469
CCTAACCAGATCGCGATCGGCATGAGCGACGGCAAGGTCCATGTGGTGGAGCCATTAGAC
GGGGACCCGAAGTGGGGATCGGCACCTCCACAGGACAATGGAGCGCACCCGCACCCGCAT
CCAGCGATATCAGCGGCACCGTCGACCGCCACCAACCAGGCATCTGATCAGCCAACAAGG
TGACTCTGGCCTGCAGCACTGGAGGAGATTCGTTAGCGCAGAGACTGGTAGGACCTGTAG
GAGATAGGGAGAAAGGGTAAACGATTAGATGACGAGAGGATGATGCTATATTTATCAAGT
CCGCAGCGCCTCTCTTGTGGTGGCCCGCGACACAGGTGGGGTGATTGACAGTGACATCGC
TCGCTCTAAGTTAGGTTTTGGTTCTTCCCTGGCCCCCGGAAATCATCACCTGGCGCCGCC
ACATTCGAATGGAGATGGATCTGCTGGCATCATCTTGCTTCCTCTTTTGTAAAGCTTTTC
CTGCTGAGTTTAGTGGTACCTTAGATTGTCGTCCATTTCTACCCTGTTCTCCGGGCAGCT
ATTTGTAGTGTAAAAATATGGTGGCGTGCTGGATGGTGTTATTTATGCGTGCGTGGCCTG
TCATGACGAATTCCACCATGTTTGGGGCTATTTGATGGATGTTTACTGATC
>Z27kG1_17085
CAGATTTAGATGTTCATATGCAGATTTAGATGTCCAAAAAGAGAACATACCACTTGCAGA
CATTACATGTACAGGGTACAACAGCACATAGCGCCTGATTGGTTGCTCATCTGGGTGGAG
CCTGGTCCAAACCTGGATGCAGGCTGAGACCAGCCTATATGTGTGGATGCAAGTGCCAAG
TTTGCTTGCATGTTTGGTTGGATGTACCAAAGCAGCCATGATTTAATGGGCACATGTTTG
GTTAAACAACACCAAGTCGGCGAATGTTTTTTACAAGAGGTTGCGGAGCGGGCGTTATTT
TTGTGGAATAATGACCATATCGAGAGTCTGATCAAACAGAATAGTAGGGTTATACATCTA
AGTGGCTTTTCCTTGCCATCTGGGATGGCCTATGGTGGTGCAACAACAGTCAAAATCTTC
TATCAACGGCGTCGAAAAACCACTGCTGGAAATAATATTGCTACAATTAATGATGATGAT
ATTGCGGAGGCTCATGCTTGGGATTGGGCTTGGATGTTGATGTGACAGCGGTTACTCCGT
CTGACCCCCCCTCGGACGTGGAAGGCGCTGCTGATACTCCGTCTGAGACCATCTCAAGAT
TTCAGGGGCCATTATTATTAGAGTACAATGGAACAGCGAGGAGGGCTGACGCAGACTCAA
CTGTTCCACTCAGGCATGAGGTGGTAGCCTTTGATGACAGTTCCAGGCAGAATTTTGGGG
ATTCATGTGACTCCTCATTGGATCCATTATCTTCTATGGAATCTAGAAGAAGATCATTCA
TGGCTAAGATAACAATGGCACATTCACAGCTCCTTGCTGCTCCTGTCCTCCCCAAGCGGT
CAAGGGGTGCCACAAAACATGGTACTGCGCTACGACGGAGCCGACGGGTTGCAGGGGCAG
GGGTGGAATTTAACATGCAGGATCTGGAGAACAGAGCCACAAAACAAGTAATGCGGACTC
TGAGAGTCATCACAGAGAATGCAAGCATCAACCAGCAAGCTGTTAAGGATTATGAGAATC
TTTTTCAGCATCCCTTAACTCAAAGTCATGTTGAAGCGTTAGCGGCTCTCTTTGGATGGG
AGACTCCGGGGAATCTCTTCCCGTAGTGTGTTTTTCTTTCTGGGTTGTAATTTATAATTG
TTGTAATGGATCCTAGCAAAATTATATGTTGGAATGTGAGAGGTTTAAATTC
>Z27kG1_18856
CTAGCGAGCCCCACGCGTCAGACTGGGTCCTCCCCTCTAGGTTGTTGCGCTCGTGCCGAA
CTTCTCGCCGCGGCATGATGACTGGCCCGTGCGCCAGCTGATCAACCGAGGGAGGCCAGT
GCCCCTAGCCCTCCATAAGTTTGAACCCCGCCGCAACCCTGAACCATCTCTATCAAAACA
CCGAGCCGCCACCGTAGAGAAGTGCCGCCGCAGGTGAGGAAAGGGAGTCGGCATGGTAAA
CCGAGTCCTCATCGTTGTCGCAACCTCGGTGTCATGCCTAGAGGTTTCGCCAGATCACTG
GAGGGGTGCCGGTGGCCTCGGCGCGCGTGATTGGTGGCTAGAGACCCCGGAATTTCTCAC
CGGCGTCGAGCAGGCGGCGATCCGCACCACTCCATTGTTGGGGGTGTTTCCGCACCAAGA
TCTCAGTATGACTACCTCACTCAATTCGTCATGTCGTCCTCTTCACATTGCACTATTCAC
TAGTAACTCTCATGCTTGGAGGACCGATCAGGAGTCACTCTGGCGGGTGCTCCGCCATTG
GGTGCTGGTGGCGTCGCCGTCGTGCCTAGTAGGAGGTAGAGAGATGCGCAGGGTCGTGGA
TCTGTTTAGCAACGACCGGGATTCGATCCTGTTGTACCAATTCGGGCAAGAGGATCGGAG
CCATTGAGATCTGATCGGGTGGATGGGACAACTCTGGGGTAATTAAAAATCTGAATCGTA
GATTTCGGATCGAGGGGTCGGCGTTGCGTACCAGTTCGTTTTATAATAGATCTAATCTGA
GTCGTTCGCTTCAGATCGGGTGGCTATAGCAGGCCCGTGTCCATTCGATTAAAGAATTTT
GCATGTGAGTCCTGAAAGGGAAATGGACCTAATCATTTCCTATAATCGATTTTGATGGTT
GACGTCCATCACAAACCATATGGACTAACTAGATTGTCTAGATGTCATTTATCTCAGGTG
CATAAGGTTCAACTCAAAACAAGAAAGAAATTCAGTTGGGGACACAAACAAAATTTGGAG
CAAGACATGAGAGTGTGCTGCCAAGTGGCGCACAGGACACAGCGCGCTCCGCTATAATTC
ATCGGACTGTTCGGTGAGCTAGCGGAGCAACGGCTAACTAGCTCAACGGTCGTCTACAAA
AGCAAACAGTAACATGAACAGTGCGCGGCAGAGTCAGAGCAGCAAAGTCAGAGGTCACCG
GACATGTCCGGTGCAGCTATAGGACAACGGCTCCAACGGTCAATTCGCTCCAAACCTCAA
CGGGCGTGCTGAAGTGGCGTGCACCGGACAGTGAACAGTACCTGTCTGATGCGCCATCGG
ACTGTCCGGTGTGCCTATCGCCAGCAGACTCTGCCAACGACTAGGAAGTGGTTGGAGGCT
ATAAATACCCCCAACCACCTCATTCATTGGCATCTAAGTTTTCAGATGTTCTCATTCAAT
ACAAGAGCAATGGCATTCACTCCAAGACACATTCCAAAAGATCAAATCCTCTCCAAGTCC
CAAAATCAACTCAACCACTTAGTGACTTGAGAGAGAGAGAGAGCTTTTATGTTCATTTGC
ACTCTTGTTGCTTGGATTGCCTTCTCTATTCCCATTCTTATTCTCTAAGTGCTTTGTAAA
TCTAGCAAGAGACACCTAAGTGTGTGGTGGTCCTTGCGGGGTCTTAGTGACCCGATTGAT
TAAGGAGAAGGTTC
>Z27kG1_24208
CGTCCTCCCCTCTTAGGGGCGGCAACCTCTCCTAGCCGCTGGGACCTCCCACCTCTACCC
CTTCTCTCAGGCGGCCTACCTCCCTGCTGCTAGCGCACACGCTCAACCGCCCCTGCTACC
CTCCTCCAAGCGCCCATGGCGCGCCGCTGCTCCTAGCGCGACCCGTGGGCCACGCTCCCC
GCTGCCGGTCGCGGCGGGATCCACGCCGTCGTCGCCTGGCACGCAACGCTGGAGCTCCGC
GCCCGCGTGCCACCTGGGTCTACGCTCACACGACGGTGCACCCGCCGACGAGCCCAACCG
GAGCTCCTCCTAGCCGTCGGGGCATCGGCTCTCTCTTCGTTTGGCCGCTGACCCGCTCGT
GGCCACCAAGCTCGCGACGTCGCCGCTCCCCATGTCGGCGCGGCCCCATGGCCGCGCGCC
TGCCACCAGCAGCGGCGCGGCGCTTCTCCCCGCTCGCCGGCGAGCCCCGCCTGTACTTCC
CCCAGCAGCCAGGCCGTCGGCTCTCCCTCCCTCGCGCCCTCTCTCTTCCCCAGCTCCCTT
GTCGTCGTCTGCCTCACCATGGCGCGGCCATCCGCCGCCACCCCTCCCCCTGCGGCAGTG
GATCTGCATGCCCCTCCCCTCTGGCTCCGGAGGCGCGGTCGCGACCCCCTCCCTTCCCCG
GCGGCTTAAATCCGCCTCGGCCTGACCCGGCAAGGGCCTTTCCCGATGGCGTCCCGCTCG
TCGGCAATCGGCCTCCCTACCCGGCCAGCAGCCGCCGTGGCCTCGCGGGCACTCCCTTCC
CCAACGGTCGCCGACCCTTCTTCCATGGCGTGGTTACACTGCATCGGCATCTCCGCTCGC
GCAGCCCCTCGTCATCGCGCTAGCCACCTTACTGCACGTGCCGACACCTAGCAGCGCCAA
CTCTTCGAGCTTATTCCGTCGTGGCGTCAAACCCCTCTAAGGGCGTGTTCGGTTGGATTG
AGAGAGATTGAGAGGGTTTTAATCCCCAGTAAGGGCTTGTTCGGTTCTCCCCCCAATCCA
TATGGATTGAGGGGGATTGAGAGGGTTTCAATCCCTAGCCAGTTAAAATCCCCTCCAATC
CGTATCAATCCCCTCCGATCCATATGGATTGAAAATAACCGAACAAGCCCTAAGTCGGAT
TGAGAGGGATTGAGAGGATTTTAATCCCCAGTAAGTCAAAATCCCTTCCAATCCGTATTA
ATCCCCTCCAATCCATATGGATTGAAAATAACCGAACAAGCCCTAACAGGTCCACACCAT
TGATCCCTAGGGAGGCTCATGAAACGAACCCTGTGTTGATCTAGAAGTCCTGATGGTGGC
GGCCAGAGTTTGTCTCTGGAATTAGAAGTCCTGATGGTGGCGGCCAGAGTTTGTCTCTGG
AATTAGTGTCTGATGTTCATATGTATCTGGAACCTCATCTCTTGCAAGTTGTAACCTTTT
GCCCTGGGCCCTGCTGCAAGGCAGGAGGACCAGCAAGACTTCGTTGAAAACACGAGAGAA
AGGGTAGAAGTCAA
>Z27kG1_08684
CGCTACTGTAGCCCGGTTGCCGGTTAAGCATGCCGCCCAGCCCGTCTACCCCTACGCCGC
TGCCCAGCCCCGCACGGAGTCGCCCCGTAGCCGTTTGCCGGTCACCGTGCCAGCACGGCT
GCTTCGCCGACGCGTCCCCGCACACCCCGTTGTTGTGTGGAGGAGCCCTACAGCCTCGCC
GCTCGTCGTGCCCGTGCCTCGCCATCGTCAAGCTCGCTGATGCCTTCGCCCTCTTGCCGC
CGAGCAGATCTCGACTCGTTTCTGGGCTTCGAGGAATCGACGGTCAAGCTTCGGCGACCA
AGTGGTCTAGCTCTTTGGGTTCCACGAAGTTGAAGACTCTGAGCATCTGTTTGGTGAAGG
TTGTTCACATTGCAACCACTGCTCAGGAGAAGACGAAGTCGTGGAAGGAGACTTCCAGGA
GTTCCAGGACTACGACGAGTTCTAGGTGTGGGTTGGCGGCAACCCCCAGTCAGCTGCCTG
TGAAGGCCCTATCTTTACTGCGTTTCGCTTAGCACTTTGATTTACCTGTTAAGTTGATGA
CTATGTGGATGTCTCTGACTCTGTGATGTAATAAGTTAATACTCTTTTATGTT
>Z27kG1_07672
CTCTCCCGGCTCACAGACCTGCTGCAACCGATCTTCTTCCTCCCCCATCCGAGCTCCATC
TAGGACAACAACTTCTCCCTTACGCCAGCAGCAGGGATCTCCTCCCTCTCCCATCCATGG
GCGCGCACCCCCTCCCTGCGAGCTCTCTGCTTGGCTCCCCTGCTCCCATGGTGTCCAACG
CCTTCCTCTGTCCTAGACGCAGGGCGCCAGTGCGGCCTCGCCGAACTCCCCATGGCGTCG
AGCTTCTCCGTCGCGCCCCTGTGACGTGCCCAGCACGTCCGCCATCCATCCCTGTGCAGG
CGCCCCTTTCCCCCAGCGGGATTCCTCCTCTTCTCCCCAAGGCGCCTGGTCTTCTCCCCA
CCTCCGCCCAGGCAGCAGGAGCTCGACTCCATGCTTGCCCCTAGCCGAACTCTCCTACAG
AAGCTCCCCACAACGCCTTCTTCTTCAACCGCAACAAGCAGCAGACGCCCTCCTCCTCTC
TGGTCGGCCTCCCATGGCGCTGCTGCCCCCTTGGTGTACTTGCTGCAGTTCCAAGCCAGT
CGCCGGTGCTCCCTGCTTCAACCCTGCACGACTCTCACTCCCAGGCTCTCATCCTCGCCA
CCAGCCTGTGCAAGGGCCTGGCCGTCGGCCTTGCCTAGCAGCGAGAACCTGCCCCCGACA
CTCGCCAGTGCACGCTAGCCGTGCCGTCATCGATTTCCTTACTGCAGCGGGGTTCCCCCA
ATGTCGCGCGCCACCTGTTCGACGATATGCACAGTAGCTGCATGTCTCAGTTTATCGCAG
CATCGAGCTCCTTCACCGGCGCCTGTCCATGGCAGCAGTCCCGACGTGACGCTGTGGCCC
TTAGTGAGGCACCTTGCTGTCCTAGCCGCTGGATCGAGCTTTGTCCCAACCCGCAGCTTG
CTATCGTCGAGCATTGGGCTTGCCATCGATGCCGTGTTTGTCGCGCACAGCAAAAACCAC
AGCGCCACGACTTGTTCCAGCTAAGCGAGAGGAGCCGCGTCGTCGATCCGTGCAGCCCCG
ACGTCTCCACGTCTCGCTTCGCCGTCAATCTGCATGGCGCCTGCGCGGCGTCGTCGAAAC
CCGTGCCCTTGTCATCACGCCTCGCGCATCGCTCGTCGGCAAAGAGCCCAAGCTGATGGC
ATGCATGCGCAACTCCAATCGGATTTTGGCCAGGTTGTTCACTTTAGAAAAATTGTGATT
ATGTTTTATTTACGATTCAGTCGATGGCGTAAATATATGTGTGAAAATATAATTGTGTGA
ATGAAAGTGTGTAGGGAAGGAAATGAAGTGGAAAAGAACTCGAGAATTTTTATTTTGATA
GGAAAATATGCGATGCGTTATTTGATGCG
>Z27kG1_18863
GCTATTCCACTTTCTCGTCTCTCTTTTTGTAACTTCGTTTTCAGTTCAGCGCCGGATGTT
CGTCGTTCTGGCACGAGGACGTACCACTTGTGCTGTCAAGTTTCGGCGACTCCTGGCCGA
AGCTGGCGAGGCGAAACTTAGATTTCTATGTCACGATTTGGCAGAACGGAAGGTGTTCGC
CGTTTCGCCTCTGCCGCTCAGCGGATGCCTTGCGTAGAAGGTTGTAGGTGTAGTTGCGAC
TGCGGATCAACGAGATTGATGATCAGTTTTTTTCTTAATGCATAAGCGGTCCAATTGGGC
AGCCTATGGTCGAAATTGTGGAGCAGTGAAGCACTGGGCGTAAAAATGGGTTGTCCTGTG
CTCCTAGTGGAGTAGTGGTTTTGAAATTGCCTTTTTGTGTCTCAGGGTGTAACACGAACA
CGACCATGGTGTTCGGGCAGGATTCTCATAGGTTTGCCTGTGTTATTAGGTATCTTTAAA
TTGCCGTCAGTGGCGGAGGACAAAAGAAAATTAAGGTATGGCTAGCTAGTAGGGGAAAAA
AGAAAAAAATATTGTGCACATGGAAATCAAACAAGCAACTTGATGTCTCATACGCTAAGG
ATTAACCACTGCACCACATGCATCCTATTGTTTATAAAAGGAAGGTATGAAGATTTTAAA
AATTTAGGCATGCCTGATGCCATACTCAGCCATAATGGCTCCTCCGCGGCTGAGTTCATC
ACAATGACATCACATCTTCACAAAGCTCAAGTCTTGATTTTAGTTCGACCTACTGTGCGA
AAGCATGATAGATTTACCAGTAAGAAGTTCAGGGTACCTTTGTTCTCGTTCTCTCTAGAT
GCTTTACTCTTTAAAACATCGATATTGTACCATGCAAGGAAATCAAGTTGGATAAATCTC
ATCTTACCAATCCCGGCGCATGGCACACACTTGCAAATGGTCTCCTTGCCCTTCTTCCTG
AAGTAGCTGACCACTCCCGTCCCCTGGTAGCTCCGGCACTTGCCTGTCCACTTGTACGAG
ACCGTCTTGCATTCCTACAGCCCAAATTCACACATCCCAAACTCATTACCTCGCTCAAAC
CCGAGCCGCCAAAAAATAACACAGAAATTGAAGACATAATCAAATACTCACGCGCATAAT
CAAATAAATACTCACGCGCTATCTTTTTGTGCGCGCCGTCGCGCGGGCAGTCTCAGCCAG
TCAACCTGGGCGGTGGCCGCCGGCCGCCGGGCGGGACAAGCAGCCATGCGGGGGCGGGAC
AAGCTCACAAGTCACAAGCAGAACTGCAGAAGCAGCTGGGCCACCGGACGGGACAAGTAC
TCAAGCAGTCAAGCAAGCAGGAAGCAGTGGCAGCCGGGCGGGTCGACGGGACAAGCAGCC
GGCCGCCGGGTGGGCGGGACAAGCCGCCGGGCGCGCGGGACAAGCGACCGTGAGTAGGAG
CAGCGGAGCAGGCGTGCCGGCAGGAGCGGCCGAGTGGGAGTGCTGTGTGCGCCTGTGCGG
GACGCGCCGACGCGGGGACGGGCGGACGACACAGAGTGTGTCTTAGCTAAACCCTAATCT
CTAATCTCTTAGTGGGCCGGCCCAAGGTATTGCCCATGCAATACTGGGCCATACTGGGCC
CTCCGCCCCTGATTGCCGTGCTGCTTTCTTGTTACCACAGCTCTTGCATGGCTGAGAATG
CGATTCGTGGGTTAATCTAGGAAGCAGTGGTCTAGGTTATGGCCATTTGACTGTCTTCAT
AGAGGAATTCGTGGTGACTGTTTTATCATTGCACAATACTTGGTTTGTTAGCCATCAAAT
TTGCATGCTGTTGTTTGAAGCTTCTAGTTAAATACTTAGACTATTGCACAATCATTTCAT
TTGTCGCTCTCTAACGTTTCCATTTCCTTTTTGCGTTCTTTAGCATACAGTGCCAGACAG
GATACCCACACATTCATGGAGGTGGTTCAAGAAGTCCTTAGGCATGGCTCAGCAGATAGT
GTCCGTGCTGTCATAAGAGCTAACAAAAAGAGCTACAGCCTTGTCCAGCTCATTGCAGCC
TCTTTTGATGTCTACAACATTTTGTGCAGCAAAAATGTACGGCAGCTCCTTTTATGCTCT
GCATCTTCATTTAAGATTGCCCATTCAGTGACATT
>Z27kG1_02199
CCCCGATGCTCGCCGTGGGTGCCGTTTGCTGCCCCAACGCCGTTCCGCGCCCCCTCCACT
CCGGCCATGAGCTCCTCCCAGTGAATCCCTCTAGTCCCCTGCTCATCTCCCATGGTGGCC
GCAGGGAGCTCTGGATCCATGGCCGTCGGCCTCTGGGCGTGAGCAGCCCTTGGCTCTCTC
CCCTGCGACAGACTTCCTCCACGGTGTCTCTTTCCCCAACCATGGTGGCCGGCTCCCTGC
GCCTCCATTCGGTGCCCCTGGTTCAGGGCCGGTCGACCTCCGGCGACCTCCTCCCCATGG
CACAGCAGGCCGACGCCCCTGCCTCTACTCCATCTTCCCCATTGGACAGCACGAGCTCCT
CCTCGCCGATACGCCAGCAACCCTGCAGCAGCGCCACTCGATCTCCTCTATACGTGAACA
ACAGCAACCCGGATCCCATCCACGTCGTATGCGTCGATCCGATCTGTGCAGTCCCAACCC
ACGACGTCGCAACACCCTTGCCCTCCGTCGATGTCACGCTTCGCTCATCGCTCCTCGACG
AAGAGCCATAACCGTGGTAGACATGCATGCGCGATCCGAACTGATTTCATCAGGTATGTT
AATTGATCACGTGCTATGGAAGACGAGTGGAATTGATCTCCAAGTGATGCTGATGGACGA
AGCTAAAATGGATGAATCAACCAAGTGCCAGGATGGAAGATGCTCACCAAGTGGTCGTCA
ATTAACAACACTAACGTAGTGTTTATCCCAGGTTGTAATTTTGTTCTGTTGTGGATGGTG
CTAAGTGCCGGTGGGCTCGGCCTTCTTATATAAGTATATCCCATCTTTAGCTTCCCTATT
GAGGATTGTCACTTAAGCTAGCATGTATTTTAAAACTTATAAATGTTTTATACATTCAAA
TTGTAATCTTTTTGAATCAATTTCTTTTGTAATCACCTCCGATGATATATATTGTAATCT
TGTTATAACTTGTAAATGTTGTAACTTGTAATCATTTTGTAATAAAGAATTTATTTCC
>Z27kG1_19243
CGCTCAGCTCTGGCCAGCGGAGGAGAAGAAGAGAGTCCCCGTGACGACCGTGAGTGACCG
ACCTCTGCCGTGGGGCGCTGGCAGCCATTTGCTTGCTGCCGTCGTTGCGCGATGAGCGCG
GGTGCAGCCCGGTCCGTGCTCGTCGTCGTCTTCTTCGCCCTGCCTCTTCTCGTCTCCATG
ACCCACGGTGAGCTGAGGCGCCCTCCGTTTCGCCTTAAACGCTTCCCTTGTGTCTCTGCA
CCTGATGAAAGAAGCAGTGTTGCCAACCTGCTATGCAGGCGGCCACCAGCAGCCGGCGCA
TGTCGGAGCGGACCCGCGCTCACCACCGATCGATGGCGGCGAGCACGCAGAGCAGCGGCA
GCAGCTTAGCAGGCTGGGCTCCAGGCCGCCGTGCTGCGACCGCAAGTGCGGCGCGTGCGC
GCCGTGCAAGGCCGTGCAGGTGCGCGCCGGCGCCGGCGCCGCGGCGGAGCGCCGCCTCCG
CCCGCGCTGCGCCAACTACGAGCCCGTCGGGTGGAAGTGCAGGTGCGGCGCCGCCGTCTT
CGACCCTTGACGTGGCTAGCTAACTGCCCGCTACGTACGGCTGCCAGCTCCAGCTTCGAC
CAGTCCGTGGCCCTGCTGAATTGTAATCGTCGCATGCACACGCTGGTGACGCTGCTGCCT
GCTGGATGGTAGCGAGCATGTGGGCTTGTTTGCGTCTGCATTAGACTTGTGCTACGCCAC
ACTTGTGTACGTAGACGTAGCCTGCATACTACTCCCACCGCATGTCTATCTGCAACACGA
TTGTGGGTTTGTGACAATGAATTTTGCTTAGATTTT
>Z27kG1_13890
CCCGAGGCCCGGATGGGGGACGAGATGCCTCGTCTCGCCCTATGCTTGCCACTCCCGCCG
GCAACGACACGCGCGAGGAGGATGAGATCACCACCGCGGAGGCTCATGTGGAGAAAGACG
CCGCGCGGATGGACGCTGCCCTCCTCATGCGGACTACGCCCAAGATGGACGAGTTTCACA
CCGGGGGCGATCTGGACTCAAGTGGAAGTGGAAGCGGCATCTCGGGGCCAAGCGCCTCCA
AAAGACAGCTACAAAGAAGGGGATCGTGGCGGCAACGAGTCAGCAGGTCCAGCATCCATG
CTTATCCTTTTCCTTTGTGTTTCTATTTGATCTGTTTTTTTGCCCGCGCCAGCAACAGAG
AAGAATGTGGTCGTGGCTGTAATGGGTCAGCAGCACAAATAGGAAATGTTGCATGTGTTG
CCGACAGAACCATCTCACTCTCTCTTTAGTTTCTGCAATTTTTTGGACGACCGAGAGGTG
CTGCCGTTTATGAGTAACTTTCCAGTGGGAAAACAGTATGCCACAACATCATGGTCAGAG
TTTGGACATTGCATGAAGCACTTGCTGGACAATTGAGAAGAACTCATGCCTACTTGCAGG
AGGGTTGTTGTACACGTGAGTGGAGGTCGAACCCTTCTTGTAGGGCTCTTAATGTATGAA
GTACGCCATGCTAGCTATTGAATCAAGTTCAATGGGATTCGTTAAAATATAAGGAGGGTT
GTTGTACAAGTGAGACAAGGTCAGCCCTTCTTGCAGGGCTCTTAATATAAGCTCAGCCTG
TACTACACGTTCATCCACGTCGAGCTCGTCGGCTCCCAACGCAACCCCTTCTTCTCTCAC
GAGATCAGTGGTGAGGACGACACTGGGGATAGAGACCTAGGGTTCTCCAAGTGGGCCTAG
AAACTCCATGGCAACGTCTCAGGTTTCATGCAGTTCTCTAAATTTATTTTGCTCGATTGT
AAGGGAACTGTGTCCTCTATAAGCTCGCGCTCGTGCTGTACCGGGAGTACCCCTTCTTCC
TGCAAGTCTGGTTCAATTAAAAAATTTTGTTCTGTCGTGTTGTAAAGTACTTGGCGAGCT
ATGATATGTCATTACCTTAGTGAG
>Z27kG1_07059
CTACCGTGCTCGATTCTTCCCTGCGCGTCTCCTCCGCTTGGAGCTTCCTGCGCTCCCTGC
GTCCCTCTGTGGCCGGAACTCCCTTCATGGCCGGAGCTCGGACGGCGCTCGGTCCTGCCG
CCTGCCCCAACGTCGACTATCTCCAGCTCGCCCCCGACCTCTTCTCTCCCTGTCGCGTCG
CTCTCTCTCTGCTCGCTCTCCTCCATGGCCGCCGTGGGCTCGCCGGCGTGGTCCGTGTCC
TGGCCGCCGTGGTGCCGCGTGCCCATGTGCCAGCGCATGCCCAGCTCCTCTCCGTCTGCT
CGGTCTTCTTCCTGGAGCGAGCTCTCTTCTCTCCCATGGCGTCCGGCATTTCTCCCTGTC
GCTCCTTCCATGCCGCGCTCGGACTGAAGCTTCCCTACGCGACCTGCCGAGCCTCTTCCT
CTGCCAAGTCCCTTTCCCCGCAAGCCCCTGCCCTCTCTCTGTCAGCCGCACGCTCTGCGC
CCTGGCTCCCTCGCCATCGCCGGAGTTCTTCTGTTCGGCTCCAGCTCGATTTGGTCTTCA
GCTTTCTGCGCGCGCGAATCCGCCGTCGCGTCTTGCTCTCTGGTGGTCGAGCTCGTTCAG
CTCGCCTCCTGTCTTCAACCATGGATGTAGATGTCGGCCGCCCTGGATTGTTCGCAAACT
CCGCCGCTTGATGCCGCGTCTCCAGCACCAGTGTCCCTGCTCCCTGTTCCTCCATGGCTG
TGTCGCGCGCGTTTCGTTGTTCCTGCGCGTGCTATCGTGAAGCTCTTTGTTCGTCGTCAT
CGCTCGGTCGCACGACAGGCTGATTGCGTGTCATGTGTCGCACATCCTAGGTCCTCGTCG
TTGGGTTTCGTGCGTGCTCGCGTTTACCGTCAAGTCGTCGAACCCGTCATCCTCTGCTCA
AACTCCACCTCACCAGCTCGCTTCAAACACGATCTCGTCGTCAAGCTTCGCCTTAGCCTT
ATCTCGTCGGTCACGCTCGCCAGATGTTCGATCAAGGACTTTAGCCGAAGGATGTCGTCG
TTCAGGCAACTACCAAATCGAGTTGTGATGTGGTACGTTGATTAACCACGAGATGCGGAG
AACTTGAGTCAAGTCGACCCCAAGCGTGGGCTAATCCGTAGGATGAAGCTGATGGACCAA
CCTGAAGATGGTTAAATCAAGCAAGTGCTCGATCGAGGGATACTCGTCAAGTGGTCGTCG
CCTAACAACACTAACCTAGTGTTACCCAGGTTATAGTTTTTGTGCTGCTGTTGATGGTGT
TAAGTGCCGGTGGGCTCGGCCTTCTTATATAAGTATACCCCGCCTTTATCTTCTTATTGA
GGATGGTCACTTGAGCTAGCATATATATTTCAAAACTATAAATAATTTATAACCGTTCAA
AGTTTCTTTCTTTGAATCAATGTAGTAATCACTCTGATCATGTACGAAGTAAAATTTTTG
TAACTTGTAAAATTTGGTAATAAGATTTCCGCTGC
>Z27kG1_05704
CCGCCCAGTCCTCTGCTCCTTGCTTCTTCCTTCTCTCTCGCACTTGCCGTGGAGGCCTCA
TCCTATTTTTTTCGTTCTTCAGAAGTTTAGAGCGTCCCTATCTCCTTCCCTCTGCTCTGA
TTTTTCCAGCAGCTGGTTTCCCCGGATATTCTTCCACGCTGCGCCGATTAGCACCTGGAT
ATGTTCTCCAGCGCACAGCCTTATCCTGCAGCCGCCCTCGCCTGATTCTTTCCCAGCCGC
CGCTCTGGGCGATTAAAAATCCTGCTCGCCGGCCGGATCTCCGGCGTCGTCTGCCCCTGC
TTCCCTTGGCGTTCTTCCCCCAGTCGTCTCCTTCCTCTGCTCGTCGCTAAAATTCGCTGG
CCGCGAATGCCCATGGCGCACCCCCAGTCCCTGCTTTCTCTTTGTCTCTCTCTTATCCAT
GGACGCGCGTTGCCGGAGCTCCCTGCTCGTCGCGCGCCCTGCTCGCTCATGGCGCTGGCT
GCTGCTCTGCGGCTCCCAGCCGAACGCCCTCTGCCCCAGCCGCGTCCGGCCAGGTGTTTC
TGCGTCCCGCTCGCCCCAGCAGCAGCTCGGTCTTGTCCCCTGCCATGGTGCCAGCAACTG
TGCCCCCAGCTCTCTCTCACGCCGCACTTCTCTGCTTCAGCCGGTCGAGCTCTCTCGCCA
AGGCCCCAGCCGAGCTCGTCCCTGTGCGCCGGGGTCGCGTGCAGCTCGCCCAGCTCGGAG
TTTCCCCTGTCCATCTCGCCACGCTCAGTCTCTAGCTCCCTGTGCGCGCGTCGAGTTCCC
GTACCGAATTCAGCGTACCGAATTCAGCCCCATGTTGACGTGTCCCTGTTCCAGCTTGCC
GTGCCGCGTCGTCATCGCTTCCTGTCGCGAGCTCGATTCCCGTTGTCATCGAGTTTCACG
CTTGCTCGCGTTTGTCGTCGAGCTGTTGAACCCCCTCCCTTGCTCGTGACTCCATCGTCG
CGTCGTGTGTGCAGCTCTATATATGCCACCCTCCTATATCGTCGTCGAAGCTGTCATCCC
CTGCTCGACCCCTACCTCACTAGCTCACTCCAAACACGATCTCGTCATCGTTCCGTGAGT
CATCAAGAAATCTCGAAAATTGGGTGAAGACGAAGCTAGCAGCATTGTATCTCCCAAGTG
CTCGACACAAGAGCTGAACCAGAATCCTTGCCGTGTTCGGATAGCGCGTCAGATTTAGAA
TGGTACGTTAATTAATCACGTGATACGGAAGACGATCCAAGTCGACCCCAAGTGCGGCCG
GACTACTCCGCCTGAAGATACTGATGGACGAACCTGCCTGATCAAGTGCTAGGATAAGGA
TGATCGTCAAGTGGTCGCCTAACAACACTAACCTAGTGTTACCCAGGTTCTAACCTTGTG
CTGCTGTAATGGTGTTAAGTGCCGGTGGGCTCGGCCTTCTTATAAGTCTAAGTAACCCTT
CTATACTTCTTATTGAGGATGGTCACTTGAGCTAGCATATATTTCAAACTTATACTTTTG
TAATCACTCCGATAAAATAATGTAAAATTTT
>Z27kG1_07133
GCCGCAGCGGCGCCGACGCGCCCAAGGCGACGGCGTTCGTGCTGAAGGTGGCGATGCACT
GCCGCTGCGACGGCTGCGTCCCCAAGATCCGCGCCGCGGTCAACAAACTGACGCTCCGGT
GCGAGGGCATCCAGTCGCTGGACCAGTCGGCGCTGGACACCAAGGGCGAACTGGCGCTGG
TGGCCACGGCGGACCCGGAGAGGCCACGGGGAAGAGCGTCGACATCGTCTTCCCCAAGCC
CGCAGCGGCCAACGGCGGCAGCAGCGGCAGGGAGGAGGCGAACGCCGCCGTCCAGGCTCA
GGCTCAGGCCCAGGCCCAGGCGCTGCTGCTCGCCGCCGGTCTGCAACAGCAGCAGCAGCA
CGGCCGTCCCTGGTACGCGCTCCAGCAGGGTGGGTACGGCCCGCCGCCAGAGCCGTACGT
GGCTTCCTACCCCGCCACCGCGTGGGGCGCGTACCCACACAACGGCCTCGATGACGCCTA
CGGCGGCGGATGGTTCGGGTACTGAGCGACCGGCGGAGAGTAGAGCAGCGGATGGAGCTT
TTGAGGTTCGGGTACTGAGCGACCGGCGGAGAGCAGAGCAGCGGATGGAGCTTTTGCGTT
GTGTAGTGTGTCAGTGGTGATGTCCGCACGTGTAGTACTGTAGTGATCTGGGATTAGCAG
GAACTGAGCAAATATTGGTTGGTTGTGTGTTTGTTGGACGACG
>Z27kG1_20761
GCCTCCAACGTCCAACCCCTCTTCCTCTTGTCTCTCGTCTACCTCTCTTCTGCCCCTCTG
CGTCCGTGTCTCCATCGTCGTCGCTGCGTGAGGTTGACGACGACCAGTCACAGGATCTGT
TCGTTCCTCATGCGACCCAGCTAGCTAAAACTGGCATGCATGGACATGCTACGCTGCTGC
GTCAATCCATCTCACCAGGTACGCTGCTGTACATGCTGCTACGAGCCTACGATCGATAGC
AGTCTGTGCCTTCCTTTGCTCGATGCCGATGTTTATCTGCATGTGATCGTATTCGTATGC
ACGGCCCTCCGCCCTCTCAAGCTGAGTGCTTTTTGGTGGGCCCATCGTCCTATATACGCT
CATCAGTTCACTGACGACGATATAACGACTGTTGGGGTTCAGAAACTACATATTGTGGTG
CTCGCCCGATCTCTTTCTTGTATATTCTTCTTATTATTAGTCTCTCTCTCTCTGAAAGAA
CAAGGAACTAGATGTCTTGTTTTGTGCCTCCTACTATACCTTTGCGTGTTTTTCTTGCTT
TTGTCCATGGCTTTTCACCGGTCTGCTGGGTGAAGTAATTTACACGCATGTCTTACGCAC
GCGCTCCTTCAGTTGTCCGCATATCTGATCATAACATCGCTTCATTCATGTGCTGACGAG
ATATTTTTCGCCGCCGAGACTGCAGTGCTAGCTAGCTAGATCTGGCCTGATTCGCCGATC
GAGCGGTGGTGAGACGGAGTGCTTCAGCTCAAAGACTGCTAGTGGTAGGCTGGTAGCTAG
CTGTGTGCCTGTGTGCAGTGTGCACTGCCACTGCATGCGCGGCGCCTTGGACTTAAGACG
GCAGCACACGCACGCGAGGAGGCGTCGGCTGAAGCGAGCGCTCCGGCGGCTCCGCTTCGC
TCATCAGGTTCTTGAGCCCCGGAAACGATGAGCACGACCCGGCCGGAGGACACCCAGCAA
CTGATCAACAGTGCCGCCGCTAGCCCCAACCGCAGCGCACCGTCCGCCGCGCCCAGCGAT
ATGGAGAGGGGCAGCGGAACCGCCGCGTCCTCGTCGCGCGCTTCGACGACGTCTCACTCC
CACCAGAGGGCCACCCACAGGGTGGTGGAGGAGGAGGAGGAGGAGGAGCCTAGTAGCAGC
CGTGGCGGCGGCAGCCTCTGCTCCGGGTACCTGTCGCTCCCGGCTCTGCTGCTCGTCGGC
GTCACCGCGTCGCTGGTGATCCTCCCGCTCGTCCTGCCCCCGCTGCCGCCGCCGCCGTCG
ATGCTGATGCTGGTCCCCGTGGCAATGCTGCTCCTGCTGCTCGTGCTGGCGTTCATGCCC
ACGTCGTCC
>Z27kG1_21089
CGCTTCGCACGTCCCCGCCGTCGCGCTCGCCTCCCTCCTCTTTGTTGCCTCCGCGTCGAC
CTCCACCCCGCTCTCCGACGCGCTTACCGTCGTCTCGGATTTCTGGTGCACTCTCTTCTC
TACGACGCGAGCAAGGGCGGCGCTTGCCATGGCATCGACGGGAACCAGGAGGGGAGCTGT
TTGAGCGGATGCCCACCAGGAACAATGTTTCCTAGATCACGATGTTTGGGCCACTTTTGG
AAGAGGTCAGGGATGACATGTTTTCAAGCTTGGAGGACATCACCAACGCACCATATGCAG
ATCTGCTCTCTATTAATTCAATGAGGAAAGGAAAGGGGTCATAGAAATTAGTCTTGGCAG
ATGGAGGGGAACGTCTCAATGACTGAGGCACATTTTTTCTTGTTAGTTAGCTCATGGATT
TTTATGGTCCAAGAGGAGTTGCTGCTATATGAATATGACAACACCCATTAATCAACATAA
CTATATGAATACAATCTGAAAGGAAGGTCGGTTTGGTCAGAAACACATGGAGGTACTGAT
GGAGGCTATGAAACATATAAGAGACATGCCAGTGAGGAGCAGGAGTAGTTTAGTCGGTTC
TTGCTTTATGAAGTGGATGCAATTAGAAAGACGTACGAGCAGGCCAACATCTCGCGGTGG
CTCGCCCTGGGCAACCGGACCTGCCCGACCACGATGCAGGAGCTCTGGGACGACGCCCTC
ACCCCCAACGCCACTCTCTGACAGCTCATCGTCACCTGGTTCTCCCGCCTGGTTCTGCAT
TTTGTTTTCTTATCTGTCAATCATGTTTTTCCATATTACTGCAGGCGGGTCTGATTAATT
ATTTAAATGTAGTTTATCTTAGATACTGTTTGAACGTATGGGATGTTGGAGGACAGAAGA
CAATCATGTCTTACTGGAGAAAATTCTTTGAGCAGACTAATGGGTTAGTTTGGTTTGCTG
ATAGTTCACACATAAGGAGGCTTGATGATTGCCGTGCTGAACTCCACAATCTCTTGAAAG
AAGAGAGACTAGTTGGAGCTTCATTGTTGATTTTTGCAAATAAGCAAGACATGCAAGGAG
CTCTAAAACCAACTGGAATCGCGAAGAGTCACTCTCCGACAGCTCATCGCCGCTTGGTTC
TCCCGCCGGTACACAAGGTTTAAGAAGCGCTCCGCGGACTTCCACGGCCGCGCTGCCGAT
CTCGTCCACAGCCTCCGGGGCACGGCGATGCCCAGGAGACAGGCCCTCGAGGAAGAGCAA
TGTAGAGAAGAGAAAGGTATCTCGACTGTTCCAAAGCACAAGTATGCATCCAAAGCCTGT
TCCCCAAAAGTTTTGAAGACTTAAACAATATGCTGCATGAAAATCTTTACTTTATT
>Z27kG1_02807
CAAACAGCAGCTTCTTGCTCCCGAGTCGGCCAGCACGCGCCGCCGGGCCGCATCTCGTCT
CCCTCCTCGAAGCACCTCCTCTCCCTGGCTCCACGACGCGGCGGCCTGCTAGCTCTCTGG
GCGGGCTACTAATTCTCCGGATGGTGTCGACTGCTACTTCTCCGATGCCGCGCGCGCGGC
CCGTGCGGTCCGCTGCGCCTCCGTCGGATGCGCAAGCAGGAGGCGGACGCGCGGCCCGCT
GTGCCTCCTTGCGCCCCCATCGCCCGAGGCAGACCGTCGTGCTCGCCTGCTCCATCCGGT
CCCGTCGTCGAGGAGTCCTCTTCGCCGGCGTCGCGCCCGTCTCTGTGTTTCCCATGTCGT
GGCGGCGTGCTCCTCTGCGCCGGCGCCGCACAACCTCATGTCAGCTTTCGTCGCTGCGAT
GCCCACGGCCGGCGGTGTGCTCCTCCCTACTCCACGCCCACCTTCGCCCGACCTTCAGCT
GCGCGTCGTGATGCAGCGAGACTCGAGCTGCGTGTTCCTGTACGCGTCGATCTGCTGCTT
CCTTCGGCTTCGTCAGGACTCCGGCCTTGTCGAGCTCCTCTCCTCGCGTCGCGCTCCTGC
TCCATCGAACAACAGAGCTGTTCATGCCCCGTCCGCGGCACTATCCGTCTCCGTCAAGCG
GGGACATTAGCAACTTCTGCGGCCTCCTCCCCTCGCGGTGGGGTTTCAGTGAACGACAGT
AGGCTTGTAGGCTCATTGTGTTGTAGGAGCTTTGCTGAAATGACAGAAATTTGCATGTGT
TGTAAGAGCTTCGCGGACTGAATTGATGTGATGCATGTGCTGAAATCAGTGTGTTGTTGC
ATCTTGTTGCTAAAATCTGAAACTGAAACAGATTGAGGTGTTGTTGCTG
>Z27kG1_13262
TCTTCACCATGCCGAACGGCAGGCGCGCAACAGTTCCTCCTCAGCACGCTCCAGTTCTTC
TCCCTCCGTGCTCAGCTTTTCTTGGGCGTACTTCCCTGCTCGTCGTGCTTGGCTGCCGCC
CCTGCAGTGGTCGACCTCGCCTGGTCGTTTCAGCATCGTGCAGCCATGAAGCTCTGCCCT
CGCCAAGCTCCTCTGGTTATACCTTGGCCTCCAGCTCGCCAGACCGCGGTCGTCCTTGCT
CCTCGGCTGGCCGCGCACAGCTTTCGCTATCCATAGCCGCCGTCGAAGCTCCCATGGCGC
CGTTCTTCCCTGAAGCTCCCCTGCACCGCGTCTCTCTCTCTCTGGTCTCCTTCCAGCCGT
GAAGTTCCCTGCGCGCCTGCGCCATGCCGATCTCCCAGCGTCGCGCGCTGCGGCGCTCCA
GCCATGGCCGCCAAGCTCCCCTCCAGTTTTCCCCCGCGTTTTGCCCTCTGCTCGCTCGCG
CCTTTGTCGAGCTCGGTCCCCTTCAGCAGTGCTCGCTCTGGCCATGGAATCCACCCACGT
GCCGTTCCGTGGAAGTCCCAGCTCGGTTCTGTCTTCAGCCGGCGTTTCTCCCTAATGCGC
GCTCAGCCTTGTCGTTCCTCTGCGCGCAAATTCTCTGTTGGCCACGCGCGAAGCTCTCTA
TTCGCCGCCGATTTCGCCATTGAATTTTCAAGCTCACCAACGCTCCAGCTCATTGTTATC
GCCAAGTCCTTCCCCAGTCCGCGTCATAAATTCACTCGGACACGATCTCGTCGTCGTTCC
GCGCGTCAGTAAAAAAATCCCAAGAATCGGGTGAAGACGAAGCTAGCAGCGCGATATTCC
CTAAGCGCTCGACAAATTGCTTGGATCGGAAAATCGCTACCGATCTCGTGGATTCGTGTC
AGCTGTGGAAACGGTAAGCTGATAAATTATTTAGAATAGTTCGATCGATGAGTAAATTAA
TGTGCTAGTGTGATGCTCATTAAGGTGCTCCATAAATTGCGTAAGTCACGAAACTCTCGT
CGACTTCGCAGTTCTTGCGATTATCGAGCCAGGTTCAGTTATAGAGAGTTATTTCGCTAT
TCCGGCCAATTAGCGAAATTAGTGTACCGAATAGAATTTTGGTAGGCATGTGTGATGTTA
AAATATTTTCATCACTTATAAAGATGTAGTATAATTTATAAGGTAAGTGATTAGTTCAGA
ATTT
>Z27kG1_10433
GCAGCCTACAGCTCTGCCATCCCTCTCCGCGCGGCCGGTCCCTCGGCTCTCGCCATGGCC
ACGGCGCACGGCGGCAGGCTCTTCCTCTTCGAGGCCATGCTCTTCTCGGCGCTGCTGCTG
CTGCTCCTACTCCTCCAGGCACACACTGCTTCCGCCGCAGACGGCAGCACGTACCCAGCC
GACTGCCCTTACCCGTGCCTGCCTCCGCCCGCGGCGCCCGCCGTCGTCACCGCCAACTGC
CCGCCGCCGCCGCCATCGTCCTCCTACAACACTCCGCCTTCGTCCTCCTGGAGCTACCCG
CCGCCGCCGCCGCCGTCGGGGGGCTACATTCCCTACTTGAATCCTCCAGCGGGAGGCGGG
GCGGGGTACGGCTACCCGGCGCCGCCGCCGCCCAACCCCATCCTGCCGTGGTACCCCTGG
TACTACAAGACGCCGCCGCCGCCGCCGTCTGCGGCGGCGAGGGGGACCGGTTCTAGTGTT
CTTGGCTTGGCCGCCGTGCTAGCCGCTGGCCAGCTGATCGTGGCTTAGGCGCTTAGCCGC
AGCACCTGTTCGTTTTGCTTCTTCGTTCGATATTCTCTCCGCCCTGATGCAGCAGAGCTG
CAGAGGTTATTTCTCCCTCCCCCTCTTTTGTTATAATTTATTCAGCAGGATTATATTCAT
GAATATATATATATATATATATATATATATATATATATATATATATATATATATATATAT
ATCATCTACATACTACTATAGCTAGTTTCTTGATTACCACTGAGCTTTTGAGTAGTGGAG
CAACTACCATCGCAGCATCGCTAGTTCTTCATGAGAGAGAGACAGAGAGCATCATGTATA
TGTGCATGGACGTGGCTAGTGACTACAAGAATATTTGCCTTTTGTCTCGGTGCGACGGTG
CCCCCCTGTCCGTTTTTTGTTTTGTGTTACATCTGAAGTACTAGTTCTTCCTGTCAACTT
TTAATTTGTGTATAAACAACATTAACGCTTTATTTCTTGTTT
>Z27kG1_01612
CTGCAGTGCACGAACAATCGAGCCAGCAACATAAACGATCGAGGCGCGGTGGCCGTAGCA
ACCGCAGCAAGCATGAATAACTCGCGCGCTCTAGTGTTGGTGCTCCTGCTGCTGGCCATC
GCCATGGCGAGCTGCAGGCTCTCGCTCGCCGCCCACGAGAGCAGCACCAGCCTCGCGGAC
ACCCTCGGCCGCGACCTGCGGGGCTCCATCGCCAGGGCCGCCGGCAACCTCTTCAGACCG
GACGGTGGCTGGCGCGCCGCGAACGTCACCGCCGACGCCGAGGCAAAGAACCTGAGGGCC
GTGGCGTCCCGGAGGCGGCGGCCCGCCACCAGGAAGTCCTCCGGCGGCGGCGCGGGCTGC
GTCAGCGCCGCGGCGTGCCGGAAGAGGCGGGTCATCTGCGGCAAGAGGTGCTACGACGGC
GCCTCGTCGCGCGCCGCCGCCAGCCTCAACCACGTCCCGTCGCGGTGCGTCGTCAAGTGC
AGGAAGTGCGTGCCCACCTGCTAGACGCCTAGACCAGAACCAGACCCTCTCTTCGTTCCG
CGATGGGTCATCCACTCGCCTCCTGCTCACAGCGCATGCAGCTCCGGTCCACATTTCTGT
CGTAGGTTCAGTCGTTCAGACGTTCAGTCGAATAAATAAAAGACGCAAAACCTGTTCCGT
GCAGTTGTAGGTACTAGTGACTAGTGAATACTGGATAGTGATTTGGACACTGTATTCCGT
CGTGTGCGTTTTTTGGAATTAGGGTGCTGTTTGATTCACAT
>Z27kG1_10742
GGAGCTCGCTCGGCCTACAGCTCGCTTGTACCCGGCCGCCGTGTTGTTCCTGTTCGTCTT
CAGCGCCTGCCGAGCACCGCCGCTTGGCCATGGCGCACGGCCATCCCGTCTGGACCTCCT
CCAGCTCCTCCATCCCCTGTTCCTTGGCGCTCGCCGAGGGCCTCTCCTTCATCTTCTGTC
GCGTCTCAACTCCCATGGCCGCCTCTATGCACGAGCTCGCCGGACGCCGCAGCATATACT
CCCTGCTCGGCCTCCCCGGCGTGCTGCTCCCTCGCCTTGGCGCCCCTGCGAGTTCCTTCT
CCCTCGCTCGGTTTCTAACTCGGGCCTCACCGGATGCCGACACTGCTTCTCTGACCTCGC
CTCGACACTCAATCACTGCAGCACGCCATGCTGTGTGTGCTACACTATCATCGCTCGCTT
TCCTCGTCCTCGCCAATTTTCTTCGTCGTTTCTCGGCTACAACCTCGTCAGCTCCTGTGA
GTCGTGCGCGTCTTGTGTTCGGGTCGAGCCCAAGGATTTTGAGAAAAAGGAAGCTCCAGT
GCTTCGGCCGGTGAAATGAATAAAATGGTGGTAGTCATGGTCCTTGCGAAATCCGAGATC
GACTTAGTCACTGTTGGGTCTATGCTTCGTCGCCGAAGGTCTTCTAGGAAGAAGCGGCTT
TCGGCTGAAGCTGTTTGTATGAGATGGCCGAAGGTTCCTCTTCATGAAGCTTCGGTATTA
CAAACCGACTTAAAGATAGAATGACCTTTTAGTCCATAAAGGTCTGAGTCAATGTTGTAA
ATTTTTATGAGGGGCATAATTGTAATTCCTC
>Z27kG1_07347
CTCCCATGGCGTGCCTCCTCGTGCTCGTCATCGCTGCCACAGTACTAACGGTGCAACACG
AAGCCATAGCCCGATCAGAACATGATTCAGAGACGCAGCTGGTGTCAGTTTTTGTTTGTT
TGTTTGTGCTGAACAATGAGTCGTGTCTCTTGATCCTCAGGGTCCACCGGGAAAACTGAC
GCACGCCGCTCGGACGTCGCCGGCGGAGGCCTTCTGGCATGCGGCCCTCCCCGGCGCTCC
CATGCCCGAGGCCATCCGCGAGCTCTTGCGCCCAGCTGGTGCTGCCGGTGATCATCTAAG
AAACAGAATCATTAATCTATGGCAGACCATTTGTGACGCGAACACCATTGCCACACCACA
CATGCATAAAACTGGAACGCGTGCTGCGTGCAGGGACCAACGCTCCAGACGCCGCTAGGT
CCAGGCACCACGACGCCGATCCGCCGCCGATGAACTTCAAGTACGAAGACTACAGGTCCT
CGCGTCGGAACGAAGCCACCGCCACCTCCGCCGAGGCCCTGGACCGCGCTGGCGGCGCCG
GG
>Z27kG1_14688
TTGCATTTGCATCTGAGTTCCTGATTGTTGTATCCCAGTTTCTTCTGTGAGTGGAATCGC
GAGGAAGAAGGATGTCGTGCTGCGGAGGCAACTGCGGGTGCGGCGCCGGCTGCAAGTGCG
GCAGCGGCTGCGGAGGGTGCAAGATGTACCCGGACATGGCAGAGCAGGTGACCACCACCC
AGACTGTCATCATGGGTGTTGCACCATCCAAGGGCGGGTTCGA
>Z27kG1_04114
CACACACTCGGGTAAAGCTATCTCGAGCTAGCTAGCTGCTGTAAGCCGTTGCCATGGCCA
AAATGGTGTTGCTCTGCGTGCTCGTCTCCTTCCTCCTGATGCCCTTGGCCTCCCTAGCCC
TGACGCAGAAGTCCTGCGGAAGGTCACCTTCTTGGACGACGCGCAGGTGAAGAAGCTCAA
GAGTGTGCTCGGCGGCAGCGGTTAACTTGTTTTTCGAGACAATACAGTGCAGGCTGGGTA
TGCATCGTCGCCGTCGTCGTCTTGGTCCGTCGTCATCGAATGGAACGCGTGTGCTTGCTG
CTGCATGCGTGCGTGCACCTGTCGTCGCGTGTCAAAGTACTCGTGGTCTATTTCATCTTA
CCCTTATTTATTCATCTACTTTTCATTCAGGGATGTATTCAGTTTCCATATTGCATTTTG
TTGCAATGAAAGAGTAACATGTGCATCTGATTGGTTC
>Z27kG1_05868
CCGCGCCGCTTCCTGACGCGCGCCCCCTCAGTCCATGGAGCTCCCTGCTCCTCTGCCCCA
AGCTTTTTCCTCGCACGAACAGCCCTCCGCTCGGCTTCATCTCCCTCAGGTGCCGTCGGC
CGGATCTCCCATGGCGAGTTTCCCCAGATCGGCATCCCTGCAGAGTCTATGACCAAGCTC
CCCCATGGCGTCTTCCCCATCCATGGCGGTCCCTATGCTCACGCCCTGATGGCCGCCCTC
TCTTTGCTCCTGGTGGTCGAGCTCGCCCCTGCCCAAGTTCGGTTGACTCTGTTTCCCTCT
CTTTCTGTTGGTGGCTGGCGTCCCATCTCCCCTGTATTGGATGGCCGTCGCTGGCGTTCG
TCCCTGCTCTAGCTCTTCCATGGTCGGCGCCTCTTTAGCTCCTCTCTGCCCCTGCTCGGA
CGGCGCGCCTGCTCCAGTGTCGCGCCCCTGCTCGACCACGCCTGGCCGGTTCTTCCTGCA
ACTAGCGCCCAGCCGAGCTCCTCCCATCTTCTTCCTCATCTCCATAGCCGCGCATCGTCA
GTTCTCGGCCTTGGAGCTCCCATGGCGCTCGGTCGCTCCTATTTCCTCCCGGTTGCAGCT
TGCTCGGTGCCCAGCCCCCAGCTCGGATCCGCTGCGAGCTCACCGGATCGCCTTCCCATG
GCCGCGTCTCCTCCCTATTGTCGCGTCTCTGGTTCCCTGCTCGGCGCCTGAGATTCCTCC
CATGGCCGGTGTTTGGTCCCTGCGCTCGTCCGGCCGAACTCCCTGGGCATCGCGCTTGCT
GTTTCCCCACGCGCGCGAGTTCGCCAGTGTTCGGTCTGCGCGCAGCCTCCCTCCCAACTC
GGCCGCCTGCTTCTCTCCGCTGCTCGTCACGCCCAGCTGTAGCTCGTCGGATCTCCCTCA
CCGGCGCGCGTTCCTCTCTCCGCTTGCCGTGCCCGGCCGAACGTCCCTGTGCAGCCCCAG
TTCCTCGCTTCCGTTGTGTTCGATTAAATGTCGGATCAAAAATCCAAGTTGTCGCTCATC
CTCGCTGTGAAATCCTCATGCTCACCATTCTCTATTCGATCTCGTCGTCAAGCTGAAGGC
CGTCGTCGTTCAGGCAACTACCAAATCGAGTTGTGGTGTGGTGAGCCGATTCGCTATTTT
TACTATCGGTTTTATGATCGTAAAATAAGACGCTTTGTATACGAATACGATTAAGTTAGA
AATACCAGTAATGCGAGGTGTGCACTTGGTAATTATGGCTAGATCCGTTATTATGTCGTT
AGGTTGTGTGATGTTATGGGGTCGATGGTAGAAGTGGAATTCTAGCTGTTGGGCGATGAC
GGGAAGGACGTTGTTTATCGCATGCTTAATGTTTGATGGATAGTCTGAACTGGAAACATC
GTCGTTCTCATGAATTTTGTATCGACTAGTAATAGTACACTGGATTCGCTAGTTGTT
>Z27kG1_01617
CTCCCCCGCGCCCCTCGGCAAGCTCGCAGTCCAGGATCCGATTCTCGCGTCGCCCTCCCG
CCGCGCCCCTCGGCAAGCTCGCAATCCAGGATCCGATTCTCGCGTCGCCCTCCCGCCGCG
CCCCTCGGCATCTCAACTACCTCGTGATGCCTCCCCCACCCCCGATCTATAAACCAGCCG
CTCGCCACTCCTCCCGTACTCTCGCCCCCGACCTCATGGAAGGATCCGCCTCTCGCGCGC
CCCCGCCGACGCACGCAACTCGCAGACGGCGCCCCCCCAGATCCACTTCTCGCTGGCCGC
TCAGATCCTCCATATCCTGACCTCTCCCTCCTCTTGCTGCAGATGATATGCTAGAGCGTC
AGCAAGGCGGACTCTCCAAACCTCCAGAGAGGGAGGGAGGCAGCAGCCAATGCCCAGCAC
GTACCAATCTGCGTGGCGGGAGGTGCCCGGACTGCGTACCCACGGGCGAGCAGGATTTTG
ACGATCCACGACCCGATGAAGTCGCCGGCGTCGGTGACGCACAAGGCGGCAGTGGCCATC
GTGCGCTGACGCCCAGTCCCTTCCTCTCGCGAGCGAAACGGGGGGCGGTGGTGCCGCCGG
GCGAATGGATTCGTCCGAGAGCGAGCAAATAGGGGTAAGCATTTATCAAGCGGAAGTGGG
AAGAAATGGTACAGTGAAGTGGAGGAAATGACACAGAACACGAGCGAAGCTGGCATCTCA
AGGCGGTCGCACTCGCACGTTCTATTCTTGTGTAGTGCAGCTCCGAAGTCGCTGCTACCA
GGTGCCCCCGTGCTGGGGCATAGGTGCAGTCGCCGCTGCGCCCAGCCTACACAAAGGCAG
CTACCGTTGCGACAACGAGAGGGAGCTCCCAAGGCACCAATGTTGTTGCTGCCAGTTCTT
CAAAGAGTTATTGATGGTTCACAAAAGACCACTGTTGCTCTGCCAATTCACAAAGCCTTG
ATGATTGTTATGATGGAACCAATGTTGAGGCCTACAACAATGATGTCATTGTTCCCATGG
GACCTCAATCTCCAAAAAACCAAGAGGCCGTGGGAAGAGGAATGTGACAATGAGAAGGTT
CAGTTAAAGACTATTGGAAAAGATGTCGCCCTAACCGTTGGGCAAACACCTGGATGACAT
CATCTTCTCTGCTAAAGGCACCATATTCTCTTCAAGGATCCAAACAATTACCCCACTTGG
GAAGAGGAATGTGACGGAGTTAGCACTACCTCCACATAATGGGAAGGTTGGGTTAAAGCC
TATTGGTACCTGCTCCGGCACCGTTGCTGTTCTGGTCTCGGCCGTGGAGATGGAACTATG
ATTAAAAGAAAAGAGAACACTACGGAAGGAACCTACTGATGCTCAGTGTACTGCGACTTT
CCCACGATGCTCATGATGTCGAAGTCTGCAGTTGCTAGACTGGCCCGAGTAATTGCTAAG
TTTTGTAGAAAATGTTTAGGCCCATTTTTGAACGCATGAATTTCGTATAGGCTGTATTTC
ACACGAAATACACAGGAACAAACATTTTTCCTGCCTTCCAAACAGGTCGTTAGGATTAGT
TGAAGTTCCAGTTTGATCATAGGCACCTAGGTCGATGCTCTTTAGTAAGATGTAAGTAAT
ATGTCTTCTGGCCAGGTTGAGCAAGGCTTAGCTGCAGTGTATCAGTGTGGTACAGCTGAT
GTATTTATACTGTTACAATCTAATGAGACTATATGGATTAGAGCT
>Z27kG1_18145
CTTCCTCGCTGCTGCGCTCGTGCCCACACGGAGCATCAGTTCTGGCGCAGCAGAAGCAGC
CATCCTCGCCCAGGCTTTGCTCGGCCTCCTCTCCATCTCTCTGCGTCGGCCTCTCCTGCC
TGCTGCTCGGTCCCAAGCTCCCTGTGCGCGCGGTACTCTTCCTTCCCATGTTACTGCGCG
CTCTACCTTTCTTCCCATCTCCCTGCGCTCGCCGCGGCTCCCTGCTGCACTGCAGCTCGC
CGCGCGGCTCTCATGGCGTGCTCCTCTCTGCCGAGCGGCTCTTCCCCACGATGCCGTCGA
ATCCCGTCTTCCTCTGCTCGCGCGGGCCGCGCCCCTGCTTCCCCTCCTTAGCCGAGCTCG
CCGGCCGGCCGCTCGCCCCTGTGCCTTCGCTCAGCTCGCCATGGAGGTTGTCCGCCATGG
TACTCTGCATCCCGAGCTCCCGTGCTCGCGCGGCTTCCTGCTCGTCGGTGCTTAGACTGA
AGCTCGCCCGGCGCGCCCATCTCTCTGTCTCCCCAACGCTCGCCATCGTCTCCTGTCTGG
TCGCGCCCTGCTCCGCCGTCGTGTTCTAGCCGCGCGTGCTCTGGTGGCCGCCGTGCTGAT
CGCCGGCTGAAACCCCTTTAGTGCCTGACACTGCATCTCCCTGGTGTTCGCCTCTGTTTT
CCCCTGGCGCCGAGCCCCTCCACCCTGTCCTAGCAGCAAAAGCCCAGCCACTGCGCAAGC
TACCTGCTCGATAGAATGTTCAGCCGCTCGTCAGATCTGCGCAGTCCCTGCACGATGTCG
CAAAATCCGCTCGTTGTCGATGCCGCGCTTCGTGCATCGTGTGTTCGACGAAAATCTCCA
GCATGTGGACAGCACACGCGTGAGCCGAGTTTGGTTTGGCCAGTTGTTCGGTTTGCGATT
TACTCTTCCTGCGATTATAGTACTCTGATGGACCCTGTTTTGCTCTCGACCTCTCAGCAC
GTGGGTTACAGCATCAGGTACGATCCAGTGGTAAGAATTCGTCATGACGTCGTGTGGCTA
GGAGATGGGAGGTAGGTCAGTCTTCGGGCAGATCCGATGGTGTAACAGCAAGGCTCGTAC
GACACTCGTCTGATGCTCGACAAGAAGCCTGATTCGGGGGTGGCTACCCCGTCTTCTTCG
TCGTATGGGAGTCATCGTGCTTCCGACTATCTCGTCGAATTAGTCAGGGTAAGCCAATTT
GTTAATCATGTTAGTGGATTGATGAATGGTCTGACTAGGTATATTAATCGTGATGATTTT
GCAGTG
>Z27kG1_11238
TTCCAATCTCCCTCCCGATCCGCCCATCCGCCGACGCCAGCCATCCATGGACCGACGCCT
CCGCTCCCCGGCGCGCCGTCCCGAGCGCCAGCAGCTCGCGGGCAGCGGCAGCCCGCACCG
CTTCCTCCGCCCGGGCGCGCTCGCGCGGCTCCGCGACTCCAGGGTCCTGGCCCGCTCCCT
CCGCTGTGCCGCGCGGGCGTGGGCGCCGCCCTCCTCGCCTCCTCGCTCGCCCGCGCCGCC
CGCCGCCTGGGACGGCGTGCCATGCTTCCTCGGGCCCGCCTCCGCCACGAGGGGGATGCG
GTACCCGTTGCGGAAGAAGCTGGCCGCCGCCCGAGCCGTGGTGCTCCTGTCCCCACCGCT
GGATGTCGTGGAGGCGTTCATGGACGCGTTCGCGCCAGCGGCGTCGCCGGACGTGGTCGC
TGCGCACTGAGCGAGTGAGCGGTAGCTTTTGCGCTCGGTGCTCGTCGACATTCTTGGCAT
TATTGCCAAGTTATTAGATACATATATGGTATATTATATATAGTGTGCAGACGGATCCGG
TTATGTTTCTGCTAGCTTCTTGTATGGATCTAGAATTCGTATAAATCTAACTATCTAAGA
ACTGTTGTTCCCAGTGCGTACAGATTTCGTTTGTGCTCCGATTTTTATTCT
>Z27kG1_15730
CTTGGTATACACGTCTACCAAATGCCTTCATCACACAAACCGCAATTCTAACATAACCTT
CGCCTCACACATACATACACAACATCAACCATATTGCAGGAAGAGTAAACCATAACTGAA
CAACCTGGTGGAATCACACCCGAGTCGGGCATGCTATCTACGGGTTGGGCATTTTGTCGA
ACAAGTAGAGCGCGAGGCGCGGAGTCGAGTAGTCGACAAAGGGCTGCAAACAACGACACA
CTGGTTCAAACATTTTATCGAGCATGCTTAGCACGAGACGATGAGGACAGCGAGGTGTTT
GCCGGGTTCGACGATGTCACGGCTGAGGCTGCACAGATCGAGGACGCTGCTGCACGCGAC
GACACACGGCGAAGTCCCAGCTCAGACGTTTCTCCGAACACCATCACAAATGCCCAAACG
TCGCCGCGGAGGAGCTCGGCGTGGAATAAAGACGGCGACCCGAGCAACACGACCGCAGGC
GAAGCCCTGCGCGCACGCGCAGAGGGAGACCGAGCGCACGCAGCGGAGTCCGGCAGTCTG
CAGCCTGGGCGCGATGGCGTCTGCGGCCAACGTCAGGGCGAGGCAGGCGGCTGGCGGACT
TCACAGGGGTGGCAGACGGCACTTGAGGCTGGACCGACGGCGAGCACCAGAGAAAAGCGG
GGACGACGACCAGGGAGCCGCGGCCGGACCTGAGGGAGATGAGGGAGGTCGAGCGCAGCA
GACGACCGACGTGGTGCAGGACGCTCGGCGCTAGAGATGAACAGCGGTCGGATGGTGTAG
GAAGGGATGGCGTGAGGGGGTACGACAGCTAGGGAAACTCGCCTGAGCGCGGCTCGCACG
GGGAGAAGACAGGGTCGTCACTCGACGGCTTGAAGAGGATAAGGACGACGACGAGTCGGC
GAGACCTGGTGGTGCGGTGAGGGAGGAGCAGAGGGGGCGCGGCAGGCGAATAGGAGACCA
ACGGCCGGTCCAGCGGCACCGGCGAGGTCCGAGCAGGACACCATGGCGGCAGTCTTGGGT
GCGATGTGAAGGTGCAACGTCGGGGAAGACGGCGAGCAAGCGCAGCTGGCCGAGCTAGGA
GAGGGCGGAGGCATGGATGGCCGGCGGTGGCCTACTGGAGAAGATGGATGGCCGGTGATG
GAAGAGCTGAAGAGCACGACGTTTGAAGATAAGCCTGACAATAGATAAGAGTAGTACCGT
TTGTTTGGATTATAATATACTTAAATTATACAATCTAACTTAAACAATCTAGCAGGCAAG
AGTATATTTATTTCAGCTTATAAATTATATAATCTGAACTATAATATAGATTATATAATC
TAGATTATAATCTACTATATGTACCTGT
>Z27kG1_17452
CTGGCATTTCTTCTTCCCCGCGCGCGCTTCTTCTCCCGTGCGCGCTCCTCTCTCCTCCCT
CCACCTCTCTCCAGCCGCGTGCCCTCCCTGCTTCTCTCCCTCCTCGGCCGGCGCTCATCT
TCCATGGCGCTCAGTCTCTGCTCGGCTCTCACGATGTCTCCATCTCCTCCCATCTCCCTC
TGCCATCTCCTGGTGCCGTGTCCGCTGCTTGCCCCCATGGCGCGCCCTCCAGCTCAGAGC
TCCTCTGCGCGCCGCAACTGAGCTCCTCTGTGCGCGCCGTCCAGCTCCAATTTTCCTCCC
ATGGCGCTCGGGCTTCTCCTGCTCCGACTGAAGCTTCCTCTGTGCGACGCTCCTGTTCCC
TGGCTCGCCCCTCCATGCGTCCTTGGCCTCTGCTCCTCCCTTGCCGCGTCTCTCTGGTGC
TCTGCGCTGGCCACAGATCGGAGCTTCGCGCGCGTCTTCCTCACTGCTCGCCCAGCTCCC
CGCTATGCCGCGCGGTTTCTCTGTCTCTCTCTGCTCGTCCGGTCGGTGCCCATGGTCGGT
CTGTGTTCGCACCCTGGCCGAGCTCCATGCCATGGCATCTCTCTGCTCGCTCCTTCAACT
TCGCCGATTCACCAAGCTCTCACGGCGCCCAGCCTCTGTGCCGAGGCCTATCAACTCTCT
CACCCTCGGCCGGCGCTCTGCCCAATCCCCACTTCGGTCACTTCTCCCTGCTGCGTGTGT
CGAGCTCCTCTGTTGCACGCACGAAGCTCTCTGCTCGCCGAGGCCGGTTCCTTGCTCGCG
CCGCGGTTCTCTCCCAACTCCCTGCCGCGTGCTCCTCGTCCGGATCGGCCGCGACCTCGC
CGTCGTTCCTCAGCTCGCTGCGCGCACTGCTCCACTGTGTCGATCCGCATATCTCCTTGA
GTTCGTGCGTGTGCGCAGCTTCCTCAAGTCGTCGTGTGCCCAGCTCGCCGGTCGAGCTTC
TCCCTCGCGCTTGGATCCGGCCGTTAACGCCTAGCCATATGTTCTTTTTCCCCCAGCTCG
TGGATGTCGTTGTTCCGTGTGCTTGGCCTTCAGAGTTCGTCGGCCATCACGACATCCCCG
ACATCCCCGTCTATCGCGCCATGCTTTGGTTGTTGATCTGCGCAGTTCCTATTCGACAAT
CGGTTCCGTCTCCGTCGAACTCATATTCGTCATCCCGCCAAACTCCTTCAACACTGCCCC
ACCCCGTCGTCGTTGTTCCGTCGCCTCGCTTCGACGCCAGTCCCTACGTGCTGTCTCCGA
CTTGTGTTCGCGTCGACAAAAGAATCCCAAGAAAATATAGAGAAGCAAGCTCCTGGTCGA
TGCCCAAGTGCTCGGTGAAAGGCCAGAACCAGAATCATCGTCGTTTATGCGGAGTTCTAC
TTAATATAGAGAGATTCCAAGAGTTGTGGATGGAAAAGAAAGTGAAGCTCCATTCCATAC
TCGTCAGTTGTTTGATCGAAGACTTCAATCGAAGACTGTCATCGTTCCCGCAAACACTGA
ATCAAGTTGATAACGGTGAGCTAAATCACTATTTTTACTATAGATTTTATGATCGTGAAA
TAAGACGCGTAGTTTGTGTATGAAGTTTAAGTTAGAAATACCAGTGATGCGAGGTGTGCT
TCGTTGTATTTAGTTATCAAGTATATTTGAACTAGTTCTATTTTGCAGAGTGTAGTATTT
CGGTGATGTGTAGGTTAACTTTAGTATTTTATGCAATTATCGAT
>Z27kG1_12308
GCCGGACGCGTTCATCTCCGGCGCGGTGTCAGCGCTCGTCGTCACGCCGGAGCCGGACGC
GTTCATCTCCACCGCCTCTTTCGCGCCCGGCGTGACGACGAGCGCCGACCGCGCGCTAGA
GCTAGACGCGCTCACCTCCGCCTCCTCTTCTGCACCCGGCGCAGACCCAGACATCTCCAG
CATTATAGACGACTTGGAGACCTTGTTCGTTGCAGGATCGGGCATGCAAGCGATCGGCGA
CAGAGGCGTGCACCCCGTCGACGACTTCTATCCGGACCTATTCCAGGCGTGGCGAGAGGA
TGTCGCGTCGCGGGCGTGGCGAGAGGATGTCGCCCCGCGGGCTGGGCGAGAGCATTTCGC
GTCGCGGGCGTGGCCACAGGATGTCGCGCCGCGGACGTTCGGCTACTACGACATACCTGC
CGCCGACATCCCGCTCTGTTCGGAGTGCCGCATCCGATCCGCACAGATCGAGGCTAGACA
TTACGACCATTTGGACATCTGCGCCCGGTGCTACGCCAAAAAGTTCGTCTGCCCGATATG
TGGCTATGATTTGGGAGTGCCGCCTTCGACCGGCACACATCGAGGCTAGACCTTACAGCC
GTTTGGTTCGTCTGCCCGCTGCTTATTACCTGGCTACTGTAGCGTTCAGATACGCATCCA
TTCTTGCTGGTAGCATATTTGCGAATTGCAAACGATGCTCTGTTCTGTGAATTGAATTCT
TGCTGGT
>Z27kG1_18253
GTCTGATGCCCTTTGTACACATGTATATATATGAAGATCCCTGCAATAAACAGACAACAC
CAGTCATTTGTCTCATTTGCTCTTGTCTCTCCACTGATTACCACTGAGCACTGCAAGAGA
TTGCAACACGTTATCAGCACTGTCTCAAGGGAGAAATCAGAGAAGGGGAAGAGGAAGAAC
ACGCTGTTCTTGACAAGAACAGCAAGATCGATCTGCACATCAACAGCAAGGTATGGAGCA
TACCGTTTCCATACGCATACGCCGTATGCGCGAAGTTCTTCATATTGTTGATGATGCAAT
GTTGGAAGCGTTCACCGTTGGGCAAGCCACTGCACTCCCACCGGTGCACGAGATCCCTGA
ACGCCGTGTGCAAGTGCAAAATGTGCACTTCTGCGTTCTCCATGGATGGACAGCGGTGGT
TCCGCTGCCGGTGGTGGAGTGTGGACTCCCCACTGCATCCCCGTCGCCACCGGCGCCGGT
GTTTGACGCGGGATCGTCTGCATCGGCCCCTATGGATGTCGATTTGGCAGCACCACCACC
GCCTCCGCCCACTGCAGCAGCAGTTGCTCGTCATTCGCCATCTCCACCAGTGCCTATGGT
CGTCGGGACCATTGCTGCCCGTCGTGGACAGCCCCCTCGTGCCGTCGATGCTCCGCGTGG
ACGCATCATCTTCACAGGCCATCGCCCAAATGGGGTGGCCCCGTCTTCCTCCTCCAATGG
GAGGGCCTAATGGCCCTCGATCCGGCCGCTGTGTCGGCCGTTTGGGGGAGGGGGGTGGAG
GAATGGCGCTGCAAGCCCAGTGCTCTGGCGTGGCACTGCTCTCCGGCATGGAGCAAAGGA
CATGCAGTGAACCTGCAATGTCGGCCCCGACCCGGCCATGGCTCGTCTGCCAGGCTCGGC
CGCGGCCCCCTCCCTGGCGGCGCTCGACGCAATGCGACGGCGAGGAGCAGTGGCTCCGGT
CAGCGGCTCGGCGCAGCCTCCTGGAGTCGCGGGCGCAGGACAAGCCCGGCGCGCGCGCGA
CTCGCGCTCGGCGCGGGCGCGGTATGGCCACCTCCCGAGGGCGCTCGGCAACGGCCGGCG
CTTGGT
>Z27kG1_11698
CAATGCCATATCAAACCTCGATGGCATCGACTTGGATGGTAGACAGATCCGAGTCACGGC
TGCGGAGTCAAAGCCGAGACGTCAATTTTGAGATTATTTTCTTATGGGGGTTTAGAGGCT
GATAGTGTGTTTCAAAACTTTTAGTTTGTAGTGTCTATTCTTTCCTCCATATGAGTACCA
AGAAGATGATAATGAGAGACTGGCTGTGAAATGGCTGTATACAGGAAGACTTTTCCCCGC
TGGAAAGATGCATTTATTTGTTTCAGCTGTACCACAAAATTGGCAGTTCAAATTTCCCTT
CCATCTACTCACTTTATTTTAAATTATAAGAGAATTTAGCTTTTCTAAATACTAGCTTTT
GCTATGTGTACGCCATATGTAGATGTATAGGAAAAACAATGTTTCTGAGATATTTAAGAA
GGACAACAACTAATATGCCAGCAATC
>Z27kG1_02681
CACGTCTCTCTCTCCCCAAGCCGCTCCTCACCAAGCCCATCTCAGCCGCTCCCTCCAGCC
CTCACCTCGCCGGCCCTAGCTGCTGGTCGCCGTCGACCGCGAGCTCTCCAACGCAGGCGG
CTCGCTGCGCCTTCCCCTCGCCGGTCATCCCTGCTCCCTCGGCTTCCAAACCATGGCCGC
CTCTCCTCCATCTCCTCCCTCCCCAGCGCCTCCCTCTCTGCTCCTGCACTCGGAGCCCAG
TACTCCAGCTCGCCAACGCTCCCTCCCTGCTCACCGGCCACCAGGAAGGTCCGAGCTCGC
CCATCCTCTGCTCGGTTTCAACTTCGGTCGTGCCTGCAGACCGCTCCCTTGCTCCTGCAG
CTCGCCCCATCCCCTGACTTGTCGTGTCTTGGGCCGTCACGGCACTCTCATCTTGCGTCG
TCGCCTTATTGCTGTTCTGGTGAGGCCATGTCGTTCTTGTCCTACTCATTTCCCTACCGG
CATCAAATCCTTACTGTTGTTTATACGTATGTTTTTGTGTGAGTTGGGAGGTGGAGAAGA
AAGGAACTCTAGTGCATCACACACCTTGTGCTTGACGAAATGTTTGAATCAGAATTTATC
ATCGCATCCGCAATTTGGTTTAATCATGCACTACGGCATGATTAATGGAGTTACTGAAGA
AGGGCACCCAATTCAATTGCCCCCGGTTGCTGATCGGACATTTCATTTGCTCAAACAGAA
GTTGGTCCAAGCTCCTGTTCTAGGTCTTCCTAACGACTTCAGCAAGGGTTTCGTGCTAGA
AACAGCTGTCTTCATGCAATCGAAGAATCTCGTGGCTTATTTGAATAAGCACCTTTGTCC
AAGAAACCAAGCTTCATCGAGGAGTGTTTGGCAATCTTTATGGCAATTATTGACGAATGG
CGGCCATACTTGCAGCACCGTCAAATCGTGATTGTACTCCATCTTACTGAGCAGAGGGTG
ACCTTACGTTTGTAGCATAAAGTCCTGCTCAAGCTCATTGACTTGCATTATCAAATTCGC
ACAAACAGGCAACGGCTGTACCGAGCGACTGATTTGGCACATATATATATAAGCCGAGAC
AGTGGGAGAGGAGAGCTGGACAACAGGCAACGAATTGTAATTGAATCTTCTGAATACTAA
AGGAAAGCGGTCACATCCCATT
>Z27kG1_14108
CAACCGCAGCCCGGGATGCGCTCCACCCCGACCGCCAAGCGCCTGTCGCCGCCCGCGATG
CGCTCGACCCCAACAAATTCTCTCACAAGATCTGGCGAAACCCATCACCTCCGCTCTCCT
CCTCTACCCTCGGGATCCTGGTGGCCAACGTCGTCCTCGTTGGCGAGATGACCTCCAAGC
TCCACCAGACCTCGCGCTCCACCGACGACTGGAGGCCTCTGCCCCTTCGGGATCTCCTTA
TTCACAAGGCGTCGAGGCCGCCGTCGACCACGTCATGCCGCTACGCTAGGAGGAGGCGTC
GACCAACATCGGCTTCGCAGTGGCCTAGGCGTGCCGTGCTGATGTGCTCCGCCGTTTCGC
CCGCCTCCCTCCCCAAAGCTGCTTCTAGGCCGTCGCGATGGAGGCAATCAGCAACACCAG
GTTAACCCTCGAGATCCTGGTGGCCGACAGCGTGGTCCTCGTCGGCGAGATGGTGACCTC
CAAGCTCTTCCAAATCTGGCACTCCGCTGACGTCCAGAGGCCTCCGCCCTTTGGGATCTC
CTTAATCACAAGGTGGGACAAGCACCACGGCTTCTAGCTCTACTTGAGCGACCCAGCTGG
CAACTACGGCGGGTGGAAGGTCGTCCCTATTGGGGCCAACAGCCAGTGTGCACAAGGGGG
AACAGAGCCGTGTGGCTTCTGGTGCCCGTTGAGGAAAGGTGAGGCGAGGTGCTCACCATG
CACCTCAAGGTGGATGACCTCACGTGGCCATATACGCCCTTTGTTTAAGTTCTTGCAGAT
CAACTTTATGCAGAGCTTGTGGAACCTGAGAAGCACATGCAGATATTCTCTCGTAGGAAA
AATGAGGTAGTGAGATGTTACTTGGAGAAATGGTATCTAAATTTGTGTTGCTTTCTGTTT
TGAGTTCTGACCTTTCAACTTGCAGATGCTAAACATACTAAACAAGTGTGAGAGAAATAC
TACAGACATTTACGAATGTCACACATTTTTTCTAATACTGATTCATATCATATTACAAGT
ATACTCTACTTATATTTCCTTTATTTTTAGCGGTGGAGTTCAATTGTATCTTTTTAACAA
AATATAAGGAGTTTCAGTTCAGATTATGCACTTTTCATGTTCTATCTATTTGCTTTGTAA
ACAGATTTACCAAAAAAACTCAGAAGATAGGCATGAGAGCTATAAATATTCTTGGAATAA
AAGGTGAGGCTGCATGCACTTGTTTGGATCTCATGGTAGGAAACGAGTTGTTGCTGCTAA
TTTTCCCTAAAATAGGAAAGGTAGGGAAATTCTTTCTGGATAAATTATATGGTATGTCCA
ATCCGTTATTTCGCGACTACGTTGATGATCCGTTGTTACCGCAGTAAGGATTCTACAAAT
AGTATGGCTCTTTTTATCCTTGATTGATGCGGGGATTTATTAGGAACTAGGCAAGAAAGT
CAGATCTTTTATATAATCTTGCTCATTCCGATTTTTGCCCTACATCCTGATTCGATATAT
AGTGAAATATATTTTGGACTTAGTTCTGGGAGTGAGGGGATTTTTATAAAAACGTGTATG
AGCCCAGTGAGGAGAGGCCATGAAGGTTCTAGGAGTGAAGGGATTAGGATCGGGAACTGC
TGCTGCATCAGGCGCAACAAGGCAATGAGGAGGATGTGTTTCAGGGCAATGGGTGTTGTA
GGAGCATTGATATAAGTGACGCCCTCACTGAAGTTGGTCTGACCTGCCTTGAGGTCCTCC
TCACCAAGTGAAGCCTCGCCTCGGTGAATCAGGAAGAATGCTTTACAAATCCGAATATAA
GTTCAGTACGATAGTGCAAACAGAGAGCATCAGCTGTTCGTGCTATCGGTTTGGAAAGAA
CATGTGGAAAGCCAATCTCGGATCTTGCTTCCTTCAGGTTTCCACATTGTAGACACACAA
GAGTCCAGCCTGCGACAAACGCTCCTGCAGGAGATTGGAGCCTAGATCCAGTTTGCTTTG
TTGGAAAACTTCAAGCACCTCTAGACGGAAGGAGATTGGAGCCTAGATCCAGTTTGCTTT
GTTGGAAAACTTCAAGCACCACTAGACGGAAGTTGTCTGCACTGAAGATCAGGACACGAA
GATCGCGAGCTTTAACAAGGCTCGCCTTGTGCGGAAGGTGTATTTCAGTGAGATCTCCAA
GATGAAGCATTAGGGGGTCAATCGCCCCAGATTTTACGCGTAGCTAACTTAGTAGGGCAC
CCATAATCCATAATTTATTCTCTGTAGTTGTAGCAGCGACATAGAGGTGTCATTCTGTAG
CACATTGTGTAACATGTAGGAGAGAGAGAAACACATATCCCCATTCTTTCTACTGAAACA
CCAGAAATAGTTGCTCTTGCTCCATAATTCGTTAATCTGAACTTCTGAAGCCATGCCAAG
GCCTTATATTGATCCTCTGTTGTCATATTGATAAAAATAGGGCATGTGAAACCTTTTTGC
ATAACAGTATAACACATATTTTATATATA
>Z27kG1_08840
CGCAGCTTCCTCCTCATTCCGGTGACGCAAGGTTCCCTAGCAACTTCCTCAGCCATCATA
ATCTCTTAGACTCCTCCTGCACACGCACAGGCTCTAGAATTCTCTACGCATTCCTTCACC
GCATGTCGTCGGCCATGTGGTTGTGTGCTCCTCAGCCAATACTTTGGTACGATGCTCAGC
TAGTGGATGAGCACAATCAAGTCGCTGGTAATTTTTTTAGTTGTCGAGCTCGCCGGTGAC
ACCATGGCCGGTCGTCCCTGCTCCCCCTTGCCTCCCTCCGCACGCACGCCAGCCGTGGTT
CCAGCTCACATCCCTGGACGTTGTGTGGTTCCCAGTTCGTCCTTGCAGCTCGGCCATGTC
CTCTTCCTCCCTGCTCAATTCCCATGGCCGGTGCTCTGCTCGGATTCTGCCCGCCAAGCT
CCCAGCCGAGTCTCCTCCCATGGCTTGAGCCTCCCTGTTGCTCGCGTCGTGGCCTGGCCC
CAGCTCCGGCCCGTCGCGGCTCCTATGGCGCTCGGCCATCTCTGCGCCCGTCCATGGTGG
TTCCCTGCGCGCCTGAATTCTGCTCGGTTCCGTTTGCCGCGCCCCTGCGCTCGTCGCGGT
GCTCCAGCTCGGATTCAGTCCTGCGCGCAGCCGCTTTTCATCTTCCTGCTCAGCTCGCTG
CGCCGAACTGCCCAGGGCCGCGCGCCTGGCTCGACCGTCTCTAGCTCGCCTTGCTCCCTG
CTGCTCGCCCGGTCGAGCTCCCTGATCGCCACGCCGTGAATTTTCCTGCGCGCGCATGTC
TCCTTGCACACGCCCAGCACCCTGGATTTCCGGATCTCGCGCGCCCCTGGCTCCTCTGTT
GGTCGCGCGGTTGTTTCCTGCTTCCTGCGCGCGCGAGCTTTCCATCCATTTTGCTCGCCT
CTGCTTCTGCTCAGAATTCCCATGGCCAGAGCTTTCCCCTAGCCCGGATCTCACCCAGTC
GCCGAGCTCGGCTCTGTCCATACTCTAGCTCGCCCCCTCTGTTTGCTCTCGCTGCTGGGT
CGGGTCTGCTCGGCCGCCGAGTTTGATCCGCTCCTCTGCACGCAGTTCGCCCCAACTCTC
GTTTGTAGTGGTCGCTAGTCGTTGACCCTGCTCGGATTCCATCTCCCCAGCTCGCTCCAG
ACTGGATCTCGTTGTCGTTCCGTGCGTCATCAAGAAATCGCAAGAATCGAGTGAAGACGA
AGCTATCAACGCGATATTCACCAAGCGCAGGACAAATTGCCTGGATCGGAAAATCGCTAC
CGATCTCGCGGATTCGTGTCAGCTGTTGAAACGGTGCGATAATTAATCACGTGATGCGGA
AGATGACTCAAGTCGACCCCAAGCGCGGGCTACTTCGCATGGAGATGTTGATGAACGAAC
CTGCCTGATCAAGTGTTAGGACAAGGATGATCGTCAAGTGGACGTCGTCTAACAAACACT
AACATAGTGTTACCCAGGGTATAGTTTTGTGCTGCTGATGATGTTGTTAAGTGCCGGTGG
GCTCGACCTTCTTATAAGTCTAAGTAGTTCTTCTATACTTCTTAATGAGGATGGTATATA
TTTCAAACTTATACTTTTGTAATCACTCCGATAAAATAATGTAAAATTTTTGTAACCTGT
AAAATTTGGTAATAAGATTTCCGCTGC
>Z27kG1_13732
CGACCAATTTGCCTCCGTCCAGGCTTCGACCGAGCTCGTGAACCTCCTCCTGGGCGACCA
TCGCATTGAATGTGACGCTCGTGAACCTCCTCCCGAGTTCGTGAACCTCCTCTCACACGC
CAATCCCCTTACTCTGTTGTGCCTCCGCCCCCTCCCAGCATCTAGCGCGCACTGCCATCC
TCTGCGCCCCATCGTCTACCGTGAGGCATCCATCCCTCCTTCTCCCACACACTCGGATCC
TCCGAACACGCCACCAAGCTCAACGCGATGGCCGCACCCCGCCTCCCTGCCCCACCGCCG
GCGAGGTGCACCGTCGCCACCAGAGGACGAGCACGAGCAACAGAAGACCTTGAGGAGAAG
CCCACCATCGAGGATATGTCCGTCTTCTCCGCTGCCACTGTGCCGCCTCGCCCAGCCACG
CAGATACGTGGATTTGATCCACCACCAGCTCGAGTTTTTGCTTGGCATTGCCCTGGAGTT
GGATGCATTCAAGTATTGTAAGATCCTTCTTTTTTGGTTATTTCCTTGCATAAATATCAT
TTTGCGATGATGTTTTGTTAAAATACTACTGATTGCCATTACACCGATAAGCCCAACTAG
GGGATGACTTGATAACCTTGCTTACCAATATTGTTATTATTTGATTAGTGCAAATAGTTG
CTTCATATGGAGGATGCACAGGTGCAAACAATCTTGATAAGAATGGTAAACTAGACTGGT
ATGCCAGACATGTCTACTATTTTTCACATGTTTTTAGTCACCTGTTTGAGTGATGGTGAA
CCTTACAATGACACCTGACAGAACTATCTCAATCCCGCGTTTATTTTAGAGGAGATTTCG
AGTGGGTGAGCGCGGCAACGACATGTTGACAGGAGACGGCGGGAAGCGCTCGACAAGCTA
ATTAACTTGAAAGGAGAGGATCACGGTCAAGTCAGTCGGGATTAAGAAAGAGTTCGATGC
TGATAGGGTCTTTGGGCAGGAGTATGCACAAGGTAGCCTCAGTGATAACTTCTTTGCGAT
CATTGTGCCGACTGAGTACGATTGTTTAACGGCCAGCACTAGGAAGAAGGAAATTGTTGA
TGTCATAGTTAAGGCTTTCAAGAGCACATGAGTATGAACCTGAGGTGGCTTGCTGGCGTA
CATGGAGTGGTGACAGATTGCATGCTGGTAGTTGATGAAACTGGTGGGATATTTGAGAAA
GGTGGAATTTAGATCTACTGTAAGCAGTGGGAAAAGTAGGCTATTTCCTGTAGAGGTTCT
ATTTAATAATGAAAATGGAATAGGCATTGAAAAAACAAGAGATGAAGCTCAAGCTCAAGA
TGCTGAGAAAACTCTCCAAAATTTAAAGAGTGAGTACATATCCTCTACATCATGTGTACA
CCATGCTTTGTGATGTGCTTAAAAAAGCTTTAATAGATGTTTTTAGTTTC
>Z27kG1_12733
GCCCTGCGCCGCCGCCAACGCTGCAGCCGCAGTTGCCGCAGGCGGGAACTTGGACGTGCT
ACTCGCGACTGCTCTCATCTGTTCCCGCGTAGTGTTTGGGTCGCACGCAAACCACCTGGT
TTTGCATTTATTGATTTTGACGACAGGAGGGATGCAGAGGATGCTATTCGTGATCTAGAT
GGTAAGAATGGATGGAAAGTTGAACTATCTCGTAGCACCAATGGTCGTGGCAGTCGTGAT
CGGCATGGTGGATCTGAGTCAAAGTGCTATGAGTGTGGTGAGACTGGGCACTTTGCACGT
GAATGTCGTCTGCGCATTGGCTCTGGAGGTCTAGGCAGTGGAAGACGTCGCAGCAGGAGC
AGGAGCCGCAGTCGCAGCCCTAGATACCGCAGGAGTCCGAGCTATAATAGAAGGAGCTAT
AGCCCTCGTTATCGTTCTCCAAGGCGCCGTACTCCTTCACCGGCTCGTGGACGCAGCTAT
AGCAGGTCGCCATAGTACAACTGTGACAAATATGCATCTCCCTCGTTAACGGAGTAATGA
TGGCAGATACTGGTGTAGCAGGAGCTTGGCCTGAAGCCCGTGCCTGATTCTTCTCTGTGT
GAGGACTTGGTTCTTGGTTTGGCTGTGGGGAACAAATTTGGAACTGTCGTCAACTGCATG
ACTTCAGTTCAGGCATGTTCTGCTTAAACGACTCGGCCAACTACGGCTCTCAGTTGTAGT
CTTCATGGTTTTGTTCCTCCATTCTTGGCACGTCCTTATCTGCAAATGAATGTCAACCTT
CCATTACTATCTGCCTGCGATGTTTCATCATGAAATTCTTCACCAAAGATGCTACTTCGT
CACAAATTAGTAACATTCTTTCCCCCATATAGTTGATATGGTTTGAGTGTACTGAGCACT
AACAATTGCAGCTCATGAAAATAAGGCCCTTGATTTTTGTCATAGAACAAGAGCGGCTAT
TTTAATTGCAGCACTCACATGAAAAT
>Z27kG1_04495
TTGTTTTGATCCAAGCATCTGGGATACTGTTCATAAGGACAACTTTGTTCTCCATTACGA
AGCAGTGGAGAAGAGACCTGTCCTTCCTTCTGCTGGCCAAAATATTAGGCGAGAACTATA
AGGTAGCATGCTTCTATCATATATAAAAGGAATGTATAGTTATGTGTACGTTTGACTAAT
TGACTTCCTTCCCTGATGCACACATATTTGCCCTTGCTGCTTGCCCTAGGTTCTCCTGCA
TTTGAAGTTAATTTGGTTTGATCAGTAGCTGTTGTCATGGATGGGCTGAGTTCATACAAA
ATGATTCTATAAGAACTTATGACCCCCAGGTGGCAGTTGTAGAAATGTAGCTGAGATTTA
GATTTTCTTCATAATTTGTTGGCATTATTTAGTAGGGCCATTGTTGTACCAATGTTGTGA
CTTGATTTGTTGTTGTTGTTGTTGTGACGCAGTCACCGTGATGATAATAAATGTTTTGAC
CGTTATGAGTCAGCATG
>Z27kG1_13264
CCCCTCTGCAGCTCTGCTCTGTTTGCTTACTCTTCCCTTCCATGGCGGCATACGCCGGAA
CCCTAGTTCCACCCTTCCTCACCGTCCGCCTCGCGGTCTCCCACCTCAGATCCATTACCC
CGGGGTCCTACTCCCTGAGCCACTGTCTCCCCCGCCTCGCGGTCGCCCGTGCGGCCTCCC
GCGGAAACGGAGACGGCGACGGCGGGCCTCCAGCGGAGGGGGAGAAGGAGCGCCGGCGCT
CGTCACTCCCAGCGCTGTCGGAGATCCGGTGGGGGGAGCTGCTATCCCCGGACCCCACCA
ACGCCGTGGCTGTGGTGCTCACGGGCGCGCTCGTATGGGCTGGCGCCTCACTGCTGCTGC
AGCTCGCGCTCATCTCCGCGGCAATCTTTGCCGCCGCTGTCAAGTACTCGTTTGTCGCCG
CGCTCCTGTTATTCGTCCTTATCGCGCTGCTGTGATCGATCCGCCTTAAGGAAAAAAGCT
GTAAATTCGCACGAAGCATTCGGATGGAAGATCAGGTAGAGGAAAAAACAGAGGATTTCA
AATGTTTCCATTTTTGTATGGAGCAGTAGAAAATATTTGTCTGCCAGTGCCAACTGCCAA
GTGCTTAAAATTTTTCTGCACACTGAGATATTTGGATTGCAAATTAGTCTCAGCAAACAG
GGGATACCTAAGAAGAACAACCAGAATAAAGTGCTGTTCAATTCAAATGTTTATTCAATA
TACAAACGTGCTATCTGAAACCAGAATGATGAAAATATCAATACATGGGTGTCTTACAGA
CAAACACACCAAATAACATCAACACCAGTTATTCCAGAATGACTATATTGTAGATTAGAA
ACTCTCATTTGTGTTGTAATGCATCAAATATGAAGACCTAGAAAAGACCAACGACAACGA
CGATGAAGCTTTTTCTGGTATCAACCTAGCCAATGGAGATGAAACCAGAAAAGACCAATC
TGTTGTTTATAAATTCATTGTGCTCATTTTCCTGGCAGTAAAAAATGAGCTTGTCAGTTA
CCTGTACCATTAGCATCTTCTACTTTTCTAATGAAAGTATGACCTTTATTTGCAATCAAA
TGGAGAGTGTGATCTGCCCCTTGTAAAATTTGCAATCAATGAAGAGTATGATCTGCCCCT
TATAAATGTGGAGTTTGTTTTGGTAGGTACTACCTTTTGAAGTTGGGTGGTTTTCAATAA
AGCCTGAATTTAGGATTCAGTTTTGTAATTTATATCTTCCTCCTTATTGCAGGTTTAAAA
TTTTAATTTGTAGTTCATGATAGCTATGCATGGACACAATAATATGTAAGACTAAGTAAT
GACCATTTGCCAAGGGAATACTGCAAACTGTCTATCTAAGTATCTATTGTTACCTTC
>Z27kG1_05574
CCATCCCCAGCCCACCGAGCTCCCTCCATCTTGCTCCCCATGGCCGAGCGCCCTCCCGTC
CTCCAACTCGCCAGCGCTTGGCTTCCTGCTTGCCAAGTCCATCTCCCTCCCTAGCGCTGT
CCCACCTCCTGCTCCTCCACGGCGCTCAGTTCCAGCTCGCCGGCTGTGCAACTCGCCCAT
GGCGCCCATCTCTCTGGCCGCGACCTCCCTGCTCCTCCTTTCCCCAGCCGCGGTCTTCCC
TGCTCTAGCCCAGCCGAGCTCGTCCCTGCGCGCGTGTTCTCCTGCGTCCAGCCGAGCGCG
CGAAACTTCTCTGCTCACGGCACTCCCTGTCTGCTCGGCCATGGTGAAACCCTCCTTACC
ATGGATGCCGGAGTTCCTCTGCTCGTTCTCATGGCCGCCGTCGAGCTTCCGGCGCGCGCC
CATCTCCTCTGCTCCCCCGCGCGCGTCCTGGGACTCTCCATCGCGCCGATCTGTGCCCGG
CCGTGGCCGTCGAACTCGCCCAGCTCGGATTTTTGCTTGGTCGCCCGCCGTTTACCAGTA
CCGTGGTCTCGCTCGGACGCGTACTGTCAAGATTGTTCCTGCACGCACGCCCTGGTACCC
CTGCTCGCTGTTGGGCCGACCGTCAGCAGCTTCCCGGCCTCCGTCGTGCTCAGCAGCGAG
TAATTTATGTCGGAGCAGTTACTGAGACGCCCTCCTTTGCGTCGTGCTCGCCAGATCAAG
CCTCGCGTCGTCGATTTGCGCAGTTCATGTTCGGCAATCGGTTTAGTCTCCGTCGAACTT
CTATTTACCGTGACGCCGAGCTCCTTCAACACTGCCCCACTCCGTTGTCGTTATTCCGTC
GCCTCACTTCGATGTCAGTTCCTTCATGACATCTCCTACTTGTGTTCGCGCCGACAAAAG
GATCCTAAGAGAATGTGGAAAAACAAGCCCCAAGTTGATGCCTCAAATACTCGACGAAAA
GCCTGAACTATAAATTATCGTGGTTCTTGCAGAGTTCGCGTCGAATTTAATTTTGGATGA
GCTGATTTGCTACTACTATTATTTTGTTTTAATGAATAGATTGATAGATATGTAGGTTGC
GATGATTTTTTTTATTTAGTATAGGTACGCTTAGTAATTATGGCTAGCTCCGTTGTTGTG
TCCGTGTGCTGTTACGTGACAATATAATTGTTTTTAGAATAATGAAGTAGTTGAGTCAGA
GATTGAGGTTTAAATTTTAGATGCATAATTATGCAAAATATAGAGGTAGACATGGATGCG
ATGTATGATCTAGTTAATGACGAGACAGATAAGTTTAATATTTTAATC
>Z27kG1_16313
CTCCTCCCTGTTCCCTGTTTCTGCGCGCGCTTAGTTCCCATGGCAGCTACGCCCTTCCTC
TGCTCGGCTGCTTGCAGCGAGCTCTCCACCGCCCTGGATTTCTCTATCTCCCTCACGGCA
CCCTCCCTGGCGCTCGCCCTGGGTGCCGTCGTCTAGCTCGGACCCGCCCCCAGCCGCGCC
TCTCTCGTCAAGCTTCATGACGCACGATTTTCTCTGCCCCAGCCCGACATTTTTCTCCTG
GTGGTCGAGCTCCCTCAAGCTTCTTAGTTCGTCCGCCCGCGAACGCCCATGGCGCGGTCG
CCTCTCTGTGCACGCGCCGTCGCCCTGATTTCCTGCTCCCTGACTCCAACTCAAGTTCGC
TTGACCGCGTGTGCCCCTACGCCGCACCCTGAAGCCCCCTGCTCGGCGCCCGAGACCCCT
CCCATGGATGCTCCCAGCCGAGCGGCTCCCATGGCGCCTGATCCCAACGCCGCTCCTTTC
CCCCAACGCATCTTCTTCACTAGCGTGCCGTCCCTGCTTGCCCTCTGCTCCACCGAGCTT
CTGCGTGTTCCATCTCCAGCTTGCTCCCCTGCGCCCTCCTAATACTCGCGTCCAGATTTT
TCCTCGCCTTTGGTGCTCGTCCAGCCCACCCGTCCCTCCTCTCTCCTCCCCATCTTCTCC
CATGGGCGGTGCGAGCTTTGGCTCGAGCTCGCCTCTGCTCTTGTGCTTGGATTTTGCTAG
GCCCGAGCAGCTTCCTGGTGCGCGCCCGGATCCTCTCCTCCCTCCGCTCGGTCTTGGTTC
CAGTCGCCGCGCCCCTCTACTGCGCGCGCTGCTTGCTCCCCTGCTGGCAACCGAGTCCCT
CGCGCTGGCCGTTCTCCAGCTCCAGCTCGCTGCGCGCCCTGCTCCCTGTTGCCACGTGCT
CCAGCCCGGATTTCGCCTTGTCGCCCAACTTGGCTCTGCCCTCTGCTCTAGCTCGCCGTC
GCCTCTTTGTGCTGGCCGACTAGTCTGCCGTGATCGCGAGCAGTTCCCTACTCGGCCAGG
ATGGTCACGCCGTCGATCCCGCTTGAGCCCCTTCGCGTTCGTCGAAGCTCCCTGGCTCGA
CTCTGCCCAGTTCGCGTCTTGCTCGCCTTTGCGTCGCGCGTAGCATTCTGTTGTTCCTGC
GTGTGCTGCCGCGAAGCTCCCTGTTCAGTTCTCCTCCGTCGCGTTGTTGTGCGCGCGAAG
TTCTTTGCTCGCAACGGCGTGTCGAGTTTCCGCGTCGAGCTCTTCTCTTGCATGCCGGTC
GTCGTCTCCAAGCCGATTCTTGGCTGTCGTGGTATTTTTAGTTATCCGGCTGCGTCGGTA
GTTGTCAAGTGTGTCTGTTGCTGTGAACTCGCCCCTGGTGCCCATTCTGTCCCCGGTCCA
CACTTCCTTCAGCTTGGCCAGGCGGGGCATCGTTTCGTGTTGTGCTCGCGCAGTTTCCTG
CTCGCCAGCGCGTCCCCTTGGCTTGTTTGGCCTT
>Z27kG1_09671
CTGCCGCGACGGGACCTCGCCGCGGTGCGACCTCACCGCTCCACTGACGCAACCTCGTCG
GCTGTGCCATGGGAGCTCTGGCCCCCTCGCATCAGCTGCTGGCGGGCCCGCGAGCTAGGG
TTTCCGGTCACCGCGGATCTCGACGGCCTCCTTCGCTGAGCTCCTCACAGCCCCGCGATG
CAATATCGTCAGCCGTGCCGCCTGAGGCTATTTGAGGAGATGTCGTCATCGTCATCATCA
TCCTTACTCTCTGGCTCCAATACTGTGAGTGTTGAGCTTCATCTAATCCCTTGCAAGCTC
TGCAATGGGGTGGTGATTGAGCGGGTCTCCAAACAACCAGAAAGCACATCGAGGAAGTTC
TACCGGTGCAGAGCCAAGAAAATGGTTATTTCTCAATTTTTGCTCAATTGATAAGTTATA
TGGTTTGGGTAATTTTGAGGGCCCAATGCTTTCTTCTTTACAGGATGGGTCTCAATGTGA
TTTTTTCCATTGGCAAGCGAGCTATGCTGTTTTGTTAATCAAGGATGGGGTTGTCAGTGG
TGACCATTGCCTTGAGTTGTTAATGGTCGCACTTAATGATCATGGCAAAGCTGTTGAATC
TCTAACCAATTCCATCAGAGAGATGAAGAAAAAGTTGTCCGACCTGGAGTTAGTGATGGA
AGAGCTGGATAACGTGAAAAAGTCAATGAAGGCAGCCATGGTTGGAATTGAGGAAAACAA
TAAAACGATAGCTGCATTGAAACTGATGGAGAATGAGATGCAAATGCTGAAAGGGTCAAC
TAAAGTGAAACCTAGGAATATGGCACTGTGTTTTCTGCTTTTGGCGTTGATTGGGTGGTT
TGTGATGGGACAGATGTATTGGGGGGAGGATTAGGAAGCATCCGGCCGATTTATGCTGAG
AGGCTAATGAACTTTGGATGGACTTTTGTATAGCTAGATATAATCAGAACTGGTTAGGCC
TAGAGATGGCAATGGGGACCCGATCCCCGATTCCCCGCGGGGAATTCATCCATTAGGGGA
TGGGGATGGGGAAGAAACTTCCCCCGCGGGGATATAAACGGGGAAAGTTTATCCCCCGAC
GGGTAAATGGGGATGGGGACGGGGAAGCATTCCCCATCCCCGTTCCCCGTGGGGACCCGT
TAACTTGCATGTGACTATGTTTTTGTGTACCGGTTAACAACAAAAATAAATAATTACCTT
GTCAAGAGACCACT
>Z27kG1_08845
CGACCTTATCCCTCACGCCGCGCGCTCTCCCTGGTGCTTCCTGCTCATCCATGGCGCGCT
CCAATCCAGCTCCACGACCTCCCTCCGCCCCTCCCATCCATGGCCGCCCTCTCTGCTCGC
TCGGCTTCCAGGTCCATGGCCGAGCTCCCATCCCCCGTGCGCGCGCCCCAGGCCCCTGCT
CGGATTTCGCCCATCCGAGCTCCCTCGCTATGGCCGTCTCGCCCCTGCTCCAGCTCGGCT
CCTCACCAGCAGTTTCTTTGGTGCTACTACGAGCTTGTCGTACCTCCGCTCCATGCCCTG
CGTCTTCCCCACCAAGTCCCCCTCTGCTCTAGCCCTTGACCATGGCGTCTGGCACTCTGG
CTCCTCCCCTCTGCTATCTCCCTCCTCAAGCCATGCACTCGGGTGTCGATCCCCTGCGCC
ACAGCAACCGTCCAGTCACGCCCAGGATCGTTTTGGTGTGCGCGTCGTTTTCCTGGCTCT
CCTCACGCCGATGGTTGCTGCTCCCCATCACGCCGAGCTCCTCACTGTCGTGCGTCACTA
CGGGCTTGTCCTCAGTCAACGCGTTGTTGCCGGACGTGGTTGTCTCCGTCACTTGCGTCA
GCTCACCAGCCCTACAGCTCTTTACGCCACCATCTTGTATCGCCGTCGATCTCGCCGTCG
AACGTCATTCGTGGCGTCATCATCGTCCCTATCCACTCGTTTAGGTTCTCGCCATGCCAT
GGCGCACGGGAAGGTTGGCCGGAGTTGGCCATGGTGGTTGGGCACTGCTATTTTATGCGC
CATGCTATGGTCGCACCCCCTTCCATGCTATTGTGTCGTGGCTGTCCTCGTCTCCTTTGT
CGTGCATTTTCGACTCCAACCACTGCTTGCAGCATCGTCGATGTCACGCCTTTGTTAGAC
TTGACATGTCAAACTCCTTCCCGTCGCGCCTCGTGTGCCACTTGTTCGGCTAAATGTGAG
ACTCGGTCGTCGACACGCTGGCCGTCTCTTGGGATTCGACGTCGTCATCGCTTCCACCAC
CAGATGCTCAATGAAACGCCTAACCCTCGGAACTGTCATCATTCCAACAGCTTCGCCGCG
TCTTGCGTCCCAGCTGGTGAGACTCGCAGTCCTCGCTCTGTTTAATTTCTCATCAGACGC
CGATGTGGCTAGCTATGGATTTATGTATGTATGTGTGTTTGCGTGGAGGTCCCTATTCGC
TGTCCACCTATTGCGCGACGAAAGGCTCGAACTGGGCATCGTTGTCAATCTCGTGGTTTC
AAGTCGGATTTAGGTAATAGTAGCCAGTTCGTTACTTCCGCTATTGGTCGAATGAATTTA
GTTAAACATATTAGTTGTGTCATTTCTCTCGTCGATAGCATGTGCGGTGTGGTCATAAGA
ATAATGTTTATTGAAATGCTCGAGTCACTTCCTGTGATAGGATCGTGTGTATGG
>Z27kG1_20807
GCAGCTCAGACGTCGCCTCCCTTCTACCCCTTGCTCCTCAGCCAGGCTTGTTAGCCGAGC
CCCTCCAACTAGCGTGCTAGACCTTTGACGCCGTTTCCCCGTCGTCCAAGCTCCACCATG
CCCACACGTCCGTCCTGCTCCTCCATGCACACGCCCATGCATCCTTATCTCCCTGGAAAC
TTCACTCGTGTACGGCTCCCTGGTGATAATATTCAGCGATGCTTCGCCAGGGCACCGTTC
CCCTGCGCGCTCGCTGGACGCCGTCGCACATGCTCCCTGCTCGGCCTCCCCGGCGTGCTG
CTCCCTCGCCTTGGTGCCCCTGCGAGCTCCTTCTCTCTGGCCCGGTTTCCAGCTCGGGCC
TCGCTAGATGCCGATGCCGCTTTTCTGACCTCGTCTCGATACTCAATCGCTGCAGCACGC
CATGCCGTGTGTGCTGCACTGTCATCATTCGCTATCCTCATTTTTGCTAATTTTTCTCGT
CGTTTCTCGTCTACAACCTTGTCAGCTCCTGCGTGTCGTGCGCGTCTTGTGTTCGGGTCG
AGCCCCAGGATTTTGAGGAAAAGGAAGCTCCAGTGCATTGGCCGGTGAAATGAATAAAAT
GGATTTTGAAGAAAAGGAAGCTCCAATGCATCAGCCGGTGAAATGAATAAAATGGTGGTA
ATTATGGTCCTTGTGAAATCTGAGATCAACTTAGTCGCGTGACACACCAAGATAACACGT
GTTATGTGCTCTCCATCAACAAGTGAAGCTCACCGAAGAAGGATCATTAACTCTACCGGT
GTCTACTGCTCAGAACAGGGTCTCGCTGCCGCAGAACGTTGTCGCAGACCGCTTCACCGT
CGACCCTTTGAACTGCGTCATCCCCGGTTAATCTCGCGCGCGTACCGACAGCTTCGAAGA
GCCTGTGTCGATGCCCTCGCCGTCGTCAATGAAGCGCCACCGTGGTCGATCTGGCGCAGA
CCGCCGGAGTTCTGCACTGCGGCGTTGTGGCTAGAACTTTGTAAAAGAGTGGAATCTGAG
GGACTTAAGTGAATCTGTCAGTGAGTAAGATCAATAGTGGCAAGGACCGATGTGGATTAG
TTTGAGCGCGAAGGTCCTTTTTGCAAGATGTGTGGTGCGGTCGCGGGCTGTTCATTGTGG
GCCAACTCTACCTGCCACTGGGTCGGCTGGGCTAGGTTTCGGCACAGTACTGTACTCAGT
TTTGTTGTTTCTTTTATCAGCAAACTTGTAAATTGAGCTAAAAATCATAGAAAATTCCAA
AAATCATGGGATAAATTTTGTTGGATGTCT
>Z27kG1_23280
CTCCATCGCGCCGCCACCCAGAGTCCTTCCCCAACGCCGCCCTCTCCCTCTCGGCGCCCT
GCTGGCCGGCGCTCCCTCCAGCCCCTCCCCATGGCCGAGCGCATCTCCATGGTGGTCAGG
AGCTTGTCCCATGGCTGAGCTCCCTCTCCATGGTCGCGCTCCTCCCCTGCTCCATCCATG
GCTGCCGTCGAGTCTCCCTGGACGGGCTCAAGTGCCATACGCCGTCGGCTCTAGTCTCCA
GCTCGCCTAGGTCGGTGTTCCTCTCCCTCTCCTAATCTCCATGGCCGCTGGCGCTCTTGC
TCGGGTCCATGGTCGCGACTCGAGTCACCCCTTTGTGCTGGCCGACCATCCAGCCATGGT
GGCGCGCACCCTTGCTTCCTACTCCACTCGGCGCCCCCTGCTCTTCCCCTGGTCGCCCAT
GGCGCCCGGCCGCCCCTTCTCTCTCTGCTCCAGCGTGTGACGGCGTCGAGCTCCCTTCGT
CACGCCCTTCCTTGCTCCTCCCAGGCCCAACCATGGAGCTCACCCACGACGCCCGTCGTC
CTACCTACTCGAGCTCGCCCTCTCCTCATCTTCCAGCCGCCTCTGCTCACCTCCCTCATC
TCCCTCGGGTCCAGCGCGCTCTCTCCCTGGCTCGGGTGCCGGTCGCCGTCATGGAGTTTT
GTTTGGTCGGCTCATCGTTGACCTCGCCAGTGCCGTCGAACCCCATCCTCCCCTGCTCGA
CCTCGTCGTCGTTCCTCAGCTTCACGCCGACCTCTAGCCCGCCATAGAGCTTCCCTGCGA
CGCGCCTCCATGTCCAAGGCCAGCTTGGCCTCCTCCCTAGCGCTCTTGGACCCGACGTCC
CCAGTCTATCACGCCATACTCAGATCTCGCCGACTGACTTCCACCATCCACCATGCTGTG
TGCTGGCATTCCCTCGCGGCAGACCACACCGTCGTCTAACCTTGTTCACTTCGCTGCAGC
ACCATCGTCATCTGCCAGCTCCATCATCGGTCGTTCCTAGTATTTTCCCCAACACCGAGC
CTCTCTGACCTCGCTGCTCGTCGGTGCAATTTATCTGTGTTCATGAAGAAAGTGAAGCCC
GTGTACATAGCTCGCAAGGTGTTCTGTTGAAAGCTTCACCTGATGCTTGTCGTCATTCTT
GCGGATTCAAGTATGATTAGTATGGTAAGCCGATTCACTACTCCTGCTATCGATTCGATG
TCCGGATTGGTTATAATATTTGTTGATGATTATCTTGTTTGCAACGTATGCATTGTGACG
GCATTAGACATTTGTTAAAATGCTTCATAT
>Z27kG1_09674
GCGATAAATACGTCACGGGCGGAGGAAAATTGGGGATTGATTTTTTTTCCCCTCTCTTTC
CCGGCGGGGAGGCGCGGAGCAGCCGCGACCGCGAGAAAGAAAAGGAAGCCGACGCCACGC
ACGCCATCGCCGCCTCTATCCTCGTCCTCTCCCTCCCCCTCTCTCTCTCCCTGCTCCACC
TCCACCAACCAATACACACCTCCCTCTCTAAATACCACTCCGTCCGAGAGCACAAAGCAG
GGTATCTTCCTTTTAAAAGAAATCTTGGCTGGGTGTTGACGCACGCAGCCGGCGGCAACC
TGTGCGGGGAGCGCCAAGGGCTCCAGGAAAGAATCGGCGGCGGGCTCGCGATCGGGAAGG
GGAGCGGGGCGCATGCGCGAGCACTGGCACGGCGACGGCGACGGCGACGGCGAGGACGAG
CATGAGCCCCAGCCGGGGTGCGGGGAGGGCGCGGGGCAGGCGGCGGCGAACTGCGCGGCG
GTGTGCTGCTGCTGCCCGCTGGCGCTGCTCGACGTGCTGCTGCTCGTCACCGTCCGGCTC
CCCGCGGGCGTCATGCGGCGGGTGAGGAGGAGGCGCCGGCGCCGCCGCGGCCACGGAGGT
GCCGGAGCCAACCGGAAGAGGCCGGCGCCCGCGTCGCCTTCGGGAAGCAGCGGCAAGGCG
ATGATCGGAGCGGCGACGCTAGACATCGACGAGGAGGCGCGCGGCGAGGTGGAGTCGGCG
GCGGCGGCGGAGCTGGAGCGCGAGATCATGAGCTCGCACTTCTACGGCGCCGGCTTCTGG
CGCAGCGTCTCCTCCAACTCCAGCTCCTCGTCCAGGCGCTACCAATAGATGCGCGTTCTG
GCGTAAATAGTGAGCACTCGGTCGCTACTAAACTACCCACGATTACTCCATCTGTTCTTG
GAGTCTCCTCCAACTGCCAGTCAGCGCAGCATGCATGGCAAAAGGAGCAGCAGCCTTCGG
CATCGTGCAAGTGCACTTATTCTGAATGGACACGTGCGAAACTGGCACGTGCGGGTTGCA
TCATTGTACTGCTACGCCATTGTCTCGAGCATGGACCACGCCAGCAGCTGCAGCTTGGGA
TGGAGAAGCGAAAGGGGTCAGTGATTGTGCTTAGGTTTTTCATCTCTCTCCTAATCTTTT
TTGTGTAACTGGAGCAGGAAATGCTGAAACCTCAAGCTTCTGTCC
>Z27kG1_14967
ACTTATCTTCCTTATCCTATCTCCATCGCCCCATTTCCTATCCTCCCAGCCGATCCCCTC
TCCCTCACGGCGCCCTCTCCCATGGCCGTCGGCCCTCCCCGCCATGGACGTCGCTCTTCC
TTCCTACAGTACGTCAGCGACCTCGTCTCCCTCCCTTCCCGTGGACGCCTGCTGCAGGAG
TTGTTCCTCCCCTGCGCTCGCCTAAGATGGCCGGACTCGCCCATGATGGCTTTCCCCTGT
CGATGCTGTTCTTTAGCCGCCATGGCAGTGCCTCCCTGCAGCAGTCCGGTGACCGGGCCC
TCCCCTTCCCACGTCATGCTGGTGCCATGTCTTCTCCCTCACCGGCCAACCTCGCCAGCC
ACCAGGAAGGTGTCTCCCTCTCGGCAGCTCCCATGGCCACCATCAGCCCTAGCTGCGCTT
GCCCTGGTTCCAGCAGCTCGACGCCAGCCCCTCTCAATCTTCCATCGCTGCCGCTCAGCT
TGTCCCAGATATATTGATGTTGACAATTGGAAATCCATGTAGCAAATAAATGATTTTGGA
ACTAGGGACAGGTCAGAGTCTAGAGCATGTTCATTCCACACATTGGAGGTGGATTTTCCT
CAATTGGAGATATTGACAAATTGGAAAAAATGTGACTTGACCTGTGCTGCAACAACCTTA
AACTAGGAGGGGCTTCTAATTCTTCATCTCTACCAACAGTCCTCTCCTGTTACTTTTTAA
ACCAATAACTTTTTCAAGTTTGTGCAGATGCACACATCCTTGAGCCAAAATAGAAAAAAA
ATCATAGAAGAGTTCTTTGGCTGTCACGTGATTCAAGAGTATTAATGATATACAAAAGTT
TGCTTTATGGCAAGTCAAGTAACCACCAATTTTGGGCAATGACAGGGATGTGCAGTGGTG
GTCTCTTAAAAGAATTTTGTGTTCCAGCGTAGCTATTTCCACTGCAAACTATCAAATCAT
TACAAACTGGCATTCCATGGCTTCCACTAGTTGAGTCCCCATGATAACCAATCCTTGTTA
TCATATACTTCTTCAAGTTTGACGTCAGCAACGTGGTCATGGTGACCGGCGGGAGGAACA
CCGGGCGTGTAGGAGTGATCAAGAACTGGGAGAAGCACAAGGGCAGCTTCGAGGTCATCG
ACGTGCTGCTTGGAGGCTTTTGCATGCTATTTCTAGTTTTCTCTTATTTGTTGTACAAGA
AAACATAGAATGGAATTCAAATTTGGTGGTCGCAAAAGTGTGGAGACTTGAATTCATATA
AAGTTAGGCTTAACATTAGTGCAAAAAGTTGTATTTTAGTTTTGATTTAGAGTACACTTA
TG
>Z27kG1_21789
CGGCCGCAGGGCTGGCGGGTAGAAGTAGAATCGATGGCCAGGTCCCGCCAACCACCGTCC
TGCTTCTTCCGATCCCATTCGATTCCAGAGTTCAACATCCATCCTTTTCATTCGTACGCC
GTCGTGGTCGTGGTCGCCACCCACGACTCTTCCACCTCCGGCCTCTCTGCCCAATTCAAT
CTCGGGCTCCGACCACAGGGAAAGATCAATCGAAAGCGGAGCCGTGTTGAGAGCAACCGA
GGAACCAGGCGCCCGGGCGGTGATGGAGAACGGCAACAACGGCGGCAATCCGCCGCACTA
CCCGCCGTACCAATACCCGTATCCGCAGGCGCAGGCGCAACTGTATCCTTACGGGTACCA
GTACCCGCCTGCGCCGCCGTCGCCGTCGCCGTCTGCCGCGCCGGCGGGGCCATACCTCTC
TCCGTCTCCATCCTTCCCGAGCTATGCCCCCGCCCCGCATCCGCCGCAGCAGTTTCACTC
CGGCCCGCTCCAGGCGTACCCGCCCCCGCCGCAGTACCACGCCTACCCGCCGCCGCCGCA
TCCATCGCCTTACGGCCACGGGTACGACCCCTACCCATCCCCGTATTTCTCCTACCCGAG
CACCAACCCTAGCCCCAGCCCCAGCCCGGGGCTCTCGCCCAGCTCCAGCTTCCACCACCA
GCACGCCTCCGCGCCCGAACCCCCGTCGCCCGCGCCCTCCGCACCCTCCGCGCCGTCCTA
TCCCATCGAGGATGTCCTTGCCAGCATGCGCCTCTCCGGCCGTCACGATTACGCGTCGTC
GCCCTCAGTGACCCCGCCCTCGACCCCCTTCTTGGGCGATGGGAGCAGCCACGGCGGCGG
GATGCAGCTGGTGCCCTATGGCACGGCCGCCGGAGGGTCGCAGCACGGAGGCGGGATGCA
GGTGGTGCCCTATGGT
>Z27kG1_15274
CCCCAACCTAGGCAGTAGGCAGTAGGCATCAAGCGTCCTGCGTGGCTGCGTCCAAGTCCA
AGCGCCGTCCGGCCACCAGCGCAGGTACCGAGCCACCGAGGTAGGAGCCAGCCACCGGGC
AGATCCCAGGCTGCCAGCCACCGGCGTCCAGCACTCCGGCTGCCAGCTACCGGCCACCCG
CAGCGCAGGCCACACCAATGGGTAGCAACCGCATGGCGCCATGGCTGCCGACGAACACCA
GCAGCGAGACGGCCAGACCCCAGAGTCCAACCCAAGGATGGTTTAGGCTACTGAAGGGCA
ATGCACTGATTCTTAGACTATTGAAGAATTTACAGGATGATGTGCAGGAGCAGGCAGCTA
CTATGCAATTTTCTATTTATTGTACTCTTGCCACGAACTGCTCGTAATTCTCTTTCAGTT
TGTTGCAGAGCGTGGGCAGTAAATGCAAAGAAAAAACACAGTTGCAGAAATTGCTAGCAA
TAGACTATACAAGATAGAGCCAAATTGAGCAAAAAAAAAGACCATTCCCATTTGGATCAC
CATTCCCTAACCACAGCAAAATGAAGGTGGAAAATTGAGTAGTTGAGTGCCGTGTATGCA
CATGAGCAGGGCTAATACTTTATAAGAAATGTGCTGGTTCTTGATACTCCTCCAACCAGT
TGTAGAAGAATTCTGGTTTGGCTGAAGTAGTTTTACATCCGAAAGATGGACTTTGTACAG
ATATATTCTCTGTCAACAATATGTATATCCAGGCGGAGATGAACTTGGAGGGAAGCAGAT
TTACAGTTTGGTGATATTATATATTATCAATCGCAGTTTATTAATGTTGCGCTTCTTCTC
TATTATCAAACTATTCACACAAGACTTCATGTGTGCGTGTGTGAAAGATTTTATTAGTGT
AAGGTCTTTAGGGACAGTTCACATTGAAGTTCTGGTGCCTACATAAATTGTAAACCATAC
ATGTTGACATGGGTACACATCTCATGGCTATATACAACTTTGACATGAGGTTTATCTTAA
GATTGTGTGTTCCAATAAAAGCTGTTACTATTTCTTGCATGTGCATGTCTTTAGGATATA
CATTTTTCTTTATAGATTTATTTATTTACATCGCTTACTGCTTACTAGCCTATTTTTTCT
AGCAATTTCTGCAAGTCGACCCATCGTGTTGAACTAAACCATCTCTAATTTCCTACAGCT
TCAACTCCAACAACAGCCTATTTTCTAACTGATTCTGTAGGATGGCCCCACACACTTAAT
GAAAACATCTCTAATTTCTAGCAAATTCGACTCCGAGGACAATAAAGGTACCACAATGGA
CTTCTTAAGAAGAATAGGAATCGTGTACATAAGCTTTTTTGCTCTAATAAAATAAGAGTG
GTTGTTGCAACAATGGCATTCAGAATGGGTCTTGATAAGAGTGACGTTGAACCGATATGA
CCATTTGACTAGCATACAAAGTTCAAATGTGACAGCCTATAGCTTTAAGCAATGTTACAC
TGCTTATCACCTGGACTGATTCAAGCATTTGTTCTTTTAAAGGTGGTTCATTGTATCTTG
CCAGAAATCGTAGAAGAATACATACATGTATATTCCATGCAGATTCCCCCCACCCTCCCA
TTTTCTTCTCTTTTCTAGACATCTTACTATGCTCTTTCTAGGAAACTGGTCGTGCTGATT
CAACAAAAGTCAAAGTCTTTTGCACAAATGAATCTTATCGTCTTGTCCTTTTTTTCTTGT
AATTTACATTTCCAACCTGCTCTAAGTTTCCTACATAATGACTTCAATC
>Z27kG1_15938
CAACTTCCACGTACTCCTCTCCCTAGAAAAATCCTGCCGCCCTCCCCTTGTCTAATTTTT
TTCAGCCGGCGTTATCTCCCTGCTCGGCAGCCCTTCCCTGTGCTTGTTCTTCATGCCGCG
TGCTCCTCAAATTCCCAGCTCCGGCTCATCTTCCACCAACGCGCGCTGCTCCAGCCTTTA
GCTCCCTGGTCGCCGCGCAGAGGAGCTCCCTCAGCTCGTTCCTCCTGTGTCGCGCCCCAG
CCCCTGGTTCGGCTCTGCTCCTCCCTGTGCCCATCTCCCATGGCGGCTCTCTCTGTCCGG
CCACCGGCGCCTTTGTTTTCCTCTCTCCTCTACGCTGTCGCTGTTTCCTTGTGCAGCGCC
GGTTGTCCTCGCGCTCGGCTCCCAGCTCGCCCAGCTTTGGTGGTCGTCGTCTCCACCTCG
ACCTGAGCATCGCCGTGGAGTCCCTGCTTCTTCGGCTGGCCGCGGCGCTCTCTCCCGGGC
GCGCTCGTCTGCCCCTGCTCCACTGCGCCGAGCAGTTCCCAGCCGAGCTCCTATCCAGCC
ATGCTGCGCCCTCCCTACTCCCTCCTGCAACTCGGTGCCTCTCCCAGCTCGCTGGTCGTC
GAGTCCTTCTCCCTAGCGCATGGATCAAGTTGTTGCCCCCAGCCATGTCTTCATCTCCCT
CAACTGACACTTTCTGCTCGGCCACATGCCATGGAGCTCGCCCTGCCCCTGTTTCCATGA
CCGGCGTCCCCAAGCTCCTCCCATGTGCGTCGCGATTTTCCCTGGCACAGCTCGCTCACT
GTTCGCCGCACGCTCTGGGATCCTCCCTGCACCGCGCCATGGCAACCGTTGGACCGGTCG
TTCCCTGCGCGCCAACTTCCCTGTGCGCGCCTCTGTTCCTCGTCGTGGTGGGGTCGTGGT
GTGGCAACGTCGTGTGCATTGCGACAGCCGTCCTGACCGCAAAGCAGTCCGCGCAATAAA
GTTCGCCCGGTCGCGACCTCTCTTTGCTCTCTGCGTCGTTGTTCGCCGGGTCAAGCCTCA
TGTTGTCACGTCCTGTTTTCTGCTTGACAGTGCGCCCTCTCGGCTCGCTCGGCTTTAATT
CCCAATCACGTCGTCGAACGACACGACCTTATCATTCGTCGTCACGTCGTTCGCCGTCAA
GCCTCACTGCCATTCATGTTGTGCCTCGCTTCCGATGTGTTCGATTAAATGACGGACCAA
GAATCCAAGACGTCGCTCCTCCTTGCTATGAAATCCTCACGCTCACCATTCTCTATTCGA
TCTCGTCGTCAAGCTGAAGGCCGTCGTCGTTCAGGCAACTACCAAATCGAGTTGTGATGT
GGTGAGCCGATTCGCTATTTTTACTCTCGGTTTTCTGATCGTAAAATAAGACGCTTTGTA
TACGTATACGATTAAGTTAGAAATACCAGTAATGCGAGGTGTGCGCTTGGTAATTATGGC
TCAATCTGTTATTATGTCGTTAGGTTGTGTGATGTTATGGGGTCGATGATAGAAGTGG
>Z27kG1_11939
CTCCCTCCGCTGCATCTCACTTTCTCTCCCGGCTGTTTCGTCTTCCTTGGCTTTCCTCCT
CTCTACGCGCTTTCATTTCATCCATGTCGGCTTCCTCGTTTGCTCGGCTTCAGCACAAAC
GCTTCATCTGGTATTGACATCCACCTCGGCTCTGTTTGTTTGGTGAGATACAGTTTCTTT
TCTCCCCCGTCGTCTGCTCCTTCTCGGTGGGTATCTGGTTCTAGATTGGAAATATCCAAC
GCCCTCTCGCTTTTTAAATCCTTCAATCTTCCATATGCCTGCTTGGCACTGCTAGATTCG
TTTAGGTTTTCCCTACAACATGTGAATATGTCACTGCCTTTTTTTGGATAAAATGGTTTG
GAAGATCTGCAAACTTCATTTTTCTTTTTTTAGGATTCCACCCTTCTACTGAAAGGTTCG
TGTTCTCTTGTTTGTGCTCTCCAATTTTGTTTTTTTTCTTTTTCCTAGGCTTCAGGTTCG
TTTCTTTTCCGAAAATGATCCTTTTTGGTTGAGCTAAGTTTTCCTTTTTATATCCTCGTC
TGTTTCGTTTTAGGTGGACATCTGATTTCATTCAGGTGAACTGTTTGCATCGAAGCGGAG
ATTTCATTTTCCTTTTTTGTCGATACATTGAGGTTCGAAAAGGGCACTATTTTACTTAGC
TAATTGATTGAGTGCCTCTGTTCTTCAAACTTTTTTTCAATGTTTAGGGTTTGTCTGGTT
TTAGCTTTTCGAGCTATTCCTTGGTTTCTGTGCTCCATTCTAAGACCTGTATATTGCTCG
TAACTTTGACTATTTGCAAATAACAGTGTTGCTATTCCTGAGAAGTAATAGCAGTGTTGC
TTCTGATTTTCTACCTTTCCCTGAGTTCTTCGTCTTTATTTTTTTTCACTTTAACCAAAT
GTAGTTTTTATTTCCTGCTCGTTCCGAACATTTCCTTGTCTCTCATTTTTATATATGTCT
CCTAAGATCGGTTCATGCATCCAACCCACATCAAAATCAACAGACATGGTATCTATTGAT
AAACAGAGGCAATTACTATTGCAGCTTGGGATCAAACATGGTTTACAAATTTGTTGTATT
ACTATGGGCGTGTAAAAAGGGTCAATTCTATGTTCTAAACTTATTTCCAAACATTCAGGC
AGAATTTGATCTGGGCACAAGGTACAATATGTCCTACCTTAGAGATTTTACTACAAAGTT
TATGTTTATTCCTGTTCTTTCGTTGAAACATGTTGAAGAGGACCTCAGATCGTTAGAGAC
TTCGCTAACGAGAGCTTGCCGGATTGTTTAATTCTCTTTAGGGGTACCCATACGCACGCG
CTTGCGCCAATCGTGCCTTATTCAATGGAGAATAGTGTTGCAGATGCAATGTACAACAAA
ATTATTGTTTTTGGTGAGTATGTTTTTCAAAAAATAATTATGAACATCATCTCTACATAC
TTCCTGAGAACGTGTTCCGATTACAAATATGAACATCATTTCATAGCTTTTTACCATTTT
CCTTTTTCCCTAGCACATTAATGAAGAGCTTAGTACTGAAACTACTTGAACTGCATACTA
AAATTATTTACCTGTAGTTTTCGACCAAGTTGTGGATACCACACCCTGGAAGAGTTGGTG
GTAGATTCTTCATCAAGTATGGAATGTCTGCGATGCCTAGCTAGGTGCTTGATGGCAACA
GGTGCATATCAAAACTATTAATTATTTTCATGTGTTCCTGCTTCAAGAACACATGCAATA
GTAATAGGTTTCCATTAGTTTAAATGTCACATGCAAAGAAGCAAACACCACCCAGACTTT
CTTCTTAGTTTGCCATTATCACATCTGTACTCATCATGCACATGAAACTTTTGGTTATGT
ACAACTCAAAGGTAGAAGGAAGACCTTAAGGTATGTTGTC
>Z27kG1_02731
CTCCACTCCATCCCACCTCGCCGTCACCAGAGGGCGCCGCCGGATGTCCGCGCGGCCCCA
AGGAAGGTGGCGGCGAGGCGATTTTTCTCTGGTTTGGTCGCGTCTGCCCGGATCTAGTCG
GGTTCCAGGAGGTGGCAGCGGCGTGTGTGGGGCGGCGACCCTTCGCCGGCGCGGCTCAGC
CTCGGCGGCATCCTGGCGGCAGTGAGCGCGACGTTCGTATGGCACATCCGGGCGTTGCGG
GTCCTGGATGGGTGTTCGCGCAGCAGGGGGGCATGCGGCCGGCCGTGGGTCGCAGGCGCG
GAGAAGGTGCTGTCTGGCGCCCCCAGGGCAGGGAGCGGCGCCGCGCGTGGAGGTCTGGAA
TCTAGTGCGCGTGGGGTTCGCGGCCTCCGCGTGCCAGCCTTCGGAGGCGTCGACAGGCTG
GTCCCGGGCATGTGCCGGGGTGGTGTTCGGCGTGGTGCGTCGGTGGGCCTGCGCAGTCGA
CCGGATTGGCGGTGGCGGGACCTCCACTCGTCTGCGTCTACGATGAGGTGGTCGGCGTCT
TGATCTGCGTTGGGTTGGTTGGATCTGCGGGCTGTCTGCCCGGATCTGGGGGGCTGGTCG
CCTTCCGCCGCTCCTCCCTGTTGCTGGCTTGGGCGGGTGGCCTTGCGGCTGCTGCGGCGG
TGCCTGCGCGCTCGCGTGGTCGTAGCTGGTCTGCGGCGTCGGCACCCACGCGTGCGGCTG
GCGCGCTGTGGTGGCGGCGTGGCTTGCCTGTACTTGCCTTGGTCGGGGCGTTGGCCGTCG
CCGGATCTGCAGCTGTCTGCGGCGCCTTCTGCAGGGGCGGCTAGCTCCGTGCGTTGGGGC
GTGTGGTGGGAGGGCCTCTGGCGAAAGCCATGCCCGCTTGCGGGCGGACAGCGGTGACGC
CCGCGGGCGCCACCCCTGCCCTATTGAGGGTGCTGTCCTTGGACCTCTCACCACAATGCG
GGAACCCTCGCCTCGGCCTTCTTGGGGACTTTCGCTGGTGCTCGTCCGACGTTGGGGCTC
TGAAGGTTGGGGTTGCTGGGTTGGTGGGTCGGCGGACGACAGGAGGTCTTCGGAGGAAAC
TTTGCTTGGTTGGTACCAGGCGGGCGGCGACGACTTTTCGACTTCGTTTCTCCTTCTTGA
AGGCACAGCCCAGAAGACCTCTAGTTTGTGTGTTCGTCGGCGTTGTGGAGGCTCTTTGTC
ACTCCGCTTGGCTCGGTGGTGTCGGGGCCATTGTCGCTTTAGGCGTCTGTTTTCTCCCGG
AGTTCGGCGTTGTGGATCTTTGCTCGTGGCGAAGAATCGGAGCTGCCTCGTGTGGGGTGT
GCGAGGCTTGGCAACGATGGCGCGCCGTGATCTTATTCCTTGCGTCGGTGTCTGGATTTA
GGCGTCGTCGAGTTGCTTTGGCAGTGTGCGGCTCGTCTTGGGGAGTCGGAGCTGCTCGTC
CCTTGTGTTTGAGCTTGGCAACAATGACTCTAGATGTGTTTGTGTGTGTGAGGCTGCTGT
TGTCTAGGTGGTTTGTTAGGGCCTTCACCGGTTTTTCTACCGTGCGCCCTGTGTAGGTTT
TGGGTCCGGTTTTCCTTAAAACTGGATCAATTCTATTCTTCTTAATTGAGAGGCAGAGCT
CCTGCCATTATGTTC
>Z27kG1_13938
ATAGCCACAGCCCACCGCGCGAGCAACGATGTTCAGGTGCCCCAGCAATGGCTACGGCCA
ACCGCACCCCACCGCGAACTACCACCGCACCCACTCCGGCGAACACGTCACCACCAAGGT
CGCCCAGAAACCCTGCCATGCCGGCGGCGCCGTGCAGCAGCACCACGTTGTCCACAAGGA
GTCGTCGTTCAAGGAGCTGGACGGGGGTAACCGCCGCTGCTTCGACAACTATCCCATGAA
CGCTGCTAACAACGCGAACCACCACCGCTACGAGGCCTACGAGGAAACCTACGAGGAAAC
CAACTGCGAGGAGGAGACGTACGCGTACGGCGCCGGCCGCCACCATGGTCACGGCAGCGG
CGGCGGCGGGCGCCGCTTCCAGTACCAGACCCACGAGGAGACCTACGAGGAGGAGGAAGA
GGAGGTCGTCGTGGGCGGGGGCGACGGCGCCGGCGCCGGCTGGGCCCAGCTCAGGCGCCC
ATCCTGCCGCGCATGAGCAGCAGGCACCTGCTCGTACGTGGAATGTGTGGATGCGATGCG
AGTCCGGATTGGTGGACGCCACGCGTTGGTTCATGGGTACAATTGCAAATTCTAATAATA
ACCTGCAGGTGACAACCTAGCTAATCTCGTACGTAAATAAATTGTACTCCTAGTCCCAAT
CCCCATTAATCCATCGATGCTCTGCATCCACCGTATGTATTCCATGTATGGCTGTGAGTT
GTGACACAAGTAAAACCAAATTGACAAAAAAAGATCATGAAATTGCGTG
>Z27kG1_08571
GGACGACAGCCGCATTAGCATACGCTCCAGTGCTCCACCACACGTTTAATCTAGTAGCGT
TAAAGCACTTCCTAATAATTTCGTCGCCGCCTCGGGAGAGACAGAGAGAGAGAGAGAGAG
AGAGAGAGGGACAGTGTGCTGTGGAGGTTCCCGACGAGAGGAGAGAGAGAGAGAGAGAGA
GAGTGGCGTCGACGACGACGAGCTTGAGCTTGAGCTGTGCAGCAACTGGGAGGTATGGGG
AGGAGTAAACAAAGAGGGGGCAGCATAGGAAAAGACCACCGGACGCCCTCGTGAAGCCCA
GCTTTTCGTGCCGCGTTCAGCCTCCTCCGCCAGCGCGCGAGATTCTCTCCATCCGCCCAG
GCCCCAGCACAGCAATGCCGCGCCGCTGGCTTCTTCTGGCTCCCTGCGCGCGGCTGGGCT
GCCGTCGGGATCGCCGCGGCAACGGCCGCGCCCGGCACGTGTTACAAAAACCGGCCGTGC
ACCAGCCGATCATCGGCAGTTGTCAAACTCCCCCCGCGCTACATCTCGGAGAGCCACCGC
CAAAGCTTCGAGGCGGGCGGCGGCTACGGCTGGTACTTTCGTGATTATTTCGCTAAACAC
ACTTTTAAGTTGTCCGCTGTACGGCAGTAGATTACACTGTTAAATAGTAGAATGAGACAT
AAGACGAGAGACAGTCTTACAGTTCTCCAGTCTATTTTACCAATTCGATTTTTTTTCTGC
AAATAAAGTTAGTTACTATATGCTTTTTATGTGCTCAAAAGTTTTTTTTAACAATAATAA
CATTGACCATAAGCCAGCCGGTCTACGTGTGTGCAGTCTTCCTATACTCTCCAACAATAG
CTCTAAATTTCGTCCTCTAAAAAAATATTCTCTAAATTTTACAAAATTCTTTAAAAAGTT
TCATCCTATACATTTTTTTATCTCCAACAACGTTCTCTAAGTTAGGTCTTCTATGTCTAC
AGTGTTAACAGACTTTATTAAGGGCATTGTTTTTTTTCATTTCGTTAACTATATTAACAG
TAATTTTGACGACTCAAGAAAATCAATTACTCATTCATTTACAGAATCACAAAAATAAAT
TATTTATTCATTTACGTAATTTTTCATCATTACAACTAATTTCTAAACATTCCTCCATCA
CCACTGTATCCTTGTGACCTCGGTGCCGTTTGGTTCAGCTTCTGGGCGGCTTCTGGCCGC
CAGAAGCTGAAGCTCTAACCAAACGGCCAGCTTCTCGGGCGGCTTTTCCTCGCAGCGCTT
CGAATAGAAGCCAGCCGCCTACGGTGCCCGAGAAGCGGCCATCAGTTGGCTTCTTGCGAA
CGCTTGGGAAACGTCGCTAGGGTTCTCGCGCACCCACCGCGCTGCCGTCGCTCCCTCTCC
TCCCCACACCGACGGCTTCGCAGGGTTGCCGCATGCACACCGGCGTCGCAGCTCCGTCCT
GAAGGCTTCTCCCCATTACGTCGTCGTCTTCGCAGATTTCCGCATCAACAGGGATTCTTG
GACTTCGGTTCCAACATCCACTGCAGCGAAGATGGATTCAGCAGACTCCATAGCCGACAA
GGCAATTGGAAGGATGCAAGAGATTGCGGACAAGATATTTTCCGTAGCTCGGGAAACAAT
CCGTCCAGGACGCGGGTTGACCTCATTTGAGGCTACCAAACTACGTGTAGCATTGGAGGA
CATTGCTTGCATGCTTGAGCAAGACTCTCTGGTGTTGCAAGAGAATTTGGACAACGTGAA
CAACGTAAACAACCCTGGTCACAGCAGCTACGAACCGTCAGCCTTGTCCTCACCACCCCC
AGCTGATGAGTACCTTAGTCCGGATTGGGACTTTGCTGAGCACTTTGAAAACTTCTGGGG
TCTTGAATATGACTCGGACCAGATGCCATCGTTTAGTGATAATGAAGTTTAAGTTAGACC
ATGTTAGAGTCAGGTATTAGGGTAACTGGGATAGATCAGGCTTTTGGTTCATGCGCAGTT
CTTAAGTGTTCCTTGTGCTTTTGTGTCCAGCAGCACTTTAATTTCGTCAGTCTCTATATG
TAATTATGGCAAACGAATGTGACTGCTTATGGTACTACTTTATGTTATTATGGTCCCTTA
CCTGTT
>Z27kG1_04447
ACGAGACAGAGCCAGCCCCCGCGTGGTCCTCCGCTCGGGCGACACGGGAGGCCCCTCCCC
CAGCCCTAGCGCCGCCACTCTCTCCTCCTCTATTTCCCCCTCGTCGTCGCCGGAGGAGAC
TGCCGAAGGCCGGCGCGACCGGCGGCGGAGCGTTTCTCCGGCATTTCTTCTTCGTTTGCT
CTCCCGGTGTTCAGATTTGAGCGGGTTCTATGTCGGGCGGCTCAAGTTCCAGCCGCGGGG
TTACTGGGGCGGGTGCAGTCCCCCGCGCCGTCGTCTTCCTTGTCTCCGGCGTCGTCGGGG
GCTGTGCTCGGCGGTTCAACATCTGGTCCTACAGGTGCAGCCAGGCGATGGATTGGCGGC
ATCTGCTGGTGGTGGCGGGGCTGCACCGTTTCGGCGGTAGACGCACGGCGTGGTGGGTCT
AGAGCTGGCCGGCGGACGTGCTCCTCGTGGTGTTGGGTTTGTGGCGTGTGGGCCGGATCT
GCCCTGAACAGCTGGCGCTGGCGGCCGGTGGCGGCTGCGTCGATGGTGGTTTGGGGCTCG
AGCAGGCGCTGTGGTGCGGCGCTCTCTTCTTTGCCACCCTCCCCTCCCCTCACGGCCTTG
TCTACTGCTGTGGGCGGGGCGTCAGCCGTGCGACGGTGAGGAGCGGAGGATCTGACTCCT
CAGTGGTGGTGTGTGGCGTCGACATATGGGCAGCAACGGCTCCGGCAGCATTTGCGGTGG
TGTACATGCCAGCGGATCTGGCGCGTCGCAACGGCTGCTGCCAGGGTTGGTCGACGGGAG
GTGCGGCGCGTGGTGCTGCCGCTGCTCGGCCGGGACCGTGGGCTCAGCCGGAGGTGGTGG
CGGTCCGCGCTGCTTTGCGACTGTTGTGGCAACCGACGCGTCATTGGCCCTCTGGATGGG
TCTGTGTGGGTTGGTTGGGCGGCGGCGGCGGCTGTGGAGGTGTGCTTTGTCCCGGGGTCC
TGGCCGGATGTTGTGCTGGGGGTTTTCTTGGGCGAAAGCCTTAGCGACGGCGACGCTCCT
GGGCGCCGCTTCCCCTGTTGAGGGCGTCGTGTTCCCTAGCTTTGTCTTCCATGGGCGAAA
GCCCGGTCCACCTCGGATTGGCGACGATGGCATCCCCGACGTCACTCCCTTCCTGAAGGT
GTCGCTACTGAAGTTCGTCTCGGCCACGTCGTCGCCTTCGGTGGTTGCTTTCGTCTTTTG
GGTCCCGGTTTGCGTGTGGAGGTGGAGACTTGCACCGTGAAATCGAAGTTGCTACGTCAG
GGGATGTGGCTTGGCAACGATGACGTGGAGCGACCCCCTTCTTCGTGGGCTTGTTTGCTT
CGAAGATGAGGCATTTGGCAGAGGCGGGGCGGTGGATCAAGGTTTTGGAAGTCTCGCTGG
TGAAGAATCGGAGCTGTCTCGAGTATGGTATCTCGTGGCTTGGCCACAGTCTTCCTTCCT
TCTCTTCTGTCGGTGTTTGTAGTCATCGTCGTGTTTCCTTCGGCCTTGTGGTGCCTGTCT
TGGGGAGTCGAGCTGCTCGTCACTTGTATTGAACTCGGCAACGATGACTCACGATGGACA
TTGTGTGTGTGGGGTTGTTGTTGTCTGGTTTGTTTGTAGTATAGGTTTTAGGTCCGGTTT
TTTTTAAAATTAGGTTAATTCCTTTCTTCTTAATTGAGAGACAGAGCTTCTGCTATTACG
TTC
>Z27kG1_11947
AAAGCAGCTCACTTGAGTTCAATTCAGCCATGAGGAGCCAGGTCGCAGCAGTAGCCATGT
TTTTGCTCCTCCTGGCCTTGGGTGCTGAGGCCGACCTCTGCGTCACGCGTAGCAGGACCT
TCAAAGGGTGGTGCCACCAGAGCGAGAACTGCATCACCGTCTGCAAGAGCGAGGGCAATA
CCGGCGGGTTCTGCAAGCTCGGGGCTTGCATGTGCACCAAAGAGTGTGTCCGAAGTACTG
ACGCTGCTGGTGCTAATAAAGCCCCACAGCACCATTTGAGTTGATGAGTAGTAATGAAGA
ACGCTTTTGTTATGCCAGCGCAAGCTCTAGAATTCGAGGCCGAGATGACCAAAAATAAAT
GATTTTGTTACTCT
>Z27kG1_22487
CTGGCCGCCACCTTCCTTCTACCTCGTCCCCCTGCTTCCCTGACCGAGCAGCGCCCAGGC
AACCGCATAGCACCGCGTGACCCTGACCGCCAGGAGCCCGACCGGCCGAAGCCCCACCGC
CAGGACGCCAGCCGCGCCACCCGACCCGAAGCCGCCCGCGTCCCTGCACACGACGCGCCA
CCGAGGACCGACGCCAGGACTCGACCGCGACCCAGGCTACCGTCGCCACGTCGCGCCAGG
CCGAGCCCTGCATCCGCGCCGAGCGACCGCGCCAGGAACCCGACACCCGCGCGTCCATTC
GTCATGCGTGTAATGAAGCTTCAAGACGACCGTTTCTCTCCCCCATTACTTCCTCCCTCC
ATTGATGCATCATGAAGAACCCGCCAACGCCATTGATGACCATGGAGCACCCGGCGCCCT
CTCATCTCCTCTCTCCCTCCCTATAAAATCTGGGACTCCCTTCCTCTCTTCCTCCCCAAG
CTCCTCTCTCCCTTCTCCCTACCCGAGCTCCCTCTCTCTCTCACACACTCCTAGTTCGTC
CGCGCCGTCGCCATTCGTTCCAAAGCCCGTGGAGACTCGCTGGAGTTCGTGCTCACTGTC
CGCGTCCCCCGGCCGAACCCCATGTCTCGCTCCCTACTCGACCGAGCACTACCCCTCGTC
GACGTTCATCCCTGCGCATGAGCAAGAACCCAAGGTTGAAGACAACCCCAAAACGTTGAT
TTATTTTGTAAAGCATGTTTTGAATTAATTTATAAATCTTGTGAATTATCGTTGTAATGA
TTTGGCGATTCACGTGTATAATTTTAGAGATTTCGATGTATACGT
>Z27kG1_20039
CCTTGGCTCCCTTCCCGTCGCTCTCCCTCTGTAGCCGCTCCCTGGGAGCTTCCCTCAACG
GCGCTCCTCCTGCCCCCTCCCATGGCGAGCTCGCCGGAGATGTCCCTTCCCCAGCCGCTT
CATCTTCCTGCGGGAGCAGCTCGCCGGACCTCCCTGCTCTCTCTCCCCATTCCCCCCTGC
TCGCCCTGCATCCATGGAGCTCGGCTCCTGGCTTCTCCTGCGCACGCGCCGCGGCCTCTT
ACTGCGCCCGCCCAAGACCGCGCGCGCCCTGCTCTGTGCGTCTCCGGTCCCAGCTTGCCG
CGCCCTGGACTTCCATGGCGCGCCCAGCCGCTCCTTCCCCAATCGCGCCCTCCCTGCAAG
CTCCAGCTTCCTGCGCGCCCAGCAAGAGCTCCCCTGTGTGCCGCAGTCGCCCCAGCTCCC
TTTGCTTCCCTTGCTCGGAGCCTCGGACTGCTCTCGGTCGAATCCCCCTGGAGCTCCTGC
GCGTCCCTGGTTCCTGCCTCAATCCGGACCGCGCCCTGCCCAGAATTCCTCCATGGCCGA
GCTTCCCTGCTCCCATGGCTGCTTGCCCAGTCGCTCCTCTCTCCTCCCTCCACTCTCTCC
CCTCAGCTCGCCTTCCTGCAGCCACGCCATGCGCGCGCCCCTGCTGCTCTGCTCTCGCTG
CCGAGCTCCTCTGCGCGCATTGTCCCGGCTCCGCGCGTCCTCGTTTTCTCCCTGACCCTG
CTCGGACAGCACCCGGCGGATCTCCTGGTGCCGTGAGCTTGCTGTGCTCCCTGGTGCTTC
ATGCTTGCCATCGTCCATGACCGCGACCTCTCCTTGGCTCTCTGCTGTAGCTCGCCTCCA
TGTTCGCTAGCGGTCTTGCTCGAGCCTCTGGTCGCGACTCGAGTCACCCCTTCGTGCTGG
TCGCCGCTGCCCTTCTCTGGTGCTTGCTTCCCAGCTGCCGTGAGCTCTGTTTCGCCGTCG
CGTCCTGGCCGCGTCGAGCTCCCTTCTCCAACTCGCCGGCTGTGCAACTCTCCTCTGGTG
CCTTGGTCGTGCGTATCCGCCGCTGCTTTCTGCGCACGCGTCGCGCGCTCTGGCGTCGGC
GTCCTGCCTTTTCCCTGCGCGCAGTTCGTCCCAACGCCGAGCTCGGTCCTGCTCTCTACT
CCTGCTCGCAGTCGCTGCGTTGCCGAGTCCCTGGCCGCGTCTGTGTGGCTGTGTTCTTTT
GTGGAACGCTCACTTGACCGTGCTCCTGCGCTTTCTGTTCCGTCCAGCGTGGGTTTTAGT
TGTCGGTCAAGCGCGCCCCTATCTCCGTTCAGTCACATTTCCTCGATGCTGGTCCCTACG
TGCTGTCTCTAACTTGTGTTTGCGCTGACAGAAGCAAGTCCGTGGTCGATGTCCCAAGTG
CTCGGCGAAAAGGCAGAACAAGAATCATCGATGTTTATGCGGAGTTTTACTTAATATGAA
GAGATTCCAAGAATTGTGGATAGAAGAGAAAGTGAAGCTCCGTTCTATACTCGTCAGCTG
TTTGATCGAAGATTTTATTCGGAGACTGTGGACGTTCTCGCAAGCTTTAAGTCGCATTTA
ATGGACGATACGTTAATTAATCGCGCGATGCGGAAGACAAGCCAAGTCGACCCCAAGCAC
GGACTACTCCGCATGGTGGCGCTGATGGACGAACCCACCTAATCAAGTGTTAGGACAAGG
ATGATCGTCAAGTGGACGTCGTCTAACAAACACTAACGTAGTGTTTATTCCAGGCAAGCC
CCGGTGCATGCAACCCCTTCCTTGTGTTTTAAATGATTTTTACACACTTTAAGTCTAGTG
AAATGTGCATTAGGTTTATAGGAGTTGCTTGGAAACCCTTTGATGCATTGGCTACCTTGA
AATCCATTCCTTTTATGGATACTTCTGGTGAAGTATCAAAATATGATTTACAAAAAAATA
CTTAGCCCTGAAAGGGAAATGTACCCTTAGGACATTTCTATAAGATTTTGGTGATTAAGT
GCTCCACACAAATGCTTTGAGTAATATTTGTGCCAAAGACTTAAGAAGTGCAAATCAAGA
GTAAAGGTATGTTTCTAAGACTTAGTACATTGTTTTGGAGACTAATGTATTGTGTCTAAG
TGCTAGAAACAGGAAAAGACCAATTTGGAAAAGACTTGGCTGAGCAGCCAAGACTCTGCG
CAGTCTGGGTGCACCGGACTGTCCGGTGGTGCACCAGACAGTGTCCGGTGCGCCAGGCTG
GCTCTGGCGAACTGGCTGCTCTCGGGTTTCGTTGGCGGCGTACGACTATAAATCACCGGA
CTGTCCAGTGGTGCACCAGACTGTCCGGTGAGCCAACAGTCGGTTGGGCCAACGGTCGGC
CGCGTAATCCGCGCGCGACGCGTGGCAAAGCCAACGGTCAGAAGGGGACACCGGACTGTC
CGGTGTGCACCGGACAGTGTCCGGTGCGCCAACGGCTCTGAATCTCCAACGGTCGGCTGC
GCCAAAATAGGAAAGAAATCTGCACCGGACTGTCCGGTGCGCCAGGCGACAGAAGGCAAG
AATTGCCTTCCTGGAATGCTCTCAACGGCTCCTAGCTGCCTTGGGGCTATAAAAGGGACC
CCTAGGCGCATGGAGGAAGACACCAAGCATTCTCTAAGCATTCCTAAGCACCAAGACTCC
AATTCCGCGCATTCGATTCTTTGTGATAGCAACTAGAGCTCCATTTGAGTAGAGAACTCT
TTGGGTTGTGTTGTGAGCTCGAGTTGCGACTTGTGTGCGTGTTTGTGCTCTGATTTTGTG
TCTTGTGTGCGTTGCTCATCCCAGCCTTACTTTGTGCTTCTTTGTGAACATCAAATTGTA
AGGGCGAGAGGCTCCAAGTTGTGGAGATTCCTCGCAAGCGGGATATAGTAAAACAAAGCA
AAACACCATGGTATTC
>Z27kG1_10577
GTGCGGTTTCCATTTCCTGCCCTGCTCTGATGGCCGTCGCCGAAGTGGCGATCGAGATTC
TCCCGCAGCAGCAGCAGCAGCAGCCGCCGCCGCCGCCGCGGGAACCGGCGGTAGTGCCTC
CGAACCTCTCCGTGCCGAGAGTGCTCCAGTATCTGTACCTCTTGAGCGCGTGGGTCGCCT
GCGCGGGCGTGGCTGCCGGGACCGTGGCGCGCCGGGCCTTGGGCGACTCTTCCCCGTTGG
TCTACGGGTTCCTCAAAGTCTCGATCGGAGCCCTCGTTTTCCCCGCGCTGCTCATCCTCG
TCTTCGCCCTGCGGGTCTTGCGCGCCATGCTTGCCGTGGGGTTCAGACGGTCACTCCGCA
CTCACGCCAGGGAGATTCAGATCCAAGCCACGAAGGTATTGGATTGAGTTTTAGTTTTAC
GAGATATATATACTAGTAGTTTGGTAGGTTCTAGTTCTCTGTGTGTTGATGTGGAATCAT
ATACTGTATACACACGCAGTTTCAGTTGGGAAATAGCTTGCGTTATTTCTTCGAAAGGAG
AATTGATCTGAATCTGTCCAATTTCAGAAAATAATCATACACATCCTATCAATACGGTCG
TGTGAGCTCAAAATTAAACGCTTTTTAGTTTGCTCCAAGTCGTCCTCATCAGGTCTATGG
TGTGTGGATGCCGGAGCTGCTTTCAGTTATGCTGTATCAGTTTCTCTAGAGAAAATTTAA
TTTGTGCACTATATTTTCGTGATTGCATTTGCATCTTTCCAGTTTTATATTCAAACATAA
TTATAAATCCAATCCAATCCCTATGATTATTTCAATCGAGGAGAACTGACTGAGTTTGCT
TGCTCTTGCTGACATGCTCTCGGACATCCTTGTCAGATATTTAGAGCGTTAACGTGGAAG
GTGCTGCAGGACCCTATTGTGCTTGCGTGGCTCGCATCTTTGCTTTTCATCCTGCTTCTT
GCAGCAAGTGTTCTGGTGTTTGTGGGACTTCTACCAATGGAGGAGTCTCGCAGAGAAAGG
ATTGGTTATGCGCTCTCTGATGTGGGGGTATTGGGTGCAATGGCAATGTATTGCCTTATC
ATTATACCCAGTTTTGCGCTGAAGATCTGGAGGAGCAAGTAGGGTGGCGATGCTGCACAA
GGCACAACACTGGCGATATCTGAGGCAAGGACAGTTGGAGAAGGTGCAAAAGATGGACTC
CTAGTTACCGTGGGTGAAGCCAGCTAATTAATGTTTTAGAGAAATAATTCTCTCTTGGAG
ACTACTACTACTGTTCTACCTCAGCATCACCGGTGCTGGTGCGTGTGTAACGTGGTCACT
GTGGGTATCATCACTACCCTACCCTAAGCCCTATCAGAACATAAGCACCCCTTGGAGATT
TGTGCCGTCTAAATGAATATAGTTGGTTCAGCGTCGTGACTGGATCTGTGGTTGTGATTA
TTACGTATACAGCTAGTTGTGGACTTGTGGTAGGAGTGTATCAATGCCAGCTTGCGGGCA
TGTGGCCATGTGGGCGACTAGGCGAGTTCTTGGTTAGTACTACTCAGCTGTGGATTGTTG
TTCGAATCTTCATTTAGCTGATGAAGGCTACCAGACGGAGATGGGTGACTAACCTAGACC
TAGGTGAGTGACCCTCAAAGAGCGTTCTTGAGACTGAAATTCAAATTTCCATAAACCTCG
TTAAACAC
>Z27kG1_09203
GCCATTGTAGCTTGCCTCGCGGCACTGGCGGCGGCTCCGCCCGGCCAGCACAACCGCAGT
CCCAGTCTTCTAGACGAAGCGAACGTGCGACAGGAAAAACACGGCCGCTGTTGGTCGAAT
CCACGCCGGCGATGTCCCCTGCCGCCGCCCAACTGAGTGGTACAGGTACATCGTACACCA
ATCCATCCGATCTCTAGGCCTAATACCTTGGAACAAGCAAAGGGGAGCGATGCACGACGT
CAATGGAAGACTCCGCCGGCCAGGAGGTCTGCGTCGTTCTTGGCATTGGGGACAACATCA
AGGGCCTCTTGGCCACGCTGTCGCGCGTTGACGCCATCATCTCCTATGATTCGTCCCCTC
GCTCAACCTGCATCCTATCATACCCTATCCCGTGCCAAGTCCCCGATTCACGGTGGCTGT
GTGGTAGTCGGTAATGCTGCATATGAACTTGGGCGACATTAAGTGTGAGGTGTTCTGCAA
CCAGGTGCCCCGCACGGCGGAGAACTTCTTGGCCCTCTGCGCTAGCGGCTACTACGACAG
CACTGTGTTCCACCGCAACATCAAGGGCTTCATGGTATAAGGCGGCGACCCCATCGGTTC
CGGCAATGCAGGGCCTCCATCTGGGCACCAAGTTCGCCGACGAGTTCAGGGAGTCCCAAG
GTAGCACACTATGCAGTGCAGGAGCTAACAGCAGACCCAACGCCAACGGCAGCCGATTCT
TCATCACCTACGCCAAGCAGCCGTTCTGAAAAAAAATTGAACAGAGTCACCCAAGAATGT
GCATGTATGGAATGACAGCTTCAGATTAACGACAACCACAATTTTCCAATTGTGTGGTTT
TGATGGAGTCATGTATGGGTAACCAGGAGGCCATCTAAATAAATCCGTATGCACTTCAAT
CATGTGCTAATGTTGATTGTACAGTACATACATATTAATATAGTGATTCATGATGTCTCA
ACATTTTTAGATGGTAATCGGTGCCTGCAAGTGTGAGAGTAAACTTAGCTTATAATACCA
TTACTATCGTACTACGGTATCATGATTTATGTTTATTCTGTCTAGAATATCTGATATAGA
TATAAGTTTTTTTCTCTCGAAAACGCAGGAGAACTACGACTCATTATATTAAGAAGATAG
GAAAAAAAGGCTTGAGAATTACGCCTCATGATTCATCGCATTTTTCTTGGTCGTTGTTGC
TTCAAGGATAACAGGTATATTTACTGCAACTACTCAGCATGTTAGGTAATATCAATTTTT
TAAGTTGTTGCATCATCATATCTTATTTTAAGTTGTTGTCTCACCACATGTACTACTTTA
TAACATGATTACTAAGTTGAGTGCATAATTATTTTGTGACCACTAAAACCAATATTTTGT
ATGTTCAGTACATGTATATATATCCATTTAGCAATCTAATAACTAGACTGCTCATGAGTC
TGTATTTGTACACCGAACTGTTCCACTTCAAACGATTTTTTATTTAGGT
>Z27kG1_20456
CGCGTAACCACTGCGGTGCCCAGACCGCTTCGGTTGAAGGAATCCCTGCCTTGGCTTCGC
ACTATATCTCTACAATTCCTTAAGAGTATAAGGAGGGCGTCCACCACCCTCACCCTGGTT
CCGCCCTCCCCCCGCCGCTCGCCGCTAATCTCGCCGCGCACGCCCCCTCCCTCGCGTCCA
CAGCTAGCTTGCCCTCGCCTTCGCTGAATCCGCCCCTCCCCGCACTCGCGCATGGAACCA
CCCAGCCTCCGCCCCCGTCCACCTTGGCCCCGGCACCGTAGGCGGATCTGTGCCTTTCCT
CGCCCGCGTCCACCCCCATCGCCTCCTCCTACACCTTCTCCGCCATCGGCATCATCGCCT
CCGTCCTCGGCCCTCCCTGCACACTGCAACCGCCTCCTGACGATGCTCGCGTGGGATGGT
GACGGTGACGCGGCGATCCGTGGCTTGTGCCCCCTCCGCCGCCTCCAGCACCTTCTCTGC
CATCGGCATCTCCATCCTTGGCGCGGCATGGTGAGTCAGCGCACGCCTCCACACCATGTC
TCACTAGATCTGCCGCTTTGCTAGGTCTTTCCTGCGCAATGGGTCCTGGGCGGGTGGACA
CGGTCTCGATGGTCTCCACCGTGGAGCCGGAGATGGAAAAGGAGTAAGGCAAGGTGGTGG
CGAAAGCGGAGCCTGCGCCCGCCGGACCGAATCCTCGCCGGATCGCCCGGCCTGCCGGGG
CGACGCTGCGGACGGCCTGATCCGGCTGGAATGGCGGCGGGCCGACGAGGGATCTAGCGG
AGGTGGGTGTCGCGCGGCAATGGCTGCGGCGGAGGCGCGGCGCCGGTCAGCGGTCTGGGC
CCTGCTGCCGCTGCTGCTGCGGCTGCTCCACCCGGTCGCGCTCGTGCTGGCCAACACCGA
AGGTTGGCCCTACCCTGCTCTTTTTAAGGCTGAAATGCCCTGGTCAGCCTGAAGAGGAAA
TCTCTCAGAGAAACAAAGAGTCTTCAAAATGGTGAAAGGCTGCACAAATTGAGCTGTAAA
GCTAGGCTTCCCAACAAGGAGTTAAAACAACAATTCCTCAAATTTGTGCTAGAAGCAAGA
GGCTGTTAAAGAAGTGCTCTTTAGCAAAGCTAAGATTGCTAGGGAGGTTGAGGCTCATGA
AAAGAGAATTAAAAAGGAGCTTGAGAGTTGAGAAGCAAGGTCTACTAAATAGAAAGAAAG
AAGAACAAATGTAGAGGGAAATGGAGAGACATGATCACGAGAGATGTAATGAAGAGAGGT
TCATGCGTGAAAGGCAAAGGAAAGAAGAAAATTCCATTAGCAACAGAGACGTATACTTAT
AACTATTATGGTAGATAAAAAATGTTACAATGTCTCTCTTCTATAGAACGAAACTGGGAT
ATCATTCATTGATATATGTTCGATTTTATTC
>Z27kG1_16932
CACCGTTCTTCATCTGACTCTCTCACGGCCACACGTACTCGGTCTCATCCTGAGCCGTTC
TCTACGTGCACTCTTTGCTCTCTCTGACCAACAAGCCATGTCTCCTCCGCGTTTGGTTCC
TGCTGTACGCGCCTCCTCCTTGTTGTCCGTCCATGGAGCTCGCTCCGGCCTCCTGCTCCC
TCAGTCGGCACTGTGCTCGGCTTCCAGCTCATCAAGCTCAGCCCCCATGGCCGAGCGCCC
TCCCAGCCATGACCCCCCCGGTGTTTGGCCCTAGTCGCTCGCCCTCAACTGTGCTGCGCC
AACGCTCCAGCCATGGAGTCCCTACGCGCACACCTCCACTCGGATTTCGCCAAGGCTCGT
GCTGTTCCCTGGCGCTTCTTCCTGCGCCGCGCCCCTGGCTCCTCTGTTGGCCGCGCGGCC
GTCTCCTGCTCCCTGCTCGCCGAGCTCCTTGTGCAGGCCGCATTCCTCTACTCGGCCACG
GATGTCACATTGTCGGCCGCGGCTTTCTCTCTCTACTTCACCTCCCTGTGCGTGGTAGTG
CCCCTCTGCTCGCCACGGCGCGTCGAACTCTCGCGCCGAGTCCTTTTCCTGCTCGGCCGC
CCGTGTTGCTGTTCTTTGCATGTGCGCAGCTCCCTGTGCGTCGCTGTCCTCCCTCCCCAA
CTCCCTCTGGTCCGCGCTTTCTTCAGTTCGGCCAGACAGGACATCGTTCCCTGCTGCAGT
TCGTTGTTGAATCGCCTGCTCGTTGTCTGTGCCATCGAAACTTTCCGAGCTGTGCGCTCC
TCTGTCCGGACCACCAGCCTACAATTCCAGTATTCTCGCCATTGAAGAATAGTCGCCGCA
CTCTGCGTCCTCGCCGTGTTCGTGAAGCTGTCGTGGAGTTGTTGTCATTTTTCTTCGCGT
CGTGTGCACACCACGCCGCCGCCTTCGTATTTTTGGCAAGCCCCAACGTGCGCTCACGCT
CATCATCCCCTGTTCGACCTTGTCGTCGAGCTTCGTCTCAGCCTTAGCTTGTCGGTCACG
CTCGCCAGATGTTCGATCGAGGACTTCAGCTGAAGGCCGTCGTCGTTCAGGCAACTACCA
AATCAAATTGAGATGTGGTACGTGAATTAACCACATGATGCGGAGAACCAGAACTGAGTC
GACCACAAGATGGTGCTGATGAACGGAACTGAAGATGGACAGACGAAACAAGTATCAGAA
CAAAAGATGGTCGTCAAGTGATCGACGTCTAACAAACACTAACCTAGTGTTACCCAGGTG
AAGAGCCTGCGGAGCTTTGCTACTTTTGTGCAAAGGTGGTTCCCAAGTAGAAGGAAGAAC
CGAAAATAGAAGTGTGTTGCTGTGGATGGTGCTAAGTGCCGGTGGGCTCGGTCTTCTTAT
AAGTCTAAGTACCTCTTCTATACTTCTTATTAAGGATGGTCACTTAAGCTAGCATATATT
TAAAACTTACAAGTAGTTTATAACATTTCAAAGTTTATTTCTTTGAATCACTTTGTAATC
ACTCCGATAAACATAATGTAAAGTTGATGTAACTTGTAACCTTTTGTAATAAAGAAATTC
CGCTGC
>Z27kG1_07006
CGGGGCTCCGCGGGCGTGCTAAGGTTTCGCGAGCATGGCGGTGGCCGGCGAGCAGGTGAG
GGCTCCCGCCTCTAATTCCCTCCCGAGCTCCTCGAGCGGCCAAGCGTCTGTGTGTGGCCG
TGTGGGCGAACCACATGCGCCAGCCACCGTGCGCCCTGGGTGAGCACGTGAGGCCAGAGG
AGAAGCGCATGTACAAGCAGCTGCGCCAGTTTAGCGCGAGACTGCAGGGTAGTAGGCAAG
CCGCGAGCGTGTGACTGCAGCTGCTAGCCAAGTGAGCGTGCCACTACAGGACAGCAAACA
ACGACGACAGCAAGCAAGGATCATGTCCAGACTCACACTGGGCTCGTTGCTCGGCCTTGT
TGAGCTAGAGATCCTCCAACACAGCGGCACCGACACCAAGGCTCAGGCTAGTACGATCTG
AATCCCTATCCATTCCCTGTTGTTACCTCGTTGTGCTCGATCTGGTTACTGTCCTATGTG
CGGGTTTGTTATATTGGTAGTAGGGATCACATTGGTGTGGCTGGTTACATGAAGGAATGG
AGATGAGAACGTCATATACTCTATCGTATTCTCAAGTACCTCTGTAATTTTGAACATTAG
AGCGTCTTTGGTGTATGGTGGTGAATTTTTTTCTCGCTCGTATCGGAAGTCTGCTAGATT
TTGTAAGTGGCAATAATGATAGTGAGGATAAAATGTGATGGTAACACTAACATTGACATA
TTTTTTACATGCAGAAGTGTTTGAAAAGGAAAGAGAACAAACAAAAATGGGTATAGTCAG
GAATAAGGAAAAGCATTGTGGATGGGATTCATTCTTTTCTATGGTTCACCTCGTTCTGGT
GATATATGAAATGGTACATCAGATAAGTGGGAAGAGGAAGTATAATGCAATGGATAATCA
TAAAAAGTGATCACTCTGGAGTATCCTGTATCTACCATTTTTATTTACTAGGGTAGAATG
CACTTTCAGTTTTGTCTTACCTAGTAATCTTTACAGCGTGAAAGGATCTCTAGCTAGTTG
ATTAGCTGGTCTAAGTAGCACTCCTTAGGTTTTTAGTTTGACTCCCCGTATAAAAAATTT
AGGCTGGGTTAAAAAATCTCCTGATTTGTCCCATGACAAACCATTGTTCTAAGCCTCGAC
CCCGGTAATGTCTTGGTCATTCTCAAATGGGCTACGATGTCGCTGCTACGCCAAAGCATA
GGTCTAAGACTCGACCCTGGTGCGGTATTTTAGCATCCCCTTTTTAGTTTCAATAGTGTA
TTGTTGTTGTCCCTCAAGTGTTGTTTATTATTTACTTTGTTTGTTGCAGCTGTCGGCCTT
CCAGTTGTTCAAAAGCAACACCAGCTTCATGTCACCCTATTGTTGTGTAATGTTGCTGCC
ATGGAGGCACTTCCTATATTTTTGATAGAATGTTTCATCATGTTCTTTTTGTATTATTGT
CAGCGACATTTGTTCTTGCCTTTGGAGAGGGATCATGTCTAGGCTCACAACGGGGCTCAT
GTTGCTCGGCCTCGTCGAGCTGGAGATCCTCAAATGTAGCAGCAAAAGCATCTCAGGAGA
CCATTAATAGTATGAAGAGATCGATCGAAGAAAATAACCTCCTTCATCAACTATTAAGCT
TCAATCGAGGCCAAGTGCCTCCATCTTAAGTCTAACTAACCACTATAGGGCCTACAACCT
TATAGCTGTTATAGTAGCTTGTTACAGTAGCTCTAGATTTGAAGTTATATGATTATTTCA
ATTATGCTTAATGTATAATACTTTGAGTTGAAGTTATAGGATTTGATTTGGATTTTAAGT
TAAAGAATTTGCAGAT
>Z27kG1_12995
GGGGGCCAGGGCGAATCGTCATCTAGTGTGGGACTTATACCAGGGAAAATTGGATCGAGG
GAGCTCAATTACTTGCTGAAGACATTCGGCGCTGTGAATCTGCCCTCCGACGAGTTCGGG
TGTTCCTGCGACATTGACTACGGAATGTGGCAGATGTTGTTGCAGATATGATGTACTATG
CTTGAATCCCGGTGATTAATCAAGCTATGTTGAGTAGTTAAGGGTGACGTCCAGACATTA
AGAGAGATGTGTCGCAGTATGGACTAAATATGACCGAGCAACAATTTCTTCAGCATTCGA
TTTCATATGTCGCTGCCAATTATGTTGTTTGGTGCGCCTTATGTCGTTATTGGGCTTCGA
ATGAGTTCAATGCAAAGTCTGTGCGATAAAGTTCCAATCGTGGAATCGAGTCATACCGCA
GGGGGCATAGAGGACCAGATCCTGCAAACCTAGATGTGTTGTGCAACCAAGTGGCAACAT
ATCGTCTTTCTGCATATGGCGAGCTGATGTCTAGTCAGCATGCGCGGATCAAACTATGAC
AAGAGGACCGCATCTAATGATCCTCAGGCTGTGTATGCAAGTGGAGGAAAACCTTATGGA
AGGTACTCGATGTTCGATAATGTCATTGACACGAGTCAGGTGAGGGTTCAGAGGAGAGGT
TCATCGAGGTCTACTGCTCGTAGCTCCTATCTCTCCACCTCAAATCCAACTAAAGTTGAG
CGATTACGAGAGGAACTTAGGAACCAACAGGAGTAACAAAGGGTCCAGGAGGATTCCTTG
AGGCAAGTTGTGCAACAATAAGCCTACTATGCTTCTCAGTTTCAACAACAACAAGCATTC
CTTAACAACTAGCACAAGGCCAAGGGATATCGCTCCTAGTGCCCCCACCTCCACCTCCCA
TACAGTTTCCTTGGCCTTCACCTGGACATTGGGTATGTGAATTCATCATCATTCGAGGAA
GAATTACTTGTTATATTACAATGTAACTTGCCAAATGTCATTTGCACAAATATATTAGAC
CCATCCACCTAACCTTGCCGGTGTAGCAACAAGTTGACGATTATGACTTTGTCAATGCAT
TCTACGCCAATGGAGATAATGAACATCACTCGCCTTAGTTCCCCGATGATCATTTGATGT
GTTTTGTGAGACGTGAGACGTTTGTGTCTTGTCAAAGCTGTGACTTATGAGATTGAATTT
GACAATTTTGTGACTTTTGTGCAATGAAATGAGTTGTTATTGTG
>Z27kG1_21800
CTTTGCGTCTGCTCGCCATCCTCCTTCCACCCCTCGCCTCATCGTCGCTCACAGCTTCTT
CTAGAAGATGTCGTCCCGAGAGCTGGAGGGGGCGCAGTTGGATGTACCCGAGGTGCGCCC
TAGGCTCGTCTGGGGGCGCCGCGCTCGTGCGAACGGAGGACGCCGCCGCCCGCGCGGCAG
GCACGGATTCTATAAATATAAGGCGACGTTCTCCCGCGGCTCGTATCCCCTCCCGACGAA
GCCCCGCCTCGTAGGACCGAAGCTAGAAGAGTTTCATGTGATTCCAGTCAATACATTCCC
ACCAACGGGGAATGCTGTTGTAGATGAAAAGCGCTACAGGATCTCTCAGGTGTATGGTCT
AATTGCAAGAATTCGTATGCTCATATGTGCTCGTTCGGATATGGGGATGACATTTGGGAT
CTATCTTGCGGACACACGTCGGTATTGGAAAAGACACGATCATCTTCTGGAATTTGCTGA
AGCCTTGCGCAAGAAGCTGTTAGCTACTACGTACCCTGCTAAAAAGGTTTTTGCGAACAG
TAGTTGTATGCAGAAAGGTTCTTGCTACTCTGCTTAATCCAAACTATGGCCCCTGTTGTA
CGGAATCCAATAAAATGTGGTGAAATCGTGGGATTCCTCCTAATGCAAATGCGATCGTCA
ACAGCTAGTATTCGGTTTTTGTTTGGTTTGTTAACTGATATTGTGAACAGTATTCGGTGG
TTGACTGTTCATCTGAGAAATGAGATCGTTAACAATGTACTACCATACGC
>Z27kG1_11580
CACACCCACGCCGTCGGATCCTCCTGCCCTCCCCACGTCCACCTCTCTCCGCCGAAGAAT
CGGCGGCGGCGGCGGCGGCGGCGAGCGCCTTCCCTTGTCAAAATCCACCCGGCGGCAGAG
CAGAGCCTCGTTGCTGAGGAGGGGAGATGGCAGGCATGACCGATATGCCGATGAGGCCGG
CGCGGCCGGGCCCGCCGATGCAGCACCGGGGCCCTCCGCCGATGGCGCGCCTCCGCCCCG
AACCAATCGACCGCGAGAAGACCTGCCCTCTGCTGCTCAGGGTTTTCACAAGGGTAAGCA
TGCTTATGTCTTCTTGTTTCTGTCCCAACGAATTTATTTATTGGTTACCCTGTGCTGATT
AGCACTTTACTCCAGTTTGTTGAGTGAGATTTAAGAGTCTGCAGTATACTTGATTCACTT
ATTTGCATTGCTACTGCAACTTTTTATTTGTTAGTCAATTTTGTTGTACCTATTGTACAT
GGTGGAATCCGCAGAAAGCTTTTCATCATCAAACTATGCCTTTTTTTAAAAGGCAATTTA
CTAACAGTTTACCTACACTTGGAATTTATTTAGAAGTCTACGCTTTAAGATGATTGCGTA
GCTAACAGTATAATTATTTGAGTGTGAAACAAATGATTAAATAGTGAAGTTTTAGTTAAA
CACAAGCCTTGGTTAATTAGTTTCATAAAGGGGAAGCAACTTAATCCGGTTTCCGGTCTA
CTTGTTCTGGAATGATTCTGGCAAAAGGTGATCTGCTTAAATGAAGGTAAGAAACAGTTT
ATTATGTTGAAAGGCCTGCATTTCATATTTAATTGTTTTTAGAGTTGAGTGCATTTTAAC
ATGGCTTAGCCGTCCACTAAAGGAGTTCTTTTGGTGTTCTATGAGCACATTTACTTGAG
>Z27kG1_02928
AGCCATGTCGGAGCACCCCGCGTCCCGCAGCTCCGTAGGAAGCCGCAGCTCCGCGCTGCC
CCCTCACCAGCAGCGCCTTACGCCTGCGCCCGACCCGCTCGCCTCCGTCTGGATCCGCCG
CCTCCACCTCTCCCCCAACCCGCCGCCGCCGCCGCGGCCCCCACCCCTGCACATCCGCGC
GCCGCCGCCTGCACATCAGGATGCCATCTCCACCGACGAGTCCCACACGACGCCTCCGCC
GCCGCCGCTCACGCTGCGCGGCACCGGGTTCGGCCCCTTCCGCTGGAGCCCGCGCCCGTT
GCTGGGGGCGCCGGCCGGCGCATGGGACGCCGCCGCCGCCGCTTCCGTTGGGGTGGCTCC
TGGCGGTAGTGCCGTCGGCGGCGACCAAACGATGCTGTCGCCGTTCTTCCGTCTCCCAGC
GCCGCTGCCGTCAGTCGTGGATTTTGAGGAGGCCATGCCTTTGAGGCCGTTGATCGGGCT
CGGAAGCCACAGCGGCAGTGGTGGGTTTCCTGGACTGTCACGACAGATGGTCGGCGGCGG
CGACCCCTGTGACGGCTGGCTGTCGTCCAGAGTTGCAGGATCTGCGTGACAGACAGCATG
GCGCAATACCAGCACAACCAAATCTCGCAAGGCATGATCCTAGCTCTAGCAGCCAACGTG
ATGAACCTTTCTCATACTGGAACATGGGGAGGTTCCGAAGAAATACTGCAACTTCGTCGG
TCACACCTTTGGGTGCCGCTCCTGCCAATTTCGGCACGAAGAGGAACGCTGACTCGAACG
ATTTCCTCCCTCTGAAGCTCAGGAAACTAAGCGGGGCTATTTAGTGGCTGATTTATGAAA
AATATCTGGCCGACCGTTTTTTGATATGCATAAGAAGCACAAGTATGCTGTTACCTGAAA
CAGCATGCAGTAATACTTAACCACGTTAGGGCTTCAGAAGGCTGGAGATGGACGCATTTG
GTGGTGGCAACCATTGTAAATTGTACGTTTGCTCCCAAATCGTTGCATTTGGCATCCTCT
GACCCACTGGCCTGCATGTTTGTATATTTTTTGTGTGATATACGGGGAGATGTCTTGTGC
CACGTTTCCTCCGTGGCGTGTACATTCAAACAAATTGGCATCAAACATGTAGTAATTTTC
GTTCTATGGAATTGTACGTTTTCTGTTTGCCCCC
>Z27kG1_12010
GTTCGAAGACGGTGCTCTCGTGAGTCAGACTTTGACAGTGACGAGAAAGTCCAATCCCTG
GCTAAGCAGTTCAACTACCGAATGGGTGGTGAGAATCGAAGAGAGATGCTTTATAGCATA
GAATACAATCCTGTGTACTGAAGCGGCAGTTTCTACTGAGTTTGCTGGTCGTTGGGAGAG
CACGGACATTGTAGCTTGTAAATTACTTGAACGCACCAGGATTCTTAAGCAATATTCAGT
TTCTCAATCATTATTTTTGCTCGCAGGGTTGATGTTAGGACTTGCTAATAAGCTGCATAC
TATTTGTTTGCTTGAGAATCCGAAAATGTCAGTTCTTTTTCATAAATTGTAGCATCTGCG
TGGCCCCACTTCTTACGTGACTCCTAGGTGTTTTCGGCTTTGTTTACACTTGTAACTAAC
GAAGAAGTCCTGGGATGACTGGGTCGCAGCTTCTTCAAAAGATGCTATTCTTATTATGGA
AATTTAATGGAGACTGACAATTTAAAGTC
>Z27kG1_02363
CGCATGCTGCTCATGTACCAGTACGGGGCTCGGTCCGTGAAGTGCGCGGTCTGCAGTTTT
GTGACATCGGTTGGAGTAAGTACTCAAAGCATCCTTTTTCAGAAAAGGATGCAATTAACA
AATAATGTTTTTTGTTGTAGAAGACTACCATTGTTTCGCTGCTATTCTTACTGTAAAACA
ACTTGTGTTTCTCATGAGAAACAGAGAACTAACCGCCAAGTTTCACTCTACTCAGACCTC
ACCTGGTGCAGAGCAGAAGCCCAGCAGCTGAGCTGATAGTGTCCCTGAAAGTGCTGTGAG
ACCACCTATGAAAAGGATGCTTTGAGTGCACATGTATAGAGTTCTTCCCTGAAGCGATTC
TTTCACTTTCTTTTCTTTTGTTTTCTTTTGTTTTCTTTTCTTTTTTGGTTCCTCCTCACC
ATCTCCACCCCACCCGTCCACTTCTGCGTTCCTTCGATGGATCTCGCGAGCCCGCGGAAT
AAATGAGAGTTTTGGATATATAGCTAGGGCTTAACCTCGTCGACTTGTCTGTAAAATCGA
ATGAGACATATATATAAACCTATGTTGTTTTC
>Z27kG1_15817
TGCGTGTCCTCCTCCTCTCCCCCTCACTGCGGCGCATCCACATCTGCCAATTTCTCCACC
TCCTCCTCCTCGCCCCTGTGCCTCGACATCTCGCATCCGCTCCATCTATGGAAGGCCACC
ACGCGCCATGGATCGCCGCTCTCTACCGCCACCTCAATTGAAGGTTCACCGCTCTCTACG
CGGATCCGCCACCTCCTCCTCGGCCGCCGTCAATAGAAGAATTCCAGAGATGCAATTCCC
GAGGCCATGGAGCAGCAGACAATATCAATTGCCAAAGCAGCCATTACAATAGTACTCATT
TTAGGGACTTCATTTCTTGCAGCTGCCAATCCAATTACAGGATGCTATGACGCTCTTAAG
TGATCATGAACTTATACATTGAAATAATGGTGGGCCTCGAGAGGCCAGGAGGTGGAGAGG
AGTTCAACAAGTACTACATCTTGTCTGCTCTCCTATCCGTGGATTGGGTGCCTGAAATAT
CCTATAGATGTCTTTAGTAGAGGATCCAAATAATGGCCTGCAAGGTTTATTGAATCGGAT
CGCACAAAACTCCATCTGCTTCAGAATTGAGCTAAGCGCATCCTAACATCTTGACTCCTA
TATCGATCAATTATTTTTGTTACACATTTGATTCTTTAGTTTCGTAGAGGGAGGAACATC
GTGGGATGCAGGCCCCACGGAACACCAGATATTTTGAGGTAGACCGCGGCGAGGTGCCCA
AGGGCAGCGCCTAGATCTTCTTCTGGATGGTCAAGTTCTGTAACGACAATGTGGCAGAGG
AGATGCCCTGATCTTCGTACGCTGAAGGATGTATGCATGGAATAGAAGTCAGATAAATCT
TTTGTGCAACAGGCTGAAGTCATTCTTGTTGATGGGAAATTAACAGAGGCTAAGGCTAAC
CAGCTTGCTAAGGTTTAAATGCAGTCAGGTTGGAGAACTCCCTTGTTCAGGCTTTTGTCT
TTCTTCTGCAGAAGGAGAGATGACGTGCTGCATGACATGATGGCATGTGAGGCAGCAACC
TCTTCTCCGCAACCCTTGTCATGGCCTGGAGTTGGTGTTCTAGGAAGGAGCACAATTTTA
TTAGGGTAGCCACCAGAGTTGAGGTCCCTTTTCAATGGACGAACTTGGTGCTGTGGACGA
CATCTGCTATTGTAGCTAGGCGCATACATGTTTTCCTATAAATGCTAGCTCTGCAATCAC
CAAAGGAAAACACAAGAGTACTCTTGGAGGAAAGTTTAGCATTCAGTTTAACAAACCTTA
CCAACTCATGCCTTGTTTGAATGCAATAATGCATGTTATGTT
>Z27kG1_16680
CGCGCTCCCAATTTCAATCGTCTTCTTCTCTGCACCTGGCCGCCGCTCACTGCCGGTGGA
GATATTTGTTTCCGGCCGCCGTCGTCATCCAAACGCCGCTCAAGCCGCCGCTGTTCCTCG
CCGTTATCCGCTCAGCCGGCCGGATACAAATCCAGTAGCGCCCAGCCCCAGCCGTTCTTC
CTCCTCTGCCGCGCCCTCTGGTTCGGATTCCGATGGCCAGCAGTTGAGGCTCCCAAGCCG
CGTCCCTGGCGTCTTCCTCCCTGGCTCCTACTCTTCCAAGCGTGGAGCCCTCTGCTCGCC
ACGGTCCTTCCGTAGCTCCCAACCGATTTCCCTGCGTGCTCCTCCCGTGCAGCTCGCCGT
GCTCCAGCTCGGATTCCCCCTCCATGGCGCGCCCGAGCACTCCGGCTCCCTGCTCGAGCT
CGCCCAGCTCCCTGCTGCGGTGACTAGCGCTCAGCGTCCGGCTCCCTGGATGCTTGCCCT
GCTCGCCGCCATCCTGCTGGATCCCCTCCACGGCGCCCGTTCTTCCCGGGTGTCTTCCTC
CACCGCGCTCTCCTCTGCAAGCAACTGGGTTCTGCTCTGCCCTGGGCGTCGTTCTCAGTC
ACTGGTGGACCGCGCGCTCCTTTGTTTGCTGGTCGTGGCTCCCTCATGCTCGCCGTCGAT
TCGATATGCCGCCACGTCCTCGCCTCGTCTCGGTAGCGCGCCTGCCAGTGTCGTTCCTCG
CTATGTCGAGCTCCCTCCCCGTCCTGTCCAGTTCGCCGTGTGGGTGGAACCTACGTGCAC
GCTGTCATCGACACCATGGTCGTCTCCCTGTGCGTTGCGTCCCTCATCTCCAGCCGACGC
ACTAAGGAATGGGTGTGGAGTATAGAAGAAAGTGAAGCCCGAAATGGTGCTCGCCGGGCG
CTCAACAAAATGCCTGAACCAAAGTTCGTCGTCATCGTTCTCGCTGATATCTAGACGAAT
TGTGATGTGGTACGTTAATTAGTCGCCCGATGCGGAAGATGACCCAAGTCGACCCCAAGC
GCAAGCTAATCTGCAAGCTGAAGCTGATGAATCAAACTGAAGATGGTTAAATCAAGCAAG
TGCTCGGTCGAAGAATACTCGTCAAGCGGACGTCAACTAACAACACTAACCTAGTGTTAC
TCAGGCAAGCCCCGGTGCATTTGCCACCTTCCTTGAGGTTTTTATGTAACACCCTAAAAA
AATAAACCATTTTTATAATCCAAATATGGTATGTCCTATGG
>Z27kG1_03045
GTGCTTCCTAAACTTGTTGGCTGCCTGCAGCTTGCTTGCTTGCTTGCTGCGGCTTCAATC
AGGGTCTTGAAATAGGGGTGCTGCTCAGGCCCATCCCATGGAGTGGTCCATGTCCAGGGG
GAGGCCGAGATGGAGGCGGTGTGGCAGATCCATGCTAAAGCTGGCGGGGCTGTGCCTCGC
CGTCGCCGTCTGCCTCTGCCTCTGCCTCTACCTCTGCGGCGTTCGGCCTTGGGCCTGCAG
TGGCTGTACTGTGCTGCTCCGTTCAGGTAAACGAACGAAAGATGTCCTCACTACTATGCA
GATGCTTGCTTGCCGCGTTTCGGCAACTCTTTCGTGTGCTTCTCTCTCTGGTGACCTGCT
CTGCATAGTCATTGGTGTGAGTGACGCCTTTCTCGTCCACGGTTCATGTTTGCCAAGGTT
CATTCACGTACTAGTTGCTTCGTCATGCTGTGTTCTTTGTTCTTTATACATGCGCGCAGC
TGCCTGCACTCGTCTTCGTCTAGCACCGGATTGGTCTTCGCTTCACTGCATTTACTAGTT
GTAACTTCATTGTCCTCTTTTTTTTTCTTTCTTGCTTGATTTGCTCTTCAGAGTCCTGGA
GACGAGGACGGGCGGCAGCACCTTGCGGCAATCAGGGGTGCTACACGGGTGGGCAATGGC
GGCGGCTGCTGGCGGATGGTCCGGGGTCATACCCGCCACGGTGCACGTCCAAGTGCGGCG
ACTGCAGCCCCTGCTACCCGGTGCACGTGGCCGTGCCGCCGGGCGTGCCCGTCACTACCG
AGTACTACCCGGAGGCGTGGAGGTGCAAGTGCGGCAACCGCCTCTACATGCCATGAGCGC
AGTCCGAGCAAGCAGGCAGGCAGCCAGCCAGCCAGCCAGCGAAGGATCGAGAGCGCCGGC
CGAGGCGCGCTGGGCCTACGCTCCATTATTGCACCGGGCGGGGTGGCTCTCGCGGTCTCG
CCTGCGCTGCGCTGCGCGCGCGCGCGCGGTGTCGTGGTCCTCTCGCCGCGCGCATGGGCG
GGATCTGCGCTCTGCAGCGGCGCGTGCTGGCCGTGGCCAGTGGCGGCCTACCACTCTGAC
CGGCTGCCGGCTGGGTCCGCTGCCTGGGGATGCTGAGACTGTGCATGGCTTTTTCCGTGC
CGCGCGCTGGAATTCGCACGGCCCTACCACGAGCGCGTGGAGGCTTGGAGCGGAGCGGAG
GCATGGCGGGCGTACGGCGCGTCAGCGCGTGCTGGATCGATGAAGGATGAGAGCTGAGAG
GAGCTGTCGCGGCCCACTCCTACACGTGTCCGTATAATCTGTTCAATCTTCCAAGTGTTG
ATACTCGATCTTTTCGCATCTGAGAATCTTGTTACACAATTTTCTGGTAACC
>Z27kG1_16006
TTTCACGCGCAGGCTGCTTATCCTTCGTGTGCGGTCTTCTTCTCCCCAGCTCCCTCTGCT
CGCTCCATCTCTGTCCGTCGCTCCTAGCCCCAGCTCTGGTGCCGCGTCTCCCTGCTCGCT
CGCGCTCTGCCGAGCGGCTCTGCCTGCGCGCGCGTCCCTCAGGCCTGCGCGCGAGCTCAA
CATCTCCCTGTGTTCGCTCGGCGCTCAACTCCCCTGCGCGCGCAGCCTTCCTCTCGGCAC
GTCGGTGAAGCTCTAGCTCTTGCTCGGCCGCTGTTCTCCCCTGCGTGCCGACTTCTCTGC
TCCCGTCGTGAACCTCCTGCTCCCTCTGTCCGTTCATGGCACGTCCATCTCCTTCAGCTT
GCTGGTCGCGAGTCCCTGCCCATGGCCGAGGTCCCTTTCCTACGCGCGTGCTCGCCGTCT
CTGCTCCTTTGTCGTGGTCGTCGCGCGCCTGCGCGCAGCTCGCGCCCTGCTAGTCCCTGC
TGCGGGTTGTCGAGCTCTCTGCGCATGCGCAGCTTGCTCTTTCGTTGTTTGTCGTGCGCA
CGAAAATTCTCTGCTCGCAACGGCGTGTCAAGTTTCCGCGTCGAGCTCCTCTCGTGCGTG
CCCGTCGTCGTCTCCGAGTTGATTCTTAGCTGTCGTAGTATTTTTAGTTATCCCGGCTGC
GTCTATGGCCGTCAAATCATCAGAGTCGTTCAACTCGCCGATCACCTCTTGGTCGATCAT
CGATTTTCTATTTGCCATGATACAACACCGTTGTTAAATCCAGTCTCTAACCCGCCATGG
CGTTCGTCGTCCTCTAGTCCCAGTTCGACCCCACCTCACCAGCTCGCACCCGACTTTAGC
TCAAAGTCGTCGTCGTTCCGTGCATCAGCAAGAAATCCCAAGAATCGGGTGAAGACGAAG
CTAGCAGCGCCATATTCCCCAAGCGCTCGACAAATTGCCTGGACCGGAAAATCGCTACCG
ATCTCGCGGATTCGTGTCAGCTGTGGAAACGAGGACCAAAACTGAGTCGACCACAAGATG
CTGGAAAGTGTGAGCTTCTCCGCAAGATAATATTGATGGATTAACCCGAAGATAGATGGA
CGAAGCAAGTATCGGAACAAAGGCTGATCGTCAAGTGGTCGCCACCTAACAAACACTAAC
CTAGTGTTTATTTCAGGCAAGCCCCGGTGCATGCAACCCCTTCCTTGTGTTTTCAAATAA
TTTTTGCACACTTTAAGTCTAGTGAAATGTGCATTAGGTTTATAGGAGTTGCTTGAAACC
CTTTGATGCATTGCCTTCCTTGATATCCATACCTTTATAGATACTTCTGGTGAAGTATCA
AAATATGATTTACAAAATGCTTAGCCCTGCTTAGATCTTGTGGTTAGAGGTTGTCTTTTG
CAATACTGCCTAGCTCAGGGGTTATCCTGAGGAAAGATGGCTTTTACCTGCAAGAATATT
TTCATTGAGAGCGTGGTGGGATCTTACTGCAAAGTTCCCTGTGATGCTCTTTTCATCCTA
AGGAACACAAACAATCCTAAGGGTGGAAATACTTAAATCGGGACTTGGGCTAGGAACAGG
TGATGTTCTACCCAGGTTGATTAAGGATTGGATGCGTATGTAGGCTTGATGATCGAGGAC
CCTTTAACTGGTCACATGCCTCGTCATGGGTAAGCCTTGCCTCGGGCAGACTAAGGCCAG
AAAAAATAAAAAAAAAAAAAAAAAAAC
>Z27kG1_19364
CGTCAAGCTCATCTTCTCCCCTCTGATTTTTCCGCCGCCTTCTTCCGATGCTTATCAGCC
GCCGGTGGGATATTTTTCCTGGCCGCCCTGATCTTTATCTACGCGCGTCGTTCTCTTCTC
CAACCGGCCAGCAATCCAGTTCGTTCGGTGCCTGCTCTGCTCGACGTTTCTCTGCTCCAG
CGTCCAGCCTGCAAGCAGCCAAGCTTCCTCGCGTCTCCTATGGTCGAGCGCCCTCCCCAT
CTCCTTCCTCGCCCTCAGCTCGGACCGTGTCCTGCTCTCAGCTCCCTTGCCGTGGAGTTC
TCTGTGTACGTTCTGGTTCCTGCTCCCTCTCCTATGGTGGCCGCGAGCTCCCCTGCCCCA
TGATGCCGTCGCCCTCAAGCTCGTGCCCCGCTCGCCATGGCCGCCGTCAAGTTCCTCCCT
GAAGCTTCCCTGCGCACGGATCTCTCCTTTCCCCTGCTCATCTTCCCCGCGCGCGCCTGC
TCTGTCCATGGCCGCGTCCAGCCTCTCCAGCACCCGGCCGGATCTTCCATGGTGCGCGCC
ACCTGCTCCTCCCTGCCCCAGCCGCGTTCGACCAAACGTTCCTGCGCCCTGCTCGCTCCC
TGGAGCTTCTTCCTGCGCACGCGCCGTGCTCTCAGCTTGGAATTCCCCCGTTGTTCAGCT
CATCGCGCCCGGCTGTTTCTCCCCTGCGCGCAGCTGTGCCCTCTACTCGGATTCCTGTTG
GCCGCGCCCCCTGTTCCTCCGGGCCGGTCAAGTTCTTTCCGGCCGCGAGCTCTCTCATGT
GCGCGTTCAGCCGAGGCTCCTGCTCCCCACGCGCGTCCCTCGGTATCTGCTCGGATTTCG
GCCCTGCCCAGCTGTTCCTCCTCTCTGCTCGCTCTCCTCCATGGTCGTTGTGGGCTCGCC
GGCGTGGTCCCTGCCCTGGCCGCCGTGGTGGCGCGCGCTGCTCCCCTGAGCTCTCCTCTG
CGCACCCGGCCTCCAACTTTCCTCCCATAGCGCCCTGCTCTGTTTACTGCTCGTCGCTCG
CTTGGAATCCTTGCTGGCGCTCAGCCCCGTTGTGCGCAGACGAGGTTGCGTCGTCAAGCT
CGTCGAACCTCGTTCTTCTCTGCTCGATCTCGTCGAACCCCGAATCCAGATATTAGACAA
AAATAAGTGAGGTCTCTGTGTATCGCTTATCAAGTACTCGATTGAAGACTTCAATCGAAG
ATCGTCGCCGTTCCGCGCGTCATCAAGAATCCCAAGAATCGGGTGAAGACGAAGCTAGCA
GCGCGATATTCCCCAAGCGCTCGACAATTGCCTGGATCGGAAAATCACTACCGATCTCGC
GGATTCGAGTCAGCTATTGAAACGGTAAGCTGATAAATTATCCAAAATAGTTCGATCGTT
GCATAAATTGATGTGCT
>Z27kG1_18746
CTCCAGCTGTGGAGCTTCTTCTCCCTGGCTGCGTCTCCCTCCCTCTCCCTCGTGTCTTCT
TCTCCCTGCTCGCTGGCGTTCCTCCAGCTCCCTGCTCACTCCTCTTCTTCTCCCACGCAC
GCACAGGCTCCTCCCTCTGCGCATCTCCCTGCGTCCGGTCGAGTTCTCCACACCGCGCTC
CACTGCTCGGCCAACCGCTGCCCAAGTCCGGCCAGCCGAAGTGCTCCATCTCCCAGCTCG
CGGAGCTCCCTGGCTGGCGCGCCGACTTGGAGCTCGCCATGGACGTTGGCCACCGCTGCA
TGCTCGCCACGGCCTCCCAGCTCCTCCCAGCCGCCCCTCCTCCCTCTACTCTCTGCGTGC
TTCTCTCCCTCTCTCCCCTTCTCCCTACTGCACGCGTTGGATCTCAGCTCACGGAGCTCT
CTCTTCTGTCTTTCATGGCGAACGCCTGCTTCCCCTGCTCGGATTTCGTCTGTGCCCCGG
GCTCCATGGCGTCCCCGCCTCCATGCTAGTCCCAGCCGAGCTCTCCCTCTCCCTGGTCCC
TTCTCTGCGTGCCCTGGTACTCGCTCGCTGCTGCGCTCGCTCTCCCCTGCCTGCTCGAGT
TCGCCCCCAGCTCCTGACCATGGAGCTTCGCCCCGGCGGCCTCTTCTTTCCGGCGGCCGG
TCGGAGTTTCCTCTGCGCTTGTCCTGGCAGTCGCGCCATGGCCAGCTCCTCTACTCGGCC
TTGTCCTTGTTTTTCTTCCCTTCATGACCTGCCGAGGCTCCCTCCCCAGCTACGTCTGTG
GTCATCGGGCATGTCAGCTGCCGCAGGCTCGCCTCACCCGGCTTCGTCACCAGTCTTCGC
TCGACGCGTCCTTATACTCAACATGGGGTTTCTCTGCTATAACATTGGCTCGCCGTGGCC
TGGTCGATTTGTCCTCAGTGTCGCGCCAGCCGTGCAGATCTTTCCATCGCGTTCGAACCT
CGCTATCGGCCCACCGCTCTCGTCGCCATGAAGACTATGCAACAGCGCTTGGTCTCAATG
GTCTGTTGATCTGCATAGGTGGTGGTTTGGTTAAGAGTGGTGTTGATAGAAGCAGAAAAT
GAATTTTGTGTAAGGCTCGCCTGGTGCTCGACGAAACGCCTCACCCACGAAAGCATCGTC
GTTTTTGGAAACTTTCGCATCGGTTGGTAATAATGTGCTCGCTACTTCTATTAATTAATC
TAATGGATTAGATGATATAATATTCGCAATGATTCTCCTGTATGTCATGTAGTAATGCTA
TAAAGTCTAATCTTAT
>Z27kG1_10185
CATATCCCCAGGCAAAGGCCAAGGCCAAGCGAGACAGGGAGGGAGGAGAAGTAACCAAGT
GTCTCAAGCAACCTACCGCCCGCCCGCCCGCCGGCCGCTTCATTTCCTCCACTCCACACT
CACCACGACACACCGCCCTCTTCCCTTCTCTTCTCTCAAGAAAGAACCAGCTAGCGCGCG
CGCGCACACACAAGCCTGAAGCCTCCCCATACCCGCCATGTCTGCGTCGCCGGAGTTCTA
CAAGCCAGCGCCGCCGGCGTTCTCGCCGTGCAGCTCGCCGCTCCTGCTGCCCGGGGCAGG
GGCGGCGGTGGGAGCAGTGGCCGAGGAGAGCGCCGCCGCAACCGTGTCGCAGCAGGAGGA
GGAGGACTACCGCTGCCGGACGCCGACGGGCGGGGAGAGCCAGGTGAGGCCGCCGGGGAC
CTGCCCGCCGGCGCCGCGGAAGCCGCGGGCGCCCGCGGCCCCCGCGCCGTGCCGGAAGCG
CCTGTTCGAGGTGGAGGTGTTCAGTCTGCGGCTGGAGGAGCTGGAGCGCCTCTTCTGGCG
CCCGCGCCCCGCGGCGCCGCCACCGCCGCCGCCGTCCGCCCAGAAGAAGCGCCGGAGGGT
GGCCTGCCCGGAGCCCAAGAAGAGATAGTAGCTACCTTCGTCTGGCAGGTGCTAGTCGTA
GTAGTAGTACAGGTCGTGTAGCAGCGGTAGCTAGCTAGGTGCAGAGCCAAGTGGTTTTGG
CTTGGATCGATCACATACAGCAGCTTATTATTAGGATCGGAGGTCCATGGTAGGGGGGGT
GCTTAGGAGAGGACTGCTGTACTTGTACTGCTACAGCTCGTCGGCACATCTCTCTAGCTA
GTTTCCTCTATCTATAGCTCACAATCAGTTCCTGTAGTTGCTAGATGCTGTTCAGTGTGT
GTATGTGGTGATGATAGTGTCATGGTGTCAAAAGGTGTAGCGCAATACTAGCTAGCTAGC
TAGCTGTAGGCACTAGGCAGGAGCTGCATGCCCTGAATCTCCATTCTTCCATGTAGCCCC
TGTGTGTAACGAAGAAGCTAAGCTCACTTGTACCACTAGCGTCATATATATATACTCTCA
TTCACTTGTTACGCGATC
>Z27kG1_19780
CTTTGCTCCTCGCCTCTCTTCTGGCTGCATGGCCCTTGCGCTCGCTCAGCTTGCTAGTGA
CCAGCACATGGCGCTCGGCCTCAATTTCGCCATGACTGTGTCCCTGCAGCAGCGCCGTCC
GGCCATCAGCAGCATCGGCGAGCTCGCTTCGAGCTCCGTCCATGGCCGCGAGTCCACCTC
CGCTGAGCTGCCAGTTTCCAGCTCCTCTATCATTTGCTCCGGCGTGCGGGCGTCACTCGT
CCGTGATCCCAGCCGTGCTAGTTGACATGGTCGGCCATTTTAGCCGGCATCGCCACCAGC
CGTCCGTCGCCTTCCTGCTCCCCACGCCGACGTCCAGTGCATCGTCGCCAGGGTTCGACT
TGCAGCTTGTGCAAGCTGCTATCGAGCTCGCCCGGCCATGGCGCTCACGCCCCAGCCTTT
TGCCTGCTCCTCGCACCGTGATTGCCGAGTTCACCGGCAACAGCAGTCTCGTCGTGCCGC
AAACTGTGAGCTGGGTCTCCGCTGTTTTCGGCGGTCGACTAGCTCGCCAAGGCGTTTTTC
ACCAGTGAAGCATACTTGTCATGCCCAGTGTCCTCGCCGTGTCTGTAAAGCCGTTGTGGA
GTTGTTGTTGTTCGCCTCCACGCCATGTGAGACAGCGTCGTCGATCCCTTCAAGGTGCTC
GTCGTCGTCTCCTCATCGCCTTGCCGAACGTCTCGGACCACACCAGCCTGTCGCTGGAGA
AACATAGTGCAGTACGATGCCCCATCAAGTGTTCGGTGTTATGCGCGAACTAGAAGTCGT
TGCTGATATCGCGGTCTTCAAGTTGAGTTTATTTTATTGTTTATCACGTGATGCAGAAAA
CGAGTCAACTCGACTGTAAGATGATGTAATGGGTGGGCTACTCCACAAGGTAATGCTGAT
GGATCAACCTGAAGAAGAACCGACTGAACAAGTGCCAACACAAAAGGATGGTCGTCAAGT
GGTCGTCATCTAACAAACACTTACGTAGTGTTATTCCAGAAGGCGAGAATCCAGATGTGA
CGTGCGAGTGAATACCAGTCAGCGTGAACAGTACGATGTCACTGTTCATCTATTTATAAG
CACAGAACGCAGCCTGTGTAGAATTACAACCATGCCCTTAACATTTACTATTGACTTAGG
GATAATATATCGAGGACTAGACAGTCTTTTCCCCTTTAAGTCAGTTTCATTTTCCACCGC
TAAGCCGAAGCTTTTCCACAGGTGGCTTCGGAACTGGTTCATGCTTCTCTCGAACCACGC
TCTTCATATCATGTACAACTTCATCCCATGTCCGAAGGTTCCTGTACATATATTATACTT
GGGAAACATGTTAGTTGTGTTTTGAGGACCTTCGGAAGACGAAGGCCCCCAAT
>Z27kG1_19138
GGACTCCAGGTCTAGGCGTCTAGCTCTAGCTGTAGTTGGAAGTTGGAACAGCTCGGTGCC
GGGCGGTCGCCTGTCCAGTGCATCGGCGACGGCGTCTACGCTGCTAACAGCACCTACCAA
GCCAACCTCCGCCGCGTCGCCGCCCTCCTCCTAGCCGAGGTGTCCGCCTCCCCCGGCCAG
TTTTACTACACGACCCATGCCGTCGGGTACTGGCCTAACCGGTTGCTCGCCAGCTCCTTA
TGCCGGCGCCGCGACGTCAACGGCACCCACGTTGGCTACCCCTGCGCCGACTGCATCGCC
GGGGCCTTCCTCGAAATGGAGAGAGCGTGCCCGTACCGCAGGGAGGCCTTCTATATCGAT
CGCAACTGCAGTGTCGAACTTGCCGAGATTCGCATCTTCGGGACTGGCGGCATCTTCCAA
CGGAACATACTGATACAAGCCATGGCTTCGGGATTGGTACTTCAAGCAATTGGATTTGCT
TGGCTTTTCTTCTTGCTATTTCAAGAATGGCGCAGCCGGAAAAGAGGCAACTTGATGCAT
TCCACCCCTCTTTTATCTGGAGATGAGAATGTTGGCAACATGTCTACCAAGGCGTAACGG
CAAATGTTGCATACTTGCATGAAGGGATCGGATTTTCTCTCATCAAGGGAATAAAGATTA
AAGAATGAATACTTGCTCTCCAAATTGCAGGCCTTCAATTCGGTCGTTTAATTTCAAGCC
AGCTGAAATGTTCATTGTTTTCACACATTCTTATGTTTTCATTGGAATTTCATTCCCACT
TGTCCTGTTCCTAGCTTGAAATGTACATGTGAATACAAAAAAAAAACCAAAACTTGCCAC
GATTGGGCAGTCGGCACTGAAACAGCAGTGTACCATATTATAATGTATATACGTAAGAAC
GTAACCTACTAAAATGACTACTTGTTCTCAATTGCAAGATCAAAACAGAATTACAACCTT
TATTTT
>Z27kG1_20720
CGAACTCGAAGCTTGCGTTCTTGTAGTAGAGGTCGGCAGCAAGCGGTAGAGCGAGAGGTC
GAGAAGATGAAGAGCAGCACTCTGTTGGCGATCCTAGTTCTCCAGGCCCTTCTGGTCTCT
GCGGCCGTGGCCAAAGGACCTGCAGGGCCGACGACGAAGAAGCAGTGCTGGTGCGGCGAG
TGCACCAGCTGGTCGGGCGTGTGGACCTGCGACGACCTCCTCACCAAGTGCGCCGCCACC
TGCAAGAACTGCGTCCCCGTGTCCACGGACAAGGGCACCACCAAGTACAGGTGCCGCGAC
TTCCTCCCCGAAAACTGCGGCTGCAAGATCCACTAGACTCATCCACAGCGGCACAGCCGA
TGGATCCTTCCATGCTCCTCCGTCCGTCCGCCTTGCTATAAGCAGGCAGGCAGCCACCAA
TAAGCTAGCTCTTGCTGTTGTTTTGCATGTTTGATTGGGTGTCCCTTCCCAGTCGAGATG
GAATAAAATAAATGTCAGGCGC
>Z27kG1_24187
CTCCTCTCTCACGGGCTTCTCTCTCACATCTCGTCATGCCGCATCGTCCCACGCGTCCCT
CCTTCCGTGGTCTCACCGGCGACCCCCTCAGCACAGCACCTTGCCCGGCCGGCTGCCCCT
CCGCAGTGCCTTGGCCCCATCGTTGCCCGAGCTGCATCTCCCGCACCCTCGTCGCCTGAG
CCGCCACTGTGCCTTGGCCCCACGAGCCGTCATGCCTAGCCCCGTGTGCAGCCGTGCTCC
TAGTCCGTCGTCGTGCCTTGGCCCTACGTGCCGCTGTGCCTGGCTCGCGCCTGCCTGTAT
TCGCCAACCACTACGGCGAAGACTAGTGGTTGCTTGAGATCAGCGCTGGTTGCCTCGGCT
CTAGGCAACCGTTTGTCATGGAGACAGTGAAAGATGATGATGCTGCAAAACTGGGTTTGA
TATCAGGTAAACATCTGCTATTCGACACTTCTGTAATAGTAAGCAGAAAGGAGCAAGTCC
TCATTTTTTATATGTGCAATGTTGCTTTCATGCTACACGAGAGGGGTGAATGCTAGTTAT
AAAACAATGGATTATTTGACATAATGTAGATGAGATTTTCGCAACTATTCTTATGTACTG
CAATATTTGAAATAAACAGCCCTTGCAAGATGTTAGGGTCCTCCTAAAACATATGAATGA
CCATTGGATTAGTCTAACATTACTCTTTAGGCTTCCTAGACCATGTAAGCAGTCTTTCAC
AAGTCCACGATGACTTTATTTAAACATGGAGTTAGCACACATAGGTAGAGATAGTAATGG
AGTGGTAGTTGTTAATTCTTGAACTATTGAATTTGGCAAGGACATCGGTTATTGAATTTG
GCAAGCAAAGATTTATCCCTGATTTGGCAAGGACATGTTGCAGAAATTTACATGGCGTCC
GTTTTCCCATATTACTATACTGGTAAACTAAAGCTACAAAAATGGAGGCAAGCATATTAA
CTCGTTTAATGCCACGTTCACAAGTGATATCCTAGAACTTTAGTTTTAAATGTTACCGGT
GCCAGCTTCCAATGTTTATTATACTTGTTTGCATATTGATATATTTGTTCAAGTTCTTCA
AGCTGATGGTGGTAAGTGTGCTACCTTCCTACTTTCAAGCTTACAACCTTGTTTAAATGG
AATTGTTTTGCGCATGAGGTCTGCTTTTGGAAACATCTTCAGTGCTAATTTGAGACAAGC
TCCTGCAAGGCAAGCTGCACTGGGCACAGGGATACTAAACACTGTTGTTTGTGCTTTTTA
TGATTGAGGAATACTTGAAGAAGAGTACTTGTGGTCTTTATCTTGTGCTGAGATGCATGT
TCTTTACCTACCGAACATCAGACCCCTCCAGCTACCTTGCTGACGCGTGAACGAGAAGAC
GGGTTAGACTTTGTCGAAACCCTCTTCGCTAGTGGAGGTATCGACCATCACTCGTCACTG
TACCCCGATGGTGATCGACGATCATGAGCTTCCATATTATGTGTTGTGATACTTGAGACT
TTTATTATGACTATGTATGAGATATTGTCTCTTATTAGTACTGGATGAGATGTGTGTTAT
TATGACTATGGATGAGAATTTTGTGATGTAATTGATGAGACTATGGATTT
>Z27kG1_15820
CTAGCGAGCCAAGCCACCGACGGCCGACGTCGAGCCTCCGCGGCCGAGCCTCCGCCTAGC
ACCAACTCCGTCGTCGATCGTCCTATGCGACCACGCCCCCGTCCGCCTTCCGTCTCCTGC
CTCCACTGAGTCGCGGGCGCGACATCGGGGAACGCCAAGGCTGAGCTTCGCCCATACGCC
TACCGCCCTGTTATGCCCCGAACCGCCGTGCTGAGGTCCGCCCAGGCCGGGCCAGGAGCT
TCTCCCGGCAGACCCACCCCCGCCCAACGGAGCTCCATGCCTCCGCCCAGGGCCATTGTC
CGAGCTACGCCCCACGCTCCTGTCCAGTGCCCTGGCCACTTAGATGGTTCTGCTCAGTCA
TGTGTCTGGTTCAACAACTTCAACTTCAACCAAGGGACGCATCTATCACAAGACGTATGG
TTGCCAAATGAATATAAGTGACATGGAGATTGTGCTTTCTATCATGAAAAATGAAGGTTA
TATTGAAATTGTTCCTCATCCTGAGAGTGCATATAATATTTATCAACACCTATGACATCT
AGGACAATGTAGATAATATTTATCAACATGATACTGATGTATCCTTAATCCTTACTGTTC
TCCATATATTACTCCCATGGTACATTGTTGCTCTGGAGATTTTCTTACCTATGCTGTTAT
GATCATAACTAGAATGACCAATTCGTTGAACAGGAGTGCAAGAAACTTGTCATTGTTCAC
CTATCCGAGAGTATTTTGTTGTTCTAAGGAATTTAAAACTGCTTGTTGTTCCACTATTTG
AACTCTGCAACAATGTTCAGGTGATGCAGCATTCATAGTCTCGTTGTCGATGGTGTCCGG
CTGAAACTTTGGAAACTTTACACATCCATTGAGTTCTCGATCTGGGAGCAGTAAATTTAT
CTTTTTTGAAGTAGAGATTGTACATGGCATTCTTGTTTTATCTATTTTGTTTCGATTAAC
CTTGTTTGTCTTAAACTGCTTACATTCCATATATAGGTTACTGCCTCCATTCTACAGGGT
ATTGCTAGTATGATGATTGAAATACACAATTTATTGATATTCAGACTTAATATATTCTTG
TGAGCCTTTCCAGCCATAACTGTTGTACATGGTTTTCCTTCTTTTGTTTGGCCATAACCA
GTGTGTGCTAATATTGTATATTGTGTCATGCTTTCAAGTTTCAAGAATTTATTAAGATTT
TGTTTCTAAAACCTGTTTCATGTACATTGATGCAGCGATACGGGTCTGCCATCTCTATAT
GACATTTGGCTGTAAATGGATTATGATCATAGTTGAATAAGTTGGAGCGTCAGGTCAATG
GTCCCCCCAATAATTAAACTAGATGGTGGAGTGGAGCTTTGTTTTGGGATGATGCAAGCA
ACTTTTATGTTTCAGAACATTGTACTCAACTGATGCTTGTGGCCGTTGAACCTATTCTAC
TTACTTTTGGATTTAAGTTAAGGATAGTTAAAAATATTTGATGTTTAATACTTGTGTTGG
ATGTTTTATGTGTCAATTCTATGTGGATGCTAGAAAAGTTGTGTACACTCATGTTATTTG
ATGAAATTGTATGCACGATTTGGTTTGAATTCAATTGAATATTGATTTTTATTAATTAC
>Z27kG1_19143
CCCATCTCAATTCTCCCACCCGGCCGCCGGCACCACACGCGCGCTCCGGGAGCCACAACG
ACCGATGGCGAGGGCGCGCCTCCCTCTCCTCCTCCTCCTCCTCGTGGCGTTCCTCGCCGG
CACAGGCTCCACGGCGGCCCGACACGCCGCGCCCGCACCCGCGTCCGCGCCCCGGGCGTC
GCCGTCCATCTCCGCGGCGCCCGAGTACGGGGCGCCGCTCCCGCGCCTCCCGAACCAGCA
CCAGCGCCCCTCCGCGCTTGCGCCGTCGCAGGCGCTGGCGCCGGACATAATGCCCGTGCT
GCCGTCTCCGGCCGAGGACGGCGCCGCGCCGCCGCCCGACGCGGACGAGCCCACCATCCC
GTCCAGCCCCAGCCCGCCCAACCCGGACGCGCTGGAGCCCGCGTGGGCGCTGGCGCCGTT
CGGCTCCGCGCCCGCCGTCGCCGCGCAGTCCCCCGCCGCCGCGCCGGCCCCGGCGTCGGC
GCTCGTGCTGCTGGCCGTGCCGTGGCTGCTGCTGGTGGTGGTGGTGTAGCGGTTCGGTCT
AGCGGCGTGCGCGACCTGCCTGCCGTGGACCACGCCGGCCTCTCCACACAGCTGCTGCTC
CTCGTGGATCATGTCATGTGCATGTCTCGGCGGCAGGCGTGCAGGGTGCACGGAAAAAGG
TGGTCCTCGCGGGTTGGTCGGCCTCGGCCGGGCTGGCTGGCTCTGCAGCTCGCCTTGCCG
CCACTACTCTCTGCGTCCTCGTGAAGAACTGCTGCTTCTGCTGCTACATCTCATCAGCTT
TTACTTCTCTATATCTCCTGTAAATCTTAGCTTACTTTTCGGGTGGGGTTACGGCCGGCG
ATTTCGCTATAGACTTTTTTTGTTTTGTTT
>Z27kG1_05529
GGAAATTTTCGATTCCCCCTAGCCGCGACCTTCCCTCTCCCTGTCTCCTTTTCCCTCACG
GCAGCACTGCAGCAGCAGCCAGCATAGTTCTTCCTCCTCCCTGCTTCTTCCCTCTGCCAT
GGATGCGAGCTCCAAGCTCCTGCTCATCCAGCCCCCCTTCTCCATCTCACCATGGACGCC
ACCATAGCAGCAGGGTAGGCCGATGTCCTCCCCTGGTTTATGCGCTGGACATCTCCTTCC
TCCCACTTCATGCCGGCCCTGCTCCTCTCCACAGAGCCGAGTTCGACGTCCCTGCCATGG
TGGGCGCTCGGCGCCCGAGCTCCATTCCTCCATGCCAGCCGACGCCTCTAGCAGGACGCG
CGCTCAGCCGCGCCAGGGCCGCTCTCCCCATGTTCCCCTCAAATCCGAGCTTCCCTGGCG
TCCTTGCCCTGCATGAACTCCCCATGGGCGCTGGAGGCGCCCAGCACCGCGCAGGTGTGC
GGCAAGGCTTGACCGACGCCCTTCCCTGGTCGGCTTTGAGCATTGGGTCGAGCCCCTCTT
TTTGCCATGGCACTAGGCCCCTGCTCCTCCTCTCTTCCCCACCAAAATAGCAAGCCTCCG
CCATGCCCAAGTGTTCTCTCGAGCTCGCCGTCGGGACTCCCAAGTCGCTGCACGCCTCTG
CCCAGGCTCCAAATCCATGGCCGGAATCCTCACTGGAAGTGACGCTAGCCGCGAGCCTCA
CTGCTCCTTGTCCATAGTTGTTGTTGTCCATCGCCTTGAAGTTCCTCCGTCGTCGTGTCG
CTTCTTCGCCTCTCCTCCGTAGCACGCCCTCCCCGGCAGCTCACCATCGATCCCCATTTC
GGACTGTTGTTGCCATGTAAATGGGGTGTTCGACGAAATGCTAAGTAGGGCAGCGAGTCG
TGGAGAGCATCATCGATCTTGCTGTGCTCGTCATTTTCTCATGCAGCCCCGCCGCCCATG
CAACTCCAGCACGTCGATGCCGTCTCCCAGCTCGTCCCTACCGTGCCCATCGCTGTCCCA
TGCCTCGCTGTGCTGCACTAGCTGCAGCAGCACACTGCCCCTATGTCTTACCCTTGTAGC
ACTTGCGTGCTGTTCGACAAAATGCCCAGCAGCAACATCCCCAATGTGTAGTGTCGTCGC
TTTTTGGTGCCCTGCTCCATTCCTGCCCGTCGACGCCATCCTGTTGTTGCCACACAAAAC
AGCAGCCGCAGTAGCTCCTCCATGGCGCGTGCTCCACCTTGTTGCATCGTGGTGCCCGTC
ATGCTCCTCCGGCTTTGCTCCGCTCTCCGGTACACGTTGGCGCGTTCATCTCCACGCCAT
GTGTGCAGCGGCACCGACCGGGTTTGTTTATGGTAAGCCGATTTGTTGTTTCGGGTAGTG
TTCGATTAACGGATAAAATATATTTTGGTAATTACAATGATTCTTTATGTGTTGCACAAA
TGCGTCGTGGTAATATTAAATCGTGGTTAAACGCCTTGTT
>Z27kG1_16201
CCCACCACATCTTCCATCTTCGGTTCCTTGCTCTGCACCGCCTCCTGCTCATCCATCTCC
CATGGTGCCCAGCCGAGCAGCCCGTGGAGGCTTCCTCCCACGCCCAGCCCTCTCTACTGA
TGGCCGCCGTCCCTGCTCCAGTTCTTGGCCAGGTTTGCACCAGCAGGTCGCCTAGGTCCG
CCCGTCTTCGCCAAGCTGACGCCCCTGCCTCTTTTTCCTTGGGCCGCGCCCGGTGCTCCT
CCACCAAGCCTGGCCGGCGTGCTCTCCTGGCCGTGGTCGGATCTATCTTCCTGCTTCCCC
TCCGGTACGTTCTCGCTTTCAGCTCGTCGCGCTGCCCTGGCCTCCATCCGAGCTCTCCCA
GGTCGGATGGGGATCCCCTGCGAGCTCCCCTCGACAACCGTCGCTGCCTCCCTCGTCGTG
GACTCCGAACGTCGACCTCATCCCAACCTGCAGCCTCGTCGAATCTTCGTCCTCGTTGGT
TGTCGATCTCCCTCAGCTGCTCGGCTCTAATTCTGCCGATGCGTCGCCTCCATGGTTGCG
GACATCGTACGGTGCTGGCCTCCGTGTGCGCCATGTCTTCTCTAGCTCCGTGAGGACGAG
CATCATGCCCGTGGTCTACATGGTCGAGGCCCGTCATCATTCCGGTGTTTTGGGCAGCTC
TGACCATTGTCGTCGTCCGCGCTGCTGTTGTAGACGTCGAGCCTTGTGCACCACTTGTTC
GACAAAATGCCCAAGCCAAGTGGACATCACACACAACTTGAGTTCGGTTAGTCCTGGTCA
GTGTATAGTTTAATCTTCTCGAAATTATTTAATACCAAGCTTATATGTGGTGACCTCTAA
CTCCTCAATTTCACTAATTCTTAGTACAAGCAGATCCCTACTAATATCATTTTGTTGTTA
ATATTTTGTGTGTACGCGTGTGATTTTTGCGGAGGAGAAACACCTGAGGCAGTTGGGTGG
AAAAGAATAAAGGAAGCTCTCGCGCATCACACACCTAGCGCTCAACGGAAAGATTGAGTC
GGAATCGTCGCCGTTTCCGTTGTTGGGTTTAGTATGGTGAACTCTTTCGCCATCCTTGTT
AGTAGCGTGTAAGGTGGATGCATCTGCATAGTATGATTAAATTGATTCTTTGATTGTATG
ATATGAGTTTTAGGTTTAAATTGCAAGGTATGTATGAATATTATTTGGTAAGCATGTAAT
TAAAATAATTTGTGATGATACATGGTATGGAGTATGCTTGGACAGGTATATGTGTATGCA
TGTTTGGTT
>Z27kG1_19763
CGGCGGGCGATGGTCGGCGGCGGCGCACATGGCGGCACCACCTACAAAGGCTACACCATC
CCGCACAACAAGCGCTGGCACACCGTCGCCGGCAAGGGCCTCTGCGCTGTGATGTGAACT
GGGTATTGGCGGCGGCGGCTATGGGCACCGGCGGCGGCGGCTATGGGCACTGGCGGCGGC
TATGGACCGGCGGAGGCGGCTATGGACTGGGCACTGTCAGCACTCAGCACTGTCAACAAA
CAAATTAATTCATTGTCAGCACTCAGCAGAACTGGGCACTGGGAGCTGTGGGCGGAGGTA
AGAGGGAGGAGGGGGCCGGCGACCGGCGGCGTACCTGGCGGCTATGGAGTCTCTGGACGA
CGGTAGCGCCGTAGCGGGCAGCACAGAGGACGTCGGCTGGGCAGCTGAGGACGGCTCGAC
GGCTGTGGAGGCTTAGAATTTAGGGTTTGAGGAATGAGGACGGCTAAAGACCCAGGAAGG
CCCATTAACATCTAGAACGTTCAGAAAACGTCCAAAACGCCGTAGAACGTCCGTAAAACG
TCCAGAACGGACGCTCTAACCCTTTTCGTAAAACGTGCGGACGTTCTAATCCTTAATCGC
GTTTTACCGTTTAAGCGACGCTTCAATAACAATGGCTGGACCTCAGTCAGCTGCAACCGT
GCATACCAGAACCATCTGCGACGTCACAAAGGCTGAATCCGGCTTCTCATGCTTGCTTGA
CTAGCTTGAGGCTCTTTGGTATCTGATAGGAACTTTCTGACGTCTTTCTATGTCTTCCCT
GTTCTGCTTACAACATGTTTGGGAACTACCTTCAACTCTTGTTTCATCTTCACATCAAAT
GAGTTTGATTCAAGGCATTTTTGTTTCTTTTGCAAACCTAGCCAGATGAACAAAACATAT
TCCCAGGTTCTGGACTATGCCCACCATATGAAATTTGATCTCTGAGTTTGTGAGCTGTTA
ACTTTGAAAAGGAGTTTGCAGATGACGTTTATCTTGACCACCTTTGCATCTCCATTGACC
CGATCATGAGAAACCAAATAGAAAAACTTCTGATTTTTTTAACATGGAAAGTTAGAAACT
ACCTCACCAAACATTGTTTTCACAATGCACGATCTGCAGAAATGCATGTTGCTTGAAGTC
TTTAATTGATCTTCCCACTTTCTGTGAGCAGTGAGCTGCAGGTCATTTGGACAGTCACTA
ACTCAGTAACTCTTGTTAAACTTCTAACCTGGTCATGTGAGAATAGATGCACTAACCTGA
TCAGAAAAAAATGTTTAGCTAACTTGGTTTTCAAGCTGCAGATCAAGATTCTTAATGTCG
TATTTCTTCTGAAATTCTAAGTGTACACAAGGACAATCGACTTTTTTTTTCAGATATGTT
ACTTTAGATTTCAGAGTTTGTACCTGCAAGTTGTGATTGTGGCATGTTTTCAGAAGCATA
ACCAATTGTGCTACTTGCAGGTTCTGGGTCTTCTACAGGGCTAAGCAGGATGGTGCTACG
CTCTTGGGTTTGCGTCATCCTTGGGATGGGCATGATGACCACTCTCATGGTCATGGACAT
GGGAATGAGAGATCGTGACATTAAGTTGCCTACTCTCGGCGGACGGTGATTTGATGCTTT
GCATGTCACAACAACTAAAGATTGAGTTAATAAATTCTATCACCCTTCATGGTACTCATG
TTGTATGCAACTGGTTTAGCACAAACTGGTTTCGTTACGATTGTGCTTATGTATTTGATT
TGAAGCATCGGTTATGTGG
>Z27kG1_06425
CCACCCACCACCAGTCTTCCTCGCTCTCCAAATCTCGCGACGAGAAAGCCCATCTAGGAC
CACAGGGGCGCGCCAGCCGGCAGGAACGACGGGAGAGGAGGGCATGGAGCCGGCTGAGCG
GATCGAGTCGGCCGGGACGGCGCTGGGGAAGCGTCCGAGGAGCAGGGTGCTGCCGCGCAC
GGCCAGCATGGTGACGGTGCCGTCGGCGGCGAAGCAGGGGCGCCAGGAGCGGGGCGCCGG
CGTGCCGTCGTCCTGCTCACTGCCGGCTGCCTGCGCCGGGATGGTGGCCGTGCCGGGGGG
TTACTACTACTGTGGCACCTCGTTCGCGGCGGTGGAGACGGCGGCCTTCCTGAAGGCGTG
CGGCCTCTGCAAACGCCACCTCGGGCCCGGCCACGACACCTTCATCTACAGGTTCCAGTC
GGCGTGGTTTTTTTTTTTGTTTTTTTTTTTTTTGCTTAGGATCGCATCTTTTCCCTTCAT
ATTCATGGCCCCTATTTTACTTTACATTATGAGGCACATAATAGTTTTTTTTTAATCAGC
TGTCACAGTACTCGCTGAGTGTGTGTGAATCTAATTCCCTCTAGTATTTTTTTTTTGGTG
GAAGGAATATTTGATGCGAATCTTCCTTTCGGTGCCTGTATTTATTTCCAATTATTCTAT
TGGTTCGGTTCACGAGTAGTTTGATGCTGCATCGTGTGCACACACATTTTTACATTATGA
GGCACATAAACATACTAGGTGACCAATCAAACGAGCTGTCGCTTGATTATGATATGTAAG
CCTCGTCACCTGGAACCGTATACTATCTCACAAGTTCTTTTTAATCAGCTGTCACGGTCC
CTCATCCACCTCTTGGTTGAAAGAGTTTGTTTTTCTCTCCCTGAATTCGGATGATGTAAT
GTAACATGACATGACATGATAGCTGGATTCTGTTTGTCTGCGCCGTGCCGTGCAGGGGCG
AGGTGGCATTCTGCAGCCAGGAGTGCCGGGAGAAGCATCGAGTACGACGACCTCGACGAG
CGCATGGAGCAGACCTGCTCCGTGACCTCCATGAAGGAGGCCCCGTCCGTGTCCGGCGCC
AGCGGCTCCGACCAGTCCGGCAGCGGCGGGGAGACCGTGGCCGCCGCCTAGGAGCCCCCC
GGGGGAGTGGCGCAAGGGGGCGGGCGGGGTGTGTGTTGTTGCGCCCTGGTGGAGCGGGAG
CAGCGACGCCGGCCGATCGGTCGGCCCGGCCCGGTAGATTCCGCCATGCTATAGAGCGCC
TGTGCATACAGCTTTTAGCTCTGGAGTCTGGATTCCGGCAGTGATGCATGCGTCAGTGAT
TTATTATTATAGTTTGTTGATGC
>Z27kG1_07070
CTCTTCCTCTTCCAGTTGGTATTCTTTATCTGAAACATAGTACAGAGGAGGAGAGGAGAA
CGAGAGCTAAGAAGATGACCGGCAAGGTTCTCCTTGTGGCCGTCCTTATCTTGGTGGGCG
TGGCCTCTCGATGCTCGGGCAGTAGGGGCCTGCAGGGCGATCACGTTGCTGAACAGAAGT
TCGGTGGCGGTGGCGGCGGCGGCGGCGGCGGTGGGTACGGAGGCGGTGGCGGCTACACAC
CCGGCTACTCTGGCACCGGCACCTGCGACTACTGGAAGAGCCACCCGGACGCCATCATCT
CGTGCATCGGGTCGCTGGGCAGCATCCTCGGCTCCTTCGGCGACGTGTGCAGCGCCTTCT
TCGGGAGCAAGCTGCAGACGCTGCAGGACGCGCCGCCGTCGCGCAGGCCGCCATGTTCAA
GAAGGCCAACTACGCCTGCAGCTACTAGCTAGGCCTCGCGCATCATCAGCGTATAACGTA
CGCACGCAATGTTCGTTATATAATTCCATACGTATATGGGTGTGCAAGGTCCAGACCGAC
CAGCTGTATGTCTTCATCGTTGCCTTCGTTTCTGCGTCGTCCTCCCATGCATGTTTATGC
ATGATGCCGTGCCGTCTCGTTGTCAGCTGGTTCAGTAGTGATGCTTACTTTCTTGTCGTT
GTTGCTAATGTAAGAAATAAGACGATGCGTTGACTGCTTAA
>Z27kG1_07071
TAGCTCCCTCCTCTCCCTCCCATGGCGCTTGGACTTCTCCTTCTCGGCCATCTCCAGCAC
TGCGCCCAGCCCAGCCGCGCCGAGTTTCGCCCTCGCCATGGCCGGTGCCTTCTTTGCTCT
CCTCTCCAGCCGCGCCGAGCTCGACCTCTGCTTCTCTTGCGTCGCGCGCCGAGCTCCATC
CATGGCGGGAGCTCCCTCCCTGCTCGGATTTCGCCAGGCCCACGCAGCTCCCTGGCGCCC
CTCTCCTCGTAACTCCCTCCTCTCGCTCCAGCTCGCCGCGCACTCCTCTGCTCGGCGCCT
TTCCTGCTCCCCATGTCTGGTGCCCTGCTGCCCAGCGCCGCGCCCCTGCTCCTGTTCATT
CTAGCAGCCGAGTTTCTTCTTCCCCGGCACGTCGCTCTCTCTCCCTTGTCTTCTCTCCCC
TGCGCGCTAGTCGCTCGTCTTCCTGCGAGCGCCCCTGCTCCCTCTGCCCTCTCCCTGACG
CGCGCCCTCTCTGCTTCTCTCCACGCCGCTGTCAGGTCTCCGGCTCCCATGTGCTCGCCC
TGTGCACGAGTCGCCGCGCCCTGGGAGCTGCTCTTGCCGTCGTGGAGCTCTCATGGCCAG
CTCCCACCCTTTTGCCGCGCGCCCATTTTTCCTCTTCTGCGCAGCTTCCCAGCTCCAGCT
CGGCCTTGTCTTCTCTATGCTGTGGTCGGCGTTTCCCAGCGAATCTCAACGTCACCACTG
TTGTGAAAATGTTTGATCCGACTTCGTCGTAGACCTCGCCGGTCGTGCACACTCCGGCCT
CCTCCTGTCCATGGCCGACCAGCCCGCCATGGTGTCGCGTGTCCCTGCGCCCTACTTGTC
CCTGGCCCTCGCGCTGGCTCACCTCATCGTCGAATTCCATAACCAGCACCGTCGCTCAGC
TTGCCCAAATCCTGGCCATGATTCCCATCACGCCCTGTGTCGGCATGTTGGTCCGATGCT
GTCGTCCTTCTTCATCCTCATCTTCGCCTCGACCTCGCGTGGTGCTCGGCCGTGCACAGC
TACTGGTCATCGACGCCCCTACGAGTTGTCGGTCGTCGCTCATGTTCACCTCCATATGAT
GGATGGCGTGGGTGGTAATGTCCCGACGTGCTATTCGTTTGGGGTCGAGGATGTGCTTGA
ACCATAGAAATTCAAAGTGGATGCTGGATGTTCTTGAACCGTGGACACGTCGAAGATCCA
TAGCATACTGCGGTGCTCCATTCCGTAGGTCTCCAACTTGGTGCCAAGGAGAGAAATTCA
TAGGAACCGGGTAATGAAGAAAGATTCGTGCAATGTTTGCCAAGTGTTCGATGGATTGCT
CGACCTCGGATTCATTGTCATCCGCGTGTAGTTGAATCATTTTAGTCATGGTACGTTAAG
TGATCACGTAATGCGAAAGACGAGTTGAGTCAACCCCTAGATGATGTTAAGCGTGGGCTT
CTCCACAAGGTGATGCTGATGGATGAACCTGAAGATGGATAAACTAAACAAGTGCCAAGG
CAAAGGATGGTCATCAAGTGATCGACGTCTAACAACCACTACACCATGAAACAATTTTAG
CGTCAAACATCTGACGATAAAAATAGATGTTTGGCGACAGCGAGTATGTCACAAAATAAT
ACCATCACACTATCTGTCGGT
>Z27kG1_08232
CTTTCCCTTGATCTTTTTTCAGCCGTCCTCATCCTCTCCATGAGAGCCGACGCCCAGCCT
TATCTTGAGCACGGACTTCATCTTCTCCAACCTCCAAGCTCCAGCACCGGGTCGCACGGC
TCTTCCTGCTCTGTGCGCGCGCTCCCTACCCAGCGACGCTCCTCCAAGCTTCTCCCTCCC
TGCGCGTTTCTCTGCTCACGGCGCTCCCTGTCCGCTCGTCCAACAGCTGCCCAAGTCCGG
CCTCTGCTTGGATCTTGTCTGTGCCATGGAGCTCGCCCCTGCCGCGCCCAGTCCAAGCTC
CTCCCCTGCCGGCGTCCAGCACCCGGCCGGATCTCTGATGGCGCGCGTGCCCTTCTCTTG
GCGGCGCTCACTTTCTGCTTCTCTCTCTCAAGCTCGCCGTAGTGCTTTTCCCTTGATCCC
ATGGCGCGCCGGCCGCTCCTCTCTGCCCAGCATAGCAGCTTCTTTCTCTGCTTCTCCCAG
TCGGCGGCCGAGGCCCCGCCCGTCCGTGCTCCTTCTTCTAGCTCCAGCTCGCGGCGTTCC
CTCTGCTGAGCCATGGCTGTCGTGCCTCCGCTCCCTTGTTTTCCCTGCGCGCAGCAATGA
GGATTCTGCCGCCTAGCCTTCGCTCTCTTCAACCTCCAGCTCGCCACGGCGCTCGGTCCT
GCTCGATGTTCCTTTGCTCGCCTAGATTCCCCCTTGCCATGGTCGTGCGTGCCGGTTCAC
TGCTCGACCGCGTTTCCTGCGCGTCCCTGGATCGGCCAGCGTTGCGTATAGTGTAGGTGT
TTGCGGTCGGTGGATCCTCGTCGTCGATACTGCGCTTGCTGATGGCCGAAGCTCGCGTCG
TTCGTGGTGCTGTCGCGCCATCGCCTCGGTCTGGCCGTCGGCCAGGACCTCTCAATACTC
AGCTCCCTGTTCGTCTACAGTACGCCCTGTTTTCTTTGTCTTGCCGTCGTCGTTCAGTCG
CCGCGCCCTCAGCTCGCGCAGCTTGCTTGTGGCCCGGTCACTCGCCCTCGGCCTCAGCCT
TGATCTATCATGCTCCGGCTCGCCGTCAACCCACTCGAACTCTGCCCTGGCCAAGCCTTT
CTGCTCGTGCCGTTGTGGCGTTATCGTCGTTCGTCTCCATGTGGTGGATACAACAACATC
GTCGTTTACTCCATGGGGTTCATCGTCGACTTTGTCACCCGAAGAGTGATCCTGGAGTTG
GATAAAAATGTTAGAAAAGTCAGTGCAGCAATTGCCAGAAGCTCGATCGGATATCCAAAC
TGAGAACCATCGTCGTCCTCGCGGTTATCAAATCGATTCGATCGTGGTGAGCCAATTTAT
TATTTCAGTTATATGAATTGGATAATTATATAGCCAAG
>Z27kG1_11861
CGCCGCTCACCACGAGCCTTGCTTCTTCACGTCACCTCCTCCTCACACATTTTCCCTCTC
ACCTCTCAATCCATGGACACCCTCCCTGCTCTGATCCCCCCCGATGCTCGCTGTGGGTGC
CGTTTGCTGCCCCAACGCCGTTCCGCGCCCCCTCCACTCCGGCCATGAGCTCCTCCCAGT
GAATCCCTCTAGTCCCCTGCTCATCTCCCATGGTGGCCGCAGGGAGCTCTGGATCCATGG
CCGTCGGCCTCTGGGCGTGAGCAGCCCTTGGCTCTCTCCCCTGCGACAGACTTCCTCCAC
GGTGTCTTTTTCCCCAACCATGGTGGCCGGCTCCCTGCTCCTCCATTCGGTGCCCCTGGT
TCAGGGCCGGTCGACCTCCGGCGACCTCCTCCCCATGGCACAGCAGGCCGACGCCCCTGC
CTCTACTCCATCTTCCCCATTGGACAGCACGAGCTCCTCCTCGCCGATACGCCAGCAACC
CTGCAGCAGCGCCACTCGATCTCCTCTATACGTGAACAACAGCAACCCGGATCCCATCCA
CGTCGTATGCGTCGATCCGATCTGTGCAGTCCCAACCCACGACGTCGCAACACCCTTGCC
CTCCGTCGATGTCACGCTTCGCTCATCGCTCCTCGACGAAGAGCCGTAACCGTGGTAGAC
ATGCATGTGCGATCCGAACTGATTTCACCAGGTACGCTAGCTGAAAATCGTGCTAAGCGA
AGGGTGTGGATCAAAACAACCCACAAGACGATGTCGGCCAATGAGCCTGAAGATGGATGG
ACTAAGCGGATGTCAAAACGAAAGTTGATCATCAAGTGGCATTCATCTAACAACACTAAC
ATAGTGTTTATCCCAGGCAAGCCCCGGTGCATTTGCCACCTTCTTGCTGTTTTAAAAATA
TTTTATCACTTATATGCTGCATTAGGTGGTAGGAGTTGAATGGTTAAACCTTTGCTGCAT
AACTTCCTTGAATTATTGATTATCATCCTTGATACCTGATTTGAAAAGCTAGATATGCTT
AGCCTGCTTATAGACAAGGAACAAAATATTTTGATGTATGAATCATGTTTTTACAAGGAA
AAAGGGGCTGGAATGATGAAGGTATCAAAGGCCTTGATGACTTCATCATTTCAGTAGGGT
ACCTCTGACAGGTACCAGGTTTTCAGAATTATTTTAATATGAGACCAGACGTTGAGCAGG
AAAGGTCGCCCGTCTGTGTCGATTAAGGACCGCACCGAAAGTAGGCTTGCTGATCTAGGA
CCCTTTAACTGGCCACATGCCTCGTCATGGGTAAGCTTAGCCTCGGTCGGACCAATACCA
GAACAGCTCGCACGCACTGGGAGTGGAGAGATGGCGAGAGTAGCTTGTACCCTCCGTGGC
AAGAAACTGGAAGGTGGGGTGCTGTACTCTCGGAAACATGGCGGGCACCATGGCGAGAGT
AACGTGTACCAACCAGGCCAATGGCTGGAAGGTGGGGTGCTGTACTCTCGGAAACATGGC
GGGCACCATGGCGAGAGTAACGTGTACCAATC
>Z27kG1_19929
CGTACCGATCCCCGGCCGGCCGGTTGTTGCAGGGAGGGCAAGGAGAAATGGCGAAGAAGC
TCTCCAGGGCGGCCGTGCTGCTCCTCGTCGCCGCCCCTCTGTTCAAGTACTTGTGCGCCG
TGCTCGTGGGCATCCAGGTCGGGCGGGCGCTAGAGAGGTGTCCGGAGAGCGCCAGATTCA
GCCTGGGAGAGACTCTCCACTACGTCACCAAGGTATGGTGCGTGATCGATCGTACCATAA
AAAAGAGGTGACGACGACTAGCTTGTTTGTAAATTGTGTACTTGTTTCAGGAGCTTTGGG
ATGGCAATGTTCTGGGAGGGCGACGAGGAGGAGGAACGCACAGTTGTTTCACTGTCAGTG
GTGCTGAAAGCTCGTCGTCGGAGGAACGACCCTACGCCGCCCTCGCTTCGGCCGATGGCG
TTCGTGCTCCCAGGACAAACAGCGACGCAAATGTCACCCAGACGACGACATACACATACT
ACAACCACACTTCGCCGAGGGGCGTGATCAGCGTGGGGCCGTGGGGCGGATCCGGCGGGC
AGCCGTTCTACATGCGCGGCGCCAGCGCTCCTCGCCTTCGCAGCGTCGTCCTCTACCATT
CCGGCGCCATCCACTCGCTGGCCTACGAGTACACCCTCGCCGGCGACTACGACTACGAGG
GGCCGCCGCGCCGACGCCGAGTGGCCGGTCCCTGGGGCCTCCCGCATTCCTACGGCTCCA
GAGGAGTTCGTGCCGAGATCGACCTGCGTTCAGGGGAGCACGTCACCGCAGTGGAGGGCA
CGACGGGGCACTTCGCCGACGTCCCCGGCGTGGTCGTCACCTCGCTGACGTTCCGCACCA
GCGCCGGCAGAACGTACGGGCCGTACGGCAGCGTCGGCGCAGGGTCGCACCGCTTCTCCG
TGCCGGCGGCGGACGGCGCCCGCATCGTCGGATTCTGGGGACGCTCCGGCTGGCTTCTCG
ACGCCGTCGGGGTCTACATGAAGCCTCCTCCTTGCTCGTCGTCAGACACGGCGGCGTACG
AGAAACATGCATCCAGACGTCAGCGACGAAACTAATCAGTGCGCCACAGTATACTTATTG
GGCAGAGAGAGAGAGAGAGTTAGAGATCATCATCTCTACCATAAATAGAATCCTGCTGTA
ACCTGTATGCATAGGTACAGTACTAGGTAGACAGATTTTCTGAATCTTGCTGTCAGTATG
ATGGCCGCATAAATAAATAACTAGGTACGTGCCCGTGCGTT
>Z27kG1_10129
TGCTGGGCTGCCTCTACGTCAACCTGGTTGGTCCAGGCTGTGCAGTCTCCAACCATGGTT
GTCTCCAAAGGATGTGCAGCTGACGTGATGGTGCTTATCACCACACCCTCAGAGCTCATC
ACCACTTGCCGTCTTCACCTCGCTCACCGACAATGCATACATGCTACATCAACACGACGG
CTGTCGCCATAGAGCGATCTTGGAGTCTTGTTGTGCATCGCGTCACCACCATCGCCACCG
CAACTTCTACCACAACCGCCATCGTCAACATCACGCTCGTGATCCAACAGGCTCTACGAT
TTGTCTGCTTCGACTAAGCTTACATGGTGCATGCTGCTGCCATGTCACGACACCAACCAC
CAAGTCTGATGCGAACTTCATCGACCAGTATCTTGATTTGATGGACATCACGAGAGGCAT
AATCTGGCGCTTCCTTGGACCATGGCTACACCGACCACGGAACAAGTGCACAAAAGTCAT
CTTTGGTTTAGTTGGCATGCAACGTAAAGTTTAATCTACCTATATCACAAGATTTTGATC
AAGAGTTGACAAGCTTAATGGACCATGACTATTTTTCACCAAAAGGGCAAAGTTTAGTTT
CATTATCAATTATATTAACCACTCTGTTCAAATTTAAGATCGAATTGGGTTCTTCCTTTA
TTTAGCATACTTGAAGTTCATTGCTTGTTTCATTCGTACCAACTAATACATTTGTTCACG
ATTTTATTCCAGGCTAAAAGAACTCGTGAAAGGACCCCTACTCCTGGAAAATACTGTGGT
CGAAGAGGAGGATCTCAAAGGAGCCCATCACCTTACCGCCCTCGCAGAAGGGAGCGTTCG
CGCTCAAGGGAACGCAGAAGGGAGCGTTCGCGTTCAAGGGATCGAAGGGAGCGGTCTCGC
TCAAGGGATCGAAGGGAGCGGTCTCGCTCAAGGGAACGCCGAAGGGAGCGGTCTCGTTCA
AGGGACCGCAGGGAGAGGTCTCGCTCAAGGGACCGCCGGAGGGAGCGCTCACGCTCAAGG
GACCGCAGAAGGGAGCGCTCACGCTCAAGGGACCGGAGGGGCAGTTCACCCCATGGCAGA
AGGCATAGAGATCGGTCCAGGTCACCCACCAGCAATGGGAACCATAAGGCAGACTAGGAA
GCGCTTTTATGGACTTGTCGTTGATTGCGTGAACAAAGGAACTTGTAACACTACCTATAA
ACTGGTCAGACTGAGACGGTTAGCATGGATTTTTAGTAGTGTTGCTGTATTTTGTTGTTT
CATACAAGTACTCTATTCTGTTAGCTTTCGGATCGAAATGTCGGATGATGATGGTTGTTA
TTGTTCTGGAAATCGTAGACATGTCCTCCAGAATACCTATG
>Z27kG1_02909
GTCAGGCACCATAGCGTTCGGCCAGGTTCATTCCCCTCCTCTGCGATCTCCTCTGATCGG
ATTTCCCTCTCCCATGGCGGCTGCTCGTTCTTCCTCTGCTCGGCCTCTGTAGCTCGCCGG
GATGCTCCACGCTCGCTCTCCCTGCTGCAGCGCCTGAACGCCCTGCCCTTTGCTCTAGCT
CGCCGCGCGCCCTGGTCGTCTCCCAGCCCGCCCAGGCATCGGGCGCAATCGCCCCTGGCA
GCCGTGCCTGCTCCCATGGCCGGCGCTTGGCCTTCTGCTCGCCGCGGATGCGCGCTGGCT
GCCAAGTCTTCTCCCTGCTCGGTCCCTTCCCCAGCGCCTGCTCCAGTTCGTCGGCCGACC
ATCGCTGTTCCTCTGGCGCCGCGACTCTCTGCTCGCGTCGCGCCCAGTCTTCAGCTCGCG
GAGCTCTCTCTCTCCCGTGGATGCCGTGGAGTTTCCCCGCCGCGTCCATGGTCCTGTTAG
GAGTTCGCCTAGGCCCGCGCTTCCTGCATCGCGCCCAGCCGCGTTCTTCACAGCCGGCTG
CTGCTCCCTGGCGCAGCTCGTTCAGTCCAGCCGCGCCTGCTTTCCCATGGCCGCGCGCGA
AGTTTTCGGCTCGCCGCGCCCTGGATTCCCTGGCCTTCGCGCCCTGGCCCTCTGCCCGGA
GCTCCCTGTTCCGCTCGGCGCTCTCCCTGCTCGCTCTGGACGCGCAGCTCCCTTCGTCGC
GCCCAGGCCGTATCCCGCTCCAGCTCGCCGAAGTCCCTCCCACGGCTGTCTCCCTCAAGC
CGCCGTGAGCTCCATGCTCTGAAATTCGTGCGTCGCCTCCTTCCCATTTGTCGTGCCTTG
CGACGCTCGTCATGGACCTCGTCGTCGACCCACGTTGTGCCCACGACGTGCTCATCGACT
CTGATGATTTGATTTCCAATTTCGTGCGGCTTATGTCAACCCTCAGAATTCCTTGTCGTG
CTCGACCCTGCAAGTCTCCGACTTGTCGACATCCCTTGCGTCGTCGAACGATCCCGAGAA
TTTGGATAAAGCAATAAATCCCGTGTGGCCGGGTGCTCGGAAAAAGGTCTGCGCAAGAAT
CGTTGCTGTCTGCGCGAAGTTATGGTCAATATGGTAATCATACTCTGATTCGCTACCGCT
ATTATTTTTTTAGTGGATGGATTAATAGATATGGAGGTTGCGACGATCCTTTTTATTTAG
CATAGGTACGCTTAGTGATTATGGCCAGCTCGGTTGTTGTGTCGGCGTGCTGTTATGTGA
CCATTTTTATTAATTTAGCATACGTATGTTGTGATGTTCGTAATTATGAAATAGTCGCGA
GGTGTGGTAAAATATAGGTGTAAGGTACACCTGCTAGCGCGAATGATTAAATATCGTATT
TAACTCGTAGGCTGTACAAGTTAATCCGATGAAATGGCTTAGAAAACTAGTTAAGTTAGT
TTTAAGTATGGTTTTGGCCGATTGTGATTAGCACCATCGACTTGTATTTTATGCGTCTCA
ATTTACAAAATGGAAACATATGTCTAGTATAATCGGATTGATCTGATGCTTGTGATGTAC
TTGTGTTCAATGGTGAATTAATCACATTGTATAATGATCATCAATT
>Z27kG1_17879
CTCAGCAGCACTAGCAGTGACAAACTCGAAGCTTGCCTTCTTGTTTACACCCTAAAACTA
AAACTAGAGTCGTCGGCGGCAACAAGCGGTACGTACGTAGAGGATGAAGAGCAGGAGCAG
CACTCTGTTGGTGATCCTAGTTCTCCAGGCCCTTCTGCTCTCTGCGGCTGTGGCCAAAGG
ACCTGCAGGGCCGAAGAAGCAGTGCTGGTGCGGCGAGTGCACCAGCTGGTCGGGCGTGTG
GACCTGCGACGACCTCCTCACCAAGTGCGCCGCCACCTGCAAGAACTGCGTCCCCGTGTC
CACGGGCAAGGGCGCCACCAAGTACAGGTGCCGCGACTTCCTCCCCGAAAACTGCGGGTG
CAAGATCCACTAAACTCATCCAATTCCACCATGGCCACAGCAGCCGATGGATCCTTCTTC
CATATGCATGTTCTCCTCCGTCCGTCCGCCTAGCTTTGCTACAAGCAGGCGCTAATAAGC
AAGCTGCTGTTGTTGTTTTGCATGTTTGATTAGGTGACCCTTTCCACTCGAGATGGAATA
AAATAAACGTCAGGCGCACGTACTGACGTGTTATT
>Z27kG1_23184
TCCATGACTGTTCTGGAAGCTCCAAGCGTTGGCGAAAAAAGTAAGATATTTCTGCGAGGC
AAGGAATCCCTCCCCCGCTTCTACTCTTTCGGTTCGCCGGTTCGCCGTCTCGCACACCCA
CTTCCTACACCGCCACCGAGCACTCGCTCAGTTTCATACCCATCCTCGAAGTCGCCTCTG
TCTAGTTCCTGCTCTTCCACCACCGCCTGTGATGTATCCCCGAGGCCCGGATGGGGGACG
AGATGCCTCGTCTCGCCCTATGCTTGCCACTCCCGCCGGCAACGACACGCGCGAGGAGGA
TGAGATCACCACCGCGGAGGCTCATGTGGAGAAAGACGCCGCGCGGATGGACGCTGCCCT
CCTCATGCGGACTACGCCCAAGATGGACGAGTTTCACACCGGGGGCGATCTGGACTCAAG
TGGAAGTGGAAGCGGCATCTCGGGGCCAAGCGCCTCCAAAAGACAGCTACAAAGAAGGGG
ATCGTGGCGGCAACGAGTCAGCAGCAACAGAGAAGAATGTGGTCGTGGCTGTAATGGGTC
AGCAGGTACACCATCCACGCTCATCATTTCCTTTGTGTTTCTGTTTGATCTATTTTTTTA
AAATTTCTTTATCAGTTTGATTAGCATCCACTTGCATCCGCTCATAGTTTGATTCGTGTT
CGTTGGATGGGCCTCAAAATTACCAGTTGCTTCGACTACACTCTCTGAATTTCGCAGATC
AAGATAAAACCCGACACAAAGGAATGAATAGCACACAAAAAATCACAGTATTATTTAGTC
ATATTGGACACGAATAAGTTAAATTTCTTAAATTTTAGATCCACATTTTTGTATTTTGGT
CTAGACTATCAAAAAAATCCTAGAAATGTCCCTCTGCCTCTCGCGCGTGAATTCTCCTCT
GCCGAAGGGAAGACACTCAAAGGCGAGCTACTGATCTTCAACTGCTTTTCTGGATTCTCT
TTGCAATATGCTTTGTTGGGGCTAGATCTGAAATCAATGTTTTTAATAATCTAGCACAAA
TAGGAAATGTTGCATGTGTTGCCGACAGAACCATCTCACTCTCTCTTTAGTTTCTGCAAT
TTTTTGGACGACCGAGAGGTGCTGCCGTTTATGAGTAACTTTCCAGTGGGAAAACAGTAT
GCCACAACATCATGGTCAGAGTTTGGACATTGCATGAAGCACTTGCTGGACAATTGAGAA
GAACTCATGCCTACTTGAGGGTTGTTGTACACGTGAGTGGAGGTCGAACCCTTCTTGTAG
GGCTCTTAATGTATGAAGTACGCCATGCTAGCTATTGAATCAAGTTCAATGGGATTCGTT
AAAATATAAGGAGGGTTGTTGTACAAGTGAGACAAGGTCAGCCCTTCTTGCAGGGCTCTT
AATATAAGCCTGTACTACACGTTCATCCACGTCGAGCTCGTCGGCTCCCAACGCAACCCC
TTCTTCTCTCACGAGATCAGTGGTGAGGACGACACTGGGGATAGAGACCTAGGGTTCTCC
AAGTGGGCCTAGAAACTCCATGGCAACGTCTCAGGTTTCATGCAGTTCTCTAAATTTATT
TTGCTCGATTGTAAGGGAACTGTGTCCTCTATAAGCTCGCGCTCGTGCTGTACCGGGAGT
ACCCCTTCTTCCTGCAAGTCTGGTTCAATTAAAAAATTTTGTTCTGTCGTGTTGTAAAGT
ACTTGGCGAGCTATGATATGTCATTACCTTAGTGAGAAGACTGCTTCTAATATATTAGTA
ATTTTTAGCTGTGCAGATCATGTCATCATATAAATGTTGCAAACATTAT
>Z27kG1_20154
CCCCCCTCCCCACAAATCTCGCCTCCTCACCCAACGCCATCAGCGCTGCCCTCCGCTCCA
TCCCTGTAGCGCAGACCTTCGCCACCGTCCCTGCCCTTCCTCACCGCGCAATCACCGCCC
TTCCCGACGTGCCTCGGCCGCCATCCACGGCATCACCTTCCTTCCCCACGCGCGCGCCCC
CTCCTCTGTGCGTGCCCCGCCCCCGTTCTTTGCTCACCCGATGCCCCGCCACCTCCGCCG
CGATAGCCTCCCCCACGAAGTGCCCCCGTGATGTCTTCCATTCCCTTCCTCCCTCATTCG
TCCTGTTGCAGCGATTGCTCCCAGTGGCTCGGCGGCAATGGAGGCACCACCTGACCCGGT
CGTCCCATCCTGCTCGACGAGATCGTCGGCGACATCCACGGTGTGGTTCCAGATTTTCCT
TTGCTGGCTGCCAGGGCTATCAATGCAGCTCAGCGAGCTAGCCCCACTGCCAGCTTAGTT
GTCGTGACAGCCATTGGGGCTGCACGCCGTCAGTGGGGTGAAGGCGACAGCTGACGAGAT
GTTGGCCGAAGCGGAGAAGGCAAATGTCCTAGCTGCAAAAAAAATTGATCGCCTGCTTCG
TCGTTGACCTCCCATGATGTTGGTTTATGCTATGACTTTCTGAAGGAGAAGATGAAGAAC
ATGTCGACGATGAGTTCGATGACCGGAGTCTGTGGAGTGAGAAGTAAAGACGATAGTACC
CGATGACGTCCTGGGCAAGGCCGAGGCAAGGTGTTCCATTACTCCGCCATGTTTTATTTC
ATTTGTACTACTGTCGTCTCCTATGGTTTAATTTCAGCAGTACAAACGGAGCTCATCCTA
TCTCTTTGGTTGAAGCTTTCCCAAATATGAGATTTTTAAAGGTCGTTATGATATCAAATT
ATTAATAATGGATCTCCCAGGCTTGGTAAATTAGTGGTTCTAAGTCGTCGAACTTCCAAG
TCCTAGTGTATTTGTTTCTTCATTGCAAAGAAACTTTTCTCGTTTCTTGGGACTGAAAGC
TTACCACAACAAAGGAATACTACTAAGTGATACTGGACTTCCTTGGTGGTCTGCGTTCAT
CCATCCAATATGGAGGCTCCAACACATCTCTTCATTATCTGTATCTGGATTTATCTGTGT
AATAGCATTATGGTGCTCCTAACTTCCAAGCTTCATTAAACAAGGAAACTGAAAGTGTCA
GAACTGCAATTCATATAGACTAGATTTTTATGATACATTGTAACTAATGCATTGGTAAGC
ATTACTTTG
>Z27kG1_03647
CTGCCGGCCACGGCGGCGGCGGCCCATCCCTCCCTTTCCCCTCTTCTCCCCTCTCTCTCT
TCCCCGCCCCCTCTGTCTCGACATCGGTGCCGTCATCTTCTCGGCCTCCCGCCGGTTGGA
TCCATCGGGCGCTGGTCGGATCTGCCTTTCGGTCGCCGTTGCCCCTCCGCCACGCCTCGC
GCCAGCCGGTCCTGCTGAGCGCCGGCCTGATCCGCCTCCCTCTAGTCGGATCTGCTTGGC
GTCGGCCTCTCGCCGCTACTGCTCCGCATCCTGGGCTTCCTCACCGATGCACGATCCTGG
CACCACGCCACGCCGGTGTGCTACCGGCTCCTTGCGGCGGAGCGGACCACATGGTCTGTG
CTCACGCTGAGCAGGGACCCACGATCGCTCGCGTTCCTCATCATTAGGCCGACTTTCTAC
TTCTCGACGCTGGAGCAGCTTGACCTCTCACTGGTGTCGTCGTCGCCTCTCGCCGGCCGG
TCGCGTCTCGCGGTGCCAGGCGAGCGGCCCTGTTGCCATTGGCTGGGTACCGTTGACATG
GCCGCCCCCGCTGGCTCGCATCGCCGTGGCTGGCACACGTGACGACAGGGGCGGCCGGCG
GTGGTGGCTAGGCCCTAGCCGCTGCTGCATGCGGTAGGCTTCGGCTTCAATGGATTCGGC
TCCCCTTGGGCCCTCGTCGCCTCGCCTTCAGGGTCGTGCACTCGTGCCGCCACCGTCAGC
CCCCATCGCCGTCTCTGGGCCCCTGAGAGGAGCATGACCCGAGCCTCCACCCTTGTCGCC
AGGAGAACGGGGCTACTCCGCCACCTCGGCTTCCTTAAGGGCCGACCTAGCACCCCCGCC
CCCTCGTCGCCTCCACATCTTCAAGGTTGTGCCGCCAAAGCTGGCCTCCATAGCCTGCAC
TGGACCCCTGATTGGAGCACGACCTAAGCCTCCATCCTCGACACTGGGAGTTTAGGGCTA
CTCCTGTCACCCCGGCTATCCTTGGCTGCTGTTGTGTTCGTTGTGGCATTGCCGCTAGCA
TGAGCAGGGTTTTTGGGGTCTCATACGAAAGCCATGCCAGGTGTAGTCTGCACAGACAAC
AGCAATGCCCTCGACGCCGATGACCTCCTTGGATTGTTGTAAGGTTCTCTTGTGTCGTTG
TGCTTGGCACTGGCGTTCCAGCCTTTGTCGTGGTCGGTGAATATCCGCCTCTCCTGCCAT
TCACCCATGAGGATTTCTCCTCAAGCGGCGTTGGATGGTGGCATTAGAGCCCGGATGCGC
CATCGGGTGTTTCTGTTTTCTCGAAAGGAGATCGTCGTTTTCGGCACTCATACCGAATTC
ATTGTTGGCCCCAAGCATGTTTGAAGCGAAATTAATAGTCTCCCTCACTGTCATTTCGGG
ATGATGGAGGTCATTCTGGCTGACGTACGCACAGAGGTGCTGCGATGTAGATGACATTGT
TTCCCCATTACACTTGTATTTGACATCTCCATGGATCTATTGACAAGAAATCAGAAAATT
AATGATGTTCGTTTTTCT
>Z27kG1_24265
GCCAGCAACGCGGACGCGCAAAGCCTCGCCGCTGACGCCACGTCTCCAATGCTCGCCGGC
GTCGGCAGCCGCCGGCGATGCCAACGATCCCGCTGAAGCCCCCGGCGGCGCAGGCCGCCT
GCGCCGCCTCCTCGCGTCAATGCGCCCGCCGGGGCCTCTCCCGGTCCAGACCGGCTTCCC
GACCTCCCTCGCGGACATCGTCGTCAAGAACCACGGCCGCATCAGGAACACCAGGAAGAG
GCGCCGCGCCGCTGCCGCGGAGCCCCAGCAAAGGCGCAAGCTTTCGGTGGCTCGCGACGC
GGCGGCACCGGCACCGGCACGCCCATCCAAAGGCGCGGGCTTCAGCGTCCGCCAGGGCTC
CTCTTGGTCTTCGCTGGTGGTGATCTGGAGCAAGCAGCTGGTGGCCGCGGCCACGCTGGC
GTCGGTGGCGCTGTCCTGTATCGAGTCCGTCCGAAGCAATCGATGGCGCCTGGCTCTGGT
CCGCGGCCACCAGCAAGTTGTCGGCCAGTAACAATCTCAAGCTAAAACAGAGCAGGAGAT
CGCTGCGCGCTACTCGCCAACAAGTTGCGAAACGGCAAGACGCTCCGCGGCACGGATTCC
CGGCACGGCGACGACGCACGCGAGCACGAGCACACCCGGAGACGCCCGGGCGATCCAAAG
CGTGGAGCCTGCCGTAGTTGCTGCTACCGCCGAGCCCACACCACCGCCGCCAGGTCGCTC
CACCGTCGACGCGGATGCGCATTACCGTTTCCCGCGTTGGTGCGTTGGTGCCGACTGCAG
ATCATCCTCGCTGGCCTCGTCACCGGGAAGATGCCGGCGCTGGCGCTGGCCGTGCTCTGC
GTTGCTTTCTCCAGCTCAGTTGGGACTTGGGAGAGTTCCAGTTCCGTCCATTGGTAATGC
TAATGCTCCGATTCAGCAAGGCAGGGCAGGTAGGTAGGAGGTAGCACAGCAGAGAGCTCC
GTTGCGTCTAGACTTCCAGGTGGAGCAATGAGCATTGTAGACAGTAGAGCACGAATTGTC
TCCCCTGAAACGAGAAACCCGACCGAATTTGCTTTATTCGCTCTCCTTTTTTTTCCCCTG
TTACATAATTATATAGACACGGTTCATTTCTTTTGTACGTGAATTCATTCCTTCTTGAAT
CGGAATAAGAAGTGAAATGAGTGACAAGAG
>Z27kG1_11256
GTGTGGTTGAGCTCGGCTTCGAGCTCCCATCCCCCATGCGCCGTCCGTCACCTCGTCCTC
GGCGCGCGCCTCTGCTTCCTGGTAGCCGCGCCCAGCTTCCTCTCTTCCGCGCGCCCCCTG
CTTCTCCTTGGCCGGGGCTTCATCCTCTCCCTGCTCGCCATGGCTGGTCGAGCTTTTTTC
CAGCCACGAAGCTCCCATGGCCGCCGAGCTCAGCCTTTGCTCCTCCCTGCGTCGCGCGCC
TGGCTTGCTCTCCAGCTCCCGTGCACGCCCGGATCCTCTTCCTCCCAGGGGCTCGGCCGC
ATCTCCATCTCCCAGCAAGCGCCCTACCGAAGCCCTCCCATGGCGTTGTTCCTCCCTGGT
GCCGAGTCTCTCTCTGCCAATCGCCCATGGCGCCCAGCCGCTTGGCCTTCCTGGTACTCG
CTCTCCCTCAGTGCCCTGTCCCTTGTACGACGCCCTTCCTGCTCCAGTTTGTATTTTTTT
ATAGCTGGCCGTTGTTCACCTCGCCGTCATCGACCTCCCCTCGCCCTCATCCTCTGCAGG
GCCAGCCCTGAGGGTGTGCAGGGTATGCCACCGCTCAGGGCCCCCAATATCCGTAGGACC
CCGTATACCTAGATAATGTCCAAATACATATATGTTACAGGTAAATCTCTATTCTCGTTT
TTTGTTATGTCTCTGATTTTTTGGCAATTATCTCTTCGAGGTCGTGCAACATTTTGCTAA
TGACGAATACTAAATATTAATTGATGCGGGAAGGTCGGAAGGTGTTGTACATATGTGCTT
GTGGCGTTGCTCAATTCTAGCCTACCGGAGGGTCCACCCTGATAACCTACGTTGTTTAAT
CCAAGTTTAGTTTGCTGAAATTTGTTTCCAGAAAATTTGCTCTAATGTATTTAAATTTGG
TTTACTGTGCATTTTAAGGTTTAGGCTAGTTTGACAAATTAAAAGTAAAAAACTCGCTCT
CAAAGCAAATATAGAGTTATATTACATAATATGTATAATTTTATAACTCATAAAATATTG
TAACAGTCTCCAGTCATATCATTTTAAAAAAAAATGTGTAAATCATCAACTTCTTTTATT
TTTCAGATATCATTTAAAGTTGAAAAATAGCAGAATCAAACTTTCGTATAGGACCTCTAT
GTAGATTTTCGCTTAGGGCCCCCAAAGTCAGGACCGGCCCTGATCCTCTGGCTGCCGCCC
CTCCCTATTCTTGGTGGTCGAGTCTTCTCCCATGGATGCTGGCCGTCGCTGCCCTCCCTG
GTGCTCGACAAAATGGGTGACCTACCTCATTCTCGACCTTGCTGTGGTGGTCGGTCACGC
CATGGTCGTGGATGCTCTACATTCTCGCTATCGCGTCTTTAATTGCCGTTGGAAAGGAAG
GTTTCAGGTTTCGGAGCTGATGAAGTAAGCGAAGCTCGAACGACGCTCTCTAGGTGTCCG
TCGGATTTCCGATGCCAGACGTCGTCCTCTCTGTTCCGTGTCTCCCTGCATCTTCATCGA
TGTAGCATCGGTCGTCAACCTCGCCGTGGCAGCTCTCAAACTAGGAGTGTTGGTGCAAAA
CCGTCGTCACCCCGTCATTGCAGGTCGCTGCGCTATCGTTTGCTTATGTTTCATCATCTG
CGCCATGGCACTTGCTATTGTCCCTAGTTTAATTCTATGTGTGGTTAATGGTCGAAGTCT
AGATTGCAAATGCCAATTTTAATGAAGGGTATGTGTAGGCATATATGTGATGAGCTGTCG
AATTAATGATATGTAAGATAGGTCTAGTGTTTCTATCGGCTAGTTGTCATATTCGACTAG
AATTATGTGAGCCAATTATATGGATACAATGATGACTTGCTTTAG
>Z27kG1_08221
GTCATCCCTGCTCCCTCAGGACATCTTTCCAGCCGCCATGGAGCTCACCCCAGTCCTCAA
CACCGAGCTCTCCTGCTTCCCTCGACACCGGTCTCTGCTCTGCTCCCACAGCCGACTCCC
TCCCATGGCGTCCAGCTGAATTTCCCTTAGGCAGCCGCCGGCCGGACCTCTCTCTACTCA
GAGCTCCCTGTCCGTCCTTCCCAGCCAAAGCTCATCCTCATGGCGTCTGGCATTTCTCCC
TGTCGCTCCTCCCATGCCGTGCTCGGACTAAAGCTTCCCTGCGCGCCGACTTCACTGCTC
GCGCCGTCGCCCAGCCTGTTGGCGCGCGCTAGCTTCTGCGCGCGTTCTCTGTCCCCAACG
CCGCTCTCTTCCCCCAGCGCCGCGCTCTGCTCGTGGAGCTCCTCCTCTGTCCGGTCACCC
TCGTCCTAGCTCGGCGCTGCCTGCTAGCCGCAAGCAACCGAGGTCTCTCCCTGCGCGCGC
CGCACCCAGTTGCCTGCGCACGCGTCGCTGTCAAGTTCCGAGCGCCTGGATTTCTTCCCC
CTGCGCTCGGTCACGGTCAACGCGAGTCGTGAAATTTTTGCTTGGTTCTTTCTGCCGCGC
CCCTGGCTCCTCTGTTGGCGCGTGGCCGTCTCCTGCTCCCTGCGCGACTGCCGCTACTCC
CTGACTTGCCGTGGTGCCCGTCGCCCTGCGCGCGCTCTGTTTCCTCGCGTGGCTTCATGC
TCGCCTGGCCGCGCCCTGCTTCCATGACCGCCGTCGAAGCTTCCCTGCTGCACCGTCGAG
CCTTCGCTTGCCATGGCCACTGTAACTCAGCTCGGCCGACCGCGCTGCTCCCTGCGTGCC
CAGCCTCAAGTTCCTGTGCGCGTGCTCCACTGTTCCCTGGGCGAGTTCCTCGCTACTACG
GTTGTCTGGTGTTTGCCCGTGCCGATCCGCATTCGCTCATATCGCCATCGTCGTGTTGTC
GCTGGTGATAGCCTCACGTGCGCGACACACTCCCGCCCCAAAGCAAACCCCATGTTGCTG
TGTCCCTGTTTCAATTTGCCATGCTGCACCGTCATCGCTTGGTCGCGCCGTGCTGTTTCC
CTATACGCGTCGAGTCCTTTTTCCTGCTCGCCGCGATGCCCGGTGTCCTGCCTGCTTTGC
TCACCCGCGTCGGCTACTCGCTAGTGCTCCAACTTGTCAGTTGTCGTTATCCTATTCGCG
TCAATACGCGACCGTGGTTGTGTTCGTCGAGTTCGCCAACACTTTGTTGCCGATTCGACT
GTCGTCGCTGTTGTGTGCCTCGCTGCATGCTCGCCGAGTGTTGACGGTTGTACCTCAGCA
CTCGTGCTTGCCGCTGGCTCGCGTTAACGCTCGCGCGTCTACTCGTTGTCACTGCATCGC
ACTCACTCTTTGTCCATCGGGCTTCACGCGTGCTCGCGTTTGTCGTCGAGCTGTTGAACC
CGTCCTCCCTTGCTCGTGACTTCGTCGTCACTAGAGCCCTCACTAGGTTCGTGTCCTCGC
CAGCTCGCTCCGTATTCGATCTCGTCATCGTTCCGCGCATCAGCAAGAAATCTCAAGAGT
CGGGTGAAGACGGAGCCAACAGCGTGGTGTTCACCAAGTGCGCGACAAAAAACTCAGACA
TCCTGCGTGACTCAAGTTCGGTTCGTCAAAATTATTCAGTCGAGGAAAAGATCTGCAGCA
ATTGATTACCGAAGAAAAGAAGGCCCCTGGATGACGTCAACCGAAAACCGTCGTCGTGCC
TGCGACTATCGCGTCGAATTAGTCAGGGTAAGTAAATTTGTTACTCGTGTTAGTGGATTG
GTGGATGGTTTGACTAGGTTTAATATTTATTGATTGTCTGAGTCGTTTTAGTAATTTGGT
CGATGTCGTAGGATGAAAAAGATCTCAATAGGTCTCAGTGTTTACGGGATTATAGGTGTT
AAAAATGGAAAATTATATTAATATATATATGATACACAGGTTAATCGGTAAATTAAGTCA
TTAAGATACACAGTTAAAGAGTAAATAAAAAGCTAGGAATAAACAATATAC
>Z27kG1_22882
CTCAGGTAATCATCATTTGGACTATACCGGAGAAGGGATGGCGCGCGTGCGCGAGCCACC
GCCGATGGCATCTAACGACGACTCCGCGTCGCTCTTGGTCGACTACGGATGGTCTCCAGC
AGCAGCCGCCCCTGCTAGGTCGTCTCCTTTGCGGCGGCTCCTTCACGGCGGGAAGGCGAC
GACGAGGCCGGCCGGCGCCGCCGCCGCCGCCGCCGCCGCCACCACCACCACCACCAGGAG
CCACGACGTCAAGAGGTTCATATGCTCGCCTTTCGCGGCTGTCTTCCGGGCGATGTCGTG
CGCGCGTGATTCTGCGGTCAGTACATGCGACGGACAGCGTAGCAGCAACGCCACGGCCGG
GGTGGCCGAGCGCCTTCGGGAGGCGAGGAAGAGGCGACCAAGCCTCGAGCAGCTCCTCAG
GATGGAAGCGCCGCCACCAGCATCCGCCCGCCGCCCAGATCATCATCGCAAGCTGGGTAA
ACCACGAGAAGCGGTTGCTCCGTACGAGGTTATAATCTCCTCCGGCGCCGTGAAGGGGAA
AGAGCAGGAGCCGCTATTCCCCTCTCCTCAAAGTCGTTTCGTGGCTGCTGTCTCCGACGA
CGCCGATGACGCCGAGCGGCGGCGGCGAACCACGATCGTGCCCGTGAAGTTGGAGCCCGG
TGGCCCCGGCCGGCGGCAAACGAACGCGAAAAGGCTGGTGGTCGTTTTCGCGTCTCTGCG
GGCGTGTTCTTGGGCTCCGAGGATTAACGACGGGAAGGTGGCTGCAGGCCGTGCTCCCGG
CAATAAGGCGGATCTGTTCTATTATCGACCCATTCCCATGGGGCGGAGGTGCCGGGTTCA
GCATCTGGAGGAGTCTCCTTACGTTGCAAGTAGTGACCTGTCGTCGCTGCTCAACCTTGA
ACAGATGTGAGGTGCATGGTCCGGGAATAGCCATGCACAAACTTCAATTCGTACACATAT
ACTTATATGTACTCTCATTATTTTCCTATTTTCCAGCTGCGTGTATGTTAGTTTTTTTTT
GTAATTGTATTATATGATATAAAAATCTGTAAT
>Z27kG1_11259
CCCGCCGCCAGCGCCTGTTATGGAGATGAAGGCGTCGGCCTCCGATGAAACCCTAGCCGC
CGTCTTGGACCACCTCAAGCCCCACACCGTCGGCACCTTCCTCCCCCCTCGTGCGTGGGA
CGACGACGAGCGAAAGCCTCCGGCCACATCTTGAGCGACGGCAGCTCCCCCTTTTCGCTG
CGCCGTCCAGCTCCCCCTCCCCTCGCGCACATGTCCCCACCACGCTCGAATCCTTCAGCT
CACGCGACCGCGACTGCGACCCCTTCACCTCCCTCTGCAACATCTAGGGTTCGGGTTTGG
GTATTGGATTGAGCGGGTTCAGGTAGCTGCGGGAGAGGCGGACGTGCGGCGCGTCCCCCT
GCGGCGTGCCGAAGATCTTGACAACTCGCATGGCCATCTAGGGTTGGGGTTGAGCGGGTT
CGAGTAGTTGCTGGAGAGGTGGTCGGGCGACGCGTCCCTCTGCAACATGCCGAAGGTCTT
GACGGTGAGCATGGCCATCTCGTCGAGCTGGTCCTGCAGCTACGTGATGATGTCAATGGC
TGATTTCATCTACGAATGCACCTGCAGGATTCAACCCACATAGCATGGGCCAGGCCAGAT
CTAAAAAATTTGTGTGTTGCCCCCGAGAGCCCAACGACGATGGTGTTGTCGTCGTTAAGT
GAGGCTAGCACTAGCACTGCTGCTTTGCACTATGAGGTTGTCGATTTTATCAAGCCAGCT
TTGGGGAAGCTTGAAGGATAAAATCATTGTTGGTTCAACATCATGAATGACACTTGGAGG
AACTTCCGAACTTGAACCATGAAGGAATATATCTTATTTTATATCAATCTTGTGGCACAT
AAACAATGGCGACAAACATCCAATTGCTTTCGAGAGCTTGAAACATCTCCAATAGAGGTT
TGCTCAATTTCCCAAGTTTGTTTGGGAAAGGGAGGCTCATGGAGCTATACAGTGTACTCG
GGGCCTTCTTTCATCTTAACGCTATTCGAGATCGTGAGTTTGCCAGCAAGCCTTATGTGG
GGAGCAAGAGGTGGAAGTGTCCAGCGCTATATCTGCTCCGGCGTCGAGTTGCTGCTGTGC
GTGACCTGCAAGTGCGGCATCCACAAGGAGTTTAGCTTCAACCACCGTGTCAGATCAAGT
AGCTCATGTCCATCCTCATCTTTGGGTTTCAGGTTTGGCCTTACAATTCACTGTACAAGG
TTAACCGCACCGAATTTTGAATCATACGATTATGTAGGTCGCCTCTCCTTCCCTCCTTTT
TGTTTTGTTCTTCATTTTAATGTTATATATGTTCACTAAATATTCTTCAATGTTTGGTAT
CATTTTGTGACTTCATTTAGAAGAGGAACCAATATTTGTCATACAAATGTGTTTTGTGTT
TCTAAATGGGAGTATCTTTGAAAAAAATCAAGGAATTATTAGGGATGGATTGCACCCTTG
AAATGATTATC
>Z27kG1_07768
CTCTCCACCTCCTCTCCCCAAGCCGCGCCACCAGGAGTGCAGCAGCCGCTAGAAGCTGCC
ATCCGCCCGCCAGGAGTTCAGTCAATCTCCTGTCTCCTGAGAGCCGCCGCCCGCCGAGTC
CCGCTCGCCGCTCGGTCGCTCCCGTGAGGCGCTCGATCTCCTCAGCGCCGCGCCCACCCA
GCCACGGTGGAGCCACCCTTCGTCCCGTCGTCCGGCGGCCGGCCCTCAATCCCTCACGCC
CTAGCTTCTCTGCCATTTCCGGTCAGCCCCTCACGCCCTAGCTTTCCTATCAGGCGCTCG
GTCGCTCCCTTTGCCACGCGCTCCTAGCTTCTCTGGTCGGCTCTTCCTCCGCCATTTCCG
GTTGGATCCTCCTATGGTATGTGCATCATAATCCGTCACTTTTACTGTGTATGCAATCTC
GATCTGCCTAGTTCGGATAAGAAGAACCTATCCGAAGAGCGCCCGTTAATGTCTACTAGT
GGCCAACGCGCGCCTACGCGCGGTGTTTTTACCCTTTTCTTTCAAAAATATATGAGAATT
GAGTCTCTCGCAAGGAAGCATCAGGCCAATGGGATTTAGTGGCCAAAACACGATACTACC
TGTAGAGGCAGAGAAGACCCAAAATTAAGGTGCTGCTAATGATACGATGAATTTAGAGAA
AATGAAAAATGCAACGAAAGCCCCTCCAAAAAAATTCTACCATTTTCTTTTGATTGGCCG
AGACTGATGTGCATTTGCCTAAAAGTCTCACAAATTCATTCCTCATTCTTCATGCCGACA
TTTTAATTGGGAGGACGTTTTGAATTTTGGCGAATGGGACTTCTCCATCCTTGAAATCCA
CCCACACGCCACAAAACCAAAACAGAAGTAAGCAAAATAAAAATTTCGAAGCTAGCATGC
CAAAAAAGACGACGAAGAAGGACCTGAATGATGCCGTAGGGGTCAGGCCACGAACGATGG
TTGCCCGCGCTCCATTGTGGCAAGCTTCTGTTGCTGGCTTGGCGGGTCGCTGGAGCACGA
CCTGGAGCTCCTCCTCGACGATGTACTCCGTGATGCGGGTACGTGCGGTCGACGACTGCT
GTAGCGTCGGAGACTCCGAGTTGGAGCGGCTGCTGCTAATGCTGCCGAGCTCCACACGAA
AGAAGTGCTTGAGCGGCCAGTGGGGCAACGCGATGGAGGCACGACACAGCGGGCATGATG
GCTCGCTGCTCAGCGCCCGCGGGGAGGAGCTAGGATGCTCGGGTCGGCGGGCGGCGGCGC
CTCGACCTAAGCGAGCGCGGGGCCATGGGCAGGTCTGGTCACCATTCAGAACAGGGGGCT
CGGAGGCGAAGGCGAGAGGAGAGAAGCGTATTTGTTTTTTTAACCCTACCAGCCGGTCGT
CTAAAACCAAAAGTGCTAGCCGCTTCAAGAAAGTGCGAGGGGTAGGAAGCATAGAAATTA
CCAGCTAAACATGTGCGACGGCGGTGAAGCGTCCAAAGTAGATCGAACGGCTCCTATAAA
AAGGACGACGTGGCCACGCTCATTGGGCGTCTTGATGCAGAGCTTTAATATATAGAAATA
TCAACGAGTCGCCGATAAAAAACCAAGCATGAATGTGCAGTGCAGTGCTCGACAAACGGC
ACCAGCGCCGCTGGGTACTGTCACCGCTTCGGTCGCCGGAGCCCGGAGATGTAAATGCGC
TGGAGTTTTCATGCTGTCGCTGGAGGAATTGAGGAAGAAAGTTTGCCTCGTGGCCAATGC
AATTGATGCCCTGGAACTGCCGAAGGGATCTGCAATTGCTATTGACATGCCTATGGATGT
TACCTAATTTCAGGATGCTAAGGTAATAATGCTTGGACTGGTACCCAGCATCGTTCGTAC
TTGGAAGAATACGGACTGTACAGCTGGACTAGACTGGTCCTCCATCCGATGCAGTTGAAG
ACCCAAGATTTGAACGACACTATTGTCACACCGAAAGTGTGTTCGATGAAATGCCTCCAA
CATCCGGAGGTTTCTATTTGTGAAAGTTTGCAGGCTAAGACAAATGATAGCTATTCAAGG
AGCTAGAGGCTGCTCAACATAAAGCATCAACAGCAACCTCTGGAACAGCTGAAAATGCTC
TACTGGAAGCTAAGTCAGTGACTGATCTTAAATCTAAAGATTTGGAGAAGAAGAAAAGTG
AGCTTTGTTCACTGATACAAGAAGTTGGAGTGCTTTTGTGAAGGCTTTTGCGAATCACTT
GAAGTGTTAGTACTTTTGTGAATGATTTTGTAAAGTGTTTGCAAATATGTGCAAAACATA
ATAACATGTGTAGGTTTTGTGAATGATTTTGTTGTGGTGCT
>Z27kG1_21978
CCACAACCAACCCCCGCGAGATCTGCTCCCATCTCTTCATCTCCCCCATCGCACGAGGTT
TGCGCCCCTCCCCGCTCGCCATCGGCCCGTCTCAACGCGCACGCACCCTACCCTCTCCAC
AACCAACCCCAGTACCCCACGAGATCTGCTCCCATCTCTTCTTCTCCCCCATCGCACGAG
GTTTGCGCCCCTCCCCGCTCGCCGTCGGCCTGTCTCAGCCCCTGACCCTCCACCGCCACC
GACTCCCTCTCTTGCCACCGAGGGAATTTGGATCTAGGAGCCCATGCCACTACAGCTCTC
CCCCGCCCACGATTAGCCCTCGGCTCGGGAGATGCTGACGCCCATCGCGACCACGATTTG
CTCCCTCGTGTCCTCGGCCTCTTCCTCCACTCTCATCCTCCCTCCTCCCCCCGTCCTCGG
TTATTCTCGTCGCCTCCGCCGCGCGTTCCGCTCTCCCCACAGCCTTTGTCCGCCACATCA
TCCTCGGCTGTTGTCGGCGCCTCGCTCCACGCCCGCCCTCGCCCAACGACCCTCGCCGCA
CCCCTCCCTGTCCTCGACAACTTCCCCTCTGGCCCCGTCCTTGCCGGCATCGGCGCCTGC
TCTCTCCGTCATGGGGGAGGGGAAAGTGAAGGAGGAAGAAGAGCCAAGCGGCTAAGCCAG
CTCGGCCGGTCGCCTCCCACCAAAATCCCCCGAGACATCATCGACGAGGAGATGGAGATG
GAGTCTAGCCCCGCAGCTCCTCGGCATCACAATCGTTGCCTCCCGTGTTGTGCCCTTGGA
TCCACTTCTCGTGCGACGCCCCTGATCGACAAGCACGTCGTGCGTCCGCACCGCCTCCCT
GACCGACAAGCATGTCATGGCTCCAGGCACTTGCAGCCTCCGCGCTTCTTCGGCCAGCAA
GCACGCGACCACGCCTCCCACTATTCAGTCGTGGTGGTTCCAGGTGCTTCTTGCCTCCGT
GTCTCCCTGACTAGCGACTATGTAAGGAGGGACCTCCCCTGCCCTGGCTCCAAACAGAAT
CAGGGAATACGGTCAGCCTCCCATGGTTGCTGCCATGTAGGCGATCTGATAGTCCACAAA
AACCTAAGATTCGACACCAAGTCACTAACCAAAGGAAGATCGAGATGAGGAAGGATGTGA
TTTGATCTCAAATATCAACTACATCTGTCTAGCGTCGAGACACATGTGTGGTAGTGCTAA
GTTGGTTCTGTCATTCAGTTTCTTTCTGTATCCTATTTCTGTGAAAATATGTTATGTGAG
TGATGTAAACTGATTGCCAGAATTAATGGATGTTTTGCAGCTACGCCAG
>Z27kG1_16720
CCATTTTCCCGTCGGAAACAACCCTGGCCTTAGGAGGCCAGGCGATTCTCCGCCGCCTCG
TCTCGTCTTCGCTATGCACCACGTCCACGAGCGCCTCCGCCGCTCCAACGCTCCAACGCT
TGAGCGCCTCCAACGCCACTCCAACGCCACGAGCGCCTCCGCCGCTCCACCGAACAACTC
CAACGCCACTCCAGCTCTTGCAGCAGTAGAACTCTATTGCAGCCAGCTACGACACCCTGC
GCCTGCCGCACTAGGTACATTTGATTCTGGTTTCTGCCGCACAAGATCCGCTACCTCTTG
GACCCGGACATCTACACCGACGGCAGGATCTCCGTGCAGGGCATCGACGCCGTGCTCTTC
GCGCCGGACGACGCCAAGGCCACGCAGACCGTCGACCCGAACAGGAAGCCTCCTACCATC
GTCACCCACAAGAAGAAGATCAAGCTCCGGCGAGTTCATCTATTGCTCAACCTCAGTATT
GGCCAACGTGAAAACATGGAGGTGAAGTGAAGCAAGTGGTAGTTGAGCATATGCTGGTGG
TTGGTTGTCTTCATGAACATCTCTTTGATGGCTGATACCATTCCTGGGACTGCAAGCCAA
CACTGTCCTTTAACCCATGACCCATGAGCAACAATTTCTTCTTAACAACAGAGCATGATG
TTAGAGAAATTTGGCTTCAAGCGCAAAATTAGGTTGCTTCGTGGGAGTGATGCATGGCCT
GAACAAATGATATGAGCAAATTTGACAACTGCAGTTCTGTTATGGTGAATGGTGATTGTA
GTTCAGTTTCAGCTCTAACCTATGAAAAATTGAATGGCAGTTGCACTAATCTGTTGGTGG
AATGATTTTCCCAGTAATTTCCTGGACAAGCAGATCACTGAGAACCATCTACCTTATGAG
AAATGATGCCTTGTATGGTTCAGTATAGTTCTTGTATTGCTGGTTTAAATTAATTCTTGT
ATGGCAGTTGCACTAAACTGAATGGCAGTTGCACTTTGAGATATTCTTCTATTGTTGGTT
TAAAACCATGGTGACTTTCTTGTATGCATTCTGTATGCATTCTTGTTTAAAACCTGGTTG
CTTATGTATGCATTCTTGTATGCCGTGTATGCATGGTGACTGTTCTTGT
>Z27kG1_24141
GGATATTTCCGTCGCCAGCGCTCCGTTCCTGCTCCCGTGCTGCCGCTCCTGCCCTCTTCC
ATGGCGCGTGCCCCATCTCCCTCCTCGCCCCTGGCCCCTCTGCTCGGAGCTCCCTCGCCA
TGGCCCTGGTCGACGCTCTGCCGGGCCGTGTCTGCCTTGGCTACCGCGCCCATGCCGAAC
TCTCTCTCCCTCGCGTCTTCCTTCCCCGCGCGCAGCTCGCCTTAGCTCCTGCTCCTTCAG
GCTGGCTGCGCGCCCATCCCTCTGCTCGTTCTTCAGGCCGCCGCCCAGCCGAGATTCTCC
CTCATCCCCATGGCGCGCTCCTCCTGGTACCGAGCTCGCCCATGGCCACGGGCTGCAGCT
CGCCCCATCTCCCTAGCCCCCACGCGCGCGCAGGCTTCCTGCTCGCTCGGCTTCCCTCCT
CTCCCTTCCCATGGCCGAGCTCTTCGCTGTTGTCCGTGCGCGCACGCCTGCTCCTCTGTC
CGCCCATGGCCGCTGTTCCTTCCCTGGTTGCGGGCGTGCGGCCGGCGTCGAGTCGTCGGA
CTCATCCTTCCCTTGCTAGCCCATGGAAGCGTGCCCTGCTCCAACTAGGTCCGACCGTGG
AGCTCTTCTCTGGTGCCAAGATGCAGTCTGTCTTTCTCAACTTCGCTCTAGCCGTCGGAG
CAGTAGCCATGGCTTTCTGTCCTCGGTTTTGGCCGTCTCCTCTGCCTCCAATCTATGGCG
CCATCGCGAGCTCGCCAGCCGCCGTTCTCCTTGCCTCCTCACCGGTCGTTGACCTTGCCT
AGGCTATCACATCTTCTCGTGCTGTTGTGCGTTTGCTGATGTTTTAGTCATCGCCCAGCT
CGCTGATGGCCAGTTCGTTCGCCTTCGATTAGCCCGCCATGACGCCGACGTCTAGCCCTG
GCTCCAGTCTCCTCACCACGGAAGCACAACCGCTGCTCAGTGTGTTGATGCCGTATGTGT
GGTGCTGTTGTGGGTTGTCGTCGTTCGTCTCCGCGTCGTGTGTAGCAACGTCGCCGATTC
CTCCATGGTGCTTATCGTCGAACTTCGCTTCATCGGTCCAAAGTGCTCGACCACGCCTTG
ACCATGGACATCGTGCGTCCTCGTCACCACCATGGACACAACTTCTCTTCTGTCATTGTG
GACACCCCGCTATCCTCGTGTGCCGGTCACCGTCTCTGAGCCTGATTCCGAGATATCGTG
TGCCCTACTCCATCTCCCAGCCGTTCCCCGTGCCGTCGATCTGTGCAGCCTTGACGCGCC
ATCGTCGCTGATAGTTTGCATCTCCTACGTTGTGCCATCCTTGTTCCCTCTGGTCGCGAC
AACATCCTATTCCACCAGGTCGTCGGGCGCTACTCTCAACTCGCTATGAGGCTTGCTGGG
CTTGCCATGTTTTAAAATGTAGTCAAAAATTTGCTTGCAACTGCGGTCTCGTCGTGTCCG
TCGGTCTTCAACTTCAGTGATCACTATCATCTTCAACAACAACGTCGTCGTTGTCTCCTT
GGTGCTCGTTGCCAACTCTGCTACCCTGTTCTTATCCGCTACCCGCTGAGTGCGTGATGA
ATAGTTTGAACTGGAGTTTGTCGTCATTCCTCGTCCTCGCCATGGACGAGTCTGCATCTC
CGCATGCCGATGTGCCTAGACCGTCAGTCTCGCCCTTGCTGTTGAAAGCATCACCGACGT
CCGCGGATAGGTGTGTAGGTGAGTGTTTGAAATATATGTTGTGATCAACGCCATTTTAGT
ATTCGTGTGGTGATTTACGTCTTTCCTGTGTTCATGTGTTATTCGTGATAATAAGATCAT
TGAATAAATTAATGGGTTGGTGTGAT
>Z27kG1_17429
AGCTCGGGCGGCCAGGTCGCCTTCCTCTCCCACCCGCCCGCGCCGCGCCGCGACTGCGAA
TCTGCCTTCCCCAGTCCGACCGCGAGCGCGAGGCCGTGGAAGCGGAACCCCAACCGCGGA
GCCTCCCCCTGTTCGTCTCCTTCCCTGGCCCTTCCCGCACCGCGCCACCCAGCTATAAAT
TGCGTCCCCTCCCTGCCGCCTTCTTCCCCCACCCACACATCCGACGCCGAGGAAGTAGGA
AGCACGACCAGCATATGTCACAGAGGGCCAGCGTCCCACACTCCTCCTGCATAGCCTTCG
CGCTCCATTCCCATCTCCTGGTCTCCAGTGAGATGTGCCCCAGCTCCTATTGGCAGCAAT
AGCTATTCTCCGCCTTCCTTTTTTTCTTCTTCTTCTTCCTTTCCTCCCGTCTGGATTTCG
TTTCCGTTTGATCGAGCTGGCTCTCAGCTTCCGTTTTTAGTTTTGTTGGCATCTTTGCTC
TCGGATCCGTCTCTCCCTAACTCCTGAAACCCAAAAGGAGAGAAGAAACCGGGCAAGCAA
GCGATGGGTGTCAAGGGATTCGTCGAGGGCGGCATCGCCTCCATCGTGGCCGGCTGCTCC
ACCCACCCGCTGGACCTCATCAAGGTCCGCATGCAGCTGCAGGGGGAGG
>Z27kG1_13914
CGACCACAACCCTAACCCTATCCCTTTCGACGGTTCCACTTGCACCCTACCCCAACCCCA
TCCATCGTAACCCGCCGCCGCCGCGATAGATGCCAATCCTGCCGCCGCATCCAACCCCGC
CCGACGTGGACGCCAGAGAGGTGCACGACTGCCGCAACTCGTGGCACTCAGTGTGGTGGT
CGTCCAAGCTCGTCCTCTAGCTCAGCCTCAACGCCTTCAGCTTCCTCGTGCCGTCGCCGC
TCGCCTAGATCTACGATGCAATGGTGAGTGGCTCTGTGAGGAGGCACACAAGCTCACATT
GACGGCAGCAAGAACGGTGTCGCCTCCTTGGTGGCAGCCACCGCGTCCACGACGACGACG
GATGCTGGCGTCGCCTGCTTCGACCTGTTGCCTCTCGTCGTCCTCTCCCCTGGCTGTATT
TGCCCCGTCCCCGGTATATCCGCCGCCGCCGAGCAGGCCGAGCTCTGAAGCACTGTCGTC
CGCGGCCATCACCACCCCACCCAGGAGGTGAGGAAAGGGGCAGGAAGCATGCATACCCGA
TCGACGGCCTCTTCGTTTTGGTGTATTAATTATTTGTTGTGGTAGCTAATTCGTTCTGCC
GATGCTGATGTTTGTGCTTGACCAGGGTGGGCTGAACAAGTTCCATGGCCAGCATGCGCT
CAGGGAGCGAGCGAGGAAGCTCGACCAGGGCATCCTGATTATAAGAATGCATATGGTCTG
CAAATGGAGAATTTGCTATTGCTCAATGAAGTGGCGGCATGCTCCAAAATCCTAGTGAGA
CCTCTGCACCTTTGGTCAGATCCCAGGCCTAGGATGTCCATGTTGTGTGTATGTACCAAC
AGCTAAAATGTAAACACGACATTATCATAGTTGAGTACATGAATAATTATCTATTATATC
TTATTGCAAAATTTGAAACAGTTCTTCTGTAGATGGTTACCTTGCATCTTACGCTACAAT
TAGCTCAGATCACTTCTTGTTGT
>Z27kG1_13915
CAGTGAGCACGCCAAGCCACCGCCCCTTCCTGTTGCCCAGCGCCCCCCTGCAGCGCGCCC
GCCCGCCCGCCTCCCTACCCTGGCCGCGGCGGCCTTCGCTCCATGCACCTGCTTTAGGTT
GCGCCGCCGTGCGCCCTCGCTGTGCCGGCCGACCTCGCCGCGGCCTGACCCAGTCATCGT
CCCTGCTTCATCTCCCCGTCATGCTCCTCCATGGGCGTGGTGATCACCTATGCCGTCGTA
GCCATGCCTTGGGCGCCACACCGGCCGTCAGCCTCATCTCTCTGCTCGCCTGTCTCCTTG
CCTCCCTGTGCTCACCACGCCGGACGCCGCTCCCAACCCTCCACACTTCCCTCCCCAGGC
CGCGGCGGCCTTCGCTCCAGCTCTGCCTCGCCATCGACTGAGTCCCCACGTCCCTGCGCG
GCGACGTGCTCGCCCAGGCCCTGCCAAGGACTCCTGCGAACTCCAACCTCATCGCCTAGC
CCCGCCACCGTTTCTAAAGTGGTGATCCACAACTTCCCTCTGTTGTCAGTGAATACAATT
TTTGCTAGTACCTTGCTGATGTATGTGTGTACCGTGTACGTGTGTGCAATTGGAGCATAG
GAATCCCATGAATGTGTGGAGAAGCAAGCCCCAACACGACGCCCGCTAGATTTTCGATAA
AATGAGTGAACTAGGGTTTCGTCGTTGTTCTTGCAAATATCGAATTTAGTCTTGGTGGGC
TAATTCTCTATTTTTGTTCGTTGGTTGATTGATGGACTGATAATTCTCTAGGAGTGTGTA
GGTTCATGATCATTTTTTATTTCTGATTCTGAAAACAATTGGTTCCTAGTAAGATATTTT
ACTTGAGTGGGTGTGGTCAGATTTTGTATTGTCCAAAATCCGTGATTTCTCTGTTAGGGC
CCATACTAACGTTAGTCTAGTTCTTGGTTTTCTTCTAATTTTAATTTGGCTTACTCGCTC
AGTATGACCACATTCATTATTAAATTATTAGTCATATTGTACAGTTGCTTTCAGACATTT
ATTAGGCATTGGATATTATTATTAGCAAAAGCAACTTGCTTACCGTACTCCTTTTTTGAG
CTGTGATATGTGAAATTGAAGTGATTGATCTCGTGGCACTGTTAGTATTGTTGGTCATTA
GATTGATTGCCAGGAACGAATGGAACTCTTCCTCTACTGAATCTGTTATGCTTTAGATCT
TTAGGTTGATGTGAATGTAGTTTCATGAAATTTTATACTATTTAATAATGTTTATCCGTT
AGATCAAATGGTATGTTATCCTAATCAGCTAGTGTATGATTCCATTAATGTAGTGTTGGT
TTCCAGGCAAGCCCCAATGCATACAACCCTATGGTTGTGCTTTTAAATGTTTTTTAATAC
TCTTAAGTCTAGTGAGTTGTGCATTAGGTGAAAATGAAATAGAATGTGCTCCCTATTCAG
AGTCCCTTTGTACACTTATTTTTTCCTAAAATTCTCGGGAGTCCTGATCTATTTGGAATT
TTGGATGGAGGGAGTAGTATCTTGGGCTGATGAGGATACTCTGGTTGTTCGCGTTCCATA
AATTTTGTTGCATTGTGGTGAGAGTTTGAGAATGTTCTATGTTTGTTCTATCATTTTTGC
TTCAAATTCTCATGTGTTCTGCATGTGCTCCTTGTGCGGAGTTCGAGAATTTCCTACATT
ATGTACTTACTTATTCATTTCAAGTTGTCTTTATTGAATATTTGTTTGTTTGTGAAAATG
TTGTATCATTGTGGCCATAAGTTATTTAGGGAATAACTCTGGTTGCAGATGATCCATTCA
GCATGTCCTCGTGCTCATCGCATGGATCATATCTGGGCTCACACTGGGGCTCGTCGCTCG
GCCTCGTCGAGCTAGAGATCCTCCAACATAGCAGCACAGACGCCAAGAAGGCTTAGCTGT
CATCCTTCTAGTTGTTCAAAAGCAGCACTAGCTTCATGTCACCCTATTGTTGTGTAATGT
TGCTGCCATGGAGCCTTTGCAGGCACTTCCTATATTTCTTGATAGGATGTTTCATCATGT
TCTTGCTGTAATATTGTCAGTGACATTTGTTCTTGCCTTTGGAGAGGGATCATATCTGAG
CTCAGACTGGGGCTCATGTCGCTCGGCCTAATGTAGCAGCACAGTCATTTCAGGAGACCA
TTGATAGTATGATGAGGTCGATGCAAAAAAAAATAACAACCACCTTCATCAACTATTAAG
CTTCAGTCGAGGTCAAGCGTGTCCATCTTTAAGTCTGCTTGACCACTATAGGATCTGTAA
CCTTATGGATGTTATAGTAGCTAGTAACAATATGCTTAATATTTAGTACTTGAGTTGAAG
TTATAGGATTTTCTTTGGAATTGAAGTTAAAGGATTTGTAGATATATGTTTTGACGTTAT
ATGATTCTCTAATGGATGAAATATTCGTGTTCAAC
>Z27kG1_13591
GTAGCCTCATCCATTACGCGTCATCGTTCCTATCTTCTTCCTTCCCAGATTTTTCCGCCG
CCGTTCCCTGTTGAATTCTCTGCCGTCGTCCTTAGCAACGGCAGATTTTTCCTGGCTCGC
CGGTGCTTATCCCCGCACCCGCCCTCGCCGGATTTTTCTCAGCCGAGCTCGTCTTCTACG
GCGCCGCCCCTGGGAGTCTTCAAATATCAGCCGTGCTTTGCTTCTTCTCCGTGGCCGGCG
TCCTCTACCCCATCCATGGCCAGAGCTTCCTGTCCGACGCCCAGCCGAAGCCGCCCAGCC
GAAGTCTCTTTCCTGGCCGCACGCCCAGCCCGCTCTCCTTCCTCTCAGTTCCGTGCTCTG
CTCGGCCGGATTTCCATGGCGCGCGTCCAGCTTCTGGCGCCTTGCTCTCTCTCTATTTCT
CCTGCCGTGAGCCCGGTGCCCAGCCCCAACTCCCTGCCGAGTGCTCTCTGCGCGCGTCTT
GCTCCGACTAGATCCGGCCATGGAGCTCGCCTGCACGTGTCCTCCCTGCTCATGCCGCGG
TGCTCCCAGCCGAGCGCCCTCTGCCATGGCCGCGTCCCTAGCTCAGACCTGGCTTGGCCT
TCGCCCCAGCGTCGCGGCTTCATCCCCAAGTCCGGTGTCCAGCTGTGCTCGCGAGCCTCT
CCCTCCGCGCGTCTGCTCTTCCGAGCTCGCCGCGACCTGCCGAAGCTCCCCTGGCGCGCC
TAGCCATGGCCACCAAGCACCCCAACTCCTTCTCAGTTTTCCAGCGCCTGCTTCCCTGCT
CGGATTCAGGGCCGCGCGCACGAATCCCTGCTCACCAGCGTGCTCTAGATTCAGCCATGG
AGTGTTCCCTGCGTCTCCTCGCCGGATCTTTTTCCAGCTCGCGCAGGTCTGCTGCTCATC
TCCCATGGTGGTTGGTCGCTGCTGCGCAGCTTCCTGGTGCCGCGACCCCCCCGCCGTGGA
TGTCCTCTACTGCGCCAAACTGCGCAGCGCCGTTGACGCCTGCCGATTGTTCGATGCTTT
GCGCGGCTAGTCACGGTCATACACAGCAGTGCCTGCTCCTAGCTCCGCGCCCCAGTCCCT
AGTGTCCGACCGTCGTCGTCACTGGTAGTACGCCGGCGCAGCGTTCCTGCACATCAACAC
CAACAAGTCGTCATGCCATCGTCTTCGTCGTATGGAGATCGTCATGCTGACATGTCAATG
TCGTCAATCGCCATCCTCGTCTACACTAAAGATCCGAGAAGATTAGGCGCGGAGGGAAAC
AAATTAGTACGTGGCGGAAAAATTCTCGATGTGGAAGAAGAAGTGTGATTCGATGCGACA
CTCACCGTGTATTCAGGGGAAAAGTTAGAGCTGAAAGACATCGTCCATTTCATGATTTCA
AGCCAGATTTAATTATGGT
>Z27kG1_03624
GTTCTCCAGCGCACAACCTTATCCTGCAGCCACCCTCGCCTGATTCTTTCCCAGCCGCCG
CTCTGGGCGATTAAAAATCCTGCTCACCGGCCGGATCTCCGGCGTCGTCTGCCCCTGCTT
TCCTCGGTGTCCTCCCCACAGTCGTCTCCTTCCTCTGCTCGTCGCTGAAATTCGCCGGCC
GCGAACGCCCATGGCGCACCCCCAGTCCCTGCTTTCTCTTTGCCTCTCTCTCTTATCCAT
GGCCGCCGGTCGCTCCTTTCTGTCCCGCCCGGTGCTCTGCACTGCTCCGTCGCTTGGTCT
CCGGCTCGCCGCGTGCGCAAGGTTTCTCTGGTTCAGCCGTTCTTCTTCCTCCCCCTGCGT
CCCTGCTCTGCTCTGTCTGCCGCGCGCTGAGTGCCGAGGCTCCTGCTCGACCGCTCCTCT
CTGGCTTCTCTCTCTCCCTCCATCTCTCTCTGCTCACCGCGGCTCTTCCCCAAGTCTGGT
GCCATGGCGCTTGTCAGCCGCGACCTTGCCAGGCTCGGTCCCTGCTGCTGCTCGCCCATC
TCCTTCATCTCCCTCCTCTCCATCGTGGTGTTCCTCTCCCTGGTGCTTTTCTGTGCCGGC
CGCCCTCACCTCTGCTCCTCCTGGTTGGCCGAGCAGCTCGCCCTCTCTTGTCGTGCGTCC
TGCTCGCCCTCAGCTTTTCACGGAGCTCGCCCCGGCCTTAGCTCCTTGCTCGTCATGGCT
ACTGTGCGCTCCCTGCTCTTGTGCCGCATGCAGGCTTCCCTGCCGGAGTTCCGCCATCCG
CGGCCTCTGCCCTGCTTCCTTGGCTGCGTGTCCTTCTGCCGGCCAAGCTCGGCTCTGCGC
TTTCCCTTTCTCTGTGCTTGTGCTCGCCGTGCCGTGAGTCACTGGCCAGCAGTCCAGCTC
GCCTCCACTTCCTACGTTCCCTGCTCCAGCTCTACTGTCGCGCGCGCAGCTCGCCCCTGC
GCAGGTGAATCGCCCTTGGTGCTGGTCGCGTGTTCCTCGCCCGGCTCGGTCGCGACCTCG
CCGTTGTTCCTCAGCTCGGCGCCTGCTTCTTGTTCCTGTTGCCCGTGTCAAGCTCCCTTT
AACCGGTCGTCGTCTAGCTCCTCTATTGCGCGCGTGAGGTTCTCTCCTCGTCACGGTGTG
TCGAGTTTTCTCGTCGAGTCTCGCCGCGTGTCCTGTTTCCTGCTCGCCAGCGTGCCCTCT
CGGCTCGCTCGGCTTTAAAATCCCTATCTCGTCGTCGACCTCGCCATGACTTAGTTCGTC
TGTCGTGCTGGTCACTATTCCATATTGTGCCTATTAGCTCGGATCCTGTCCCAGCTCGTC
GTTGTGTCATTCATAGTCCAGTCGTCAAACCCGTCATCTCCTGCTCAACCCCACCTCACC
AGCTCGCTCAAGACTGCAATCGAAGGTCGTCGTCAATCCGTGCGTCAGCACGAAATCCCA
AGAATCGGGTGAAGACGAAGCTAGCAGCGTGATATTTCTCAAGCGCTCGACAAATTGCCT
AGATCGAAAGATCACTACCGATCTCGCGGATTCGAGTCAGCTATTGAAACGGTAAGCTGA
TGAATTATTCAGAATAGTTCGATCGTTGAATAAATTAATGTGCTAGTGCGATGCTCATT
>Z27kG1_01067
GCCGCATGCCACGCAGGCCCTATGACGCCCGCCATCCTCATCCAGGAGTGCCCCCACCCC
CAGCGCCCCTTCCACCCCCGCACCGCCGTCCTGCCCCTCTCCCCTCCCACACCCACTCCC
TTCCTCCATCTCCATGCTCGGCGCCCTCACCATCTCCCCTCTGCCTCCGCTCCACCTCCC
TAACCGCCTCCGACCTAACCGCCTCCCCCCATAGACCGAACGGGATCTTCGCGTCCGACG
CGCCCATCGACGTGGACGCCGCCATGGAGGACGAGCTACGGGAGAAGGAGGACGGTAGCC
CCAGGCAACTCGAAAGAGGTAGCAGCTGCACTGTCTCAGGCTTTAAGAAATTCTTTAGAA
AGAATGAGCAGTTCAGAGATGCACTTGCGAAGCACAGACTTCTGACACCAACGACACCAT
TAGCAAGGCAGGGATCCGATGATATGTCCTTGGTGTCATCCGTGATATAAACCACTTCCT
TTAGTCATGTGCTATTCTTCACTGTTATTCATGTGTACAGTTGTTCCTTTCCATAGTCAC
AGAGTGTAGGTTTCTAGATTTTTTGCTTGTGAAGTCTACCCACGCTGCCTCGCTCTTGTT
CTTTATAATGAGATGAAATTGTATGGTGGCTTTGCGAGTGAGATGAAATGTATGGTGGCT
TTGTGAGTGAACCATTGTGGTTTACCAAGTC
>Z27kG1_17384
TCCGCTCATAATTCCTCACCGGCCTGCCTCAGAGAGAGAAAAAGCGGAGATTAGCGGCGG
CGATGGCACTCCCGGCGTCGAGCTCCGGCCTCTTCCGCTTCGTCTCCCCGCGCAGCCGCC
CCCAATCCACCGACATCGTGGCTGCCGCCTCCTGGGGAGTCTTCGCCGGCACCGCCGGCC
TCTACCTCGTCCAGACAAAGAAGGGAAAAAGACTGGTGGAACAAGGAAGCCGCAGAATTC
GAAAGATAACAAGTGATATCTACAGCAAGGCCCATGGTTGGAAGCCGGTTGACAGGCGTC
TCCAGTGACATTTTGCTGCTGATAATACATCTTTTGCTTCTGGATGTATTCAGTTTGTCT
GCTTTTGGTAGATAAAAACTAGCTTTTAGTCATTTCTGGTGATGCGATGTTCCTGGCTGC
TTTTGGGATCTATCCTTTGTAGATATTCAGTGATGTCTGTTAGACTGTCGGACTTCTTCT
GGTTTGCTGTGTTCCTTCAGTTGGGTTTCATACCCCTGTGTAGCTGATAATGTGGTAGGC
TTATCGGCTTGTGACTGTTGGATTTGTCGTGAATTCTGTAAGAACTGTGTTTGGTTTCTA
TTTCTTAATGAAATAGGGGTATCCCATTGTC
>Z27kG1_03930
GCTGATGATATACACGATGCTTCTTCAGACAGACCACCACCACCAGTAATGCCGACCGCG
AGGCGCACGCGCATCCCGGCGTTCGGGGAGTGGAACCACCACCACCACAGCAACGGCGGC
GGCGCGTGGGCGCCGGCGGTCATGACCCCGTCCTTCGACTTCGGCCACGCAATAACAACG
CCGCACAAAGCGCCGCAGACGCAGGGGAGGCGGCGAGGCGCCGCCGACGGTGTCGTCCAC
GCGGCCAAGCTGGCTGCGGCTGCGGCGGCGGCGGAGCCTCACCAAGGCCACACGCAGACC
ACGAGGCGGAGCAAGGTGGCCGACTCCGGAGCCTACGCGCAGGCCGCGGCGGCGGCGAGG
AGGTCCTGCTTCGCGCTGGCCAAGCCCGTCGACGACGACCTGTACGGAGTCCCTCCCGAC
ATGCTCTACGGAAAGCCGCCGCCGCCGGGAGCGAGGAAGGATGATGGCTGGCGGAGGATC
CTGCGGCTGCTGGGGTGCTCGTGCTTGAGTTGAGCCCGTCGTAATGACCGCCGGACACAG
CCGAGCATTATTGTCACGGACAACAAGGCTGCTGGCTAATCAGGGCGCGGGCTTTTTGGC
TTCCATCCTCCTGTACGTACTACAAGATGTCTCAACTTTTGGCGCCTGCTGTGATCGATT
GATGACGGGCCGGCAGGCAAGACGTGACTGACGTGCCGGCCTTGCGTTGCGTGGGTCTGT
GCGTAGGTGTGACGTTCGTGTTGTGACTGTGTTCGCTGCTGACCGCCTGTCCTTTGTGAC
TGCTTCAAGCTAGTAGATTCTAGGATTTAGAGGTTC
>Z27kG1_11977
CGTGAGCTCAGTGCCCCTCTCCCTGGTCCCTGCCATGAATGCGCGCGCTGAGCTCCTCGC
TCGGGCCGCGCCCTGCGCGCCTTCCTCTGCGTGCGCTCAGCGCTCTCTCCCACGATCCCC
TAGGCGTGCCGCGCCCTGGCTCAGATTTCGCTCGGCTGACCGCGCAGCTCCTGCGCGTGC
TCCCTCCCTGCTCCTCTCTCCTTGTGTCGCGGTGTCCAGCTCCCTTGCAATCCGTCTTCT
CTGAGCGCATCTCTCCCACGCGCTCCTTCTCCTTCCTCTGAACCGAGCGTCTCTCCCATG
GCAGCCGCTTCTCCCTCTCCATCCCTCCCCTCTCTCCCCTCTGCTCGCGACGCACGCCCG
GCCTGCTTCCATGGCGCCTGAGCTCCTTCCCTGTTCGCCTGGCCGCGCCCCTGCTGCTCG
CCGGTGCTTGCCGCGCGTGCTCCGTCTCCCTGGCGCTCGATGCCCAGCCCAGCCGAAGCT
TCCTCCCTGCATTGCGCGTCTAGCTCGCTCTCCCTCCAACTCGACGCCCAGCTCCTTCTC
TGCTCGGCCATGGCCACCGCGCCGTGGATCTTCCTGTGCGCGCGCGCCTGCTCCTTTGTC
CACCCATGGCCGCACGTCGGCGCCCTTCTCTGCACGCGACCTGCCTTTTCCCCGCGCGTA
GCCCGTCCCAATGCCGAGCTCAGTCCTGCCCTCTGCTCCAGCTCACAGACGCTGCATTGC
CGAGTCCCTGGCCGCGTCTGCGTGGTTGTGTTCTTTCGTGGGAACGTTCACTTTGCCGTG
GTCTTGCGCTTTCTGCTTGGTCCGGCGTGGGTTTTAGTTGACGGTCAAGCGCGCCCCTTT
TTCCCTTGTCTTGCCGGTCGTCGTTCGGTCACCCCGTCTTGATGTCGGTCCCTACGTGAT
GCCTCCGAGTTGGAATTGCGCTGACAAAAGAAACCCCAAGAGAAGATGTCCAAAAGTTGG
ATGGTGGGGTGCGTGAAGTTCGGATAGTATCTGCCAAGCACTTAACAAATTGCCTAAGTC
GGAGAATCATTACCGATCTCACGGATTCAAGTCAGTTATTGGAACGGTACGTGAATTAAC
CACGTGATGCGGAGAACCAGAACTGAGTCGACCACAAGATATCGCTACGCGTGAGTTTCT
CCAGAAGATGAAGCTGATGAACTAAACTAAAAGTGGATAGACAAAACAAGTATCAGAACA
AAAGATGGTCATCAAGTGGACGTCGTCTAACAACACTAACCTACATGCTGTTTGGTTCAC
GAAATGTAACGTAAATGGTAATGGTAATGGTTTACACTCGATT
>Z27kG1_16154
CGTGCCCCTTGAGCTTGGAGCTCGAGCGCCACCAGGGTCACGCCCCTTCCTTATCCCTCG
TCGGACCCGTCGAGCAGAGCCCGACGCCCTGGCTGAGCTGGTCTAGCTCGCGCCCTCTTC
CAATTTGACCTTCCCTGCTCGGTCTGGCATGGAGGTCAGCCACCAGAAATCGTGCGCCAA
CCTTGCCCTTCTCAACCGTCGACCATGTGAAGCCATGGAGCCGTCGTTCTTAGCCCCGGC
TCCCCAAGTCCGGCCAGGAACTTCCCAGCGCCTCCCTCTCTGCTCCTGTGCTCGGAGCCC
AGTACTCCACCTCGCCGGGGTCGACCTCCCCTCGCCCTTATCCTCTGGCCGTCATCCTGG
TCGCCGGTTGAGTCCCCTCATGGATGTCGTTGCCCAGGTGCTGAGTCTCCTCCCCTCGAC
ATGCTTAACAGCGTCGTTGTATCGGACTCCGCTATCGAACCGCGCCACTGATTCAACTCG
CCATCGACACAGCGCCGAACCTTTGCCTCTGCCCCATCGTCATTCTGCTCGACGCTGGTT
CCTCCTCCGATTCCCATTCCCTGCTTGGTTTCTTGCCATTCGTGCCACTCGGCCAACGTG
CCAGAATGTGTTGCCTCCCTCCGTTCGTTGCCATGATGGCCATCCTCGTTGCGACAGGCT
GGTCACCCCGGCGCTGCCATCCCTACTCGAAATCCTCCCTCTTCGAAGCTTGCTGGTCGC
TGTTCCATGCTGTTCCTAATAGCTCAGATTCTGCTCAGCTCGCCCCCATGGCACATCAGT
CCTGCTTGATTAGTGTTGGCTGGTCCTCCTTGGCGTTGTTCCGTGTAGATCCTTGACCCC
GTTCACCTTCAGCCCCACCGTGTTCACCTCCCTGCGTTGTCGCGAACTCGCCGTTGCCAT
TCGCCTAGGGTGAAGTCCATGTCATCTCCCTGCCCTGGTGCACACCGTCGCGCTTCTGTG
ATCTGGGCCAACACACCTAGCCAATGGAGCCCGTCCGCATGTCACTGTTCCGCTTCCCAC
GCCGAGGTGGGTTATCCTGGAAGTTTAGATGAAGGAAGTGAAGATCAACACGACATTACT
AGATGTTTGATGAATTGTGTGGATCGGATCCGTCATTAGTTTGGTACGCTAATGATCAAA
ATGCGAAGGCCAGGGTCTAGGTTGATCCCAAATGGTGCAAAGGATGGTCTACTCTGAGAG
GCGATGTCGGCGGACCAATCTAGCAGATGAATCAAGTACCAGGATGGCAGATGCTCACCA
AGTGATCGTCATCTAACAACACTGACTTAGTGTTTATTCCAGACAAGCCCCGGTGCATTT
GCCACCTCTTTGCTGTTTTAAAACTTTTATCACTAATATGTTGCATTAGGCGGTAGGAGT
TAAATGATTAAACCTTTGTTACATAACTTCCTTGAACTATTGATTATCATCCTTGATACC
AGATTTGAAAAGCAAGATGTGCTTAGTATGCTTATAGACAAGGAACAAAATGTTTTGATA
C
>Z27kG1_14286
GGCGGCCGAGGAGGCGCTCGACGGCTCGGCGCTGTCCAGTAATCAGTAGGCGCCGCTGCG
TCGGCGACTTCTTCTCCCCACCAGCGTGGCCGCGTGCAGGGTTCAGGCTGTCACGGAACT
CAAGGGTATTAGTGATATACAAAAGTTTGCTTTATGGCAAGTCAGTGATGAGTGAAGGGT
GACTAAGAGGCTTCTCTAAGTGTCAATATACAAGACTTCATTGACGAGGAGATGGTCCCA
GTTACATTACATGGTTCTGTTGGACACAATGAAGCCATCCAGATATGCTATTAAAATCCT
GCTAGTTATTATGGATTTAAGTTGTACCATGTCTGTTCCATCTACAGCTAGGCAGAGCAT
GAACTATCAAAGGATCATGATACAGACATCTCACATCTTAGAAAATTCTGTTCAGTGGTT
CTTCAAGTGACTAGTGATACTAGTGATCATGCTGGCGAATGCTAGACGTCATTACCATAC
AGCAGGCCAGCAGCCAGTAAGGAGCTCCACTTTGGCAGCCTGCCACTCTGCTTCTTCCAC
TCCTGAAACCGAGCCTGCAGGTGCAGGCAATGCGGTTGCTTGCTGGAGTCCTTATCCAAT
CAGTGAAGGCACTAAACTCGCAAAGCCGTTGGAATCTGCGAGCAAGGTCATGCACATCTT
GTTGGATGAAGTTAATACAGCCTGCACTGCAACTCCCGCACTCTCGCGATCGTGTGGAAG
ACGTGGGCGCCGTTGAGGGTCAAAATCTTCTTGTGGCTTGCCTGGCGGAGACGGCTCTGG
ACCGCAGACAGGCGACGACGTCACGGACTCGATGCGAGAACCACTTGCTACCTCTGCAAT
ACAGCGGAAGAAACTTGCGACCATCTACTGGCCACTTGCAGCTTCTCCCTTCGAGTTTGG
GATGGCATTTTGTCGCAATTGGGGCTTCACAGACCGTCGCTAACTGACTGCAGTTCAGTC
CTTGGTTGGTGGCAAAGAGTGCGGGAGCTGTGGCCACCGGGCGCCAGGAAGGGCGGTGAT
TCTCTCTTTGCGTTGGTGACTTGGGAAGTTTGGAAAGAGAGAAATGCAAGGTGCTTCCGG
AGTGAGGCATCCTCAGTTGACGCCGTAGTTTCTTCCGCTCTTGGTGTTGCTAGCGAGTGG
GTGAGAGCGGGCGCGAAAGCCCTTGGTTGTATTCTGAGCGAGTAGTCGGCTCTGTGTTGA
GCTGGTTGGCCAGCTCTTGTTTTTGTATTTGTGTTCGTACTCTTCTTCTATTAACAAAGA
TGCGCAGCTCTCCTGCGTATTCGAC
>Z27kG1_17175
CTCTGAAAAATCTCCAGCCGCCACCCTCCATCTGATATTTCTCATCCGTCGTATATCTCC
TGGCGCGCGCGTTCCTTGTCTTGTCCCAGCGCCCGGCAGCTGCGCCCTGCTCCAGCTCAT
GGCGCGTCCCTGCTCCTCCCATGGCAGCTCCCCAGCTCGATTTCCCTCCCCAGCCATGGC
CGCGCCCAGATCCTCTCCCTCCCTGTTCGGATTCCGCCAGACCTGCGTAGCTCCCTGGTG
TGTCTTCCTCCCTGCGCGCTCCGCGGTGCTCAGCTCTCCAGCGCCGGTGCCCAGCTCGCC
AGGGCCGCGTGTGCTCCAGCGTCGCGCTCTGCTCGCGGAGTTCCTTCGCGGCGTTCATCT
CCCTGCTCAGCTCGCCGCGCCGAACTGTCCAGCACCTCTCTGCTCCTTTCGTTCCTAGCG
CGTCGAGTTGAGCTTGCCGATGATGCTTTGGCTGGTCAGCCTCTGCTCTAGCTCGCAGTT
GCTGCGTTGCCGAGTCCCTGGCCGCCGTGCCCTGTGCGCTTTCCTCCGCTCGCCGGGCTG
TACGTTGCTAGGATCGGAAGCACCGCCTTCGTTTGGACAGCAACGGCGTGCACAAAAGCT
TTGTTGCTGCTGTTGGAGGCTTCTCGACGAAATATCTAATAAAGGGTTGAAGCTCCAGTG
CATCGCCGTCGTTTCGCTATGTCCGGCGTCGTGCTTTTTTGTGCCGGTCATTGGTTTCCT
ATTCATCACAACGCCGTCGTCCCCGCGTCGCGCCCGGAATTTCGTCGCGCGTCCTGTTTC
CTGCTCGCTAGCGTGCCCTCTCGGCTCGCTCGGCTTTAATTCCCAATCGCGTCGTCGATT
CCGCCGGTTAGCGTTGTTCGTCGTCGCGTCGCAGGTGCAGCTCTATATACGTCACCCTCC
TGTGACGTCGTCGCTCCGCGCGTCAGCAAGAAATCCCAAGAATCGGGTGAAGACGAAGCT
AGCAGCGCGATATTCCCCAAGCGTTCGACAAATTGCCTGGATCGGAAAATCGCTACCGAT
CTAGCGGATTCGTGTCAGCTGTGGAAACGATAAGCTGATAAATTATTCAGAATAGTTCGA
TCGATGAATAAATTAATGTACTAGTGCGATGCTCATTAAGGTGCTCGATAAATTGTGTAA
GTCACGAAACTCTCGTCGACTTCGCAGTTCTTGCGATTATCGAGCCAGATTCAGTTATAG
CGAGTTATTTCGCTATTCTCGTCAATTAGTTGAATTAGTGT
>Z27kG1_06276
CTCCGTCGCTCGCACCGGCAGGATGAGCTCCACGGCGGCCGACGTGCTCCGGGCGCTGCC
GCCGATCAGGACGAATAAGCCACGGGCGCCGGAGCCGGCCTGCTCGTCGGCGGCCTCGTC
GTCGCCGTCGCCGGTGCCGGCGCCGGACGCGGAGTCGGTGGCGGCCCCGCCGCCGGCGGA
GGAGCAGAAGCAGGGGGAGACCCGCGGGCCGGAGGCCCCGCAGGAGGCGGAGCCCGCGAC
GCCGACGTCCGAGGGGAGCCTGCTGCGGCGGCCGGCCGAGTGCCCGCCGGCGCCGCGGAA
GCCGGCGTGGGCGCCTCCGCCGCCGCCGACGCCCGCCAGCAAGCGCAGCAGGCCGTCCCC
GCCCTCCTCCGCGGCGCCGGCGCCGGCGCCGGCGCGCCGGGCCTTCTTCCCCGTCGCGCG
CGACCTCACCACCGTGTTCCGCGCCCTGGCGCCGCCCAAGAAGCGGATCCGCGCGGGCTG
ACGACGGGGGCGGTGGCGTTCTCCCTGGCGCGCAGCACGGGACGGGACCGGCGTGGCGTG
GATCTGGTGCCCGGTCCGCCGTCGGCCGTCGCGACGCCGTCAGTCAGTCAGTAGGTGCGC
CGCGCGGTCATGGCATGGTACAGGGCTCTCGTACAAATAAGTTCTGTTTTTTTTTTGGAG
GGGGGGAGTGTAGAATTGGGAAAGAGGCTGTTGTTTATGCATGGGGGAGGATGAATGGGG
GAATTGAAAGCTTGTAAAGAGAATTCCTACAGATTTGTTCGTTGTATTTGTTAAACTATA
CTTGCTGAC
>Z27kG1_19393
CGCCCCACCCACAACTGCTCCAGATCCAGGCACGGCACGGCACGGCAGCCGGGCCAACCC
AAGCCCGTCTTCTCTTCTCTCTCGTCCGTCCCTCACTCGCCGCGACGTGACAAGACAACG
CGACGCGCGCGCAGCGCATACGTCGTCCAAGGCACGCAGGGGCCAGCCAACCAATCGCGT
CCGTCCGGGTCTGGTGGTGGCCGGAATGGGCCTCCTCGATCAGCTCTGGGACGAGACGGT
GGCCGGCCCGCGACCGGACTCCGGCCTCGGCAAGCTCCGCAAGTACTCCTCCCCTCTGTA
ATTATCCCAAGCACCACCTCGTACTGGTAGTAGTAGCAGTGTTTTGTGTGTGTGTGATGC
TACGATGTAGCTGTGCATTTTCTTCTGCTCGCCTGGAAACCTTTTGCGTTCCAACTGCAG
CGGTTGTGGATGTGTTTGCCGCCATGGCCCAGCAGTCTGGCTGCGCTCTCGGGCTGCAGC
TCCCGTGTTTGTGTCGCCTGGCCTGCTTGGGAGTCTAGCTGTGCGTGTACAAATTTAGCC
TCTCAGCCTGGCTCCACAGGAACGAGATCAGGGTCTGTTTTCTGGGAGCCTGGCTGCTCG
TGGCGCAAGTATTTCATGTTTAGGTAGTTTTAGTCTTCTAGCCCGGCTGTATACTGGGTG
ACAAACACCAGCTCGTCTGAGCCAGGCTCGTATGGTATAAGTGCGCAAACAAAATAAGTT
GCAGTAGCTGAGACAGGCTAGCCTCAGCCTGAACTAGTTGAACGAGCCGAGCTGGCCAAG
CAGTCTCGCAAACACGCCCTGTGTTCCCTCCCTGAATTGTTGTTCAACTCGAGTTCGACT
TTTAATATACTTACTCGTACTGAATAACGGATTACGAAGAGCGATGGTCCAGGTCAGTAT
TTCATTCTTCATTCATCAGTTGTACAATGTTGACGCCGCAGCTCTGCAACTGGGTACCTC
TTATCCAAGGCCCAAGGGTACGCATGATATGACCAGCAGCAACCAGTCTCTTTCTCGTCA
TTCGCTTAGTCAGCCAAGCCAATGCCTGAGCTGAGATGAGAAACAACAAACAAGCCGGGT
CCCAGATCCTAGTCATCCGGTCAAATCGACACGGGTGACACCTGATCTTTACAAAAAAGG
TACTACGTACTAGCATTCAGTGGATCAGATTGCCAAGCGCCAAGGATCTATCTAGTGGGT
AGGTCAAAACTCAAAACGCCGGGACCATTGCCGAGGTGTAAAGGCGTTCAGCGCCCAGCA
GCTCGCACAATCCATGGATTGGAACGGGACCGGCAGGCCTTGTTAGTTTTATAACTAAAC
CATGTGGATGGAGTTGTATTAGAGTGAATTACGAGGACTTTTTTTTTGGCTTCCACTGGA
TTGAGGAGAATTCCTTGTGAGAGCTTAGGCAGCTCCTGCGCCTGTCCAGTCCATGATGAG
GTTTGCTAGCAACAGGGAAAAACACCCTACGTCAGCGAACAGTGGTTTTATTTGATGAGT
GAATGAATGGATGGTTCACCGGT
>Z27kG1_15348
GTGTATCGTGAGAACACGTCGGTGCCAGGCTGCCAGCAGCAACGAAGCCGCACCAGGCCC
CGCACTGCCCATGGACGCACGCCTCCTGGGGCTCTCGTGTCCCTGTCCGTCTCCCGTTTG
CCGCCTCCACCGCAACGCGGCGCGCGGGGTGGCGGTGCTCTCGCGATCCTCGTGTCGATT
CCAGCGGCGGGGGTGCCATTCCCTCCCCTGGCCGTTGCCCGCGCCTCGCGGTCGCGCACC
GGAACCGGAGCCCCGCCGCGAATCTAGGGTTGCCTCCGCCTCGCCCCCTCCTCCCGAGAC
TCCTAGCGGCAGGAATTAGGACGAGGGTAACAGGCGACAGAGGCTGCGAAGGACGCCCCC
TCGTCGAATGCGCCGGCGACCGATCCGTGGAGGAGCAGCCGGAGCACGCAGGAGGTTAGT
CTAGGCACGTATCGCCTCTCAATCCCTCTTCACCCTAGACGGTTCGATCCAATGTACTTG
CTAATTGCTGATCGGGTTACGCGGATGCGTGTAGATTGAGCGGAATTCCAGATGTACTCC
CATTTCTACGGAGTAGCAGACCTCATAATCATATCTCCTTGTCTTCCGCGATTTTCTGCA
CTTGATCGTCTTTAGTTGGTGGCGAAATGCTTATTCTGGGTTTCTACCTTTACCTCGAGC
GCGACGGTGGTGGACATTTTTATGCGGTCTTGAGGAGGACCAAGGAGGTGCCCTATAGCT
TCCACGGGGCCAAATGTGCGAGAGTGACACGGTGATGGGTGGCGGGGAGAAGGTTTTGTC
CGGGTGCCTGACTCATCAAGGATCTAGAGAAAGGGAAGCAGGATTGGAGAGATTGTTTGG
ATAATTCGAGTGCGACGTGAGTGAGGAACTGAGGATAGCCGGCCAGTTCATTTCTAAACT
GGTTTAGGGGGTGTTTGAATGCACTGAAATTAATAGTTAGTTGGCTAAAAATTGTTAGTG
GAATTAGCTAGCTAACAAATAACTACCTATTCATGATTATTAAAACGTCGTTTAAACGAC
GATTAAGCGTCGTTTAAACGCTAAAACGCGATTAGTAGATAAAACGTCCGCACATTTTAC
CAAAACTGCGTAGAACGTCCGTTCTGGACGTTTAAACGACGTTTACACGTCGGAACGCAC
GTTCTGGACGTTCTATGCGCTATATGGACGTTCTATGCTCATAGCGTTCGTGGGCCAGCC
GCTGATCCAACGCGCGCAGCCATTGATCCATCGCCGCCAGACGCCATCGCGCCCAGCCGC
CCAGACGCCTGTGCTCCAGCCGCCGTCGTGCGCGCCCAGGAGCTGCCAGCCGCCATCGCG
CGCGCCCAGGAGCCGCCAGAGCCAGACGCCGTCGGCCGTCCTCCACCGCCCTCCAGGTAC
GCCGCCGGCCCCCTCCTCCCTCCTCCCTCCACCGCCACCCCCAAAGCCGCCACCGCCGCC
AGCTACTGCCTCTCCCGTACCGCCGCCGCCATCGTACGAGCAGGCCGTAGGGGTGGGTGG
TGGCCGAAGGGAGGAGGATGACGACGAGGGCGCCGGGGCGGTGATACGGGCACACCTGCT
CTCTGACTTCAAGGCCGCGGTGCGTGCAGGAAAAGTACTGGTGTCCGACCCGTCGTCTGG
AAAGGTCCCCACTCGCATCCTCTTCTGATTCTATAGCGAATTTTGGTTGAGAGTTCGGAG
TTCTGCACTTCCTACTTGCCCTGCAAGAGTTTAGTGTTGATATTTCATTGGGATAGTTGG
TCATTTTTCCATTCTTTCTAGCTGACTTATGTATGTCCTCATTATTTTTCTGGTTGTATT
CTTGTATTGACTATTGAGACATGGAGATAAAAGTTATGTAGTGTATAATTTTTTTAT
>Z27kG1_11295
CGCAGGCGCAGCTGCCAATTGCAAGCATGTGCGGGAGTAAGAAATCCGTAGCCTACTTCG
CCCACGACCGGGCGCACCGGCTGCTCCCCATTGCCGGCGGCGACGACTTCACCTGCGGCG
GGTGCCTGGTCGCTGGCGCCGGCCCGCGGTACCGGTGCGCCCACCCGGGCTGCAGCTTTA
CCGTCCACGAGGCGTGCGCGCGCCGCTCCCCGAGGACGCTCAGGTCCGCCGTGCACCCGC
TGCACAGGCTGAGGCGGCGCGAGGCCGCGGGAGCCGACGGCAGCGGCGGCGGCGGCGGGT
GCGAGGTGTGCGGCGAGGCCGTGGAGCGCGCGTGCTACGCCTGCGTCGCGTGCGGGGTCG
CCGTGCACCCGCTGTGCGCGCGGATGCCCGGGTCGGCGCGGGGCCCCGCGCACCCGGACG
ACGGCCACGAGGCGTGGCTGGTCCGAGTCGCGTCGCCGCCGGACGACGGCGATGGCAAGC
AGAAGCAGAAGCAGGCGGCGGGGTGCGGCTCGTGCGGCCGGGCCCTGGGCGCGTGGCGGT
ACCGCTGCGTGACGTGCGCCGCGGAGTTGCACCCCCGCTGCCTGGTGCCGGCGGTAGACC
AGTGCCGCGGCGCCGGCGAGGGCGAGGCCGGGCGCGCGGGTTCCGCGGCCAGTAGCTGCT
GCTTGGGGCTGGTGCACGACCTGACGCGCTGCTTGGCCACGCTGGGCACCGCCCTCCACT
ACCGTGGTTACTACAATGGTTGACGTTGTAACGCGGGAAGCTTGGAAATTATGCGTGCAT
AGCCATAGCATCGGCACTCTGGAGATGGATCTCCCAGCTCTGAATATGATCGAGTGCAAA
ACAGTAGCAGTACTACCAACCTGTTCCTTGTTTGCTCACCCTTGCCATGTCTGTCGTCCT
TGTCCTGATGAGTTATCATGAAAAAGCTCAAGATGGCCACC
>Z27kG1_17900
CAAGTGGTTTCCAAAGCCAAGTGTGTGTACTAGCAACCAGCTAGCTCGGGCGGCAGCAGG
CAGCCATCATGTCGGAGGAGAAGCACCACCACTTCTTCAACCACCACAAGAAGGACGAGG
AGCAGCCCGCCGGCGAGTACGGGTACTCCGAGACCGAGGTGGTCACCGCCACCGGCGAGG
GCGAGTACGAGAGGTACAAGAAGGAGGAGAAGGAGCACAAGCACAAGCAGCACCTCGGCG
AGGCCGGCGCCATCGCCGCCGGCGCCTTCGCACTCGTACGTTCAAATACATCACATATAT
AACTTGCTCGTCGCCGTCGACGACGTACCTAGCTACCTGCCACCGATGCTTCTTAATTGT
GCTTGTTCTTCGTGCTGACCTTCCATGGGTGCTTTATTTCCTCCCGTACAGTACGAGAAG
CACGAGGCGAAGAAGGACCCCGAGCACGCGCACAGGCACAAGATCACGGAGGAGGTCGCT
GCCGCGGCGGCCGTCGGCGCCGGCGGCTACGTATTCCACGAGCACCACGAGAAGAAGAAG
GACCACAAGGACGCCGAGGAGGCCAGCGGCGAGAAGAAGCACCACCACCTCTTCGGCTGA
CCGTAGTACCGGCCGGCGCGCGACCGAGCTAGCTAGCTCCGGCGCACACAACCACACACC
TGTTTAATTCTGTACTGCATGCGTGTGTAATTTGATGGTTCACAATAATGAGTCCCTCTC
CGGACCTTGGTAGCTGCTTGCTTGTGGTGAGTGAGAGTGTGAGACTGAGGGAGAAGAGGT
GGTGGGCGTGGGGCTACGTCGAGAGAGGCGTGTTCCTGTAATCCTGTACTCGCTTCGTTT
TCTCTGCATGCGTCTATAATTGTGTTCAATAATAAGTGAGAGCGGTGTGATGTGTGGCTC
CCCTTGTCAGGCTC
>Z27kG1_01353
CTCGACATCTCGCATCCGCTCCATCTATGGAAGGCCACCACGCGCCATGGATCGCCGCTC
TCTACCGCCACCTCAATTGAAGGTTCACCGCTCTCTACGCGGATCCGCCACCTCCTCCTC
GGCCGCCGTCAATAGAAGGTCCCAGATCTCCTCTCCCATTACTTCTCTCCCCATTACCGC
GCTCGAGGTCTGCCATTTTTGGAGGTCCGCCACTTCCGCCTCTGCTCGCCGTCAATGGAA
GGTCCTAGATCTCCTCTCCCTATTACCGCGCTCGAGTCAGTGGGAGGTCCGCCATTTTTG
GAAGGTCCGCCACCTCCTCCTCGACCCGCGGCAAAAATGGCGTGGGAGATCCGCCACCTC
CTCCTCGGCCCGCGGCAAAAATGGTGTGGGAGATCCGCCACCTCACCTCCTCCCATTCTC
ACGCCCGCGCCTGATATGGAAGGTCCGCCGAAGGGACTCGGACGTCGAGGCCATGGCTGA
GCCGCACCCCTTCTCCCCCTGCCTCGCGCGCGGCGGCCGAGATGGTGTTGGCTGGGTTGT
TCGGGATGGTGGTCCTACCTGCCCTCCCTGCTATCCTCGCCCCAAATCGACGAGAATCAT
GCAGCCCAAATCTGAGGTGGAGGCGCCTGCACTGTCGATGGAGGTGTCGAGTCTGCGGTG
GTGTCTGTAGATGGGAAGGCATGGTGTGCAGCAGCAGTGGCCAGGTGGTGTCGCTGAGCC
TGTCCTCCTACGGGCTCACTAGCACGCTCTCCACGGCCATCGGGGACCTCACGTTCCTAC
GTATGCTGAACCTGAGCTCCAATTGGTTCCACGGGGAGGTCCCAGCGACCATCGTTCGCC
TTGCGCATCTGCAGGCGCTAGACCTGAGCTACAACGCCTTCACTGAATTCCAGAGATGCA
ATTCCCGAGGCCATGGAGCAGCAGACAATATCAATTGCCAAAGCAGCCATTACAATAGTA
CTCATTTTAGGGACTTCATTTCTTGCAGCTGCCAATCCAATTACAGGATGCTATGACGCT
CTTAAGTGATCATGAACTTATACATTGAAATAATGGTGGGCCTCGAGAGGCCAGGAGGTG
GAGAGGAGTTCAACAAGTACTACATCTTGTCTGCTCTCCTATCCGTGGATTGATGTCTTT
AGTAGAGGATCCAAATAATGGCCTGCAAGGTTTATTGAATCGGATCGCACAAAACTCCAT
CTGCTTCAGAATTGAGCTAAGCGCATCCTAACATCTTGACTCCTATATCGATCAATTATT
TTTGTTACACATTTGATTCTTTAGTTTCGTAGAGGGAGGAACATCGTGGGATGCAGGCCC
CACGGAACACCAGATATTTTGAGGTAGACCGCGGCGAGGTGCCCAAGGGCAGCGCCTAGA
TCTTCTTCTGGATGGTCAAGTTCTGTAACGACAATGTGGCAGAGGAGATGCCCTGATCTT
CGTACTTTGCCTACTAAGCATCCACAAAATCTCATTATAAGTTCTGAGAAGGCCAAGTCA
ATTGTTCAGTATATTACAAAAGTCAGGTTGGAGAACTCCCTTGTTCAGGCTTTTGTCTTT
CTTCTGCAGAAGGAGAGATGACGTGCTGCATGACATGATGGCATGTGAGGCAGCAACCTC
TTCTCCGCAACCCTTGTCATGGCCTGGAGTTGGTGTTCTAGGAAGGAGCACAATTTTATT
AGGGTAGCCACCAGAGTTGAGGTCCCTTTTCAATGGACGAACTTGGTGCTGTGGACGACA
TCTGCTATTGTAGCTAGGCGCATACATGTTTTCCTATAAATGCTAGCTCTGCAATCACCA
AAGGAAAACACAAGAGTACTCTTGGAGGAAAGTTTAGCATTCAGTTTAACAAACCTTACC
AACTCATGCCTTGTTTGAATGCAATAATGCATGTTATGTTGCCCTGTTGTTGCTTGGACA
CATGCTTGGCATGGCTATTTTCTGGTTATGTCACAACTCACATCTCCCATGTAAATTTAT
GGCTATGATATGCATCAAACAAGCTTATATTTTGCTCTT
>Z27kG1_20115
AAAAAAAGACACGGCGGCTACAACTTTCTCCAGAGATTTCCATCGCACAACTCTCCAGCG
ACTTTCTCCATAGATTTCCATCGCACACCTCTCTAGTCTCCATCCGTCGGGACGCCGCAT
CTCGCTTTCTCTCCCAGTTGCTTCGTCTCGCTTTCATCCTCTCCATGTCACTTGGGTTTC
GTCGGCGTCAAGGACTCCACTTTCGCCCGACGACTTCGCCTTCTCTTGGCTTACTCACCG
GCTGTGTCTCTTTGGTTAGATGCGTTTTTCTCCTTTGTCTTTCGTCGTCCCTTTCGACTG
GGTCGATACCTGGTTCCAGATCCGTTTGTCGATCATATCGAGCCTCCTCTACTTGAGATC
CTCTTGCTTTTTGGGATCCTGTTGCTTCAGTGCGTGGAGATTGAGATCTAAACGACAAGT
ATTTTCTTTTGGTTAACTGGTTCGCAAGAAGTGTAGATGGACATCGGGTTCCGGATTTGT
GCTTCGATCATATCCAGCTGCCAGCTTGGTCGTCGACACGTTTATTTCCACAGTTGTGCT
CCCATTCTTGCTTCGTCGATTGTTTCGTTTTGGTGCACAGCTGATTTCGTTTGTGTCAAA
TGGTATGTATGAAGTTCAAATTTCGCCTTCTTCGATTTATGACATGTAAATTTGCTGCAT
TTCGTTTGTCTAGCATAAGGCTGTCTCAGGTCGGAGATTTCCGGTTGTGCTCATTGCAAC
CAAGACGAAGAAGACGACGACGATCCGTCCACAACGGCTGTCTCCTCTGCGGGCGTATTG
ACGCCACAACCCACTATGGGTATCTTGAGTTGGCCTTCAAGCAGATGGCAGAGACCGCAG
ACGCCAGCAACGCACTCGACCACAGGCTTCACTACCTTCGGTTGACCGGCAATGCATGTG
CGGCGAGGGCGCTGGTATGGTGGGTATGGGAGAACTCTAATGCTCATGCTGGTATGGCCT
CTTCCGTCGAACTTTCCTTGTTCTTGCCTCCTTCGGTGAACTTCCTCGATTCTTGCCTCC
TCCGGCAAACTTCCTGGACTCGCGGCTGATGTTACCGCCACACACTGTCTCCTGTGCTTC
TCCTCCAGCGAACATCCACTGCTCGAACCACCATGGCGCTCGGCTATAGAGCGTCATGAC
AGCAGCTCCCCAAGCGATGCAAGCCGCCTGTTTGACGAAATGTGTGAGAAGCAAAATAGA
GACATCAATGGTGTTTTCATGTGTCTAATACATTTTAAAAAAAACATAGCTAGATAGCAT
TTTCGACAGGAACAAAGGATTCGTAATGCGCTCGGCTACTGGGCGTCATGACAGCAGCTC
CCCAAGCGATGCAAGCCGCCTGTTCGACGAAATGTGTGAGAAGCAAAATAGAGACATCAA
CGGTGTTTTCATGTGTCTAATACAAATTTATTTTTTAAAACATAGCCAGATAACATTTTC
GACAGGAACAAAGGATTCGTAATGTAATTTATATAATGTAATTATTTTGATTAATCTATG
ATTCAATTTCCAT
>Z27kG1_14561
AGAAGATTCTTAGTATACAAGTGTACGGTGGTCTCCATTCTGCCGAGTACGAAACCATAG
TGCAAAATGCTCCGCCACCGCCGTCGTGTGAGATAACTGATATTTATGGCTTCAGGAGGT
CGAGGCCTTTATATGGATCATTCAGGGGAGGCGTTGGTCAGATGAAGCTATAGTTCAACA
TTTTCTCATCATTCTGTAAAATTCTGAAAAAGAGTCATCTTTCTGTTCAACTGCATCTAC
GTTGATTGTTTTTTCATTGCGAACACTCTAGTAGGCCATTTATCTACGGTTTTTTCACTA
TATTCATTAAGATATTATGAGATTTC
>Z27kG1_11486
CTAATCTTGATGCTGCTACAAGGTTGCTACTTGAAACTAAATACCGGAGACTACCTGTAG
TTGATAGCATGGGGAAATTAGTTGGGATGATTACAAGGGGAAATGTCGTCAGTGCTGCCC
TCAAAATAAAGAAGAAAACTGAAGAAGGTGCTTGAACTAGACTGCTCGTCACTGCTTGCT
TGGGGTTAATCATGCAGCCATTTGGCATTGAATTCATTGAAGCATTGATTGGTGATGTTC
AAAGTGTAGCTACAGAATTTTGTTCTCAATACTAGGTAGCATACTAGTGTAGCAGTGTGT
AGGTTCATATTCACTGTTTTTCATCGTATCCATGAACATTTTTATTGATTTGCATAATGG
AATCAAGAGCTTGTGATACGATAAAAACCTTGAATTGATGGAAACGATGACTTGCCCT
>Z27kG1_12561
CTCCTCCCCGCAGGCAGTCGCGCGGCGGCCTCATCCCCGCTGGCGAGCCTCCACTCCCCT
CCGCCGGTACGCCTCTATCGTCGGTGGACTCCCCCTCGGCAGACAGCCTCGCCTCGCGTC
TTCTCACCAGTCGCGCGGCCACTATCCCGCTGCTCTGCGCACCGCGCAACAGTAACCGCT
CTTCCCACGACCTATTCCATCCCGAGTTCACTTGTGTCCGCTCTGAAATGGTGCAACGCT
GCGGCGTTCCATGCCCATGCTTGTTTACTTGTGTCCGTCGGCAGAACAATTGCTGGTTGC
GGGTGTTTGCATCTTTTCGCGCACAAATAGATAGTGTGTGGCATTGCCTATTTCATTCAG
TTCTGCAAAGATAACAGAAGGTTGGGTATGGGCAAATGTCGGGTCAGTCAAGCAAGCATC
GCACTGCTCTAAAAGATCACAGAAGATTGGGTATGGAATTGCTTGTTCCATGGAGATTTT
GAAGGAATTCTACCAACAAGAGCTGACCTCATGAAAACCTCCCTCATCGAATTCTTGTGT
TTTTCCTGCACCTCATCCAAACATTCGGTCTTGGAGTTTTCTTTATTTGTTCGATCTATA
GAGCTACAGGATTCAAGGTACTACGGTAATGAATTCCTATGTCTCGGGATTTTTGTGCCA
GGGAGGCCATAATCTGTCAGAGACGAAAACAAGAAAGAACCCAACTCAGTTTCTTTGAAG
CACATATCACCTCCTTCCTATTCACCTCTTCAGATGAATGCAAGCTCCCAATGCACATAT
CGCCTGACGTGAACCTCGATCGGCATCAGGAGGCCAACGGAGGATCAGAGCAGGAAGGCG
TGGAGCTTGAGCTGCAGCGAGAGCTTGGGCGTGAGCTGCAAGACCAATGCAGGCGTCTCA
GTCAGCAATACAACCGCACAACTCTCCTACTGTCTATGAGGTGTCAGATGTTCATGCATA
TTCCAGTAAAGTTGAACAGAGCCATCAGGAGTGCGTACATACAGGGCATGGAAATTATCT
CCAAAGGCCGAGCCATCTTGTAGCTCTGCTATGGATTCGAGTCACCGTGGGTTGCCGTGA
GAAGCATGAGAGCCACACAGCCTGCAGATGCGAGCAGCAGTCTCCTTAATGATAAATATG
TCTACAGCTTCAGTCATAACTATACTGATGCATTTTAACTGCAACGTCACTCATCACAAT
AAACATGAAGGACATAAGCTTTATCTCAGACACTCAATGTTGTGCGATAACCTAATCAGG
TCACATATGTTGTCTGGATCGTATCACCAGATGTCATCTGATAATGTGCAATTTTAGAGA
GTGTTGAAGGCTTCTTTATAACGTTCTCGAGTTGTAGGGTTCTAAGGTCCGACTGGCACG
AGGCTCGTTCAGTCGTCTCGAGGAGTAGCACCCCAAGATGTAAGAATGGCATTAAGGGCC
TGTTCGTTTCGCATGGAATGAAGGGGTGAAAT
>Z27kG1_22300
CCAGCCGCCCCATCTCTTTTGCTTCTCTCTCCCAGCGCCCATCTCTCTCTCCTCTGCCCG
GCCCCAAACGCCATGGCCGCCGTGAGCTCTCTGCCGTGCTCTCTCTCTCTTCCGAGCTCC
TCTGGTTCCATGGCCGCGCCCAAGGTCCTCCCATGGCGTCCGTCCTCCTGAGCTCACCCC
TCTTGCTGTGCTGCTCGCCCCAGCTCGAATTTCTCTCTGTGCGCGCGAGCTGCCAAGCAC
GTTTCCCTGTGTCCTGGTTGGAGCTCGCCCCTTCGGTGTCCATGGCCGCCCAGTCTCCAC
TCCCCATTCCTGCCGTGGTCGACGCCTCTCCCTGCTCCATCTTCTTCCTTGCCGTGGCTG
TTCCACAGCTCAGCTCTGCTCCAGCAGTTCCTATGGCGCGCGCTCAGCCAGCCCTCCATT
TTTCCTCTGCTGCGCGCAGCTCGCCGAGCAGTCCCTGCGCGTTTCTCTCTCGCGCAGATC
TCTCTCCTTCCCGGCGTTTCTCTCTATTGCTCCGCGCTATAGCGACCGTCGGACCGATCG
TTCCCTGCGCGCCGACTTTCTTGTGCGCGCCGTTGCGAGCTCGTCAGCCACTGTTGGCTT
ATCACAGAACCCCCAACGCCGTCGACCTCGCTTAGCCAGTCGACCATAGTCGCTGCCGAG
CGCTTGTCCCGCAGTATTTGGGTCTCGCTGATTGGCCGCTCTTGCCCACCGTTAATTCCG
CCTCGCAGCTCGCCTGCTGTTGTGGTGCTGACACTCCACGACACTCGTGTCGATGCATCG
TTGTCTGGCCGAGAGTTGTCGTCACTATTTCGCTTTCGTCCAAATTGTCATCACGGATGC
TTAATTCTCTGGTCGCGCGTCTTTCTATCTCGCGCGTGTGAGTTGGAAGCTCTGCACGTT
CGTCGTCCTTTAGTCCCAGTTCAACCCCCATCTCGCCAGGTCGCTCCAGACACAATCTCG
TCGTCGTTCCGCGCCTCAGCAAGAAATTCCAAGAAACGGGTGAAGACGAAGCCAGCAGCG
TGATATTCACCAAGTGCGCGACAAAAGTTCGGTTCGTCAAAATTATTTAGTCGAGGAGAA
GATCTTCAGTAATTGATTACCGAAGAAAGAAGACCCCTGGATGACGTCAACCGGAACTGT
AGTCGTGCTTGCGACTATCGCGTCAAATTAGTCAGGGTACGTTAATTAATCACGTGATGC
GGAAGACGAGCCAAGTCGACCCCAAGCGTGGACTAATTTGCAAGATGAAGCTGATGGACC
AACCTGAAGATGGACAATGGAGTGAGTATCGGAATAAAGGCTGATCGTCAAGTGGACGTC
GTCTAACAACACTAACCTAGTGTTACCCAGGTTATAGTTTTGTGCTGCTGTTGATGGTGT
TAAGTGCCGGTGGGCTCGGCCTTCTTATAAGTCTAAATAATTCTTCTATACTTCTTATTG
AGGATGGTCACTTGAGCTAGCATATATTTCAAACTTACAAATAATTTATAACATCTCAAA
GTTATTCCTTTGAACCACTTTTGTAATCACTCCGATAAATACAATGTAAACTTGTTGTAC
CTTGTAAAATTTGGTAATAAGATTTTCCGCTGC
>Z27kG1_20447
GTCGACGTGCTCACGAAGGTCCAGGCAATAACCAAGCGGATGCGGTGGGAGAGCCGCATC
ATGGACCACGAGGACGGCCCCTTCAACCCGGAGAAGGTCCTCATGGCGGTCAAGACGTAC
TGGACCGCCGAAGCCGAGGAGGAGCACTAGCACACGAGTGACACCGAGCTCACTTGAAAG
CGTGAACCAAGCCTGTTCTACACTTCTACTACCGGTCGAGAGGGATGGCGTCAGCGTTTT
GCGTCTCAGTGTAGTATGTATGTCCCTTTTCACCTTTTCTCTAGTTCTTTGTAGCTAGCT
ACAATCAGATGGGAAGGTAAGGGAGAGTTTTGAGACGGGGGGGGGGGGGGGGGTTGGTTG
GTCCTCTAGTTGAGATACAGGAAGCGGTTTTGTAGCAGGGGAAGGTTTCGCTGGTCTTGC
GTAGGTTCCTGGCCCTGTTTCACGAGGGGTTGAACTAGGTTTTAGTTTGTAATGCGATGG
CACCGGGCAGGCATTGTTAATCGTATATTGGGGTGACCATAATAGTAACAGGTATTTATT
TAGTTTTCATCTG
>Z27kG1_14565
ACTCGGTCTTCTCCTCCTCGGAACCCCCCAATCGATATTTTTAGATTATATTGCTCTAAA
GTCTCATCCCATTCGGCCGATCAGCACCCCGTCTCGCTGAGCCGACTGTCCGGCGGCAGC
CAGTCGTCACGGGTGTCCCCTCCCGGGGTTTCTGGATCGGCGTTGTCCTCTACGCCGCCC
GCCGCCCGCCACTCGCCCGGCGTGATCGTGGGAGTTCGCGTCCGGCGAAGCGAGGAGGGT
TTCGATCCACGGCGTTATTGCCCCGGACAGCAGAGGTTTGGCGGCAGCTAGCGGCTTACG
CACGGAGTCGTCGCGCTAGTCCATTTGGGGAGGTGCCGGGGACGGCGCGGTGGGCAATGG
CGACCCCGACGCCGGCGCGCCCGTACCGGTTCCCCGCGCTGCCGGAGGAGGAAGACGAGC
AGGCGGCCACGCGGTGCTCCAGGCGGTCCTGCGGGACGTGCGGCGCGTCGGCGGTGGCGA
GCTGCGTGGCGCTGTGCTGCTGCCCGTGCGCCGCGGTGAGCTGCCTCACGCTGGCGCTCG
TCAAGGCGCCCTACGTGGCGGGCCGGCGGTGCGTGGCCAGGCTCGCCAGGAGGCGGCTGC
GGAAGGGGAGGGCGAGGCGCGTCCGCGACATGGGCGAGGACGACGACGAGCGGCAGGGCC
CGCGGTGCAGCAAGGAGTCGTGCGACCTGCCTCGTGCGGCTGCGGCCGACGAGAGGGCGA
AGGTGAGCTCCAGGATTGACGCGTCGTCCGAGAAGGTGTGGGTGGACATGTACCAGGTCG
GGCTTTGGGGGTTCGGCCGGCTGTCCTTCTCGGCGGCGGCCGGGGCTGGAAGCGACTCCG
ACAAGGACGGCGACACTGCTCCAGAGTAATGTCGTCTTGTAGTACAACAGACTTCTATCT
TGGGCAATATGGCCTGTACGATCTTTTGTGATGGCGTGGATCGTTTGGTTGGTGGACACG
ATGCTGTGACGCGCGCTGCCTATGGGCGACTCACCTTTATTGCTGCATCAAAACTCTGTA
CAAAATTGCACCCGGTACATCATTGCACACATACTTGGCTCC
>Z27kG1_20756
CCCAACCACGGCGCCCTCTGTTCCTTCCAGCCGGTCGACTCCCTCTGCAGTCATGCGCTC
GCCCAGCTCCCTTGCCTCCCCCATGGCCAGCGCCCCCTTCAGCTCCTCTGCTCGGGTCTC
CCTCCCATGGCGCCTCCCTCTGCCGGCCGCCAATCTTCCTGCTTGGATCTCGCCCAGCTC
GATCTCTGCGTCTCCTGCTAGCCGCGAGCCCCTGCTCCCTGATTTCTCCTTGCTCGCTCC
TGAGCCATGGAGTTCCTGCGCGCTCCCTCTGCTCTCTCTCCAGACCGCCGGCTCCAGCTC
GTCGAGCTCCTCCTTGCTTCTCTCCACGGCGCTCGGCTGTTCCTACTCCCTCCCTTCACG
CGCGATTCTCTGCTCTGTGCGCGCGGTATTTCTCCAGCATGCCGCGCCGTCCCTGCTCCT
CCAGCTCGCCGCGCCCTGGATTCCATGGCTGCGCCCTGGGGTTTTGCACGGAGCTCTGCG
CGCCCAGCCCCCTCCGTTCTCCTCCTCACCACGGAGCTTTCCCTCCAGCTCCTTCCTCTC
CCTCTCGGTTCTCTGTTGGCCGATGCTCTGCTCGACCGCGCCCCCTGCTGCGCGCGCTCG
TGCGCTCTGCGCTTTGCTCGCCGTCGCAGCCAGCGACGCCCCTGCTTCTCCCTCGTCCAT
GCCGCGGCGTCCTGCTCGCTCCCTGGTGTCGTGCGGGCGTGTCCTCGAGCTCCCCATGGC
GGTCCTGTGCTCGCGTCGGCCCTAGCTTGGTCTCTCCCATGACGCGCGGCTTCCTGCGCG
AGTTCTGTTGCGTCCAACTCCATCTCTTCCCCAGCTCGGCCGCCTGCTTCTCTCCGCTGC
TTGTCGCGCCCAGCTGCAGCTCGCCGTGCCCTCACTGCTCCCTTCTCCTCCTCTGTCTGC
CCAGTCTCCAAGCTCGCCGTCGAAGCTCTCCTGCCGCGCCCCTGGCTCGGCTCTGCGCGC
CGCGCGCGCCGCTCCCCGAGCTCACCCAAATCAGACAGTGTCTCCCTCAGCTCGATTCCT
GCCGTGCAGCTCTCCGGCTCACCGGCGTTTCACCCGTGCGCGCACGCTCTGGCCGAGTTC
GGCCCTGTCTATTTCGCCGCGCTTGGTCTCTAACTCCCTGTGCACGCCGTTGCGAGCTCG
TCAGCCACCGTTGCCTTGTCACAGAAACCCCAACCCCAACGCCGTCATCCATGGTCACGA
CCTTACCAAATGCGTTCGTCGCTTGGCCCTGTGTCGTCGTCGACCTTGTCCGCTGTCGCG
TGCTCTTGTTCTTGATGCGCATCGCGCAGTAGTTAGGTCTCGCGTGCGTGGTTTTGAAGC
TATGCGCGTTCGTCGTGCCGCGTCGTGTGCCGATATTCTCTCCCGACAGACCTCGCCGTC
GACCATGTTCAAGTAATTGTTCGGCTCGTCGCATCCCGTCTATTCGATAAAACACCTAAA
TTCATAGACTGTCGACGCACTGCTGCCATACGCGGCTGTCTCTGTCACTTGCGTCAGCTC
GCCAGACCTACAGCTCTACATACGTCACCCTCTCGTATCGTCGTCGAGCTTGTCGAACCT
CGTTCTTCTCTGCTCGATCTCGTCGAACCCCGAATCCCGGACATTAGACAAAAATAAGCG
AGGTCCTTGTGCATCGTTTATCAAGTGCTCGGTCGAAGATTTCAATCGAAGATCGTCGTC
GATCCGTGCGTCAGCAAGAAATCCCAAAAATCGGGTGAAGACGAAGCTAGCAGCGCGATA
TTCCCCAAGCGCTCGATAAATTGCCTAGATCGGAAAATCGCTACCGATCACGCGGATTCG
TGTCAGCTGTGGAAACAGTAAGCTGATAAATTATTCAAAATAGTTCGATCGTTGAATAAA
TTAATGTTTAGTGCGATGCTCATTAGGTGCTCGATAATTGCGTGAGTCACGAAACTCTCG
TCAACTTCGCGATTCCTGCGATTATCAAGCCAGATTCAGTTTTAGCGAGTTATTTTGCTA
TTCTGATTAATTAGCTGAATTAGTGGACCGAGTAGAATTTTGGTAGGCATGTGTGTTGAT
AAAATATTTTAGTCACTTATAAAGATGTAGTTTAATTTATAAAGCAAGTGATAAGTTTAG
AACTTAATTAATTAATTGATAAGTTGTGATTGGGCT
>Z27kG1_16164
CTACCACCCCGCTCCCCGCCATGGCAGCACTCCTCCTCCTCCCGCTCGTCCTCGCCGCCA
GCCTAGGCTTGGGCAATGCCGACCCGGCTCCGGCCACCATCGTGCACAAGGACGGCACGA
CCTGCACCCTCTGCGCGTCCTGCGACAATCCCTGCAACCCGTCCTACTACTACCCGCCGC
CGTCCCCTCCCCCGGCGCCGGTCACCACGCCCTGCCCGCCCACCACGCCGTCCTACCCTT
CCCCCTCCGGCGGAGGCGGAGGCCCCGTCATCTACTCGTCCCCGCCACCTCCTGCTGCTT
CCGGCGGCGGCGGCGGCCTTGGTGGCGGAGGCTTCTACTACCCGCCGCCTACCGGCGGAG
GCGGCGGCAGTGGCGGTGGCGCGTCGCAGCAGGGCGGTGGTGTGTACCCGACGGCGCCGC
CGCCGCCCAACCCGTTCCTGCCCTACTTCCCCTTCTACTTCTACAGCCCGCCGCCGCCGT
TGCACTCCGGCGCGCGGGCCGTGACCGCCGCCTCGCTGCTGCCGGTGCTCCTCCTCACAA
GCATGCTGCTGCTGCTGTGTCAGACGCCGTGAGGGGTCCAGATCTGCAGAGCGAGCCATC
ATTCAATGCGTGCTGCACCTGCATGCATGCATGCGCTGTTTCTAGTTTCTACAAGGCGGT
GATCGATCCAGCTGGCGATTCAATTGTGGTTGGGGGTGGCCTGTGTATTCTACCGGTACT
AAATTGTAATTGTTGTTTTTTTTTACGATTCGGTTCATTTCCTCGTC
>Z27kG1_24466
GGACGACGTCAACATCAAGTACAGTGGCACCAACAACAAGACCATGGCCGTATGCAAGAA
CGCTAAGGGCAGCGCCAAGGGTTGCCTCAAGGAGCTCGCATGCTTCTAGAACCACCATCG
ACCCATCTCTCTAGTTATACAATGTGTTTGGTTGTTGGATGCTGAGAGATTGGTTCTCAG
CTCAGATGCAAGCTGCGCCTAGCCTGTGTAGGTTTGTGCTGGTACATTGAGAGCTCTTAT
TTATTTG
>Z27kG1_06431
GTTGTGTGCAAAGAACTAGGGTTTTAGCGGCGACGGTTCCACTTGACATGAACGCGAGCG
ACCTTCGCACCGGCCACCTCCACCCATGCTATTGAGCCCCACTCTTCGACCCAAACCACC
ACACTGCCCAGATTCAGATCCACCCAGCGCAGCGCCGTTGTGACTACTGGATCTCACCGT
GGTTCTCACCACCGTCAGCAAGCCCACCTCCGAGCTCTCCTACTAGCGGAAGGTGCTTCG
CACCACTGAGCAAGTTGGGTAGTGCTCGTTGGCCTCACCGCCGACGAATGTGTCCTATCG
CGCTTCCTCTACAACGAGTGCATCAACCACTCCTTTGTCTATGAGGCACCGCTCCCCGTC
TCCATGTTTGCGCTTAGGCTCATTGATAAGGCGCAGGTCCGTACCTCTCCATGCGCTTCC
TAGACTCCCCCTCCCTTCTGTGATCCCGATCTCTTCTCTTACGAGCCCGAGGCAGACCGA
TAGAGTAAGCATTAGAATTTCAATGGTTTGAATCGTTGTACGAGTTGAGATCTGTGCTTC
AGTGAGGTTATTGTTTCTCCAATCTGCGATCCGTTTCAGTTAACACAATAGCCAGATCTG
AGGCTATTGTTGTACGAGATGGCATGGGGCAATGAGCAATTGTTGTACGAGTCGAGATCT
GAGGCTTGCACTCAGCACTCTTAACACAATAGCCAATACATTTGTGCAAATCTTGTTTTA
GTTAACCTACTGAAGTTTTTATTTTTACAATCATGAATCATCATACCTACTAATATGGCC
TCTGGAACCAAGAGCATATTCAATAGATTTACTGCTCCTTTTTTTGTTATGCTTGGTGTC
CTTGCTCAACTTTGCCTACTAGCCGTGCTTGCAAGGTTGGGCATGGTCGCAAGGCATACC
TTGCTAGGCAAGGTGAGTCAAATTGGTTATTTAATCTGACCACATTATAGGATGCTGCAA
GTGTTGCAGCTCTTCATCACTTCATGTATATCAACTAATTATCTTGTGGCTAGCAATGCA
GGGAGGGGAGTTAAGTTGGTTTACAAAGTCTATATGGTCAGTAGGTTCCCAATTTAAAAC
AACTAAAGTACAAACTGACAGATATGCAAGTCTACATTTGTTTAACAATTGTCAAAAAGA
TGTTGCTTAGTAACTTCTTCAATAATATGAATCAAATATGCTATATATTAGGGGGTACTG
GATTCAGGAATTGTCAAATGTATTTGGTTTTTTATAGTTTCTTTCAAACTTTTGCAGCCT
ATGTTCAATGTGAAGTTGGTTAGAGTTTCAGATTTTATAATATCTCATTTGTCTTGTTCT
TTAGGTTGCAGTCTGTATCAGACCTCATGTGTTCAGTTAGTGTTATTCTGTCACTAGGAT
ATGCATACAATATTGTAATTGAGCATAGTCTGTTTACTTCATGTTACTCTGTTCGATTAA
ATAGGGTAGATGTTACTGTATTTGAGTTTTTAGATTAAAAGATATAGAAGTTTAGCATCC
TCCAAAGTTAAGGTAGGCAACATGTCATTCTATCTCGCTTTTTAATATTGATCAGCTGTC
AAAAAAAAAAAAAAAAAC
>Z27kG1_21149
CTCTTCTCCGTTGGAACTTCTCTCTTCGCTCCTCTTCTCAGCGTCTCACCCACCCCACGA
TCTTGGAACGCGATCGCCGATTGCCATGGGGCAAGATGAGCTCGAGCTTCCTGATCTGCC
GGAGGGGAAGGACAAGGAGCAGGGAGGCGGTGCTCCGGTGCAGAGCAGGGTGGCCGGTGC
CGGGCACGGCTTGGCGCGAGGGGAAGCTTCATCCGAGCAGGAGGGCGACTCGGGGGCGGG
CGATGCCGGTTCCTATGCCGCTGCTGGATTGGGGAACGACGAGGAGGAGGATGCTAAGGT
GATCTTTGCTTCGGTGATGTCTGCATTCCGGGATGCCCCGTTCTTGATTTCGTTCTTGGT
TCGTTGTAACAGGAAGCTTTGACGGAGGAGTTGGAAAATGTCGCTCCTCCGGCGGGTGAT
TCTGGCCGTGGCGATGCGCCGGAGAGTGGCCGGAACGAACACATTTACTTCGAGCGTCAA
GGGTTTCGACCGGCCAGGCCAGCAATCGCGCACGCGACGCCGCCATCGTCCTACCGCCGC
CTGCCATTCCGAAGCCGAAAGCAGTACTACCCGACACGCTTCATCGTCGCGGGAGACACA
GCGTCGAGCATCGCCAACGCTCATGATCCTGGCACTGGCAGCCGCACGTCAGAAGCAGCA
AGCGGTCCACAGCCCACCGCCAGCCTCGGCTCACCGTCGGGGACGTCGCGATCCGCCGGT
GACTCTGCAGCGACCAATGCTGGGCATGGCGGAAAGAGCGAAGCGATGGTCCTGACGGCG
GGACGCTCTGAGCGTCAAGGGTTTCGACCGGCCAGGCCAGCAATCGCGCACGCGACGCCG
CCATCGTCCTACCGCCGCCTGCCATTCCGAAGCCGAAAGCAGTACTACCCGACCCGCTTC
ATCGCCGCGGGAGACACAGCGTCGAGCATCGCCAACGCTCATGATCCTGGCACTGGCACC
CGCACGTCAGAAGCAGCAAGCGGTCCACAGCCCACCGCCAGCCTCGGCTCACCGTCGGGG
ACGTCACGATCCGCCGGTGACTCTGCAGCGACCAATGCTGGGCATGGCGGAAAGAGCGAA
GCGATGGTCCTAACGGCGGGACGCTCTGAGATTGACGTTGCTGTTGACGAGTCATGCTCG
GACGATCACAATACCGAGTCGAAGGATGTGGGAGCGGCGCGGGTTGTTGACAAGCAAGCA
TTGCCGGAGGCCGAACAGAGCTCAAGTGCTCCTCGCGATCGTGGTGCCCGGATTCGTCGA
CCAAATCCACGCGTCCTTGGACCAGACTGGGTTTAATATTTACTTTTGGGCTGTTGTGTA
CTGGGCTCGCGTGTGGGCTCTCTTATGTCTGATGTATTAAGCGAGTTATTTGAATTTGTA
ACACTCTCGTCGCGCGGCTTCGCCACTTTATAACTCCACAGCCGTGCTTCGCC
>Z27kG1_10462
GTCTTCCACCTCCATCTCTCCCTCGTGGCCATGGTGAGCTCCCCTGCGACGCGCCTCCAC
GTCACAGGCCAGCTCGGCCTCCTCCCTAGCACCGTCCCATTTCCTCCCTGCACCGGATCC
CCTTTCCCCTGCGTGCCGGACTTTCCTCCACTCCTCCATCCATGGCTCTCTGCTGCTTTT
ACTCCCTCCCCTGTTCGCCCATGGAAGTCGCGCCCTTGCCAAGCTCCCTCCGCGCCGTGG
TGCTCCAGCTCGGCCTGCTTCCCAGCTCGCTCGGCCGAAGCGCCCTGCTCGCCCTCCTGC
GTCGCGCCCTGGCCCCTTCTCTGCGCGCTCCTCCAAGCCGGCGTCCTCTGCACGCCATGG
CCGCCGCGCCCCGGGTCGCATGCTCCACCGTGCCGAGCTCCCTAGCGCTTGCCCTGCCCT
CTGCCATGGACGTCGTCGGCCTTGACTCCCTCTGGCTGCGGCATCCGTCTTGCTCCCTGC
TCCGACCAATCCGCCTAGGTTCGACCATGGCACGCCGCGGCCGTGTGGAAATGTGGCGGA
TCGAGGAAAGCCTTCGTGTTCTCCCTGCTCTGCGATGCCGAGGTCCCTCCCTTGGTTGTG
CTCAGCTCCAGCTCCGTGCCTTGTCCCTGGTTGCGCGCGTGCTCGCCAGTCTTTCCTGTG
CGCGCTCCACCTCGTCCATGGCGTCGCGGCCTTCTTGCCCGCCAGCACGCCCTCTCGGTT
CGCTCGGCCTCAATCTCCATCGCGCCGCGCTCCTCCCCCTGTCCCTGCTACACTGTCGGC
AACTCCCTGTTTCCCCTCAATCTCCATCGCGCCGCGCTCCTCCCCCTGTCCCTGCTACAC
TGTCGGCAACTCCCTGTTTCCCTGGTGTCGCGCGCGCTCTTGGTCCTTGCGAGTCCACCT
TGGTCCGCCAGCGACACCCGTGTCGGCTCTGTAATGCTTGTACGCGTCTGTCCACGTCGC
TGGCAGCTCGGTCTCTACGTGTGTCTTCCTCGACATCTCGACACCGGAACTCCATCATGT
CTGTATGTGTGTGGAAGAATGGAGTCGATGGAGAAGAAAGCGAAGCCCGTGTGGTTCTTG
CGTTCATCTGGTGTGGAATTGGAGCTATGGTTGAAGAAGAAAATGAAGTCCGAAAGCGAC
GCTTGTCATGAACCTCGTCGTCGACCCACGTTGTATCCACGACGTGCTCGTCGACTCCGA
TGATCTGTTTTCCAATTGCGTGCTGCCTACGTCGATTTTCAGAACTCCTTGTCGTGCTCG
ACCCTATTGTCGTCGTTCCGTGCGTCATCAAGAAATTCCAAGAGTCAGGTGAAGACGAAG
CTAATAGTGTGATGTTCACAAGTGCTCGACGCAAGGGCCGAACCGGAATCCTTGCCGTGT
TCACGTATAGCGCGTCAGATTTAGTTATGGGTAAGCTGATTCATATTTTGTTAGCTTAAT
TATTGGATTGATGAATGGATGCGTCTAGTATTATTGAATTAGTTCGATGAATGCGATGTG
ATTATTTTC
>Z27kG1_22881
TTTTGTGCACACTTTGTCCTCACTCATGCACACTCGAGAAAACTTCCTGGTCGGTCACCC
ATCCCAAATGGCTCTAAGCCAAGCACGCTTAACTTGGAGGTTCTTTCGAGGTAGACTTCC
GAAAAATAAGATGCACCTTGTTGGTATGATTACTATTAATTCTATTAAGCCTTGGGCCAG
GACATCCCATCCCAGGGGCCAGGATATCACAAAATACCTGTTGTTCTGCTGCTGACAGCC
GCCCGGGCTGTCGGACTCAAGCTGGAAGGGTGGGGCCATAGGGGGCGGATTGGTGGTGGT
TGGGGGGGGGGGAGCGAGGCTGCGGCTGGCTACCCGTCGTGAGCCGCGGCCTCAAGGTCT
CCGTCGGGTGTCACGTGAGAGTCGACAGCCTTGTTATCCTCCTTATGGAGGTGGTCCACG
GAGGCAAGGGACGCCTCGCCGAGGCGCTTGTGGCGATTGATGTTGGGAGAGGGGCATGGA
CGGCGTCGGTGAGAGTGGCGGCGGTGGGAGCGGTCCCGATCTGCCGACGGGGAGGGAGCG
CCTCCGCTCGCACTCGCGATCCCTGTCTGTGTTCCGGCCCACTTCGCCATCGAGAGAAGG
GGAAGAGAGGAGCTAGGGTTTGCGAGCAGGGAGTGACGGATCCGGAGGGAGAAGACACGG
TCACAGGCACCGCTCACTGGATTGAAGTGGGTTCACGGTGGAGGAACAGAGAGGCGAACG
ATGGGTTGATTCCCGAGAAGGTAAAGGGCTTTTTGCGAAATGTTCGGGGGCACGTGCCAT
CACGCGAAACGTTCGCTCCTCCGCGAAACACGCCCTTAGCAGCAGAACTGCTTGTTGATA
TATGCTTTATTGGGTCTGTAAATTTGCTCTTAAATGTATTAGCTTGAGTGGATGGTGTGT
GAATTCATAGCTTACCTATTTTTTTAACATCAATGTATTATGCTTAGTCTGACGCATAAC
TTTTTTTTTTATTCTTGTCAGTGGTATTCTGGCTGCGATTGACACTTTCTCTGAACATGT
GATAATTGGGGTAAGCTGAGTGGTGCACACACTTTTCTTGTCGGATATCTGTTGTCTCCC
AAATCTTGGGGTGATAAGAATTAATACTTCCCTGTTTCAGATCTTTTACTTTGTGGGGTT
TGCACTGTTTTGTCTGGAGACACTGCTGAGCATTGGGGTTCTTCAGAAAGTGTACATGTA
CTTCAGAGGGAACAAGTGAAGCCAGTCATGATGGAGAGTTACGTTTGTTGAGAAAATTTG
GAGTTACTTGTGGCTACTTGTAGCACATGTTCATTCGATGGTTTTGTGCATACCTGTCAG
TACACCTTGAATCTATAATTTCTTATGTCAGTTATTGGTGCCGAGAATTGTTTTTTTAAG
GTGGTATGGGAGTATAGGTTTGCTT
>Z27kG1_04842
CTCCTCCCCTTCAGATTTTTTTGGCCGCCGCCCCCTTCCGATATTTGGCACCGTCGAGCA
GGTCTCTGGTGTCTTCTCCATGGCGTTCGTCTCTCTCACGCGCCCTCTCCTTGCTAGCGT
GGGCAGCCGCGCCCCTCTGCTCGGCCATGGCCACCGCGCTGAGCCCCTCCGCGCGCCATG
CCGTCCGGATCTCCCGCTCCCGCTCATCTGCGCCACCGCTGCATCGCTTCTCTGGAGCTC
GCCATGGACGTTGGCCACAGCTGCGTGCTCGCCCCGACCTTCATCCCCAACACCGTTGAC
CCTGCCTGGACTCGCCAAGCCGCGACTTCGCCTTGGCCCCCTGCTGCAGCTCGCCTCAAT
GGCCGCCGGAGTTTTCTTGTCGTTGCGTCCTCGGCCGCCCCCACCTCTGCTCCTCCCTCA
CTCGGCTCGCGGATCTCCTGGCCGGTGCACAACTACCAGCCCATCAAGCTCATCCCCATG
GCACCCAGCTCGGATCTCGCCCTGGTCGCCCGCCGTTCCCAGCGTCGCTGCCTCCCAGCT
CGGACCACCTGTCTCTGCTCCATCTCCCATGGCGCGCCCCTCAAGCTCGCCCGGTAGTCG
CGACCTCGCTGTGGAACTTCCGTGCCGGCGCGCGCCCATCTCCCTGCGCTCATCCATTGC
CGACGTCACACCGATCCATGCCCCTCTGCTTCGTTCGCTAGAGCTCGTCCGTGCCCCGGA
CTCCATGGAATTCTTGCCTCCTTGCTAGCCCCAGCCGAGTCCTTTTTCCCATCGAGCTCG
CCCTCAACTCTACAGCGCCATCGAGCCCATCGTCGCCGTGGCTGCAGCTTTGCTCTTGTT
GTCGTGAAGACTCCACCAGCGCCCTGCAGCAGCGCGCCCCTCGCCGAGCTCGTGGTCATG
GTCAATCCTGCCACTTTCTCTATGTTCGATCAAATGTCGAACCAGGAAACCATATGTGGA
ACCCTCACGTCCGCCTCGCCATGACGCATGTCGTTGTCTTTGATCTCAGTACCTCTTCCG
ATACGCACCTGGCCGTGCTTTGCCTCCTCGTGGTCAGCACCATTTGGGCCATGAGGGCGG
TAGATCTCGACACTGCTTCACATGTCTGTTTTAGAGGTTTCTGTCGTGGATGGTTTTCGC
CCTCTCGTCGTGTTCGTGATCATCGTCGATCGTCGTTGTTTTGAGAGAAATTACCGGAAG
GTGTGGAGTAGGAAGCGAAGCTGCACAACACCCGTATGATGTTCGACGACAAGCCCGAGC
CAGGATTTATCTGCATTCTTACGAGTATTGAGTCACGTTTGATGCTGATGAGCTGATTTA
TAATTTTTGTAAGTTTATCTGATGATTGGATTAACTAGACTTACTAGTCTTAAT
>Z27kG1_06575
CACGGATCTCGCTCGGCCATCGGGACTGTACAAGGACGAGAGGGAGAAGAGAACAGCGGA
TTCATCACCGCCAGGCGTCAGGTCAGGTGCGTGCGCATACATCCATCTGCCACCCTTCAC
CCGCTCTTCTTCTGCCGGCGGTTCCCTCCACCCGCTCTTCTGCCGGTGGTTGCGAGGTTT
GTTTTGGTTAGATCACTCTGCGTATTGCTCTTCTGTCGATTGGACATGTTTCGCCTATTC
GAATTCCATTCTGCATATCTCGCCTGTTTGAATTCCTGCGTTTAGGGTACATGTTTCGTC
CAGATCTGACCCCTACATATGGTTGCCTTGTTTTACTTGTGCGCTGCTGATTCATGCTTA
TGCCGGCCCTGTAATTGTGCCTGAGCTCCATAACGTAGATCAGATACGTTTAGGACCCGT
AATGGATCGTGGCTAAATATGGGGTTAGTTGCTCCGTGGAGCAAACCGGATGGACCCATA
GAACCAAATGAATACTCCAGAGTCCAGAAGCACCGGTCTGTCCATACATGTAATCCTGCT
TCGACCCAGTGCTCCAATGGATCGGGTGGGTCGATTGGATGATGAGCTAGCGGTGTGGCG
CTACATGCTCCGATCGAAGCCATCTGCCGGCCTGGGTCCATTGTTGATTGGATGAAGCAA
TTTGCCCACATATTTGTCTTTATAGATTTCTAAGAGCTCGTTGTCTTCCTGCAGTACCTT
GAACGATTGTTTATACAAATGCTTTATGGTTTTTAACCACACAAGTAGAACAAGCGAATT
GAGAATTGAACCGACGAATACATATTTTCTTGGCTATGCCGCAGTTCCATGGATTGTCAA
AGCCTAACCAGCAAGAACCTGATGCTGTGCAAGGCAGCAACCTTTGAACAAAAGTCCACA
AACTACAAAAAACAACAATGCTTTGCCATTAGTGTAAGATCACAAACTGAAAAACAGAAC
ACAACTAAGGTTCACCAACACATAATTCTTTTCTCATGAACACAAACATACTAACAACCA
CAGTTATTGCACTGCATTCATCAGTAACGAGACTATATTTTGCATAAATGTTTTGGAGAT
AAATATTTGTCAGCCTGGAGAATGCAAGGGATCCTTGCAGTTCACATGCTGTCAACTGGC
ATCACAATCTTTAAAAGATATTTGAGATCCTCTACTTCTCACGGATGCAACTTACTGGGT
TGCTCCTCATTCAATGCAAATTGGATCACCTTTCTTTTCTCCTCCTGCCAGTAAACATAC
ACATTTTATCATCACTGACGAATGCAGGATCTGTGTGAATAAAATCCTACTCCAGTCATG
ACCCTAACTAAGGGGGTGTCTGATATGGCTCTAGAACAAAACTCCAAAAGAGAGCTGACT
AGAGCCAACCAAACACTCTAACTCTAGAGTTACAAACTTTTTGAAGTTTTGGGAGTTGCA
GTTCAAGTTTTTTTGAGTATCTCGTTTGCTGCTTTGAAATCTAAAAAACTCTAGAGCTAC
TCCATTCTGGAGTTTTAGAGCAGAGCTGCTATGAGGTAGACCTCATACGAAACACCTCCT
AAATCCAGAGACTCCATTTACTAACACAATTCAGCCCTTGCCTTTGCTGGCTGTTTGGTC
TTGCAGCTGCAATTTCATGTTCGTTTGAACACATGTACACAGAAGTAACATGCTGCATCC
TGCATGACAAAGTAGCATGCTGCATGTGTTTGATAACATGATGGCTTGCACCATTTCTAC
TTAAACTGCTCAATAGATAATAAATCAACACTTAAACAAAACTACAATTTTCTGGCCGTA
CGATCTGGATGAATTGACCAAGAACAACTAAAGTTGATCATTATGGCTTGCAAATACAAC
CAAAATGCAAACATAGATCAGATACATTCTGGTTATATAACCTAATCCTTGGTTGGTCCT
GGTGGGCCTTGTTGTTTGCTTCGGGCTTGATTTGTGTGTAATTGTTATATCATCCCTGTG
TATGTCAACATGACAACATGCATGTTGATTTTGCAATGCTCCTCACAATGCAACTGTATT
TGCCTGCACTTCTGTTTCTGTTACAAGCATTGAATAATCTTACGGTGAAGCTTGTGCGCA
CATACTACTGTAACATATCATAATCACTTCTAGCTTATAAAGGTTAATATGTCGTCTGCC
AAAGTAGGAGCTGAATTTTTGAACAATTTAGAAATTGAATTTCAGCCTACTATCCCAGTC
ATAATTTGTCCATTAGCACCAGTAAAGTAAAACCAGAGTTCAGAGTTTTGTGCTTAGTTG
GACTTTGTAAGCATAAGAAAGCAAAATGATTGCTTTTTTTTGTTTCATCATGAACGACCA
ACTGCATCAATGCTACATGCTGCAGGTATTTCTTAGCTATATTTCCAAAATATGGAATAT
TAAATATGTGACACTTGCTATTGGCAGCCAACATCATGTTGTGTACTCACAGTTGCAGTA
GTGAATGCAAATATTGTAATCTGAACCCCTTTCACTGTCATGCAGAGTGTGTTAAGACAA
GATGGTGGCGAATGGCGACGCACCTGCTAGAGGGAGTGCGGCGGCAGCTGCAAGCCTGCG
CAGGCGTAGGACCACAAGCGGTGCTGCTGCTGGCGGAGGTGGTGCCAGCTCGATGCTCCA
GTTTTACACCGATGAGGCTGCGGGCCGCAAAATGTCACCAAACACCGTTCTGATCATGAG
CATTGGGTTCATCGCTGTTGTCGCTATGCTCCATGTTTTTGGGAAGCTGTACCGCACCTC
CAACTAGGTTGGTACTACCATAACCAAGAAAACAGAGGCCACCAAGAGAGGAGCCTTATA
GAGCCATTTCAATGGATAGCAAGTGACTATCAGAGAGGAACCTTGTAGAGTGATTTCAAT
GGATAGCAAGTGACTATCGGATTGTGAACTGTTATAGAAGTTTATCTACACAACTTGCAA
TGCTCAGGGCTATGAT
>Z27kG1_10310
CAGGACACTAGCGTAGGCTTCGTCTTCCCCACCATCTCTTCTTATTCCCCCAAGCTCATC
CATGGCCACCTCCCCGCCATCTCCCTCAGCACACGCCAAGCTCCCCTCCGATCTGTTCAG
AGCAGGGAGTAGCAGCTCCCATTCCCCAGCAACATCTTCCTCATCGACGCCCCCTGCTCG
GAGCCTCCCATGGCACAATCACCCATGGTCGAGGTTCCCCCTGCTTGGCCTCGCTTCCGT
GGGCGCTAGCAGCAGAAGCTCCCAAGCACAGAGTCGTTCTTCCCCAAGGTGCGGGCGCCA
TTTCTTCCATGGCCGAGCTCACCACCTGCTAGGACAAGCCGGACCCCTCTGCTCCTCCAT
GGCTGTGAGCTCGACGTCCCCTTCTTCCTCCTCTGATGGGCAGCTCGGCTCCCTCTGCTC
CATTCCCCCACTCGGCACCCAACTTTCTGCAGGAGCTTGCCAACGCTCTCCTCCCCCCAC
TCAGCACTCCATGGTCAGATCCTCGTCTCCCCCATCAACGCTAGGTATTTGAACCTGCAC
CCTGTCAACATCCCCAGGGCAAAGACTCGATGCCCCCTTCTCTGTCCCTACTCCTCCCTC
TATGGATATTCCCATGGCGCAGTTCCCTAGCCGGCTTCCTGCCTCCGGTAAGCAGCAATT
ATTCTCTGCTCGCGAGCTCGCCGTTAGGACTCCCAAGTCGCTGCATGCCCCTGCCCAAGC
TCCAAATCCATGGCCGGAATCCTCACCGAAAGCGACGCTAGCCGCGAGCCTCACTGCTCC
TTGTGCATAGTTGCTGTTGTCCATTGCCTTGAAGTTCCTCCGTCATCGTGTTGCTTCTTC
GCTGCTCCTCCATAGCACGCCCTCCTTGACAGCTCACCATCGATCTCCATTTTGGACTGT
TGTGGCCATGTGAATGGGGTGTTCGACGAAATGCTTAGTAGGGCAGCGAGTCGTGGAGAG
CATCATCGATCTTGATGTGCTCGGCATTTTCTCATGCAACCCCGCCGCCCATGTAGCTCC
AGCACGCCGATGCCATCTCCCAGCTCGTCCCTACCGTGTCCATCGCTGTCCCATGCCTCG
CTGTGCTACGCTAGCCGCAGCAGCACACTGCCCCTATGTCTTACCCTTGTCGTGCTTGCG
TGTTGTTCGAACAAATGCCCAGCAGCAGCATCCTGGTGTCTTGTGTTGTCGCTTTTGGTG
CCCTGCTCCATTAATGCCCCTTGACGCTATCCTTCCTGTTGTTTTGCCACACAAAACAGC
AGCCGCAACAACTCCTCAGTGGCGCGTGCTCCACCTTGTTGCGTCGTGGTGCCCGTCGTG
CTCCTTCGGCTTCGCTCTGCTCTCCGGTACACGTTGGCACGTTCATCTCCACGCCATGTG
TGCAGTGATATCGACCGAGTTGTTTATGGTAAGCTGTTTTGTTGTTTCAGGTAGTGTTCG
ATTAATGGATATAATATATTTTGGT
>Z27kG1_09198
CGCCTCCCCCTCTCCCTCCCCGCGTGAGCCGCCGCCCCTGCTCCCCCTGTTCGCACCCGC
CGCCCCTGCTCCCCCTGTCCCGCGCCGCGGTGACAGGATCCGAGAACACCCCTGCGGATG
CGTCCAGGATTCAAGGCCTCCCCCTCCCTTCCCCTGCCCTCACCCCCCTCGGCGATGCCC
GGATTCATGGTGGCGCAGGCGCTGGAGGCGTCCACAGGGGGCGACACCGTGACCCTGCCC
CCGTTCGACATCAGCGCTCCTCCCCCCGACCACCGTCGATTTGTAGAAGCTCCTCGCCCG
TGCTTAAGGACGCAGTGAGGGCGTCCACACCACCGTGCCCCCGCCTGCCGAGATGTCGTG
CGCGTCTTCCTTCCCCGGCTGCCGAGATGCCGCGCACGACCCCCCACCAACGGCGCCCTT
CCTCCCCAAATGCTGCCGAGTCCCCACCAACGGCGCCCTTCCTTCCCCGGCTGTCGAGAT
GCCGCGCGGCCTTCAACGCCGGATCTCGCCCCATGGCCACCAACGACGCCCTTCCTTCCC
CGGCTGCAAGGATGCGACTACCCCACCAACGGCAACGACGCCCTTCCTCCCCCACATGCT
ACATGCTACGCGCGGCCGAGATCCCGCGCGGCTCCCCCACCAACGGTGCCCTTCCTTCCC
CCGGCTGCCGAGGTGCCGCGCGGCCTTCAACGCCGGATCTCGCCCCATGGCCTCCAACGA
CGCCCTTCCTTCCCCGACTGCCGAGATGCGACCACTGCCGCTCCCCGAGGAGGTGGTGCC
GATGTACCTACGACCTGCTCCTTCCACCTCCCCGCCTTTCTATGAGAACGCCGCCAACCT
GCTCAACCTGGCACCGCCGCCTCCATATCAGCCATCTCCCGCATGGTGTCTCGACGTCGT
CCCTCGCTGAGCACCCCCTCGTGCTTGGCCATGAGCGGCGGCGTGCTGAACTCCCGTTCG
TTCGGTTCGTCGCTCGGTGGAAGCGCTGTGGCGGAGCTCGGCAGTAGACCTCACCGTGGA
CTCAGGAGACCGACATCCCCAATCATAGCGAGAGGGACGACCAGCAGGACACAGTCCAAG
CGGCAAGGCTTCCCCATGGTAGATACGAGACGATTTCTAGAGTTCAGTTATCCTGAGATG
CTCAGATGTTTGCTGCGCGAAAATCTTCCTCTCCTTTCAAGCTCTCAGGTTGATTCAGAA
CGGGAATTTTTTAGTCGTGGTATAAAAAGAGTTTGTACAAAGTATGTTCTAACTTTATCA
ACTAAATCACTCACTTTGCCAAGTAAAGCTTGGGACTTCCTGATCAATAGTAAATACCAT
TCCTAATACTGCAAAAGGGCACTATCGCCTTCCAATTCTTTTTTGCATGTGACATATAAT
ACATGCAAAACTGTTTTTAATCCATTTCTCTATGATGGCAGTTAAAATGTGTATAATATT
CGATTCATGAGAGAAACATTGGAGATATTCCGGTGTGCTTTTATATGGAATGACCCGACC
TGCAGCACAACTGTCTAATAGTCTCATAGTTCATTTCTGCTATATTTACATTTTTAGTAT
TTCTTATTTCATTTGTAGTTCAGTTTGTTTGTCCATAAAACTAGATCCTAGACTGCTTTG
CACTCAGCTCAGACCAAAGCCCCACTCTACATGGACCAGTGTGTAATCTTTCTGTATGCA
TCATCTCTCTCTCATGTAATTTATCTCTATCACACATGTAGGTTGTAGTTACGCAACCCA
TATGGTTAGTGCATTATCCTGGAGTTGCAGAATTTATGCAGTAGTTTCATGAGATGTTAA
TCAGATCAAAAGAATTAAAGAGTTTGTTTATCCTGATTCCCGAGTTCATTACTAATTACA
CTAGCAATTCCTTGTCCAATATCCAATTAACTACTTTTCCCCCTGCCTCCTCTACTAGAG
AAGGAGAACTTTTGTTGATGAACTTAATATACGGAGCATCTTTGAAGAAAATGATGTTAT
CTGTGTCAGTGTGATACTTGCTCTATTTATTTCAAGCAGTTATTTTGTCTTAGTGCTGGA
GTCAACATTTGGGGTATAGTGACTTCAAATCTGTTTTTACTTAGGGTGTTGAGCTGACAC
TTTTTGCTTCTATATGACTGTATCTATAATGCCAGCACATCACAAACAAATGCACGATCA
ATGTGGCAGTGCCCAATTTTTGTCATTATTATATGTCAAGGAATAATCTTATTTGCTTGT
GCTTCCCTGTTTGCAAATGCCGGGGTCCTGGAGCAAGTCTTCCACCCCCGAACCCTCACG
CCACCGCCGCAGCTGTCTTCGGTCTCCCGTGCTTCCCTTCGAGAGATCAAGGCTAAAGTA
ACCTGTCTCTGTTTGGTCATTATGCTCTAGGATCCTTCAACTTGACATCACAGCAATCGT
TGAGGAGAGCCTAGACTTTTCAACGGAGGTTATGGATTTGGCAGCAGAGGAACTCTTGGA
GATTGTGCCTCTTGGAAAAGGCTTCTTTCTTGCCAACTATCCTATTTCAAATTTGGATTG
ACCATTATCGTTCGTTCCTTTGTTCTCCATCTTTTACCTCTTGTAGTTACACAAGAACAA
CTTGATTGTGCTAAAGAGGCAATCAAATCTACAGTTCTGATGAACTTGGAATCAAGGGCT
AAAATAACCTGTCTCTGTTTGGTCATTATGCTCTAGGATCCTTCAACTTGACATCACAGC
AAACGTTGAGGAGTGTAACCAGCAACCTCAGCTCTGAAAGAACCCTAGAGTAAACACTCA
CATCAAGACACTCCATTGTTCACTCTTGGGCTGCTCCTACCAATGAAGCAAGAGCATCTC
CACCTCGCAATGGTCCACTCGTTGTATTCATCACTAAGTTAGCTTGATTCCACCAATGGG
TGTTCATGCTTGGCTTGAACCCCTACAAGTGCACCTGGCATTGGTTACCAATCTGCAGAT
TCATAACATCTCATGAAAAGGATGCGTGTTGGACAACCAGATAAGGTATTACAGAGAATA
TGAATAATCTGGAGGTTCTGCTGATGCATGTAAATTATGGAATTATGGTTTCAATTCTAG
ATTATTTGAGAATGGCACCTCTATATGCTCATTGGGCAATGATCAGAAAGTTGGAGATCA
TAGAAATACTGAGAACGCTGTATCTTGTTTACATTTATGGGCACTTTTGAAAAGAAATTA
TTTTGTATGGTAGTATTGTTGAAAAGATCAATAATTTAGAGGATT
>Z27kG1_16395
AGGTTGCCTGAGGTAGCCGCGCTGAGGTTTGAGCGGGAGAGGGACGCAGCTAGAGGCGGG
GGGCTCTATATTACAATGCAGCAGTGAAGGTGCGCAGCGCGAGCGCACGCCCTCCCCCGT
GCCTCTCGGTTTCCTAGATTTGGTTGCCTGCCGACGTCCGCCTCTACACAGTTTGCTGCG
GCGGCTTGAAAAAGAGGAGTTTCCCTGCAGACCATGGAGTGCTCCCGGGGGAGGCAGAGG
CAGATGCAGAGGTGGAGGTGGTGTGGCAGATCCCTGCTAAAGCTGGCGGGGTTGTGCGTC
GCCGTTGCCATCTGCCTGTGCGGCGTTCGGTCCTGGGCTTGCAGTGGCAGCGGCAGCGGC
TGCAGGGGGAGTACTGTGTTGCTCCGTTCAGAGTCCTTGAGACGAGGACGAGCGGCAGCA
TCTTGCGGTAATCAGGGGTGCTACACGACTGGGCAATGGCGGCGGCTGCTGGCGGACGGT
CCGGGGTCATACCCGCCACGGTGCACGTCCAAGTGCGGCGACTGCAGCCCGTGCTACCCG
GTGCACGTGGCCGTGCCGCCGGGCGTGCCTGTCACCACCGAATACTACCCGGAGGCGTGG
AGGTGCAAGTGCGGCAACCGGCTCTACATGCCATGAGCCCATGAGCGAGCAAGGAGGCGG
CCAGCCGGTGAAGAATCTCTCGAGAGCGCCGGCCGCTGGGGCCGGCGCTGCATTATTGCG
CCGGGCCGGGTGCCTCTCGCCTGCGCGCGGTGTCGTCGTGGTCCTCGCCGCGCGCATGGG
CGGGATCTGCGCTCTGCAGCGCGCGTGGTGACCTACCACAGGCACACTGACCGGCTGCCG
GCTGGGATACTGAGAGACTGCATGTCTTTTTCCGTGCCGCGCGCTGGAATTCGCACGGCC
CTACCACGAGCACGTGCCGTACGGGGCGTCAGCGCGTGCTGGATCGAAGAGGGATGCGAG
CTGAGAGAGCGCGCCTGATGAGAGGCTGAGACGAGACCTGATGCGGCCCACACCTGCACG
TGTCCGTATAATCTGTTCAGAGTGTTCATAATCGATCTTTTCAAATTTTTCTCAATGCCG
TTTTCCGCATCTGAGTCCTGTTACACAAATTTCCTGGTGAACTCTGTAGCCAAATGTAGT
GTTGCCGTGTTGGATACTAGCACTATATATCGTGGCAGCATGGAACAGTTCCTGGTTGGT
CTCCCCGCGCTGTACCCAGGTTCAGTATACCAATAAGTAAAAGCACATAGATTTGGACCG
>Z27kG1_06280
TCCTCATTTCTTCTCTTCTCTTCAGCTCGCCGACCGCTCACTCTCCCTCTGGCCGCTGGA
CGCATGCGTCTCTCCTCCCTGTTGCCATCGCTCAGCTCGCCCCATCTCCCATGGCCGCGC
CCTGCTCGGCTTCTCTAGTGCACGCGCGGTTCGCCGGCCAAGTCCCCTCACCGGCATCCT
CCATAGCTCGCTCGCGGCTGTTGCTCTGCCAGGCCGCGTCCACCTCGTCCGCCCACGCCC
CCTTCCCCAGCTTCAAATGCCTCCTCCTCAGCGCCATGATGAGGAACCCGGATTCCTCCC
TCCCCTGCGACCTTCCCCGCCTCCCTTTCTCTGTCTCCCATGCCATCGGTGGCGGCGCCG
TCGTCCCTGTTGACCACATCGGACGCCGCTGCTCACTGCCCTGTACCAGTTCACCATGGC
CTACTCCTACTAGAGACCCGGCAAGCACCTCGACCGTGCAGTCTTTAATTTCTATCCCGT
GCTTGACCCGTCCCTCTACCTGGTGGCCTCGGTGAGCTCCCCTGCAAGCTCCATCGCGCC
GTCGCCTTGGTCCGTGCTCGACCTCCCTATCACTTCGGTGTTGAGCTCCTAGCCCCTTCC
GACGGTGTGGTCAAGCATTTGGGCGCCGTTCCTTCTCAGACCCCCTCTGCTCGGTCATGG
CACCTGGCCGCCGCGCCCCTGTTTCCTGTTCCCAGCTCCCTACTGGGCCAGCGCCCCTCA
TCCTCCCTCGTTGTTGACCGTCGAACCCTGTGCTCCCCTGCTCGGCCACACCCAGCAGCT
CGATCCTTGGCCCCTTGCCATAGCCACAGTTTCCTCTCCCCATCTGCCAAATCGCCGTGC
CTCCCTAGCGCTCCTCGACGTCAGCTGTCGACACCACCTCACCCATGTCATACAACGCCG
CGGAGCTTACCGGCGTCGACCTCCCTCGGCGCCGTCTCCTCCAGCCGCCAATTCACCAGT
GTGTCGCCTCCTCCCCATTTGTTGTGCCTTGCGATCTCGCCTGTGCCTGCTCCTAGTCGG
CGCTCACTCGGATCCGCGTCCCAGTTCCGCTTGTCGTGGGCCATGCTCGTCCGACTCAAC
GTCTCTGTTCCTGCGTGCCATGCGCCACTCCGTTGTGCCCCGAATGTCGTGCTCGCTGTG
GTCGGCTCTGGTGGTCGGCATCGTCACGTTATCTGCCCCGCCAAGCCCTCAGACCCACTC
TGCTCCAATCGTCCATCATCGCTAGCTCTTGTGCCTCTCTGTGCGTGCGCTACTCATTAT
TGCGGTGCCATCCAGCTCGTAGTCGGCTTTATCGTGATTGTTGTGCATTGCTCGACACCC
TGCCATCATGTCTACATTTGTGTTTGCCATCGTCGTCAAGTTCCTATTTTAGTTGCCTCG
CCTGCGTGTGTGTGGGAGTGATGCTGGAGCTATGGTTGAAGAAGAAAGTGAAGTCCAAAA
GAGACGCTCTTCATGGACCTTGTCATCGAGCCACGTTGTGCCCACGACGTGCTCGTCGAC
TCCGATGATCTGTTTTCTAATTACGTGTTGCCTACGTCGATCTTCGAAACCCCTTGTCGT
GCTCGACTCTGCAAGTCTCCAACTCATCGTCGTTCTGTGCGTCATCAAGAAATCCCGAGA
GTTTTGTGAAGAAGCAATTCTCGCGTGGCGCTCGTCTAATATTCGACGAACTTTTTGAAC
ATGTGATCGTCGTCATTTCTGCAAATTCCAAGTCAGATTTAGGTAAGCTGATTCACTATT
TTTATTAGTTGATTGGATTGATGGATCAAATAGAATTGTTGAACGTGATGATTTTTTTGA
TTTAGCATACGTGTGTTGAAATCGGGATTTTAGATGCGATTGATATGAAGGGTAAGGGTA
GACATATCTAAATTATGTGACCGAATTAATAATACAAATTATAGGACTAGTGTTTCTAAG
GTCTGGCAGATAAATATTGATTAAATTGCTTTGGATGT
>Z27kG1_09751
CCCTCATCGAACCTCGGAATGGATTCTCGACTCCACCGACAACCTCCACGCTGAACAGCT
GTCAGGGCCGAGGTGAAGGCAAGCTTGAGATCAGACTCCCACTAATTCTGGTACGGAGGA
GTATTTTGCAAGGGCACAATAGAGATGTGTATCAATCATCCTAGTAAAAAAAAAAATCCA
CCAATTTGTTAATATACCAGTCAGTGGGTGAAGCGAAGATTGGCAGCCATGGCTTTGGAT
GTATATTGCTTGATGTGGTCAGCCATGCCTTTTGAGTTCTTCTATGCCAGGGCAGCAGAG
CTGGAGGAGCTTATGTCATGTGCAGTTGCCGCATGCGCCAATGCTCCTGTGTTTGTAAAG
GTCGGAGCTGAGGTGCTGCGGCTATCATCTGGGTCCGCGATAAGTTAATTGTACTGATAG
TTGATATCTAACTACTATTTTGTGTATCAAATGAAAATGTTGGAACTAAAGGATCGGATA
GTATAGGTGTCTTATGAACCTGTTCTGGCTGGCAAAATTAACCAGAAATATGGATTTGCC
ACTTCAACTATGTCAGC
>Z27kG1_01161
CGACCATGCGGGCGCGGCTCCCCTGGTCGGGGCCGGGGGCCGCCGCACCGTGGGGGCGCG
GCTCCCCTGGCTGCCCCGGTGCCCTACGAGGTGCGGTGGGCGCGACCCCTGCCTTGGCTC
CCCGGCGGCCCATGGCGTGCGGCCCCGGCGGCTCGGGGTGCTGTCCCGGCGGCCCACGCG
GTCCCGGCCAGGCGCTGGCGGCCTCGGCACGGCGCGGGCGCGCGGCCCTGCGGCGGCGCG
GCAGCCCGGCCAGGCGCGGGCGCGCGGCGCCCCGGCGGCTCGGCTGCCCAGCGTGTGCGC
GAGGCCCCCCGCGGCTCGGAGCGGGCAGCGGCCCAGGTGCACGGCCCAGCGGCACGGGCG
GTTGTGCCCCCGCCGTCTCGGGCGAGCAGGCCCCTAGCGGCGCGCGCGGGGGTGTGGTCC
CGGCTGCGCGGAGCCCCTGGCCAGCGCGGTCCGGCGGTCGGCGCGTACGGGCGAGGACCC
CCGGCGCGCGCTGCTGAGGCCGTCTGGCGGCGTTGGCACACGACCTCGACTGCGCGCGGG
CATAGGCATGGCGACCTGTCCCTGATCTGCGCGCACGACCGTGGCCTCAGCACGTGATGA
CGGAGCCCCGGTGCGCAGTAACGGCAAGGCGGCATGCGCCATGGACGCGTCTCCGGTGAC
ACGGCGCGGGCGTGACGTCCGTGTGCATGCAGGCACAGGTGCGTGGGTGTGCATTCCCTG
CACAGCGCCTCCGCCAGCGATCCCCATTCGTACTCAAGCAACACCGTTCTTTAGAAGTCA
AAAGAAACTAGGTGCATCATACATACGTACGATTTTTGATGATCGAAGTCTCTGTTCCTT
CTTTCAAGCGACATGTTCTCTTTCTTCAATTTCTCTGATCCCGCCAATTTCTCTGATCCC
GCAGCAGTGCTGATAACGTGTTGAAGTACTCAGTGGCAAAAAGAGTTCAGAGAGAGACAA
ATGACAGTTGTATCTTTTATTGCAGGGAGAATTCTGTTTATATACAGGTGAAGGGGTGCG
TTCTCAAGGGGTGTCCCTTGGGAATTATCTGTCGCACCCCTTGGATTGATCACAAAT
>Z27kG1_05084
GACAAATAGGCGGTCCCAGTATTTGTTGAGAGCAAACAAAATTCGAGAAAAAAAGCCACG
AAGAGTTCACAAGGTCTCCGGTAGTAGAATGCAAAGTAGTAGATCGCTGCCTTATTAGTA
TTCTGTACTGTAAGTCAGAAAGAGTTTAGTGTGTTTCTGAATCGAGTACAGATTAAACAT
GATGAAAGGGGTTTTTCCCCCATTGTGAGCAGCTGATGCTTCTCATGTACTAGCAGGGAA
TTGCCTTCTATTATCCTTTAGCCGTGCACATCACATGCGCACATAGAAAATTCTAGTCCC
TGACCTGCAGTAGAGGGCGTCTGACCTGCAGTAGAGGCCGTCTCAGAAAGACAGAAAATG
TTCAGGCAAAATTTCATATAGTCCCTCTATTCTAAAATTATGAGATGTATTTTTACTAAA
AATATATAGTTTATACATAAATCTGTAGAAAATAATATGTATCTAGAAAAGCTAAAACAT
TTTATGATCTAAAATAGTTTATTAAATCATAAGCTTGTTCCACTTACTTACATATGCATG
TTACTTTATACTCATACACTTTTATACTAGTATGTAATCGGCAGACTTGCACTCTCTGTA
AGACTGTAACGGAAGATTAACTGCATGGTAGGAGTAGTTACTGGAGTACTCTCACAGAGT
GTAGAGTAGAGTACAGTAGCAGCATTACTGCAATGAGCCGGTGCACGTGAACTCGCATTA
CTCCAATGAGATTTGTAGCGAGAAATCCGGGGCTCATGGATGGGTATTGGGTAGGGCCTG
CAGCATGATCTGCTCCAGAACGCCATGCCGGGACCTTTATTCTCACTTTCACTTTGGCCG
CTGCCTTTACCACTCAGCGTCTGGACTCGAGACGCTCCTTTTCTTTCCACTCATCTCTTT
TTTTTTCACCTAGAAAGCATCGCAGTCACAGAGCCTCCATTACCCCCCCTCGGGACTGCA
CCGAGTCATCTGCTTTTGCTACTAATCTGACCGTGAGCTTTACGACCGTGAAGGACGACA
GAGATGTCGAGCCCATTTCATCTGCCTTGTTTTACTACGGAGCATGTTGCTGCGGCCTGG
ACATGGACGCACCATGTCACCGTGCGTGGTCACATGAGGATTCAGAGTTCCCGAGAAAGC
AGCTTGTGATAGCAGTGACATCACGCCGATTCCGCGTGCGCCAACTGTTCCGAGAGCGAT
GGCACGAGGACCGCCATTGCCATGGCCGGTGGCCCCGTCCTCTCTCGGAGTCTTGTGTCC
TTTACCTCCGCAGGAATCTCTGTCCTTTCGCGATGTAAAAAATTACCGTCGCTGTTAATT
TGTTTACTGACTCCCTGTACTGGGTTTCCTGGGCTGCAGCTGGGTGGGAGGAGCAACGCC
ACGTCGTCGGCGAAGGCGAAGCAGGAGCACCGCGAGGACTGCCACCTCATGGGCCTGACA
TGGCTGCTGAACCGGAACCCCACGCGGTACCGCGAGGCGGCCACGGCGGTCATCCAGGCG
CTCATGGCGGCCGACGAGGCCGGCGCGGGCCACCCGGCCACCTGCTCGCTCCCCGCCGAC
GATGAGCTACCAGTGGCCGTTGCCTCCTCGCAGATTAACGGCGCCACGTCCGCATCGATG
TCCTCCGCCCATGGCAGTCTGCTTCTGGTGGTCCTCGCTGCTGCCGTCATTGTCTTGTCC
TGCTGATCCTAATAGAATGCTTCCAAATCGATGTGTCGCATCGCATGGTCTCTTTATTAC
TACTAGTACGTACCTTTTTTTCTTTGTTCGGTCTAGTTGAGACAAGATTTAGAATTAAGA
CGCTGGTTTTGGGTGGACCTCGTTAATGATGTAATTATATATTTGTTCCTT
>Z27kG1_14142
GACCTTCTTCCCCACACTTCTGGCAGAAAAATCTCCTCCCCATTTCATTCTCAGACCCAG
AAGAATGAAGGGAGAAATTAGGGTTACCTTGCACGATCATTTCGCCAGTGGAAGAAGAGT
CGGCTACATCCTTTTTGGGGATCGTCTTTCCAGGGGGGAGGCCTCAATCTCCAGCTCAGA
TTCCTGTTTCTACTCCACTGCGGCGGATCGCGAGCCTCCTCCCTGTTGTTCCCAGTGCCC
CATTTTTGGCTCCAACCTTTGGCACCCATCGCCTCACGCCTTGCAACCGGCAGAGATCTC
CCCGATCCAATCCTCGACCACTCCTCCTCCGAGGACGGGGGCTGGATCGGCACCCACCTC
CACCCACCACTGAAACTAGATCTCACCGAGGAAGGGGATGACCAGATCGAGGCAAGTAAA
GCGGCCAAGTGAGGGAGCGAAGGAGAGCCGATTAGGTCAAGTTGCGGCACAGCGGTTTCC
ACCCTTGATTTGGCTAGAGGCGATGTGTCTTCATCCTATGCCCCATCCCACATCGAATGG
GCCTCCAAACCACCATGGGACCGATCTCCATTAAACGGCTCAAAGGAAACATCAACCCCA
GGAACCCACCCCCGCCACAGCCTCATTGCAACAAAATCACATGGCTATCGGCAGCAACGG
AGAAGCCCAAGGAGGAAGGCGGCCTAGGAGAGGGGGGGGGAGAATAAGAACACCTCACCA
GAGAGGACCAGAGGACGGAGGACGAGAGCCGACGAGTTCAATCTGAATGTCTGGCCTGCC
ACGGGAGGACTACTAATGGGTGTTTGTCGCCGGCGAAGGGCCCGACGAAGACCAGGCGAA
GGGGTCGACGAGGCTACCAAGACCGGGGCACCTGGCGTAGGATGGCGGACCCTTTTTCAG
CTCCTCCTAGAGCTGGCGACCTGCCTTCTGATCCTGTCATTCAACAAATACTACGCCTTC
GCCATCCTCACCGCCGTCGTCGCCCTCCTCCAACCGAAGCTGCGGCATGCGGCAGACAGA
CACGTGTTGCCATCCTTCACACAGGACATGATCGGAGACGATGAGGACAGTCCATACCTG
GGCCATTTGCTGGACCTTTCACAAGGCATCGCCAGTTCTGGCGGCCTCTTCACGGCGATC
GCCGGACGCTTCATGGTAGGGCCATTCAACACGGTTGGTTTCTTCTTCTTCTGTGCGATA
GCTCTCGGGCTGTATCTGTCCATGGTGGTGACGGTGGGAGCTGTGTCTCGTCCCCACGCC
AAGTGTCTCGCCATCGTCGTCGTGGTCCTCGTCGTGCTCACGCTTATCGCCGCCTGCATC
CTATTTGTTGGGCACTCGGGAAGCAAGCCGCAGGTTGTCACCTAGTAGATCCATAGATCT
TTATCTACTTAATTATCCTTGGCATTCTGTTTTTCTTTTAGTTTACTTGTATGTATCTGT
CTATCTGAGAATGATGTCCGATGCATGCTCCCGTTTGTTGCATTTTTTTCACAATGTGAT
TTTATTGGTTCAAATAAACACAGCAGTGTATCGTTTAGAATACAAATAACATGGAAGTTT
TCTG
>Z27kG1_22123
GCCAGCGCGCAGGAGCTCCTCCCCGTCGGCCAGCCATGGCGCCCAGAAAATTCCAGCTGG
CTCCCCCTTCTTCTTCCTCCAGCCAGCAGGTCGTTCCCTCGGCTGTCTAGGGCGCGGACG
AGCTTCTCTCGCCCCTGCTCTTCTTTGGCCGGACCGGCCCCCCAGCTCGGGCAGGCGAGC
CCACCATCGCCCATGGACGAGCTCCCTCCCTGCTCCCATATTGGCTCGCCTCCTCCAACC
CTTTCTTGTACCTCTAGCGCCATGGCCAAGCTTCCTTTTTCCCTGCTGTTCCCCTGCGCG
CAGAGGCTTCTCCTTGGGCGCGGGTACCTCTGCTCCAACCATGGCGCCTCCCTCTGCTGT
CCACGGCGAGCAGCCCAGCAGCCGAGCGCCCCACGGTTGAAGTCCCATTGGCCGACCTCC
ACTTTCCTGCTCCATGGCCACCCAGCAACAGTGCCCTTCTTCCCCGCACAGCGCCTCTGC
TCTCCCTCTCCCAAGCTCCAACTCTCACAGAACAGCAGATCACCGGCGCCCTTGTTTCCC
TGCTCGGACAGCAGCCATGCCGCCATGATTCCCTGCGCAGCAAGCCACGCGTCGTCGATT
TCCTGCAGCAGCCCCGGCGTCTCCGCGCTCTGCGGGCTCGCTGTTTTATAAGCGCAGTGA
ACAACACGTCGTCGACCTCGCGCAGCAACCGCGACCCTAGTTCACGCAGCCACATGGGTT
CCCTCCGCGTCGCGCCCTTGTCGTGCTCGACAAAATGGCGCAGTGAGCAGCAGCCATGAG
ATCCCGTCTGTATCGCTTGCATTGACCCGATTTGCGCAGCGCCTACGCGCCGTTGTCGAA
ACCCGTGCTAGCCGTCAATGCCATTCGTCGCGCACGCGTGTTCGATACAAGACCGGTCGG
GTGCACCACGTGCTTGCACAACTCAAATCCGATCCCGTTCAGGTTGATTGATTTATAGTT
TACATTATGTATGATTTGGTTGATGTCAGGCAGTGCATGTATATGTGTGGATATGTGTAA
AGCATTCGATTATGCGCATTGGTAGGATCGCGTTTGCGATTAGAGAACAAGAGGATATTT
GATGTGTGCGATTTGTAGTTAGTCTAATTAGGTTTTGGTCGATGATGTGCATGTGTGATT
ATGTGTGCGAAAATACATTGGTATGAATGGAAGCGTGTAGAGAGGAAAATGAAGTAGAAA
AGAACTCCGGTGTTTTTATATTTTGATAGGAAAATATATGATGTCTTGTCTGATGCGAAG
ACTAAGTTTAAATAAATAAATGTGGATCATGTTTTAGGG
>Z27kG1_18858
CGCGGTGCTCCAGTGGCGTCTTCTCCTTGCTGTGCTCGCCGGAGCTCCTCCAGCTCGACC
GCTCGGCTTCCCCTAGCCTCTTCCCCTGCGAGCTCGACTCCTGCTCGCCTATGGAGTTCG
CCCAGCTCCCTGCTCCGGTGACTAGGGCTCGGCGTCCGGCTCCCTGGATGCTTGCCCTGC
TCGCCGCCATCCTGCTCGGCCAGCGCATCCCTTCTCTGCTCTCTCTCTCTATTCCCTGCT
CACTGGCAGCCGACTCCCTCTACCTCCCATGGACGCCAGCCGCGCCCCTGGTTCCTGCCT
CTGCTCGCCGTGGAGTCTACGCGCGCGCTGCTCCCCTATTGGCCGCGACGAGCTCGCCCT
TTCTTCAGCCCGGTTTCTGTTTCTCATCTGCTCCTGCGTCGCGCGCGAGTCCCTCTGGCC
GTCTTCGCTCCCAGCGCCGCGCACACTGCTCCTTGGGGCTCGGCCGCGACCTCGCCGTCG
TTCGGCAGCTCCAGCGCCTCTGTTCTTCCCTGCGCGCGCGTTCCATCCCGCGCTCGGCGC
TTTCCTGCTCCCAAGTCCGGTGCCCTGCCGAGCTTGACCCTTACCGTGCGCATCTCAGCT
GGTGCCCATGGCCGCGCCCGGCTTCTTGCTCCACCCATAGTCGAAGCTCCTTCCGGTTGC
CGTCGCTCGTCGTCGTCTCTTCGTGCTGGACGACTAGTTTGCCGTGGTCGCGCGTAGTTC
CCTGCTCGGCCAGGATAGTCGCACCGTCGATTCCGCTTGAGCCCCTTCGCGTTCGTCGAT
GCCCCCTGGCTCGACTCTGCCTAGTTCGCGTCCTGCTCGCCTTTGCGTCGCGCGCGTAGC
GTTTCGTTGTTCCTGCGCGTGCTGCCGCGAAGCTCTCTGTTCAGTTCACCTTCGTCGCGT
TGTCGTACGCGCGAAACTGCTCGTGGTCAATATCAAGTCAGTGACGCGCGCGCTGGACAC
GGTAAAACGTTGCGTGAGCTTGTGTCCGAGCCCGCCCGACCGTGACCTCGCTTTGCTTCT
CGCGTCGCTACTCGCCAAGTCCTTCCACAGTCCGCGCCATAAAATTCACTCGGACACGAT
CTCGTCGTCATTCCGCGCGTCAGCAAGAAATTCCAAGAATCAGATGAAGACAAAGCTAGC
AGCGCGATATTCCCCAAGCGCTTGACAAATTGCCTAGATCGGAAAATCGCTACCGATCTC
GTGGATTCGTGTCAGCTGTGGAAATGGTAAGCTGATGAATTATTCAGAATAGTTCGATCG
CTGAATAAATTATTGTGCTAGTGCGATGTTCATTAGGTGCTCGATAATTGCGTGAGTCAC
GAAACTCTCGTCAACTTCGCGGTTCTTGCGATTGTCGAGCCAGATTCAGTTTTAGCAAGT
TATTTCACTATTCCGATTAATTAACTGAATTAGTGGACCGAGT
>Z27kG1_14088
CGCGCCCCGAAACCGTCGCCCCCGGCCTCCCCTCGCCTCACTCGATTCTGGCTGGCCACA
AACTCCGCCCCCTGCCCCTACCCCGATTATGCCGCCGTCGTCCGATCCCACCCGCAAACG
CTGCTCCCCGCCTCGAGGCTCGTCGGAACGGACGCCTGGATGTCGCGGCTGCAACCCACC
GCCGCGCAGGGAGGCTCCGCCACCAGCAACTCAGAGGATGCGCGGAGGCCGGAGGGCATG
GGAGATCCGCCACCTCCTCCTCGGCCCACGACAAAAATGGCGTGGGAGATCCGCCACCTC
ACCTCCTCCCATTCCCGCGCCCGCGCCCGCGCCTGATATGGAAGGTCCGCCGAAGGGACT
CGGACGTCGAGGCCATGGCTGAGCCGCACCACTTCTCCCCCTGCCTCGCGCGCGGCGGCC
GAGATGGTGATGGCTGGGTTGTTCGGGATGGTGGTCCTACCTGCCCTCCCTGCTATCCTC
GCCCCAAATCGACGAGAATCATGCAGCCCAAATCTAAGGTGGAGGCGCCTGCACTGTCGA
TGGAGGTGTCGAGTCTGCGATGGTGTCTGTAGATGGGAAGGCATGGTGTGCAGCGGCAGC
GGCCAGGTGGTGTCGCTGAGCCTGCCCTCCTACAGGCTCACTGGCACGCTCTCCACGGCC
ATCGGGGGACCTCTCGTTCCTGCGTATGCTGAACCTGAGCTCCAATCGGTTCCGCGGGGA
GGTCCCAGCGACCATCGTTCGCCTTGCGCATCTGCAGGCGCTAGACCTGAGCTACAACGC
CTTCACTGAATTCCAGAGCTGCGATTCCCGAGGCCATGGAGCAGCAGAAAATATCAATTG
CCAAAAGCAGCCATTACAATAGTACTCATTTTAGGGACTTCATTTCTTGCAGCTGCCAAT
CCAATTGCAGGATGCTATGACTCTCTTAAGTGATCATGAACTTACACATTGAAATACTGG
TGGGCCTCGAGAGGCCAGGAGGTGGAGAGGAGTTCAACAAGTACTACATCATGTCTGCTC
TCCTATCCGTGGATTGGTGAGTTAGTTTGGATGTTTGCACTGGGTATTGTTATCCATCAA
CCCCAAACCAATTGCAGTTCCCTTTAGTCATGTCATGTTTAATTTCCCTATAAATTTCGT
ACTGCATTTCATATATATATGTATCAAATATGGACCCCTGAAACTGAAGTAGGCATTCCT
TTTCAATTCGTGTTGCTTCTTCATTTCCTTTATCAGTAAGGGCATGTCCAGATCCATTAG
CACTAAAATTTAGCAGCTAAAATTAGTACGAGTGGGTCTAAACGGACCTGCTAATTATTT
GTTGAAGGGCGTGAAGGGCTGATATTAGTTTCATTAGCAGATTTGGAGTTGCTAATATGT
GATAATAATTCGTATGCATCTTAAACTCACTATCTAATTACCTATTAGCAGGTGAGTGCA
AACAGCTTCCTGCTAAAAGTTAGCACGGAATCGGTTGATACTTATTGATGTACGTGTTTG
TTCATTATTATTGTACCATGTTTGGTTGGAATATTTTTAAAAG
>Z27kG1_21970
CCGCACAGCCGTCGTCGTTATCCCCAGTCCACACCGGCCGCGCCGCAGCGGCCCATCCCA
CCCGTCAGCGTCGGCGTAGGCCCCCGCCGGCTCCTTCCTCTCGCCGTCGCGAGACCGAGC
AGCCAGTAGCAGCAGGAGTGGGTGCTCCGTGCCCCGCCATCCAACACCAAAAGTGGAACC
CCTCACACCCACGCGAGGTGGTCGACACTCGACGGAGAGCCGCAAAGGAGGAGGAGCTGG
CGGTGGCGGGATCCAGCAGGCCGCCCATGTCGAGCGGCGCGGACGGATCGGATCCGATCA
CGGGCCTTGGCCCGTCGACGATCCCAGAGCCGCCGGACCGTGAGCCGCCTCATCTACAGT
CTCCGTCGCCGGCGGCGCAGCAGGAGGTGGCGGCGTCGCAAGCCGAGACGCCGGTGCCAG
CGGTGACCATCGTGATCTCGCGGCCAGGGGAGGAGGTTCAGACGCCTGATGCAATGGGTG
GCTCCCCGGCGTGCTCCACGCAGGCCGGTGACGGCAAGGCTACAGCCACCTCGGTTTCGT
TGACCGCTTCGGCGGCTGCCAAGGAGGCCGAGTTGGCAAGGTCCGACAGCTTCGACGACT
ACGAGCAATGCAGGTATTCAGTCGGTGTGGGATTCCCTGCGCGCAAGCTCAGGGTATTTT
AGTGAATTGCGAGTTGGAAAGGGGACGAGGGTGTGTTCTGCTTGGGAGTGTTCCAATTTT
GTATGGGTACCTTGTTAGGTTTAGTAGTTGCGCGTTTTATCCATCTATGAATCACCTGCT
ATGGCTTTGGGTGCTCCCTATCTTGGGGGCGTTGCTTCCTCATGCGGTGTAGTGATTGTA
GGTGTATCAACAAATTTCCATTTATGATGTACTGATTCATTTCTTGAAGTCACCCTAGAA
CATGGATCATGTCAACTGGACTGTTTACTTTAGCTGCCCTTTTCTGTCTGTAACTACACC
AATAGATTTTTGCCTGCAGTTGGGTGGATGTTGTTCATCACATATAACATGCGAGCAATA
AGTTTGTGAACACGTTAC
>Z27kG1_10048
CCGCCAAGTTCCCTGCCCGCTCCTCCTTCAGCTCCCAGCCGTCGAAGCTCTCTGCGCGCA
GGGGCTTCCCAGCCATGGCAGCGCCCGCCTCCCTGCTCCCAACGTCGTGCCCAGCTGCCT
CTCTCTCTCCCTCAGCGCGCCTCCCCTGCATCGCGCGCTCCCTGCTCCAAGCTTGCCGTC
AAAGCTCCCCTGTCGCGCCCTTGGCTCGGCTCTGCGCGCCGCGCGCTGCTTTCCGAGCTC
GCCCAAATCAGACAGTGCCTTCTCTGCTCCTCCCCGTCTCCTTCCTCTACCTCCAGCTGC
TTTCCCATGGCCGGCGTATGGCTTCGCGGTCGCCCAATCTCCCTACTCGGTTCCTGCCGG
TGCTCAGCTCCTGTTTGACCCGCTGCGCGGTTCTTCCCCACGACATCGTTTTCCCTGCGT
TCGCTCGGCCCTGAAGTTCCCTGGCGCTCGCCCAGCTCAGATTTCGTTGCGCACTCCTTA
GTTCGACACCTGATGCTTCTCCATGGATGGCCGATGCTGCTCCATCGGTTCGCGCTCGTC
GCGCACATGGCCGGAGCTCTTCCCTGCGTCGTGTGCGTTCCGTCATCCTTGCTGTGACTT
CGCGTCGTGAAGTTTCCCTGCACGCGTCGAGCTCCCGCGCCGAATCCAGCCCCATGTTGA
TGCGTCTCTATTCCAACTTGTCAGCCACGGCCTCGCCTTGGTCTATGCTGCAGCCCACCG
TCAAAATCGTCGGAGTCGCTCAACTCGCCAATCGCATCTTGGCCGGTCGTCGATTTCTTT
TTCGCCATAGTACAACACCGTTGTTGTTAGATCCGGTCTCCAACCCGCCATGGCGCTTGC
CGGACTTTGCCGGTGAAGTTTGTCGTCGTCCTCTGGTCCCAGCCCGACCCATCCGTGCAC
TCGCTCCTCATCCATCGAGCTTCGCGCGTGCTCTTGTTTGTGGTCGAGCTGCTGAACTCG
TCCTTCCTTGTTCCTGACTTCATCGTCGCCAGAGTCCTCACTGGATTTGTGTCCTCGTCA
GCTAGCTCCAAGCCCGATCTCGTCGTCGTTCTGTACGTCATCAAGAAATCCCAAGAATCA
GGTGAAGACGAAGCTAGCCGGGTGATATTCACCAAGTGCTCGACAAAAGCTCGAACAAGT
CGTCGATCACCATCCTCATCTACGTCAAGCCCCAAGCCGTGAAGACACTCTTATGCTGGC
CACGCGTCACCAGCTCGATAAAAAGGAATCCCATGGGTATCTGGTCAAGAATAGAAACTG
TGTGCCTCGCTCATCAGACGTGTGTGATCAATGACGTCAACCGGAAACCGTCATCGTGCT
TCCGACTATCGCGTCGAATTAGTCAGGGTAAGCAAATTTGTTATTCGTGCTAGTGGATTG
ATGAATGGTTTGACTAGGTATAATATTTATTAGATTGTCTGAGTCGCTTTGGTAATTTGA
TCGATGTCGTAGGATGAAAGAGGTCGCAATAGGTCCTAGTGCTTGCGGGATTGCAGGTGT
TAAAAATGTGATGTTTTATTAATATATATGTGATACACAGGTT
>Z27kG1_05463
CTTAGACTCCTCCTGCACACGCACAGGCTCTAGAATTCTCTACGCATTCCTTCACCGCAT
GTCATCGGCCATGCGGTTGTGTGCTCCTCAGCCAATACTTTGGTACGATGCTCAGCTAGT
GGATGAGCACAATCAAGTCGCTGGTAATTTTTTTAGTTGTCGAGCTCGCCGGTGACACCA
TGGCCGGTCGTCCCTGCTCCCCCTTGCCTCCCTCCGCACGCACGCCAGCCGTGGTTCCAG
CTCACATCCCTGGACGTTGTGTGGTTCCCAGTTCGTCCATGTCCTCTTCCTCCCTGCTCA
ATTCCCATGGCCGGTGCTCTGCTCGGATTCTGCCCGCCAAGCTCCCAGCCGAGTCTCCTC
CCATGGCTTGAGCCTCCCTGTTGCTCGCGTCATGGCCTGGCCCCAGCTCCGGCCCGTCGC
GGCTCCTATGGCGCTCGGCCATCTCTGCGCCCGTCCATGGCGGTTCCCTGCGCGCCTGAA
TTCTGCTCCGTTCGGTTCCGTTTGCCGCGCCCCTGCGCTCGTCGCGGTGCTCCAGCTCGG
ATTCAGTCCTGCACGCAGCCGCTTTTCATCTTCCTGCTCAGCTCGCTGCGCCGAACTGCC
CAGGGTCGCGCGCCTAGCTCGGCCGTCTCTAGCTCGCCTTGCTCCCTGCTGCTCGCCCGG
TCGAGCTCCCTGATCGCCGCGCCGTGAATTTTCCTGCGCTTGCATGTCTCCTTGCGCACG
CCCAGCACTCTGGATTTCCGGATCTCGCGCGCCCCTGGCTCCTCTGTTGGTCGCGCGGTT
GTTTCCTGCTTCCTGCGCGCGCGAGCTCGCCATCCATTTTGCTCGCCTCTGCTTCTGCTC
GGAATTCCCATGGCCAGAGCTTTCCCCTAGCCCGGATCTCACCCAGTCGCCGAGCTCGGC
TCTGTCCATACTCCAGCTCGCCCCCTCTGTTTGCTCTCGCTGCTGGGTCGGGTCTGCTCG
GCCGCCGAGTCCGATCCGCTCCTCTGCACGCAGTTCACCCCAACTCCAGTCTGTAGTGGT
CGCCAGTCGTCGACCATACTCCCATCTCGCCGGCTCGCTCCAGACTCGATCTCGTCGTAA
TTCCGTGCGTCATCAAGAAATCCCAAGAATCGGGTGAAGACGAAGCTAGCAACGCGATAT
TCCCCAAGCGCTCGATAAATGGCCTGGATCAGAAAATCGCTACCGATCTCGTGATTCGTG
TCAGCTGTTGAAACGGTGCGATAATTAATCACGTGATGCGGAAGATGACTCAAGTCGACC
CCAAGCGCGGGCTACTCCGCATGGAGATGTTTATGAACGAACATGCCTGATCAAGTGTTA
GGACAAGGATGATCGTCAAGTGGACGTCGTCTAACAAACACTAACATAGTGTTACCCAGG
CAAGCCCGGTGCATGCAACCCCTTCCTTGTGTTTTTAAATAATTTTTGCACACTTTAAGT
CTAGTGAAATGTGCATTAGGTTTATAGGAGTTGTTTGGAAACCCTTTGATGCATTGCCTT
CCTTGATATCCATACCTTTATAGATACTTCTGGTGAAGTATCAAAAATATGATTTGCAAA
AATGCTTAGCCTGCTT
>Z27kG1_08081
GAGCACCATCCCCTTCCCCTCCACCCATCCTCAGAAGATATCATGCTGACGGCGTCGACG
TGGTCTCCAGCAGATCCGAGTGGAGCGCCTTCTTGTCTACTCCTCAAACATTGTCGCAGT
GCCTGGGCCGTCGCGAGGAGCCCCAAACACAATCTCCTCCTTAGACGTCGTCGGTCTCCT
CGCTCCCTCCTCAAACGTCGTCGTGCTGCCGACATTGTCTGTCACGGCTCCAACCGGAGC
ACCATCCCACCTCCCCCGTCAAACGACGCTGCGATGTTTGGGCCACCGTCGGGAGTCCGA
ATCTGCCTCCTCAGACATCGCCACCTCGAAACGCACAGGTCGCGCGGTAGGGGGCACTGG
TGGTCCGGCGCGGTCACCTGGCGAACGATGACGGAGGAGGTGGGCAAGTCTATCAAGAAG
AGACACTATGAAGAGCAGTCGCCATGGCTGATGGATCAGTTGCCGGTTGCATTCATCGAA
GATTTGGCCCTCTCCACCACCATGTCGCTACCCCATACCCGTTGTCCCTGCATATCTGAA
TGATGCACCTTCAATCCACCGCTGCCCAAGGAGCGAATGGGGAAGGACCGACCTGAGCAT
TCTGTCCGGTAGCTGGATAGCAAGAAGCACCAGTCCTTCCCCCTCCCAAGGTACCAACTG
ATTTCCGCTTGAAAGAAAAAGTTTTTTCATTCAAATCTCATCTCAAATATAGAATTCTAC
TGCTAAATAAACAGCTTAACAAGCATGGTACGTTCTAATTGGTGTCAGCCGTCGGATATC
ATCTAGATGCTGGCTTCTGCACCTTTTTTCCCCTTCTCCCGATAATGTACTGTCATTTGT
GGGAGGTTCCAGAAGCTACGAGAGTTATCTGATGTCCGATGTGGTAAGTTAAAAAGAAAA
AAGGAAGGGGATAAGGCAGCGCTTTGTGACTGGCGGCAAAGTTTGCATCGTGCTCTTCTC
TAGTTTGCATCCTGCTCTTCTCCTTTCCTTTAGTCTATAACATAGCTCTCTATTCATTTT
CTCGCTTACTTTTGCTGATTAAAAAAATCGCAAGTTACAGAAAATTTAGGATCTAGCGAT
CTCGACATTCTGTCCAATACATTATATTCACCTGCAAAAAAGGTTTCCCTGAATCTTTTT
CCCCAATACTACATCCTTTTTTATAGTTTATTACTATGATAAGTATTTCCAGTTACTGCA
TTCCCTCATTGAAAAAAATCTGCCCCACAGGTCGAAGCAAATGTTGCAATCAGTCCACAA
CCTCAATTCTGAAACGCCGTCTTAGAAAACCATAAATAAGGTTGACACAAGGGATGCTGT
GGTGACCTGGCGTATTTATATAAGAAATAATTGGGTGACTCAGCAAATCGAAGATGGACT
GGTGATTTAGAAGATCGATGAGCAAGAAGCAGTTGTGATTTTGTAGATTGAAATGCAGGA
TGGGGAAGCAGGTAATAATGGGGAGAAAAGTACTAACCTTAGGGCCATAGATTGTATACA
CCTAAGACATATGCTCCTCCTCAGCCGAGGCGGGGTCCCACTCGACAGTCCAGCCCGGTG
GCAAGATGGACGGCCAAGTCAATCCAGCAACCATGTCCTCCAAGGAACCTGTAAAATTAT
GCCACAAGCAAGGCTGAGTATAATAATACTCAGCTAGACTTACCCGGTGTGAGGAGTCTA
CTCCTCTACCTCTAGACATGCAGCTGTTTGGCTGTGGGGTTTGGTGGCCAAAAGCACTAG
CTGAGTTTCTAAGTCAAGTTTTAACTTTGTCAATTTAAGTGTGACTCTCTTAAGGCT
>Z27kG1_23662
CGTCGTCGTCGTCGTCGTCGACACACTCAATTCCTTCCAACTCCCTCATCCCACCAGGCC
ACCACGCACCTAGCTACTCAGTACCTCCTCCTGACTTCACTACCCTCCCACTCCCAACCT
CCGCCCTCCACACCCACCAACGATCGACCCACCTCGCGATCTCCGCCCCCCGCCTCCTCC
GCCCCGACGATGATGCGGGGCGATGACGAGTACCGGTACCAGCAGCAGCACGGCCCCGGC
GGCGGCGCGCCGCACGGCCTGATCATGGCGGTGGTGGTGGGGCTGGTGGTGGCGGGCCCG
CTGTTCCTGGGCGACGGCGGCGAGGCGGTCACGTCCGCCGTGGCGGACCTGCTCGGCCCC
ACGGGCCTGCTCCTGCTCCCCGTCGGCCTCGTCCTCGTCATCCGCGTCCTCTCCTCCGAC
CGCGGCGCCGCCGCGCTCGCCGGCGCCCTCTCCCTCGGCGGCTCCCCGGACTCCGTGCAC
CGCGTCGGCGGCTCGCCCGTCGGGGTCGCGCTCGCGCTCGCGCTCATCGCCGCCCTCCTC
TACTACAGGTCGGCGCTATTCGGCGGCGGCGGCGGCGACGACGAGTAGACAGCGGCTGCC
TGGCTTGGCTTCTGTGCTGTGCTGTGCTACCTCCTGCGCTACCTACCTACCTTCCTTGCT
GGAATGTTTCAGTAGTTTAGGCAAGATTTTCTATTTAATTTTGTTAATTAATGCCAACAC
CGCTGAACAAGACACTCGCATGTTTGTG
>Z27kG1_17658
GGCGGCCAGCGGAGGAGGGCACAGGCAGCAGCTAACATCCCTCACTCTCGGTACCTGACC
TGACCACGAGAGCAACATGGGCGGAGGACACGACATGCACGGGCAGCACTACGGCCACAA
CGGCGGCGTGAAGGGCTTCGTGTCCAACCTCGTCCACGGCGGCGGCGGCCATGGCCATGG
AAGCGGCTACGGCCATGGCCATGGAAACGGCTACGGCCATGGGAATGGCGGCTACGGCGG
CGGCCACGGGTACCCTCCTCCCGCCGCCGCCGGCGCGTACCCTCATCCGCACGGCGCGTA
CCCTCACCCGCACGGCGGCCACGGGTACCCTCCTCCCGCCACCTACCCCGCGCACTCGGC
GCACTACGGGCACACGGGGTCGTACCACACCAGCCACAACAGCTACGGCGGCGGCGGCGG
CCACCACGGCATCTACGGCGGCGGCAAGCACGGCGCGTTCGGCGGCGGCAACCGCAAGAG
CGGCGGCGGCAAGTTCAACAAGTGGAAGTGAAGCGACCGAAACGAATCAAAACAACACCC
TCAGTCTCGCTTCGCACACGTGCACCCGCACACGAATCCTAGTGCTACATAATAAAGTGC
AAGCAGGCAGGAGGCGTACGTGTGCGAGTGAGTGCTGCTGCTGCGGCGACCGTGTGACCG
TAGTCGTTATTTGTGTGTACGGAATAAAGTGGTGAGCGCTGAGACGTGCGTGTCAGCCTA
GTAATAACTAAAATAATGGCCGTGTTCACGTAACGTGCTCGCCGTATGTACCATCGTGTG
TACCGGCCGTACGTATGTACAAGCCGAGTGCAATAATACAGTACTATGTGTATTATT
>Z27kG1_02697
CGTACAGACCCCCTTCCACCGCCCGCTCTCCTGCCCCCCGCCGCTCCGTCAACCCCGTTC
CAATCCCAGTGGGGTGGCGCTTCCCTCGCAAAAGCTGCCGCCCCCCGCTTTGCCTCTGTC
CCCTGTGCTTCCGCTGCCGCCGTGCCGGATTGTGCTGCCGCGCCTCGGAGCGGGCCCGTC
TGCACATGCCGATGGTGGCAGTCCCTCTGGCGCGCAGCGCGATCGCCCCATCGCTCTCTC
CAGCGGCCAGCCTCTCGGTCCCGCCCCACACCTGCTCTGCTGGTCATCTCGGCCTCCTTC
GCGCTTCTCGCCTATGGCCAGTGCCACCCTGCGCCGCGCGCCCTGCTGCATCCGCTCCCC
TAGCCACCGCGCTCCCCATCGCTTGCTGCCCCCGCTGCGCTGTCTCTGTTGCTGCTTTGC
TTGACGCTTCAGCCTCAGCCTCTGACGCTGCTCCTGCCGCGCCGTCAGCGTCCTGGTGCT
CCCTCGCGCCGCAGACAGCGTCTTGCCGCCAAGGCTCCTGCAGAGTTTGTCCATGCCACT
CCTTAAGCTACGGGCCGCCGGGCCCTGCTCGACGACACGAAGGCTCGTCCTCGTCCGGCT
GGCATGCTCGGCCTCTGTCTGTGGAGGTGTGGTCTCGCCTGGAAAAAAAATGATGCTCCT
CTATCCGGTGTTCTGGCCTTCTGGGTTCGCAGCTGCCCCGTTGGTCCTCGCTGCCGGCGC
TGTGTGCGATTTAGCCGCGTGTTTGTCTTTGTTACTTGTTGGAAAAAATTGTTGAAGATT
GTTGAAGATGCTACTTGTGACTATTGTCAGGTGGAGCTGGAAACAACGACACATACCCTC
TTTCGCTGTGAGTTTGCAAGGCGGTTCTAGAAGTGGCTTGGGATCGACGTCCACGAGAGC
GGCAAAGTGCTCCTGAGCAACCTCCTGTGTCCTCAGGACATCCCAAAGCTACACTTCAAC
GTTTTTGTGTTATTGTGTTGTTGGTAAATGTGGAAGAGAAGAAACATAGTTGTTTTTATA
ATGTTAGGCTCGCTTTGAGGGATTTCACAGCCAAGATTAGGGGTTAGGGCTGAAGCAATT
TTGTGGAGCCACCATCTAAGGACAACAGACCGGTGGATGATTGATAAATGGTGTTCCAAG
CTTATAATGAATAGTTGGTACCTATGCACCCCTC
>Z27kG1_10779
AGCTCCGCCTCCTCTCCTCTTCCCGTCAAGTGTACCTGCTGAGCTCATCCATGGCCGCCG
TCGATTCTCCATGGACGGTCTCACGTGCCCTCCCCATGTCAGCTCGCTCGGTCTCCAGCG
CCCGGCCCCAGCTCGGATCTCATCCTTCAGCCATGGATGTCGGCGCCGCGCCCAGCTCCT
CATCATGCCGCTCCCTGGGAGTCGTCTAGCCGCGCCCCTGTTCTTTTGGTTGGTGCTCGC
GTCCAGCCATGGACATCGGCGAGCTCACCCTGGGTTCCACCGGCACTGACCCTGCTCTTC
TCTCCCTCATCTCTGCGACTCGGCGCCTCCTCTGCTCCTCCACCTACAGCTCGCCCCATC
TCCCTGGTGTCGAGCTCGTCCTCCACCTTGCCCATGGCGCCCGCCCTCCCCAGGTCCGCG
CTCTAGATCTCCCAGTCGAGCTCCCTTCGTCGCGCCCTTCCTTGCTCCTGCTCTGGTCGC
CGTCGCCGAGTCCGACCCCAAGCCGTCGAAGCAGCAGCCATGGCTTTCAGTGCTCGTTTT
GGCCACCTCCTCTGCCTCCGATCCGCGGCGCCGTCGTGGGCTCGCCCCAGCCCTATAGTC
GCCAGTCGTCGTCGCCCTGCCCCTCTGCACGCCAGCGTCCTCTTCCTCAGCTCACCCCGT
CAGCCGTCGCGGTGCTCGTTTGGGACCCACCTCTCGCCGGTCGCGCACACCTTGACGTCA
TCGGCAAGCAGTCCGTGGCTAATTCCTTTCCTGTGCCCATGACTTGGATCTTCTCTTGCT
TGCAGTCGTCGAGGAAGACCCCACCAGTCCCCGCGCCATCCTTTGCCTCCTTGTCGTGCG
CCATCAGGCATCAGCCGTGCCTCTTCGGCTCTCTCTGGCTGCCCGGTCGTCAGTTCTTGT
GCCGTCGAGGAGCCATCAGCATTGTCATCGGTCCAACAACGTTGTCACGTCTTGCGTTCG
CGCTGGAAGATGAAAGGGAAAAGCTAGAGCAACACTCATCAAATATCGGTGGTATGCGTG
AGCCGTAGGATTTAGCTTAGGTGAGATATTTCGCTATTCCTGCTAATTAATTTGATTGAT
GAGTTGATTTGATGGTGATTGATGATTTCCATGTTTTCCATATAGATGCACTGTGTAATG
CCTCGTTTCATACAGAGATGGGATTATGTTCTTGTTTGC
>Z27kG1_18071
CTGCCTTTCTCCCACCACCGGCGCCGTAGCTTGCTTTTAGTTAGTTACCTTCTCGATCTG
CTGCCCTCTTTCCATCGTCTTTGCCTTCCACGGCACACAGGTCCTTCCTTGTACTCACTA
CTCAGGCCTCTTCTTTTCTGAGGGCCATGGAGAAGGCGCGGCGGCGGCACGTGCCGGCGT
TCGGGGAGTGGAACTACTACTACTCCTCCTCCTCGTCAACCTCCCCGGACTCCGCGCCCG
CCGCGGCCGAGCCCTGCTGGTGGTACGCGCCGGAGCCGGAGGCCCGCAGCGAGGCCTGGT
TCAGGTACTCCCCGCCCCCCCGCCGCAGGCCGGCGCCGGTGCCGGCTTCCAAGAAGGCGC
GGCGGCCCGAGACCGCGGGCGGCGGCGGAGGAGCCGTCGCCGCCGCCGTAGCTGCGGAGC
GCAAGAGGGCGGCGGCGCCCAAGGGATCCGGCCGCAGGGTGGTGGTTGTCAGGCCCGTCG
ACGAGGACCTTTACCGCGTGCCGCCGCCGGACGACAACGACGGCGCCGCCGCTGTCTCCC
GCCTTCCCAGACGCCGGGTACGTACGTACGTGGCACGGCAGACAGACATATATGTGCAAT
GCCGCAGCCAACGACTGCAAAACAAACGCTTGCGTGTTCTGAAAACTTCGTCGTCTCGGG
CTGTGTGTTCTTTGCAGAAGCGTGCGGCGAGGAGGAGCTTGTGGATGGGTTGCTTGGGCC
TCAACTGCGTGGCCTGAAGCCTGAAGCCAGTAGTAGTAGTACGTAGGTTTTACAAGGTGC
ATTCGGGCGGCTAATTAAGCTCAGTAGTACTACTGATTAGTTAAGCTGTATACGTATAGT
AAGTATGTCGTGCCGTGCGTATGGGATCTGGGCAAGTTGTACTAGTACTAGTAGTTAGTG
GTAGAGTCAGGGTGCTCTTCACATTTTCCATGTTTCGTGTTCGTCGTTAGCTTAGACCAC
TCGCACTGTACTGTGTGCCATACCGATTGCTGTATAAGGCAGCACGGAGCAGATTAGAGG
ACCCAGCAGCAGTTGTTGTGCCAGCCAAGAATTAGAGTAGTACCGGTCAAATTCAACAGG
GCCCAGTAGATGTTGCAGCATCTCTTGTCTCTCTGGGTTTACCGAAACTAAAACACTGCC
TTAGTTTTCAGCCGCT
>Z27kG1_02275
CGCCAAGCTCCCTCTACGCACCTGCCTCCTCCTCGGCCCGGATCCCGCCGCCAGCGCCTG
TTATGGAGATGAAGGCGTCGGCCTCCGATGAAACCCTAGCCGCCGTCTTGGACCACCTCA
AGCCCCACACCGTCGGCACCTTCCTCCCCCCTCGTGCGTGGGACGACGACGAGCGAAAGC
CTCCGGCCACATCTTGAGCGACGGCAGCTCCCCCTTTTCGCTGCGCCGTCCAGCTCCCCC
TCCCCTCGCGCACATGTCCCCACCACGCTCGAATCCTTCAGCTCACGCGACCGCGACTGC
GACCCCTTCACCTCCCTCTGCAACATCTAGGGTTCGGGTTTGGGTATTGGATTGAGCGGG
TTCAGGTAGCTGCGGGAGAGGCGGACGTGCGGCGCGTCCCCCTGCGGCGTGCCGAAGATC
TTGACAACTCGCATGGCCATCTAGGGTTGGGGTTGAGCGGGTTCGAGTAGTTGCTGGAGA
GGTGGTCGGGCGACGCGTCCCTCTGCAACATGCCGAAGGTCTTGACGGTGAGCATGGCCA
TCTCGTCGAGCTGGTCCTGCAGCTACGTGATGATGTCAATGGATTCAACCCACATAGCAT
GGGCCAGGCCAGATCTAAAAAATTTGTGTGTTGCCCCCGAGAGCCCAACGACGATGGTGT
TGTCGTCGTTAAGTGAGGCTAGCACTAGCACTGCTGCTTTGCACTATGAGGTTGTCGATT
TTATCAAGCCAGCTTTGGGGAAGCTTGAAGGATAAAATCATTGTTGGTTCAACATCATGA
ATGACACTTGGAGGAACTTCCGAACTTGAACCATGAAGGAATATATCTTATTTTATATCA
ATCTTGTGGCACATAAACAATGGCGACAAACATCCAATTGCTTTCGAGAGCTTGAAACAT
CTCCAATAGAGGTTTGCTCAATTTCCCAAGTTTGTTTGGGAAAGGGAGGCTCATGGAGCT
ATACAGTGTACTCGGGGCCTTCTTTCATCTTAACGCTATTCGAGATCGTGAGTTTGCCAG
CAAGCCTTATGTGGGGAGCAAGAGGTGGAAGTGTCCAGCGCTATATCTGCTCCGGCGTCG
AGTTGCTGCTGTGCGTGACCTGCAAGTGCGGCATCCACAAGGAGTTTAGCTTCAACCACC
GTGTCAGATCAAGTAGCTCATGTCCATCCTCATCTTTGGGTTTCAGGTTTGGCCTTACAA
TTCACTGTACAAGGTTAACCGCACCGAATTTTGAATCATACGATTATGTAGGTCGCCTCT
CCTTCCCTCCTTTTTGTTTTGTTCTTCATTTTAATGTTATATATGTTCACTAAATATTCT
TCAATGTTTGGTATCATTTTGTGACTTCATTTAGAAGAGGAACCAATATTTGTCATACAA
ATGTGTTTTGTGTTTCTAAATGGGAGTATCTTTGAAAAAAATCAAGGAATTATTAGGGAT
GGATTGCACCCTTGAAATGATTATC
>Z27kG1_22627
CCGCCGCCTCGTCTCGTCTTCGCTATGCACCACGTCCACGAGCGCCTCCGCCGCTCCAAC
GCTCCAACGCTTGAGCGCCTCCAACGCCACTCCAACGCCACGAGCGCCTCCGCCGCTCCA
CCGAACAACTCCAACGCCACTCCAGCTCTTGCAGCAGTAGAACTCTATTGCAGCCAGGTA
CATTTGATTCTGGTTTCTGCCGCACAAGATCCGCTACCTCTTGGACCCGGACATCTACAC
CGACGGCAGGATCTCCGTGCAGGGCATCGACGCCGTGCTCTTCGCGCCGGACGACGCCAA
GGCCACGCAGACCGTCGACCCGAACAGGAAGCCTCCTACCATCGTCACCCACAAGAAGAA
GATCAAGCTCCGGCGAGGTCAGTACCTACCTACCTTCAGATCTGGACCTGCTCCTTTGTG
TCCTCCGTCGACCTGAACAGGAAGTATCCCACCACCGCATTGTCCTTTTTTCAATAATAG
CACCGAAATTTACAGTTCGTAATATCTAGATTGGGGAGGTCATTACATCAAAAAAAGATT
GGGGAGGTGTGTAGATTAATTTCACAACTGATCGCTAGCATCAATCAATGCCAGTTCATC
TATTGCTCAACCTCAGTATTGGCCAACGTGAAAACATGGAGGTGAAGTGAAGCAAGTGGT
AGTTGAGCATATGCTGGTGGTTGGTTGTCTTCATGAACATCTCTTTGATGGCTGATACCA
TTCCTGGGACTGCAAGCCAACACTGTCCTTTAACCCATGACCCATGAGCAACAATTTCTT
CTTAACAACAGAGCATGATGTTAGAGAAATTTGGCTTCAAGCGCAAAATTAGGTTGCTTC
GTGGGAGTGATGCATGGCCTGAACAAATGATATGAGCAAATTTGACAACTGCAGTTCTGT
TATGGTGAATGGTGATTGTAGTTCAGTTTCAGCTCTAACCTATGAAAAATTGAATGGCAG
TTGCACTAATCTGTTGGTGGAATGATTTTCCCAGCAATTTCCTGGACAAGCAGATCACTG
AGAACCATCTACCTTATGAGAAATGATGCCTTGTATGGTTCAGTATAGTTCTTGTATTGC
TGGTTTAAATTAATTCTTGTATGGCAGTTGCACTAAACTGAATGGCAGTTGCACTTTGAG
ATATTCTTCTATTGTTGGTTTAAAACCATGGTGACTTTCTTGTATGCATTCTGTATGCAT
TCTTGTTTAAAACCTGGTTGCTTATG
>Z27kG1_17404
CGCTTAAACCCACGAGCCCGGCAGGCAGGCAGGCAGCCCGGTGCCGATGGACTCCTCGGG
CTCCGCCTCGTCCTACAAGCTGCAGCTCGCCCTCGCGGCACTCGTTGGTGCCTCCGCCGC
CGCTTCAGCGGCCTACTACCTGCACTGCCGTGCCGTCGCGCAGGTTGCTCGCTCCGCCTC
CACGAGCCGCCGTAGGCCCCGCGCCCCCGCCTCCGCCGCTAGCGGCGGCGGCGGCGGCGG
CGTGAAGCTCCCTCCACCGCGCCGCGCTGCCGTCGGCTCAGCCTCGCTTCCCGACCTCTC
TGCGTTCTATGATGTCGGCAGCCGCGGCGGCGGCGGGCTCGCCGCCGGCGGGTACCTCGT
GGAGGAGGAGGAGGACGACGATGCGGATGGGGTCGTGGGCCCGCACGTGAACGGTGGCGC
GCTCGACCCCGCGGAGTTCCTTCAGATACCCCAGGGCTTGCCTAGACTGCACGTGGGCCC
CGACGGTATGTTTTTGTTCCCCATATACGGACACGTGCGGGTGTGTGCGGTTGGCGTGGG
TGCGGAGTACTGCAGTGTGAGGTGGATAGGATTGGGGAAAGCTTGCTCGGAGAGAGGTGG
GTTATATAGGTAGCGGAAAGGCTTTCAATCGAAAAAAAATTCTGTACATCTCCGATATAA
ACATCCTCTTTAGTCATTCGTATCCACTACTTAAAAGGTCCAAAAAAACATATCAAAATT
TACATTTTAACTCTTTAATAATTTATTTTCTTTTATTTATATAGACCATCAGATGACAGA
TATGAGAGGCTGTAAAAGAGATTCTTTGCATCTTATATGTAAAGAATTTTTTCCTTTCAT
TCGGGCGACTGGGTATGACAAAATACGATAAAAATGAAATAAAACGTTGTTTGCTCACCG
AGTTTCTGACTATTGCGTCAAGCCCTCAAGACCTAGGGTCTGGGGCAGTACTTTTTTCTT
GAAGCAAGCAAATCAATAGAATGAGTGGAACTTCTGAATACATTTGTATGAAGCATGTAC
ATACTGAATTTAAGCTTTAGAGCCATGAAAGTTGTGGAGAGGTAACACTGCTTGGCTGCA
ATTGCTTAAACACATGTAAGACTCTGTTCAGTTTAATCTCAATCCATGTGGACTGGAGTG
GATTCGGTGGATTTAAATCC
>Z27kG1_02839
TTCAACACGCGCACATGTGACATGCCCCATGGTCGCCGCCGCTCCAGGCATCCTCCCGTG
GCCTCACCTCCCTCTCCCTTCCTCCTCCCACCCGTCTGACGCCTCTGACGCCGCCGCAGC
AGCAACAGACGCCAACACCTCCGCGTATGACATCCAGATCTTCGAGCCCACCTCCATCGA
GGAGCGTCGTCGCCTCCTGATCCAGCGGCGTCGCCTCCGACTCGCCGCCTCCCATGCCTC
GCGGCTCACCGTTGCCTCGCGCGTCTCCTCCAAACTCATCAGCGCCACCGCCTCCTGCTC
CAGCGGCGTCGCATCCGATCTGCCGCCTCCCCTCCTCATGGCTCGTCGTTGCCTCCCGCC
TCTTCCCCAACCTCGCCCTTGCCGCCCTTGGAGGATCCCAAATCCGACGACGAGCTCAGT
AGGCCCACGCAGACGCGGATGTGCTATGAACTTCAGATTCTGTATCGATGGCAATGGGTT
CCAGAACAGTACACAAGGCAATTTCAAGACGGTTATTCAATTGCTCAAATAGTTCAGCGA
AAGAAGGCTCATGTGCTGCTTCGAAAATCAGTTCTAAGAAGGCAACCAGGGACAACAAAC
CTGATAAGGGAAGAAACATGTTCTGGATAAATACTGGCCTTTGTTTCAAGACTCCAAGCC
CGCCACCATCCAGGGATCAATCCTCACCACGAGGACCAGGGGTGATGCCAACAAGGTGTA
CGTGAACCTTTCCTGGGGTGTTGATAATTTAGCTCTCGCAAACCTGTTCACTGAGCAAGG
ACCATCTATGACAGTGAGAACAAGTCAAGAGGGTTTGATTTTTGTCATGTATGGTTCCAC
AGAAGAGCCTGAGAATGCATTATCGAATCTCAATGGAGCTATGAGTTCTGAAACCCTTTT
TTCTTCCCCTTGCTGCTCGCGGCATAGCATTTGGAAATTGAAGTACAATTTGTCTTTCAC
GATATACTGAATTGATTTATCATTGTCCTGCAGGACTTGGATGATAGATCCGTGTTACGA
TACCAGCATCAAAGCCGCCTAGAAGCAATACTGAACTTTCACTTGAGATGTGAGTAGTTG
TAGTAGTAGCCCAAACTCTGGAATATAGTATCATCATTCCTAGATATGTAGTTGTAAATT
CTCTGCCCAGAGGTTTGAGCTATCACTCAGATTATGGGTTCAATGTCATGTATAGAGTCA
AGAAAAAACATCTTCTGTGCGTCTTCGAGTCTTTCAAAGGCAAAACAAATTACACGCGCG
CTGACGCGCACCAATTTACTAGTATATATTCAGGTA
>Z27kG1_06652
CAGTCGCCGGCTGATTTTTTTTCCTTCAGCAGCCGCAAGCTCTAGCTTCATTCTTCCTCT
GTGCGCTGATCGATCCTTATCCCGCCGCCCTTCCCTGAGATTTTTCAGGCGCCACCGCCC
TTGGGCTCCTACAAATCTCCTCTGCCGGTGCTCCAATTCACGAAATCGCGTTCCTGTTCT
TCCCAGCTGAGTTCTAGCCATGGTGCCGGTCGAGTTCCTCCCCAGCTTCTTCTTCTAGCT
CGCCCAGCCGAAGTTCCATGGCGCTCCTCTCTGCCGGCGTTCTCCCCAGCCGCGCTCTGG
CGTCCACCTCCGCTCGGCCGCGCGCTCCCTCCCTGCCCAGATTGCAGACCTCCCTCTGCT
CGCGCGCATGGCCGTGGAGGGCCAAATCCACACTGCGCTCGCCGAATCTCACCTCTCTCT
GCTCACCTGTGCCGTTGCCCAGCTCGCGGCGCTCTCTCCCTGGCGCGCTCGTCCGCCCCT
GCTCCACTGCGCCGAGCAGTTCCCAGCCGAGCTCCTATCCAGCCATGCCGCGCCCTCCCT
ACTCCCTCCTGCAACTCGGTGCCTCTCCCAGCTCGCTGGTCGTCGAGTCCTTCTTCTCCC
CAGCGCATGGATCAAGTTGTTGCCCCCAGCCATGTCTTCATCTCCCTCAACTGACACTTT
CTGCTCGGCCACCTGCCATGGAGCTCGCCCTGCCCCTGTTTCCATGACCGGCGTCCCCAA
GCTCCTCCCCTGTGCGTCGCGATTTTCCCTGGCGCAGCTCGCTCCCTGTTCGCCGCGTGC
TCTGGGATCCTCCCTGAACCGCGCCATGGCGACGTTGGACCGGTCGTTCCCTGCGCGCCA
ACTTCCCTGTGCGCGCCTCTGTTCCTCGTCGTGGTGGGGTCGTGGTGTGGCAACGTCGTG
TGCATCGCGACAGCCGTCCTGACCGCAAAGCAGTCCGCGCAATAAAGTTCGTCCGGCCGC
GACCTCGCTTTGCTCTACTAGATCAGGAGGCGCACTTCGTGCGCCTTGCAGTAATCATGG
CTATTATGAGGCAAGTGGTTTGTGGATCAATTCTTTTTATTATAACCAGAACCTGCAGAC
TCTGAATGATATATTCTTTTTTTCTCTCAGCACACATTTTATTAATCTAAGAAATTACTA
AAAAAAAAAAAAAAAAAAAAAAC
>Z27kG1_02945
ACCCACTGGCCAACTTCCCATGAGCCCTACCCCTGCATCATCACCGCGGCAGCCCGGTGC
CGGCGCCCGCGCTGGCGTGGCACGGCATGCCGCGTTCAAGGTCCACAGGGACTCCCACAG
TATACACAAGGCCACCTCGCCGCTCTCCTACTCCTTGTCCTCGATCAACTCGTCCATGTC
GTCTTCGTCCAACGCCGTAATCCCCAGCAGCGGCCACCACCGGCCGGCCCCGGCACTGCA
GCCGCCAGCGCGGAGGCAGATGCAGCAGCCACCGCAGCAGCAGAAGCACCAACCGGTAAT
CATCTACACGCACTCGCCTAAGGTGATCCGCACCAACCCGCGCGACTTCATGTCCATCGT
GCAGAAGCTGACCGGCCTCGACGGCCCCGGTCACCACGCCCGTGGTGCTGCTGGTGCTGC
GCCTGCGCCCCCGGCGGGTCGCATCAACTCGGGGTCGGTCGTCGTCCCCTCCCCGCAGGA
CGAGTCGTCTTCGTCTTCGTCCTCGTCCGAGAGCTGCGCCAACACCCACGCCGCAGGGCC
GCCTCCCTACGCGGACACGCGGTTGATGCCGCCGGCCCCGCCGGCCCCTTCGCTGGATGC
GCACTTCATGGCGCCCGACATCCCGCTGCTGTTTGCACCCGACGCCGCAGCATCAGACCC
GCAGCACCTCTGCGCGCCAAGGGGTCTCTACGGCCAGTTCCCGCAGGTGGACGCCGCGGC
GATCGGTCCAGTGATGTCGACGAACATGAACAGCGCTGCCACCAACGGTGGTGCCGTGTT
CTCCCCGTCGATGGTGGAGACCGTAAGAATGTTTCCGGGCTATAATTAGGCAGGATTTTT
TTTTCTTTAAAAAATCTACTCCGTGCATGAATCAGGCCTCAGGCGATGATGCAGCGATGC
AGGAGCCGTTGTTATGCGATGCGTGTGCAATAACCGGAGGTTCATTTTTGCTTGATCTTT
TTTTTCTTGTTATGGTTGATACCGTGAATGTGTAGCAGTAGAGAAATCAAAGAGAGGAAG
ATGATAGATGAGTCATGCTGCTCCTTGCGACATCTCAATACATGTTGCGATGGAGGTGAA
CCTCTAGCCGAGTTATATACATGTCCTACTACTAGTTC
>Z27kG1_09877
CCACCATGTGGCCCACCTCATCAGATCCTCCCCTCGCAACGAAATCACCGGATTTGGCGG
CGGAGCGCGATTGCCGCGCGAGCTGGTGCGACTACGGATCAGTCCACGCCTATATCTGTG
GCCATGATCCTGACTCCATCCCGTCCACTTCTTGGTACTCCTCGCGTCCACCGGAAGGTC
ATTGGGTGTGTGGCTGGCCAGAGTGCGCAAATTTCCCCAGCATCGATCCGCCATTGCCGC
CAGGAGTCCTCGACGTCGCGTCCGTGCATCTCTCTGCCTTCCCCGCCGACGAGCAAGCCA
AAGAGGATCCAGGGGTTCAGCAGGTGGAGACTGCTGAGCGGGAGCTCGTTGAAGGCAAGT
TGTGCCTTTGATCACTTCTTTTTACCTAGTCATGAACTTATTAATCATAATGATCTGCAT
AGGTTAATTTTGATGGGACCCAATAGGTTACCCTAGTTTTGCTATCTTTATACCTTGTTT
ACCACTGAATTTTTGGGTAGTACCTGCTATTGCCTTATGTGGTTTTTGGGTATGGAGTTA
CACATTATTCATGATCATACTTTTATTATTAGTTTGTTATTTACTGTTCATGATAAGATC
ATTATATTAATTGAAACATGGAGCGACCACCCGAGAAAAACAGTGCTACCACAAGGGTGG
TATGGGACGCCCTTGGCTGACTAACTAGGAAAGCTAGTGGAGGACTACATTACCCGATAG
GGGCAAGGGCAGTAGGGGAGTGGTTAGTGTGGGGAGGCCCTTGGGTTGATTTTTCTGCGA
TGGCGGTCAGGCGAGGGATCCCTGCATTGGAGCTTCCTAGAAACTGTAGCAGATTTTTGA
AGCTAGTGGAACTTTGTAAAGGCCTCATAGTGTTACCCTGTCTCGCTTCCTTGGTAGAGG
TGTATGGGAAGTCACGATCCCTTGGAAGATGGGTACAATGACTTGTGGGTAAAGATTCGC
AACCTCTGTAGAGTGTAAAACTGGTATACTAGCCGTGCTCACGGTCATCAGCAGCTCGGA
CCCTCACATGATTAATTTATGGAATTAAATTCAATTTGTCATTTGTATCGTATTAGGATT
TATTTATTTTTTTGTATACTATTACATTGGATTGGTATTCACTTACATTTAGTAACTGCT
AATAAAGTTTTGACCAACTTATAAAAGCAATGCTCAGCTTTAACCCTTATTTGTTGATCG
GCCTTACACTTCACATGAACTCCCACCTTTGGTGAGTTCTTGCACATCATTCCCCACAAC
TTGTTGAGCTATGATCTTTTGTGAGCTCACTCTTGCGATATATAAACCCCCCACATGTGA
AGAGCAGGTGGTCGAAGAGGAGACGCCCTACAATGAAGCATACAAGTTGATCTAGGTGGC
GTCTCTGAGTCAGCTTTGTGGCGCTAGGGAAATAATATTTAGCTTGCTTTATTATTATCA
TTTATTTTTGTATGACTTCCGCTATGTAATAATTATATTTATGACATTTATCTCTATACA
CTTTGTCATTATATGTGA
>Z27kG1_23613
CTTCCCGACCGCCTCGACGCTCCAAATTCACCGTTTCACACGTCCCCAGCAATGTGAATG
GCTTTGCTGCTGTCCACACGGGCAGGGGCAGTGCAGCTCGCCACGTCATCCTGGATCCCC
GTGGTCGCCCCCGACATGTTGATCCGTACTGCGACCGTATGGAGGAATGCCGCCGATGGG
AGATCTCGCGACGCGCAGTTCTTGTTTGTTTGTTTGTTTCCAGGCCGGTCTGCAGCGGCT
AGCGACATTATATTGACCCGTGACCTCTTCTCGTTCAGCACGGCTCGGAGCATGGCGGCC
GTCAACGCAATCCGCCGCGCGCCTTCGCACGACAGCGATGACGTGCACGCACCAGCAGCA
GCGCGATCGCTGTCAGCTGGAACGCGCCGCCCGGCCCGGTCGTTGTTGAGCATTTTTTAC
CCTTTCCAGTGGAGGAGGAGCGGGCGTCACACTGATGAGGCCATTTTTTTGATGTGCAGG
TGACGGTGTCACGGTACAGCTAGCTAGTCACATGCGTGTTGGCAGCGGCTGCGGCAGTAC
GACAGATCGAGCAGCCGAATCCTGCAAGGGTGCCGTGCAGTGCAGAGGCATCCGGCGCTT
TTCTGCAGATTCGCGCAGCGCCCTGCGGCCCTGCCCCCGTCACCCGGTCAGGCGTTAGTG
CCACTACTCCAATGTCCAATCCGATAGGCTTTTGGAGCATCTTCACTGGTTCCAAAAAAA
AAACAAATCTTTCTAAAATCAATTTAGAGTGCTGTAATTATCAGCTATGCTCAAACAGTT
CTTTAGATGAGGTCCTCAAAGGTACAAACTTTCTAAATAAAAAAAAAAAAAAAAAAAAAA
AAAAC
>Z27kG1_15367
GGGTTATTATCAACCCAGTTCATCCATCACCGACCGGCGTCACCACTTGCCAGTCACCTC
ACCACCATGAAGAATCCTTGGCTCCTATTCCTCGCCCCCTTCCTCTTAGCCGTGTCGTCA
TCGCTGCCTCATACCGCCGCCGTGCCGCTGCGTTTCCCTGCCGCAGGGCGGTCGCCTGTC
CAGTGCATCGGCGACGGCGTCTACGCTGCTAACAGCACCTACCAAGCCAACCTCCGCCGC
GTCGCCGCCCTCCTCCTAGCCGAGGTGTCCGCCTCCCCCGGCCAGTTTTACTACACGACC
CATGCCGTCGGGTACTGGCCTAACCGGTTGCTCGCCAGCTCCTTATGCCGGCGCCGCGAC
GTCAACGGCACCCACGTTGGCTACCCCTGCGCCGACTGCATCGCCGGGGCCTTCCTCGAA
ATGGAGAGAGCGTGCCCGTACCGCAGGGAGGCCTTCTATATCGATCGCAACTGCAGTGTC
GAACTTGCCGAGATTCGCATCTTCGGGACTGGCGGCATCTTCCAACGGAACATACTGATA
CAAGCCATGGCTTCGGGATTGGTACTTCAAGCAATTGGATTTGCTTGGCTTTTCTTCTTG
CTATTTCAAGAATGGCGCAGCCGGAAAAGAGGCAACTTGATGCATTCCACCCCTCTTTTA
TCTGGAGATGAGAATGTTGGCAACATGTCTACCAAGGCGTAACGGCAAATGTTGCATACT
TGCATGAAGGGATCGGATTTTCTCTCATCAAGGGAATAAAGATTAAAGAATGAATACTTG
CTCTCCAAATTGCAGGCCTTCAATTCGGTCGTTTAATTTCAAGCCAGCTGAAATGTTCAT
TGTTTTCACACATTCTTATGTTTTCATTGGAATTTCATTCCC
>Z27kG1_17380
CAGCCGGCCAGTAGGTGATGCCGCCCGCGGTGGCTAATCGGGTGCCAGCAGCTTCATGTT
AAATCAACCAGCCGCCGCTCCCTTCTTCCATTTCCTGGCCGCCAAGCTTCCAACGTACGC
AGCCTGCTCGTCTTCCACCTCCGGCCATCTTCCTCCCTCTACCGAGCTTCCCTCCCCACA
GCAGCAGACCACCGGCGCTCCCTGTTCTTCTTCCCCGTGGGCGCCCCCCCTTCATCCAGG
CAGCAGACGACACACGCACGCCAGGAACGCCCGAGCTCTCCATCTCTAATCCAGCGCGCA
GGGCATTTCTCAGGGTCCGAGCTCGAGCAGCCCTCCCCAACCAAGCTTCTCCCATGGCGC
TGCTACCTCCAGGATGGAGCTCGACACCCCAAAGGTTGGAATCCGACCCTCTCTCTGTTC
CCCTCAATTTCAAGCTCCCCTGGCGTTTCTTTTTGCCCTGCAGAAATTCCCCCTGGGCGC
TGGAGGCGCCAAGCTCGCGCCGGTGAGCACCTCCCATGGCGTGGCCATCTCCCTGCTGTT
GCCAGGGCCGACGAGTCCAAGTCTTGTCTCTAGCCTTCCTTGCCGACTATGGCTGCCCAG
CAGCTCGTCACCTCCCTCTCTAGTGCATGCCCCGGCTGTCATTTCCCCACGCCGAGCGTG
CCCTCTCGCCATCCTTTGCCTTGCTGCTCGCAGCTGAGTTTCCTACTCGTCGCAGCTCGC
GCACCACCTGTTCGACGTTATGCACAGTAGCTGCATGTCTCAGATTATCGCAGCAGCGAG
CTCCTTCGCCGGCGCCTGTCCACAACAGCAGTCCCGACGCGACACTGTGACCCTTGGTGA
GGCACCTTGCTGTCCTAGCCGCTGGATCGAGCTTTGTCCCAGCCCGCAGCTTGCTATCGT
CGAGTATTGGGCTTGCCGTCGATGTCGTGCTTGTCATGCGCAGCAAGAACCACAGCGCCA
CGACTTGTTCCAGCTCGACGAGAGCAGCCACATCGTCGTCGACCCGTGCCCTTGTCGTCA
TGCCTCGCGCATTCCATGCTCGACGAAAGCCCCAAGCTGTGGACAGCATGCGGACATGCG
CGACACGAGTCGGCCAGGTTGTTCGCTTTAGAAAAATTGTGATTTCGTTTTTATTTATGA
TTCAGTCGATGGCGTGAATATGTGCGTGAAAATATAATTGTATGAATGGACGTGGGTAGA
GAAAGAAGACGAAGTACAAAGAAACTCGTATGTTTTTATATTTTGATAAAAAAATATGCA
ATGCGTTGTTTGATGCG
>Z27kG1_06665
GCATCGCCGCAGCAGCGTCAAAGCTCGCACCGGATCACTCCGGTTCCAGCAGCCCCGGCA
AGCACAGCCTCAAGAGGCAGAGGTCGCCGCCGGACAACGAGCACGGAGGCTTCATGCAGA
CGTTCTACGAGGCGATCCGCGAGAACCCTCACCGTGTCGTCCTGATCGATGGCGTCGAGC
ACCACTCGAAACTACAAGCCGGCATCATGGGTTCCATGGAGAACGGAACTGTGAGGGGTT
GCGATGGTGGTGTCGTCAGCTTGGAGGACTCCATCGTAGTGTGCTGTGAAGCGTTCGAGT
CGAGATCGTTGCCTCGGGTTTCTTCATCCCCGCGGCCTGTGAAGCAAATGATTACGAGTG
ACGTCGACAGCAAGGTGGAAGGTGATGACGCAGATAAAGGAGTCGTGCCACATTTCAGCT
TGGATTTGAATACCTGCGCCATTGACGACGGCGAAGGGGAGGAAGCGAGTAGTTCTTGGT
ATGATGCCATGGAGATCCAAAATGATGTAGACGGCGTTTTCTTCTTCTAGTATTATTATC
TGAGAAATAATTAAAGTTTTGCTTC
>Z27kG1_09201
CACCACCACCGCCAGGGGATATTTCCTGGCCGATGGCTATCTTCTGGAGGATGCGACCTC
ACAGTGTCTCTACCTCCCTCCCATGCTTCCCATGGCCACCGTGCCCCTGGTGTTTTCCTG
GCCGCGCCCTCTTCCTCCTCGGCGCAGCTCTTTCTCTCTCTGTTACTCAGCTCCCCACGC
GCGCCTGCATCCCTGCTCGGATTTTGTTCGTGCCGAGCTCAATTTCTGGCCATGCACGGG
CGCAGCCGGAAGGCGCTGGTGGCCGTGGCCGCGATGGTTGGGGGCCGGCCGTCGTGTGCC
CCTGCAGCGCACCCTCGTCTTCTCCCCAGCGTCCGGCTGCAGCCCAGCTCGGAGTTTCCT
CCGTCCATCTCCAGCTCGTCGAATCCCCTCTGCTCACACATGGCGCTCAGATCTTCATCG
GCCATGGCGCCTCGTCCTCGCCTCCTCCGGTTCCTCGCTCCATGGCGCTCGGCTGCTTCT
ACTCCCTCCCCTGTTCGCCCATGGAAGCCGCGCCCTTGCCGAGATTCTCCCTGCGTCGCG
TTCCGAGCTCCCGTGCTCGCGCGCAGCCCCATGCGTCGGCTCCAGCTCAGCCACCGGCCC
ACGTTTTCCCCCAACCCTGGCGTGCATCGCCATCCCTCGTCAGCATGGAGATCCTCTTGT
GGCTGCTCCACCTCGACCAAGGACGCAGCGTCTGCATGACCCTCGGTTCTTGCGTGCCTT
GGATTTGTGGCGCCCCTGCCTCTGCTCCATTTTTCCCCTGCTCGCTGCAAACAGCCGAGC
AGCTCGGCGCGAAGCTCCCTCGTGTACGCACCCAGCCGGAGTCCCTTCCACCCGTGCAGC
TCCCTGTTGCGTCACTCGCCGGTGACGGTAGGGCTGACCGTTGGCAGCTCTCCATCCTTT
GGTTGTGCTCGCTGCTGGCCCTGTGGAGAGCTCCTTGCTTCATCCTCGCCATGGACACCA
TCCTGCACGCGCACGCCGGTTGCTGTCACTTGTGTCAGTTTGCCAAACTTGTAGCTCTAT
ATATGTCGGCGTTTCGAGACCGGGGTCACTAGACCGACGAGTGAAATGTCGCCGCGTGCC
CCAGTCTAGATTGGTCGGCACGAGACGGAGCGCGAAGGGGGAAGGAGACGGGCGTGAGAG
GTGGAAATCCCGCGGCCTTCGTGTTTGTCCCGCGCCCAGGTTGGGTGCGCTTGCAGTAGG
GGGTTACAAGCGTCCACGCGGGAGGGAGTGAGCGGCCTCACGCGAGCGCCTGCCCCGTCC
TCTTCCCCGCGCGGCCAACCCTCTGTAAGAGGGCCCTGGTCCTTCCTTTTATAGGCGTAA
GGAGAGGATCCAGATGTACAAAGGGGAGTGTAGCAGAGTGCTAACGTGTCTAGCGGAGGA
GAGCTAGCGCCCTAAGTACATGCTATCGTGGCAGCCGG
>Z27kG1_09218
CCTCCTCCTCTCCCCCTCACTGCGGCGCATCCACATCTGCCAATTTCTCCACCTCCTCCT
CCTCGCCCCTGTGCCTCGACATCTCGCATCCGCTCCATCTATGGAAGGCCACCACGCGCC
ATGGATCGCCGCTCTCTACCGCCACCTCAATTGAAGGTTCACCGCTCTCTACGCGGATCC
GCCACCTCCTCCTCGGCCGCCGTCAATAGAAGGTCCCAGATCTCCTCTCCCATTACTTCT
CTCCCCATTACCGCGCTCGAGGTCTGCCATTTTTGGAGGTCCGCCACTTCCGCCTCTGCT
CGCCGTCAATGGAAGGTCCTAGATCTCCTCTCCCTATTACCGCGCTCGAGTCAGTGGGAG
GTCCGCCATTTTTGGAAGGTCCGCCACCTCCTCCTCGACCCGCGGCAAAAATGGCGTGGG
AGATCCGCCACCTCCTCCTCGGCCCGCGGCAAAAATGGTGTGGGAGATCCGCCACCTCAC
CTCCTCCCATTCTCACGCCCGCGCCTGATATGGAAGGTCCGCCGAAGGGACTCGGACGTC
GAGGCCATGGCTGAGCCGCACCCCTTCTCCCCCTGCCTCGCGCGCGGCGGCCGAGATGGT
GTTGGCTGGGTTGTTCGGGATGGTGGTCCTACCTGCCCTCCCTGCTATCCTCGCCCCAAA
TCGACGAGAATCATGCAGCCCAAATCTGAGGTGGAGGCGCCTGCACTGTCGATGGAGGTG
TCGAGTCTGCGGTGGTGTCTGTAGATGGGAAGGCATGGTGTGCAGCAGCAGTGGCCAGGT
GGTGTCGCTGAGCCTGTCCTCCTACGGGCTCACTAGCACGCTCTCCACGGCCATCGGGGA
CCTCACGTTCCTACGTATGCTGAACCTGAGCTCCAATTGGTTCCACGGGGAGGTCCCAGC
GACCATCGTTCGCCTTGCGCATCTGCAGGCGCTAGACCTGAGCTACAACGCCTTCACTGA
ATTCCAGAGATGCAATTCCCGAGGCCATGGAGCAGCAGACAATATCAATTGCCAAAGCAG
CCATTACAATAGTACTCATTTTAGGGACTTCATTTCTTGCAGCTGCCAATCCAATTACAG
GATGCTATGACGCTCTTAAGTGATCATGAACTTATACATTGAAATAATGGTGGGCCTCGA
GAGGCCAGGAGGTGGAGAGGAGTTCAACAAGTACTACATCTTGTCTGCTCTCCTATCCGT
GGATTGGGTGCCTGAAATATCCTATAGATGTCTTTAGTAGAGGATCCAAATAATGGCCTG
CAAGGTTTATTGAATCGGATCGCACAAAACTCCATCTGCTTCAGAATTGAGCTAAGCGCA
TCCTAACATCTTGACTCCTATATCGATCAATTATTTTTGTTACACATTTGATTCTTTAGT
TTCGTAGAGGGAGGAACATCGTGGGATGCAGGCCCCACGGAACACCAGATATTTTGAGGT
AGACCGCGGCGAGGTGCCCAAGGGCAGCGCCTAGATCTTCTTCTGGATGGTCAAGTTCTG
TAACGACAATGTGGCAGAGGAGATGCCCTGATCTTCGCTGAAGGATGTATGCATGGAATA
GAAGTCAGATAAATCTTTTGTGCAACAGGCTGAAGTCATTCTTGTTGATGGGAAATTAAC
AGAGGCTAAGGCTAACCAGCTTGCTAAGGTTTAAATGCAGGTTGGAGAACTCCCTTGTTC
AGGCTTTTGTCTTTCTTCTGCAGAAGGAGAGATGACGTGCTGCATGACATGATGGCATGT
GAGGCAGCAACCTCTTCTCCGCAACCCTTGTCATGGCCTGGAGTTGGTGTTCTAGGAAGG
AGCACAATTTTATTAGGGTAGCCACCAGAGTTGAGGTCCCTTTTCAATGGACGAACTTGG
TGCTGTGGACGACATCTGCTATTGTAGCTAGGCGCATACATGTTTTCCTATAAATGCTAG
CTCTGCAATCACCAAAGGAAAACACAAGAGTACTCTTGGAGGAAAGTTTAGCATTCAGTT
TAACAAACCTTACCAACTCATGCCTTGTTTGAATGCAATAATGCATGTTATGTTGCCC
>Z27kG1_14762
GGACAATAGCGCAGGCTCCGTCTTCCCCACCGTCTCTTCTTCTTCCCCCAAGCTCGTCCA
TGGCCACCTCCCCACCATCTCCCTCAGCACACGCCGAGCTCCCCTCCGATCTGTTCAGAG
CAGGGAGCAGCAGCTCCCATTCCCCAGCAACATCTTCCTCATCGGCGCCCCCTGCTCGGA
GCCTCCCATGGCGCAATCGCCCATGGCCGAGGTTCCCCCTGCTTGGCCTCGCTTCCGTGG
GCACTAGCAGCAGAAGCTCCCAAGCACAGAGCCGTTCTTCCCCAAGGAGCGGGCGCCATT
TCTCCCATGGCCGAGCTCACCACCTGCTAGGACAAGCCGGACCCCTCTGCTCCTCCATGG
CTGTGAGCTCAACGTCCCCTTCTTCCTCCTCTAATGGGCAGCTCGACTCCCTCTACTCCA
TTCCCCCACTCGGCACCCAACTTTCTACAGGAGCTTGCCAATGCTCTCCTCCCCCCACTC
AGCACTCCTCTTCCCTTTTCTCTGTGATGGGCGCATGCAACCGTAAGCTCCATGGTCAGA
TCCCTGTCTTCCCCATCGACGCTAGTTATTCGAACCTGCACCCTGTCAACTTCCCCAAGG
CAAAGACTCGGCGCCCCCTTCTCTGTCCCTACTCCTCCCTCTATGGATATTCCCATGGCG
TAGTTCCCCAGCCAGCTTCCTGCCTCCGGCAAGCAGCAATTGTTCCCTGCTCGCGAGCTC
GCCGCCAGGACTCCCAAGTCGCTGCATGCCCCTGCCCAAGCTCTAAATCCATGGCTGGAA
TCCTCACCGGAAGCGACGCTAGCCGCGAGCCTCACTGCTCCTTGTGCATAGTTGTTGTTG
TCCATCGCCTTGAAGTTCCTCCGTCATCGTGCTGCTTCTTCGCCTCTCCTCCATAGCACG
CCCTCCCCTACAGCTCACCATCGATCTCCATTTTGGATTGTTGTGGCCATGTGAATGGGG
TGTTCGACGAAATGCTAAGTAGGGCAGCGAGTCGTGGAGAGCATCATCGATCTTGATGTG
CTCATCATTTTCTCATGCAACCCCGCCGCCCATGCAGCTCCAGCACGCCGATGACGTCTC
CCAACTCGTCCCTGCCTTGTCCATCGCTGTCCCATGCCTCGCTGTGCTACGCTAGCCGCA
GCAGCACATTACCCCTATGTCTTACCCTTGTCGTGCTTGCGTGCTGTTCGACAAAATGCC
CAACAGCAGCATCCCGGTGTCTAGTGTCATCGCTTTTGGTGCCCTGCTCCATTCCTGCCT
GTTGACGCTATCCTTCCGGTTTTTTTTGCCACACAAAACAGCAGCCGCAACAACTCCTCT
ATGGCGTGTGCTCCACCTTGTTGCGTCGTGGTGCCCGTCGTGCTCCTTCGGCTTCGCTCT
GCTCTCCGGTACACGTTGGCACGTTCATCTCCACGCCATATGTGCAGCGGTATCAACCGA
GTTGTTTATGGTAAGCCGATTTGTTGTTTCGGGTAGTGTTCGATTAACGGATATAATATA
TTTTGGTAATCACAATGATTCTTTATGTGTTGC
>Z27kG1_04726
GCGCCGGCGCCCTATCTTCCGCTCCTTCCGTTCCTTGCGCTCGGCGCGCAGGTGGCGGCC
CCATCTTTCGCTTCCTCCCTTCCTCCGCCACCACTCACCCCTTGATCCGTTCTGCCTCCT
AAATTTGGCGTCACCAAGCAACCCCACTCATGCCGTTCTCAAAACCCTACCCGACCAATC
CGTCCAATTCCAAGGCTGTCGGCTTTGCGTTATGAGCGCCGGGTCAGGGGAGGGGCGGAG
GATCAGATCAGCAGCCGCACGAGCATTGAGCGATATGGCTTCTATGTAGGATGCAACTGG
ACATCGCCGTCCACTCGTCTAGCTATTGATGCTGAAGTCCCGATGCTTCATGCCACCGCG
ATGGTGGCTGGTTGATCTCCGATATCAAGAGGAGGGAAGAGGCACTGAAGAATGGTGCAG
ATCCACATTTGTTTTTGCATAATTGCTGCCTTAGCTCCACCAATTGTATTTCATGGGAAA
TCATTAACGTAAGTTTGCCACTCCTTTTATCTAAAGTAATCAAAGTCATTAGTTATTATG
GGCTTGGGTAATGTGAGTAAGCACCATTGCATAGATAGCCAGTGATGTTGGCTGCTGGAA
AAGGAGAAATCAATGAATTATAGATTGGGATCACAGAACTTCATAGAGGAAACTAGGTTG
ATTGTTCAATATCTTTTTAAGAACACTTAGTATCCTGGATAATATGTGAAACAAACAATA
TGTGAAACAAATAAGTATTTAACCAGCCGCATAGAAGCATGTTTGCTTTGTGACCCTAGA
AACCAGCCAGGCACAAGCAGCACCTCGACCCCCTCCTCGACCAGATGACTACTGTCTCGA
GGCGTACAGTGGCCACTCACCTAGCGGGTGTGTCTAGCTCGTCATCGGTCTCCAATGCCA
CGTTCGCGCTACTACTCCAATCATTGCTGACCCGTATGATCTCCACTGACTTCCACAAGG
AGTGCAGGCACCTTCGGTCCCATCCGCTGTTAAGGAGAACACATGGTTATGGTGTTCCAC
AGACTGGCATTTTATTCATTCATTGAAAGGCTTACCTCGCTTATGGTGTTCCACAGAGTG
ACATGAAACTATTTTCACTTATGCAAAAGATTTGTGCATTAAGAATATTTTTTATCAGAG
TTCACTCGAGGAATGCAAGAATTAGGATAGGTAGATTAGATCTTTTTTATTGGTGTATCC
TGAGTTTCCTCTAATAAGAATCATGTGTCACCACCTGAGTCAATTTTACTAAACATTTTT
TTGCTACCAGCCTTAAATACATACTACAAATGCTGATTTACCCT
>Z27kG1_13152
TTCTGCCCATTCCACTCCACTCCACTCTCCCGTGCCGAGCACCTTCTTGAGGGGACCCTT
CACGAGCAGCCCGCGCGCATGGCGTCGTCCTCCGCGTTCGCGCTCGACTTCCTGCGGCGC
CTCCTCTGCGCGCGCAGCGCCGGCGACCGTCCAGACGCCGCCGCACGCCACACGTGCGCG
CCGGAGACGGACGACGAGCCCACGAGGAGCCCCTGCATTGTGGCCAGGCTCATGGGCCTG
GACGCGATGCCGCCGGAGGCTTCGCACGCCCAGCCCCCGCGGACGCCGCTGCTGCGGCGC
AGCCGCTCCGCGGAGGGCTCGCCGCGTCAGTGCGAGTGGGACCGGGACAACACGCAGCCG
CCGCTGGCGGTCCGGGCGTCCGCGTCGCTGCGGGAGAGGCCGGCGTACCTGCGGCAGGAG
AGCGACGAGTTCCTGCTCCTCAGCTTCAGCCCCGATGACCCGGACCCGGACCCGGACCGG
GAGCGCGACGTCCGGGAGGAGCTCGAGTTCCTGCTCGCCGCCACGGCGGCCACGAGGCGC
GGCGGGCGGGCGAGGTCGGGCGCGCCGGGGGGTAAGCGGGGGCGGAACGGGCGCCGCCGC
AGGCTGCGGTTCGCCGGCGACGACGAGGCGGAGTCGCTGTCCCCGGCCTGCGCCGGCCTC
CGCAGGTGGGCGGACTGCGACGCGCACTACTCCAGCCCCGTGTCTGTGCTGGAGGCGCAC
GACGAGTCGTCCACCACCACCACCACATCGTCTTCCTTGGATGAGGTGGAGCACGCGGAG
CCCTGCTCCGCTGCCTCAGATGAACCTCAGACAACACTGGAACATCAGAACTCAAGCAGG
AAGCTGCACCTGCACCCCCCGGACCTCGACCAGCCGGGCACGCCGTCGCCACCGCGAAGC
TCCTGCCACGTCTCGAGATGCTCAGACAGCGAGAGGAGGAGGAGGAGCAGGAGAGCGGTG
AGCGAGGACGAGGAGGTGGTCACGCCGGACGTGTCCGTCGCCTGGCAGCCGGTCTGCAGG
CTGGTCGAGGAAGGTCTGAGGAGCACGGAGTGGCCGTCGACGCGGGACGGCGCGGACGTC
GTCGTCGTCGCCGAGATAGAGTGCGGCGTCCTGGACCACCTCGTGCGTGAGACCGTGGAC
GAACTCCTCCGGGGAGCGTCTGGAACCGCACGGGCGCAGCGTCCTCTCCCACTCCGACCC
GTCTCGAAGACACAGCTGGGTGGGTGGCAAGAACGTTCGGACAGGACGAGCGATCGGATG
ATGCTACTGAACGAGCGAGAGGTTAGATTCGTATGCTGTGAAACTCTCAAATGCGACCGT
AGTCTGGTCTAGGTTTTTTTCATCAAGATCGCTGAAACAAGTGGATATGATGCAAAACAT
AGCAGCCGGCGTAGGTACAGTACAGACTACAGATATTGCTGAACCTGGAGAAGTACACCA
GGATCCGCACTCTCTGTACTGCCAAGCTCCGAACTCTGAAACTGTACATGAAGATGAGAC
TCCTTGTACTAGCACCTGAATCTGAATGAAGTTAAAACCAAGTTTCTGTGACGAAAATAA
GCAACCTGTATACTTTGATGTATTTCTTTCTTCAATAAAAAAAATGTTCGGC
>Z27kG1_11384
TGCCTTTTCCTCACGACCTCGCCGCCACGCTCGCGTCTCGCCGCTGATTGCGGTCCCCCA
TGGAGTCGTTGTTCCATCGTCTTCCTGTATTTGTGCTGCTGATATGTGTAACTTGTGTTT
CTCCAGGTGAAGGCGGTCGAGCACGCGACCGAGATGGAGGCGACGGTGGCTGCCGCGGAG
GCCGAGGAGGAGGAGGCTGCTGCTGCGGCTTCGACGCCGCAGCGGTCTGGGAGGAAACGG
CCCCGCGCGATTGGGAGTGGGCGGTACCGCTCGGTCTCCAGGTTCTCCCCTGCTTTCCTC
ATCCTGCTGCCGCTTTACGTTTTTGCTTTTAATCGCTGTGACAGCATAGCACTCGCCTCG
TCTCGCTGTCGGCTGCCGCTGGTGATCCTGCTCCCTGTGGCATTGGCCCTAGCCAGCAGG
CAGGCAGTCGGCCAGGGACGGATGGACGGAGACGACGGATGGAAGCCGCAGCCACTAGCC
AGCCACACCGCAGACCGCGCATGCAGGAGAAAGAAGCGGTGTTTGCATGGACTGGGATTG
CCGACTTGACTGCGGATTGACGGGGACAGGTGGGAGCCAGAACCGCCCGAGGACCCTCTT
CTCCTCGGCCAAGTGACCCACACCGCAACTGGAACCCTCTTCTCCTCATCCGACGACAGT
GGTGGCCACTGCTCCGGCCAGGCATAGCATAGGCAGCCTGTAGCTTCTTCTACGCCTAGC
CATGGCCTGGCAACCTGCTACTCAAGAGCTCCTCCTGGTTACACAAGCCAAAAAAGGTAT
CCCATACCCACGCTACTGCCTACACCTACGAAACCTGCTTATCCTGCTGCAATTTCTGCT
TAATTCGTGGCTAAATTCAAAGAATGGTAGTGTGAAGTGGAATCAAAATGGGAACTGGGT
GCAGACTGCCTCAAAGGATCAGATTATTAAGGATTCTATACTATCTATGGAGATGGCCCA
ATCCATCCTTATGATCAAATGATCGATAAGTTTGTTTTCTGATGCCAGTAAATTATTGAT
TTTGGTCCATTTGCTAATTCATTTTGCAACTGTATGACATTAGATCCATGAAAGAGCAGC
AATCCTTCTGAGGGGACGTCGCTGGTTAGATAGTTATTACAGTATCAAGATTTTTATATG
TTCCTTTACATATTTTAAGGTTCACAAATTGATACAGGTTTTATATGTAGCAGTTCATTT
GTTCACTGTAACCATACATGTAAACCATAAGCAAATGTAACATAGGAGATTGTTATATAA
AGAGACTTTTGCAGCC
>Z27kG1_22720
GTGTGTTCCTGGACTCCGTTGTTCAAGGGAACTGTTAACTCGTGCTGCATTTTTTGGACG
ATCCGGTTTCGTAGTCCATGTATCCAAACTCTTTTTCCCTCTTCGAAGTTTTTTTGGAAC
CCTTCGAGCCCCGTGGAAGGAATTCAATCTTGCGAACGGAACCGCGGATTTATCGTGATC
CACAAGACCGCAACCCTCGTTAGCCGCGGATTTATCGTGATCCAAAATTTCGAACGAGAC
CAATTCTCTTGAAAATTTCAACCCCCATCCGCGAATCTCTCTCTTTCCAAATCTCGCCCC
ACCCTCCAGCCCTTAACCCTTTGCGGTGATTTGGTGCGCAGCTCCACCTGAGAGATACGG
GCTCGCCGCGATGGAATTCGAGTCAGCGGCGCGGCGGCGGCAGCGCAGACTCTCTTCGCC
GTCGTTGAGGACCCACCTCACGCCGGCTTTTGACGCCGTGGCCGGTGGGGAGGGCGGCGT
GTCTGGGTACTCTTCATCGTCGTCTTCCAGCGGTCTCGAACTCGGGTTCGACGCCTCTCT
CCTCCGCAACCGCCGCTCCGGTTTCGCCGCCCCCTCGGACCTGGACAGCCGTGTCCTCCT
CTACTCCCCGCAGTCCGTGCCGCCGCAGATGAGGGCGGCGTACCTGGCAGCGGATGATGG
GGTCAGGGCACCTGGCGTCAACCACTACGGATCCAAATATGAGGCTGCCCGGCTTACTGG
CGCGCCAGGTTTTCAGGGTTCAGAAAACCACATTTCTTTTGCCTCCCCGCCGCAGACAAG
TAGCAATATTCCTACTACAGTTCTGGGCGCCTCCACCTCCACCAAGCTTCCTGCTGAACT
CCAGTTGCCAGAGGGCAGCGTCGTAGCGACCAATGCAGAGCTCAAGACGCCAGGACCAGA
AGCTACGCCTTCAACTCTCAAGCCATCTGCTAATCCAGAACCACGCGTGGATGGCGATGA
CATCACTGATGCTCTCTACGGTGACCATGGTCATCGCAGGCTCCCTATTTTCAGGGAGAT
CTGTCCAGATTGAGTGTCAGCCTCAGCATTCTCAACGTCGCTGATGGATGCATTTCGGCC
CTAGCTGTATATTCTGTTTATCTATCTTGTACCCAGGGTCTTGGTAGCAATTACTCTGGA
GGGTCATTTCTAGTTTCCTAAAGGAGAATCTCTCTTCTCTTGATCTATTCATAATCGAGA
AAGCTATGATATAATTTACTTGATTAAGCCAGCAATTGACCGTTTTGCTTGACGTTGGTT
GTAGATGAACCTTGTCATATATATGAATTGAGCCTTGGTTTT
>Z27kG1_06660
GGCAGATGCTGGGGCACTCGATTCCCTAGCGCCCAGACTTCCTTCTTCTCCCTGAAGCTC
GCCTAGCTCGGCCGTCCTCCAAGTTTCGCCCAGCCCAGTCGTTCCTCCTATGCTCGGCGC
CGGATTTCTGCTCGCCCGGCTCTGCTCCTTCGCGGCGGCAGCTTGGACCAGGAGCTGGAC
ATCACGTGGGGCGACGGCGGGGCAAGGCCCTGGGCAACGAGCGGCTGCTGACACTGTCGC
TGGACCGGCTGGTGTCCTGCTCCCTCAAGCCGACAGCTTTATCTCTGCTCGCCCCGGCTC
CTCGCCTCATCCATGGCCGAGCGCCCTCTGCCAGCTCATGGAGCTCCCTCTGCTCCTCTG
CCGCGCGCTGTCGGAGCTCCCTGCGCTCGCCCATGGACGCACGCTTGCTCTGTCCTGAGT
TTCCTTGCCGCGCGCAGCAGTGCCCTCTCCCTGCGTTGCACGCTCCTGCCCAGTTTCCTG
TGCCGCGACCTTGTCGAGTTCCATCCTTGCTTCTTGCTCCCGGCTTCTTGTCTCTTCCTT
GGACACCTGCTCTACTGCGCACCAGGATGCGATGAGTTCGGCTCTGATTCTTTTCCAGCG
GCGCGTAGCTCCTTCCCTAGTGTTGCGCCCTTTTCTTCTGCTCGGACCTCGCCATGGAGA
TTCCTCGCCGCACCGAGCGCCGTGAAAACCCTGTGCTCACCATGCCGATTTCCCCTGCGG
CAGCTTTCTCGACGTCCATTTCCCTGCACGCTGTGTCCTGCTCGATTTGCCATGCCACAT
CGCGTCCCTGCACCCAGCCTTTAGCTCAATACCTATGCTGCGCCATTGGATGCTGGTCGA
ACTAGGGACATGCTTCCTTCTCTGTCATTTGAACAGCAACCCCTTTGCTCCTCGCCATTG
CGCCGTCGTTGCCTACTATGTCAGGACACCTCCCCTCGTGCTCAGACGCTCATCAGGGAA
CCCGTCGTCGACAACTTTGGTTCTACGTCGCCGGATCCGTGCTTCAGACAGCAGGTACGT
TAATTAATCGCGCGATGCGGAAGACAAGCCAAGTCGACCCCAAGCGCGGGCTACTCCGCA
TGGTGAAGCTGATGGACAAACCTGAAGATGGTCGTCAAGTGGACGTCATCTAACAAACAC
TAACATAGTGTTTATTCCAGGGTTTTATTCCCTGTTGTTTTTCAGGATATAACTTTGTGC
TGCTGTGATGGTGTTAAGTGCCGGTGGGCTCGGCCTTCTTATATAAGTATACCCCGTCTT
TATCTTCTTACTGAGGATGGTCATTTGAGCTAGCATATATTTCAAACTTATACTTTTGTA
ATCACTCCGATAAAATATTATAAAACTTTTGTAACCTGTAAAATTTGGTAGTAAGATTTC
CGCTGCAAC
>Z27kG1_15209
CTTTCTGCCAATCGCCCATAGCACCCAGCCGCTTGGCCTCCCTGGTACTCGCTCTCCCTC
AGTGCTCTGGCTCCTGCTTCCCTCGCCAGCGCGCTCCAATCCCCTGCACGCGGAGCTTCT
CCTCTGCCAGTGCTCCTCCATGTGTGCACGGTCCATCGCTCTCGCGTCGCTCGGTCTGCG
CGTCCCTGCGTCCGGATCCTCTCCCTCCAGCTCGGCGCCCATCCATGCTGCGTCGCCCTC
TCTCTCATCTCCAAGCCGAGACCCTCGCCGTGAAGCTTCCATGTGGCCGCGCGTACTCCC
TCTGCTTCTCCCTCGTGGCGCTCAACCTTGCCGAGCTTCCTTGCCATGGCTCTTCCACAG
CCCGGCTCTGCCCCATCGTCGATCGCCCATCTCCATGGTCGCGCGCCCTCCAGTTCTATG
GCCGTGCCGCGCGTCCTGGAGCTCACCGCGCCCGGCCAAGCTCCCCTGTGCACGCCCAGC
CACTCCTCTCTCCCTTGCAGCGCGCGTCCCTCTGCTTGCCAAAGCACCAGCTCGGTCGCT
CCGTTCGTGCTTCCGCGGAGGCCGCAGCTCTTCCTCTGGTGCGCGCGCCCCATCTCCCTG
GTGCTCGGCCAGCTCACCCATGGCGCGCCGTGCTCCTCTGCTCTCCCCGCCGGCCCGAGC
TCCCTATGGCGTGCATCTCCCTGGCAAAAGCTCTCTCTTCCCTCTCCCATGGCGCGTCTC
GAGCTCCACCTCGGGTCGTCGTCTCCGAGCTCGACCCCAAACTGTTGTGCGTCCTATCCT
ATCTCCGAGTCGAGGTTCCTGAAAGTCGCCTATAGAGGGTGAATAGGGTGAATCTGAAAT
TTACAAACTTAAGCACAAACTACAAGCCAGGTTAGCGTTAGAAATAGAAACGAGTCCGAT
AGAGAGGGCGCAAAACAAATCGTGAGCGAATAAAGAGCGAGACACGATGATTTGTTTTAC
CGAGGTTCGATTTTTGTAAACCTAATCCCCGTTGAGGTGGTCACAAAAACTGGATCTCTT
TCAACC
>Z27kG1_18816
CTGAAGGAAGCAGCTTCTTTTGGAACACAAGTGACTATCAATATACATAAAAGTTGCTAA
CAAAAACTATCACATTTTTCTCAAAGATCAGTTCAAATTAAAGTGCTCTTATTCTGTGTT
TAAGCGACTTATTTCTGTATATTGCGGAATGTCTGAAGCTTATGTTCACTGTTTGATCTG
CTGCTGCTGAATAATGTTGCCAGCCTAGGGTTCATGTCACTTTTCATCTGCATTTTTACT
ACAAGCATCCTAGAAATGAGATGGAGTGGTGTTGGAATTGATGACACATGTGTGCGATTT
GAAAAACACCTGTTTTGTGTTGTGCTTCCTTGCATTCTCTACAACAATGTAATAGATTAC
TATGCCTTTTCTGT
>Z27kG1_02230
CAGTAGGCGCCGCTGCGTCGGCGACTTCTTCTCCCCACCAGCGTGGCCGCGTGCAGGGTT
CAGGTGAGGCGCCGTTGCTGTGGTTGGTGGCTTGGGAGCATCGGAGGGCGGTTCGTGCGG
TGCCCTTGTTCAGGGGATCGAAGATTCGAGAGTGACGTTGATTCGAATCCCTGCTCGTGG
CATGTCAGTTTATTCGGATTCAACAGTGCTGTCACGGAACTCAAGGGTATTAGTGATATA
CAAAAGTTTGCTTTATGGCAAGTCAGTGATGAGTGAAGGGTGACTAAGAGGCTTCTCTAA
GTGTCAATATACAAGACTTCATTGACGAGGAGATGGTCCCAGTTACATTACATGGTTCTG
TTGGACACAATGAAGCCATCCAGATATGCTATTAAAATCCTGCTAGTTATTATGGATTTA
AGTTGTACCATGTCTGTTCCATCTACAGCTAGGCAGAGCATGAACTATCAAAGGATCATG
ATACAGACATCTCACATCTTAGAAAATTCTGTTCAGTGGTTCTTCAAGGTAGGTACATCA
GGCGCATACCAAAACCAGTCTCAGCCTTCTTTCCTGATCCATGATGCCTCTCAGCCTATA
ACATTGATGACAGTGACTAGTGATACTAGTGATCATGCTGGCGAATGCTAGACGTCATTA
CCATACAGCAGGCCAGCAGCCAGTAAGGTGATGTATGAATCATTTGTATCTGCCGCGTTT
TACCTTTTTTTTATTGTACATGAGAGAGATACCCTACCCCTTTTCGTGTACACCCAGGAG
CTCCACTTTGGCAGCCTGCCACTCTGCTTCTTCCACTCCTGAAACCGAGCCTGCAGGTGC
AGGCAATGCGGTTGCTTGCTGGAGTCCTTATCCAATCAGTGAAGGCACTAAACTCGCAAA
GCCGTTGGAATCTGCGAGCAAGGTCATGCACATCTTGTTGGATGAAGTTAATACAGCCTG
CACTGCAACTCCCGCACTCTCGCGATCGTGTGGAAGACGTGGGCGCCGTTGAGGGTCAAA
ATCTTCTTGTGGCTTGCCTGGCGGAGACGGCTCTGGACCGCAGACAGGCGACGACGTCAC
GGACTCGATGCGAGAACCACTTGCTACCTCTGCAATACAGCGGAAGAAACTTGCGACCAT
CTACTGGCCACTTGCAGCTTCTCCCTTCGAGTTTGGGATGGCATTTTGTCGCAATTGGGG
CTTCACAGACCGTCGCTAACTGACTGCAGTTCAGTCCTTGGTTGGTGGCAAAGAGTGCGG
GAGCTGTGGCCACCGGGCGCCAGGAAGGGCGGTGATTCTCTCTTTGCGTTGGTGACTTGG
GAAGTTTGGAAAGAGAGAAATGCAAGGTGCTTCCGGAGTGAGGCATCCTCAGTTGACGCC
GTAGTTTCTTCCGCTCTTGGTGTTGCTAGCGAGTGGGTGAGAGCGGGCGCGAAAGCCCTT
GGTTGTATTCTGAGCGAGTAGTCGGCTCTGTGTTGAGCTGGTTGGCCAGCTCTTGTTTTT
GTATTTGTGTTCGTACTCTTCTTCTATTAACAAAGATGCGCAGCTCTCCTGCGTATTCGA
CAAAAAAAAACAA
>Z27kG1_05727
CGCCGGCCCGCCACGCTCACCGGTGGCCTCTCCCGCTCGCGCCGCCGGCACCCATCCCAC
CGCACGCTGCACCACCGTCCGCCTCTCCAATTTGCCTCGCAGGTCCCCGTCAATGTCGAT
TGCCGTCTGCCTCTCTATCCGTGCGGCCTGACTCCATCTCCATTGGTTGCTGCTCCCCAG
TCCAACACCGTGCGACCTCCTCCTCGGCACGTTTGACAACCCGAATTTCGTCTGCTCTCT
CATCATCTCGCCTAGCTGCAGGTATGAACACTCTTCGAAATGTGCCTTCTCCGTGTTAGG
GATTTCCTTCTATTCGAAGTTGAGCCAGAATGGGGGGCAATCTTGGTTCTAGCGAGGAAG
AGGACGAGAGGTTCCTCCCGCCAATACCTAGGGTTTCGGTCGCAGATCGAGCCAACGGCC
CCAATCTATGCGCGAGCGAACATTTTTTGGATAATTATTTTTCTCTTCCCCAATCCCTTG
GTGTTGATTTTGTTTTCCTACTCATCGACGAGCAATTGCGGCCACAAAGCAGGCGTCAAC
ACACACGTTCTCATAGCTCCCTCCTCCCCAGTTCATAGATTGCTTTCAGCCAACCTTAGA
AGAAAAGCAGGGTCTAGAACAGGGGACGACTGAACAGACAATGGCGAAGGCTGACGAGAC
TGCGACGCTGCAGTTCACACCGACTTGGATTGTGGCGGCAGTCTGCTCCATAATCGTGCT
CATCTCCCCCGCCGCTTAGCAGGGCCTCCATCACCTCAGCAAGGTACGTATATGTATAGC
AGGTCGTAGGTAGGGCTGGGCGTTCGGGTATACCCGAAAATTCGGGTCGGGTAGTTCGTG
TTTTTAAAAATTTGGGTATTCAGCAGTTGAACCCGAACTCAACCCGATATTACTTGATAC
CCGAAATTTCGGGTACCCGAAATTTCGGGTTCGGGTTCGGGTTAAACCGAGATACCCGAC
ATCTTACCGAGGCAGTCTGTACTCCTAGGCTCCTGGCTTCTTCATTGTTCATGTCGTTCT
TCAGTGTGCTTCACTATAGTCCCGTTGCCCCCTGCAGTGCAGTCCTGTACATGTATAGTT
GTGCTCCTGCTCCAGTCGGTTGGCGGCGATGCACGGGCAGGCACTGGGCGACATGCTGAT
GGACAGTTGGTCGGCGGCGATGCGCAGGCAGCAGCATGCAGGTGAGCAGCATGCAAGTGG
AGCAGCCGAGCTAGCTAGGCATCTAGCTGCGTTCCTGCGTGTAGCGTGTTGCAGGCAGCA
GCATGCGGGTTGTCGAGCGAGCTAGCATGCGGGCGCCGAGCGACGAGCTGGAAGGAAAGC
ACCGGCGGCCGGCGGCTAGCTGTGGCGTGCTGCACTGCTGCGTGTGGAAGGCAGGTGTCG
AGGACTTCTTATTTCTGAAATACACTGAGTATATGGATGTTCGGGTAATTCGGGTACTTC
GGGTACCGGTTTGTTTAACCCGAAATTTCCTAAATAATTTCGGGTACCGGAAGTTGCTAC
CCAAATTGTAGTTCGGGTTTTTCGGGTTCGGGTTGTTCGGGTTCGGGTTCGGGTTTTTCG
GGTTCGGGTTTCGGGTATCGGGTTTTTTTACCCAACATTCTACATAGGAAGAGATGAACA
CGAGATGCATAAAGAGTAGACATGCTTCTCTAAAAAAGGCATATTTCCTGTAGTATTCAC
>Z27kG1_11487
CTCACTCGGCCCAGCGCTCACGAGTCACGACCCACAACTGACGATCGTCCATGTTCGGCG
GCGACGATGGCGCTAGGGTGCTGCGGCGAGCCGGCAGTTTCCCACGGGCACCGCCCCCGC
CGGCGACGGCGAGGCACATCCTCTCCAGGAGCGAGTCAATCAAGAAGAAGAGCGGAGCCG
CGAAGCGGGCACGCGTGCGCGCGGGGCTCGCCGCCGCGCTGCAGGAGCTCAGGCTCGCCG
GCCGGAAGCACGGGGCCAGAAGCCGGGGAGGCGGGGCGTTGTCAGAAGCTGTCAGCGCCG
GCGCCGGAGCCGGAGCCGCCGCGGGGCCGCGGGCTAGCGATGACGTCCAAGGAGGAGGCT
GCTGCGCCGCTGCTCCCCTGCACGTGTCCGACGTTGCCGAGGCGCAGGCGAGCAGAGGAG
CAGCAGCCACCGCTGGTCGTCGTCGCGTGAACGCAGCAGGCGGCTGGACGACGCCGCTGC
TGCTTGTAGCGGTGCTAGCCCTGGCGTGCGTGGTGGCGCTCGGCAGGACGCCGGCCGTTT
GCTGCTGCACCTGTGCGGCATGGCTGTGCCGCGGCCCTTGTGCGGTTCGGCCTCGACGGA
CGGGCGCCACCGGAGCAGCGAGCCCTCTGCTGCAGCGCGGTGCAGCGTCAGATGCCTGTG
GCTGTGAGCTTAACATTGGACATGTACGAGCAGGTGATTAGCATCAGACGTGTTGTTTGT
CACTCATGGACCGTCCGTGTATTGTTATTACTCCCTCTTTCCATGCATGAGGCCTTATTT
CGTTGTAGTACATGTATCGGGATCGGACAGGATTGAAAGAAATTATTTTCCTTTATATTC
>Z27kG1_23963
GGCCTCTCTGCTCGCTCAGCTCTGGCCAGCGGAGGAGAAGAAGAGAGTCCCCGTGACGAC
CGTGAGTGACCGACCTCTGCCGTGGGGCGCTGGCAGCCATTTGCTTGCTGCCGTCGTTGC
GCGATGAGCGCGGGTGCAGCCCGGTCCGTGCTCGTCGTCGTCTTCTTCGCCCTGCCTCTT
CTCGTCTCCATGACCCACGGCGGCCACCAGCAGCCGGCGCATGTCGGAGCGGACCCGCGC
TCACCACCGATCGATGGCGGCGAGCACGCAGAGCAGCGGCAGCAGCTTAGCAGGCTGGGC
TCCAGGCCGCCGTGCTGCGACCGCAAGTGCGGCGCGTGCGCGCCGTGCAAGGCCGTGCAG
GTGCGCGCCGGCGCCGGCGCCGCGGCGGAGCGCCGCCTCCGCCCGCGCTGCGCCAACTAC
GAGCCCGTCGGGTGGAAGTGCAGGTGCGGCGCCGCCGTCTTCGACCCTTGACGTGGCTAG
CTAACTGCCCGCTACGTACGGCTGCCAGCTCCAGCTTCGACCAGTCCGTGGCCCTGCTGA
ATTGTAATCGTCGCATGCACACGCTGGTGACGCTGCTGCCTGCTGGATGGTAGCGAGCAT
GTGGGCTTGTTTGCGTCTGCATTAGACTTGTGCTACGCCACACTTGTGTACGTAGACGTA
GCCTGCATACTACTCCCACCGCATGTCTATCTGCAACACGATTGTGGGTTTGTGAC
>Z27kG1_21882
TTCTCCCCCAAGCTCCCAGCCGTGTCGCGCCCCTCCCTCTCCCCTCTGCTCGTCTGCCGC
GCCCATGCCCACTCCCTGCCGAGCGGCTCCCTCCGCGCGTCAATGGCCCCAGCTCGGAAT
CCCTCCCATGGCGAGCTCGCCGGTCATCCCTGCCCTAGCTCGGATCCCCTCCCTCATCCC
TTTCCCAGCCAAGCTCCTCCCCTGCGGCTCCCTCATGGCGCCCAGGATCTCCTCCCACGC
ATCTCCCTACTGGAGCTCACGTCCACCCCCAACTCGGTCTCCAGCTCCCCCTTGCGCGGC
TCCCTAGAGCTAGGCTCCTCACCAGCGGTCGCCCCATCTTCTTGGCCATGGTGCTTGCGC
CCCTCCTCGGTCCTCGACGTCGAACGCCGCTGGCTCTCGGCGCCCAAGGATGTGGATCCC
TCCCTGCTCAACCCTGCTTCTGCCCCAAGCACCTTCGACGGTCCTGCTCATCTTGCTACC
ACCAGAAAACGCCACCGGGACATCGTGCAGGTCTGCAGAAGTAATATCTGGCCGCGCTCT
GTGCTACTCTAGTTCGCGTTCATGCCTAGGCTCGAGTTTGTGTACCACATGTTCAGCAAA
ATGTGTGAACCAGTTGTCGACCCCGCCATGGTTAGCCGGTGCGCCACCTATCGCGCCTCG
CCGAGCGGTTCCCTCTGCTTGGTCCCTGCTATGGCTCGCCGGCGTTTTCCCCAGCTCGAA
TCTCGCCCGACCCAAGCTGAACTTCATCCATGGCCACGGTCGATTCTCCCTGGACGGTCT
CAAGCGCCCTCGCCTCCGGTGGTTTTAGCTTGTCGTCAACTATCCTTGCCGCGCGTGCTT
TTGTCCGAGCTCGCCCTTGTCGAGCTCCCTTGGTGTCCCTCCCATGCCCGTGCTTGCCCA
TGGTCGCGCGCCGTCGCGCAGCTCGCCCAAGTCGTCCATGGCTGCGCACGGTGTTCTTGT
CGATGTTGTGTCGTTGCCGATGCTGTAGAGCTCGCCTTGCTCCTCGCGTCGCCGTTCGTC
GGTCTCGAATGCTTGGGTCTCTAGCCACGCGTCCATCTCTAGTTCTGATCGCATTCCAGA
AGCTCTTTCCGGTTGGTCGTGTCGGCCTTGCTGGCCATGGAGCTCGCCCCGCGTACGCTC
GCCAATTTTCTTAGCCATGTATGCCGAGCTTCCCAGCGCTCCAGCTAGCCGATATCGTCA
GGTCCGATTGTCCCAGCTCGTCCTGGTGGCCATCGATTTGGAGCTCTGCGCGGACTCGGC
TATGCCCAACACTATCCATGTAGCCGTCGTATGTCTCCGCGTCATGTACAGCAACATCAC
TGACCGTGCCTTCGCATGCTTTGACGTGTCGAGCCCTTTCCCGTTGTGACTCGCGCGCTA
TCTATTCGTCAATAAAATACTATTGAGCTTCTCCTTGCGACGC
>Z27kG1_21929
CCTAGCTCGATCGCTGCTCCCATGGCGCGACTGCTTCCATGCCGCACCGTCCCTCGCGCC
CGGCTTCAGCTCGTCGGTCATCCCTGTTCCCTGACTTGCCGGATCTCGCGCGCCCATCTC
CTCAGCTCCTCCCTGCGCGCGCCCTGGCCCTGCTCGGATTCCTCCTTCTCGGTCGTCTCC
AGCTCGCCATTCCCCCTTCCCAGCCATGGTGGTTGGTCGCCGCTGCTCAGCTTCTCTGGT
GCTTGCTCCGACCGTGGGCGCTATCGCGCCGTTGACCCTGCCGGGACTCGCCAGCCGCGA
CGCTGCTCCTAGCTCTCTGCTCGCTAGACCGCGCCCTGGGTCGCCTTTGTGGACTCAACC
TCGCCTGGCCGTTGTCTCGGATGCGTAGGAGTAGTGTAGGTGCTTGCAGTCGGTGGATCC
TCGATATCGAGCTAGGGATAGAGAAGACAATACTATTCCGTGTGTCGCTTATCCGATGCT
TGACGGAATGCCCAACAGGGAGGTGATAGCTTCGTGTGTCGGCGAGTCGTCGTTTTCCTC
GTTCAGTGTTTGCGTGGCCTTGCCCGAACCACGCTGCCATCTCCCGACAGCTTGCCCTTG
CCCCCTGGACGTGCTTGTCGCGCTAGTCAACCCAGCCTCGATCCTCGTCGTCGATATTGT
GCTTGCTGGTGGCCAAAGCTCGCGTCGCCCTCTCCCTCACTGGATTCGTGTCCTCGCAAG
AGCTCGCGCTAACGTGCTCGATCACACCTCGCCAGCTCGCTCCATACTCAATCTCGTCGT
CGTTCCATGCGTCATCAAGAAAACTCAAGAGTCGGGTGAAGACAAAGTTAGCGGTGTGAT
ATTCACCAAGTGCTCGACGCAAGGGCTGAACTAGAATCCTTGCCGTACTCGCGGATAGCG
CGTCAGATTTAGTATGGTACGTGAATCAACCACGTGATGCGGAGAACCAGAACGGAGTCG
ACCACAAGATGATGCTGATGGACAAACCGTAAGATGGATAATCTGAACGAGTTCCAACAC
AAAATATGGTCGCCACCTAACAACACTAACCTAGTGTTATTCAGGTATCTTCGGACTCGG
ATCAGAACCACAGTATGAAGAAGCACAAAGAACACGAAGGTTGACGCAGAGCCGAAGCTA
TGTGCAGGAGAGCTTCGGCACGATAGCAAAAAAGGAAACCGACTTAAAAAGGAAAAGGCT
ATTCAGACCTCGATGGGGGTTACTATAGAGTCATTAGCAAATGTAAAGGGCATGGGTGTA
ATTTTACATGGGCTGCGTCCCGTGCCTATAAATAGATGAAAAGTGCTCC
>Z27kG1_15875
GCGGGAAACTGAACAAGGAATAAACAAGAGATTGTCCAGGGAGCTTGATAGGAAATGGAA
GCAGGGCATTGTGGTCAGACCACCACCATCTCTAAGGGAGAACAAAGAGGAGTAGAGAGC
TGCAAAAGAAGCAATCTGCAAAAGTCGTTTCATGCAAGAGTGTTGCAAGAAGGTTCCTTT
GTGATTCCAAACTTTATTTCATTGTTACGTATTCCATGTTTACATTTTACTAAGCATTGC
TATCCGAATCTGAATTTCAGTCGTTAGTCTCTTCTGTAAATTTTGATTTATTTAAATTTA
CGCCTCTATCTGTGTTTTCGGTGCATTTTTCTTAGCTGCTTCACATATTAAACTGCACTT
TAGACGTGCATGCTATCCAGTAATTGAGAATGGACAGTCATTTGCACCTAAAAGTATATG
TTTTCTTGCCATGCTGAATCAAATCAAATTGATGTCC
>Z27kG1_15214
GTGCTCCTGCGTGTACGTCTCCTCCAGGAGCATTTGTCTTCCTTGTCGTGCTCCTATAGA
TGGCCGTGCACCATGGCGGGGATGCGAGGATGACTAGGAGCACGGCGAGCAAGACGACCG
AGACGAACCTGCCACCGTCGCCGAGCACCGTGAGGTCCACCTAGTCGTCGTCGTTCGAGC
CGCATCGTCCCTGGTGGCTGCGCGGCCGTCCTCCTCGTCGGTGGTCGCGCGGTCGTCCGT
CCAGCCGGCAGCAGACGCGCGTGCTCTTCTCCTCCTTTCGATGAGCTGTCGTGCCTGCGT
CCCCGGTGGCTGCGCGCCCGTCCTCCTCATCGGTGGTCGCGCGGTCGTCCGTCCAGCCGG
CAGCAGACGCGCGTGCTCTTCTCCTCCTTCCGATGAGAAGTCGTGCTTGCGTCCTCGGTG
GCTACGCGCCCGTCCCTGGTGGCTGCGCGCCCGTCCTCCTCGTCGGTGGTCGCGCGGTCG
TCCTCCTCGCCGGAGATCTGGCACGCGTGCGACAGCACAGGGTCGGCGAACACGGATAGC
GGACGCACAGTAGCCTTCCAGGTTTAGCGGCTCCGGAAGCCGACCTCTATTTTAGCGTTT
GTTTTAGCGGATGTTGTTGGAGGCTTACAGGACGGTGACTTCCGCTACAAATAGGGTACA
GACTCATTCACGCCGCTGTGTTCCTGCCTTCCTGGTGGCCACGGGAATCCAGGCCTTACA
AGCCGCAGCGCAGGGTCGGCGACGGCGAGGGACAGCGGGTGGCGCCGCGGCGGCGTCGGG
GGCTCGGGGCGAGGTCTCGCGAGATGCAGGGCGAGGGCTGGCGCCTGGCGACTGGCGACG
GGGGTCGGGCTGTCCGGGAGTCGGGAGATGGAGATGGGAGCCGGAGTTGGGCCTCGTTAA
ATTTTTTCACAATTTTAGGTATGGCCCTCCGCCCCTGTGCCCAGATGGTTCAGAGCATGG
TGTGCCTCACTCATTCTGGTCTTGATTCTAGAGTTTGAGGTGCAGCAATATAGTGAGCAG
TCAATCGTGATATGTGTATGGGCAATTACAGGAAGTGTACAAGTGGCTGTGTCGGTAATT
CTCGAGGTATTGCCTCCCACAACCACAGCTGAGGCATTCCGCTCAAGCCTTCTATCAGTT
TAATTGTAGTGGACTGTGTAAAGATTGAAGAGCAAGGAGCCATGCTG
>Z27kG1_21179
CTGCTGACAGCAGGGTCCTGTTAAATCAACTAGCAGATGCTCCTCTCCTTCCCCAAAACC
AGCCGTGGAGCGCTGCCGTTCTTCCCCAGCGCGCAGAAGCCCCTGGCAGTCGCTCTGTTC
TTCCATTTCCTGGCCACCAGGCTTCTCACGCACGCAAGCACTGCTCCTGGCGCACCCGCA
GAGCAGCCAATGGCCTACAGCCGCTCCTTTCAACCAGTGCCGAGCGACCGTGCCTTCAGC
CAATGGAATTCCAGCGATGCCTCGTTAAATCATCCCTGCACTCTCCCTCTCCCTGTCTTC
TCTCCCACACGGCGTTGCAGCAGGGAGCCCTTTCCCCAGCGCGCAGGAGCAAGGCCTCCA
TGGGCGCGCGACCCCTCGGCTGTCCAGCAGGAAGTTTGGTGCCTCCCTCTGCCTCCTATA
CAGCGCGCACCCCTGGTCCTGGTGTGTTTCTTTTTTTTCTGTCCGGCCATGGATTTCCTC
GGCACCATTCCTTTGATTCGAGTGGGGGGGTTCGGCCTCAAGCCAGCATGAGTCAGTGAC
CTCCCTGCTCGGCCATGGCTGCGCCATGAGCATCTAGTGCCCCTCCCCCTCGACCTCCCT
GCTTGGCAAGTGTCTAGCCGACGCCCAACTCGGCCTCGTCGTCGGCCTTGCCCAGCAGCG
ACAGTCCGCCCCGGCACTCACCAGTGCCAAGATCCACTGCGCCCTCTCCTTCCTTGAAGC
CGTGGTGCTTGGTGGCCTCGCCTTGGCGCTCGACACCCCCAATGGCTGAGCAGACCCCTC
GCTCCCTCAGGTCAGCGCCCTCCCTGACTCTTCTCCATGGTGTGCTCAGCTCTCCCATCC
GTGGACAGTACCACCCCCTCCCTCCACTTCGGTTGAAGCATAAACAACTCCCCTGCTCCT
CCTCGCCGGTACGCCATTAAGCCTGCAGCAGCAGCCTCGGATCCCCTCCGCATCGAGAGC
AGCCGCATCGTCGATCCGTGCAACCTCGACGTCTCCGCGTCTCGCTTCGCCGTCGATCTG
CGCATGCAGCCCCCGTCGCAATGCCGTCAACCCGCGCTAGCTATCGGTGTCGTGCCTCGT
GCTCTACCTACGGGACGAAATGCTAGCCGGTGGACAGCACATGCGACTCACCGATCTAGC
CAGGTTGCTTTTGTTTTATTTACGATTCAGTCGATGGCAGGAATATGTGTGTGAAAGTAT
AATTGTATGAATGAAAGCGTGTAGAGAATAATACGAAGTAGAAAGAAACTCGAATGTTTT
TATGTTTTTATATTTGATAGGAAAAATATGTGATGCATTGTTTAAATGCGAAAACTAAGT
TACAAAATGCGGATTTTATTTTGGG
>Z27kG1_16361
GTTCGCCCCATGAGTCTGGCAGGTCAAAGAAGGGAAGAGACAACCGAAGGATCAACGGAT
CAAGCGAGGTAGTCGACTCCGCGTCTAATTAAACCTGTGGTCTGCGGACGGGCGGTCGTC
GGTTAGAGCATTGCTTCCGTGTGGTGCGGTTGATAGCTCGGATCTTCTGCTGGCCGAGTT
CGTCTTGGAGGAGAAGAGAGAGAGAGAGAGAGAGAGAGAGCGCCGGGATCGGAGCCAGGA
AGCATCCAGCAGCGATGGCGGGCGGAGGGGTGGCGGCGCTGGGCGTGAAGACGGAGCGCG
CGGCGCAGTACAAGGGGCGCATGACGCTCGCCGTCGCCACGACCTGCCTCGTGGCCGCCG
TCGGGGGCGCCATCTTCGGCTACGACATCGGCATCTCCGGTACGTACGTCCGCGCTCCGC
TCCCTCACCCGTGCCGTGTCCGCCTAATTCTCTCACCCGTGAGCGAGCGGGCAAACGAAC
AAGCCGGATAGCTTGCGGCAGGCAGCTACCCCGCGCGTTCCATGGTCGTACTAGGCCGTG
ACGCCGGCGTGGGCGTGGGCGTGGCCCCGCTCGGATTTGGCCGCTCTAGTCATGTCTTGC
CGCCCAGCTAGCCACAGGCCCACAGGCCACAGCCAGCAGCGAGCGAGGTGTCCGTCGCGT
TCCCGCAACAGTTCGGCTTCGGCACGCACGCGTCACTGATCACTGTATGACGCATCTCAC
ACATGGAGCCGGGCCTTTTGGCGAGCTGGATTTCGTGGTATCTTCGGACGACACGCCTTT
TCGCCTGCCAACCGAAGGCCGCGTGATTGGTCTGGGTAGGACGACGATTGTTGGCACATG
TAATTTTGGTCGGCTCCGACCTCCGAGCGACTTGTGTGAGACTAGCTTCGAGGCGCCACC
GGGCACGACAAGCGCGCGGACGCCACAAAGCTTGCAGTCAGAGTTGGTGGGCGCTGCGTG
TTCTGCTTCGGTGCCTGTCGCTGCCGTTCAGCTCCATCTCCTCTCCTCTCCTCTCCTTCC
TCGTCAGTGCAGACTGCAGAGGAGTAGCACGCGAGGCGCTCTGTGTACTGTACCTGCGGG
CTCGACTCTGACTTTCGACGAGTGGAAAGATTTTAGCTCGTGTTCGAACGCTCACGCATC
TGCCGATCCTCGTTGAATAGTTCAGGACCAATTATTCGCCTCGTCGTTGGTAGCGACTCA
ATTTCCGCTTGGCCGTACTCACCACCAGACAATTTCCGCGACAGGGTTGTGTAGCTGCAC
ACTTCGTTACTGAGCGCCTAGGTAATCCTTGAGAATGATAGCACGGCAGGGACCAGGAAA
AAGGCTGCAGTGAAAACACCCACATGTGACGACTGACGAGCAAATCTTCTTGTGTTTGTC
AAAGTTTTTTTCTTCTATTTGGGAGGGGAGTAGTAGTTGCGGGGTGCATTGAGCGCCGTG
CCGCCGTTCATGCCGTCACACGGGAAAAAGAAAAAGAAAAGGGATATGCAAAATTCCTAC
TGGTAGGAAGACGAAGGACTCCCTCATTTGGTTCCATC
>Z27kG1_18543
CAAACACAGGGACGAGTTTGATGAAGAAAAGGAGCCTGACGGAATGGTTCTTGCTGGGTG
GTCTGGCCCAGTTGATAAGCAAATTACCAGTAATGGTGAGAATAGATCAGTTCCATCTTC
ATCCAATACAGAAGATGTTGATGGTACTGCCGAGGATATATCAGTGAAGCCTGGAATGAA
GCGTAAACTGAACGAAATATTAGAGGCAAAGGAGAATTTAGATGCTCTTGAGAATCCTTC
GGATGTTGATTCCAGCGGCACTCAAGTTGTTGAAGACGATGACAACGATGACCTTGTTAT
GTTTGATGAGGACCCAAGGCAAGACAAGAAGATGAGATTGCAATAGCATCCTGTTGCGGT
GATAACAGCTCTTGACTCCCGGCATCATGGCTAACACATTGTTCGACTTCGATCATACCA
TCTTTGATAAGTCATCTATGTGGTGATGTGCTAGGTTGATGTTGAGACATTGGTAGCAAT
GCCCGGGACACTTTTTGGCCTCAGATACTGGCCTGTAGGATTGTAATTTGTAGGTTTTAG
GCACGAGCAACGGAACCACTGAGCAATCTGTCATGTTAATTGTTAAGTACTTAAGTGGCA
CTGTGTCTGGAAATATGTAATCCTGTAATCTTCTTAGTGCTACGCTATATGCTAGAAACA
ACGCCTGGGTTTAGAAGCTATCCCTGATTTCCTGTATTTTGGACCGCTTTTTGAAGGAAT
ATCATTCATAGGATATCCGCATGGT
>Z27kG1_02311
CAGATTTTTCCCAGGCGCCGCGGGGGATATTTCCTGGCCGATGGCCTTATCTCCTGGAGG
CCGCACCCTTCTTCTTCACAGCGACCAAGCTGCATCTCCGGCGCTCCTCCAGCTCGGTGC
CCAGTCGCTCTGCTCGCCGCGTTCTCTCTGCCCGGCCGTCGTCAAGCTCCCTGCGCGCGC
CCCATCTCGCCGCGCTCAGCTCCAGCTCGCCAGCCGCGGCATCTCCTAGCTCCCTGTGCG
AGGGCCTGCTTCCTGGCCGCGTCCTCTGCTCCGTCGTCCCCAGCGCCGGCCGAGTCCCTC
CATCGCGGCGCCCCTGCTCGGTTTTCTCCATGGCGCCGGATCCCCTGCAAGCTCGCTCAA
GTCGCCGCGCTCGGTGCTTCCTGCGCACGCTGGTCCTAGCTCGGCCGACCGCGCAGGCTT
CCTACTCCCTGTCCGCCGCGCCCCTCAGCTGCCTGCTCTGCTCGCCGCGCACGCTCCTCT
CTGGTGCCGCATCTCCGGCCCAGCTCGGACTCCAGCTCCCACGCGCGTCGCCGGTCTTCC
CTGCGCCTGGCCTTCAGCTCGCCCAAGGCGGCTTCCTCTGCCGGCCGTGCGTTCGCCCAG
ACCTGCGCCGTCCCTGTTCCTCGCCTCTGCACCCAGCCGCGCCCTGCGCACTTCTCTGTT
TGGCCATGTCGCTCCTCCCTGCTAGTCGCAAGCTGTCGAGCTCCTATCTCCTGTGCGCGC
CTCTGTTCCTGGCCGTGCTCGGATCCAGCCCAGCTCGCCCTTGTGCTGGCCGTGTGCTCC
TCGTCCAGCTCGGTCGCGACTCCTTGCCGTCGTTCCGTGCACCGGCCATCGCAACATCCC
CAGTCTATCGCCCCATGCTTCGGTCGTCGTCTACATCGTCGCCTGGCCGGTAGTGGTCGC
CACTAGCTCGCTTTCGTCCAAATCGCCACCGCGAATGCTTGAGTCTCTGGTCGTGTGTCT
TCTATCTCGCACTAATCTCGTCCGCTGCCTCGTCAACGCCGTGGTCGTCCTCCCTCGCGG
CGTTGTTGTTTACCCCGCTAATGTAGTTGTGTCTCATGTGCTGCTCGTCTGAAATGCCCA
AGCCAAGTGAACATTCGGCGCGACTCAAGTTCGATTCGTCAAAATTATTCAGTCGAGGAG
AAGATCTTCAGCAATTGATTACTGAAGAAAAGAAGGCCCCTGGGTGACGTCTACCTAGAA
CTCGACGAAAAGTCTGAAGTAGAATTTATCGCCGTGGGAAGTGGAGTGACTTAATATTGG
TAAGCGAACGCGTTACTTCGAATAGTTGGTATAATAATTTAATTGGCTAGATTTATTAAT
TGTGATGGTCTTCGTGTTTAGCACAGGCACGTTGTGATTAGGGGTGAAAACGGTCGGAAA
CGATCGGAAAACACTAAAATCGTTACCGTTTCCAT
>Z27kG1_05499
GAGGAATTAAATTTCTTTGAGGTCATTCTGCGAGCTAGGCAGAGGAAAGAGATTGTCATT
GGGTACCGTCTTGAGGCAGCTGAGCGTGCCATAATCAATCCAATAGACAAAGTTTCAAGG
CGAAGGTGGTCACCCAAGGATGTTTTTGTTGTTATATCCGAGAAAGAATGAGGTTTATCA
GATCACAGTTGACACAAAAGCAAGCTCCTGACCAGTGACCACACCTAATGAAGAACAGGC
AGCTGCGCCGCAGCACACACACACACACCGACCAGCGCAGAGAGCTATTTGATTCAGATG
CGCATTTGGCTGATTCAGATGCGCATTTGGCAGAAGGCAATCGCTGAGCGCGAAGGAGTA
AAAGCATGATCAGATATTCAGATCTTGGATCAGTCTAGACTGACACCTTAGGTCGCCCTT
TACAAATATGACTTAAAAAGGATGTGAACAGAGTAGTACAGCACATGCTTTGGAAGTTTG
GATATTCTTGTCCGTGTAACTTCCCACATGAACAACGAGCAAAGCATCGCCTGCATGCAT
CAATTAATGGCTTAAAGCTATTGAGTGCTGATACTGAGCAGTTTTCCAGTGAGCCTGTTA
CACCCTCCCATAGAGCGTAGACGACAGCGATAGTTCAGCATTCTGTACATTGCATAGGCG
CATTCTGTTGCCAGTCCATGTAAACAACATGAGATGTCGGCCAGTCCATGTAAATATGTA
ATCTGGAAGATCATCTGTAGGTACTGTTGCGGTGTTGGATCTTGTGAAGAATGCAGAGAG
CAATGCCGAAGCGTGTCACCTTGCCTCATTGT
>Z27kG1_10181
GCCTCCATGGCCGAGCTCCTCTGGTGCGGGCGCCCAGCCTCCCCAACTCGGCACCCCTCA
AGCACACGGGACCACGGCGCCTCTGCTCTCCCATCCAGGCGCCCCTTCCCCTAAGCGGAT
CCATGGTGCTAGGAGGATCTCCTCCTCGGCAGGTGCTCCAACCTGGTGTCCATGGCGCCA
GTGCCCTGCACAGCGTCCCCCTCCCCCAGGCTCCTAGCACGTAGAGCATTTCTCTGGGTC
CAGGCTCGAGCAGCCGCTCCCCTCAACAACTCCCTCAACGCCGGCCTCCTCTGCCCCAGG
TCCGGTAGCCCTCCCCAACCAAGGTTCTCCCATGGTGCTGCTACCTCCAAGATGGGGCTC
GACACCCCAAAGAAATTCCCCCTGGGCGCTGGAGGCGCCAAGCTCGCGCTGGAGCACGGC
AAGGCTTGACCGACGCCCTTTCCATGGCTGGCTTTGAGGAGTGGGTCGAGCCCCTCTTCT
TGCCATGGCACTTGACCCCTGTTCTTCTCTGCCCCACGACGCCCAGCCTTTCTACAGGAG
CAGGCGCCCTCTGCATCTCCCTGGCGCAGGAAATCCCCAAGTGCAGGCGCCCAGGACTCC
CATGGCCGCTAGCCTCTCCATGCAACCGAGCTCCCTTACTTCCCAGCCATGGACGAGCCT
CCGGTGTGCATCGAGCTCCCCCACGGTCGAGCTCCCCTCTGTTGCTGTGGCCAGCGACTC
CTTTAGGTGGGTCTTCATCCTGTCACGTTGGACACCGCTCCTTTTCCTCAGCCACCGTCG
AACCAGCATGGACCCGATCTGCGCTGTGCAGCAGCGCCGGTCCACAGCAGTAGCCTCGAC
ATCCCCTCTACGTCACGCCCTCGGCGTGCTCGATGTAATGCCACAGCAAGCAGCAGCAGT
GACGCCCTTCGCTGTGTCAAGCTCGCCAAGTCGGGCCTCACGCCGTCGCTCTGCGCAGCG
TTTCTGCGTTGTCGTCAAAACCCATGCATATGTCGTCGTCACGCTTTGCGCGTCGTTTCT
CGACAGGAAGCCAAACCGACATGCATGCATGCACAACTCCACTCGGGATTCAGCCATGTT
GTTCGCTTTAGAAAATTTGTGGTTTTTGTTTTATTTACGATTCAGTCGATGGTGTGAATA
TGTGTGTGAAAATATAATTGCATGAATGAACGCGTGTAGAGAAGAAACTGAAGTAGAAAA
GAACTCAGACATTTTTATATTTTGATAGGAAAATTATGCGATGCGTTGTTGATGTGCAAA
ACTAAGTTAC
>Z27kG1_05290
CAGTAATCAGTAGGCGCCGCTGCGTCGGCGACTTCTTCTCCCCACCAGCGTGGCCGCGTG
CAGGGTTCAGGTGAGGCGCCGTTGCTGTGGTTGGTGGCTTGGGAGCATCGGAGGGCGGTT
CGTGCGGTGCCCTTGTTCAGGGGATCGAAGATTCGAGAGTGACGTTGATTCGAATCCCTG
CTCGTGGCATGTCAGTTTATTCGGATTCAACAGTGTATGTGATTGATCCATCGGGCATTT
AAAATTAGGTTGTATATTTGGTACTGCTTTGGAGTTCGCAGTAGGGTTGTTCAGGTCAGT
CATTGAATAGGCCGATGAAGCGGCTTTGCACAAGTGTTAAGTTCCATTTTATGACCGAAA
GGGAACCGATGGTGGAGCCAGGCCGATCCCTTTATCGAAACCAGTAGTCGTATAGCGGCA
GCTTCATTCAAGTGCTTACTAGGCTGTCACGGAACTCAAGGGTATTAGTGATATACAAAA
GTTTGCTTTATGGCAAGTCAGTGATGAGTGAAGGGTGACTAAGAGGCTTCTCTAAGTGTC
AATATACAAGACTTCATTGACGAGGAGATGGTCCCAGTTACATTACATGGTTCTGTTGGA
CACAATGAAGCCATCCAGATATGCTATTAAAATCCTGCTAGTTATTATGGATTTAAGTTG
TACCATGTCTGTTCCATCTACAGCTAGGCAGAGCATGAACTATCAAAGGATCATGATACA
GACATCTCACATCTTAGAAAATTCTGTTCAGTGGTTCTTCAAGGGTAAAGTTTTTACTGT
CTTATGCACTGAATTGTCAGTCGTAGTGATTTTCAGAGCAACAGGGTGTCCTTTTTTAAA
GGTTCAGCTTTGGCGTTCCAGTAGGTACATCAGGCGCATACCAAAACCAGTCTCAGCCTT
CTTTCCTGATCCATGATGCCTCTCAGCCTATAACATTGATGACAGTGACTAGTGATACTA
GTGATCATGCTGGCGAATGCTAGACGTCATTACCATACAGCAGGCCAGCAGCCAGTAAGG
AGCTCCACTTTGGCAGCCTGCCACTCTGCTTCTTCCACTCCTGAAACCGAGCCTGCAGGT
GCAGGCAATGCGGTTGCTTGCTGGAGTCCTTATCCAATCAGTGAAGGCACTAAACTCGCA
AAGCCGTTGGAATCTGCGAGCAAGGTCATGCACATCTTGTTGGATGAAGTTAATACAGCC
TGCACTGCAACTCCCGCACTCTCGCGATCGTGTGGAAGACGTGGGCGCCGTTGAGGGTCA
AAATCTTCTTGTGGCTTGCCTGGCGGAGACGGCTCTGGACCGCAGACAGGCGACGACGTC
ACGGACTCGATGCGAGAACCACTTGCTACCTCTGCAATACAGCGGAAGAAACTTGCGACC
ATCTACTGGCCACTTGCAGCTTCTCCCTTCGAGTTTGGGATGGCATTTTGTCGCAATTGG
GGCTTCACAGACCGTCGCTAACTGACTGCAGTTCAGTCCTTGGTTGGTGGCAAAGAGTGC
GGGAGCTGTGGCCACCGGGCGCCAGGAAGGGCGGTGATTCTCTCTTTGCGTTGGTGACTT
GGGAAGTTTGGAAAGAGAGAAATGCAAGGTGCTTCCGGAGTGAGGCATCCTCAGTTGACG
CCGTAGTTTCTTCCGCTCTTGGTGTTGCTAGCGAGTGGGTGAGAGCGGGCGCGAAAGCCC
TTGGTTGTATTCTGAGCGAGTAGTCGGCTCTGTGTTGAGCTGGTTGGCCAGCTCTTGTTT
TTGTATTTGTGTTCGTACTCTTCTTCTATTAACAAAGATGCGCAGCTCTCCTGCGTATTC
GAC
>Z27kG1_18907
CTGCTCCCTCTCTTCCTCAGCAGCGACCGAGCTCCATCTCTGGCGAGCTCGCCCTGCCCC
ACGGCGTTCCTCCCCTTTCTTCAATCTCCCGCCGCACCGTGCCGAACTCCCTGTGCACGC
GTGCCCAGGATTTTTCTTCTCTCCGTGGCGCTAGCTCTCTGCCGGCCGCGAGCCCCTGCC
ATGGCCGCCGAGCTCCCTCCAGTCCTCTCTGCTCGCCGAGCTTCTTCCAGCCGCGCCGAT
CCGGAGTTCCGCCGTCCGCGCCCCTGCTCTGCTCTCTGTTCGGCCATGGCCGCCGAGCTC
GGCCCTGCCCTCAACGCCAGCGTCCTCTGCTCTTTCTTCAGGCAGCCGCCGGCCGAGCTT
CGCTTCTCTCCTCCCAGCCGAGCGGCTTCCCCTCCGTGCTCCCATGGCGCGTCCTGCTCC
CTGCGCGTCCCTGGATCGCCCAGCCCAGCCGCGCCTGCTTTCCATGGCCGCGGCAACGTC
CTGCTTCTCCACCGGATATCGCGCGCCCGGGTTCCCGCTCTCTGTTTGCCGCGCGCAGCC
GGCTTCTTCCCCGCGCGGCAGCTCCCTAGCGCGCTCGACCTGCCCCTGTACGACACCCAT
CTCCCCTGCTCCTCCGGCGACGCGACTTCCTGCTCATCGTCCGCGCGCCCTCCAGCTCTA
GTGGCCACGCGCGCCTCGCGCGCGCTTGCTTCCCTGCCGACGCGCCCCCGACGCCGCGCT
GAGCTCTCTGCGCCGCGGTTCTCCCTCAACCAGCCCCAGCCGAGCTCTCCGGTTTCTCCT
CTGCGCGCCCAGCTCGCCCAGTCTGCGCGCCGAGCTCCCTCGTCGCGGCTTCCTGCTTCC
TCGTCAGCGCACCTCTCACTCTGGTCTCCTGTGTCGCGTTCGCCCAGATCGCCGCCATTG
AGTTTCCTGACGTGCCCCCTCAGCTCACTTGCCGCGCTCGCCTTGGCTCCCAGTTCGGCG
CGCGATTTTGGAGCTCTGCGCGAATGGCGCGCGGTCTGGTGCTCTGCGGCAAGCGCTTCG
TGTGGGTGGTGTGGTTTCCAAACTGCGTGATGCGCTGGCTCGATGCCCAGACCCCGGCCT
CCGTTGTGCTCGTCTGCCTCGGCAGCAAGTACTTCGTGTCGGAGCAGCGGCAGCGACGCC
CACCTTTGCGTCGTGCTCACCAGATCGGGCCTCGCGTCGTCGATCTGTGCAATTCCTGTT
AGCTCAATTCCTGTTCGGCTATCGGTTTCGCCGGTCGTCGATTTTCTATTTGTCATGGTC
ATCCCATCGGTTGTTCC
>Z27kG1_10941
CACTAAGTACCTTTTAAAAAATAGTTGATAGTTGAATCCCACACAGCACCAACATGGGAT
TCAGACCTCACAACCACTTGTTGATAGTTGGATCTTTTGATGGTATGTGAATCCCTTTCG
AGTTGCTGTGGGAGAAGCAATTGTTGTACATGAGGATGCAGCAAGAGCTATGGGAAGGAA
ACGCTTATGAACAATAGATACCTGGTCGTCCTAATTTCATGAAGCTACGACGAAGAGCAA
GCTGGCAAGTTTGAACGAGAAGCTGGACATCCTAGAGCGGAAGCTGGAGGTGCTTGAAGT
CCAAGTGGGCAGCGCGACGACCAACCCTTCCGTCTTCAACTAGGAATCGCGGGTTTATAT
GTATAAATAAATAGATAAATGTAGGTATGAATGTTGCTTGTACCAACGAATTCTGGTCGC
TATCAATCATGTAATGTAATGGATTTTGTTATTATTATTGTGGTATGTGTAAAGATGTGC
AGAATTGAAAAG
>Z27kG1_03410
GTTCTCCCTGATCTTTTCTCATCGCGCGACGGCCAGCGGCCTTATCTCCAGCGCGCGCCT
CTCTGCGCCCAGCCATGCTCCGTGCGCGCGCGCCCTGGATTCCTCCCTCTCCCTCGCGTC
TTCTTCCCTAGCACGCCGCGCTTCTCCCTCTACATTCCTCTCTGCCGCGCCCGGCTGGAG
CTCCCTGGCTCGCCCCTCCTGCGTTGCGCCCTGGCCCCAGCTTCCTCCCTGTTTCCCAGC
TCGCGGCGCCCCCTGCTTTTCTCTCTCTCTCTCTCCTCCATGGCCGCGTCTTGCCGAGAT
CCCTGCTGCAGCTTGCTCGACGCCCCCCCTGCTCTCTGCGCATCCCAGCAATGGTCGCCG
TGTGCCCAGCTCCGAGCGCCACGGCCCCCCCAGCCCCTTCTTCCTTGGCCGGTTGCTGCT
CCCAGGCCGGCGCGCGGCATCGAGTTCGCCGAGATCCTCCCTCATCTCCATGGCTGCACA
GCAGACCGTGGTGCTCTAGCTTGGCCCCTTCCTCTGCTCGGTCGCTCGCCGTTCTCATGG
CCGCGGGCTGCAGCTCGCCCCATCTCCCCCCAGCCCCCACACGCGCGCAGGCTTCCTGCT
CGCTCGGCTCCTTCCTCTCCCTTCCCATGGCCGAGCTTTTCGCTGTTGTCCGTGACGCGC
GCGCGATGGACGCGATGAAGACGCTGCATGCGCTGGTGTTCGAACTCGCCCTGGCCATGG
CGCTTGGCTTCTCCAGCCGCGCGTGGCACGCGCTCCCTGCCAGTGTCGTTTTCTGCTCTG
CCGTTGGCACAACATCGTCTGTTGTTGCTAGTTGGTGCAACGTTGCCGTCCTTCGACGCC
ATGCCGTGAGCAGCAACTTCGTCGATCCGTCACTTTGCCATGGTGCTTGAGCTGCTCTCC
TGTGTATGTGATGATTGGAAAAGGAGTCACAGCTGATAGAGGATTAAGGAACGAAAGCTA
TAGTACATCGCCTGCCAGCTGATCGTCGTAAAGCCTGAACCAGGGTCTCATCATTTTCCT
TGTGAAGTTCGAGCCGATTATAATTTTGGAAGGAGATTTGGTGCTGAAGCCGAAGCCTAC
AGCCCCCTTATTCTTCATCGTCGATCCAAGCCGCTTCCCCGACGTGCCTGTCGATCCCGA
CGATCTATCTTCCAATTGCGCGCCACTTGCGTTGAGCTCTGAAGCCCTCTGTCGTGCTCG
ACCTTGGAGGCCTCCAACTCGTCGACATCCCTTGCGTCGTCGAAAAATCCCGAGAGTTTG
GATAAAGCAACAAATCCCATGTGGTGTTTGCCGGGTGCTCGGCAAAAGGCATGAATAAGA
ATCATCAACGTTTGCTTGG
>Z27kG1_10983
CTGAATTGATGTCCAAGCCAACGGAGGCGGTTCCACCAGCTGGATCAATGGTTCGTTCAG
GCACTGAGGTCATCAGTTCCCGTGGTGGTCGCCGTTGTGCTGTACGTGACGCCGTCCCAG
GTTTTGATGGTCATAGCCATGCTTTACCTGCTGCGACATCCCCGGTTCCGCAGCAGGATG
CCCTCCGTGCCTTTCAACTTCTATAGGAGACTGCCTGCCAAGTCTGATATGCTCCTTTAA
GATCCAGTATTCACCATCAGAGAAACAGGTGCAAGTCTTACTTATTTATGTTTGTTCCGC
TCTGTTCCTTCTGGTTAGCATCAGATCCGATGTGAATATACCTGATGAGTTCATATATTA
GAGGTCATTAGTATCCCCAGAATAAGGTGTCGGTTTAATGGTTTATTTCCTTGGTTATGC
CAAAGAAAGGGAACAATTGGATCCCTTTTGAGTTTTGGGATATAGTGGGAGGAGGTTTTT
GGTGCAGAATTGTAATATTAACTTCAGGTTATTAGCATAGAACTAAAGGCAGGAACAATA
TTATCCCCCCGTGTATTATGTTTGTACTATTTGTGTCAATTTTGCTTGTGTTTCAGTGAT
CTTTTGCCTGCAGTTGGGTCATGCTGTTTGTATTTATGTGTTCGAATCCCTCACCTTGTT
TGGGTTCACTGGACATGCCTGCTTGCTGCGCTTCATATCGGAGATCTGTGTGCCGTCCTC
GCTCTTCACCAGCCGCTTCTACATCTGCTCCGAGAGCGACTACCAGGACCTGCTGCGCAA
CACGGATGCCAACCAGACGGCGCTCGACAGGAACATAGGTACACAGTGCCAACGTTGCCT
CCGTCGGCCATGAAGAGGGTGTACTCTAAACTGCTTACATTTACATGCTTCAGTAAGTTC
CAGTTCCAGGTACCTTTTACTTTGGTACCTTTGGCACTGTCCTGAGTCATCATCATCTAT
GGTCTGTGCCTTTATGAATGAGCGGCAGAGCGGGCACCCCGTTTCTCCCAGCCTCCCAGG
TAGTGCGATGCCTTTACTGGCAAAGGATGTGCCGAGCACCTGTATGAGCAGCGACATCCA
CCGGTTTATTTTCGTCCTGCAAAATGCCAGTGCACGTTCATGCTCCCAGCGACATGAAGA
TTTCAGGGCCATGGGTACATGAAGTCTTTCAAATTTGATCAATGTATCAGGTACAAATTG
CACCTTATAGGGGCAAAATTTGCACAAGCCGGCATGTATACCCGTGTTTGTATCAGGTAC
AAATTGCACCTTATCAGGTACAAATTTCAAATTTGATCAATGTATCAGGTACAGATTTCA
GGGCCACGGGTACAAATTGCACCTTATCAGGTACCCGTTTTAGAGTGTTTTGTAGAATAC
AGAGAATATTCATTTAAAAGATAAAATTTAAAGT
>Z27kG1_10579
TTTGAAGAAAAGTCGCCGCGTTCCTCTTGCCTGATGAAATCCACTTCTCGTCTAGATCTA
AGCCTCCGCGTGGCTTCCGGATCAGATGCTTGGTCCGATCAAACAACGCTCGAAGCGAGA
CGAGGCTGCATGGTTTTTGTGCCTGGAGGTTTCTAATCCGCGTGGTTAAGGAAACTGGGT
ACTACAATTTGTTGCTACAAGTGCCCGATCCGTCGAATTGATGTCTGCCGACCTTCAGAG
CTGCGACGTTCCGGGAATCTGGGGGGATCTGGATCTTGGCGGACTGGACAATTGGGAGGC
GTCTAAAGCATGGCTGGACAATTGTGAGATGTGACATCTTGAAGGCCTTTGCCATGTTGG
GTGCGCTCGCATGGCAGGCATCATAATAAAGATGTTGGTTTTGTGTGCTGGGTGGGAGAT
CGCACGGGGAATTGTTTTTTCATCCCTGGGTTCTCCCGCCCTTTGTGTCCCCGTGCCCTG
CTTCGTGTTGTTTGGCTTCTCGTTCTACGCTTCATCACCGGTGCTGCTGCAAATTGAACG
GATCTTCTCGTCTCGCTGCGTGCTGCAAATTGAACGGGGCTACATCGCAACGCAACACAA
CACGCAAGATCTACTGCTGAGCCATATGAAGACCTGCTGCCTCATCATGGTGTTTGTATA
TGAAGATCAACTGCCAGTGCCTACACGCTGGACGGAGTATTTATATGATGTGAAGGTCAA
CTGTTCGGCATCGTCGGTATGAAATGGCTATGGCCTTCAAAGCTTCCTTGGTCACTGGAC
AGGGAAGAAATTTTCTGCTCAAGCTAAAAATTAGATACAAGCTTGTTCAACTTGCACTAT
AGTTCATTTGAGTACTTACCTGTTATTGATCTCTATTGAGTTGAAGCTAGGTTTCAAGTA
TCTCCTAAGGTTTCGTATAGGTGAAAACTAGTGTTTCTTTTTTTTTTTTTTTTTTTGCAC
TACAATCTGTGACGTTTCATGCCCTTAGTTTGAGCTTTCTCCTTAGTGAGTTTATTCTTA
ATTTTTCTTCTTTTCCAAATCAAAAGATGTTTTGACTTTCCATATTTTGCTATGCATTTA
GTTAAATCTACACTGT
>Z27kG1_17312
GCAAGCAGCGTCATGAGGAGTTGCAGCTAGTTAGCTAGCTGGCGCCTGGCGGCAATGAAC
TTGCAGCAGGAACACCTGTTGTTCTCGGTCTCCCGGCCTGCTTCCAGGCCGTCGGCGGCA
ACGACGACGGGCTTCCAGGACCACGGGCTCGGCGGCTTCCAGGTGATCGCCACCGACGGC
GGCGCCGGCCCGGCCGCGCCCTGGTGGGCCGCCGCCGCTCCCCAGGGGTGCGCTGCGGCC
AAGTTCCCGATCGGCTCACCGCCCTCAGGTAATTAATCATGCAAGTAGACTGAAAAATGC
TCTCGTCGTCTTTCTTGCTGCCGGCCGTACGTCGACCGATCGACGGCGCGGCGGTGGTCG
GCCAGCTATTAGCAGCCGCGCGTCCGTCGATCGAGTAGTACGGCCGACGACGACCGCTCT
CTGAATGCCGGCCGCCGGCCGTACGGCGGCGATCCAGACCTTCGGCGGCACGAGCTGAGG
TTCGTCCACGACCACGAGTCGTCGTCTGCGCCCGCCGGTGGGGCATCATCAGCCGCCATG
GCCGCGCACCCGGAGCTGCTGCTGCTGGACAGGTACCAGTACCACCACCATGGCCGCTTC
GACCTGACCGTTGGGCAATCCATGGTGCTTAACAACGACAGCGCCATTGCTGGCCATCAG
ATCTATGGCGCCACTGCGTACTATCATCCCTTCTACGGAGCCCAAGCTCTGCACGGGAGG
GTGCTCCTGCCGCCGGCGATCGCGGCCGACGAGCCGGTCTACGTGAACGCCAAGCAGTTC
AACGGCATCCTCCGGCGGCGCCTGGCGCGCGCCAAGCGG
>Z27kG1_22950
CGAGCTGCTCTATCCGTGCTGGTTCTCTCGAGCGCCTCTCCGGTCTCCACTCCTCCCTCT
CTCTCTGATCCTTAAACCCGATTCGCCAGCTTCGTCGTCGCCGACCAGGCCGACGTCGGG
CCCGGCGCGCTGCTGTTGGACTGCCTCAGCCCGCGCTACCAGTCCGGCGGCACCCGGGCG
GCGGTGAGCGCGCATGCAGGCACGCACACTACGCCGTCGTCGACCTCGCGCTCGACACGC
TCGCCGCCGCACGCTCCTTCGGAGTGGAGGAGCTCCTGCTGCTCACCCAGGTAACCATAC
CAGACCAACCAATTCAAGCGTCTCCCTCCTCCCTCCCAACTACAATCCTTGACATGCTGG
TTTCTTCTCGAGGTAATCCTATTCTTCCTCCTCTCATCTGGATGAAAGATAAATAAGAAA
TAAATAAATAAATAAAATGGACAAAACGGTTGGGAAAACAACATCGATTTCTTGCTTCCA
GTTTATTTTTTATGTCTGCTACTTGAGGGAATTGTCCATGTTTATGATCTCGTGGCAGTT
TGCCATTGATGCTTGTTGCTGTAGTACATGGACAAATCTCGAAGAGGGAAGCATTCGATT
CGACCAAAGGCTTAGGCAAACTGTGCCACTGTCATCAGACGGTCAGAGTGTGTGAAGTGG
AGGGATGTTATCGTTCCCTATGGCAAGCCAGTGCCATCATCAGTTACGAGCTCTGAACTC
CTGCACAATCACTACAACGTCTACAACGCATCCCAGGTCCATCGTATGAACTGCAGAAAA
GGATTTACCTTCCTGGCAACCCACAAGTACCTGGGTTTATCCTTCTTAATCTGAGTTATT
AAAACCTGACCGAGTTTGGGCGCCTCCCCGCACTCCACGGAGCTTCAGCCAGCGCGCGTG
CGACCCTTGGCGACTGCTCAAATTGGGCAAACTTTTAGAAATGAGGTTTGTGTTTTCTAT
CACATTTCTACAAATGGCTACTACTAATTGCTGTGTTATATGACATTCCACTCAATTATG
GCATGTCTCGGTCGCTGCTTATTCAGTGCCTCAAAGGTTAAAACTTACTGACAATTTTTT
TCTTTCCAATTTGATATATTCCTTTTGTTCTTTTGTTTATATATGCTTGTTACCCTGGAT
GGAATTGTAAGCTATTACACTACTGCTATTTACAGAGAACTGTTAATAATGAGACACTTG
GTC
>Z27kG1_03697
CGCGGATCCGCCACCTCCTCCTCGGCCGCCGTCAATAGAAGGTCCCAGATCTCCTCTCCC
ATTACTTCTCTCCCCATTACCGCGCTCGAGGTCTGCCATTTTTGGAGGTCCGCCACTTCC
GCCTCTGCTCGCCGTCAATGGAAGGTCCTAGATCTCCTCTCCCTATTACCGCGCTCGAGT
CAGTGGGAGGTCCGCCATTTTTGGAAGGTCCGCCACCTCCTCCTCGACCCGCGGCAAAAA
TGGCGTGGGAGATCCGCCACCTCCTCCTCGGCCCGCGGCAAAAATGGTGTGGGAGATCCG
CCACCTCACCTCCTCCCATTCTCACGCCCGCGCCTGATATGGAAGGTCCGCCGAAGGGAC
TCGGACGTCGAGGCCATGGCTGAGCCGCACCCCTTCTCCCCCTGCCTCGCGCGCGGCGGC
CGAGATGGTGTTGGCTGGGTTGTTCGGGATGGTGGTCCTACCTGCCCTCCCTGCTATCCT
CGCCCCAAATCGACGAGAATCATGCAGCCCAAATCTGAGGTGGAGGCGCCTGCACTGTCG
ATGGAGGTGTCGAGTCTGCGGTGGTGTCTGTAGATGGGAAGGCATGGTGTGCAGCAGCAG
TGGCCAGGTGGTGTCGCTGAGCCTGTCCTCCTACGGGCTCACTAGCACGCTCTCCACGGC
CATCGGGGACCTCACGTTCCTACGTATGCTGAACCTGAGCTCCAATTGGTTCCACGGGGA
GGTCCCAGCGACCATCGTTCGCCTTGCGCATCTGCAGGCGCTAGACCTGAGCTACAACGC
CTTCACTGAATTCCAGAGATGCAATTCCCGAGGCCATGGAGCAGCAGACAATATCAATTG
CCAAAGCAGCCATTACAATAGTACTCATTTTAGGGACTTCATTTCTTGCAGCTGCCAATC
CAATTACAGGATGCTATGACGCTCTTAAGTGATCATGAACTTATACATTGAAATAATGGT
GGGCCTCGAGAGGCCAGGAGGTGGAGAGGAGTTCAACAAGTACTACATCTTGTCTGCTCT
CCTATCCGTGGATTGGTGAGTGCAAACAACTTCCTGCTAAAAGTTAGCAAGGAATTGGTT
GATACTTATTGATGGTGCCTGAAATATCCTATAGATGTCTTTAGTAGAGGATCCAAATAA
TGGCCTGCAAGGTTTATTGAATCGGATCGCACAAAACTCCATCTGCTTCAGAATTGAGCT
AAGCGCATCCTAACATCTTGACTCCTATATCGATCAATTATTTTTGTTACACATTTGATT
CTTTAGTTTCGTAGAGGGAGGAACATCGTGGGATGCAGGCCCCACGGAACACCAGATATT
TTGAGGTAGACCGCGGCGAGGTGCCCAAGGGCAGCGCCTAGATCTTCTTCTGGATGGTCA
AGTTCTGTAACGACAATGTGGCAGAGGAGATGCCCTGATCTTCGTACGCTGAAGTCATTC
TTGTTGATGGGAAATTAACAGAGGCTAAGGCTAACCAGCTTGCTAAGGTTTAAATGCAGT
CAGGTTGGAGAACTCCCTTGTTCAGGCTTTTGTCTTTCTTCTGCAGAAGGAGAGATGACG
TGCTGCATGACATGATGGCATGTGAGGCAGCAACCTCTTCTCCGCAACCCTTGTCATGGC
CTGGAGTTGGTGTTCTAGGAAGGAGCACAATTTTATTAGGGTAGCCACCAGAGTTGAGGT
CCCTTTTCAATGGACGAACTTGGTGCTGTGGACGACATCTGCTATTGTAGCTAGGCGCAT
ACATGTTTTCCTATAAATGCTAGCTCTGCAATCACCAAAGGAAAACACAAGAGTACTCTT
GGAGGAAAGTTTAGCATTCAGTTTAACAAACCTTACC
>Z27kG1_22122
GCTCCCTCTCGGCCTCGCACCAGCTCATCCCAGCTCCGCCCTCACCCTTCCCTTGCCCTC
CTCCCACCGCCTCTCCCCCAATCCCTCCCACCACCACCAGATTCGCCTCGCCTCCTCGAC
GCCCCTCCCTCACCCTTGATGCCACGCCCCCCTCCCATGGCGCCACGCCCGCGCCCCTCC
CCACCCGCCCGAGCCGCGACGCTGACCCTCCTCCTCCCGCTCCTCCTCCTCGCCTCTCCG
TCCCTCCCCTCCGCCGCCGCTGCCCCCTCGCCGCCGACGGTGCCCGCCACGCAGCGGCAG
GCCGCGTCCGCGTCCGACGCCCCGTCCCCTCCTCCCCCTCCGGCGCAGCAGCACCCGCGG
AGGCACCGCCACCGGCACTGGAAGCACCGGCCGCCGCCCCCGCACCCGCCGCCGCCGCCC
AGGCGGCGTCGGCTCAACTTCGGGGAGCGGCTCGGGATCGCCTTCGCCGGCGTGGCTATC
GCAATGCAGGTCGTCCTCGGCGCCTTCCTCGCGCTGCGCGCGTGGCAGCTGCGGCGGCTC
GACAAGGCCGAGGTGTCCTCCTCCACGCCCCTCACCTGACCACCGTCTCCCCGCCCGAAG
CTCGTCGTGTGCATCAGTCAGGTCCGTGGTTTATTTGTGATCTGATCTGATGCTGCTGTA
AACGAATCCATGGTGTAGTAGCTGCGCGTGTCCGTGTTCGGCACCATTCTTTCCGTTCTG
TTGTACTACCCTGTACAATCTGCTTCTGCTCCGTGCAGGCTCTAGTTGAGAGGCTTGTGT
GTGTTATGAGAGTTGTGCTGCTTCTTTGGTTGTTAACGTGCCTCACCTGATCTAGATTAG
TAGACTGTTAGTTCTACTGCTGCCTTGCTGTTACATATTTACAGTGTTCGCTTCTGTGGG
GGTTAC
>Z27kG1_08361
TGCTTCTCTGCCTGGCGCCCTGTCTCTCTCTCTCCCTCGCGGCTTCCCTTCCCCCGAGTT
CCCCTGCCATGGCGCGCTGCTCCCTGGCGCTTCTTCCTGCGCCGCGCCCCTGGCCCTTCT
GCCCTGAGCTCGATCCATGGGCGCGGTTTCATGCTCGCCGGCGTTCGGACCGCGGCTTGC
TCCTCCAGCACGGCCTCCTCCCTAACGCCGTTCCACTTCCTCCCTGTGCTTGAGCTCCGT
CCTCCCCAGCCATGGTGCTCTGCGCGCCGAGCTCGACCTCTGTTCCTCCTGCGCGGCGCT
CCTCCTCTCCGAGCTCGCCCCTGCGCGCTTGCTTCCTGCGCGTGCTCGCCGGTCGGACCT
CTCTGTCTCTGGCACGCTCGCCCATGCCGCACGCAGCCGAGCTCGCCCTGCGCGTCCATC
TCCTATTGCTCCAGCTCCCACGCACGCTCCGCTCTGTTGCCACGCGCGCCCCTGCCCCTG
CTTCCATGACTGGCCGCGAGCTCCAGCTCGGCCGATCGCGCTGCTCCCCTACGCTTGCCG
CGGTGCCTCTCTCCCTGCTTGCGCGTGTAGATGTGCCCTCTGCTCGGTCCTGCCCAAGCT
CCCAGCTTCCTGCGCGCGTGAAGCTCTCTGCTCGCCGTCGTTTTTCCCCTGCGCGCTCAG
TTCCTGCTCGCCAGCGCGCCCTCTCGGATCGCTCAGCCTTAATCGCCATCACGTCCGAGG
TTTTGATATGTCTTCCTGCTCGCCGTCAAACTTGGGTTCCCTGCTCAGCCTTTAGAGCTA
GCGCGTCGCCGTGGTGTTACCGTCTGGCCGTGATTCACTGGTGGTCCACGTCTCCGCATG
TTCAAATCGTCAACCCCATGCACCACCTGCTTGCTAAATGGGAAACCAACAGTTCTCTCC
CTGCTCCTGTCGTTCACTATCAACTTCAGCATGTTGGTCATGCTCGCCGAGTCTCCAAGC
TGGCCATCAAGTTCTGCTTTCGCTCCCGTGCCGCACACACTCATCTTTGCTTGCTGGCCG
TGCACCTCACTCCGCTGTTCTGAGTCTGCCAGTTGCTATTGCTTATCCGCGTCATGACAT
CACTCGCCGTAGTTCAGCTCGCTAGTTCGTCGTTGTTCATCTCCGTGTCGGGTCTACAAC
AATATTGTAGATCCCTCCTAGGTACTTGTCGTCGTTCGGTCCCTACGTGATGCCTCCGAA
TTGTGATCGCGTCGACAAAATAATCCCAAGAAGATGTGGAGAAGCAAGCCCCTGGTCGAT
GCCCCCTAGTGCTCGGCGAAAGGCATGAACAAGAATCGTCAATGTTGACTTGGAATTCTA
GTTGAATCGGGAACCGTTCTCTAGTTCACTATTTTTATTAATTGATTGAGTCGATGGATT
GAATAGATATATTGATCACGACGATTATCTTGATTGAGGCATAAACATGTCATAGTTATA
TTAGATGGTTGCC
>Z27kG1_17038
CCAGCTTTATCTTCAGCCGCGCGCAGCCGCTCTTTTCTACCCCAGCGCCGCGCGCATGCC
CCTGTCGCGCAGCTCCTGGCTCGCCCCTGCGATCGCCATGGCGATTCCCCCTGCGTCAGC
TTCCTCGGCGTTCATCACCCTGCTCCCCTCGCCGGCGCCGAGTTCCTGCCCCATCTTCCT
CGCCGAGCTTCTCTGCTGCGCGCTGGTTTCTCCCCCATGGCGCATCACTGCTCGGTTCCA
TGGCCAGCCGAAGCTCCCTGACGTTCGTCCTGACCGCCGCGCCTTCTCTCTCTGCTTGCT
GCTCGCCGGTGCCCTGTCCCAGTGTCGCGGCGCCCTGCTCATTCTTCCTGGCGCTCGGCC
TTGAAGCTCCCTTGGCTGCCTGCGTCGCGCCCAGTTCTCCTCCCTTTCCCATGGCTGCTC
TCTCTCCTTCCTCTCCCTCCTCTGCGCAGCGCCGCATCTCTCTGCTGGTCACGGCACGTC
GAGCCCCCAGCGCTGCGGCCCTTTCCCCAGCTTCTTTCTCCCTGCGGCAGCTCGCCCTCG
CTTGTGCCGCGCCCCTGCGCTCGTCGCGGCGCTCCAGCTCGCCCATCTGCGCGCAGCCAC
GAACTCCCCTGCGCTCTGCTCGCAGCGCCGCAGTTCTTTCTCCCGGCTCCCTCTGTCCGT
TCTCGACCGCGCCTTGCTCCCTGGACGCGCACGCAGCGTTCCGTCGTCCCTCGCCATGCC
GAGTTCTCTGCGCGCAGTCGCGTCCCACTGCTTGGCTATGGCCACCATCGTGCCTAGGAT
TTGTGCATCCTTCTCTGTTCAGCCTCGGCAAAAAAAAACTCTGGATGCTTGGACCCCGCC
TCGACCAAGTCTTCCGTTTTGGCCGTCATAGGTTGTCGTCGTTCATCATCGCGTCGTGCA
GCAGCGCGTCCCTTATCGTGCCCATGCTTAATACTGCCATTCCTGCTGTGCCTCGCTTCC
GTTGTGTTCGATTAAATGTTGGACCAAGATTCCACGATGTCACTCATCCTCGTTGTGAAA
CCCTCACGCTCATCATCCCCTGTTCGATCTCGTCGTCGAGCTTCGCCTCAGACTTAGCTC
GTCGGTCACGCTCGCCAGATGTTCGATCAAGGACTTCAGCTGAAGGCCGTCGTTGTTCAG
GCAACTACCAAATCGAATTGTGATGTGGTGAGCCGATTCGCTATTTTTACTATCGGTTTT
ATGATCGTAAAATAAGACGCTTCGTATGCGTATACGATTAAGTTAGAAATACCAGTGATG
CGAGGTGTGCGCTTGGTAATTATGGCTAGATCCGTTGTTATGGTGT
>Z27kG1_14388
CAGTTATATCAAAAGAAATCTGCTCGTCGTGGAGCTCCCACGCGCGCAGCTCCCTCCTGC
CCTCTGTCCATCCATGGCCGCACGCTGCTCGGCTCTCACGCCGTTGATTTGGAGCGCCAG
TGCGAGCCCTTCTCTGGTCCTCATCTCCTCAGCCGCTCGGCCTCTGCTTCTCCCATGGTC
GTCGCGCCCTCTGCTCCTCCTAGCCCGTCGAGTCCCTCCCCATCCGTGAGCTCGCCCTGC
TCCCCGGCCTCCCTCATCTTCCTCAGGTCCAGCCGTTACATCATTGGTCACGCTCGGGTT
TTCCTCTCTTCGCCTCGGCGTCCTTGTCCAAGCGCCTTGCCTCTCCTATCTCTGTCTTGC
ACTTCGTCGCCTCAACGCGCTCGCATCCCTTGGGGCCGTTTTGCCTCCGCGAGACGCCAG
CAGCGAGCTGAGTTTGGTTTCGCCGGGTTGCTCGGATTTTGGGTCCGATCCGGTCTTAGG
CGTTCGCCATGGCGTCTGGCTCCTCCCCTCTGTTGTCTCCCTCCTCAGGCACCAGCCGTG
TCGACCTCCCTGCTCGCTGTTCTCAAGCTCGCTCCGGCCGTGAGTGCCGTCGAGCCCGTC
GAACCCCGTCCTCCCTTGCTCGACCTTGTCCTCGCCCTTCTGGTGGCCACTGTCAGCATG
GTGCTTGACTGTGCTCCACTATCGTCGCTGCTGCGTGCCTCATTGTGTGCTCGTCGGGGG
TGCTGTCTGTTGCGCCTCTGCACCCGCCCTTATCGCTAGTGCCAACTCCGGCCGTCGCAA
CATCTACTCCATCCCGGCACCCTGCACTAGTGCTCGACAAAAATACCAAACAAGTCATCA
TGCCATTGTCTTCGTCGAATGGAAATCGTTGTGCTGACACATCGATGTCGTTGATCGCCA
TCCTCGTCCACGCCAAGTCCGTGTAACTCGTCGCCACACCCTGTAGCCGCTTCCACGATG
TTGCGTGGGGACTTTTTTGCGTCACATGTGCTTCCACTCGTCATGCTAAATCCATCTGCT
TCCATTTATGTCGACAGCAAGCCGTGAAGATGCTCTTGTGCTAGCCACGCGCCACCTGCT
CGACCAAACTGAATCCCCGGAGTATCTGGTCAAGAATTGAGATTGTGTGCATCGCTCGCC
AGGTGTGTGTGGTCAAAGACGTCAACCGAAAACCATCGTCGTTCCTCTGACTATCGCGTC
AAATTGGTCATGGTAAGCCAATTTGTTATTGGTGTTAGTTGGATTGATGAATGGTCTAAC
TTGGTATATTAATCGTGATGATACTGTGGTGAGCCGAATGGCTATTTCAGTTATTGGTTC
GATGATAGGGTTTGTTAGATATACTAATTATATCGGTCTTCTTGCCTTAAGCTTATGGGT
GTCGTGGTTGTAGGTATTGTTGGGGGCCTTCGTCCTCCGAAGGTCCTCAAAAACGTAATT
TAACAGTGTTTGCCAAGCATGGTTTATAAACAGGTACCTTCGGATTCAGCATTAAATGCA
TATACGATGAAGAGGACATGATCGTGACGAAGGTTGCTGCTACTTTGAAGCTATGCACAA
AGGAACTTTGACTCAATCACGGGAAAATGAACCGACTTAAAGGGGAAAAGGCTATCTAGT
CCTCATAGATTTTTCTATAAGCCAATAGTAAATGTAAAGGGCATGACTGTAATTTCTCAT
AGGCTGTGTCCTGTGCCTATAAATAGGTGAACAGTACCCACGTACTGTTCATGCTGACTT
GTGCTTGCTTTTGCATCACGCTTGTACTTTTCTGCCTTCTATCAAGTCGAAGGTACTTTT
GTAATTTAATATTGTATCTGCTTTTCCATGATTATATATGATAAGAATATGTTGATAATG
TTATATGA
>Z27kG1_08712
GCTCGTCTGCAAATCTGCAATGGCTAGCATCAGCAGTCTTGCAGCACTTAGCCTCTTCCT
TCTCGTGAGCGTTGGATTAAGCGACGCCATCCGGGTGGCCAGATACTCCAGCTCTCAAGG
AGCGGGACAGGGAGGGGGGAATGGTGGGGCGTATCAGAACGGCTCAGGTTCAGGGGTTGG
GCTCGGTTCGGGATCCGGTGAGAGCGGTGCGGACGGCGTCTACGTGAGTGCCGGAGGCGG
TGGTGAGGGCGGTGGCTGGTCACAGTACGGTGGTACTGCTTTTGGTGGCGGGTCTGGTAC
GGGGTCCAGTTCCAGCCAGTATAGCTCGGGATCATCTTTCGGTAATGGCGGGTCTACTCT
TGCCGGGGGCATCGGTGGCGGCGGCGGCGGTGGACAGGGCTCGGAGAACCAAGGCTCCGG
TGGCTACGGTACCGGCGGTGGCACCGGATCCGGCTCTAGTGAGGCTAGCTCCGGCGACCC
GCCCTCGGCCACACCACCGTACGCAAGCGCAGATGCTTCTGGCAATGGTGGTGGCATGGG
CGGTGGTCGCGACGGTGGGACTGGTGGCGGTAAAGGCCACGGATCTGGATTCGGCGAAGG
ACAGCCTTAAGAGTTTCCTATCAGATTTTCAAAGCTGGAGGCCAAAAGATGCTATTTCAT
TTTCATTTGCTTTGCGTACGTTGATTTTTTTATAGTTTTACTTGTGGCCCTTTTTTGTAC
TTCTAGTTCTAGACAGGAACTAATAATGGCTTCCAGCAACCCTAGCTAGCCATGACCTAG
CAATGCGAGTTCAACAGATCAGATGTTTGAAGATTATTGTGTGGTCATTATTATAGTAAC
TCATTGTGTTCT
>Z27kG1_15746
TTTTTCTTCAGCCGCCACAAAAAAATCCGGCCGACAGAGTGGCCGTCCGCGCGCCTTCTT
TGTGCCGGCTGCTAGCAATGGAGATGCGCACTGCGCGCTGCATACATGCATGCTACTCCT
TTTTCTTTGCATGCGTGCTGCATGCTACTTTTCTCTATCTTTTTTTTTAATTTCTCTCAC
GCCGCTGTTTTACTCTCCCTCTGTTTCTGTTTTGGCCGGCGACGTTTTTTTTTTAATAGC
AACACAAGAAAACTAAGACAGCAGAGCAGACCGCTGGAAAAAAAAAGGTCGGTCTCTTGA
CCGTCTTCTACATTTGAACTCGGATCTGATTATTCGAGCTTTTCTGTGATGTTATTTTAG
TCCTGAGGCCCTATGGATGCGTCTGCAGTGCTCTGCGCACTTGATCCGATTTCTGTAAAC
GTTTTCTGATCACAGATTTGAGCCCAAAAAAAACGATATTGGGCCTTTGGACAGAGCGTG
CGGTTTTGGGATTATTTCGGTTAGAGTTCAAAACCCTAACCCTATCTGTGTTTCTTATTG
ACTTTGTTTCTTGGCCGCGGATCGTTGGATCCATAAGCCTGTGCATCGTCTCTGTTGACG
GCTTAACCGATTAGGGTTAGGTCATAAACCCTAACCCTAGTTAGTTGTGAGAGCTCTCTG
GTTTGAGGCCGAGACACACTGTGTCTTTTAGAGTGGCCAGACCTAAAATCTTAACTCTAA
CCCGAGAGCATGAAACTCTTTCTATCTATTCTAATCTCTATTCTCGGGTGATGAATGATG
ATAAAAAAATGAGTTCATCACATATATCCGAGACCTTTCTGTGATCTCATAAAACGATGC
GGATTAGGAGATCTAGGGTTCTTAGGTGGCCTCTGATACCATTGCTAGAAATTACTGGTG
CTTAGGATCGTTTCCTAAGTCCCTAGAATACCAATCCGTGTCTAAAATACCTCGATGATG
AGTAGATCTATTCTACTGAGGGGTACATGTATACATACCGTCGTTGTTGTTCCTAGCCAT
CATTGCGGCGGCGTCTTGCAGCGAAGACCCGCCTCCTCCTTCTTGTCGATCTCCCTGCTG
GTGTCGAGGAGATTGGTTCCCGTCGTTGATCGGCGGTGGATCAGCTCCTCCAATGTTGCC
TGCAGGGGGAATCTCAGATCCCGATGGGATAACGGGGATCTGAGACATAGTCACAGCGAT
TCCAGTCACTCCGAGCGCCTAGGGGATCGGTTCCTCTCAAAGTGTCGATTAGGGTTTGTG
GTCGAGCGATTAGCGTTGGCTAAACCCGTCGGCCCCCTTAATCTATTTATATGGCGTCGT
GTGACCGGGGGCTGCAACCAACGGTTAGGATAGCCCCCCCGATCAGGGGCGCGGTTTGAC
GGTTAGGATTAACCCTACCCCGGTTACTGTTAACCGGCTAGTGTAGAGGACACATCCTAA
CACCCATGACTTCTTCAGGCACGAGCAGAGCATTCCTCCATTCATGTCCACCCGGAGAGA
CGTGTCAGGCACATCCTCCTAGTAGTTAAAAAAGCTGTTCGAAG
>Z27kG1_10612
GCCCTTTTTTTTTCATGGATTATTATTCATCATAAATTGTGCGATTTGGTTGGAGCAAGG
CGCGGTCGTTCTGTTTTCTGCGGACTGTTGCAAACTACAGGCGCAATCTGCATGGCGAAA
ATCCGGTTCGGGGATGTGGAAATGGAGCTGGATCGCTGCCGTTCAACTTATCCCGTTTTG
GTAGGACTGTCGACCGACTGCTGCATCCGAGAGCCGCAATCACTGCAGTCAACAGTCATG
ATCATCGCTGCAACCGTTCTTACTTAAACCAGCTGTGCGACATTAGGAAGGCCGAATCGG
ACTTTCTTCACGCTTCAGGCTCTAGGGTTCTGGGTTTTCTACAGGGCTAAGCAGGATGGT
GCTACGCTCTTGGGTTTGCGTCATCCTTGGGATGGACATGATGACCACTCTCATGGTCAT
GGACACGGGCATGAGGCATCATCATCGTCATCTTCACATTAAGTTCCTTACTGGCTGCGG
ACGATGCTTGGCATGTTCCAACAGCTAAAGTTTGATTAATATGCTGTGGAAAAGAATCTG
GTGCACGTTGATGTTCTTTATGATCTGTTGTTCAGTACATTGCTCTGCTTCGTTGCTACG
TTAAGAATATATATATACTAACATCAGAAAAATGTATGTATTTTATGGGCTTAATAGATT
CAGAACTGGGAAGATGAATGGGCAGC
>Z27kG1_23407
CACGTCCTTCCCACCCCCCGCTAATCTCGCCGCGCCGCGGAATCCATGGCGCCGCCCTCG
CCCTCCACGCCCCATGTCGGCATGCCCCTCCCTTACGACCGCCTAGCGATGGTGGAGTCT
TCAACGGCCGCGGTGGCCGACGGCGCGGAGGGAGTCGGGGAGGACGTGGGCGCGTCGTCC
TCCATGGGCTCCGCGGCTGCCGAGTCTCCTGCTGCCTCCCCATCATCCATGGGATCCGCG
GCGGTGGCTTCTTCCTCCTCCATGGTTTCCACGTCTACAGGGCTACACCTTGCCCCGCCC
CCTCTTGCCATGCCCGCCAATCTCAGGTTCCGCCAGCCATCCCAGACCACGCGTCGCGCC
CCAGCCTGAATCCACCCGCCAGCCACGCCCACAGATCTCGCGTCCGCGCCCTCCTCATCG
CCCCACATGCTGCGCACTCTCAGATTCTACGATGTCAATGGAAGGCCCGCCCCCGCCGCC
GTCGATGGAAAGTGCATGCCTTCGATGGGGAGAGGACTGCGCGCCGCGCCTATCCATACC
CGGATTTCGCACCTCTTTGTCCCGCGCACGCGTCTGTCGATGGAAGAGATCCAGACAGTG
CTCGCCCCCGCGGTGTGGAGGTTTTTGGCCGCCACCTGCATCTCCACATCGCGGTCCCAA
TCAAGATCATTATTATTCGGGTCGCCTTCCTTGTTCTCTCCCAAATCGCAGGGCTTAGTT
CCTGCAAATCGCCCTCGGCGTGGCCTCAAGATAAGACACACCAGCGCCCTTGCTGGAATC
GTGGACGCTCGAGGAGGACTCGAGCCGACCGTCGCGCTTGTCTCGCCTCTCGTCAATCTC
CCTCCCTCTCTGGTCTCTTTCTCTCTCTTTAATTGTTGGGGATCAGCCTGATTCAGAGCA
ACGAGTCGTTGGGCGCCATTTTGCTCGCTCCAGACCGACAATCTTGGACAGCTCCAAAGA
TTATGTTCCAAGCATACTGAATTCTGTAGCATGATGAATCATAAGTCATCTGAAGAAGAT
TCAGTTGCTGATTTTGATCATGAGAATCATAAGTCATGATGAAGATTCAACCGCTGATTT
TAGAAAGTGTTCGGAGATCAACCATGGCTAATGGCTTCATTCGTGGTTCTAAGATTCTTT
TTATATTTTTTTGCATTTTTCTATCATTGATAACATGATCAGATCATGGAGCGGATGTGA
TACTGTTACCTCTGTTTGGTTGCATGTAGCCTATATGCAAGAGTGATTTACACAAAGAAC
AGCACAGCTCATACCCACGATAAGCAATTCTTCTGAAAAAATCTGTAACGCATGTCGCTA
ATGTTTCATCGAAGAGGAGGTTGCCAAAGAAGATTTATATATGGTACTTGCAGATGATAA
CTTCAGTACTATAGTTGTAGTAGTTGGTGAAGGGAGGTCTATTTACAACAACATGAAGGC
TTTTATTAGGTCTATTTTTTAGATAATCTATGGTCAAACCTTTTTTGAATCCTAGGCCTG
TTACAGTGGTGAGAGTTATCTAGAAAGGCTTGTCTCAGTTAATCCCTTACTTCGACCCTA
CTGATGGGGAGCCTCTGGCGTCGTATGTGCACTATGGGACTTCATTCTCTTTGATTATGC
AAATAAAAAAATGTTAAT
>Z27kG1_21889
CACCGCCGCTGGCGTAGGCGACATCGAGCGACGAAACCTTAACGTCCAGCCCGTTCTTTC
CCCATGACCCCTCCCCACACCCACCGACGCTGCCAGAAGTGGATGCGCCCGTGTCGCCAC
CGCTGCAGCCGAGCGACACCCTCGACGACGACAAGGACGACGAGTTCGACCCACTGTTCT
CGGAGACCACCGGCGGCGCGAGGTCTTCGGCTGGCGGCTCGCGTGGCGCGTGCAGGGGCT
CGGCGCGAGGCGGCTCGGCTTCCTACTCGGGCGTCGAGCGCGCGCGGGCGGGGCCTGGCG
CGTAGGGCGCCTGGAGCGTCGGGTCGTCGGGCGGTCGGCGTCGAGCGCGCACGGCAGGGC
GGGTCGGGGCTTCACTCGGGCGCGGTCCTAGCGCGGCTTGGGCGAGCGGCTCGACGGGCA
GGGGCGCAGTCCTTGGCGGCTTCGCGCGGTGAAGAGAGCAGAGAGAGGAAGGTGGGGGAG
AGGGAGGAGCAGAGGAGAGAGGGAAAAGAGGGAGCAGGCGGCGGCTGGGAGGATGGCAGG
GGCGGCGGCCACAGGGAAAATGGCGGCTAGGGTTAGGATGTTGGGCCTAATGGGCCTTAG
GTTAGTTAGTTTTTTTTATTTATTTTTTTTCTTTTCAAATTTCGAAATACATATTAAATA
ACCCTAAAATTCTTAATGTTTAAACCAAAACTATTTATAAAATATTTATTTTTGGGACTA
ATAATTATATTTATAATTTACTAGGATTTCCATTTAACAAGAAATGCTGTTCAGTGACCA
AAATCAATCATGCGCATTCCAAAAATGATTCCAAATGAAATAAATAACAAACACTTAAAA
GAAAATTAATTACCATAAATATCATTAATAACTAAATGTATTATTTTTGTTTGATGACTT
TCATAGTGTCACAATTCCATAGCGCCTTGGTTTAGCAAACATGTGTGCAAGATAGGGACC
ACAGGTTTGATAAAATAGCTTTGGTTTGTTAAACAACTGTTGTTTCTCCTCCACTGCATT
TCATACGCATTGGTTGATAGATTAGTTATGATAATCACCCAGTCAACAAAAAGCTTAACA
ATGTAGCATCGGTCAACACTGTCACTTCAAGTCCAGCTCAATCGGTCAACACTTATACGC
GTGACTCTATAGTTATAAACTCATGCCTATTAAGCATTGAGCAATTTACCTATACTTGTT
TCCTATTCTTTGGTCGTGATAATGTTTGCAACCATGAATAGTACAGATTGCTTTTCCAGG
TGTGTGGAGAGACATGTGTATTCCTCCTATGACGAATAATTCAGGCTCCATGAAGATGAG
TTCCAGGCATCAAGAGGTCAAGATTCCAGGAGGCCTAAAATAGGTGTGTGGACAGACATG
TGTATTCCTCCTATGACGAATAATTCAGGCTCCATGAAGATGAGTTCCAGGCATCAAGAG
GTCAAGATTCCTGGAGGCCTAAAATAGCAAAATTACAGTGGGGAAAGCCATTAAAGAATC
TCCATCTTCATTGGCAGTCATGACATATTGTTTCATTTGCTTTTGGTTTATCAGTGGTCT
CACTGGGTTCCACTCTTAACTTATTGTGACAAACAAGAAACAGTCAATGGGGTGACCATG
AGACTCTACAGGCTGCTGCTGACAAGGTCAGAGTTTATACAATCCAATTCGTGTTTCAGC
TTGCATATCTTGTGTATAGGAGCTGACAAGAATGCTAATGGTTTTAGTCGTCGTGATGTA
ATGTAAGAGCGACAATCTATGATTATGTTCCTTTTGTTTTGATTGGCTAAAAAGGTCCAG
ATTTGTGTGGTGGAAATATGTATACGCGACCAGAGGTTGCATAGGGTATTTTTAACTT
>Z27kG1_05679
CCCTTCGTCTTCTCCCTCCGCCTCGCGCTGTCGAGCTTCCTCCATGCGCAGTGCGCCCAG
TCGAGCGGTCCCTGCTGCGCGCCGCGGTCTTCCAGTGTTCCCTCTGCCTGCTCGAGCGCA
CGCCCAGCGCCCTGGATTCCTTGGCCTTCGCGCCCTGGTCCTTTGCCCGGAGGTCCCTGT
TCCGCTCGGCGCTCTCCCTGCTCGCTCTGGACGCGCAGCTCCCTTCGTCGCGCCCAGGCC
GCATCCAGCTCCAGCTCGCCGAAGTCCCTCCCACGGCCGTCTCCCTCAAGCCGCCGTGAG
CTCCATGGCTGCTGCGTTCCTCTCTGCCGCGCGCCCCTGGAGCTTCTTCGCCTGCGCGCT
CCTCTGCGTCGAGCTCCCTGCGCAGCGGCTTCCATTCCCCGCTGCAACTCCAGCTTCTTC
CTTGGGCCGCCGCATCCCTTGCTTTTCCCTGGTCGGTTCCTGCACATCTCAGCCATGGAT
GCCGTGGGCTTGTTCCTAATCACGTTAGGGCTAGCGCGCAGGTCTCCCTCGCCTCCAGCA
ACCCTGGTCGCTGCATCATCCAGCGCCGAGATCCTTCATCTCACCCCTCCCAAGACCGAG
CTTGCCAAACTCCTCAATCTTTTTTTTTCTCTCTGTGTATTGGTTGCGGGCTGGCTGATG
TTCAGAGCTGCATATGACACTCCTTAGTTGTTCGATGAAATGTCCCAGTTAAGCTTCATC
ACCGATCTCATGAATTCCGATCGAATTGGATATTGTTGTCGTGCCCTGCGACCTCGCCTT
GGTTCCCTGTCCCTGTTGTGCTCGCCCGGACTCTTGGCCGTCGTCAACGAACCTCGCGAT
CGCGGCTCTCTGGTGCTCAACCGGCGACTCGCTACTCGTCTTGGTCCAGGTCGGCGTATC
CGCACGTCGTTGTGCCTTCGCTTGGCACAATCTCGTATTTTGATGATATGTGTCGTTGTT
CATCGCGCGCTAAGTGCTTGATGAACGGTCTCAACTGGAATCATCGTCGTTTTCATGAAT
TTTGCATCGACTAGTAATAGTACACTGATTCGCTAGTTCCTACTTTGGTTCATGGACTGG
ATTAATTATTTATATTAGCCATGTCAGTTCTCTAGACAGCAGCAACCGGGTGTTGCGGTT
ATATTAATTGTTTGGTTAAAATGCCTCGTGTCATGTGTTTGATATATTGCTTCCTCGAAG
CTTGCACAAAACCTTGTTGGGTTAAGAGGTTAATTAACTTGCTGTCACTCTTGTTCTGAT
TATGGGGTGACCAAAGTTAGTAAGTCGAAATATTGTACCAGTTAACCAAGAGAAGTAATT
TATGAAGTTAGTT
>Z27kG1_22394
CCCTGCCGCCGCTCTGCTCAAAATTTTTCTCACCGTCGTTGCCTCGTTCCCATCCGCTCG
GCCACCCTGGATAAAAATCCCATCGCGGTGTCCATCTTCTGCTCTTAGACGAGTGCCCCT
GCCCTGCTCCCTACCGAGCCCCCATGGCGCGGTCGCCTCTCCCTGGTGACTCGCCCAGCC
TCTGCTCCTCTTCTCCCCGGCGCCTGGTCGGATGTGGATTCTCTGCTCGAAGCTCCCAGC
GCCGGATTCCCTGCAAGCTTCAGCTTCCTGCGCGCCCAGCCTTTCCACTTCTCCAGCGCC
CAGCCCCAACTCCCAGCCGAGCTCGGCCGCCCGGCCCCCAACGCCGCTCTCTTCCCCAGC
GCCCCTCCCCTCTGTTCGCTTGTCGCCATGGCCGCCGTAGCTCAGCTCGACCGCTCGGCT
TCCCCTAGCCTCTTCCCCTGCGAGCTCGACTCCTGCTCGCCCATGGAGTTCGCCCAGCTC
CCTGCTCCGGTGACTAGCGCTCGGCGTCCTGCTCTCTATGCCCTGCTCGTCCCTGCGCAC
GCGCCGCGGTTTCCCCGAGCTCCCTCGCCGTGGATTCTTTCTGCGCGTCCTCTCCGGCGC
TGCGGTGCCCCAGCTTGGCCTCTGCCCATTCCTCAGTCGCACCCTGCTCCAGTCGCTCAC
CCATCTGACGCTACACGCTCGCCTCTGCTCGTTCCGTGGGTGCGCACTGCCTTCTCTGTC
CATGGTGCGCCCTCACCTCTACTTCTCTGCTGGCCGGCGTTTTTCCAGCCGTGGATCTCC
TTGTGTGCCGCGTCCGGCTCCCTAACGTGCCGCAGTGCCCGTCGCCCTGCGCGCGCTCTG
TTTCCTCGCGCGGCTTCGTGCTCGCTTGGCCGTTGTCTTGGATGCGCAGGAGTAGTGTAG
GTGCTTGCAGTCGGTGGATCCTCGATATCGAGCTGGGATTAGAGAAGACAGTACTGTTCC
GTGCGTCGCTTATCTGATGCTCGACGGAATGTCCAACTGGGAGGTGATAGCTTCGTGTGT
CGGCGAGCCGTCGTTTTCCTCGTTCAGTGTTTGCGCGGGCTTGCCTGAACCGTGCTGCCA
TCTCCCGACCGTTGGCCCTTGCCCACTGCACGGGCTTGTCGTGCTAGTCAACCCCGCCTC
GATCCTCGTCGTCGATACTGCGCTTGCTGGTGGCCAAAGCTCGCGCTAACCTGCTCGATC
ACACCTCGTCAGCTCGCTTCATACTCAATCTCGTCGTCGCGTCGTGTGTGCATCACTCGC
CAGCCATATGTGATCAAAGACGTCAACCGGGAACCATCCTCGTGCTTGCAACTATCGCGT
CGAATTAGTCAGGGTAAGTTGATTCATATTCCCGTTAACTAGGTCTATAAATAGATTAAA
TAGAATTGTTGGTCACAGTAAATATTATGAATTTAGCATGCGTATATTGTGATGATCGAT
TTAGATAGCTCGCTAAATCAAGTAATTAAGTTACACAGTTTAGAGAGTTAATAAAAAGCT
AGGAATAAAAATAGATTTTCTAGTGTTATTAGGTCAATTTGGTTAATGAATGTAGTCGAT
GCTCTGCTATGATATCCATGGTGCTTAATGCTTGATTTTAAGTGTTTCATCCTTTTTAGT
ATAGAGTATCTATCTTATACTCGTTCTACTTGTGCTCATACATGTGCATCGTGCATCTCA
TGAGGTACGATAAATAATCATGTGATGCGGAAGACGAGCCAAGTCGACCCCAAGCACGTG
CTAAATCCGCAGGATGAAGCTGATGGACCAACCTGAAGATGGTTAAATTAAGCAAGTGCT
CGGTCGAGGGATACTCGTCAAGCGGACATCGTCTAACAAACACTAACGTAGTGTTATTCC
AGGTTATAGTTTTGTGCTGCTGTTGATGGTGTTAAGTGCCGGTGGGCTCGGCCTTCTTAT
AAGTCTAAGTAATTCTTCTATACTTCTTATTGAGGATGGTCACTTGAGCTAGCATATATT
TCAAACTTACAAATAATTTATAACATCTCAAAGTTATTCCTTTAAACCACTTTTGTAATC
ACTCCGATAAATACAATGTAAACTTGTTGTAACTTGTAAAATTTGGT
>Z27kG1_20540
CTGTCGTTATCCGGATTCCGGTCCCTCCTCCCAAGTCCCAACTGTTCACCTCCCGCCGCC
CCCTCGCGCCGTCAAGGCCTCCGGAACCGGTCACAGGCGGCGTAGGACCCCCGCCGCTAC
AGAGCCCTCGTCCGTCGCACTTCGCCGCCGCGTCGGAGTCATCCAGCTCGTCGACGCCTG
GCGGGGAGATCCCCAGTGCGAGGGGAACCTCCACGACGCGAGTACTTCTCTACTTCCTGT
CACAAAAAAAGATTTGCAATCTAGCATATTTATGGAAGCCTTTGCTCCGGATAAAATTTG
CGGGTCAGGGAGATCAGCGGTCACCACCCAAGAAAGAGTGATGGAAGCCCAAAGTAGTAC
TTGCTTTTCAAAAGTTGTGGGACCTAACCTATGGTATGGCGATCGCACAAGACTTACACC
CAAGCAAGAAGAAGCTGCGCTTGGTTTGTCACGTGCCTGTGGCTCTGGCATTCCAGCATA
CATTTGCACCATGAAGAAGTCTAATGTTGTCAAGAGACAGATGGTATTTTCAAGACAGTT
CAGTAAGCGACACATATTCGGTCGTCTGGGCACTTATGGGTGTGAAACCAGAGTTTTTGC
AGGCAGGGACCTGTTCGGCAGTAAGCTCAACTTCTCAATGATCCATGGAGGACTAAGGCT
TCTTGGTGGATGGCCCCTCTTTGTGAAGAGCCACCGTATCGAAGCAGAACACGTCTGTGC
TTTCATGTTCCAGGAAGAGGAAGAGGGCGAACTGTCACTTAGGGCTGATTTGGTGATTTG
GTGATTAGGGATCCCTAGGGGATCCATGGGGAGGAATCATCTTGCAATTCAATTTTGAAT
AGCAAGAGGATTTCTTCCCCTCGGGATCCCCGGTCACCAAATCAGTCCTTAGGGTGCACG
TTCTGGGTACTATGCCAGTGCCAACAATCTAGCCTTTGCTTGTTTCGTTGATGAGGCACG
GGATGAACGTCGCTAACGAATTATGCATCAGACATTAGTATTGGAAACAACAACATGTAG
CTATCTAGATTACAGCCTTATAGGTTGTTTTGTTGTTCTATCTAGATAACTATGTATGGA
CATATTGTTCTTTTGTGTTGGAGGGAGTAAGCGTTAGTGTTTTGAGAC
>Z27kG1_15801
CTCTACCCGGCCAGACTTCTCCTTTTCGGATCATATAAACCATCACCTACGTACACCAAG
AAATGTCGTCCATGCATCTCTACCTCGATCGTCAGTCCAGCTTGTGGTCGACGTACTACG
TCATCCTAGGTTAAATTTCCACCGTCGTCAGCCACAATATGGCTGCCATGCTCGTCCGCT
CGTCGCCTTGCCTCCTCCTCGTCGCCGTCATCGCGTTGTGCGCGTCGTCGTCCTGTGTGC
TTGTTGTGCCGGCGGCGGCGACCATGGCTGAGAACGCCGTGCAGCAGCCCGCGATGCCGT
CGTCGCCCCAGCAGCCGGGCCTAGCTGCTACTACCGCAGGCAAGCACTGATCAGCTTAAC
TCGCAACTGCTTCTGCAGTTCGCCACTTCAACGAGAGGATCGATCCACCACCGCTCGCCG
GCCGACGTGTCTAATATATACGAATAAAATAAAATGTGCTGCATGGCTGCAGGTCAGACG
ACCACCGCCACGCCAGATGCATCGTCGTCGACGTCAGCCGCGGTGGCGGCGCTCCCACCG
TCGGCGCCGTCTGGAACCGCAACCGCCGCCACCGCTCCGAAGAAGTTCCCGCAACCGAGC
CCCGGCGGCGTGGGCGGCGGGCCGTACCAGCAGCCAGGCGGCGTGGGCGGGCCGTACCAA
CCAGGCGGCGTCGGCGAGCCGTACCAGCCAGGAGGCGGAGGCCACGGCGAGCCGTACCTG
CCCGCGGCGGAGGTGGCCTCGGCGCTGCCGGTGCCGACGCCCGACGAGCTGCCCAGCGGG
GCCAGCCTGGGGTTCGGCAGCAACGGTGGCCTCGGGTTCGGCGGCCCCGGCGACGAGTGC
TGCGGCGGCCCGGGAGGCTACGGCTGGTTCGGCGGGCCCGGCGGCTTTGGCCCCGGAACC
TACGGATACAGTGGGCCCCTCTACTGGGGGGCGGCGCCGGCAGCGGCGGGGTCCTTTGGA
CGCGTCACCAACGTCCTGCTGCCTCTCGTCGTGGCTTATGTTTCTTCATGCGTTTTCGCT
TAGCTTTTACTGTACTATTTTTACTACTATGGCCCCCTATAGCAAGGCTCTAGCTTGCTC
CGGCTCTGGCTTCTCTGGTTTATTGGCTTCTCTCGACGAGCCAAAGCTGTTTTGTATTTT
CGTTTGGCAAAATAGCTCCTCCTGTGTTTTTCGAATCGTGTATAAGGAAAATGTCCATAG
TACCTATGCCTCGTTTATTTAGTTGTACACATATAAGGAGCATATATATTATTACGTATG
AATATTACGAC
>Z27kG1_13171
GGGAGGAGCCCAAACCCTAGACCCCGCAGCCAAAGATCCCACCGCTCCACCAGAGGCGAT
CGAGGAGAGGACTCGAGACAACCCAACCCCGCCGCCGAGCTACATCGATCCATCGATGGC
CCCGGACACGGAGACCACGCTTGCGATCCGCGACGACGAACCCGCCGCCGCCGAGGTAGA
TCGATCGATGGCCACGGACACGGAGTCGCCGACGCCGACGCCGGTGCCGACTCTTGCGAT
CCGCGACGAGGAAGAACCCGCCGCCGCCGCCGGAGCCGGAGCCGGAGCCCAGGTCCTAGA
GGAAAGAAGCGTCGCCGTCATCCTGCAGGAGCTGCTCCAGCCCAGGGACCGGCGCGTCCA
GGCTTCGGCCTTCTTCTTCGCCTGCGGAGGCTCCGTGGTGCTCCACGGGACCGTGGCCAA
CCTCGCGGACAACCCGGAGCATGTCCTGCTCGGATTCGGGCTGTTCACGGTCGGCGCGGC
GCTCGCCTTCCTCACGCTCAGCGGCTCCGACCGCCTCGGGCGCGCTGCGGCTCGCGTGGA
GGAAAAGCTCAGAGGATTGTTCCGCTCGCCCGCTGGCTAGATCCTGCAGCTAGCTAGTAG
CGAAGCGAACCCTCGACGGTCCTTCTGTTTGAGTGTGCTAATAGTTCTACTAGTGTGCCG
GCGTGGGCTGATGCTGGGCTCACCATGTGGTTTAATTTTGAGAATGTGTGCTTTGATTCT
GTGTATATTACGAGATAAGTGTGATAGATGTAGTGGTAACTAAATAATTAAAGTTCTCCT
TAGGGTCGATTGTAATTCCAATATCCCCTTTGAATATAATGTTTCCTTTC
>Z27kG1_17425
TGCATGTATGTGGATCCACGACACGTGCATCTGTAGGAACCCTGATTTTGGTATGGTTTC
TACACTCAAATTCATCAGTATGATATAAGGCAATCTGCTGGCTGGTATTTAAGAGTGGCC
CTCTCTTCATATCATCGAAAGGTAAAACTATTAGTGGCACACGTTGGTTTTTTCCTTTGT
TTCCAACATGTAACATTATATTAGGGGTATGTGCAGTTTAGGGTAAGTAATATACTCCTT
TGTGCTCAGTAAGTAATTGATAGAAGGTAGAAGAAGGTAGAAACATATGTGCAGTTTAGA
GTTTACCTCTTTATGATTTCTGGGTAGCCACAATATTTTCACATTGCAATTCAAGTCCTT
AGTACCCTGGTAATCAAACTAACATGTCAGAGCATCAGGCAAATTCATTGTGCACCTGCC
TATTGTATGCTAAAGAAATCAGTTTTTTTGCATGTGTTAGTTGTCTCCTAACCTGCTGCA
TTTTCAATTTTTGTGTTCTGTGTTTTGTAATTTGGGAGCACCTTCACCATTGTGTTATTA
GAGCTAGGCACCTTCACCATTGTGTTATTGATGATCTTTCTTGGTCTGAATGGAGTTTTT
GCACCTATTCACATGCCAGAGAGTTTATGCATTGTCCTCCTTTTTTGGATACACTTTCTG
TTAAAAAATGCTACACAGTTGCATTCTACTTACCTTGTGATTTTGATGGAGCTCTGTTGT
TGTGCTTCTTTGACATTTGTCGGTCCTTTGAGCATTAGGTCTGCATCATGCATTATGTTG
TTATCTATTGATCTATATATCCCATATTGTGGAGATCACTAAAATCTTAGTAATTTAAGT
TCTGTTCAAACTTTCAATTCCATCGTCCGTGAAAAATTGATAAGTATGAATGTGTTGACT
TGACTCCATTTTATCTTCTCCTTATTTGAGCTTGTATTCTTATTTTTTAATACATTGCTG
CCCTGCACTGAGATTTCTATTGTAAATAAACAAAGTGCTATTTAAATTTTGATTTATTCC
TTACGAATGTCTGTTGGTTTCAGGAAAGTGCTGAGAGAGGTGGCATCTAGAGGATGTCAT
GTCGAACGTGTGAAGTTTTTTTAGAAATATGTATATTTGTGTGAAGCTTTTTAGAAACTT
GGCTCCATTTTATTTTCTATGTTCCTCTCGGCTTTGTTTCCTATCCTTTCCAATGACTTG
CTATGCATTTGCACTGTATTTGGCATGTCTAAAACTGCTACACAAAACTTGATATATATT
TTGTCTAAAAATACTATATCCTTGTTATGCTTGATTGATCTTT
>Z27kG1_15490
GCGGCAGCGGGAGGAGGAGGCCGCCGCAGCCATGGCCGCCGCGGTTAAGCGGGAGGCGGC
GCTAAGGGCGGAGGAGGAGGCCATGGCCGCCGCGGTTAAGCGGGAGGCGGCGCTGAAGGC
AGAGACTAAGGGACGATCGGTCTCGCGCGAGGCCTTCTGTGGGGCCAAGGATAGGCAGCA
TGGGGGGCAGGGCCACCGGTGGGTGGCCGTGGTGCATCGAGCGCCGCCGACGTGCGGGGA
AGTTGCGGCAGGGAAGAGGGAATGGATGGTAGGAGGTAGCCGTGGCAAGAAGGGGCTGGA
CGATGTCGCGGACAGTGCACCCCATCCCCGTGGCGGACGCAAGTACCCGCGGAAGGGGAA
GAGGAAGGGGAATAAGAAGGGCGAGCCAGGTAATCTGGCCGAGGCAGCTCCTCCAACATC
GAACGGCGGCAAGGTGGACATCAAGAGCGAACTCAAGGCGATGGGGAAGGCCTCGGTTGC
GCCACTCGATCCGGCCAAGGCGGCCGTGGCATCATCCCCGGGCCACCTGACCTGCAAGGG
GAGGAAGGGGAAAGGCGCGGGTAACCGGAGCGCAGAGACGAGCCGGGGCGATGGTCCGGT
GAAGGTGAAGACGGCCGGTCCGTCGCTGCCGCGAGGCGTCAAGTCGGGCAACGCGGGGAA
ACCGAAACCTGCAGCGCCCAGGCTCGCAGACGCCGGGACAGGCAGCGATTCTCCTGATGG
GAAGGCTCCGGCCCCGTCCCCGGCCCCGGCCCCGGCTCTGAACCCTTCCACCTCGCCCGC
CGATGGCAGGAGCAAATCGAAGAGCGGTGGCATGCTCCGCAAGACCATGGAGGCGAAGCC
AGAGGGCCTAGTCGAAGGGCAGCGCCGGCAACCGGTGGTGGAGGTCCAGGCCGTGACCGG
GCCGAATCCACGGATTGCGAGGAGGTCGGCTCAACCCTGGCGCCCCCGCGGCATTAGGGC
TGCACAGCCGCACGGGCTTGTGTGGGTGCCCAAGGCAGCGGTGGCTGGACCATCCTCCAG
CGGCGAGGACAAATAATCGGATTGCCACTCCACTCGGGTAGTAACTTGACTATGCTTTTG
CTTTAGCGAACTCACGCTTGACTTGTGCATGGATGATGTGGGAAAATAATCGAAGCCTGT
GAAGGCATCTGTGTTCTGTTT
>Z27kG1_07381
CGCGTGCACAGGACCACGCCCTCCCTGCTCCATCTTCCCATCGCTCGCTCCTCAAGTTCC
TAGCGCCCAGCTGAATTCCCCTGCGCGCGCCCTATCTTCCACCATGTGCCCTGCTCGCCC
ATGGCGCCAGCCACAGCTCGGAGCTCCCTCTGCATCCCCAGGCCTGCGCCTGCTGCTTGC
CCCAGCTTGGAGCTCGCTCGACCTCCAGCTCCGGCGCCCGGCTGAGCTCCCTGGCTGCCG
CGCCCTGCTCTCTTTTGCTGCTCACCGGTGCTCCAGCTCGCGGCGCCCCTGCTTTTCTCT
CTCCTCCTCTACTCCCGCCATGGCGCGCGTCTCTGCTCCCTCCCCCACGGCGTGCCCCTC
AAGCTCGTCCAGGCCGCGACCTCGTCGTGGACCTTCCTCGCCGGCGCTCCTCCCTGCTCA
GCTCTCCAGCGCGCGCCCCATCTCGCTGCGCTCGGCCCCCAGCTCGGTCTTCCTCGGTCG
CGCTCGCTCTGGTCGTGGACACCGTCGAGCTCAGGGCCCTGCTCGCCGTATGTCCACGCA
TCATGCGTGGAGCAATGGGGGAAATCTATAGCCTAACAGCTTGTTCGCTGCGGCTTGCTG
CGGCTGCAATCCGGCTGCGGCTGCGGCTTCTACAGTATTTTTCTCTCTATGGATTGCAGC
TGCAGCAGTCCAAACAGCTGCAACAGTGTCGGCTTGCAGCCTGCCGAACACGCCCTAAGC
CTTGGTCAATGTCTGTGTGGATTTGGGAAAGAAGACGGAGATATGGTTGTAGAAGACAGT
GAAGTCGGCTTGTGTCGCACGTCTGGTGCTCGACGAAAAGCTCAAACATGAGACCGTCAT
CGATTCGGTTGTCGTCCATCTCACCAACATATTTTATCCGTCGTGGTTTAGCTCGCCATG
GGCCTGCTCATTGTCCCTATTTTGCCTTCCCCAAGAAGCCACGTGGATGGCCTTGCCCTC
GCCATCATCGTTCGGTCACCTCGCCTTAATGCCAGCCCCTATATGATGCCTCCGACTTGT
GTTCACGCCGACAAAAGAATCCCAAGAGGATGTGGAGAAGCAAGCCCCTGGTCGATGCCC
CCAAGTGCTCAGCGAAAGGCCTGAACAAGGATCATCGTCATTTTTGCGAAGTTCTAGTAC
TATGGAGAGATTCCAAGAATTGTGGATTGAGGAGAAAGTGAAGCTCAGTTCAATACTCGT
CTGGTGTTTGATCGAAGACTTCAATCGGAGACTGTCGTCGTTCTCGCAAATATTGAGTCA
AGTTAATTATGGTGAGCCGATTCAGTATTTTTACTATTGATTTTATGATCGGGAAATAAG
ACGCTTAGTTTGCGTATGAAGTTTAAGTTAGAAATACCAGTGATGCGAGGTGTGCTTCGA
TGAGTTTAGTTGCCGAGTATATTCGAACTAGTTCTATTTTGCAGAGTGTAGTGTCTCGGT
GACGCGTAGGTTAAGTTTAGTATTTTAAGCAATTATCGATAAGTCTGTCGATGCTAATTG
TGTTCAGTGCGCGTATGATGAAATCGATGTCCTGTGCTAGTAGTTAGTATCATCTATGTT
TGTGATCGATAATGTTGGAGTCGGATATTGATTAGTTAGATTGATAGCTATGAATAAATA
GTTGTTATCTG
>Z27kG1_14006
GTGCTTGCACGATCAATTGGCCTGATCGGGCATACCTTCGACCAGAAGAGGCTCAAGCAG
CCACTCTACCGTCACCCATGGGAGGATGTACTTTACACCAAGTGAGAAAGCCATTCTTTG
CAAGGCATAATAAAGTATTATTATCGCCTAGAGCTTCCAGTTGCCTGTACACTTCATTAA
ATCGAGCACTTGCAAAAAAGAAAGCCAGAGAGAGAGGAAGACGAACATCACTAGTCAGCA
CTAGATTGTGTGTTTTATGTTGAGTTGCAAATTCAGGTCCTGATTTTTGTCCTGCCATGA
ACCGTTAGGCGATATTGTATTGGAAAGGATGCTTCCTTTATTGTTT
>Z27kG1_07955
CCGACAGCGCTCCTCTCGGTATGTTGGGCTTCTGCTTCTCCTTCGCATTCGGCTCTTTCC
CTTGTTCCATGTTTTTTTGAGATTCCTCTGGTTAGCATGTACGTATCGAGCAAGTCTGTG
AACGACGCGGCTTTGGCGGCGAAGGGGGCGCCCCGTCCCCTCGGGTCCTCTTACTGCCGG
CGCCGGATGGGGCGGCTCCTTTCGCTGTCGCCTTCGTCCCACCAGCTGAGGCGGCGACTG
CTCCTCGCGTGGCAGACGCTCCAGCCTCCTTGGTCGTCCTGGAGGTGCCAGGAGTGGTTG
CCCCTGGTGCGGCCTTCTTTGAGCCGCCGCCTTCTGCACCTGGCCCGGGGCAGGTTTCGG
TCGCCGAGGAAGTCGTTGTCGGCGCGCGCTCGGTGGCGGCAGGGTCGGTCGCCGGTCTGC
CGCCGCCGCCCCCGCCCCGTGAAGGGGGTTCTGGGTTGGCGCTGTTGCCCGCGGAGGTCG
CCGCGCCCTAGGTGCCACCGCCGCCTGCCGCTATTGCCTTGACTTCCGCAGGTGCCGCGG
TACCCATGGGATCTGAGGAAATCCACGGGGGGCTTCCCCTCTCCCTCCCTGAAGGACGGG
GGGCAGAGGCAGAAGAGTGGCAGCGGACCGAGTCAGCCTCGTCTCGGGCCAACTCGAGCT
TAGAAACTATCGAGCGCATGTTCGGTAGCTTCGAGGAGGCGATTTCGATTGCTTGGGCGT
CGATGACGCGGGATCTGATTCCTTTTGGTTAGCGCCTCCTTATGCGGTCGGTGGCTCGAG
AGGAAGCGCTACTAGCCGCCCAACAGGAGGTGGAGCAGTTGCGTGCTGGGGCCATTCGGC
TCAGGGAGTGGGAGCGCGAGCTCACCACCCTTTGTTCTGAGGCTGTCCGGCTTCGGAGCA
AGACGCCGCTCCTACGCGTGGAGCATGACGATGCTTAGGGCAACATGGATCACCTACGGG
AGGAGGGGTCCCGACTCTAAGAGGCCCTCGATGGGATGAGCCTTGGGGCCGAGGGGGCCA
CGCCGAACCTTGGGGAGGTCGACGCCTGTCTAGGGGAGGCAAACTCGGAGCTCCAAAGGG
AACGCAATGCAACTGGAGGTCAGCGCTTCTCCTTCCTCTTTGCTTGTGTTGCCTGATGCA
CCGAGGTGCTTTATCTTCCTTTCTTTCTCAGAGCTCTAAAAGATGATTTCCCAAGCTGAG
GTCGCCAGGAAGGCAGCAGAAGAGGCGAAGACGGTGGCAGAAGGAAGGATACGAGAGCTC
TCGCTTGCTTGTGATGGCACCGTTGTTTCGAGACTCCAGGCGGAGACCTCACTTTCGGAG
CGGAGCGCCGAGCTCCAAGTGCTTCACCCGATCGTCGGCTCGGTGTGCACTCACCTTTCT
TCTCCACCGCCGATCGAGGTCCCTCTAATCAATCGGCTGCGAGCGCTGTCCGATCATGTG
GAGCACGTGGTCGTCGAGGGAGCATATCACGGGAGCATCCTTGCCCTGGGACAGATGGTC
TCCCATTTCGATGAAATCGACTCTGGTGTGATCGCGGAAGGCTTCGCCGCCGGTTGAAGT
GACGAGGAGCTGGGTGCCATTGAGGTGCAGGTCCATCCCCACGCCCGGTCGATCGTGGGC
CGGGTCAATGTGAAGTTCCTCCTGATCGACCCCTGGAGCCTGGGACCACTCGCCGGTGGT
CCGTCCACCCATTCTTAGTCGGCGTTCATTGTAATGTTTTGTAATGACTATCTTTAGATG
TCCTGACTGTGATCTTATGTATAATATTATCTGTTTT
>Z27kG1_21663
TTCATGGCAACTCTCTTCCCCCCCCCCCACACACCCACTCCATGTTCCACACAAGCACAC
ACTAGCACAAGGATCGTTCGGTCGTTCTTCGATCGTTCGTCCCTCTGTTCTTAGTTTGTT
CGTTCGTTCGTCCGATCGTTCATGGTTCGTTCGTCCGTTCGTCCGATCGTTCGATCGTTC
GTCCGTTCGTTCGTCCAAATAATCTTTTTCATGCCGTTATGCTGCCGAAATTCCGATCAT
TCGTTCGTCCGATCGTTTGATCGTTCGTCCGATCGTTCATGGTTCGTTCGTCCGTTCATC
CGATCGTTCGATCGTTCGTCCGTTCGTTCGTCCAAATAATCTTTTTCCTGCCGTTATGCT
GCCGAAATTCCGATCGTTCGTTCGTTCGTTCGATCATTCGATCGTTCATCGTTCGTTCAT
AGTTCATATCCATCGTTCATCGTTCGTTCATACGAACTATTCACCATCACTATTTACCGT
TACTATTTACCGTTACTATTTACCGTTACTTTTATCGTTACTTTTTACCGTTACTTTTTA
CCATTACTATTCACCGTTACTTTTTACCGTTACTTTTTACCGTTACTATTTACCATTACT
TTTTACCGTTACTATTTACCGTTACTTTTTACCGTTACTTTTTACCGTTACTGTTTACTG
TTACTTTTTACCGTTACTTTTTACCGTTACTATTTACCGTTACTTTTTACCGTTACTATT
TACCGTTAGTATTCACCGTTACTATTCATCGATCATCCGATCACCCCAAATTTCAACTAC
TCATCCATCATGCTGTCCAGTCCACCTAAGACCAGCCAGACCCATATTCCAGTTTTACAA
ACTCCGGTGACTGTGATTTTCCTTCCAGTGGGAACTTCCCATCTGGTCACCCATCCTAGG
TTTCTCCAAGTTGAGCACGCTTAACTTGAGATTCCTTCGAACCAGGCTTCCAAACTCAGA
TTCCAATAATTCTCGTTTCTAAATTCTTATCGAATTATTCCCTATCCAACCATGTCATCC
CATAAGCATGGTTCATAATCCAGAAAACTCCTAAAATACTCTTATCCCATATTCTGCCTA
TAATCTCTCTGTTCAGACTAAGTCAGACAATTCATTCGTCACTATTCTCACCAACAGTGA
ACTTCACTGTGCTACACCACATACACCCAGCTATAAATACACCCAGCTACCCTCTCCCTC
TCCACACACACTCAACACCCTCAGCCAAGGCAAACGTGAAAGGGAAATGTGCCCTTGGGC
CATTTCTAAGTATTTTGGTGATTGAGTGCCAACACAAGTGCTTAAATGTGAATCTATACC
CGTGGATGGACAAAGTGCAAATCAAGAGTAAAGGTATGTTTCTAAGCCTTAGTACATTGT
TTTGAAGACTAATGTATTGTGTCTAAGTGCTTGAAACAGGAGAAATCGAGTCAGAGAAAA
GTTGGCTGTGTACAGCCAAAAGGCTATTCGGTCTGGAGCACCGGACTGTCCGGTGGTGCA
CCGGACAGTGTCCGGTGCGCCAGACTGACTCGGGCGAACTGGCCGCTCTCGGGAATTTAC
CGGCGACGTACGGCTATAATTCACCGGACTGTCCGGTGTGCACCGGACTGTCCGGTGAGC
CAACGGTCGGCCGGGCCAACGGTCGGCCGCGCGATCTGCGCGGTACACGTGGCCGAGCCA
ACGGCTAGAAGGGGGCACCGGACTGTCCGGTGTGCACCGGACATGTCCGGTGCGCCAACG
GCTCCAAGGCCGCCAACGGTCGGCTTCGCTATTTAAGGAAGGAAATCGGACACCGGACAG
TGTCCGGTGTGCACCGGACTGTCCGGTGCGCCCGTGCTCAACGGCTCCTAGCTGCCTTGG
GGCTATAAAAGGGACCCCTAGACGCATGGAGGAGAAGACCAAGCAACCTTAGAGCATTCT
TGATCATCCACACTCAGTCTTTGCGCATTCGTTTGTCATTATCAGTGATTCGAGCTCCGT
TCTAGTGAGAACTTTGAGATAGTCTTTTGAGCTCGATTCTTGGCCGTGTGTGTGCGCATT
TTGCTGTGGATTTGTGTGTGTTGCTTCCCTCCCTTACTTCGTGCTTCTTTGTGAACTTTA
AGTGTAAGGGCGAGAGACTCCAATTTGTGGAGATTCCTCGCAAGTGGGATAAAGATAAGC
AAAGC
>Z27kG1_20505
CGGGTGAGCCTGGCCCGTGCTCGCCTGGTAAAAGTGCTAGGGTTCTTCTCGCCCATCGCA
GCCGCCGCCGCGGCTCTCGCCTCTTGACTCGCTCTCGCCTCTCGGAGCAAAAGCTGTGTC
CGCTCCTCCTGGTGATCCCGGAGCCAGTCCTCGCCGCACCGCGCTGTGTCTGCTCCTCCT
GGTGATCCCGCACCGTGCTGTGTCCGCTCCATCTTCCTCCGCCGCCACACTCAGCGCCGG
TGAGGACTACCCTCTTCCTCTTCCTCTCCTTCTCCCTCACCCTCTCCCTCTCCCTGTGGT
TCACTACCGGGTCGTCGGCGAAGGGCGAACGACGCCATGCCGGCGGATCCATGCAGGGCT
CCACAAAAGCTGGATCCGTGGAGGGTTGGATTCTCTTTGTAGGGCTGGATCCATGGAGGG
AGTGCACGGCGCTCGTCGCCCAGCTCGAGGTCCACGTCCACCACCGCGCTCGTCGGTTTA
GGTTTCGTGATCTCACTACTGCATTCACTGCAGGTGCGAGGGCATGTCTACCTACCCGAG
GACCTACGATCTCATCCATGCGGACTCGGTGTTCACCCTGTACAGGAACAGGGAGAAGAT
CCTCCTGGTTGTCAAGACGTATTGGACTACCCATGAGGCCATGACCAAGATCAGTAGCAG
GACTGTCAAGTAAAATTCTCAATGTTGATAAGAATTTTTCATGTTTGGAGTTGTACCACC
GTTTCTAGCTCCTTGAACTAGTGATCTCTTGACGGTTTGTGCTTGCTGTTCTTTCTGGAC
AGTACTTGCTCGGATAGGAAATTTAACATGTGGGGGGAAGGAAGGGTAGGTAGTAAGACC
CCTGGCCCCTGCAAAGTTTTCTTCAATTCCGAATTGTGTCCAAATGGTAAATAGAAGTCA
TTGTTGCGAGTCACCCCGACCCCGGATAAGCATAATCACAACTGGATTCATTCTAGCATT
ACAATTTTGTTCTGTGTAATTTCCTTTTTTTAAATCTTATTAGCATGTGTTGTCCCAGAT
CTATTAATGATATGAAAGAACACTGCTTCTGGTCCCAAATTATGGAGAGAAAGGGTCCAA
CAGTCGAGACGCCTGAATGGTGCCAGGAATGAATTGGTAATGTACAAACACATTTGACAG
GACAGTAGGCCATGTAAACAGGTCTCTGGTCTCTATTAAAATCATAGTTTCTGTTTAATT
ACAATCGTAGTTCTGTTTTTTGTTATCCATATTTTAAGTTGCTGCTATAGTTCATATGAT
TGTAATCGAAATGATTGTAATTAGTTCAATGAGAGAAATTACTAGC
>Z27kG1_00947
TTCAGTGTGGTCATCTGACATGTAAGGAATGTGGCCCAACACTATCAACGTGCCCATTGT
GCCGCGCTCTAATCACCATGCGTGTGAGGCTCTACTCCTAAGTCGGTTGGTGTCTGGAGG
GATGGGACCAAACAGAAAGGAGCAAGAACTTTGGGGCGCAAGGACTGCGCTACGATCTTG
AGATATGGTCCATATGGATGTCATGATAACGATGCATGTACAGAAACCTTGTCCGTGCCT
ATTCAGTAATGTCGTTGATGAGTATCTTCCATCAATCACATGTAAAATTTCTAATGTTAT
CTTGTATTAGTAGCAGGGGATTGCTTGTTGAGTGGAATACCCCCAGTTGTTCAGC
>Z27kG1_05051
CAACCACTCCGCGCACTCGCGTCGCGCGCCTTTTCGGCACAGCGGCAGCACTGCTCCATC
CATGATCGCTCCCCAACACCACGGTCGCCCACGCCCACATGATCGCGCGCGCTTTGCGGT
ACGTCTCGCGGCCAAAGCTGTCGTCCCCCGTCGGTTCCTCTTGGCGCCGCGCATCATGCG
CGCCGGCTCCTATATAATATATAAGCGATCGAGCAGCACGCCAGCGGCTTTCTGCACCGC
ACCGGTGAGCCCAAGTGTCCGAGACTTCGAGCGCGCGTGGTCGTCTGCGGATCGAGTTCG
AGGTGGTGGGATCGATGGCAGGAGGCGGCGGCAGGGGCGCTGCGGCTGCGGCTGCGAGCG
CTCTAGCGCTGGCGGCTCTGGTGTGCTCGCTGTCCTGCGGCCTCGCGCAGGGCCGCGTGG
CGAGGAAGAGCCTCGGCATCGGCCTGGGCGGCGGCGGTGGCGGCGGAGGCGACGGGCTGG
GCCTCGGGCTTGGACTGGGCCTCGGCGTCGGCGCAGGTACCGGAGGAGTGTCGGTGTCTG
GGTCTGGCTCTGGGTCTGGGTCGGCGCCTGTGGTGGGATCTACCTCAGGGTCTAGGTCTG
GGTCTATATCCGTTGGAGGGGCCAGCTCGTCCGCCGGATCGAGTGCCGGATCGTCCGCGG
GCTCCACTGGGTCGGCGGCCGGCTCTTCTGCGGGCTCTGGCGGCGGGCAAGGGTACGGGC
AGGGCGGTGGGAGCGGGTCGGGATCTGTGTATGGGGAGGGTAGTGGGTCGGGCAATGGGT
TGGTGGGTATAGGGACTGGCCAGGGGTATGGTCATGGTTCTAACTTCGGTGGAAATCCTT
GAAGTCATAAAATGTTTGTATTGTATGGCGCGGTGTGGTGTATTTTGTTCTATAACAGTG
GAATATACTATCTTTTCTTT
>Z27kG1_10826
CAGCGCACCTGTCCTCCCGCGCTGCTCCACCCCTTCCCACTCCTCCCATTTGCAAGTCCC
AGTACCAGGTTTTCAAAACCGCCTTCACGCAGTCCACAGATAAAATACCGGCCTCCTCCT
CCCTTTCCCCCTCCGATTCCCGCGCCCGCCCCTACGCTGCCAAAAGCGGGGGACACCGCC
CGTCCCCCTCCCCGTCCGGGTCTCCACAAGCGCACCTGCGCGCGCGCGCCCGGCTTCCGT
TGCGCAGCAGGGCAGCTGGGCAGGGCAGGGCAGGTCGCCATTTAGTCCTCTGCGCTTTTT
GGCGTTGGTTCTTCTTGCACAACTCTTCTGCTGGATTCCAGCTCTGTTTTTCTTTCTCCT
GTCCTGCTGGTCAGTCAAATATATCCTCCTGGTCCTGGGTAGCTTTTGGGTTCCGGCGCC
TTGCCGTTCGCAGTTTGTGTTCTTGGTCATCTGATCTGGGTGGTATTAATCTGGAGACCC
AGTCACTCGGTCGGGACGAGATCAATAAAAAGGAAGAAAGAAGCAGCGCGGCAAGCCGGC
GGCGTCGCGAAGCTTAAGATCAGAGACACCGTTGGTTGGGCGTTGCTTCAGATATAATCT
ACAAGACCAAGCTCAGATTCCATCAGTCGGTACGTACGTCGGAACAGCCTCACTTCGCTC
GCTGCTGCGCGTTAGATGCCGGTTGCTTCGTCGCTAATGGCGATGGAGTTGGAGACGGAC
CAACTCGCCTGGGCGGAGCAGCAGCGGCAGCAGAATAGGAGGCAGACCATGGTCGTCTGC
AGAAAGAGCGACGCAGCGGTGGCCAAAGGGCAGCAGCGTCAGAACGCTTCGCCGCCGTCG
CCCAAGCCTCCGCCCGCGGGCGGGCTCAGCGCGGAGGCGTTCTTGGTTCTGGCGTGCGTC
GCCGTGTCGCTCATCGTGCTGCCGCTGGTCCTGCCGCCGCTGTCGCCCCCGCCGCCTCTG
CTGCTGCTGGTGCCGGTGTGCCTGCTCCTGCTCCTCGCCGCGCTCGCCACCTTCGTGCCG
TCGGATGTCAGGAGCATGCCATCCTCCAACTTGTAACTACTAGTTGTTTTGCTAGTCAAT
ATCCATAAATTCTTTTTGTTCAAGTCGGCATTTATGTCTGTGCATATGGCATAAAATGAG
TGTAATGAAATGGAAATCTTGTCTT
>Z27kG1_02969
GTCTTCTCTCTCCAAGCCACGGCGTCAAGCCGCTCCTCCGCTCCTCCCCGGCTTCTCCTC
CGCGCAGCTCCTCCTCCAGCTTCCCTACGCATTGCTGTAGCCCCTTCCCATGGTCGCCGC
AGCGTCACACTCCTCCCTGCCGATCTCTCCCTCTCACTGAGTCCTTCCCCAGCTCATCAC
GCCCAGCTCGGATTTCTTCTTCCCGGCGCCCGGCTCCAGCGCACCCACCTCCCCAAGCTC
GTCGCGAACCCCCAGCTCCCTCTGCCCAGCTCGCGCCCTGCTCCCCTGCGCGCTGGTCGG
CAATCGGCATCCTGCGTCGTCCACAGTTCGCTGGCCAAGCTCCATCTTCCATAGTCGCGC
CCTGGCTCCAGCTTCCTCCCTGCTTCCCAGCTCGCGGCGCCCCTGCTTTTCTCTCTCTCC
TCCATGGCCACGTCTTGCCGAGGTCCCTGCTGTAGCTGGTTCGCCGGTGCCCGAACCTCG
CTGTCGACCTCCCTGTTCTTGCCCTCCCATCACGCCCAACTGCTTGCCTGTGCTCAGCTA
CTATCTGCGGCATCGCGCGACGTTCGTCATCTATGCTAGTCCATGCCGCGCGATCCATCT
GCGCGCGATGCTCCCTACTCGCATCCGTACAGAACTGCGCCATGTCCTGTACTGAGCTAT
GCATCCGCGCTTCCTCCAACAGCAGCTGTGTCAGCAGACCCTCGATGTCGTGCTGTGCAC
TGGGACTGTTGTAGCTCGTCTGCATGCCCAGCCGTTTCAAACCACGCCGCCGACTCTCGG
CACCACGAGCTCATCTTCTCTTACACACATCTCCGCAGACCCTGCCTTATCACACGTGTG
CGTTATCGAGCTCGTCGTCGTTCCGTACGTCATCAAGAAATCCCGAGAGTGGGTAAAGAA
GCGATTCTCGCGTGGCGCTCGTCAAATATTCAACAAACTTCTTGAACATATTATCGTTGT
TATTTCTGCGAAATCCAAGTCGGATTTAGGTACGTTAATTGATCACATGATGCGGGGGAC
TAAAGCCGAGTGACCCCAAGTAATGCAAAGAGTCGACTACTCTGAGAAACAGTGTCGATG
GACCACAGGTGAATGGACTGAATGAATGCCAAGACAAAGGATGGTCGCCAAGTGGACGTC
GTCTAACAAACATTAACGTAGTATTTATTCCAGCATATCCTTGAGAGTCTTTCTCCTTAG
TCAGGTAAGTCTTGCTGAGTACTTGTGATGAGGACATCACTCCCATGGATACAAACAACA
CTCCTCAAGTTGACTACCCAATTACTTTTGCACGCGCTCGACAATTGAATTTATAGGTGA
TCTCGTTCCTAAGTAATTATTCTTGTGCATTTGAGAGTAGTATGCTACCTAATGATTTAA
TTGTACTTAGGAATGAAGGGGAGGACCAGCTAGGACGTCGGGATCAAGATGGAGGCCCAA
GTTGACGTTCAGAATCTGTTCCGGCGCTGCGACACCGTCTTTTGGGCCATGTATCTTCGT
TGAGCCCATTAGGGGCGCGTCCAGGGTTTGCGTAACCCTAGAGTCTTTATTAATAGCTGC
CACATCCTTGTTAGAGGCGGGTTTTGCTTATGTTTAGATCTGCCAAGAACAGTCGCCGTA
GATCGGTTTGTGAGACCCCAACTTGTGAGCTTAATCATTCATCCGCAATATTCTAGATTG
TGTTCTTTCT
>Z27kG1_19865
CTTCATTTCCGCTCGGTGGATGGACGACTGAGGCTGTGGCGGTGGCGCTAGCCAGCCTCG
CATGCGTTGTTCCGGGCCGGTGATGGCAGTGCCCGCACGCGCCTGCTCCCAGACGACGAC
GGCAGCCACCCCGCGCGCCTGCTTTGGGGCCGCGGCATGGCCAGAGCGCGTGCTCGCCTA
CCCATGGCGATGACGCAGCCCGATTCCGCAGCGTGGCCAGATCCCGTGCTCGCCTGCTTG
CGCGGCGGGGGCGGCCCGCGCTTGACCGCATCTGCTCGACCAGCGCTCACATGCCTGCTC
ACGGCGGTGGCGGGGACGGCCTGCGCGCCTGCTCGCATGCTGGGCGGCAGGGGCGCTCGC
CCGCGCGCTCGCGGCCATGGCGGTGCTCGCACGTGTGCTTGTCTGCGACAGCACACGCCT
GCGCGCTTGGTTGTGGCGACGCCCGCTTGCGTTTCGTGCTCGTTGTCTGCTCAAAGCGCG
GCAGCATAGCCCGGTGCTGGCAGCAGCAGGGACCGACTTCAGTGTCTGCGAAGCGTAAGC
ATGCCTTCTCGTGGCAGTGGGACGCCGGTGCTCAAGTAGAAAATTTGTGTGTTTGGCATC
TCAGACAGCTTCAAGCTGCGATAAATCTGCAGAGATGTTTTTCTTTTATTTTCTATGTGT
ACGTATGTTTATACTCGAAGGTCGAAAGAAGCTGAAAATATAGAAATTACTTAGTGCGAG
TG
>Z27kG1_16674
CAAACCCTAGCCGTCGCCAGCCTTGGAGCTCTCGGACACGGCGGCTCCTCCTCCACTCCC
CCTCGACTCCTCCTCCATCCCCGACGCGACGGCTCCATCCCCGACGCTGAGCTCCATGTC
TTCCCTCACCTCGGTCCTAGACTCCCAGGTGAAAACTTCAGACTCTGACCCTGTCCCCAT
AACGTGTGCCTCCTGCCCTCCTCGCAGATCTGCTTGTCCGCCGGCGGCGGCTACCACTCG
CCAGCAAGCCATCTCCTGGAGCTGGAGGGGTCTGCTTCCTCCTTGACTGCCCATCGACAT
CTTCGCCCTCGTGGCCTTCGCGTCGGTGCCCCTCGCCTGTGATGCAGGGGTCTCATCCAT
GTGGTGCCACACTACTGGTTGCCAACGACCGGGAAGGAAGGTGGTGTGGATGCCGTGCTC
GTGTCTTCCTCTACAGGGATGCTCAGATTCCCCTTCCTCACTGGGCTCCTTAGATTCGCC
AACACGAAGGTGCTTCCCTGTTTCTGCTTATTTATCTCTGTACCATACTAGCACTTATTA
GGTTGTAGCTTGATAGTTTAGGTACTAGTCTTAAATTTTCTTGCTATTACAGTTTTGTTA
GAGGTGCACTATGTTTAAATTACTGTTAGTATAAGCTAATAACTATTGAGATGTGCAACA
ATATAACTAAAATAAGAGCTTAAATACTGTAGGAAACTTAACTATATTGGAGATGAGACG
TAATCATTTTGCTCACTGTAAAATGTTTTATGCGATGTGACCTAATTATTTTGGAGTCTT
CGCTTGTTCTGTATGGTTAGGTATATGTGACAGAGGTAGCAGCAAGGATGGGAGCTAATA
ATATGATTTGACTTCTCTGGTGTCTCTATATATGTCTGTACCTGTTCATACATACATGAA
GTACATACCTGTTCTTGGTATATACGACTCAAAAAGACTAATTCAATTTTTTAAATTTTA
GGAGTAATAGGAGCTAATAATATCCAACCATCAATCCAGCAGAATTTAATAGGATATGAG
TTGGTAAGGAATGTTGTCTTTCAAGCAATATTTTCATTCTGTTAGATGTGAATCCAACCT
TGATCTGAATCAATAACTAGTTACTATTACCACAAGTTGATTTAATGAAACTATATTAGT
AAACATATAATTATAAAGTGAACCTGTTTTTATTTAAATATTTTCCATTTGATATGTGGC
CTGTCAAATACATGTTCATTTTTTCATGCTTATCTGACTTTACCCTTCTTTTCCTGGCAG
ATATCAAATGCAGAGTTTACATTTTCACCGTGGACACCTTTTCCTACCAAGAGGTTATTA
CCAAGAATCCTCAATCCAAATCCAAGGCGTTCAGCATCATAGCAATATTTCAATAGTTAA
TAATTTTTATAAAAGAAATCAATTGTGTTTCTACCTTTGAAGGTTCAAATTTTACTGCAA
AATCAACGAGTTCTTGGTGGTGTTGGTATGGCATCCGATCCAATGGTGGCACGTAGAAGT
AAAATCTGAAACATTTGTTTTGATGGTTAGCTTGCATTTTATGCTATAATTACCTCAAAT
CACGTGTTGCCTTTTTCACCAATTTATGACATCTATTGACATGTTTTACTTTAATTTACG
ACATTTATTGATGTGTTTTGCGACAACCTCATGTGGGGCC
>Z27kG1_08138
CTTGTTCCCCACCGACGCGCTCCCGACGCCCCCGCTAAGCTCGCCTCCTCCCCACCGTCG
TCTGCTCGGGGCTCGGCGCGCCTCCTCCCCACGTCGATACTGCTCGGCGCGTCTCCCGAT
CCAAATCGGCCAGCCTCATCTTCTCCCGATCCAAATCGCCATTCTCCCGATCCAAATCTG
CCAGCCCCATCTTCCTCCCCGAATCGCCGAGAAGGACGCTCCTGTAGGCCGCATCCCTGC
TCCCCCACGGATCCACGGAGCGGTAGCCTCTCCGGACGGGCTTCTTCTCCGACACCGCAG
CAGCCCTGGAGGAGCGTCTTCACCGTGGAGGAGCGCCGCAGCAGGCCTGGAGGGCTTCTT
CGCCGTGGGCCTCCTCTGCGCCTGCGCCGCCCTGCTCCACACCCCGTCTCCCTGCACCCT
ACGCGTCATCTTCCCAGGCTCCGGCGTCCTCCTCCCTGCTCCCTGCTCTCTACGCCCAGC
CCCGTCCGCCCGACAGCTGGCAGCACATCGGACCTGTGCAGTGTGAAGGTCTTGACGAGT
AGTCAAGCCGCGGCACGCTACTCGCCCCTTCGGAGACGAACGAGATTTGGGGAGCACGAG
CACCAACTCCACCCACGACCATGGATTCACGCATGTCGCGGGCAAGCGGCTCCTCCAATG
GAGGACAAGGATGGCCCAGTTATGGTCTGGTGTCGCTGATCCGCTGCCCCAAATGCGAAA
GGTCAGAGTTGCTCGTGAGACTAAGATCGAAAAGGTGGGAGAACGGCAACTTTGGTCGAG
AGTTCGTGAAGTGTGAAAGCAAGCCATATCGAGATAATAAGGTTGTTAAAATATGTAATT
TTTTCATGTGGATGGACGATTATGTCAAGATGCTTGAAGGGGCAGGGGTGGTGGGTGGCT
CTGGGGAGATGATGGCGTCTAATATGTGGGATGAACGAGCAGTAGCAAATAGAGCAGATG
TGACTACAAACTGGGACAAATTTGCTGCCGAACTGAAGAAGATGAATGACAACATGGTCG
AGTTGAAGAAGATAAAGGACAACATAGTTGAGTTGAAGAAGATGTTTGGAGCCTTTTATG
CTTCTATGATTTTTATTCTATTCCTTTTCTTTGTGATGAACTATAATTGTAAGCGTTAAA
TATAGGATTCATGGTGAACCTATGCTGAATATTTGTGATGTTGAATCTGTGATGGACATT
TGTGGT
>Z27kG1_02533
CGACAGGTATTCGGTCAGCGACTCCCCGGAGGCTCCACTGGTGGTGGCTACCCCTATGAT
GGTCACCTCCTTCAGCATATCAAGCGGTCACTAGCTCTGTGCTGCGCCTATGAAGCTCAA
CCTCCTTCAGCATATCAAGCAGTCACTGGCTCCGTGCTGCTAACTTCTCAGCATGATTGC
TAGGGTCGGTTGATTGCTTCTAATGTTGGGGTGTAACATCATACTAATAGATGAATCTTG
TTTTGTTTCCTTTTCTTGGTGGACTATATATGATAATCTCATCATAATTTGTCGGAGAAC
CAAAATATATGTTTGTTGACCAACTTTGTGCTTGTTTTTTTATATATATTGTGACTCTTT
TGATGCT
>Z27kG1_11104
CTCCCTACCTCGAGCCCAAATCGATGTCCAGACGCCAACCCGTCCCCGCCGCCGCTGCGA
AGCTGGAGGAAGGGGAGCATGAGCTGAGCATCGTCGACGCGCTCCTCGAGGTGTTGTCGG
GCCGCTGCGAGCTGCGACGGACCTCCTTCGGCTCTCGGCGCCTGTACCGGCGCTTTAGCT
TCACCTCCATGGGGGCGCCGCCACAGGGAAGACGCGTGCGCTCCTCCTCGCTCTCCGCCA
AGTGATAAATTTTCTCAAATTTGTTTTCAAATGTATCTATAGATTTGTTTTTTCCCTGAT
CGTTAGAGTATTCTAGGTTGTGAATATGGTGGAATTTCTTGATTAATGTCTTGGCGTGGG
GATTCAGTTGCCTGGGTACCAGATATAGCGATGAGCGAAATTTAAGGTGTGAATCCCAGG
TAGCAGATTCACAGGAAACTTTTGGGGCCTTGATATTGATTCCCTAATGTTTGTTGGGAT
TGCTTTCATCGGTTTTTTCTTTGTTGGATCGGTCACTACCTTGGCGTATTTAGGCCCCAG
AGAATTGATTTTTCAGGTTATATCTGATTTGACTCAAGGTAGGGTATGTGTCCACTTCTT
TTTCCCCTGAACTAAAATTCATGTTTACATTTAGGTTTTAGTTACAAATAATGATGGATA
TTTGTTGCTCGGAATTTCTATAAAAGAATTAGAAACAGTGCATGTTTTTTTATCTAGATC
ACATACATGCTTACAGCTTATATACCCATTGTTTGCATTGTAAAACAAGAATATGTAAGC
CATATAGACTCGTGATGAGATTCACTCGCTATTGTCTGTTCTTCAGATTTCTTCATGGCT
TTTCAGTCCTAGACACAGCAACCCCTATACTTTTCTTGAACTAAGTTTGGAAGGTATTCT
ACAAAAGTAGTAAGAGGATTAGGTTCCTTAATACCTTCAGATTCATGCACCGCACTCATA
TTTCATGTTCGAAAGTGGAAACTGCTCCTTTGGCTGGTCTTGTAACATATTCTGACAAAG
AAATGTTCCTACATTGTATGAGGTTATATATGCTAGGCTGCTAGCAACCTTTATGTTAAC
CCTTTCATACTTCTGTTATAGTATTCATTAGGACAACAGTCACTCAAAATCATTACTTCA
TTTTCATTTATCATTTGTTACTCTGATCTCATATGGGCTACCTTTTTTGGAAATAATGCT
GGTGAGTTTCAAACCTCATTGGAATCTATTCAGAATTCACTAGCAGATGGGTTGCTAAAA
CTGACAGAACAAGTAACTTCTGACAATCGGAGTATTGCATCTTTATCTATATGTATGCAC
ATTTGGTTGAAATTCTATGCAGTGTCAACAGAAGTATCGCCTTGCAAAGTATATACCAGA
CTCTCATGCTAAAGGTTTTAAGGACGACAAGAAAGTTTGAGTGATTCCCTCTCGAACATG
GATTATGTACCATATTCTGAAATGTGTTTAGAGGATTGCAAATCAATGAGGCACTAAAGA
TGCAACTGGAAGTTCAGAAGCGGCTACACGAGCAACTGGAGGTATTTGAAGGTGTTTGAG
ATAAATAATGATGCTAAAATGAAAAGGACAATGCGACGTCCCCTACCATCTGGTCGTGTT
AGTTCTACACATGCTGCCATGTGGGCTACAAGTGCAGGAATTGCAGGAACAACTTTGCTG
GCCTCTCGAAGGTTAGCGCTATGTCGTGGTGCTCCACTTTAAAGATGTGCATGCCACGTC
TACACTTCCCGTCTCTGATTATAGATTAGGTCTTACTCCCTGATGTTTAGCCAGTGCGTG
CTGTTACCCACTAGGTCTAGCCGTAGTCAGTGACTGCACAACCACAACCCGCTCTTGTGT
ATTTTGCGTTTGCGGATCGCATCGCATGTTATTTTGGTCCTTCTATATTCATGCTACAAG
GCTGCAAACTGTGGTGCTCATACATTTATGTAACCAGTAACCTATAACGACTTTGATGT
>Z27kG1_03594
CCTGCTGCCGTCTTCTTCCGCCGCCGCCGCCGTCGTCTTCGTCCGTAGGTAGCCTCCTCT
CTCCTGTCCTCGCTTGATCTTATCTACTAGTAGTACTCCTGATGAGACGCTAAGAAATCT
CGCTTATATTATGTTAACCCTGAAACCGAAAGTGAGTCTTGTGCAACTGTAAAAACTGGG
ACGTCACTGAACGAACGATAGCCTGGGTTCGTTCGGTCGTAGTGGAGGATACAGCAACAT
CCTCTTAAGTTGAATTTACGAACGCAGTTAATTTGTTTCCCTGTGCCGTTCGCTGCGTTA
CGCACAAGGATCTTTACTCCTGGATTTCAATTTATTTATTTTCCCCCCGCATTTAAGTAT
TGCGGCTTGCCTTGCCTTGCCTTCTGGATGTCGCGTTGCGCCGCTGGCTGATGATGGCCT
ATGTCCTGGCATGTGCAGCAGATCAGAGAGCGGGGAGGAAGAAAAAGCGATCGATGGCGT
CCAACTACGTGGACACGACGGGCGAGGAGGGACGGTTCCACGGCCCTCACAGCCACAGCA
CCAGCACGACCCCGACGGGCGGCGCGGCGGCGGCGGCGGCATCGCCGCGCAACTTCCGGC
GCAGCTTCTCCTCCGCGTCCTCCGCGGGCCACAGCCACGGCGGCGGCGGCGGCGGGGCCA
AGTGCGTGTGCGCGCCCGCGACCCACGCCGGGTCGTTCAAGTGCCGGCTCCACCGCACCA
ACTCCCAGGGCCACGGCCACGGCCACCCGCACCCGTCCCCGCCGGCCTCCCCCGCCGCGC
CGGCGCAGGGCGTCTCGTCTTCCGCTTCCTCCCGCACCGTCGAGGCCCTGTGAGTGTCCG
AGGCCAAAGACGGGCGAGGCGTGGGGAAAGTGAGAAGATGATGGGATATACTTGTCGTGT
CAGTCTGTCAGAAGGAAAGGAGTGAAGCTATTATTCCCTCTTGTTGTGATCCGCGCTGTT
TTGCCTCTTCCCCCCTACCCGTTTCCTCCCTTCGTGCTGGTTGTGGTTCTAAATTCCTGA
TTGCCGGCCGTCCCGCCTTCTTCCTTGCCAAGACGAGACTCTCCTCCTCCTGCCACTGCT
ACCGCTGCTCCTCTCAACTGGTGAACTGGATCCTGATTTGGGGAGAAGGTTAAACTGGAT
GCCTTTCCATGTAATTAATTGCCTCTCTTTACCATTCTACGTGCTACTAGTATTGAAGTA
TCATCACCCTTGTTGTGTCCTTCTGTCTGTGGTGTGATGGTCATGGACTCATGGTCTGTG
TTTCTTCGGTGAAGAGTTCGTACCCGTACATAAAAGATCTTCAATCAGTGGCCGGTTTGG
TACCTGTTTGGTTCAGCTTTTTT
>Z27kG1_07350
GCCTCGCCTCCCATGGATCCTCTCGCCTCTGCATCTCGCCATTGTTGCCGCCATTCTCGC
GCCCGTGCCCCTCCATTCTCGCCTCCGCCCCCGGATCCTCTCGCCCCCGCGACCTTCGAT
GGAAGCCCGCAATCTGCGCCCTTCCATCGCCGCAATGCATCGATCCCATTCCATTTTGCG
AGAAGGGCGGGCGCGTGCAGGGCTTCGCAATGGCTGACGGTTCAATTGGAAGATCAACCA
CAGGGAGTAGGACTCCTAAATGAGCCGCCAACTGTTCTTCTCCTTCCCAATCATCGGCAA
TCCCACACGCTCTGGTGGCTAAGGCTGCGGGATTCCCAGGTGCAGCGTGCTGGGGTCGCC
CAGGCACGGAGTCGGCCACCACGCAGCAGCCGTCGCCCCTCCACCTCGTTGTCGTCCGTC
CATGGTACACCTCGCCCGCGGCCATCATCCCTACACTAGTACCAGCGCGTGTATCGAGTT
ACAGTTCTCTCTGTTTTCTTCTGAAGAGTGAGCAAAGGATGCACACGCTGGTACTGTGGT
ATGTGCTGATCGATTAACTGTAATGAGCCTGTGTTGATCCATTTTCTTCCTACGAAGGGT
GATAGAAGATGCAGAGGAGAGGGGTTGGCCCTCTTTGCTATTTAGAGAGGTTACAGGCTC
ATTGCAGTTATGCCGACTAAATACTCGCTTGTCATGCAGATCTTGTTGTGGTTCATGAGC
ACTGAGCTATACTTCAACTTAACTGGTATGATTAGTTGAAAGAAAGGTACAACATCACCT
TACGTGTTGAATTGCCTTGATTAAGAAATTTATGGGTAGCCTTCCGTGTGTGTATGTGTG
TGCAGATTCAGCCCTTGGCTTTCTGGGCATGTTTGACAAAGTTGAATAGCTATGAAACCG
AAAACAACTGCCAAATGTACATGTTCTGAATCAAGTTATGATGCTAATGTCTCAGCGAAT
GTACATGTTCTGAATCAAGCAATGGCGAATTTTGAAGCCCACTTTAGATTAATCGGTATA
TATGGATACAGTAGCATGTGTTCAAATGATGCTTATTTCTCAACGAATAGTAGCAATCAT
TGGTCAGGACATGTAGCTTAATGCTATCTTGTTGTTATTACATGGGTGTCGTAACACCTT
GCCGACTGTTCATAAACGCAGGACCTGAGATCTAGAAGGACACAACAGGCAAGGTGGATG
TATTCGTAGCTGGTTCAGGCACAGAAGGCATAGTTTATTGTTTCTTTTACATTCAGTTTA
CTGCTTCTTAAGGAATTATTCAACTAGGAACATGTACTGAATATGGGATTCAGGTTGAAA
TAAAGCGTATATTTTCTGTTAAAAAAAC
>Z27kG1_06857
CGGAAGAAACTGATGATAAAAAACCAAAGCTTGAAGTTGAAGCAGTCGATATGAAGTCCA
ATGGTCAATCCAAGCATGAAGAGAAAGATGACAGCAAGGTGGAACAAGAGGAACTGAAAA
CTGAGCTCAGCTTGCAAGAGAGCAAGAAAGTTAGCTTCGACAAGGACACATGGACAAAAA
ACAAAAAACAAGAAACTGAATCGCCCAATGATGAGTTAGGCTCGAAGAAGGTTAGCAGCA
GCACCGAGAACGCAAGCAGGGCCATTATACCAGAGGATACGGCGACTAAAGTGTCAGCCT
CTCCAACGAAACCACAGCATCAGAAAAAGAATAAGCCTCTGCTGAAGAAGTTTGGGAGCT
TACTGAAAAAGAAAAACAGCAAGTAGCCGAACAGTGACCGTACTATTAGTGTTGTTTTGG
ATTTCTTCTTATCCTTTTGTTTGACGAGGTGTTGTGCTTCCTATGCGTTTGATCCCAGTG
CCTATATTTGTGGTGATTGGAGAAGTTTGTGGGTGTCGTGATTTTTTTCTCTCTCACTTT
CTTAACTTGGGGCCTATATGGTGTTGGCTGCTATCTACACGTTTATGGCTGTGTAAATGG
AGTTCCTCCTGATCAGAATGGATATTCGTTTCTGAAACTGTGCAGCTCCTTGATTGATTG
TAGGTTAATGTGATGTAAGGCGCCCGTGACCTAACCTGGATATAATATTTATTAACTAGA
GGACTTTGAGCATAGAATGTTATCTGCAATCCAGTTGATACC
>Z27kG1_21559
CTTCTTCATCCCAGCGCTCAGCTGCTCAGCCCTGCTCCTCCCGCACGCGCTCCTTCATCC
TCCCTGCCGCGACAAGCTTCTGCTCCAGCCATGGCCGCGCCCTGGGATTTGCCGGAGCTT
TGTCGCGCCCGGCCTGCTCCTCTGCCCCAGCTCGTGTTGCTCCCTTCCATTGCGGCTGAG
CTCTCTAGCTCGGATTCCGCTCGGCTGACCGCGCAGCTCCTGCGCGTGCTTCCTCTCTGC
TTCTCTCTCCCTCTCGGCGCTCTGCTCCCATGCCGCGCGCCCCTGTCCTATTTCCCTGCG
CGCCGCCGTGCCCTCAGCTCGCCGGCTGCGACCCCTGCTCGGGGTTTCCTGGTGCCGTGC
TACTGCGCGCGCTCGCTCCAGCTCGAATTTCCTCTGCCAAGCCAGATTCCTCTACGCTGA
GGCCCTGCTCGACCGCGCGTCCTTGGGTTCCAGCTCGCCGTCGAAGCTCTCCTGCCGCGC
ACGGCTCCCATGGCGCGCCTTTGCCGAACTCGTGGTCGCGGTCTCGTCTTGCTGCCGCAG
CCGCGCCTACTGCCGCGCATGGCCTGCTCCCTTGTGCGCGCTCTGCTTCCTCGCCGAGCT
CGTCCCTGCGTGCCGAGGTCGCGCGCAGCTTTCCCAGCTCGTCGGTGTTCCCAGCTCGCC
CTGTCTGCGCGCCGCGCTCCCTTGTCGTGGTTTTCTGCTTCCTTGTCGCGCGCGCAGCGT
TTCGTTGTCCCTCGTCGTGCCGAGTTCTCCTCTGCACGCAGTCGCGTCTTGTTTCCTGCT
TGCCAGTGCGCTCTCTCGGCTCGCTCGGCTTTAATTCCCAATCGCGTTGTCAACCTCGTC
GTTCGCCGTCGTTCGTCGTCCTCCAGTCCCGGTTCGACCCATCCGTGCGTTCGCTCCTCA
TCCATCGGGCTTCGTGTGTGCTTGTCGTTTGCCGTTGAGTCGTCGAACCCGTCGTCCCTT
GCTCAACCCCCACCTTGCCAGCTCGCTTTAAACACGATCTCGTCGTCTGCAAGTCACCAA
GAAACTCCATGAATCGGGTGAAGACGAAGCAAGCAGCGTGGTGTTCACCAAGTGCGCGAC
AAAAAGCTCGAACATCCTGCGCGATTCAAGTTTGATTCATCAAAATTATTTAGTCGAGGA
GAAGATCTTCAGCAATTGATTACCGAAGAAAGAAGACCCCTGGATGACGTCAACCGGAAC
TGTAGTCGTGCTTGCGACTATCGCGTCGAATTAGTTAGGGTAAGCAAATTTGTTATTCAT
ATTAGCGGATTGATGGATGGTTTGACTAGGTAAAATATTTATTAGATTGTCTG
>Z27kG1_10698
CATAGAGCTGCAGGCGGCCTGCGCTGCAGCCAACAAGCTCATCAGCTCACCGTACCTAGG
AGGACGACCGAGCAGCTAAGGTAGTAGTAGCTAGCTAGCCAGTGATGGCGGGCTACAAAG
CGCAGGGCGGGGCGCTCGGCGTCGTCCTGGCTGTCGCCGCGCTCTTCGCGGCGGCAGCGA
TGGCGATGGCGGTGGACGACGAGCACATGTACCACTGGAAGTGCTTCAAGTCGTGCACGG
GGAACTGCCGCGACGAGGACGCCTTTGACGACGTCGTCGCCCGCCACTCCGAGGGCTCCT
CCCACGTCGTCGTCGCTGCCGTCTCCGGCGGCAAGTGCAAGGACAGGTGCCTCAGCGAGT
GCTTCGAGGACCTGCCGGCCCTCTGCTACCACCAGTGCGTCGCCACCAACTGCCTCTGCT
ACCCACCCTGTATGTGCTAGCTCTGCTGCATGGTCAAGCAGCTGATAAGACCCATGGATC
GTATACAATTTTGTTTCTGGAATGAGTCTTATTATCTGGAATCCTAATGATCTCTCTCCC
TGTCATGCCCTGTCCTGTCCATGTGTTGCTTTACTTCTGTACATGCAATCGATTTTATTT
GCAGTTAGCAACGAGAAAGTGATGTGCCTGAAGAGCTGCTGCAACAAGTGCTTCCACCAC
GGCCCGCCTGCCCCGAAGCCGAGGCCGCCAATGCCTGGTCCTCCGAAGCCGCCTGCCCCG
GCGAAGCCCAAGCCACCGCCGACGCCGACGCCGACGCCGACGCCGAGGCCGCCAGCGCCA
AAGCCACCGACGCCCAGGGCGCCGCCACCGCCAAAGAAGCCGTGTCCCTGCCCCCCCGGC
AGCGACGAGGTCGAGGCCAGCGAAAACAACTGATACGTACGATGGATCGGCCAGTCGTCG
TCGTCTCAGAATAACTCCATATACTATACCACTTGACTTCGCAAGTGTACGTGTGTGGGT
ACGTCGGCACATCAAGTAGGCCCCACTATACGACGCGACGCATATATGTACGCAACGTAC
TTAATTGCTGCTACCAAGGAAAAGGAAGGAAAGCAATTCT
>Z27kG1_11176
CACGCCCTCCCTCTCCTATCGCGTCCCTGCCTCCTCGATCTCGCCGTCGAGCCTGCGTCC
TCGCCGTCGTCCGTGCCAGGCCGGCTCCACCAGCTTTCCTCGTCGTGGCGTCTCCAAGAA
TCAGTCCTCCTCTCCCCCGCTTCCCCCGCCCCCGGTCGAGCTCCGCCAGCAACCCCTCTA
CCTGTTCACCCGACGGCGACCTCCGTGGCCGACTTCTCTTCACTCTCGCCTCGCTTGCCA
CCTCTGCCGAAAGTGTAGTACATCGTCGGGAGGAATATGACGCCATCGGGCTCCTTTAGC
GGGGAGGCACTTCTATCTTGGCCTAGGCCTCGTCGTGGCCCCACATCCAGTTGCCACGGG
ATATGGATTGGGGCGTTGCTTCGCGGCGGCGGCGGAGGCGTTTGCTAGCTGTCGGCGGCA
TTGGCGCCTGCCACGACCATCGTCAACTGACAGCGACGGTGCGTTCGACGACCGGCAGTA
GCCTGCGCTCCACCCAGCCGCGCTTCCTCCTGTGGACATAAATCTACCTCTACTGGGGCA
CTGGGCTGGTCCCATCTTCCACGCGGCCCTCCCCTCCACTCATGACGACGTCGGGTTCAA
CGACCGGCATCATCATGCGCTCCAACCAGCCTCGCTTTCTCCCGTGGATACGGATCTACC
GCTGCTGGGTGGCCCCAGCTTCTGAGCGGCCCCGCGTGCAGTTGCTGGTGAAGACTGAAG
AGGATTTGAGGACGTCACGAGTGAGCTTGCCAAGCCTTGTGCTCGCCGAGCGTGCGGGCG
CACGTCTCCACAGCGATCGCATGACGTAGCTGGGGCCGGGACATGGACGTCATCGCGAAT
CTCATCTCTACGGACAGAGCGGCTGTATGTTCCTACACTTTATTACCTCCTCCCTCCTCC
TCTGCATCCCCATCTCGCGCTTTTGGAGCCCTTCGCCTACATTTTCCCCAAATCCATCTT
CCTTTGTCCTTATTGGTTTACCTCGCTGCCACCGACTGTCGTCCTCGTGGCCTCATGGGT
TGCTCTCAGGGGGCCGTTCGTGACCTAGGATGTGTGAAGTGCTATTGTGGGTACAGGTTT
GTTTGGCTAACCAAAGTTGTGTATCTTTGTCCACTACTTTGTGTGTATTTTCCTTCGATT
CATGGAACAAGTCCTCGGGTATGTGTTGGAAAGTGGAGAGATGAGTACAAGTAGAATTGT
AGACCAACAAAAAGGATACAGGAACATGCTTGCACTTCGCATTTTGTATGGAAATGGCGT
GTCTTAATAGAAAATGATGGCACAT
>Z27kG1_09639
GAGGCGACGACGAGGAATGAACAAGGGAGCGGCGAGCCAGGCCAAAGCGAAGCAAAGCTG
CCGCTGCCGCTGCCGTCCACGCACTGCTCACCTTCTCCGACAGCGCCCCTCTTCCACTTC
TTCCCCGTTCGCTGGCCACTCCTTTTCCCTCCCGCGCGTCGCCTCGTTTTCTTTTCCGTC
GATGGACTTGTTGGGTTCACGGCCAAAATTTTTTCATGCCAAAAAATTGGTAAGTAAATA
TTGGATAAAAAAATTGTCTTCGATTTGGCAAGTTGAATATGAAAAATCTACAGGTTTTGA
TAGCGAACTAAATGGCAACCAAAATTATAGCTTAGTATATTTTAGAAGCCAAGCAAACAG
GTCCGAAGTCAATCGGCCGGGGTGTTTTCTCTAGAGTTTACTGGTCCGAGAAAGGATGCC
GCGGGTTTCATTTTTTTTCCGTTCTTTATTTGGAATTTTTTGACGATTGAAAAAAAAAGC
AAGAAGCAAATAAATCCGTGCCGTCTCGTGTGAGCATTCATGGCTTGCGAGAGCGGGTCT
CTTTCGGCAGGGAATCTGGGTGAACCTATCCGTTCAGTGCTCATCAGGTTTGCTGACACG
CTGTGCGAGACTGTGACGGTGCGGTGCGGACCCTGGAGTGAGCAGCGTGGAGGCAGGACG
TCTGCACGGCGGTGGGGGCACGTGTCCCGTCGCTCATGCGGACACCTCACTCCCTCCCGC
ACCGAGTCATATGATGGTGCCGTTTGGTTCAGCTTCTGGCCGGATTCTGGCCGCCAGAAG
CCGAAGCGGCTCTCAAACGCCTAAATTCTTGATCCGCTTTTGCGCGCCGCGCTTCGACGA
GAAGCCAGACGCCTACGCGACGCCATAAGCCGACCTCACGCCGCGTCCGCAGAAAGCCGC
TCACATTTGCCTAGGGTTCGCAACCCGCACGCTCTCGTCCCCGACGCAACTCGCCGCCGC
CGCTCTCCTCCCCGTCACATCCCCCGCGCTCGTCCTTGGCCGAAAGCCGACCTCATTCGC
GACGCCCGCGGCGCTCGTCCTATCCCCCATCGCATATCTCGCCGCCGCGCTCGTCGTCTT
CGCAGGGGTTTGACCGCGGATCGTCAAGCTGCGAGTCGTGCCAACAGCGCCTCTCGTCGT
CTTCGCAGATTTTCCCATCAACTCGGTCCTTCCTGTTCGGTTCCAAGATCCCCTGAAGGA
AAGATGGATTCAACAGACTCCATAGCCGACAAGGCAATTGGAAGGATGCAAGAGATTGCG
GACAAGATATTTTCCGTAGCTCGTGAAACAATCCGTCCAGGACGCGGGTTGACCTCATTT
GAGGCTACCAAATTACGTGTAGCATTGGAGGACATTGCTTGCATGCTTGAGCAAGACTCT
CTGGTGTTGCAAGAGAATTTGGACAACGTGAACAACGTAAACAACCCTGGTGAAAGCAGC
TACGAACCGTCAGCCTTGTCCTCACCACCCCCTGCTGACGAGTTCCTTAGTCCGGATTGG
GACTTTGCTGAGCACTTCGAAAACTTCTGGGGTCTTGAATATGACTCCGACCAAATGCCA
TCGTTTAGTGACAATGAAGTTTAAGTTGGATAATGTTAGAGTCAGGTGTTAGTGTGACTG
GGATAGATCAGGCTTTTGGTCCTTGCGACTTTCTAAACTGTTCCTTGTGCTTATGTGTTC
AGCAGCACTTTTATTTCGTCAGTCCCTATATGTAATTATGGCAAACGAATGTGAGTGCTT
ATGGTACTACTTTTATTATGGTC
>Z27kG1_13469
TTGCGTGGCTGCGTCCAAGTCCAAGCGCCATCCGGCCACCAGCGCAGGTACCGAGCCACC
GAGGTAGGAGCCGGCCACCGGGCAGATCCCAGGCTGCCAGCCACCGGCGTCCAGCACTCC
GGCTGCTAGCTACCGGCCACCCGCAGCGCAGGCCACACCAACGGGCAGCAACCGCATGGT
GCCATAGCTGTCGACGAACACCAGCAACCAGACGGCCAGATCCCAGGTTATGTTACTACT
ATTATTTCTATATGATATATTTGTCTAAAGTATAAAGTCTAAACGCTATATGAAATGTGA
TTTTATATAGCTATATATGAGTGTCAAACAGAGAGTTATATACTCATATATTGTTTGCTT
CTGTAACAGTAATTCGATTTATTATATCTTCGTCGAGGATAGTGACACGTCACGTCAGTG
TCCGGCCATCGCTTGAGAGGCACGAATGTCTTCGCTGCGCCGTCACGATCCAGACTCGCA
TCCCCTTCTGACGCGCACCCATTGCGGGCAGACGTTTGGGCTTTGTGTGGATGGATCATG
GACGTACATACCACATTTGTTTTTTAACTAAATCTTCACTTCTTTGAATCGCAGAGTCCA
ACCCAAGGATGGTTCAGGCTACGGAAGGGCAATGCACTGCTTCTTAGACTATTGAAGAAT
TTATAGGATGATGTGCAGGAGCAGGCAGCTACTATGCAATTTTCTATTTATTGTACTCTT
GCCACGAACTGCTCGTAATTCTCTTTCAGTTTGTTGCAGAGCGTGGGCAGTAAATGCAAA
GAAAAAAACACAGTTGCAGAAATTGCTAGCAATAGACTATACAAGATAGAGCCAAATTGA
GCAAAAAAAAAGACCATTCCCATTTGGATCACCATTCCCTAACCACAGCAAAATGAAGTT
GGAAAATTGAGTAGTTGAGTGCCGTGTATGCACATGAGCAGGTAGTCATGTTCCCTTATT
TCATATCCTTTGGATCTACTCATATTATATGAAAGCAAACCTGAAACTGAAGTCATAAAT
CTATTGTATTTTTCTTTTAGCATTTATTATGACTATCTGTATTTATCACGCAGGGCTAAT
ACTTTATAAGAAATGTGCTGGTTCTTGATACTCCTCCAACCAGTTGTAGAAGAATTCTGG
TTTGGCTGAAGTAGTTTTACATCCGAAAGATGGACTTTGTACAGATATATTCTCTGTCAA
CAATATGTATATCCAGGCGGAGATGAACTTGGAGGGAAGCAGATTTACAGTTTGGTGATA
TTATATATTATCAATTGCAGTTTATTAATGTTGCGCTTCTTCTCTATTATCAAACTATTC
ACACAAGACTTCATGTGTGCGTGTGTGAAAGATTTTATTAGTGTAAGGTCTTTAGGGACA
GTTCACATTGAAGTTCTGGTGCCTACATAAATTGTAAACCATACATGTTGACATGGGTAC
ACATCTCATGGCTATATACAACTTTGACATGAGGTTTATCTTAAGATTGTGTGTTCCAAT
AAAAGCTATTACTATTTCTTGCATGTGCATGTCTTTAGGATATCCATTTTTCTTTATAGA
TTTATTTATTTACATCGCTTACTGCTTACTAGCCTATTTTTTCTAGCAATTTCTGCAAGT
CGGCCCATCGCGTTGAACTAAACCATCTCTAATTTCCTACAACTTCAACTCCAACAACAG
AGGTACCACAATGGACTTCTTAAGAAGAATAGGAACCGTGTACATAAGCTTTTTTGCTCT
AACAAAATAAGAGTGGTTGTTGCAACAATGGCATTCAGAATGGGTCTTGATAAGAGTGAC
GTTGAACGGGTGGTTGATTGTATCTTGCCAGAAAGCGTAGAAGAATACATACATGTATAT
TCCATGCAGATTCCCCCCACCCTCCCATTTTCTTCTCTTTTCTAGACATCTTACTATGCT
CTTTCTAGGAAACTGGCCGTGCTGATTCAACAACATTCTATAAAAGTCGAAGTCTTTTGC
AC
>Z27kG1_04184
CTCGCCGTCCAGGGCATGGCCATGTCCACCGCCGCCGCGGCCCTCCCATCTCACAACCAC
GGCGCCGTCTCATCCTACGTCTCCACCTCCTCCTACGCGCTCGCAGCCTCCGCCGCCTTC
CCCCGCGCCCGGGCTGCGTTCGCCGTCGGCGCCGTCTTGTCGGCCACCGTCACTCCAGTT
CTTGACGTCTACTGCGGGAGAGGGGACAAGAAAACGAAAAGGGGCAAAAGGTTCAACCAT
TCATATGGCAATGCGAGGCCGCGCAACAAGAAGAAGGGAACTGGGCCTGCGCGGCTCTTT
GCCCCTCCTGCTCCTCCAAGGAAGGATCAGTTCGATGATGGGGAGATCATTTCAATCGAG
ATTGACGAGGACATCCTGGAATAGGTTGTCCGAGTTCTGCCTTGCTTTATATTTGCCCTG
AGCTTAATTGGCCTAGTTTGTACCAAATCAAATACTACATATTTTAAGTAATTATTTCCT
CGCCTATAATTATCGATGGGTAGGCTGCCACACTTTCATTTGGCTAGTAATGTTCCTACT
>Z27kG1_03864
CGCAGCCATGGAGCTGTCATGGTGCCGGGGCCTTCGCCTCCTGCTCGTGGCGTCCCTGCT
CGTCCTCTCCGCCGCAGCGCTGCCGCCCTCGCGACGCGTGGGGAACCAGCCTCCGGCCGA
GCCGTTCGCCGCCGACGCGCTCTTCGGCCGCATGTGCGACCCTCGCGGCGCGCACCCGGC
GCCGCCCACCTGGTGCCACACAGTGCACCCCAGGCAACACGTTGGGGCCGCGGGGCACCG
CCGCCACCACCGGCCCGTGCCGATGCCGCCTCCGGGCCGCGACGGCGGCGGGGAGGAGGA
GATCGACGTGCGCTTCGGCGTCTCCAAGCGGCTCGTGCCGACGGGGCCGAACCCGCTGCA
CAACTGAGGCGCACGCGTGCCGCACGCCACGGCGCGGCGGCGGTCAGTTCACCGTTTCTT
GGACGCCGAGGTCCTGATGGGCCAGCGCATGCAAGCACCGCTCCTCGGCCTCTCTTGTTC
CTGCTTTCCGGCCGGGCACGCGCCACGGCGCCGGAAAGGACTTACAATGGAGGACCGATC
GACGCCTGGGCGTGCATGACAATAACAGAGATACTGGTAGAGAGTAGATACGTGTGCCAT
GTATAGGCTCGTGCTTCGTCTTCGTTCCCGTTCCGGTCCATAACTTGGCCTTGTCCCTTC
GCTCTGTTTCTTGCTGGGGTCCTCCTGTAGGGTAGTTGTAGCCTTCTTGGCTTCCATTGT
TCACTAGAAACTGAAGGTTCTTTTTTTTTCTCTCTCGCGGTGACGTCCGCAGAATTTGTC
GTTTCGCCCGTGTCTTTCTCGGCTTCTCGCCCGGCCCCGGCCGCCGGCTCCGGCGGAAAA
CGGGAGCCCAGACGCGCCATCTTTTCGGTTCCGTTTGGATTCTTTTCAGAGTTCGGCGGC
TGCAGATGGCGTCATGCGCGCGTTACTCTCCTCGCTGTGGTCGGCGTCGCGTCGGCGTTG
TTGCGGAGCAGCAGCACCGCGCCGCAAGTAAATGCGCTCTGCTTCCTCCTGTGAGAGGCT
GTGACTGCAAAAGGAGGATGCAGAAATTAATGGCGCGCTCCACGGCCTCGCCTGCCTTCC
GCATTGATGCCATGGCAATTGGCATCGACGACGCGCCTTCTTCGTCACAGCG
>Z27kG1_19856
CAGGCGAAGACGACATCGGGAGATTTGCGCTCTCTCTTGCTATGGCGCTTCCTCCCCCTC
TGAGATGTGCTTGCGCTGGCGCCACGCCCGCGTGAATGGCCTCGCCGCCGCTTCTCGCGC
TCGCACGTGCTACTGTGTCTGCGCGCCTCTCCCTGCGTTCAAGCACGCCGCCTCTTCTCC
CACCCCGTCGCCCCTGCGCCGTGGTGGCTCCCGTGGTCGCACTCGCATCTCTCTCGCCGC
AGCGCTTTCTCTCCTCCCGAGATCCCTCTCCTCGTGCTCGCCGCCACGCCCGGGTGAACG
CCCTCGCTGCCGCTTCTTGCACTCCCCGCGCGCCTCTTCTCGCTTTCGCCCAAGCCGCCT
CCTCTCCCTCTCCGTCGCCCATAATCAAGCGAGACTGCGTGCAGGGGTGCATGCTGCACG
CGGTGGCGACGAGCTACGGCACGACCGCGACGTCGCGAATGACTCCGAGTTCCGTTCGTG
GGGTGCAGGCTCACCGGCTCCGCATGCTGTAATTGGGCAAAGCGTGGGGACGCTACGCTC
GGGTGGTCTACTTCAATCTTAGCGCCCAGCGACATCGTCGTGCACCAGGGCTGGAGCGAC
TAGGCGACCGGTCCAGAACGAAGTGAGTAGCGCTTCCTTCTCTCTTGTACAGTTGTACCA
TTCCATCCTGTGTGTTACCTTCACTGTAGCTGTCAACTTGGTGAAGGTGATGATGAGATT
CTAAGAAGTAGGTACGTGCTTGCCTAGCAGGTCAGCCTCATCGAACGGTCTTCAACTACT
GGCAAATGCAACGCCGTTAGTTGCCGCATGTGACTACTCGCAAATCAGATGGTAAACACG
AGTAAATTAAATAGTAGGATTACTTTACGGCATGTATAAATAGCACATAGTGCATGACGA
GGTGCAGCAGTAGCAGCATGATGCCAACAACTGCACTCTGGTTTCTTATTTTCCAGCTGG
ATCTTGCACGCACATCTAATTTGTCTTTTTTTTGGCTGGAATTTCCTTCCTGTCTATACA
TGTAGTATGTCGATTATGTTGTCTTCCTATTTTTTATTTACTACTAATAGTTGTATCACA
GAAGTCCCATTCTTCTCTACTCCTTTATCTAATTTACTGTTTTTTTGTCTTAGTTGATCC
AATTAGACCATTTTGTTATGTGTATATGCAATGATTCTATCTCTTTTAGGATTATGTAAT
GCTAGGAACTGATGTTACATTTTTTGCCAACTTCTAATTGTGTTCTTGGTTATGGATTTA
TGGTGGAAGCATAATCGTTTGTTTCATACCTAATGATAAGAATAATAATAACCTTTACCA
TTAACATTTTTCTCAAAATCTAGCACAGTGCCACCAGCCCACCACGCGCGCCTGGGCGCG
CGCTAGATACTAGTATCATATGAGGATTATGAGCTATACCAACCAAACAAACATTAACCG
GCAATGCATGATTCATTAACTAGCTAATCTAAACACACGGATTTTCACCTTCGATGGTCA
GTGTAGGAGAGGGGCGAGCGGATCACGAGTTGCTGGAGCCGGGGAGGAAGAAGCGGGCAT
GAGCTTGGAGGGGACGAGGAACCAAGGCCAGCACCAAGGCGCGGGGCGGCGCTAGGGTTG
GACGGTGCTGGGTGGCGGCGGTGGTGGCGCGGGGCGGGGCAGCGACGAAGTTGGTTCGGC
GGCGATGTAATTGGCGCGACGGCGGCGACGGTGGAGATGCGGCGGCAGTGGAGAGGGAGT
GTAGAAGAATGGGGCTACGAGCCGTCGGTCAGGGCTAAGTAAATGTTCTTTGCCGAGTGC
CCGCAATCTGGCACTCGACAATTTTTTTATTCTATAACTTACTTTGTCGACTGTCCTGGA
TCTAACACTTGGCAAAGAATACTTTGCCGAATGCGTCCTGGTGGGTACTCGGCAAAGAAT
GTTTAAATTATTTAAATTTTTCTTTGCCGGGTGTTCCCTCATGTTACTCGGCAAAACTTG
TCTTTGCCACTCTTTCCGTGACACTCGACAAATTATGTTTGTTTTTTTCTTTTTTTCTCC
AAACTTTTTATGGTGTGTTCTTATAGTATGGAGGCCTATATGTTCAATTTTGGCATAATT
ATAAAAGTGTTTGCTAT
>Z27kG1_12244
CTTGCTGCTGCTCCCCTACTGGGCTACTGCTACTGAGCTGTATCATATATCGTCCCTTCT
CTCCGACTCTCCCTCCCTTCTCCACGGCCCAGTGCGCACCTCTCCCTCCACCCCTCGTCG
CAAGGCCCAGGCACCGAGCTAGGCACGACGATGCAAGTCAAGCCGGAAGCTACGGTTCCT
TCGCCGTCTCCGCCATTGCCGGCAGCTCCGTCTTTCCATCACCGAAGAACGGAGGAGGAG
AACAGCGGCGTCGAAATTCCGCGGCGGTAACCGGCGGCCTACACGTATCGGCGTCGCGGC
ATACAAGGGCAGGCCAGGCATTCGATCTCGCATTCTCGCTCACATTACTTATTACTCCCC
AGTTGCAGCAAGCAATCATCTTCTTGCTCTTGCTCTCTCGTTCAGTGAGATTTTTTGAAT
TCTAGACATCTTGTTTGGCTATTCATCTTATTCAAGTTTTTTTACATAGGTATTATTTAT
TTTATTACGACTTATTTTATTACTATACATAGATTTATTTAATTTATTATTTATAAAAAA
ACAATATAAGTAGCTAAATATGGTATCTAAAAATAAAAAAACGTTATCTATTTTGGAACC
GAAGGAGAGAGCGAGTAGTTTTTGCTCCCTCGCCTGCAATCATTTCCTTCGTACGTAGTA
CTATATTACTCCCAGCTTGCAGAGGGCTGTGGATAATCTCACGGTTTCCAGATCATGGTG
TGCACGTTTGTGCTTGGGTTGATCTGTGTGTGTTTTTCCCTTGTCAGCTGTGACGATTTT
TTCTCGACCTGTTTTAAGTTTGGTGTCTTTCTTGAGACTTCACGTCGAAACCACGAGTCC
ACGATGGTGTACATACAGTGCCTTTGCCTTTCTATTTATTTACATGCACTGTGAGCGAGA
ACGCAAACAGCTCGTTCTTTAACATGGTGGCCGGGATAAATTTTAGCTTTTGTCTCTCAT
ATTCATATGGGGTCGTTTATGGTTTTATCTCAGCGCTAAAGCAAAATATGCAGTCATGCA
GACATGCAAAATATGCAGCCTCCGTATAATCACCGCCAAACCAGTATGCATGGAAAACCT
TCACCTTGGGCCTTGGGCAAGCTGATAGCTGCCTACATTGGCACTCTTGTGACTTTCTTT
CCACCAGTTCCTATATTCGCTGTTGCAGTGTTGCTTCTTCACATTTGGCCCTACGATCCT
CTCGACTTTTGCGTGTTCTTCAGTAAAACCTACGTACGGCCGTATGAGTGAGCTGACCTA
TGCCCTCCGTGACAGGCGAGGCGAACCTGAGAATGCCCAGCCGAAACGTCAACGCTACGC
CTACGCCGGGTACAGTGCACTTGCACGCGAGCATCGTTCTCATGGGGGTCACTGTCTCAC
TTGCTGGCTCAGAGGCTCACTGCACTCCTGCTGTGCTGAGCAGTGCACTGAGACAGCCCG
CGTCGGGGACAGGCGGACAGCAGTACAGCGCTTGCCCCGCTTGTTTCGCGAATTGGCGGT
CCGGCCGCATCCAGCCAGAAAAACCTCGCGCATGAGCACGAGCCCGCTCATGCAGGTACG
GTCGTCGCTGTCTGAATTCTCCCATAAAATCGTGGTCGGCTCGCTGGCGTGGCGCCGCTC
GCGCGGACAGCGCAGATCCGGACGACCGGTGCCTGCCCGCTCCACTGTGCCTTCCGCGCA
CGGCCAAAGCGACGAGGACACGGAGTGCTGTGCCGACGAGCTGCAGCTGCGGCGGCGCTG
CCTGGGAGCGTGTGCAGTGCAGTTCCGCCGACTGCCGTGCCGAGCCTCGGCTGAGGCGTG
GGCCGGCCGGTCCCCGCGTCAGGACGCTAGGCCGCGCTAGCAGGGTACCCACCTGATTTT
CGGGCGTGGTGCTGGGAGCATTTGGCAAGTTCCGTCTCGTGTCGTCGTGTGTCGCATGCG
GCATGCATTGCCAGCGATCGATGGACGTCCTGGTCCTCCGTCCAAGTCCTTGATGAGACG
CATCGAGGGGTGGTAGGTATCCAATGGCTCTGGTGATCGGCCGTTCCATGGCTGCGCAAT
GCCATCGCATTCGCCTGAGCGTGGGTGTCTTTTTTTTTTTGTGGCTTCCTGGAGTGGAGC
GTGCCGTGCGTTCCCTGTTCTTGCCTACGGACCCCCAAAATAACGCGGCTTGCATCGCGA
TTGAGAGAGGGAGGGAGAGGGAGGAATGAGTGATTGGATTATTGG
>Z27kG1_12225
CTCGCGTCTTCTTGTTCCCCGAGCTTCCATCGCCCGCGCCCTGGCATCCGCCTGCTCCTC
TCGGCCGACCGGCCCTGCTCCACTGCGCCAAGCTCCTCCCTCACCCTGGTCCCGGTCCTC
AGCGTGCCTGCTCCCTGGAGCTCGCCCATGCCGCGCGCTCCTCCGTGCCGGCGTTCTCTA
CTCGACCATGGCGTGGACAGCCGCCGAGCCCCCTCCGCCCGTCTTCCCTCTGTTCAGAGC
GCCGTCACCTGGAGTCCCTACGCGCTCCATCTCTGCCTGGCCATGGAGCTCGCCCCTGGC
TCGGATTCCAGCGCCCCGCTCCCTGTTTGCCCCAGCTCGCCTGGCCGCTGCGCAGCCCCC
TCGGCTTCTCCTCCCTCAGCTCGTCTCTCCTGCCCGTGCGCGTCCTTCCCATGGCTGTCT
GTTCGAGCTCCTCCCTGCGTCGCGCGCGAGCTCGGCGCCCAACTCTCCTGCGCACTGGTC
GCCCCTCCCTCTGTTCGCTTGCGCGCAGTCATGCCCCTGCTTCAGCTCTGGAGCATCCCC
ACGCGCGCGTTCTGTTCCTCCTGCGCGTGAGCTCAGCGCCCCTTCCGGCCTCCTGTTCGC
CATCAGCGCAGTAGTTTCTCTTCAAGTGCAGCGCCGGTTGTCCTCGTGCTCAGCTCCAAG
CTCGCCCAGCTTTGGTGGTCGTCGCCTCCACCTCGACCTGAGCACCGCCACGGAGTTCGC
CCCTTCCAGACTTCCAGTTACCTTGTCGCACCTGCGTTCTTGCCCCTGCCCATAGCACAG
CAGTGGCGATGTGCTTCATCCAGCTCTTCCCTAGTCGTCGAGCTCCGAGCACAACCCGAG
CACCACCCTTGTCCGCGTGAGCTCGACTGGATCCCCACCTTCGCGACCTCGCCATCGATT
TAGCTGCTGCCCATGTCATGCTCCCTGCGCAGCATCTTCCTTAGCCATGGCGAGTCCCTC
GCTGCCACGATTGTCCAGTGGTTGGCCCACGCCGTCCCTACTCCTCTCAGTCTGCTGCTA
CTTGTGTTTGTGTCCGAGCCCGCCCGGCTGCAACCTCGCTTTGCTCTGTTTGTGTCTGAT
CCCGCCCGGCTGCAACCTTGCTTTGCTCTCCGTGTCGCTGCTCTCCGAATCCAGCCTCAT
GTTGACGCGTCCATATTTCAGCTTGTCGTGCCGCGTCGTCATCGCTTCCTATCACGAGCT
CGATCTCCGTTGTCATCGGGCTTCACACGTTCTCGCGTTTGTCGTCGAGCTGTTGAACCC
GTCCTCCCTTGCTCGTGACTTCATCGTCGCCTGAGCTCGCGCTAACCTGCTCAACCCCAC
CTCGCTAGCTCGCTCTAGACTCGATCTCGTCGTCGTTCCGTGTGTCGTCCAGAAATCCTA
AGCGTTGGGTGAAGACGAAGCTAGCCGCGTGATATTTACCAAGTGCTCGACAAAAGACCT
GAGCGAGAATCAGCAACGTTTGCTTGGAATTTTAATTAAATCGGTAACCATTCTCTAGTT
CGCTATTTCTTTAATTGATTGAGTCGATGGATGAAATAAATTAATGTGCTATTGTGATGC
TC
>Z27kG1_02835
CTCTCTCTCTCACACTGCGTCTTTGGCTCCTGCTCCATCTCCTTTGCTGCGAAGCTCCGA
GCTCTGCTCGGCCGGATTTTTCATGGCGCCCAGCCCCTTGCGTCGGCCAGCCCCTGCCAT
GGAGCCTTCGGCTGTGCAGCTCTCTCCCTCTCGCGTGCCTTGGATTTGTGCCGCGCCCTG
CAGAGCTCCCTTGGTGAGCGCCCAGGTCGTCCCTCTCCGACTCTCTCTGCTGGCGGCTGA
GTTCCCTGGAAGCCGTGCTCTGCTCGCCATGGATGTCGTCCACCATGGTGCTCGGTCTAG
ACGTCGATTCCCTCGTCGCAGTGAGCTCCAGCCGATTCCTTGCCTCTTCCCCGTTTAAAT
CATGGAGCATCAGCCGCTGCTCCCTGTTTCCGGCAGCCAAGCCCCTGCGCGCGCATCCTC
CCGCGCAGTCCCCAGCGCCACCGGCCAACCTCGCCGGCCAAGCTCCCTCGCCTTCAATCC
TTTAGCCGTCGCGCCCCTCAGCTCGCTGGCCGTGACCTCGCCGAGGTTTTTCCCATGGCC
GGCTCACTGCTCAACCCAAGCCGAGGTCTTGTACGAAACAGCACCTTCCATGGCCGCTGC
GTCGCGCTCCTTGTGCTTGCGCAGCTGAACGCCATACTGCGCAGTGTTTTGTCCGATGTC
GAGCTTAGCTCAGTCTCTGTTTCTCTGCGCACGTCGAGTTCCTTGCCGCGCGCTGAGCTT
TCTGTCGGTCTCCAACTCGCCATGGTGTCCAACTCCTGTACCAACCGTGACCTACGCTTG
GTCTTCCCAGCTGCGTTGACCTGCGTTGACCTCTGCTCGCTTCGCTCGGGATGTCGTGCT
GGGTCGCTCCATACTTGGTGCACACCCAGCTGGGCGTCGCGATGCTGTGCACCATGCGTC
ACCAGTCATTCTCACCATGGTCAGCAGCTTCAAAAACATGGACGCCCAAGCCTTTTTCCC
ATCTTTCACGCCCACCTCGGTCTTCATCCTCAACCTTTGCCAGAAATTTGGTTAAATGGA
CGAACCAGAAGATCTCCAGAATTTTATGGATGAAGAAGAAAATAAAGTCGAAGAGTGACG
CTCGCTAGATGCTCGACGAAAGGCGTGAACCGAAGATTTATCACTATTCCTCAATTGCCG
AATTAAATTTTTTTTGAGGTGAGTGATTCACTGCTCCTCCATGATAGATCGAAGCATGGA
ATGGTTTCGTATATTAGATGCGATAATTTTCTTGTCGTGGTTAGGATGTGTTGTGGCTGT
ATTAAATATTCGTTGATGTATCATATGTGCGATGTATGTTTGAATTGGTGACGAGAAGGA
TAGGTCTAGTATTTTTATTGACTAGCCATCATATTTTTCAGGATTATGCTAGTTTTGTTT
ATTAAGATGTAGTCGATGCTCGACTCTAGTAGTCATTATTTTCTATGTTCGGTGACCGAT
TAAATGTCTTAAGTTGATGAAAACGTAGATTAGACAAGGAGTGCTTAGGTAGACGTGTAG
GTCTAGTACGCTTGAATCAGTTCTATGTTTACGACGTGAAGTATAACGATGATGCGTGGA
ATAAATTTAGTATTTACTTA
>Z27kG1_06681
CCCCAGCCGCGCATTCCTCCAGCTCGCGGAGCTCCCTGGCTCGCCCCTCCACGCACCACT
TCGAGCTCTCCTCCAAGCTGTTGCGCCCTAGACTTCTCTCCCTCCCTCCCCTTTTCCCTG
CTGCGCGCGTCGGATCCCAGCTTGTGGAGCTCCCTTCCGCTCCCAGCTTCCTCTGCCGGC
GCCCAAGCTTCTAGTCCTTCAATCCGTGTCGCGCCCCTCTCTGCTTGCCTCACCCTGCTC
CCTGGTGCCAGAGCTTCCTTTGCGCGGCATGGCCGCTGCGCCCGAGGTCGCGTGCTCCAC
CGTGTCGAGCTCGCCCCTGCGTGCAGCTCCCCATCTCCATGGCCATCGCTGCCCCTGCTT
TTCTCTCTCTCTCTCTCCTCCATGGCCATCGTTGCCCCTGCTTTTCTCTCTCTCTCTCCT
CCATGGCCGCGTCTTGCCGAGGACCCTGCTGCAGCTTGCTCGCCGCGTGCTGCCCTGCGC
GCTCGCAGTGGGCATTTCCCGTCGTGCCCGCGGTCTCCCCGCCCGCGACGCCCGGTGTTT
TCCCCAGCTCGGATCTTGTTAGCCGCCATTCTCTGGAAAGTGTGTCGGTCGGCGTCGTGG
AGTTTTGTTTAGTCGGCTTGTCGTCGACCTTGCCGGTTGTTATCATTCCTCGTCGCGTGG
TGTGTGCAGCAACGTCGTTGATTCCTCCGTGGTGCTTGTCAACGAACTTCGATTCATCGA
TTCCTCGTCTTCGGTTCAGCTCATGTATGCATGTCGAACGTGTTCGCCGCTTGACCCTAT
GTCTCTAGTGTTCGTGACCTCACCGTCGTCGGAGTCCTCACTAGATTCGTGTCCTCGCTA
GAGCTCGCGCTAACCTGCTCGACCACACCTCGCCAGCTCGCTCCAGACTCGCTCTCGTCA
TCGTTCCGTGCATCATCAATAAAAACAAGAGTCGGGTGAAGACGAAGCTAGCAGCGTGAT
ATTCACCAAGTGCTCGACACAAGGGCTAAACCAGAATCCTTGTTGTGTTCACGGAAAACA
CGTCAGATTTAGAATGGTATGCCAATTCATATTTCTGTTAGCTTAATTATTGGTTTGATG
AATAGATTGTGTACATAAGTATGAAGTGGTCGTGTCACGCGAAACTCAAGTTTAAAATAA
TTATTGTGTGAGGAGTGGTTAAGTGAATAATAAGTCTAGTGTCTCGCTCATAAAACTGAT
AAATGTGGTCATGGTTAAATTAAATGGTTGTTAAAATGTATCACGGGTTGTATGTGTTGA
TGCTCATAAATGTAGAGTTGACACATCGTCTTTGTATGATGAAGCACATGTTTGGGGTGT
TTTATT
>Z27kG1_08419
CGAGCAGGCCGCCAGGATGGCAACGGCTGGGCCCTTTGGTGGTGTGGTGGCGCGAGTTGG
CGCCTCGTGAGGGCTCGTAGCTGGACGGGCCTTAGCCTGAGCAGTGGTGGATCCGCGGGA
TAGAGCTCGGCCGGAGACAGATCCGTGGGGTGGTGTTCGCCGCGTCAGCCGGGAAGGGGC
TCGACACCGACGCGGCTGTCGAGGGCGGAGAGGAGTTCAGTGCAGGCACATGGCTGCCGG
AGATGGGAGTGGATGGTTGGAGATGGCCCTCGGTGTCGATGCCTCGACGGTGCTCGTGGT
TGGCCGGTTTTGGCAGACCTCGTGCAGGGCTTGGACGTCGACGCTCGGGGAGGGGCGCGG
GCGGAGAGGACGCGTCCAGTGGTCTGGCGGGGTGTGTCGGCAGGGCTGCGCAACCGGCCA
AAATGGCGGCGATAGGTCCTCTCGTTTGGTTGCATACGACAGCGCCGGGGTGGCGTTGGC
CGGCAGCGGCAGGGCCTGGCGCAGGGTGGTGGTGCTGGTTGGCTTCGGTGGCCGACAGTC
GGCATCGGCTCTGGCGCGCGCGCGACAGTGTGGCGCACGTGGCCAGGTGTTGCCCGGTTC
TGTGTGCCCAATCTGTGTGCCCAGCCAGAGAGGATGGTGATCATCGCAGCTTTGCGGCTG
CTGCGGCAGCCGGCGTGTCGATGCCCCTCTAAAGGGTTTGTGCGAGATGTTAGGATGACA
GCGAAAGCTGCATGCTTTGTCCCTAGGTCTTGGCATGACGATGTGCTGGGGATTTCTTGG
GCGAAAGTCTCGGCGACGGTGATGCTTGTGGACGCCGCTTCTCCTGTTGAGGGCGTCGCA
TTCTTCAACACTGTCTTCTTTCGATGAAAGTTCGGTCCATCTTGGACAAGCGACGGTAGT
GTCCTAGACATCACTCGCTTACTGAAGGTGTCGTTATTAAAGTTCTTCTCGGCCACGACA
TCACCCTCGATTGTTGTTTTCGCTTCTCGGCGTCTGGTATGCGTGTGAAGGTGGGGCTTT
GCAACGTGAAGTCGAAGGTGTTGCTTCAGGTGATGTGGCTCGACAATGATATCATGTGGC
GAAACCCCCATTCTTCGTGGACTGGATTGTTTCGGAGGTCGAGAACTTGCCGGGGACCGG
ACAGAGAATTAAGCTCGTTGGTGAAGAATCGAAGCTGTCTCACATGTGATGTGTTTAGAC
TTGGTAACGACGGCGCACTGTAGTCTTTCTCCTTATGTGATGGTGTTTGGATGTAGGCGT
CGTCGTGTTCCTTTAGCCATGTATAGCCTGTCTCGAGGAGTTACAACTGCTTGTTCCTTA
TGTTGAGCTCGACAACGATGATACTGGATGGGTTGGAGGGTTGCCTTTGTTTAGACTGTC
GTGTAGTCTGTGTAGGTTTCAGACCCGATTTTTCTTAAAACTGGATTAATTCTATTTTTC
TTAATTGG
>Z27kG1_04991
GTCGATCTTAAAATTTGGGTATATCGTTGTCACTTCTCTTATTAATATCTGATTCTTTTG
CTGTCAATATATTTGAAGTTTTGAACTCGTCTTCTTGAATGTTTGGTACGTGCAGTGCTG
ATTTCTTCAGTTTCCTGGAGTAACATTTCTTTCCCTTTTCCTTCCAAGTTCCAAGAAGAA
ATAAATGCATGGATACTGACTCTTTATTTTTCTGGCGGTGTATGAATCATGATACAGTCC
GAGATCTCTCTCTGCCGCGTCTACAAGCGCTCAGGCATCGACGACGGCCACGGGCAGTCA
TCCTCCAGCACCCAAGCTTCCTCAGCGCGGCGGCGGATCTCCTCCCGCACTGGTGGTGTG
CCGACGACGGCCGTTCAGCACGGATCGACGCCGTCATCGATGCCACTTTCACCGACGCCG
CAGCAGCTCAGCAGCTTCCATCCGCTCCAAGGAGAATGCTCGTCTGCGTCACCGCCGGAG
TCCATAATGGATCAAGTTGCGGTCACCGTGCACCGTGCGCCGCCTCAGCTTCTCCCTCAC
CGCCCGAGGCCCTGCCCGTACGCGCCGGTGATGGCAACGGTATCAGCAGCGGAAGCTGCG
CCGCAATTGGCACACGCGGCGACTGCCCACGCCTCCACGTACTCGCTCTTCAACATGGCC
GCCGCGCCTATGGCCGCCAGCTCAAGGTCGACCATCGACGAGCTGAGCACGCTGGTTGTT
GCTCCCACCCAGGCCTACGCCAACCTCTCGGCCGCGACGACGGGCGGCCATCTCCTCCCA
TTACTGACGCCGCCGCCACCGCCAATGCTACAAATGACGCCGCTTGGTGCGCTGCCGATC
GTGGCGCCGCCATCGTCGTCTTCAGTCGCTGACAAGCTTAGCAGCTGGGACTGGAACCCG
ATACCTGACACGACAGACCGGGATTACAATCCTTCTGGTTTTAAGTGATCCCAAACTCAC
TGCTACGTTCTGAAAACCCTGCCATAAGTGTAGGCTAACTTATATACCCTTGCCCTTCAG
TGTCGGTCCACATGGACTACGTACAAAATGCATGTCAACTAGTACATATATATGATCAAG
AATACTAAATGATCAGGATTTTATTCAGAACTGAAGATATATAGGTGGTTTGTAAGCATA
ATGAGATCACTAACAATAATCTGCTTCATGCATGC
>Z27kG1_15187
CGCCGCCTCTTGTTTCTCTTCCTCTTCCTACTCGGCAATCACCACACGAGAGAAGAGAAG
CTAGCGTTCAACAGAGGAAGAAGCGAGAGAGCTGACAAGAATCGACTGCCATCAATGGCT
CTGGCGCCGGCGCCTCTCCAGTGCTTCCTCACGAGCAGCAGACCGGCCGTATGCACGGCG
ACGCCGCCCAATAAGCGCGCGAGGAGGCCGTCGAGGATCTCGTGCAGGGCGTCCGGCGAT
GACAAGGACAAGGTCCCGTCGTCGGGAGGGAGCGATCTTGGGGTCAAGCAGCTCGGGAAG
CTGGCCATGGTCGCGCTGGCCGCCGGCGTGCTGGTGCTCGGCCCCGTCGACGGTGCCGTG
GCGGCCAAGTCCGGCGGCAGGGTCGGCGGGCAGGCGTTCCGGTCCGCGCCCCGGTCGTCC
GGCCCTCGGATCAACAACTCCAGGTAACCTTTAGCGCCTTCTAGCTTGATTTGAATCGGC
GTGTAATCTGTTATCTGTCTGAACTGAATATAAGTAGATAGATCACTTTCGTCAAGGTTC
AGTTCTACATGTCGGCATGCATGTAGCCGTGTGTTCAGTTCAAAGCTCAGACTTAGAATA
GATGACGTCGTCTTCATTCCTCTCACCGATTACGGGCTCTGGATGTCTGTGAACTGTTGT
GAAGCTATAGATAGATTTCGTTCGTCCTTCTTGTGGCAACCTTCATGGATGCACATGATG
CTGCGTCTGTCTGTCTGTCTGCTGAATGCGAAACGTTATCTTGTTTGTGTGGTGCGCATG
CCGCAGGACCAACATCTACATCAACCCGCCGGTGGCGCCGCCGCTGGGCGGATACGGGTA
CGGGAGCCCGTTCTTCGGCGGCTACGGCTACGGCTGGTCGCCGTTCAGCTTCTTCGCCCC
CGGGCCGAGCGTCGCCGTCGGGGTCGGCGGCGGCTTCGACACGCTCGTCCTCTTCTTGGT
GCTGGGCGCCGTCGTCGGAGCTGTCAGGCGGTTCCTCAACAGGAACAACGACGATTACGA
CGACTACTGATTATCAGTGCCAGGCTCCTGCTACGTACTTCACCTTCGTGTGTAATATAT
ATATGACGAAATTTTTCCCGTGCGGAATTCTAGGAACGGAGTGTACTGACGATGCATCAG
GAGATGTATGTAATAATTTTGTCCACAGTGAAATGTAATGAGCATAGCGTCTATAGTTAG
GGTCAGTTGCAAACAGCCAAATACTGCATAACATCG
>Z27kG1_20941
GAAAATAGGGAAAAAACAATAAATAAAATATCTTCATTTGTGGCTTGATATTCCTTGACC
CCACGCATTGCATTCCCCCCTGGGAAGAAAACAGACTCACATGAACAGCGAGAAGAAGTA
CACTGTAGTTTTTCTTGAACGTTTGCTTCGTGTACTAATTATATCTTGTCCTGGTCGTCT
CATACTCCACATTTGGACTGTTCACACATAGCTCAGATTCCATTTACATTCCTGTTTGAG
GTTGCAGGATAAGTGGTAGCTAGTGTATCAGGAAACCAACATAATAGTAATACAGTAGGT
GGGTCCTGTGCAGTTCTTCTTTCTCTTTTTTTTTTGAAAAAAGGTACTATTGAACAGTAA
TATTATAGTTGCGTGTGTCTTTGATTACGATGTTTTGCTCACAAAGTTGCTACTGCTTTC
CAATAATTCTTGACAGCGTCAACGAGTTTGTCAGTGCAAAGACCGACCCAATGATACCAG
TGTATGAATTCTTAACTTGATTCTCTCATGCCAGGCCAGCAGAACCATGGCCCATGGTTC
CCCTTATCAGTGTCTCTTTCTCTCTCTCTCTTTTTTGGCTGACTTTGCTGCTTGCAGAAG
CAAAAGGAGACATGGATCTTGCAGCTTCTCGCGGTGGATCAGATCAAAATTGCGCACATG
CTTTTCATGCCTGTGCTGCTGGTGCCACTGCTTGCCGAAGCCCAATGCGCCAAGCTGCTT
CAGCTGTTCTTGTTGCACCTGCCGCGACACGCAGTGCTGTACTCCGATCTGCCGCTGTTC
AAAGACCCCTTCGTGCAGCCCCGGCTGCTGCACCTGCAGCCTTCCCAGCTGCAGCTGCAA
GACGCCACCAGGCTGCGGCCATTGCCGACCCCAGTGCAGCAGCTGCTGCTCTAGTGGTTG
CAGCTGCGCGGACTGCCCGTGCTCCTGCTCCTGCCCCCCGTGCTGCAGCTGCCCCGGCTT
CTTCTCCTGTGAGGGGTGCTCGGCTGGCTGCCTCGGCGCTCTCAACCGGTGTCTCGGCGG
CCTGTCGTCGTGCTGCAGTGAGATGCGACCTTCCTGCTGCAAGTGCCAGTCGTCGTGCTG
CGAGGGGGGTTCGTCCTGCCGCGGCACCGGCACGGGAGCGTGCTGCCGCGGTTCGTGCCT
CGGTGCCCCGGCGTCGTCGTGCCCGGAGTGCTCCTGCGGCTGCGTGTGCTCCTGCTCCAG
GTGCAAAGGAGGATGCCGCTGCCCGTCCTGTGGTAGTAATCCCTGCTGTCCCGGTGGATG
CTTGTGCTAGATCAGAGTATTATATTACTACTAGCTAGTGTGTCTGTTGCTCTTCTTTTC
CTGTTGTGGATGATTTGGCGTTTGATTTGGATGG
>Z27kG1_12875
GGCAGAGCCAAAAACTTTTGGCAGCCCAGGCGATTCTTATTATGCAAGAAATTTATATAG
GAAAAATGCAGCGTTTTTATCCAACAGGAATAAAATTTGCCTTTGACAGCTCGTGGAGGA
GCCTGGCTGCCCGCCACTTTGCTGGGGTGGTCGGGTGGTGGCGATTCAAGTGTAAAATTT
CTGTTCGTCTCTGTGGCTTTAAGTTCCATTCCATGGCAGAGTCACTGGTTCTTGCAATTA
TTTTTGCAGTGCTGCAGTTCTGCTGAGCTAGGGTTAGACATGCATATTTCCTTTTTTATG
ATTCGTAGACTAGCTGATCAATTTTTTTGCCTTTTTTCCTTGGAGTCTTGAACTCCCACT
CCAGAAATCCTTTAGCATGCAGTGAATTTGAAGTACTAGTGTTTGTATCTGCGGTCCGGA
GGTCTTTCTTAAACATCTGTGTACCGTGTTCTGCCATTGTCTCCTGAAGCAGTTAGAAAT
GAATTCATTGCCTCTGCGGAAACAAATAAACTTCATTTCCAGCATGAAACTTTTAAACAT
TTGCCCATGTATGTTTTAGAAAGTTTAATATTTGCATGCCTTCTATATTATTTTGTATAT
TTTTTCCATATTATTCATTTTGCAAGTTAAGTTTCAAACTTACGAGTACTTAGAAGGTTA
ATGCCACAGTTGTATGATTGTATCTCTTAATGGAAGATCTGTTAATTTATTAATGTTTGC
GTGTATAACATGTGCATGATGTCTTTTGTGTACAGTTTATCTTAAATTGAACTATATAAA
GATTTGGTTTGATACTTCTGTATCTTTGATCATAAACTCCTATGTTGGAGGCCATAGACA
GAACTATCAACTTACCCTACTTCTCGCATGGCTAACGTTATAGATGCTAGTAAGGTTCTG
GTGTGCAGCTTGGGGTTTTAAACACTAGATTAGTATTTGTCCTGTTCGAAACTATAATTT
TCATTTCGTTAGGACAATTCTTTGACCATTCTTTGACCGTCAATTACTCTGTTAGCATGT
CATTTATGTGATACAAAATGATACTCAGAGTCATGAGTAATTATTTTTTAGTATTATGAA
TCTAATAACATCAATTTTGTATTAACAAAATCTGTACTGGTAAAGAAGCTGTTGGTCAAA
GGCTTGTAATAGTTTGTGTAATGATTGAATTTCGATAGCAACCCCTCCTTATCCAATTCA
TGGTTTGTAGAAATGTAAATTGCTTGTAGTGCATTGTTTTTACGCACAGAGCGCACATCT
TGCCTCACTTTGATTCTTTATGTTCCTACTCCAGCACAAGTATTCTGCGTTCCCATGATG
TGATACTCTTGTCTCTGTAGGCATTCCATTTGCTGCCGGCCGCTGGGTCCTTCTTCGTGC
AGAATGACATGTTCCGCCTGAACTATGGCTAAAGACACCCGATACTCTTGTGATGAAGGA
ATTGATTAAGGGTTTCATGTTGAAACGATGAATACTTAATGTTGCCGCTACTCTGGTCTC
TTTTGTATCTTCTTTGTTGGCTGCTTCACTGTATTACAAGAAATTGCTAGACTTGGATTA
TTTCAGTTGTTTTGAATCATGTACTGGTTGCACCATTTCTTTGTGGAATGTGAATTGAAA
CGGTCGTAGCTACTTGAT
>Z27kG1_06931
TGCTTACCCAAGCGTGTCTCTCTCCCTGGCCTCAATCTCCAGCCGCCACTCACTAGGAGA
TCTTCTCCTTCACGCCACCTAACGTGCCATCGTCTTCACCCGGCCGTCGTCCACCCTGCC
TTCTCCAGCTTGCGCCAAACGTGCGCTCTTTGTGCCGCCTTCGTGACCTCCCCTAGCTCG
GCCATGGATGTCGCGCCGCCCTTCTCCTATCTCTCTGCTCGACCGTGCCTCTTCTTCCTT
GAGCCACGCCCGGTGCTCCTCCACCAAGCCTCGTCGGCATGCTCTCCTGGCAGCGGTCGG
ATCTGGCCTCCTGCTTCCCCTCTAGTACGCTCTCGCTTCCAGCTCGTTGTGCCTCTGTAC
TGGAGTTCGCCGGACAGTGCCCTTGCTCGGCTTCTCCAATGCGCCCTACCGCCAGCACCC
CTCTCTTGGTCATCCCTTCCCCTGCGCATGCGCTGGGCGTGTCTCCCAGCCGCCAGCTCG
GCTCCTCGCTTCAACCGTAGACCTGGTACTCCTCCCGTCGTGCCTGTCCTCTGTGCGCAC
GCGCCATCGCCTTCTCTAGCCATTGTGCTCGGCCGATGACTCACTTCGTGCCACTCAGGG
GTGGATCTACGACCGGGGCTGCCTGGGCTGCAGCCCCGGTCGCGGCCAGTAAAGCGAATA
GGCTCATCACGCGTGACAGCCCGGCTCTGCATCCAGCCGCCTAGCTCTAGCCGTGTCCAG
TCCGTGCTGTGATTCTGTGAGCATTTTTCCTACCCTAAACCAGCTGCCGCCGCCGCCCGC
CAGCCGTGGAGGAGCCACCCAGACACCCACCGCCTACGGCCCGCCGCCGCAGCACGCAGC
GCTGCTAGCTTGGAGGCCGCAGCCAGCCCACCGCCGCAGCACGCAGCGCTGCTCGCTTGG
AGGCCGGAGCCAGACCGCCGGACGGCCGGAGCCTCGGAGCACCGCCGCCGGCCCGCCGCC
GCAGCACGCAGCGCTGCTCGCTTGGAGGCCGGAGCCAGACCGTCGGACGCCCGGAGGCCC
AGAGGCCGGAGCTAGACCGCCGGACGGCCGGAGCCCGGAGGCCCAGAGCACTGCCGCAGC
AATGGCTGAACTACCAAAGTGTACACTGCTAGTATTTGCTAATGATCGGATTCGGAGCTG
CACGTTTCAGAAGGGAATATAGTAGCTCAAGTTGATAGGCCATATATGGCTGAGGACAAT
CTGGAAGCATCGACATGACGCCACCTCATCGCTCGCGGAACGCGTGGTTAGTTGATGGGT
ACGTACTGTTTTTGTTTGGTTTAATTTTTTTTGTTATAGTCTTAAGTTTGTAGCCCCTTT
TAGATTAATCCTGTATCCGCCACTGGTGCCACTGCTTCGGTGATTGCACTCAGTCCTGCG
ATGTCGACCCATCTCAGTTGTCCTCCAGCCCTACCGTACGCCTCGTGTTGTCGATGGCAG
CCCATGACTTCAACATCGACATATACCAAGAGTCGGCAGTAAGCAGCCCTCCCTCGTAGC
CAGTGAAGTTTCATCATCACCCTATTGCTCTGCGTCGTTCATGCCTTGCACCTATCGTTG
TTTGTTGTTAGATTGCATGTGTGTGTGGTGGTTTGGTGAAGATGGAGCTATGGACGGAGT
AGAGAGTGAATCCCAGTTCGACGCTCGTGACGAAAAACCAAATCCAAGAATTATTGGCAT
TCTTGCGAATTTTGAGCCAGGTTATTTGTGGTGAGCTCTCTTGCTTGTTTTCCAGTTGTC
GTTAACACCATGACACTTGCTGCTGACCCCAGATTGCTCATGTGTGTGATTTTTGTGGTG
GGATGAAAGCGGAGTCCCGATGTGTCGCTCGCCAAGGGCTTGATAAAACGACTGAACCAG
AAATCCATTGCCATTCTTGTG
>Z27kG1_04673
GCAGCCCCCATCCAGCGCGCGCGACACCAGCCACCACGGCACCACCCTTCCATTCCATGG
GGGCAGATCGGCGTCCGCGTCGGCACGGCCGGCGGCAACCCGAGCGCACGGCTTCGCTGT
GCGCCAGTGCCCCCGCGCTGCGCTGTTCTTTGACCAGAGCTTTCGCCTCACGCGCATGTG
CGTGCGTGTCCGTGACGGGGGTGGGTTGCTGCCGCTGGCACTACAGCACCAGCAGCAGGC
CGCCGACTCCGAGCAGGAGCGGCACGAGGGGCGAGGCCCGGAGCGCCGGCCCCGGCGGCG
CGGCGCCCGTGGCGAGGCTGGCGAGCCAGGAGCTGTCGCCCAGCATCACGCCCTGCCCGT
CCGGGCCGCCGCCTTGCCCACCTGCCAGCCGCGGCATCTGCGGCGTCGGGCCTGCCGGTG
CCGCCGCCGTTGCTCCAGGGCCGCTCGACGATTTCAGGCTGCACGTTCCGTCCAAAAAAA
AAACGAGGGGGACGAACAATCAGTGAAAGGAACAGACGGTGAATCCAACGAAAGCAATGT
TTACGCTCCCTCTGTGCCCTGACACCATCACGAAATAAGAAGCGACTGGCCCGGCCATGA
CGTTGAAATGTAAACTGACAGTGACAGCGGTAAAAAAAAAAAGGTCCGCACGCGGGGTCA
AACCTCTCGCAACAAGCTAAAGTGAGGCTAAACACCCACCGGAATGGCAAGATACACCGC
GTAAATCGATCCAGGCCAACCATTACATCACATTGCAAATCTGCAATCTTTTTTACGGAC
CTCTCGCCATCAGCCCCATCACTGTCGTGTTCTTCTCCACTCAGAGTTTGAGAAGTAGGT
GGCACACCTGCACTCATTTTCTATGCATTTAATTAAGGCAGATAAGGTGGTATGGCGCGC
TCGCTCACTCACTCTTTGATCATGCACCAACTGCTACCGGTACACGATTGCTACGTCCAC
GTGTACCAGGCCATGGTGTGGCGTCGCCAGTTCACTTGACCCGGCGGCAGGCGGGCCTAA
CTCTGCATGCAAATCTCGAGAGCATTTATGACTAACCACGTCCTAATCAAGACCTACAGT
TAACCTTGGTCGGGAGAAGTCAGTTACTACGAGGGCGCGGTAGCCTGTGAACACTGACTC
CGATGAGCTCGGAGCCTCGGAAGTGAACTGAAGACGTTGTACGCACGTACCTTGGTGGCG
CGACGGGACAGAAGGTGATGGTGTAGTC
>Z27kG1_17669
CGCATCACTGCGTGTCCTCCTCCTCTCCCCCTCACTGCGGCGCATCCACATCTGCCAATT
TCTCCACCTCCTCCTCCTCGCCCCTGTGCCTCGACATCTCGCATCCGCTCCATCTATGGA
AGGCCACCACGCGCCATGGATCGCCGCTCTCTACCGCCACCTCAATTGAAGGTTCACCGC
TCTCTACGCGGATCCGCCACCTCCTCCTCGGCCGCCGTCAATAGAAGGTCCCAGATCTCC
TCTCCCATTACTTCTCTCCCCATTACCGCGCTCGAGGTCTGCCATTTTTGGAGGTCCGCC
ACTTCCGCCTCTGCTCGCCGTCAATGGAAGGTCCTAGATCTCCTCTCCCTATTACCGCGC
TCGAGTCAGTGGGAGGTCCGCCATTTTTGGAAGGTCCGCCACCTCCTCCTCGACCCGCGG
CAAAAATGGCGTGGGAGATCCGCCACCTCCTCCTCGGCCCGCGGCAAAAATGGTGTGGGA
GATCCGCCACCTCACCTCCTCCCATTCTCACGCCCGCGCCTGATATGGAAGGTCCGCCGA
AGGGACTCGGACGTCGAGGCCATGGCTGAGCCGCACCCCTTCTCCCCCTGCCTCGCGCGC
GGCGGCCGAGATGGTGTTGGCTGGGTTGTTCGGGATGGTGGTCCTACCTGCCCTCCCTGC
TATCCTCGCCCCAAATCGACGAGAATCATGCAGCCCAAATCTGAGGTGGAGGCGCCTGCA
CTGTCGATGGAGGTGTCGAGTCTGCGGTGGTGTCTGTAGATGGGAAGGCATGGTGTGCAG
CAGCAGTGGCCAGGTGGTGTCGCTGAGCCTGTCCTCCTACGGGCTCACTAGCACGCTCTC
CACGGCCATCGGGGACCTCACGTTCCTACGTATGCTGAACCTGAGCTCCAATTGGTTCCA
CGGGGAGGTCCCAGCGACCATCGTTCGCCTTGCGCATCTGCAGGCGCTAGACCTGAGCTA
CAACGCCTTCACTGAATTCCAGAGATGCAATTCCCGAGGCCATGGAGCAGCAGACAATAT
CAATTGCCAAAGCAGCCATTACAATAGTACTCATTTTAGGGACTTCATTTCTTGCAGCTG
CCAATCCAATTACAGGATGCTATGACGCTCTTAAGTGATCATGAACTTATACATTGAAAT
AATGGTGGGCCTCGAGAGGCCAGGAGGTGGAGAGGAGTTCAACAAGTACTACATCTTGTC
TGCTCTCCTATCCGTGGATTGGTGAGTGCAAACAACTTCCTGCTAAAAGTTAGCAAGGAA
TTGGTTGATACTTATTGATGGTGCCTGAAATATCCTATAGATGTCTTTAGTAGAGGATCC
AAATAATGGCCTGCAAGGTTTATTGAATCGGATCGCACAAAACTCCATCTGCTTCAGAAT
TGAGCTAAGCGCATCCTAACATCTTGACTCCTATATCGATCAATTATTTTTGTTACACAT
TTGATTCTTTAGTTTCGTAGAGGGAGGAACATCGTGGGATGCAGGCCCCACGGAACACCA
GATATTTTGAGACCGCGGCGAGGTGCCCAAGGGCAGCGCCTAGATCTTCTTCTGGATGGT
CAAGTTCTGTAACGACAATGTGGCAGAGGAGATGCCCTGATCTTCGTACGTCAGTTTGCC
TACTAAGCATCCACAAAATCTCATTATAAGTTCTGAGAAGGCCAAGTCAATTGTTCAGTA
TATTACAAAAGTCAGGTTGGAGAACTCCCTTGTTCAGGCTTTTGTCTTTCTTCTGCAGAA
GGAGAGATGACGTGCTGCATGACATGATGGCATGTGAGGCAGCAACCTCTTCTCCGCAAC
CCTTGTCATGGCCTGGAGTTGGTGTTCTAGGAAGGAGCACAATTTTATTAGGGTAGCCAC
CAGAGTTGAGGTCCCTTTTCAATGGACGAACTTGGTGCTGTGGACGACATCTGCTATTGT
AGCTAGGCGCATACATGTTTTCCTATAAATGCTAGCTCTGCAATCACCAAAGGAAAACAC
AAGAGTACTCTTGGAGGAAAGTTTAGCATTCAGTTTAACAAACCTTACCAACTCATGCCT
TGTTTGAATGCAATAATGCATGTTATGTT
>Z27kG1_21433
GCCGCCACAACCTTTCTCCCTCTCCTCTCCTTTCAGCCAACGTGCGGCTCCAGCAGGGAG
CCTTTCTCCCCAAGCGCATAGAAGCATCTCCTGGCGTCTTCCCCTTCCCAGCGTAGGAGC
AAGGGCTTCCCATGGCGGCCTCCCTTGTGACATCTCCCCCTACAGGTTCCAGGTCGGCGC
CCTTCTCTAGCCTGGACTTGTAGCGCCTGATGCCCATCTTCGCCCTCTGCTGTCGAAGGC
ACGGGCACCATTTTCCCCCATGGCCGAGCTCAACACCTGCCAGGACAAGCTGCGGGCCCC
TCTGCTCCAGCCATGGCGTGGGACCTTCTCTGGTTGGAGCTCGAGCAGGTGAGCTCGCCC
CATGGCCTTGGCTCCTTGTTTGCTTGCTGCACGTACGCTCCCTCTCCCATCTGGCTTTCT
GCCCTTCTCAAGTCCGGCCATCCCCGCCTTGCCGTGGATTTCCTCGAGCAGCCCCACCTG
GCCGCCATCCTCCTCAGATCGACCTCCCCTTTTTGTGTAGCTCACCATCTCCCCATACGC
GCGCTAGCTGGACGCCATCCGAGCTCCGCCAGCCGGTCTGCAACTCCCTCTCGCTGCTTC
CCTTGGACGCCGGAGCTCCAAGGTCGTACCTCCGTCTCCATGGCCGACCAGCAAACCTCG
ATGGACGAGCTCTCTAGCACTTTCCTCTCCTATGGCGCGCCTGCCCCCATGGATGAAGCC
CCAGTTTGCCGGTCTCCTCTCTGCTCCATGGCCGAGGGCCCATTCCCTAGCACCCTCCTC
GCATGGGCAGGCTGCGGGTGCTCGGCACCCCCCTACCAACCTTCGCCGAGTTCGGCCACC
CCTCCTCGTCCTTGTGATAGTAGCAGGTGCTCGACAAAATGCCTGTGAGAGGCTTGGTGT
TGTGGACAACCCCGTCCGCGACGTCGTCGACCCCCGGTGAGGCACCCCGCTATCCTTGCT
GTTTTTGCGTCCGTAGTGTTCGACGATATGCCAAATTCATGAACTCTTGTGTTATCGCAG
CAGCCATCGATGTCGCGCTTCGAGCTGGTCCGTTCAGCGAAATGTCGAGCCACGTGGACA
GCCCCTGTGACTAGTCCCATTTCGCTTAGGTTATTTTCCTTGTGGTTTGTTCTACTTATA
AAATTGGTCGATATCGTGTATGTACATGTGTGTAAATAAAAAAAATTAAGCGAATTATGC
TTGTTTGATGTGGTGAGAAGAATT
>Z27kG1_12527
CTCTGCCCCACGATCCGCTTCTCCCCCGCGCCCCTCGGCAAGCTCGCAGTCCAGGATCCG
ATTCTCGCGTCGCCCTCCCGCCGCGCCCCTCGATGATATGCTAGAGCGTCAGCAAGGCGG
ACTCTCCAAACCTCCAGAGAGGGAGGGAGGCAGCAGCCAATGCCCAGCACGTACCAATCT
GCGTGGCGGGAGGTGCCCGGACTGCGTACCCACGGGCGAGCAGGATTTTGACGATCCACG
ACCCGATGAAGTCGCCGGCGTCGGTGACGCACAAGGCGGCAGTGGCCATCGTGCGCTGAC
GCCCAGTCCCTTCCTCTCGCGAGCGAAACGGGGGGCGGTGGTGCCGCCGGGCGAATGGAT
TCGTCCGAGAGCGAGCAAATAGGGGTAAGCATTTATCAAGCGGAAGTGGGAAGAAATGGT
ACAGTGAAGTGGAGGAAATGACACAGAACACGAGCGAAGCTGGCATCTCAAGGCGGTCGC
ACTCGCACGTTCTATTCTTGTGTAGTGCAGCTCCGAAGTCGCTGCTACCAGGTGCCCCCG
TGCTGGGGCATAGGTGCAGTCGCCGCTGCGCCCAGCCTACACAAAGGCAGCTACCGTTGC
GACAACGAGAGGGAGCTCCCAAGGCACCAATGTTGTTGCTGCCAGTTCTTCAAAGAGTTA
TTGATGGTTCACAAAAGACCACTGTTGCTCTGCCAATTCACAAAGCCTTGATGATTGTTA
TGATGGAACCAATGTTGAGGCCTACAACAATGATGTCATTGTTCCCATGGGACCTCAATC
TCCAAAAAACCAAGAGGCCGTGGGAAGAGGAATGTGACAATGAGAAGGTTCAGTTAAAGA
CTATTGGAAAAGATGTCGCCCTAACCGTTGGGCAAACACCTGGATGACATCATCTTCTCT
GCTAAAGGCACCATATTCTCTTCAAGGATCCAAACAATTACCCCACTTGGGAAGAGGAAT
GTGACGGAGTTAGCACTACCTCCACATAATGGGAAGGTTGGGTTAAAGCCTATTGGTACC
TGCTCCGGCACCGTTGCTGTTCTGGTCTCGGCCGTGGAGATGGAACTATGATTAAAAGAA
AAGAGAACACTACGGAAGGAACCTACTGATGCTCAGTGTACTGCGACTTTCCCACGATGC
TCATGATGTCGAAGTCTGCAGTTGCTAGACTGGCCCGAGTAATTGCTAAGTTTTGTAGAA
AATGTTTAGGCCCATTTTTGAACGCATGAATTTCGTATAGGCTGTATTTCACACGAAATA
CACAGGAACAAACATTTTTCCTGCCTTCCAAACAGGTCGTTAGGATTAGTTGAAGTTCCA
GTTTGATCATAGGCACCTAGGTCGATGCTCTTTAGTAAGATGTAAGTAATATGTCTTCTG
GCCAGGTTGAGCAAGGCTTAGCTGCAGTGTATCAGTGTGGTACAGCTGATGTATTTATAC
TGTTACAATCTAATGAGACTATATGGATTAGAGCTATCAGAACCTGCACAGATATTTCAC
AATAAACTCTTAGGTTATATATT
>Z27kG1_02429
CTAGCCGCCACTTCCTTCTCCCCCTGTCTTCTTCCACCTCGCGCAGGAATCCTCCCACGG
CAGCAGCAGCCAGCGCAGGGAGCTTCCTCCACCCATGGCGCCCAAGCCCTTCTTCTTCCT
CAAGCCAGCGGCGCCCTCATTCCTCCCTGCGCAGCGCCCCTTTTCTTGTGCCTCCAGCAG
CAAGAAGCCATCGCCCCTCTCCATTTTCCCCCACGTCTCTTCCCTCTGTTTTTCCTGTAC
GTGCGCAGGAGTATGGGGCCTCCCATGGCGCCCTCCTCCCTGGTCTCCCTTGCGCAGGGC
AGCCATGGCCGAGCTCGCCCTCGCCTCCTGCTCTCCATGGGCGTGGGTCCCCATCCTCTC
CCTCCTCCCAAAGTGCAGGTAGCAGTCCAGCAGCCATGGACGCCCAGGCTGGGAAACGCT
GGAACTCGCGCTCTCTCTGGTTTGGGTGGAGCAGCGCCTCTCCCTGCGCTCAGCCTCCCC
AACTCGGTGCCCTTGCTGCAGGCGAGCAGTAGCTCCCTATCCATGGCGCCATTGCAATAT
TCCCCTTCCTCCCCCTCGGCCAGCCATGGCGCAGCGCCTCTGATCCTTCATCCTCGCAAC
GCAGCAGCCGAGCTCGCCCCACCTCCCCTCGCTGCGCAGCCCCTCGGCGAAACGCCGCTG
TTCCTGCAAGCCCCGGCTTCCTCGCTGCTACCGCTGCGCGTATGCCAAGTGCTCGGCATA
ATGTCAAGGGAGATGTGTTGTTGCAGCACGTTGTGACGCTCGCCGGGTGTTCACTGTTTT
TGGCGCAGCCCCGTTCGCGATGTCGTCGACCCTCGCTAGTGGTCGACGCCGCGCTTCGCG
CCTTGCCCGTTCGACAAAATGCCGAGCCATGTGTATAGCCCATGCGTCTAGCCACGATTC
GTTCAGGTTGATTGATTTATAATAATACCTATGCTTTGGTTGATGTCGGGCAGTGCATGT
ATATATGTGAATGTGTGTAATATGTTTCGGCTATACACGTTGGTAGGATCGCATTTGCGG
TTAAAGAACAAGAGGTTGTTCAATGCGTGAGATTTGTAGTTTGTCTAATTATGTTTTGGT
CGATGTGGTGTACATGGGTGTTTAATTATGTGTGGGTATAAAATGTTTGTTTATACACCG
TGGCAAGGTCGCATTC
>Z27kG1_14711
CAACCACACCTAAGATTTTATCGGTCGCCTACTCCACTGTGTCATTGAAAAATACTCCTA
AGTGTATTTAATAAGATATACTATAAAATAAACACGGTACGCGTTAGGCAGCACGTACCG
TCACACTTGGCTCTCGATCTCAAACTTGAAGAAATTGTCAGGTGCAGTATAGAGTAGAGA
AGGGAGATGGAGTGATCAGCTAGCTGTGCGGTATCGGCGAGGTGCCTCCGCGGCGGCGCG
TGTCCGGTGGCGGATCCACGAAGCCGTAGTCTTGTCCCGCCGCCGCCGCAGCAGCAGCGC
CGAGCAGCAGCTGGTCGCCGGCGGCAAGTCCCTTCTCCTCCTGCGAGGGTGCTGCGGTGT
TCACCTGCAGGGAGGAGTCCGCGCCAAGCACCGGCGACGGCGAGGACGACGGCGGACGCG
GCTGTTGCCGTCCATGACGCGCTGCGAGTCCGGCGGCGGCGGCGCCGCCGCCGCAGCTGG
CCGTGCACACGCCAACCGCGAGAAGCAGCGCCACCGCCAGGCAGGCGCCCGACGTTGCTG
CCGCCGCCGCGAGCAGCAGCCGCGACGACGACGACGACCGCATATAATATGGAAGAAGGT
TATGAGTACACGGGCGGCTCGATCGCCGTCGTATGCTCATATAGAGTAGACTGCGCGTGC
GGCATTCGGGCATCCGGCCGGCCAGCAGGCCAGGAGCAAGCGATGCTGGCAGCTGGTTGG
CTGGCTGTGTCAGTGGTACGGCGCCCGAGATGGGGGGAGAGAGAGATGAGACGGCGGGCG
ACTGTGGCCGGGTTCGGTTGGCGTCACGGAAATGGCGTGGCACTTCTAATCAAGCCGCGC
TGCCGAAACAGGAGGCAAAGCCGACCAGCGTGCGGCGAGATGCCGTTACCTGGCCCCCAG
CAAATCCGGCCGGTGCTCCACCCCACCTGGCTGCAAAGGGCAAAGCAAACCCAGGCGCGC
GCCGGAGCAGGAGCCGGACTTACGACACGACGATGCGTGCCGCGCGCTCTTCCATCGCGC
TCACCTCTGTGCTTATCTCATATACTGTACTCCCCAAGCGTGCGACCCACGCGTAGGAGA
GTATATATTGGCTACCTAGCTGTCCATGGTTTGTTTCCGTTACGTTGTGTGCCAAATTCA
GTTATGTTCCCCAAACCGAGTAGTAAGTAGTTTACATATGGATCC
>Z27kG1_06348
GCGCAGTGGGGCAGCCGCTGGTCGCGCATCGCCAGGAGCCTCCCCGGCCGCACCGACAAC
GAGATCAAGAACTTCTGGAGGACGCGCGCCAGGAAGCAGAAGGCGGCGGCGCAGCAGCAG
CAGCAGCAGCAGGACAGCCGGAGCAGCAAGACGGCGACGGCGTCGGCGTTCTCAGGGTCA
GCGTCGTCCGTGACTACCACCACGTCCAGCTGCTCTGGCTCTCCTAGTCCGACCAGCCGC
GGCTGTGGCACGGCCACGTCATCGTCCGCTCTGACCGAGTCCGCGCTGCGGCAAAGCGGC
GGCGAAGACGAGGACGCCGAGCTCGACGAGGCGTCCACCACCACCACCACCACGGCAAGC
CAGCGTCAACACCAAGACGACGACCACCAGCAGCAGCACCAGGAGTGCTACGCCTCGGAC
CACTTCTGGAACGACATCGCGGCGGCGGAGGCGGCCATCTACATGTTGATCGACGGCGGC
TGGACAGGGTCCGGCCCCGGCCATCCCGCCGCCGATCCGCCTTCGTCGCCGGCGTGGGAG
TACTGCTCTGATTACTCGCTCTGGAGGATCGACGACGACGAGTACTACGAGAAGATGCTC
GACTCCTCCTCCTGATTCGATTATCCAGCCATCACACGCATATGCATATCTATCATTAGC
TTATTTCTTTCTTTTTTTTGTGCTGATTAGTCTAGCATACAGCAGCTATGAGAATCCAAA
GCTTCGGTTCGGCTTTCGTTGCATCTCTTTGTATAATACTGTAACATATCTATATATATA
TATGTATGATATGAT
>Z27kG1_03080
CGCGAGGCTCCATCACCAGTTCTCTCCGATGTGATCCCTTCCACCTCCCCTATGCCCTCT
TCGTCCTCCGCTGCAACGTCAGCGCGGCTGCGATGGACCTCCTCCTCCACCACCTGTCGT
GCCCCAACAGCAGCGGTGCGCAGCAGATGAAGTCCATCCCCCGTCTTCGCCTGCACCGTT
GTGCGGCTGCGGCGGACCTTCTCCTCGGCCGCCTCCCGTCGTCTCGCTGGAGCGATGGTG
CGGATGTGGCCCCTCTCCTCGTTCAGTGTCTGTCGTCCCCCCTGCAGTGGCGGCGGTGCG
GCAACGAGTCCTCTCCTACTCCGCCATGCACTGCTCGTCCTCCGCTGGTGCGACAGCGGC
TCCTCTCTTATTCCACCGCCTCTCGACCTTTACGGTGATAGAATCGAGCTACTCCTCCGC
CACCTTCCGTTCTCCGATCATCCTCCTCGTCCTCCAATGCCACAATCCCCGACAAGCAAA
TACAACCTTTACCTCAGTGGCGCGTACCCCAACCCCAACCCTCGCCCGATTGGAGAGAGC
GATGGTCCGAAGGCTGCTGAAAGGAGACGGACGTCGATGTTACTCTTCCATAGGAGTGAC
ATTTTTAAGCGATGTGGACCCTTAACCTTAACATATGGACACAAAGTCATTTTTGGTAAT
TCGATTCTTAAAGATCATGTTTGGTACAGTTTTTCCCGGTTTTCCAAAGCTATTTTTAGT
TTCTCGTGTTAAGCTGTCTACAGTGGCTTATCCATTATATCTCATATCTCATCAACCACT
TTAAACTTCACTCGGTGAACAGTATCTATCTGCCGTGCAAAAGACTTCACTTGATCAACC
ACTATTTTAAACTTCACTTGATCAACCAAACGAGGCATATAATAATAAAACAGGATTGCC
ATAGATGAATTAGACAGACACCACTACCAATTTCAGTGCAGCACAAAGTAAGCAGCAACC
AATCAGACGGACAGTTCAGGTTCTAGAGCTCTGCTTCAGACAGACAGTTCACGTTCTAGA
ACTCTGCTTCTAAACAAGCAAATTATGAACCAGAAAGAACTCATATGTAAGGCTTCTGAG
CAAAATGGCACAACTTATGTTACTAGACTCACGCCAATTTCAAGTGTGCCCACACAAATC
AAACAAAACAAACTACACAAGCAGTACAATTTGCTCAGCCTACTTATCACAATTCACAAT
TGCACTCCACTATCAGCAGGACAAACTGAAACAGAATAGACCGAGACTCCTGTGTCACCA
ATTTCAAAACAAGACGAACAACATTCGAGACAACTAAAAAGATCGCCTCCACAGGCAACG
TGATTAGCTCAACGATGCATACCATATTTCATAGTGTTGCAGTAACACATCGATACAGAT
AATAATAGCATATAAGTCTTCAGCAACTTGCCATCAGTACAAGGAAACTAGTGGGGGACC
AAAACACAAAGACATGGCTATATCTACTTCTCCGAGGAGTTGGGGCCGCGTTTCTTGCCG
AATCCGACGACGGCGGTGACGAAGCGGCGGTTGTACTGCATGCGCTTGTACGC
>Z27kG1_08171
AATCAACAGACATGGTATCTATTGATAAACAGAGGCAATTACTATTGCAGCTTGGGATCA
AACATGGTTTACAAATTTGTTGTATTACTATGGGCGTGTAAAAAGGGTCAATTCTATGTT
CTAAACTTATTTCCAAACATTCAGGCAGAATTTGATCTGGGCACAAGGTACAATATGTCC
TACCTTAGAGATTTTACTACAAAGTTTATGTTTATTCCTGTTCTTTCGTTGAAACATGTT
GAAGAGGACCTCAGATCGTTAGAGACTTCGCTAACGAGAGCTTGCCGGATTGTTTAATTC
TCTTTAGGGGTACCCATACGCACGCGCTTGCGCCAATCGTGCCTTATTCAATGGAGAATA
GTGTTGCAGATGCAATGTACAACAAAATTATTGTTTTTGTTTTCGACCAAGTTGTGGATA
CCACACCCTGGAAGAGTTGGTGGTAGATTCTTCATCAAGTATGGAATGTCTGCGATGCCT
AGCTAGGTGCTTGATGGCAACAGGTGCATATCAAAACTATTAATTATTTTCATGTGTTCC
TGCTTCAAGAACACATGCAATAGTAATAGGTTTCCATTAGTTTAAATGTCACATGCAAAG
AAGCAAACACCACCCAGACTTTCTTCTTAGTTTGCCATTATCACATCTGTACTCATCATG
CACATGAAACTTTTGGTTATGTACAACTCAAAGGTAGAAGGAAGACCTTAAGGT
>Z27kG1_18896
CAAGAAACAAAAGATCGAAAAAAGACACAGGTCGCTCCTGAGTTTGCCGCTCCCTGCATT
ACCGCCGGCCCGCCACGCTCACCGGTGGCCTCTCTCGCTCGCGCCGCCGGCACCCATCCC
ACCGCACGCTGCACCACTGTCCGCCTCTCCAATTTGCCCCGCAGGTCCCCGTCAATGTCG
ATTGTCGTCTGCCTCTCTATCCGTGCGGCCTGACTCCATCTCCATTGGTTGCTGCTCCCC
AGTCCAACACCGTGCGACCTCCTCCTCGGCACGTTTGACAACCCGAACTTCGTCTGCTCT
CTCGTCATCTCGCCTAGCTGCAGGTATGAACACTCTTCGAAATGTGCCTTCTCGGTGTTA
GGGATTTCCTTCTATTCGAAGTTGAGCCGGAATGGGGGCAATCTTGGTTCTAGCGAGGAA
GAGGACGAGAGGTTCCTCCCGCCAATACCTAGGGTTTCGGTCGCAGATCGAGCCAACGGC
CCCAATCTATGCGTGAGCGAACATTTTTTGGATAATTATTTTTCTCTTCCCCCAATCCCT
TGGTGTTGATTTCGTTTTCCTTCTCATCGACAAGCAATTACGGCCACAAAGCAGGCGTCG
TCAACACACACGTTCTCATAGCTCCCTCCTCCCCAGTTCATAGATTGCTTTCAGCCAACC
TTAGAAGAAAAGCAGGGTCTAGAACAGGTGGACGAGACTGCGACGCTGCAGTTCACACCG
ACTTGGATTGTGGCGGCAGTCTGCTCCATAATCGTGCTCATCTCCCCCGCCGCTTAGCAG
GGCCTCCATCACCTCAGCAAGGTACGTATAGGTATAGCAGGTCGTAGGCAGAGTTGGAGT
TCTTGCTTACTTTTCAGCTGTTAGCTGCTCCGCGATGTGACTGACTGACGGACGGTGATG
CTGATGAACTGAGAGCTTGACTCACTCTATTGTTGTTGCGCGAGCTTACATGGAGATGCT
CAAGAAGAACCATAAGAGGCCGCTCTGCGAGGCGCTTTCAAGATCAAAGATGGTAACTAC
TAACTACTAATAGAAAAAAAACATTATTAGTTCTTCTATGTTAGATTCTATAATGACGAA
TCGTTGCTCATCGGACATGTTGTGTTGTATCTGTGTGTGCATTGTTTGCTTCGGTCTTCC
TGAAATGGACAATTTGCTTCGGCCTTTTCC
>Z27kG1_22549
CACTTTACAAGATTACATTTTCATTACAAGATGCTTGATTGCAGCCAATATTTTCATTTC
TTTGGTGCTTGTGTAGAAGTATCGCCTTGCAAAGTATATACCAGACTCTCATGCTAAAGG
TTTTAAGGACGACAAGAAAGTTTGAGTGATTCCCTCTCGAACATGGATTATGTACCATAT
TCTGAAATGTGTTTAGAGGATTGCAAATCAATGAGGCACTAAAGATGCAACTGGAAGTTC
AGAAGCGGCTACACGAGCAACTGGAGGTATTTGAAGGTGTTTGAGATAAATAATGATGCT
AAAATGAAAAGGACAATGCGACGTCCCCTACCATCTGGTCGTGTTAGTTCTACACATGCT
GCCATGTGGGCTACAAGTGCAGGAATTGCAGGAACAACTTTGCTGGCCTCTCGAAGGTTA
GCGCTATGTCGTGGTGCTCCACTTTAAAGATGTGCATGCCACGTCTACACTTCCCGTCTC
TGATTATAGATTAGGTCTTTACTCCCTGATGTTTAGCCAGTGCGTGCTGTTACCCACTAG
GTCTAGCCGTAGTCAGTGACTGCACAACCACAACCCGCTCTTGTGTATTTTGCGTTTGCG
GATCGCATCGCATGTTATTTTGGTCCTTCTATATTCATGCTACAAGGCTGCAAACTGTGG
TGCTCATACATTTATGTAACCAGTAACCTATAACGACTTTGATGTATATTATATTTTGTA
ACAGTGAACTTGACTATCGTAGATATGTAGCTTGCTGGAACGATTTTTTAGTGTACGACT
GTGCTACAATGACTGTAGCGCCCGGTAGGGCGCTGCCCTATTCTAGTAGAAATAAAGGAG
GAAGTCCCTTGATAT
>Z27kG1_08981
CAGCCACAGCCCACAGTTCCCCCATTTCATTTGTGTGGTAGCCGAGGACTGGGAGGGACC
TACTCAACCTTTTTTTTTGTGTGTGTGAAAGATCGAGAGCGCCGCTCAACGAATAGAGCG
GTTTCTCTGCCTTGTGTCTTTCCTCTGTCCTGTGGTCTGCGGTGGCCGCAGCTGCGGCGC
GCGGTGATGGAGTTCACATCTAAAAAGACGGCTTCGCTTGCCCTCCTCTGCCTCAAGCTC
TCCTGCCTCCTCCTCCTTCTTCTTCTTCCCCGGTCTTCCTCTGCTGCGCCTCTGTCCAGT
AAGCACACACCAGTCATCCGTCGTCCTTGCGTTCTTCTTCTTCGTTGGCTAGCCTATGTA
TCTGTCTGTCTATCTATACCATGCTTTCTCTCACTAGCTACCTGCTGTCCTGTTGTGTTT
CGCAGGAAGCCTGTCGCTGACGAGGAACCGCCTGCAGCCCGCGGATGACCCTGCTCCGGA
GGTTCCCGCTCCCGCCCAGCAGGTCGGTCGCGCTCGCTCGCTCGCTCGATCTCTTTCTCG
TCCTGCGGCTTGGTAGATTTCGTCGCGTATCCACACCACAACAACTGCGCACAAAAAGCT
TGTGCTTGGGGGCAGGGGCACTCCACTCACATGCACTGTTAGCTGGGCATGCAGGGCTGC
AGGCCGGCCATAGTGCAGGTCACATGCATGGCCACTCGCACACACAGTTGCAAACTTGCA
ATTCGCGTGCCCCACCCCACTCACGACACCTTTCCCGCCACAAAGGCAAAAATAAAGGTT
TGTGCGTGCAACAACACAATCGTGTCAACTTTACTACTTGCACGCTAGCTGTCCGTCAGT
TGACTGCTCGTCGATGTCATCATCAAGTCTTTTTGTAAATATCTGACGCACACGCACGCA
CTACTACCAATAACGAACCCAGCTAATCTTTAAATTTGTCTGTGTACGTCGTCGTCTCTG
TGTACTATACAGGGTGCGGGTGCTGGTGCTGGTGCGGTGGGAGCTCGAGACCCCGGCGGC
GAGGTGGCGGTGAGGATGGACATCGAGGTCAACGACTACCCTGGGTCCGGTGCCAACAAC
CGCCATGAACCGAGAAGCCCTGGGAGGCCATGACCATGAGGTTTGAAGGCTTGAAGCTAG
CGTACGTCTCAGACAGGAATCAGGAATGAAGACCATGGCATGGAGCTGCTGCTGCTGTCT
TGAGAGTTTTATAAGTAGCGAAGCGAAGGAGAGTACATTGCTTGTTGTTAGCTATAGAGG
TCAAGGGAGAGCCTTATCGTGTATTT
>Z27kG1_06865
AGGAAACTCTCCACCGCGTCCATGGAAGCCGCCCGGATCTGCGTGCGCACCATCTCTCTC
GCCCCCGACCCGTCTCTCTCGCTGCCCAGCCACGTTCGCTCTCCACCGCGCAGATCCTCG
CTTCGCAATCAACGCTCCCTTGACTTACCAGTTACCACACCAACCCAACCCCGACTCTCC
ATGGAAGGCGCGACGACCGAGACCCAGCTCTCCATGGAAGGCGTCAACATGCCCTCGTCC
CCGCTCGCCCACGCATGCGCGCGCCCACGTGGCTGGGCAGCTCCCGCACCCTAGCCTGTG
CCTTCGCCACGCCCTCGCCCACGCCAACCCCTGCCTCTCTCCCGCCGCGTCCGCGTTCCG
GATCTGTCGCCTCCCGCCGCGCCCTGCCTCCCTCTCCCAACCTTGCCAGCAGGACCACCG
TCGGCGATGCCTCCCTCCTGTCGCACCTTACCTCCTCATCCCGACCTCTCCACCACGCCC
ATGTCCCCATTGTCGCTCGTGCTGGGCCCGTGCCAGACTCATCCACGCCGCTGATGTAGA
GCGTGCGCTAGGCGAGGGGGTGAGTGCGTGACCGAGATAGAGGCTGCGACAACCTCCCCG
GCCACCTTGCCATCTCCATCGTCCTCGGGGCCAATGCTGGTAGAGGCACTTTGGTTCCTG
GATGACCTACAAGGAATGGGAGATGGTGGGTAAGCGTGGGGTGTAGATCCTTCCAGGCTC
AGATCGATTTCTTCGTTCGCTGGTGAGTTACCTAGGCAAGCTGAACGGGATGGTTCAAGA
GCGCGCAAGATCGATCTAATAAAATAACTCAGATCTGTTTGTGTGTCAGCTCGACAAACA
GATCTGAGTGTCAGCTCGACAAACTCATGCTTGTTGTCGGCACCTAAAAAATAGTGAAGC
GGGTAATGATGTCAATTTGGTCTTGCATCCAACTATTTCAATAAATGAAAATACAGTACA
TGTCATAGCTGCATTCTGGGTGCCATCCTCGATCATGGAAAACAACATTCTCTATCAAAT
TATATCTCCTCATGTAAGCAGATGTAGCCTCTTCTTCTGTAGTGTGATTAGTTTGAACAT
TGATACAGAATTAAACATGCAGTAGGCTATTATTCTCTTTTATGCAGGATGGTGCTCAAA
TTTTGAAAAATAGAGGTAGGTGATCCAATTATATTTTACTACCATGGTTCATTGAGAGGC
TTGCTTGTGGACATTCCTTTTGTGGTATTTTTTCTATATATTGCTATTGACTCATGTCAT
AAATCAGTTAGTTATATTTTGCTTTGTTGATGGAACTCCATGAGGTGACAACATAATGTT
TCATTTGCAAATTTAGGTGAAAGTGAAGGTTGTTTGCCCCTCATAATGTTCCATGAAACC
GAACAACAGTCAAACTGTTAGTTGTGAGTTATATAGGATCTGTTTATTTTCCTATTTTCA
TTTCTCTGATTTTACTACACATCTTTTTCCCCACCCATTCCAGGAGCATTCCTTAATGCA
TTTGGATCAATTGTTCTCAATGCGCCTGTTGGAATCAAGAGTTATTACCTCAGCTTATTC
TTAGAGTTGTCACATATTGCCATGCCCTTCATAAGAGTTGAGTGTCCTACTTCCGGGTGC
CCATGATTGGAAGGTCTCTTGGGTTGATTTTCTCAGGGACTACACAATCACTAGGCTGGA
AATTAGCTTATACTTGCATGAGCTCACCTTGTCATTTGTGGAAGCATTCACTGTCTCCTG
ATAAGGGTGAGCTTCACATCTTTAGAACAGACACGTTGAAGGAAATGAGTATCCGAGTAC
CAAGAACGAAAGAAGAGCTTTTGGATATAAATGGCCTCTACAAGTAATGCAGCTACTCTG
CCTTTTTTGAATGAATTATGTATGCTGCCATCCTTTTGTTTTCAAAAAGGGCTTGGTCCC
GGTTTGTTCCTTTCTTTGTTTTTTCTCGAACGTTTCTTGTCGCGGTCTCATGGTGGTTGC
TATAACTCAATCTCCAGTTCACAGTAGGGTTGAAC
>Z27kG1_13424
CTGGCCATCTGCACCCTTCTCTTGTGCGGAAGGGGCAGAATGATTCGCAAAAATGGTCCG
CCGGTGCATCCGGGCCAAGCCACGAGACACCCCACTCGAGACAGCTCCGATTCTTCACCA
GCGAGACTTCCAAAACCTTGATCCTCTGTTCTGCCCCCGCCAGCAGTAGCGACGCCTTCA
GGAAGGGAGTGACGTCGGGGACGCCACCGCCGTCGGTCCGAAATGGACGGGGCTTTCGCC
CATGGAAGACAGCGCTGAGAAGCACGACGCCCTCACCAGGGGAAGCGACGCCCAGGGGCG
TCACCGTCGTCAAGGCTTTTGCCAAAGAAAACCCCAACACAATGCCAAGCGAGGGCCCCG
GGACAAAAGCAAGCTACCTCCGCCACCGCCGCCCTGACGCACAAACCCCGCAGCTACCGC
CGGGGCCACTGCTGCCCACTTGTTGTTGCCACACACCACCACCGGGGAGCCAGATCCGAC
GGTCGGCCTCGCCGTACCCACAAAGAGGCCACAGCACACCTCACCTCCTCCGCTCCTCAC
TGCCGCACCACCATGGGGAGCTCGCCCGCCGGCGCTCCACAACCAGCATCGGCCTCAGGG
ACGGCAAATCCGGCCACCGGACCTCCAGATCTGACTGCCGCCCCAAGGCCAATCTGCTGC
GGCCACCGACCGCCCCGACTTGGGCCACCGGCAGCGGCCAACTCCATGCCCCACGAACAG
AGGCAGCTTCGACGCTGGCGTGGCCCACAGCCCACGGAGCATGCGCGCCACCGGATCTGG
TTCCAAGCGCGGCGGCCAAGCCAAGCAGGGGACGCGGGGGGCGAGGTCCCGCGGCCATGG
CCCCGCTGCCGCCATCCTCGCATCTGCACGGACTCCCGGCTGTCTGCTCTGGCGACGGCG
AGGCTGGAGGAAGGAGGAAGCGGCGGGTGTTGTGGTGGTGGCGGAGTCGCCGCCCGTGTC
ACCCGCGGAGTTGCAGCATTCTCCCTTTGAGCACTTCGGGCTGTGACTAGAGCTATACTA
TTAATACGTTTCTCCCTCTGCAGGTATTGTTTCATAGATTCCAATTTCAATTTGATATCT
TTTGCCCTCCACTTAGCAATATCCTTTGCATGTCCATTCCATGGTAAAAAGGAAAAATAT
AAGGCATATCTGATACACATAGGCCATTTTGAACTGAATGTTATAATAGTTCTCTCCTAT
GTTAGTTAAGCTTCAACCAAGAATTTGCTTTGTCCTTCAATCTTGTTTAATAGAAGTTTC
TAAACAACTACCAAATTTAACAAATAATATATGGCCTTGTGTACCACAATAAAATGGTCA
CAACAAAATAAATAAAATGCAATGCTATAAATAATTACCTTCGTTGTATCTGCATATTTT
TTATTCATAGCATGCCACTGGGATTCAAGATCACACCTTTGGGCTGATTGGTTGGCCGGC
TGTGCGAAGCCGGGCAGGCGCGAGCCTGGCCAGCCGCATACGCAGATTTCGGGCGTACCG
GCGGATATAGAAAAATAGCAGTAAAATAAATTATTTTGTATCTACTCGTGCAGCTCACGT
CTGTCACATACAGGTAACCAAACAGGTGCTTGCATAAAGTCAATGCATACAATAGCTCAG
GATCAAATGGTGCAGGTAACCAATCACATGGCTTGTGACTCAATGGGGCATGTCCACCTC
AAAAAAAAACTAGGGCCAGAGTGTTGGGACAAGTGCTGCAGCAGGGGGCAATAGTGCACC
ATTATGGATTATAGTGCTCATGGAAGCTGCCGCCAGAAGCTCTCAGATTAGCCAAATGTG
ACCACATGCAACGACAGGAGATTGTGACACCAGATTGCTCCCTTTCTCGTTCACTTCCAT
TTCAAACCAAAAATTAGATGAAGAATATTATACAATAAATATGATCCAGGTGTACAGGTG
AAAAAATAATTAAAAGCTATTTTTTCTCTAT
>Z27kG1_11304
CGAACACGTGGCATGCATTACTACTTGCTTCTCTCATGACCCGGCGGTGAAAGAAGCTTT
CTACCAAACCCGATATGCATGACAGGCCGGTGGTGGACAGGTGTGATGCGCGTGCGGGGA
GTAGCAGTAGTAGTGCAATGCGGCTGGCCTAACTTTCGTTATAGAAGACAGACAGACACA
TGCATTAGAGGATATAGCTAATCATTGTTGCTGAGACTTGATATTAATTAATTAATTGCA
GGAGTGTTCTACTGCGGCGCCCCGGTGCTGACCAAGGAGCTGCGCGAGCTGGCGCAGGAC
TTCTCGCGGAAGACCAACACCAAGTTCGAGTTCCACAAGGAGAACTTCTAGCTCTCTCTC
TCTCTATATATATGTAAGGATATGGATGGGTGTAGAGAGGGGATCGGAGTAGCGCAAAGT
AGGTATTTGCTTGACCAGTTGGGTTGGGTGGGTCAAAACCCCAACAGTTTTTTTTTTTTA
ATTATTATTATTATTCTTCTTCTTCTTCATTTGCTCTAGAGAAGAACTAATGATCGAAAT
GCCATTATTTGTACAGATCCTCTCTCTCTCTCACTTAGACTATAGCTAGGCAGTTCGATG
AGCATGCATGCAAGCAGAGTTGAGGGTTTGATGGCCTTAGTCAGATCAGATCAAAAGCGT
CAAAATGCATGTCTCTGGTCGTTCTCAGCCACAGCCAGCAGTGCGTGCATCACGCAAAGA
AAGCGCACGCATCTTGTGTGGCTGCCATAGCTGAGGTGCTCTAGGCCACACATTCTCCTA
CTCTCATCATCATCCCTGATACACGTACGGTGGGCAACAACCATGCATGAACGGCCTCAC
CCAATGAATGACATGTTTCAGGGTTCTAGAGGGCGATGAGCATGCATGATTGCATACGCA
TGACTGGCCCACATAGCAACCCAGCGTAGTCGGGGTTTTTTTTGTTTTGTTTTGTTGTCG
GTATATATGTATATATTAGCTCTTCGTTTGTTTATTAATTAGTATGTGCCTTCTGATTGC
TTTATCGCATTGTACATACATCGATGGTGCGGAGCAAGAAGAGCACTACATAAAGCACAC
AAAAAAAAAACTTGTGCAATGGTGGGTGGAGGTCATGCACACTCTTGAATAACAAAATGA
GGTGTTCCTTCT
>Z27kG1_01375
CGATCCGCTTCTCCCCCGCGCCCCTCGGCAAGCTCGCAGTCCAGGATCCGATTCTCGCGT
CGCCCTCCCGCCGCGCCCCTCGGCAAGCTCGCAATCCAGGATCCGATTCTCGCGTCGCCC
TCCCGCCGCGCCCCTCGGCATCTCAACTACCTCGTGATGCCTCCCCCACCCCCGATCTAT
AAACCAGCCGCTCGCCACTCCTCCCGTACTCTCGCCCCCGACCTCATGGAAGGATCCGCC
TCTCGCGCGCCCCCGCCGACGCACGCAACTCGCAGACGGCGCCCCCCCAGATCCACTTCT
CGCTGGCCGCTCAGATCCTCCATATCCTGACCTCTCCCTCCTCTTGCTGCAGATGATATG
CTAGAGCGTCAGCAAGGCGGACTCTCCAAACCTCCAGAGAGGGAGGGAGGCAGCAGCCAA
TGCCCAGCACGTACCAATCTGCGTGGCGGGAGGTGCCCGGACTGCGTACCCACGGGCGAG
CAGGATTTTGACGATCCACGACCCGATGAAGTCGCCGGCGTCGGTGACGCACAAGGCGGC
AGTGGCCATCGTGCGCTGACGCCCAGTCCCTTCCTCTCGCGAGCGAAACGGGGGGCGGTG
GTGCCGCCGGGCGAATGGATTCGTCCGAGAGCGAGCAAATAGGGGTAAGCATTTATCAAG
CGGAAGTGGGAAGAAATGGTACAGTGAAGTGGAGGAAATGACACAGAACACGAGCGAAGC
TGGCATCTCAAGGCGGTCGCACTCGCACGTTCTATTCTTGTGTAGTGCAGCTCCGAAGTC
GCTGCTACCAGGTGCCCCCGTGCTGGGGCATAGGTGCAGTCGCCGCTGCGCCCAGCCTAC
ACAAAGGCAGCTACCGTTGCGACAACGAGAGGGAGCTCCCAAGGCACCAATGTTGTTGCT
GCCAGTTCTTCAAAGAGTTATTGATGGTTCACAAAAGACCACTGTTGCTCTGCCAATTCA
CAAAGCCTTGATGATTGTTATGATGGAACCAATGTTGAGGCCTACAACAATGATGTCATT
GTTCCCATGGGACCTCAATCTCCAAAAAACCAAGAGGCCGTGGGAAGAGGAATGTGACAA
TGAGAAGGAAAAGATGTCGCCCTAACCGTTGGGCAAACACCTGGATGACATCATCTTCTC
TGCTAAAGGCACCATATTCTCTTCAAGGATCCAAACAATTACCCCACTTGGGAAGAGGAA
TGTGACGGAGTTAGCACTACCTCCACATAATGGGAAGGTTGGGTTAAAGCCTATTGGTAC
CTGCTCCGGCACCGTTGCTGTTCTGGTCTCGGCCGTGGAGATGGAACTATGATTAAAAGA
AAAGAGAACACTACGGAAGGAACCTACTGATGCTCAGTGTACTGCGACTTTCCCACGATG
CTCATGATGTCGAAGTCTGCAGTTGCTAGACTGGCCCGAGTAATTGCTAAGTTTTGTAGA
AAATGTTTAGGCCCATTTTTGAACGCATGAATTTCGTATAGGCTGTATTTCACACGAAAT
ACACAGGAACAAACATTTTTCCTGCCTTCCAAACAGGTCGTTAGGATTAGTTGAAGTTCC
AGTTTGATCATAGGCACCTAGGTCGATGCTCTTTAGTAAGATGTAAGTAATATGTCTTCT
GGCCAGGTTGAGCAAGGCTTAGCTGCAGTGTATCAGTGTGGTACAGCTGATGTATTTATA
CTGTTACAATCTAATGAGACTATATGGATT
>Z27kG1_17411
CTCTTGCTGCCGATATACTCCTCGCATGGGGATTATAAATCGAACACCGAGCTCCTCCCA
GAACCCCCCTTGGCATCTTGTCCAAGCTATTTCCGCTATCGGGAGGGCTTGGCCGCCAGG
ATCACAACAATGGCGTGTGGAGGGACCGTGGGTCGCCTCACGCTAGGTTTGGTCACACCG
TCGTCAAGCTCTCAATGTTTGGCTGGGGACATCCGTCGGTGGTGGCCGAAGGTTATGGTG
CCCTCACCGTGCGGATTGCGGTCGGAGCAGCGGGAATTCCTCCCTGGAGTCACACCGCCA
CCACGAAATCGCGTGCGGTCATGGCCAGTGGTCTTCGTCGTGTCAGCCGTAGGTATGTAA
CCTCTCTAATGTTCACTAAAGTATCTGCATCGTGCAACATTGGTTGGGGAGGGAAGAAGC
ACACCGTCGTAGCAGAGGCGCTGCACACCGGTAGAGCTCTACCTTGGGCTCACACGCGCA
TCGCCACCGCGACTAGCATCGCGCTGGAGGAAGAAGACGCGCTTGGGACCGTCGTCTCTA
ATGGAGTGGCCAAGATTAGATCCTAGTATAGCCTTTCGTTTCATCGAAGCATAGCCGTAG
ATCGTAGATCCGAGAGCCCTTACTTGATCAGTAGTATGGGCGGTTTTGGGCCATCGATCT
TTGATCCAAGGGCAGGAAGTGGATACCATTTCATAACCTTGTTGATCTAATCTGGACCGC
TCAAATCTGATCGTGCGGCTATGATTAAATCACCATACCTCTTCATCCCCATTATATGGT
GGCACGTGATCTTAGATCCAACGGTCAGTATTTCACCGTACCCCTTCGGCTTGAACAATT
GCATATGAGCCCCTCGGCTTATGCAAAATCAACCCGCCATCCAGGTTATAGTATAGGGGA
TTTAAAATGGGTCCCTAGAATTCACAAACTAGCCCTTGGAGTCTCGGGAATTTATGCCCG
CAGCCCAGAGAGTAAACAAACAGGATGTTGGGGGCCTTCGGCTTCCGAAGGTCCTCAAAA
ACAGGATTTAACAGTGTTTCTGGAGTATAATGTGTGATCAGGTATCTTCGGACTCGAGTC
GATATCACAGTAGGAGAAGCCCAAAGTAATACGAAGGTTGATACAACGCCGAAGATGTGA
GCGGGAAAGCTTCGGCGTGGTAGCAGAAAAAGAAACCGACTTAAAGATGAAAAGGCTATT
CAGACCTCGGTGGATTACTATAGAATTACTACCAAATGTAAAGGGCATGAATGTAATTTT
ATATGGGCTGTGTCCCGTGCCTATAAATAGGTGAACAGTACCCCCGTACTGTTCACGCTG
ACTTGACATT
>Z27kG1_03900
GGGCGAACGACGCCATGCCGGCGGATCCATGCAGGGCTCCACAAAAGCTGGATCCGTGGA
GGGTTGGATTCTCTTTGTAGGGCTGGATCCATGGAGGGAGTGCACGGCGCTCGTCGCCCA
GCTCGAGGTCCACGTCCACCACCGCGCTCGTCGGTTTAGGTTTCGTGATCTCACTACTGC
ATTCACTGCAGGTGCGAGGGCATGTCTACCTACCCGAGGACCTACGATCTCATCCATGCG
GACTCGGTGTTCACCCTGTACAGGAACAGGTAACAAAAATCATCAGTTGACGAACGGACC
TGCATCAGGCAGGAAGACGCAGGGACTAATGCATTTTGGTATGCGTCAGGGAGAAGATCC
TCCTGGTTGTCAAGACGTATTGGACTACCCATGAGGCCATGACCAAGATCAGTAGCAGGA
CTGTCAAGTAAAATTCTCAATGTTGATAAGAATTTTTCATGTTTGGAGTTGTACCACCGT
TTCTAGCTCCTTGAACTAGTGATCTCTTGACGGTTTGTGCTTGCTGTTCTTTCTGGACAG
TACTTGCTCGGATAGGAAATTTAACATGTGGGGGGAAGGAAGGGTAGGTAGTAAGACCCC
TGGCCCCTGCAAAGTTTTCTTCAATTCCGAATTGTGTCCAAATGGTAAATAGAAGTCATT
GTTGCGAGTCACCCCGACCCCGGATAAGCATAATCACAACTGGATTCATTCTAGCATTAC
AATTTTGTTCTGTGTAATTTCCTTTTTTTAAATCTTATTAGCATGTGTTGTCCCAGATCT
ATTAATGATATGAAAGAACACTGCTTCTGGTCCC
>Z27kG1_19001
CTAAATGCGTGATGTGTCTGCTCGGATCCAATCCGCGATTGGTTTTTGTCATGGCTCACT
CGCGTGTTGCTCGCGTCCTGGCCTTGCCAAACCCTCTCCGCCGCGGATCTGCGCGACCCG
GTAATGTCCGTCGTGATCTGCTGCCGCCATCAACGCCCTACTCCCCTCCTAGATCCCGTG
ATCTGCTACGAAGCTGCCATCAATGCCCTCCTCCCCCTTCGCTCAGCTCCCCCTCGCGCC
TTCGATCCGCTACCGTGACCCGCTGCGAGGCGGCCATCAACGCCCATGTCCTCCTTCGCG
CAGCTACCTTCCCAGGATCTCGGGCGCTCCTTCGTCGCCATACTTTTTGGTTCAGCGGGA
CGCCCAGCCCGTAGATCGTTGCCCTCAAGAAGTAATAGTCCATACAATACCTGGACTCGG
CGCATGAGGCCTAAGCTTTTGCTGATCACTTCAAGATGGCTCTGGACTGTTTCTTCGCTG
TATGGTTTGTTGTGGGAAATGTGTGGGTGTTCGATGGACATTCTTCCGCCCATGACGCAC
CCAACCTGTACAGGTGTCGGTGAGAGGTATTCAAGTTGGAATTGGAATTGTAGGTTATAG
TCCACTAGAAGAGGTTTTTTTTGTGCAGTGGAGCAAAACTAGCTGACTCGCTGTCAGAGC
AAGACTTCCGCAAGGGGAACTCAAACTATTACCTATATGTGCATAATACATGGTTCAACT
ATCCTTGCTTTTAAACATCTCCTTGATCTTTGATACATTTTTTGGATTTTGCTCAAGTAT
TTGACATATACAAGGGTCCCATCCACGATGCTTGGAGCAAACTGCTTGATATATGCAAAA
TGGAACTATGCATATACGAGCAAAATGGAACTATGCATAGTTCCAGTTTTCTCTGTCTAA
AATAACCATTAACTGTAGTTGATTAATGGGCTTGTTCAAGTACAGTGACGAGATAATTAT
TTCTCTGTCTAATCGTAGTTGCTGAATCAATAAGGAAAAACGCAACAGACCATGATAATA
ATGAGGCATTGTTCCTTTAAACCTTTACCAATAAATGTCGTGCGTGCCTAAAATATTGAT
CTTGCATTGATTAGAAAAGCATAATGTATTCTTAATTTCTATCTTTTCAAATTTCCAGTT
ATCAGATTTAATCACCCCTGCGTGTTGTATACTCGTATAATAGGGGTTGCCTCATGGGAA
ACTTGGCTGGGCCATTGATGAGGATTTTGGTTCGTTTGAGGCACTTGTGTAAAGAAGATG
AATGCAGATGGCGCTGCTTTACAAGGGTCTAGATGGGTGGTATGTATATTATGCTTTGTT
TATGTTTATCGAGAATAGTTGAAGGTGTGTTCTGTTGACCATTAACCTCATGCTTCTCTA
AAGTGGTTAGCTTTGGATAAAGAGGCAAAAAAGCTTTCAGTTAAAACTACTAAAACTACA
ACTAATCAGGTGAAACATGTCGTCCATATCTGTTTGTTCTTCATATGATACAACATGGCT
ATTCCCAATTATC
>Z27kG1_16561
GCCGGGTGCTTAGGGTAATGCATAATCCGTATGACGAGCAGCCGGGAATGGAGAAATATG
CACGGTTGCCACCAGCTTGGGCATACAGACCTGGAGTGTGCATGCTGTCCTGCTCCTCGT
GAACCCCATGATGCAAGACGTGGAGTCGTCGTGGACATTACAAAAATGCTTGGGTGCTTA
TAGTCTTCCTCCTGTATAGGGGTCCATCTTTGTGCTGTAATGTGTCAAGCATCGCATGCT
ATTTTTTTTCCGGTGATGCAAGTGTGTAAGAACCATGTCGTTGCAGGAATAGTGAAGCAG
TGGGACCTGTTATTGTGACT
>Z27kG1_19130
CCTCCCCTTACCGGCGAGCTCGTCGGTCTGGCCCCGCTCTGGTGACCGCTGCGGCCATCG
AAGATGCGGTGGATTGCGGCTCCTCATCTGTGAGCGGGACGGGTGTGTGGAAGAGGGCTC
CCGCCGGCGAGAAGGTCCCCTCCCTTCTCAATTTGGCACCGCTTAGGGGTCAAGTTCTGG
GTTGTGGCGATGAAGCGGTGGCGGCGACGCGGCAGCAGACATGGTGGTTCCGGCCCTCCA
TCCGCCTTGACGGCGCGTGCTCCGGTGCCAGCGAGGGGCCAGTAAAGCTTGGTTTGAGCG
ATTTGGGAGCAACCATCCTCAACCTCGACGACGACGCATCTGACCTCGGTGGCAGCGATG
TCTACTGGTACAGTCTCTTCCCCTTCTCTGGCGCTTGCTGGTTTGTAGAGGAGACTCGAC
CCCGGTGGCGGCAACTGACGGCGACGACGGAGGTGGCGGCGGTTGTTGAGGATTGGAGAT
TCATCCTGAAGGGTCTTGTAGTTCTTAGTTTATCTAGGGTTGGTAGGTTTCGTCCTAGCG
GGTCTAGGGTTAGGTTTCTGGCTGGCTTGGTGCTGGTTCGGCCGGATCTAGGGTTTGCCG
GGGGATGCCAGTCCTCAGCGGCTTGCTTTTCCTGGCGTCATCGGCGAGGCTGAGGTGGCG
ATGGTGCAGAGGAATAACATCTTCCGACCTCTTCCTCGCCCCTGTGACGTTCTGCTCTGG
CATCAACGGAGAGGTTGCGGAGATCCTCTTAGGAGTCTTCGGCTGGCGGCTCATCGTCTT
GACAGGAGTCTTCTGGCCATTTGCTCGACGATTGTGCGACATTTGCGATGTAGTGGTAGT
GGTTTGTGTTGGAAGGTATGTGGATCTAGCGTTCCCTTTTGTCGTTTACAGGCGATGTGC
TCAGATCCAAGACTAAGACAGAGTGGGGTGCGTCCCCAGCCGTTGTGTTCCATTGGTTGT
TTCAAGGCCTTGGCGCCATGGTGCTTGTCTTGGTATGCGGTGGCCAACTATCTTTGGATG
GCAGTTCAGGAGGATGCAGAGCCCCATAGGGTCCTCTGTGTCAGTTTGGTGTCACCTCCT
TGTTGTATGCATCGGTTGTACATCTAGATGTACGTTTTTCCTTACAATCTAGATGTAAAA
AACACAGATCAGGAGTAAAATGGTTTTTTTACCTGTC
>Z27kG1_14696
CCCCATTTCCTATCCTCCCAGCCGATCCCCTCTCCCTCACGGCGCCCTCTCCCATGGCCG
TCGGCCCTCCCCGCCATGGACGTCGCTCTTCCTTCCTACAGTACGTCAGCGACCTCGTCT
CCCTCCCTTCCCGTGGACGCCTGCTGCAGGAGTTGTTCCTCCCCTGCGCTCGCCTAAGAT
GGCCGGACTCGTCCATGATGGCTTTCCCCTGTCGATGCTGTTCTTTAGCCGCCATGGCAG
TGCCTCCCTGCAGCAGTCCGGTGACCGGGCCCTCCCCTTCCCACGTCATGCTGGTGCCAT
GTCTTCTCCCTCACCGGCCAACCTCGCCAGCCACCAGGAAGGTGTCTCCCTCTCGGCAGC
TCCCATGGCCACCATCAGCCCTAGCTGCGCTTGCCCTGGTTCCAGCAGCTCGACGCCAGC
CCCTCTCAATCTTCCATCGCTGCCGCTCAGCTTGTCCCAGATATATTGGATGTGCAGTGG
TGGTCTCTTAAAAGAATTTTGTGTTCCAGCGTAGCTATTTCCACTGCAAACTATCAAATC
ATTACAAACTGGCATTCCATGGCTTCCACTAGTTGAGTCCCCATGATAACCAATCCTTGT
TATCATATACTTCTTCAAGTTTGACGTCAGCAACGTGGTCATGGTGACCGGCGGGAGGAA
CACCGGGCGTGTAGGAGTGATCAAGAACTGGGAGAAGCACAAGGGCAGCTTCGAGGTCAT
CGACGTGCTGCTTGGAGGCTTTTGCATGCTATTTCTAGTTTTCTCTTATTTGTTGTACAA
GAAAACATAGAATGGAATTCAAATTTGGTGGTCGCAAAAGTGTGGAGACTTGAATTCATA
TAAAGTTAGGCTTAACATTAGTGCAAAAAGTTGTATTTTAGTTTTGATTTAGAGTACACT
TATGTATGCCTTGTTTGACAATACTTATTTATGATATATTGAATGGTACCT
>Z27kG1_14568
CTTTCAGACATTCGCAACACAATCCATAGAACGACGCGGGAGAGCGAGCGAGAGAGCAAG
AGCAAGAGAGGAGCGATCGAGAGGAGAAGACGAAAGAGTCAGGGGAGCGAAGGACCGATG
GCCGACCCCAGGTATTGGGATTGGATGGCCGTCGGATGCTGCACTGTGATCGTCGTCACC
TCTGGCTCCATCGTCTTAGGTGCCGTCGTCGCGTGCCTCGTCTTCATTTTTAAGTGCATC
AGGAAATGGTGGCAATCGCCACGGATTCTCCTCTTCAGGTTCGGCGGCGTCACCACCCTG
AGGCGGAACCTGAGCTACGGCTACCGCTGCCACCTGTGCCATGACCACATGGTGGCCGGC
GAGAAGGTCCGCACGCTCTCCTGCGACCACGTGTTCCACTGCGGCGGCGGCAGCTTCAAG
TGCGAGGGCATCGACAAAAGGCTTCTCACTGTACCGATGGAGCCCTGCCCGACCTGTGAC
CAGGTTCCCCATCCCGTGCCGTGGTTCCGGAAACCGCCACCGTCGCCACCATCTATACCT
TCACAGGGAGCATCGGCGGCACTGGAACGCGATTTCGAGCAGGCGCGGCGAGCTGTTTCT
GACGCACAACGAAAAACTACCTGAAGCGTCAACATCAGTATCGGCGCCACCGCTAGCGCA
GTCGCCGGCTCGCCGCTTCCGGTGGACAACGAGATACTACCGTAGGCGCCTTCATCGCAG
TTGACACGCGTGATGAAGCTTGGATAGGACAGTGTTAACAATTCCTGTGGGGCGGTCTGG
AACTGGATCAGTTCTTCGAGAGGTTCTTCAAAGATACTTTCGTCATTTCTTTTTCTGCAT
CCTTATCGAAGGTATAGTGCCTCGAACTGATCGACCTTAGCTGCGTTCTTGTTCTTTTGT
TCAGACTTTAGAGTTGAGTTCACCTTAACGAACCAAATGTCTCTGAATGCCAAGAAACGA
TGATTTGT
>Z27kG1_18422
CCGCTCGGCTCTCTAGTGCCCAGCCGAGCTCCCCATGGCGTGCCCTCCCTGCATCCATGG
CCACTGTGCAGCTCCCTGCTCCTCCCTCCTCCAGCCGCGCGCAACCGGCTTCTCCTCCAC
GTGCCCCTGCTACCATGGCTGGCGCGCTCTCTCTCTCTCTCTCCAGCGCCGCGCCCCTCC
CCCTCCCCTCTGCTCGCTCGCGCCCGGCCGGAGCTCCCTAGCTCACCGACGTTTCTCCCT
GTGCGCCGTGGCTTCCCTTTCACCGAGCTCCCTCAGCCATGGCGCGCCCCTCTCCCTGAG
TTCCTTCCCCAGCCGCGCGCTCTGGAGCACCCCTGCGCGCGCGTCCTCTCATGGCGTCCA
GTCGCTCGCTCCACAGCTCAGATCTTGCCCATGGCGGCTCCCCCTGCTCGGCACCGCCTC
GAGCTCGCTATGCCGTGCGCCCTGCTCTCTGTTGCTGCTCGTCGGTGCTCTGCCATGGAG
CTCGCCCGCGACGCTCGGCGTTCTGTCTGTTCGTGCTTGCCCCTGCGTCAACCCCATCAT
CACGCCGGTATCCTGCTCGTGAGTTTCTCCTGCGCACTATGGTGCTGGCCAGTCTTCTCT
TCCAGCTCGCTCCCTTCGCTAGCCGTCCTAGCTCCAATCCATGGCGCTCGGCACCTACAC
TCCATGGTCCTGGGCGACAACACAGAGTGTGTGGTCGCCGACCCGACAGCCGCCATTCCC
TGCTCGGTCATGGCAACTGGCCACCGCGCCCCTGCTTCCGGCTCCCTGTCCTCCCATGGA
GCCCAGCGCCGCCTCGAACCTGCCATGTCCGTTGCAGGTCGTTGATCTCCTATTTGCCCT
GGACAGCGCCTCGACGCCCCATCACAGCAGCCCGTCGTGGAACTCTAGTGTTTGTCGTTG
ATTTCCGGTCATCTCCGACCTTTGTCTCGCCATCGTCGTTCGGTCGCCTCGCCTCGATGC
TAGCTCCTACATGACGTCTCCGATTTGTGTTCACTCCAAAATCCGAGAAGATTAGGCGTA
GAAGGAAACAAATTAGTACGCAGCCGGAGAATTCTCGATGTGGAAGAAGAAGTGTGATTC
GATGCGACACTCACCATATATTCGGGGAAATGCTAGAGCTGAAAGGCGTCATCAATTTCA
TGGTTTCAAGTCAGAATTAATTATGGTAAGCTAATTCGCCACTTCCAATAATTGGTTTAA
TGGATGGATTGATAGATATGTATGTCGCGACGATTACCCCGCTTGTAGCATAGGCACGCG
TTTATTAGACGCTTGTTGGAATACGGGAGCTACATGTAGCGTGATGATTGTGTTCACGAT
TGTGAAGTCGTCGTGTCGTGTAGCTAAGTTTAGGTTCAAAAACATAGGTTATGAGAGAAG
AATTAAATCGGTGTTTCGTATCTGATGAGTGGTCGAATTAACGTTATGGAAAGTAGGTCT
TGTGTTTGTGTTTCTAGTGTCTAGTCAAAGTATAGCATATGGCGGGTTTCGTTTAATTGT
ATGGAGTCAGTGCCCTGTTGTGATATCCATGATGCTTTATGCTTGTTGATTGATGAAATA
TCATAGATGGATG
>Z27kG1_22315
GGAAACCCTAACCACCTAGACCCTGCAGCCGACGTCGCCGCCGTGTGGTCTGCGCCTCCA
CGGTCTGCGCCACCAAGCTCCTGATCCGCTGGGCTGACGCCGCCGCACAGGCTGTCTGCT
TCACGAGCAGGAGTCTTCCGCCAGCCGGCCACCTCATTCCGCACGCCAGGTCACGTAAGG
AGCAGGCTTGGGAGCCACGCCTGGCGCCATTCTCCGAGCCAAGCGTGCCCACGCCGGGAT
CCAGCCCTCGCCTGGCCATCCTCTCCTCGGACGGTCGCGCCTGGGCTTCCTCGCCGAGCG
CCCCCACGCCGGGCCACCTCGGGCACCGGAGCGCCACTACCAAGGGCCGACCGAACCAGC
ACCGGGGGCGAGCCATAGTCTGGTGCCAAGCACCCGCGCCGGCCGAGCGCGCTCACCGAG
GAGCCGCCGGGTGGGCTTCTTGCATCGCGCCATGGCTGCCATGCCGCGGTCGGCGTCCGT
GCCCGAGACAGCAGTCGGTGCCATAGCCACCTGCCATGGTCCAGTCCTGCGCCGCACCAA
GCGCCATGGGCCGACTGGATCTTGCCCACACCGGAGATGCTCCAAGTGGCGCCCGCGCAG
GGGCTGTATCCCTGCTCCCCCACCCCTCCCCCCAACCGGCCGTCGTGGCGGCAACCACCA
CCAGCCGGACAGAGGGCCATTAGGCCCTCCCATTTGGGGAGGAAGATGGGGCCACCCCGT
TTGGGCGGTGGCCAGTGAAGATGATGCGGTCGCGCGTGGCATCAACGGCGCGAGGAGCTG
TCCACGACGGGCAGCGATGGTCCCAACGACCACCAAAGTAGGCGGAGATGGGGAACGACA
AGCAACTGTCGTTGTAGTGGGTCGAGGAGGCGGTGGTACCACTAGATCGACGTCCATGGG
TGCGGATGTAGATGACCCCGCGTCACCCACCGGCACCGGTGGTGACGGGGACACAGTGGG
GAGGCCGCACTCCACCACCGACAGTGGAACCACCACTGTCCATCCATGGAGAACATAGAA
GTGCACGTTTTGCACTTGCACACGGCGTTCAGGGATGGCATGCACTGGTGGAAGTGTTGT
GTCTTGCCCAGCAGCAAACGCCTCCAACCTCGCATCATCAACAATGTGCAGAACTTTGTG
CATACGACGTATGCGCATGGAAATGGTTTGCTTCATACCTTGCTGTTGATTTGCATATCA
CTATTGTTGTTTTTGTCAAGAATAGCAAGTGTTCTTCCTTCTTCCTCTGATCTTTCTTGG
GACAGTGTTGATAACGTATTAAGAGTTGAGTGCTCAATAGTAGAATCAGTGGAGAGGGAG
AGACAAATGATAGGACTGTTATCTTGTTTATTGCAGAGATCCTCTTTATAT
>Z27kG1_04249
CGCGCTCTCTCTCTCCAGCGCCCATCTCCCTCCTCTACTCGGTCCTCCTCTCTGTGCGCA
GGAGCTTCTCCCATGGCCGCGGCGCCCTGGCTCCTGCTCTCCTCGTCGCGCGCGCCTGGG
CGCTGCCCCAGGTGGTTGTCTGCCCTCCTGCATTGCGCCCAGCCGCGCCTGCTCCCTGAG
CTCCTTCCCTGCCACGCCGGAGCTCCCTCCATGGCGCCCGAGCGCCCTGCCCTCGGCTTC
CTGCTTGCATCACGCGCCCTCGTCTTCAGCCCGACGCTCATCTCTCTGCTCTTCTTCTTC
AATCGCCGCGCGCTCTCCCTGACGCACTCACCCATGCCGCGGCATCCCTGCTAGGACAGT
GCCCGGCCGGATCTCCCTGGTGCCGCACCCCTGCTCCTCCCTGTTCCAGCTCGGTACCCA
GAGCCCCAGCGTCGGCGCCCTTCTGCTGTTCGCCATGGCGCGCCTCAAGCTTCTCCCTGC
GCGCGCGAAGTTCTCTGCTCGCCCAGTCTGCGCACCACTGTATCTCTCCCCATGGCGCTC
CTCCCTGCCCCTGCTCGGATTTCCCTTCCGTACCGCGCCCCCTCGGCTCACTCCCTCAAC
CTCGCCGACTCGCCAAGCTTCCTGCTCGCCTCTGCGCAGCGCTCAGCTCCCTCTGTCCGT
TCCCAGCCGTGATGCTCCCTGGCGCTTGGCCTGCTCCGGATCCGAGGCTGGTCGCCCTGT
GTGCTCGACTGTGTCTTGTCACAAAACCCCGACGCCGTCGTCCCCTGCCGTGCCCCGGAT
GTCGTGCTTGTTGTGGTCGGCTCTGGTGGTCGGCATCGTCGACTGTCGATTCCGTCAGTA
GCCACATTAATTCGTTATTGTTCCGTACGCTGCGAGAAAGAGATCTAGGGAATCTCGGTA
AAGAAAAAACGAACGCCCTCTGTCGCTTCCATGTTGTGCTGAGAAATGCTCCCACCGGAC
ATCGTCGTCAATCTCACGGATTCAAATCGGGTTTAGGTAATGATAAGCCAGTTTATTGTT
TCAGATAATGTTTGATTGAGGGTTTGGATATATTAATTATGTCGGTCCTCTTGCTCATAG
CATATGTGTTGTGGTTGTAGATATAGTATTTATTAGGATACCCGAATCGCTTGCAGCGAT
TTGGTCAAGGTCGTGTAGTGAATCGCCAGTTTGAGATGTAGATTATGGAATAGAGTTTCG
GTGGGTATACTTGTCGAGTAGGTTGAAACTAGTTAAGTTAGTTTTGAGAATGGTTATGGC
CGATTGTGGTTAGCACCGTCGACCTATATCTTATGCATCTTAATTTATAACATGGAAACA
TATGTCTAGTGTAATTGGATTGATCTG
>Z27kG1_14965
CAGCCTTATCTTGAGCACGGACTTCATCTTCTCCAACCTCCAAGCTCCAGCACCGGGCCG
CACGGCTCTTCCTGCTCTGTGCGCGCGTTCCCTACCCAGCGACGCTCCTCCAAGCTTCTC
CCTCCCTGCGCGTTTCTCTGCTCACGGCGCTCCCTGTCCGCTCGTCCAACAGCTGCCCAA
GTCCGGCCTCTGCTTGGATCTCGTCTGTGCCATGGAGCTCTCCCCTGCCGCGCCCAGTCC
AAGCTCCTCCCCTGCCGGCGTCCAGCACCCGGCCGGATCTCTGATGGCGCGCGTGCCCTT
CTCTTGGCGGCGCTCACTTTCTGCTTCTCTCTGTCTCTAGCTCGCCGCAGTGCTTTTCCC
TTGCTCCCATGGCGCGCCGGCCGCTCCTCTCTGCCCAGCATAGCAGCTTCTTTCTCTGCT
TCTCCCAGTCGGCCGAGGCCCCGCCCGTCCGTGCTCCTTCTTCTAGCTCCAGCTCGCGGC
GTTCCCTCTGCTGAGCCATGGCTGTCGTGCCTCCGCTCCCTTGTTTTCCCTGCGCGCAGC
AATGAGGTTTCTGCCGCCTAGCCTTCGCTCTCTTCAACCTCCAGCTCGCCACGGCGCTCG
GTCCTGCTCGATGTTCCTTTGCTCGCCTAGATTCCCCCTTGCCATGGCCGTGCGTGCCGG
CTCACTGCTTGCTCGACCGCGTTCCTGGATCGGCCAGCGTCGCGTGTAGTGTAGGTGTTT
GCGGTCGGTGGATCCTCGTCGTCGATACTGCGCTTGCTGATGGCCGAAGCTCGGGTCGTT
CGTGGTGCTGTCGCGCCATCGCCTCGGTCTGGCCGTCGGCCAGGACCTCTCAATACTCAG
CTCCCTGTTCGTCCACAGTGCGCCCTGTTTTCTTTGTCTTGTCGTCGTCGTTCAGTCACC
GCGCCCTCAGCTCGCGCAGCTTGCTTGTGGCCCGGTCACTCGCCCTCGGCCACAGCCTTG
ATCTATCACGGTCTGGCTCACCGTCAACCCGCTCGAACTCTGCCCTGGCTAAGCCTTTCT
GCTCGTGCCGTTGTGGCGTTATCGTCGTTCGTCTTCATGTGGTGGATACAACAACGTCGT
CGTTTACTCTATGGGGTTCATGGTCGACTTTGTCACCCGAAGAGTGATTCTGGAGTTGGA
TAAAAATGTGAGAAAAGTCCGTGCAACAATTGCCAGAAGCCCGATCGGATATCCAAACTG
AGAACCGTCGTCGTCCTCGAGGTTATCAAATCGATTCGATCGTGGTGAGCCAATTTATTA
TTTCAGTTTATTGAATTAGATAATTATATAGCCACGATGATTTTTCTTGTCGTTAGCATA
GGCACATTGTGTGACGACTTCTAGATTGGTAGCCGTACCTGTTGCTGAT
>Z27kG1_01291
GAAACCGGTCAGAGACCACAAAAGTTTCCATGGTGCCTTGACGCTGATCATTCTCGGCGG
CGAGTCCAGCTACAATCTGTGAGGCGGCGGCGGCGGCAAGAACTTGACAAGGACACCAAG
CCTAGCCTGGCCAGCTGGCCTGAAAGGTGGATGATGACAACAGGAACAGTCACCTATTCC
ATGCTGATCTAGCGGCAAGCATCCACCTCCTCTGCGGTCTCCCCTCCGAATCTCCGATGG
GTCCCCGGGGGCGACACGTACGCCGATCCGGTCCAGTGCGGAAACGAACCTCCACCGGCG
GGGAAGCTCAATACAGGCACGATGCATCCAGGCACAAATCGATCGATTTAGAAACAAGAA
TCAAAGGTGTGCGAGCCGAGAGACGAACACGAGAGCAAATCCTTCCTTAATATTCATGGA
CAGCGCAACGCTGACCTGCAACAACCGAAGCCGACCACAGGCATCCGCAAGACAGCAAGT
GAAGCTCAGATCGGCGAACTGCGGCCTTCTGCGCTTCGCCTAGGAGCCTACGGAGTACTG
AGAACAGAGCAGCGGAGGATCATGGCACACCTTCAATTCTTGCGGCGCCAGAAGCAGCGG
AGCTTGAGCCGGCGCGCTAGGACATTGGCGATCGCGACGGCAGCGGCGGCAGCCGCGGCG
GCGTCAGCGACGGGGTCGAGCTGGCCTCCCGTGACGACGCGGCTGCCGATGAGGCAGGCG
ACGAGGAGAAGGGGCAGGCACCAGAGCACGAAGTCGAGCACCGAGTCGAGGTCGACGTCC
CAGTCCCACTCCCACACCCTCAGCATGGCCATTGGGAGTCCGAAGCCGGAGGAGGCAAGC
ACGGACGGAGCTGGACTGGACGAGCGAGCGAGGACGCTGAGAAGGGAGGGAAAAAAAGAG
GAAAGGTGTGGAACGAGCGAGCAGCTAGAGCGGCGGCAGCTGGATCAAGGTGGAGAATCG
CTGCGGCTGGACTGCGGCGGATATGGATCGGCGCAGGCCGGCGGAAAAAAAAGGTGGCTG
GGGTTTTGCGATTGCAGCAGCGGGGAGAGACGTGTTTGTAATCGATCGTGTGGTCTCGTG
GTCGGCTGATCCCCGCGCGCGCAGGCGCAGGCAGCCCCTCCCCGTCCCGTCCGAGGCGCA
GAGCAAGGATTCGCCCCGACATGGACCCGTCAGAGGGCCGGAGGCGTGAGCTGAAACCGG
CATTGTCGGCCGAGTGCGCTGTCCGCTTCCGGTTGCCGAGTTGAGCGACGGGGGAGTCGG
GGGAGGAGATGGATAGGTCCGCCCCCGAAGAAGAAAAAAAAAAGGGACGCGGGCGGGAAA
GGGGAAAGCTTCCTCCATTCCGGC
>Z27kG1_00758
CGAACTCGAAGCTTGCGTTCTTGTAGTAGAGGTCGGCAGCAAGCGGTGGTAGAGCGAGAG
GTCGAGAAGATGAAGAGCAGCACTCTGTTGGCGATCCTAGTTCTCCAGGCCCTTCTGGTC
TCTGCGGCCGTGGCCAAAGGACCTGCAGGGCCGACGACGAAGAAGCAGTGCTGGTGCGGC
GAGTGCACCAGCTGGTCGGGCGTGTGGACCTGCGACGACCTCCTCACCAAGTGCGCCGCC
ACCTGCAAGAACTGCGTCCCCGTGTCCACGGACAAGGGGGCCATCAAGTACAGGTGCCGC
GACTTCCTCCCCGAAAACTGCGGCTGCAAGATCCACTAGAGACTCATCCAATTCCACCAT
GGCCGCGCGCCACAGCGGCACAGCCGATGGATCCTTCCATGTTCCTCCGTCCGTCCGCCT
TGCTACAAGCAGGCAGCCACACCAATAAGCTAGCTCTTGTTGTTGTTTTGTATGTTTGAT
TGGGTGTCCCTTCCCAGTCGAGATGGAATAAAATAAATCATCAGGCGCC
>Z27kG1_03878
CTTCCTCCCTGCCCATGCCGAGCGCCGTGCTCTCTGCTCACCTGTGCCGTTGCCCAGCTC
GCGGCGCTCCCGGCCTGTTTGGCCATGGCCACCGCGCCATGGAGCCTCCCTGATTTTCCT
GACCACGCGCTGTTCTTATCCCTGCGCGCCGACCGTTTCTTCCGTGTGCCATGGAGTTTC
TTCTCCCTGGCCGATTCCATCTTCCCCAGCCGCGCAGCTCGTCGGTGTTCATCCCCTACG
CCGCGCCCTGCCCTCTGCTCGCTGCGTCCGTCCGGAGCTCTCTCCCTGGCTCGGTCCAGC
TCGCCGTGGAGCTTCCTCGTCGCCCTGGCTCGGATCCAGCGCCCTGCCTCCCTCTCCTAT
GGTGGCCGAGTTCCTCTCCTGTGCGCGCGCGTCCCCAGCCCCTGCTCTGCTCATCCATGG
CCGCACGCTCCTCCGGCACGCGGAGCTCTTCCCTACTTCCGTTCTGGCCGCGCCCTGGCC
CCTGCTCGGACGGCGCTCGAACTGCCCTGCTCCCAGTTTTCTCTGCGCGCTGCTTTTTCT
TCCTCTCAGCCGAACTCCTCCACCGTACAGCGCCCAGTCGAGCGCTCCTCCTTCCATCAG
CCGGAAGCTTTCTCCAGCCCTGGAGCTCCTGCGCGTCCCCTGATTTCCCCCGCCGCGCAG
CTCCTGGCTCGCCCCTGCGTTCGCCATGGCGATTCCCTCTGCTGGCGCTTGACCGCTCGG
CCCTGCCCCAACGCCGGGCATCGCCTGCTCCCCTCATCGCGCGTCGTGCGTCTTCCTTTT
GTCAACCCGACGTGGGCTCTGTCCGTCAGCTGAGTGCTTGATGCTCGTGCTCAGTCATCT
ACAGCAGTTTGCTTGGTGGCGGCTCGCCGTGGTCGTTGTTTGCTGCTCGTGGCCGTCGTC
TCCTTCTCAACATCTTCGTGTCGTCCAGTGTGCTTGACTTTGTCTTGTCGTAAAACCACA
ACGCCGTCGAGCGTCGCTGCCATCACAAAGTTCCCTGCTGTCAGTCTCTGCACCCGTCCT
ATACCGTTGTAAAACTCTAGTGTTTGTCGCTGATATCCGATCGTCTCCAACCTTTATCTT
GCTGTCGTCGTTCGGTCACCCCGTCTCGATGTCGGTCTCTACGTGATGTCTCTGAATTGT
GATCGCACGGACAAAAGAATTCCCAAGAGAAGATGTCCAAAGATTGGATGGTGGTGTGCG
TGAAGTTCGTGTGGCACCTACCAAGCGCTCGGCAAATTATTGAAATCGGAAAATCACTAT
CGATCCCGCGGATTCGAGTCAGCTGTTGAAACGGTAAGCTGATGAATTATTCAGAATAGT
TCGATCGTTGAATAAATTAATGTGCTAGTGTGATGTTCATTAGGTGCTCGAT
>Z27kG1_05478
CATACGTCTCGTTCCTTATCCCTTGCCATCGTTCTAATCTTGGAATCCAGCTCTCCTACG
TTCCTTTTCCTTCAGCGACGTCGACTCCGTGGGATATTTTGCTGCGCGCTCATCTCACTC
AGTTCGCTCGACGCCTTGCTTCTTCTACCAGCACGTGACCTCGCCTCCTCACCGTGGCGT
CTCCCTTCCCAGCCAGGTCGAATCTCCAGGCCCGTTGTTCCTCTCCCTATCTTGGAGCTC
GCCCCTGATCTCTTCCATATGGAGCTTGCCCCTGATCTCTATTTCCTTGACATGGGCTCG
ACCTCCACTTCGCCGTGAAGGCTCGTCGCTTCACCCACCGGAGTTCGTCGGCCATGGCTT
TTGAGCTTGCTAGTAGTCGCCCTTCCGCCGTCCCTGGCTCGGCCCTGCTCGCCGCGTCCA
GCGGAGCTCGGTCCTTGGCGCGCGTTGCTCCAGCTCCCGCGCGCGCCCACCTCCCTGCTC
GTCCGGCGAGTCGTGCCCGGGCCGCGTCGAGCTCCCTGACTCCAGCTCGTCCCTGTGCGC
GTCTCTCTGATGCCCAGCGACGGCCACCGCTTTTTCCGTCGAACACCCTCCAGCTCCTCC
CTCTGCTAGCACGGCCGACTGCCCCAAGTTCCATGGCGCGCATCTCGCGCCCAAGCTCCT
CTTTGCCGAGCAGTTCGCCCGGCCTCTGGCCTTCTTCCTTGCGCACGGCCTGCCCCAGCT
CGCGGAGTTCCCTCGCGGCGTTCATCTCCCTGCGCGTCCTCTCTGGCGCTGCGGTGCCCC
AGCTTGGCCTTTGCCCATTCCTCAGCCGCGCCCTGCTCCAGTCGCTCACCCATCGGACGC
TACACGCTCGCATCTGCTTGTTCCGTGGGTGCGCACTGCCTTCTCTGTCCATGGTGCGCC
CTCACCTCTACTTCTCTGCTGGCCGGCGTTTTTCCAGCCGTGGATCTCCTTGTGTGCCGC
GTCCGGCTCCCTGACGTGCCGCGGTGCCCGTCGCCCTGCGCACGCTCTGTTTCCTCGCGC
AGCTTTGTGCTCGCCTGGCCGCGCCCTACTTCCATGTCCGCCGTCGAAGCTTCCCTGTCG
CGCCCCTCAGCTCGCCGCTGCTCAGCTTCTCCGGTGCTTTCTCCGACCGTGGGCGCTATC
GCGCCGTTGACCCCGTCGAGACTCGCCAGCCGCGGCGCTGCTCCTAGCTCTCTGCTCGCT
AGACCGCGCCCTGGGTCGCCGTTGGGGACTCAACCTCGCCTGGCCGTTGTCTCGGATGCG
CAGGAGTAGTGTAGGTACTTGCAGTCGGTGGATCCTCGATATCGAGCTGGGAATAGAGAA
GACAGTACTATTCCGTGCGTCGCTTATCCGATGCTCGACGGAATGCCCAACTGGGAGGTG
ATAGCTTCGTGTGTCGGTGAGCCGTCGTTTTTCT
>Z27kG1_02836
CCAAGAACAGCGGCAATGTAAGGAGCACCAAACAGAAGGAAATTGACTACGTATACAGAA
GCATTGAAAAGAAAGTTAAAGTTTTCGGTCGAGACAAGGTCCATGAAGATATAAGGTGCT
TCATAATGGACCGGCTACCGATGCACCAAGCTCCGACTCCAGTAAACCTTATTCTGTGAT
TGGCATATATGGAATTACAGGTTCTGGGAAGACTACTCTGGCACAATATGTTTGTGAGTA
TGAGAAGGGTGAGGTTTCAATCCTATCATGTTCATCCATGTGGGAACTACATTCAGTGCC
GGTGAAATATTTTGTGATATGCTGGACCAGATCACGCAACAGCGGCCCTCTGATGCCAAC
GGTCCTAAAAGCCTAAAAACAGAGTTAAAAGATCTAACACTACAGCAAACGCCAAAATAT
ACAGCTACTCTTGTTGACTGTCCAAATTCAAAATACACAGCTTATAAGCAAGGCTGTATA
TGTTTGCTACTAACTCATACCTATAGGCAGCTAAGACCGGTGTTATGCCAAGTGACATTG
AAGTGTACATAGCTGACCATAAGGGACCAGACCCTTCCAAACCTGAGGAGTTGTGCAGTC
AGGCTTGCACAGATCGGCTGAATATGGTCAAGAAATGGTGAGGCGCCATGAAAAGGACTA
CGACCGGAGAAAAGCACCAATCGATCCCATGGTGGTGTATGCTACTGGAGGCAGAAAGAG
TCATGGGCGGTACTCCATGTTTAATGGAGTGATTGACTCCAGAGAGGTTAGATCTCAGAG
GTCGGGGTCTTCCTCCGAACGATCAGGGGCTAGAACTCATCGCCAATCAGAGCATGAGTT
GGAGGTTGCAAGGGTGCAAGAGGAGATAAGGCAACGTGATGCATTCCAAAGGCACAACAT
GAGTACTTTGCCTCATTCTTGGCGCAGCAGCAGACCGTGCTTCAAGCAACTTTCCAACAG
CAGGGGATAAACGTAGTCCTTCCACAATTTCAACCTCCACCACTGCCACCAATATGGGGA
TCGGGTACCCAATACCTTCTGCAAGTCAATCAATGGATTCTAGCAAAACCTGCTTCAACT
AGCAAAACATAGTAAATGGATCGGCGGCACAAGGGCCCCAGATTTACCATACTCCACCTG
CATAGATACTAGCACCTGGAGACCAGTTCTACGGCCGATGCTGGAACTACATTTGTAAAT
GCAATCTTCG
>Z27kG1_19096
CTTTCAGCCGCCTGGACAGGTCTTCATCTTCCTCTCGCACGCGATGTGCTCATCTCCCTC
CTATCCTCTGCTCCCCAGCTCCGATCCAGCGCTCTGGGCTGTGCTCCCTCTCTCCTCCAT
GCGTGAGGTGCCAGCGGACTGACCTTCCCCATGCAGCTCCTTCCTCTCGCTCCCGCTCCA
GCTTCTCTACGCTGCCGCCGTTCCCTCGCGCAGCGTCGTCCTAGACCCGGCTGGGCGCGC
TCGGGTCTTGTTGGCGCGGCGGCGGCGACCCCTGTGGCCGCAGCTCACTCCCGGTGCTTC
TCTCCCTGCTTCAATTTTTTTCCAGCCATGGTGCTCGCGCCGGCGTCCTCGACTCCTCAG
TCTGGCGCGCTGTTTTTTTTTCCATGTCCCTGTGCGCGAGCTGATTCAGCTTGTCGGTCA
TCCACTGCTCCTCGGCGCTCCTTGCTCGGCCTCCGACGGCTGTCGTCCCTCGCCACGCCC
TGGCCGCATCGCTGGCTCCCCTCGGTTCCAGCCATCAGTTGCCGCGGCATCCTCTCAGTT
CTCGGTCAGAGAATTCGCGCGCCCTCAAGCGTCAGCCGCGTCGACCTCCCTGCTCGCTGT
TCTCCAGCTCGCTCTGGCCGCGGACACCGTCGAGTCGTCGAACCCCGTCCTCCTCTGCTC
GACTCCCAAGCAGGCTCCCTGATCCACGTCCTTCTCGCCGTCGATTTCCCACGCCTGTGG
CCACGGCACTCGCTCCTCGGATCCTTGTCGTCGATCTTCAGTCCTCGTCAGTTGCTAACG
TGCAGCACGCCTCGCTCTCGTGCTCGCCGTCGTTTGGTCATGAGATGTTCGTCCCTGCGC
GCTCACTATGTCGTCGCACGCCAAGTCGATTCTGCCTCGTGGTGCTCGTCAAATGTTCGA
TGGAACGTCTAATCTGATAATTGTTGCCGATTCTGGGGATTTTCGAGTTTATTTGATCGC
GGAACGTTAATTAATCGCGTGATGCGGAAGAAGAACCAAGCCGACCCCAAGCGTGGGCTA
ATCTGCAAGCTGAAGCTGATGAATCAACCTGAAGACGGTTAAATCAAGCAAGTGCTCGGT
CGAAGGATACTCGTCAAGCGGACGTCACCTAACAACACTAACCTAGTGTTACTCCGGGCA
AGCCCCGGTGCATGCAACCCCTTTCCTTGTGTTTTTAAATACTTTTCGCACACTTAAGTC
TAGTGAAATGTGCATTAGGTTCATAGGAAGTGCTTGGAACCCTTTGATGCATTGCTTTCC
TTGATATCCATACCTTTATAGATACTTCTGTGAAGTATCAAAATATGATTTACAAAAATG
CTTAGCCTTGCTTAGATCTTATGGATAGAGGTTATCCTCAGTCTAACCCGGGAGAGGATG
GTTTCTACCTGC
>Z27kG1_21940
CGCGCTCACAGCTGCACGTATACTACTGTATTATGATTGCTTGTCTGACCTTAACAATTA
ATTTTCCTGCTGCATGCATGTGTGTTAGTGCTGGCAGTTTGTTGCTTATATATGAAGACC
GTCATCGATCCATGGTCGGGCTTGTGCTTGAGCCTGCGTGCTAGCTGCCGGCGGGCAGGT
GTTCCTTACCGGTACGCCAGGCTAAGTAATCTCATCTGCAGAACATGCTCTCGCCTCTCG
CTCTACTGTTGGTTGATCGTCTCGCCCGTTGTGTTGGAGACGTCTTCTCCACGTTTAGTC
CATCTCTCTGCAGGTGAGCACTGAGCACCATATGTATCTATGGATCTAGCTATATATATA
GCAGTATGTAGCTGCGGAGAGGCCGGAGGCGGGAGCCCACAGTCACAGACAGGTGCGTAT
GTGGGCGGAACGATGAAGAGGCGCTCTTCGGGGCGCCGCTGCGACAGGGCCTGGGGCCGG
CGGCGCGCCGATGCCCCATCGCTTGCTCCGGCGGACGGCAGCGCAGCGGTGACCGGGTGG
CTTCAGTTTTATGCCGGCCGGCTCCGCCAGTGTCTAGCATGCAGTAGCTAATTTGATTAT
ATATATGCCAATCCTATTTCTCTAAAATATAGCAATACTGTGAATAATAAAATATACATA
TCCGCTGCAGGCAGCCAAGCAAAGATCTTTGGGACAGGTATATAGCTAAGATCTTTGGCG
CTTGCTAGAATTTTCGGAATAGCCAGCTGGCTCGGGCATCTCCTTGCCAAGATCTTTGGG
ACAGGTGACCACCAGTTGCATGGGTGAATCCCAGACGACGACCACATCTGATGAGACATA
CACAACGTCGTCGTCTTTGTCATCATTCTACCTGACAGTTGAGAAGACGACGACCACAAC
TGATCAGATGTACACAGCGCCACCGTCTTTACCATCATTGTACCTTACACCCAAGGAGAC
GCTGAACAATGGTGTCATTTCGATAAGCAACTACAACACTGATGAAGCACCTTCGCCGCA
ACCTGTATCGTTGGTATCTGATGAGATAGACATTTCTGAATCATCACCTCCGCCATCTCC
GTCGCCACATACAGTGGATGAGATGGACAACTCTGAGGAGTCACCTTCACCTTTGTCTCA
CACCATAGAACTCCAAATGTTTGAGGTACCAACCACCTCAGGCAATAATGAGGAGGACGA
GGAGGATGACGATTCTTTTAGAGAATGGGAGAGTGATTAAATGTTTTCATCAGTTAACAA
CACCTCAATTGTAGATAGGCATCAGCGATATGATGTAATATAGGTGGAGACATGTTTGTC
GTATGGATTTGTTTGAAATGGTAAGACATGTTTGATGCGT
>Z27kG1_07544
CGCGCACATGTGACATGCCCCATGGTCGTCGCCGCTCCAGGCATCCTCCCGTGGCCTCAC
CTCCCTCTCCCTTCCTCCTCCCACCCGTCTGACGCCTCTGACGCCGCCGCAGCAGCAACA
GACGCCAACACCTCCGCGTATGACATCCAGATCTTCGAGCCCACCTCCATCGAGGAGCGT
CGTCGCCTCCTGATCCAGCGGCGTCGCCTCCGACTCGCCGCCTCCCATGCCTCGCGGCTC
ACCGTTGCCTCGCGCGTCTCCTCCAAACTCATCAGCACCACTGCCTCCTGCTCCAGCGGC
GTCGCATCCGATCTGCCGCCTCCCCTCCTCATGGCTCGTCGTTGCCTCCCGCCTCTTCCC
CAACCTCGCCCTTGCCGCCCTTGGAGGATCCCAAATCCGACGACGAGCTCAGTAGGCCCA
CGCAGACGCGGATGTGCTATGAACTTCAGACAACATATTCCTACCGAGAAGTATGAAAAG
TACACTTCAGAGCATGTCAAGGTCCTCACGAAAGCTTCCTATCAAGTGGTTGTTTGCAAG
ATTGACGAGTTGTAGGCACCAAATATATCGAGTCCTTGCTATCAACATATGAGCATATTA
TTGTCAAAGTAGGCAACATCTCATTTAACAGACAACTCTCCGCTCTATCATTCTCTCAAG
GCTGATGTGCATTTCTGATATATTGAGCTCAAGCGTCAGATTCTGTATCGATGGCAATGG
GTTCCAGAACAGTACACAAGGCAATTTCAAGACGGTTATTCAATTGCTCAAATAGTTCAG
TAAGTGAGAACAAAGAAACTTCCTAAATGTATTAATATGGCGAAAGAAGGCTCATGTGCT
GCTTCGAAAATCAGTTCTAAGAAGGCAACCAGGGACAACAAACCTGATAAGGGAAGAAAC
ATGTTCTGGATAAATATTGGCCTTTGTTTCAAGACTCCAAGCCCGCCACCATCCAGGGAT
CAATCCTCACCACGAGGACCAGGGGTGATGCCAACAAGGTGTACGTGAACCTTTCCTGGG
GTGTTGATAATTTAGCTCTCGCAAACCTGTTCACTGAGCAAGGACCATCTATGACAGTGA
GAACAAGTCAAGAGGGTTTGATTTTTTGTCATGTATGGTTCCACAGAAGAGCCTGAGAAT
GCATTATCGAATCTCAATGGAGCTATGAGTTCTGAAACCCTTTTTTCTTCCCCTTGCTGC
TCGCGGCATAGCATTTGGAAATTGAAGTACAATTTGTCTTTCAGGATATACTGAATTGAT
TTATCATTGTCCTGCAGGACTTGGATGATAGATCCGTGTTACGATACCAGCATCAAAGCC
GCCTAGAAGCAATACTGAACTTTCACTTGAGATGTGAGTAGTTGTTGTTGGGGGCCTTCG
TCCTCCGAAGGTCCTCAAAAACATGATTTGACAATGTTTTCCAAGTGGATTATGTGAACA
GGTACCTTCGGACTCAGAATTACGAACATGAAGTGCGGTCAGGACGAAGCCTGAACCAGA
CGAAGGACGGGCTGATTACCAAGCTCCACGAAGGATGGTGCACAGCCGAAGCTGTGCGCA
GGGAAGCTTCGTCGTGATAGCAGAGAGGGGAACCGACCTAAAGATAAAAAGACTACGTGG
GCCTTGTCAGATTTCCATAAGTCATTGACAAATGTAATGGACATAAATGTAATTTTACGT
GGGCTGCGTCCCGCGTCTATAAATAGATGAACAGTACTCTCGTACTGTTCACGCGGACTT
GGCATTTGCTTTTGCGTCACGCTTGTACTTTTTATCTTCTCTCAGGACCGAAGGTACATT
TGTAATTTGAAATCATTTCTATTTTTCCATGTTAATAAAATAGAAATGATTCTATG
>Z27kG1_09490
CACGCGGTTCAGAGTATTTGAAGTGGAACTTAAACTGGAAAGTGTAGGATAATTTCCAGC
AGAGGGCTCCTGTCATACTTGCTTGTTTCCCTAACGATGGTAAGGATGACATGCTTTGAT
ATGCTGGTAAGGAAAGATATGTATTGAGCTTTTACTACAATACACTTCAAACTTTTGGAC
TGAAGTTTTTCATATATGGATTATTGCTAAAGTGCTGAAGGCCGAAGCCAATCTGTGACC
TGTCAATTACTTGGACACTAATGACCTGTTTGGTTCGCTGCCTAACTTACCACAGTTTGC
CACACATAAGGTTAGGCAAGTTTGATCAACTTAGGCGCGTGTTTGGTTTGTAGTCACAGT
TGTGGCAAGATTTGTCTCTTGCTGCGTTGGTCCCACTCATCAATGACTTATAAAAGTGTA
GCATGATTCTCTTAGGCATTGCCAAAATGCGGCAAAGAATTTGAGCGCCTAACCTTTGGC
ATGTGTGGCAGAAAATATATGGCAATTTATGACACCTTAGCCGTACAACCAAACAGACGC
TAAAGGTCCCAGTTTGTATAATTGTGAGGCCATCATGAACTGCTATGCTTTTGTTCGTAG
GAAACAACATAAGATATATTTATGTGTAAATTAATAGATTGTTCATATCTATGTTCATTC
GGGGTAAGGAGTGACATTACAATGTCTTGGTTGAACTCAATTTATGTGATCGCCAAGTGG
TTCAAGTGTGCCCCAATGTTATGTTTGTTCACTTTCCAGTGCTTAGTTTGCCGGATGCTG
TTGCCCACAGAAGATGCCCCCCCAAACAAACAAAATTGGTTGGGCATCACTTGTAATATA
TTTCTCCCAAATGCAGGTTGTTTGGGGTTAGACTTGTTACATACATTCTTCACCTGCTCA
TGGATTTTGTCCAAACTACTCATAGGGTTATCGTTCACATGTGTAACTTATTCAGCACAC
TACTGTGATTTTTTTATAGAACTAGGTAGGATGGTTATTTAGCAAGATGATGGTATGATT
CAAAACAACTTGGTGCTTTCTGCTACTACCCTTGACTTGTAGCCCGCTATTAGTTTGGAT
ATAACCAATCAATTAAAAGGCACCCTTTGGATGTAAGCACAATTCGGTTGGCTGCTTCCA
ATTGATTTGGCTACAGATCAAATCCTCTTCAAAATTGCATGGTGTATTTTGCGTTGCTC
>Z27kG1_23634
TCTACGCATCGCCCTGGTGTTCTTCTCTAGCCGTCGGAGTAGTAGCCATGGCTTCCAAGC
GCTCGTTCTCAGTCTCTGGCGGTAGCTTCTCCCTGCTCCGGTGACTGGTGCTCGGCTCCT
CCCCAGCATCTCCTCGACCCTGCCTAGAATCCGCCGCACCCTGCTCTCGGTTTGTGCTCG
CTTGTGCTCCAGCCATGGCGCGCCGGCTCCCTGCTGCGCCCGCTGCTGGTTCCCCCTGCT
CGCCCGGCTCGCCATGGAGCCTCACCGTCGCAGCTCCTGCTCGGATTTCCCTTCCCAGCC
GAAATTCCTCCCTCTGCTCGAGTCCCTCTGCCCATCTCCACGGCCAACCGCACGGCTCCC
TGATGCACACGTCTCTGCCCCAGCTCGCTCGGACCTCGCCGCGGCCTACCCTCTGCGCCG
TGCCCCTGGTCCCGGCCTCAGTCCGCCCACTCCCCATGGCGCGCCCGCCTTGCTTCTCCA
GCGTCGCGTCCCTCCCCATCTCCTCTGCTCCCTCCAGCTCGCAGAAGCTCCCAGCCGAGC
CCCTCTCCAGCCGTGGCCGCGTCTTTCGTGCTCCGGCTCGCTGGCGAGCGCCGCTGCTCC
CTCTTCCGTGGTCCCTGGCTCGTCTTTGGTGCTCGCCTGGCTGCGCCCCTTAGCTCTCGA
CCATGGTGGTCGCCCATGGCCGTGTTCTGTTTCTCCCCGCAGCGCTCGACGCCTTAGAAC
CTGCATAGCTCTGTTCGTCTCGTCATTACCTTGCTACTGCCTCCGGTGTGGAGTGATTTG
CGTGTGTCGATGAAGCAAGCGAAGTCCCACAACGTCCGCTAGGTGTTCGACAAAAAAAGA
GACATGAGCCAAGTGTTGTCGAGCCCGTCCCGTGTTTTCCCTGTCTTGTGCTCGCGCGGT
TTTCTGCTCGCTTGCGTGCCCTCTCGACTCGCTCGGCTTTAATTTCCAATCGCGTCGTCG
ATCTCGTCGTTTGCCGTCGAGTCGTCAAACACGTCATCCCGGCTTGATCCTCACCTCACC
AGCTTACCCCAGACTTCAATCGAAGGTCGTCGTCGTTCGTGCATCCCCAAGAAAACCCAA
GAATCGAGTGAAGACGAAGTTAGCAGCGCGATTTTCCCCAAGCGCTCAACCAATTGCCTG
GATCGGAAAATCGCTACCGATCTCGCGGATTCGTGTCAGCTGTGGAAACGGTAAGCTGAT
AAATTATTCAGAATAGTTTGATCGATGAATAAATTAATGTGCTAGTGCGATGCTCATTAA
GGTGCTCGATAAATTGTGTAAGTCACGAAACTCTCGTCGACTTCGCAGTTCTTGCGATTA
TCGAGCCAGGTTCAGTTATAGCGAGTTATTTCGCTATCCGGTCAATTAGCTGAATTAATG
TACCAAGTAGAATTTTGGTAGGCATGTGTGATGATAAAATATTTTAATCACTTATAAAGA
TGTAGTATAATTTATAAGGCAAGGGATTAGTTTAGAATTTAATT
>Z27kG1_20715
GGACCCTGGACGCGCAGGCTGTCCGAGGCACCGATCTCACCGGTAACGATGGTTCGATGG
CGAGAGGTTGGGTGAGGCGGGGCCATGGTGACTGGTGGCAAGTGCTGCGGCGCCGGAGGA
CATGGCTAACATGGCGGTGTCGGCGCTGGAGGCCTCTCTCGGCAGAGCGTATCCGCGGAC
AGCGCGCGCTGTGCCAGTGTGCGCAGCAGCAGAGAGAACGTATCGGAGGAGCGGCAGGCG
CGCGCGTGCGCATGTGCGCCGGGAGTCTGGTGCTGCGATCGGGCGTGCAGTGCACAGACA
GGGGGCGCGCGGGTTGAGGACGGGGCGCGCATGCGGCATGCGCGCCGCGCGTGGTGGGGG
CGGGGGATCGCTTGCCTCGTCTTTACGGGACACTGCGATCCGAGGCGGGAGCGCGCAGCC
ACTCGAGCCGAGGCGGTGCCGCGCTCGGGGAGGCAGCCCAGCGCGGGGTGCTCGCGCGTG
CAGCCCAGCGGGGGCCAGCAGATCGAGCATCGCGCGACGATGGTGGGTGGGTGGAGATGA
TCAGGCGCGGGGCGGTGTAGGTGCGTGCCGACATCCCATGCAGCCAACGCAGTGCCCCAG
CCCCCAGGGTAGGCCGATACCGGAGCCCCGCGCCACCCAACGCCAGCGACAGCGACGCCG
CGGACTCCTCCTCGCCCTCGCCGACGCGCACGGTGCGTTCCTGGAGGCGCTGCTCGACCT
AAGGTGCGGCCACGGCGCACTCTGGCTGTGCGACACGGCGGGCGCCCAGCGGCACGCTGA
GAGTGACCTTGTCCGCCTCGTGTCCTCCGCGCGCGCCGGCGTCAGGCTCCCGCAGGCGGC
GGTGCCCGTGGCGCCAGCCAGCGAGCGAGGAATAGCACTTCCTGTTGGCCATAGATGGCG
ATGAAAGCCAACTGCATCGTCCGCACCTTTCCCCTACGTTGCCCGCATACGCTCTGTAGT
GGCGGACCATGGCCTCCCGCTTCACCTGCAGGGCGCCGCCGACCGAGCGCGCCTGTGGCA
GGAGCCGCTCGCTCAGACCAGATTGGCGCCTCTTCAGCAGCGTGACTTCTGTCCTTCAAG
CTATGAAGGGACACGTATTTGGGCAGTGGTGGTTCATGGCCGAGGCACAGTTCCACGACC
AGGGCGACGTGCACAACATCGCCATCGAGTGCAGTGGTGGTGTGAGGACGTGATACCGAT
GTGGAAATTACTATTGCCATCGACGACGAGAGCACTTTACTAGATCTTCTTAGAAGAGGA
AACTGAACGATGGGCACACTGCGGGTGATCAGGTGGCAGCGATGTGAGGACGGTCAGCAT
GGCCATGGAGATGCTGATGAAGCCTAGGTTGGTCATCCTAGATGAGCCCACCATTGGTTT
GGATAGAAACTCTTTCAGGCATGAACTAACTGTACTGGAGAAGGTTCGACACTGTACTAT
GTTGTTCAGTTCGTCGGAGCTGTCACTCAGGACATACCTATGATGATTGTTTCTGAACTC
CATGAAGAGACTTATGAGATGTATCCAGAAGAAAGCAAAGTTACGTGCGCAAAAGGTGCT
AAGAAATGGCCTTGATATTTCCAGTGCATGGTTCGAAGAGCTTCACAAGCAGAGTTCAGA
GAGTTGCTGAATTGAAAAGGGGAATTGGAGAAGTCAGAAAATTCTATCGGAGATTTGAGA
TCTCCTTTTTAGTCTTCTACGTCTTTTCAATCTGTGATTGGGATTTGGGAGCTTCAGCAA
[truncated: 2,393,771 more chars]
