# Supplementary material for: Computational Identification and Functional Predictions of Long Noncoding RNA in Zea mays
Source: PLoS One. 2012 Aug 16;7(8):e43047. doi: 10.1371/journal.pone.0043047 (PMC3420876; doi:10.1371/journal.pone.0043047)
Supplement: Dataset S4 — The set of noncoding RNAs that contain a miRNA sequence. (FASTA) [file pone.0043047.s015.fasta]

>Z27kG1_22830
GCCTTACCTTTTTCTCCCTCCTGAATGGAAGGTAACAGTGTCACTCACTGCATTTCATAA
CGTGCTATCTATCTTGACAACTCTGCCTACTGCAGGCTGCAGCTGAAAGAAATGAACAGA
ACAAGGGGAAATAGTTGTCCTTGGACAAGAAACCTCAGCCCCATTGCACCGGATGGTATG
GTCGACCGATCGAAAGCGCGGGATACACTGCTAGCTGCATCTCGTCAGGTCCATCCGTCC
ATCCTAGATTAACTGAAGAGGAGATGAGCCTAGCATGGAGGATGGAAGCCGCTCAGACTA
GCCAAGGAGGCTGCCTGCGGGGACCGCACGCGGTGGAGGCGGGGCCACGCAACGTCCGCA
GCAGGAGGCCACAGGCAGCTCATCCTTGGCTACCGAAGCAGAGCTTCCATCGCCATGCCA
GGGATCGGTTTCAGATAAGGGGCCCGCCCGGACTAGCCAAGGAGACTGCCTGTGATCGAG
GCCACAAGGCGAGCAATAAAACGTGCACAAGGTTTTGCCCGAGCCAAGCCAAGCCAAGAA
GCCACAGGCAAGTCATCCTTGGCTATCTGGACAGACTCTTATCGCCACTCTCTAGCACAC
TGCACACACACAAATCTGTGGCCTTGGATTGGATGCAACGCTCTGCGTGCCCTTCGGCTA
TTTATACTGTCCAAGTACAGAAACGAGCTGGTGGATCCAAAGCTTTTCTTCCATGACAGA
AACGGCCGCAGGTTGCAGCATCGAACATATCCTCAGCTCCTCTCTCTCTCTCTCCTTTTT
TTTCTCCTTGAAATGTGCACATCCATCCAGATTACGCATGCCCATATTTTCAAGGGATCC
CTATTTTCAATCATTCAGTGGTGTGGTGCACCTTATCGCCTGCCGAAATTAGAAAAACCC
CGGGACCGGGAATAATATGGCACCGTTCCGCTGCAAGCCGCGCACCTCTACATGTCCGCG
AATATCATGTTGACCTTTAGCTCTTTCAAAGGCTGGATCGTCTTCTGACCTTCATAAAGC
TGGATGTGGATGTGATTCCTTGTGGTACATGTACTACACTGCTAGTACTAGCTAGCGAGT
GTCAGCGTTTGGAGTTCGACCGCACACCAGAGTTACCTCTTGCGGTGTTTTACCGCACAC
CAGAGTTATCTCTTGCGGTGTTTTTGGCTATGACGATATTGTTGACTCTACCTCAATGGT
TCGTGCTGGACGCACGAGAGAGGTAAAAATGATTTTCTGTAGGTTTGGGCCGCTTAGAGA
GGCGTAATACCCTACTTCTTGTGGTGGATCTATAAGTGCAAGCGAAGTTTCCTGAATGGA
GAAAAGCTAATGAGATAGGTAAATGGTCGATGAAAATGATGGTGTACCCTTGGACCTTAT
ATATATGACCGTAGGGCACTCAATACATACATGAGGATTCACGTGTCTCCTAAATTATAG
TGAACCGACTGAACTGATCCCCCTACAACCTAGCCGACTTAATCCTAACATGCCCCGATA
TTCGAGGACGCCATGCGTGGGAAAGTCGGGTGGTTTCTGTGGATAGCGCACGAGTCGAGG
ATTGTCTGGGTTCGAGGCCGTTGCCTTCTCAAGTCGGCCCATTACGCCATTAGCTTTTGC
CTGGCTCACGAGGAGATGGTCTTGCGAGGTAACCGGCCCGAGGCCCCACGCGAGACCTTC
TCGCATTCTAGTGGATCCAGGGATATCTGTCTTCTACAACGAGCGCAAAAGAACGGTGTC
TTGTACCGCCGTTCCGGAGATTTCCATGAGCATGTGGATGTGGATGCTGACCTCTCTGAC
ATTACTAAATCCATGACACTGCTTATTGAGGTGTGCTCTTGTTATATGACAATGAGCAAT
TGTCGAACTCCGTTTGATTGAGTTATCCTCTTATGACTGACTAGTGCAGGTGTAGTAGGT
GACGGAGAGGACTTGGTGTGGGTAATGGAGCCGTGGTTCATGCTGATTGTTGGGGACCTT
CGGCTTCCGAAGGTCCTCAAAAACATAATTTAACAATGTTTCTGGAGTAAAATACATGAA
CAGATATCTTCGGACTAGGATCAGAACCACAGTATGAAGCACAAAGAACACGAAGGTTGG
TGCAGAGCCGAAGCTATGAGCAGGAGAGCTTCGGCACGATAGCAGAAAAGGAAACCGACT
TAAAAAGGAAAAGGCTATTCAGACCTCGATGGGTTACTATAGAGTCATTAGCAAATGTAA
AGGGCATGGGTGTAATTTTACATGGGCTGAGTCCCGTGCCTATAAATAGATGAATAATGC
TCCCGTACTGTTCACGCTG
>Z27kG1_19659
GCAGCTCCTAGCTCCTCCTTTCTTCCACCACCATCCTGAAGCAAGCAGTGCAGCTTGCTC
TCACGAACCTAGCTAGTTTCTTCTCTGTCTATATATATGCTCCTCAGATCCACTTCGCAT
CATCACTTCAGCTCCTTCGTCATGGGGGTTTGTGGGGAATGTTGGCTGGCTCGAGGCAGC
ATCCGCGTCCTAGCCTGCTGTTGCCGGTCGTTTTGCCTGCTACCGGTCGGCCGGACAGAT
CGAGGCGTCGGACCAGGCCTCATTCCTCGCAAACCGGTGCATCCATGGTGTCTTACCTAT
CTCGGCTCATGGTTCTTCTAGAGTTCTAGTAGCTAGCAACCAGCTATAGTTCTCTTACAA
ACATATATCAGGTAGCTAGGGATAGCCAGCCAGATAATTTCATGCATACGTACTGCCTCA
TCATGCTCGGATTGGGTTAGGGGGATTGTTGTCTGGCTCGGTGTCTCCGGTCGAGACGGC
CTTGCCGGCGCCGGAGCTGTCGTCGACCGGAGATCTCGGACCAGGCTTCAATCCCTTTAA
CCATGCGGCATTAGGTCATCTGGATCTCGGCGGTGTCCGACAAAGTACACCGCATCGGCC
GGTAAGCTAACCTATCTTGAGACTCGAGCACATAAATTCTCAGCTAGCCTCACTTTCTCT
ACATGGTCATTCATCAGCAACTCCCGCGCGCGAGTGGCTCGTTTTCTTTCCCAGCTCCAG
ATCTGCTCCCGCTTTATTTGCTGTGAGTAGCTAGCATGCGACGATGAGATGTCGATCCAG
CTGGACCTGGAGAGGTCGTTGCTGCAACGCTGAAGTCGTTTTGCTGACTACTAGGCTACT
AATGACGACTGGTTAATTAGCGGCGTTTACGTACATGCATGTTGCTGCATGATCATGCAA
TCATTTGAGAGCTAGTAGCTAGCTAGCGGCTATAGCTCGGTAGGGGGCGTGGTGTGCCGG
GCCTGCCTGCGGGCGCGCATAATTGAGAGCGCGCGCGGTCCGGCCGTCTGGCGCCCCGGC
CGGCAACGGGGCAAAGGCAGGCATCGGCCGTGGCGCCGTGCGGTTGGGCAGTGCAGACTT
TCTTTTCTCATGTCGTCTCCAAGAACAGTGCACTACACTGATCATCCAGGACCAGGACCA
GGACGGGTCCTTCTAGCTTGAGTGTGACAGGAGAGAGAAGAGGGGAGGCCAGAGCCTGAC
AAGACCCCCTCCTGAGTCCTGACAGTGAGGCCTCTATACCTTACCTTCAAGGTTTCAACG
CCTCGCCTTGTGGTAGCTTGCTAGCTTGCTCAGGCTCTGTGCTCGCTCGCACCCGGACAC
GCACCCGCACACGTAAAAACATGCATGATGTACTAGTCTCCTCCATTGATCCTATGACTC
ATTGGCTTAGGTTTTATAGACATTTGCAGAGAACGAAGACAAGGAGATAATCAAGAAGAC
ATATCGACGGATGAAAGCAGTGTCTATGCAAATTTTCTCTCATTTTTGGTTGGAGTTTTA
CGAACATTATTACGTTTTGAGGTTTCTAGCATTTCAGTTCGATGTCTTGTTTATGTTTGT
TGTGTAGGACTGCACTATGTTAGGAGTGCCATTATCTAAATAGCAAACGTGTTCTAGAAA
TAATGAAGCGTATCAACGACGATAGATTGCATATCCATCTTGTGTTTCTGTTCTTTTCTT
GCTGTGTCAAAAAAAAATGCCGAACAGACTAGCTGTCTCGATCCAAATGTTTAGTTTGTA
CTATATATATCTTCTACATTGTGAAGAAATAAAATCATATTATGGCTGCTATGCTGGCCG
GTGCTCGTCTTTATTGTATTGTACATGCGTTTATGTGCGTACGTGCTCGTCTTGAATAAG
AGAGCTAGCAGGGTCTGTAGCGTGCCATTATTTTTTGCTGTGTGCTTTTCCCTCGGAACT
TTGAGGCCAGAAGGAAAAGGGCTTTCGGAAGCAAGGTATCTCTCCTGCATGGCATGCAGA
AATGGGAACGGCACACGGCACAACGATGTGTACATGTGTGGGCCACCGGTATAGCGCTGT
GACGATGTAGCACATCATGGGACCCCCGGCCTTGTGTCTGGTCTGGTGTGTATGTATGCA
TCACTGTTCACTTTTGCACCAGCAGTTGATCTCC
>Z27kG1_08524
CTTGCAACCATCGAAAACCCATCTGCCTTCTTCTTCGCGAGATCCAGGGAGAAACTGAAC
ACTGCACGCCATGAGGTGCTCAGAAACGGATCGATCAACCAGCAGTAGCAAGCGCGGTTG
TGCATCATGCATGCATGTTTGTTCTTCTTTTCTTTTGATTTGTTGTTGGTCGTTTAATTT
GTCGCCGCCGCCGCCGTCATGGTTAGTTGCGACGACGATGGCTGGATGGAAGAGAGCGTC
CTTCAGTCCACTCAGGGGCGGTGCTAGGGTCGAATTAGCTGCCGACTCATTCACCCACAT
GCCAAGCAAACGGCCATGGAAACCAGCTTTGCAGATGAGTGAATGAAGCGGGAGGTAAAA
GCTTCGATCTCGCACCGTCTTTGCTTGGACTGAAGGGTGCTCCCTCCTCCCTCGCTCCTT
GTTTACCTTTATCGATCCATGCATCAGCTTCGTCATATCTCATGGTTTTACTAGCTTCAT
GGTCTGTCTTTGCTTGAGCTGCTTAACTTACATGTTTGGTTGGCATCTGATGCATACATA
TATAGCAGCTGCCAAAACGACGGGCATATTTTATTTAGTCCCTTATCATGTGCGTGCTTA
CTGTTCTTCTCTGCTGGTTAATTGTTATATAGCAGTTACGTTCTGTGTGTATATATAATG
GAGATCCAAAGCTTTTTTTTGTACTTTCCTTGCGCTTTTGATATATAAACTAGCTCTAAA
TCCTTGATCTGCTCGTTGAATCTACATATATATTGTTCTCTTCCAAAAAAAGAGATCCCA
TTTCGTTCTGAAGAAAAGAAAAGGAGATCGAACTTCATTTGCTTTGCTTGTTTTTGTTTT
TTATAAAGGAAGCATTTTTATTAATAACCAAGGGCAATACATCAAGGAGATACAAAGTCT
ATTTGCTTTTGTTGTGTGTAGATCTTACAGTACAGGATGGGATGGGATCCATACATCCAT
GATCCATGCATCGTCTCTGCAGGTTTCTGCCGTCTTTCCGTGATCTGTGGAAGAAGATGG
TGTGCACTGTTGTGGACTTGGACTAAACGAGATGCATGCTAGCTTTTCTGGTGCGTGTGG
GAATCTGTGGAATCACAACGACGCAACTTTCGTTCGGTTCGTGTCGTGCAACAGCGAAAC
GTCTTTCGAAACTCCCTGTTTGCTTTGGAACTTTGCATGCAACTAGATCGAGCTAGTGAT
TCGATGTGTGCTAGCATAGCACTCCGATCCTCCCTGTGCTTTTATTTGGAGCATTATGTA
TGGCCACCACTTGGACTGAATCATCATCAGGTTTCCGATGCTTTTTTTCCCTCATGGATG
TCCCCGATAAGAGAAGAACGAGGCTGTTTTAGGCA
>Z27kG1_17306
CCAGCAGCACCACCCAGTTAACCACCACGCCTCTCTCTCTCTCTCTCTTACCGGGAAGCA
AGCAACCGCCTCCGCCGCGCCGTCTCGGGCTCGCTTGGTGCAGATCGGGACCCGCCGCCC
GGCCGACGGGACGGATCCCGCCTTGCATCAAGTGAATCGGAGCCGGCGCAGCGATACAGC
GACCGACCCCCGCCGCCGTCCGCCACCTGCGCTGCTCTTGAGTACCCCCCATGCCGTGGC
CTGCTTGTTGCGTGTTTTTTTGTTTTTCTGATACGGGTCGTGCGCGTGTTGCTGTGGTTC
TGTCTTGTGTGACGCCGTGGGAATTATTAGGCGTCGTGGGGGGTGAGGGGGTCTCTGCTC
TAGATTAAACAACCCGGATCTGGATCTGACGCGTGGTTTCCGTAGTTTGATCCGACGTAG
TCTGGGTGACTACGTTCTGGTGGTTTACCATGATCCATCCCTATATCCGCTAGACTCTGC
TAGTCTGCTTTAGGGGGTGTTTGGTTTCTAGGGACTAATTTTTAGTCACTACATTTTATT
CCACTTTAGTTACAAAATTACCAAATGTAGAAACTAAAACTCTATTTTAGTTTCTATATT
TGTCAATTTATATACTAAAATGAAACAAAATGAAGGGACTAAATATTAGTCCCTAGAAAC
CAAACATGACCTTAATTTTCAACTGCAATTTTCTTCTGTTCTGGTGGTGGTGTCAGGGAG
GCAGGCGGCTTGGATTTGCCTGCGGGGTTGTAGGGCGGTCATGTTGATGCAGCCCCTGTC
CTTGGTCACGGGGGAAACCATGCCAGGCTGGACTGAACTGCAGAGAGATTAATTGATTTG
ACTGCCTTTGTTGCTAGGGATGTATACCACTACGAGCTCTGTAAGGTAGTAGAAATTATG
GGGCAGCAACAGCAAGCATGCTCACATGATGCTTGTGAATTATGGTCAGCATGGTTTCTG
TGACAGATGCTAATCATGAAAACTGGGGTCGACCTGATTGATTCTCAGACGCCATCAATT
ATAGGTTTGTGTTAAGTAAACTAGTTTTTTTTAACAAGGGGCATAACCCCGCACCTTATT
ACCAAGATACGTAAGCCTAATCCTGGATCAATTAGGCTACTGATTTGGGCTTCGCCTTTT
TTTTGAATTCTTGTGGACCTACTCCATGTCTGTATATGGATGGGAAATGTACAGGTTGTT
TGCTGTGAACAACTTTGCCTTGTCTGAAATGGTGTCTGTACTGTAATACTTTCCTGATGA
ACGAATATAACCATGTGAGGTGTGGTGATGTTAGCGGAATCCTTTCTGGGTCATCAACTC
TTATAACCTAGACTAGAATCTGGTGAAGATGTTGCATGCGTGTTTACTACTTGAGTATAC
CATGGCAGCTAGAATTGGCAAGGGCTAGTTTGGAGACTCCATTTTTTTTCAAATGGATTC
CTGTTTTTAAAATGTTGCATGCTTGAGATTTAAGCTAAGACGGACCATGATTGAGATTCC
AGCTGTCGGATCCGTATCATTTACAGAATAATATAAACCTAGCGGTCAGTTCAGTGATTA
GGTGTCCAGCAGGACCAGGAATATATGCTCGGGGATCAAGATTCGTTTTCCATGAGGAAG
AGCGGGGGAAGGGACAAACTAGCTGATTGGCGCTAGTTTGAAGCTGCTCCAGGAAAAGCG
GATTCCCTCCCTCCCTCCCATACTCCATAGCTGAGCTGTTCTCTCTCTCTCTCTCTCTCT
CTCCTAGTTGTTGGAATATTCCGATAAAGCCACGACGCCCCGCCCAGGAGAACATGTTCT
GAAAAGCTGTCGAGGAATATAATTACCCTGGTTGGGGGGTCCTGGATCGGCTTTGAATGG
ATGAGCCAGAGGCAGAGCAGAGCATAGGTGGGGGTGGAATGGGTAACATAACATTGCCCG
GTTCGGTGCCAGATGAAATTTCACAGTTTTACTGCGTTTATTTACTTATTTACTTGATGG
AATGGTCTCGACTCTGATCATGGTTACTTACTGCTGCGCTTCATGCTGTTATGGTTCCAC
GCTTTGCCCTGGTGAACTTTTCAATTCATTCAACATAAATGGAGGATTTGTTTTGTTAAC
AAACGCTAGCTCTTTCGAGCTAGCTAACGAGATGGCTCATTGGCTCGTCGATAAACCGAG
CTCGTGATACAATTGAAACGGGTAGGATTTTGCTAGGTGTAGTACCGGTGCGATGAAACT
GTTGCTGGGATGACAAAAATTGACAAGGACGCGGTACTCGATTGGGAATCTGTACTGTAC
GCAGCTGTGATCAAACAAACAATGGTGGGGGCCTGACAGAGCCGAGCTGGTGTCCTTTGG
CCAGCCTCCATTCATCCGCTGCCGCGCTGGTGCTCCTGCGCATCAGGCAGGCAGGCTGCA
GGCATGGTTCCCTGCCGACTGCCTCTCGTGATGAAGCTGTCTACTCCGTGCCTACCAAAT
TCTTATGACTTTCGTCGGAAGTCAAAGCATTCAAATTTTTAGAGAAAAAAAAAGATTTAT
GATATCAAACAGATATAACATAAAGATGATACCATACTTGTTTAATACCATTATATTATA
CAAATTCAGTAGTTAAGTTT
>Z27kG1_02804
CGCTCTCTCCATCTCTCTACCCTCTCCCTCTCTCTCGGATAGCTAGCTCTTCTTCCTCCT
TCCTCCGTTTGGATCAGACGAGAGGGTATGTAGTGGTGCACCACGAGTTGGTGAAGCTGC
CAGCATGATCTGGTTATGATGGTGGTGGTATATGTAAGATGGATGTAATCTATACTACTA
CCGGCCCCTGTCACTCTCTCTCTCTCCCCCGTCCCTGACTGTCATATATGGATCGACGAA
TCCAAGATGAGAGGGGAAGGGAGAGAGAGAGAGGGTAATTAATGAGCACCAGGACCAGGT
CATGCTGTAGTTTCATCTGCTGGTGGCCGCACATCGAAAACCCTAGCTAGCTCACCCTCC
TGCAATTCATATCCATGCTGCACTCGCCAGAGACCACCAGTCAAGCTAGCTTATTTCCGC
CGTTGACGACGTTGATTAATTATCCGTGATAATAATGGCCTTGTCGATCTAGTTTCCTCT
CTCTTTTTTTATTATTATGCCTTTGCTTCTCTCTTGGTTCGGTTGTGTATATTGCTGTCT
CTGTCTTCGTCATCACTGTGTGCCTACAATCCTGCTCACGATAATGCAGATGGGAAGTTG
TGCATTGCCGGAAGTCTTCTTTTCGAAGGTAAAAAAAAAACTAACTCGACAACTGTTTTG
TAGCTTGAATTAATAAGTGTTGCAGGTAGAATACCCAAGATTACCTTCGGCTCACCTTCG
GCGGGGATGGTTGCAATGCAACAACGAATACAAAAGCGCAAGCTTCGGAGTAACAGCATG
TGCACATGAGGGGTGAACAAGCCAAAACCATGAGAGGTCAACAAGACAGCTATAGAAATT
GACTGCAGTATCCTAATATATTTGCTAGCTCAATTGTATGTGCGTTCGAGTGTACGATTG
TAATTTTGACGAAGAAGCTGTAACTCACGATTATAAATAGCTAAATAGTACCATGCGTTC
GTTGGACACACGTTCTTGAGATGGAGAGAAATAAATCGCTATATATGCCTACGAAGCTGT
ATTATTATATCTCTACCTTCATCCTGTAACTTCACGAAGTCGAAGGTATATATATAATCT
TTTGTTAAATAATAAGAAGGAAGGAGGAAACAACATCTTATAAGGTTT
>Z27kG1_22328
GCACAGCAGCTCAAGTTCTCCGTCTCCCTCCAGTTTAGGGTTGCGTGGCTGGGAGCTCGG
GTAGCTAGTCGTCCATGGCGATCGATCGAGAAGGGGTGGTGGCGTTTGGTTGTTGGCTGA
GAGAGTGCGATGTTGGCATGGCTCAATCAACTCGCCGGCCGCGGGTGGCTTATAGCTTAA
TTCTGCGCATTCGATCGAGGTGCGGGCGCAGTGTTTAATTGATTGAGCCGTGCCAATATC
ACAACCTTCTCTAGCCTATATATGTGGAGTGGACTACAGGTACGGGGGTTTTGTGTTCTT
TGTCGTCCTGCTATGCGCCGTGAAATTTAATTAAGATTCGGTTTTCCATCTATATATCGT
GTATATACCATGGATGTGTGTACTGTTTGTGGCATTATTATCAGGTCATGTTTACAAGTA
TAGTAGGTGTGGCAGCAGTCGACCTATGGTTCCCGGATAAAAAGATGTCTATTGCTATTT
TATATATAATAGTAATCCGTATATGCGATTGCTGCTTAATAAGGGCTTTGTTCGATTCTG
TGATGGGATTAGAGGAGATTAAATCCCCTTCGATCGTATGAACATTTTGGCAGTGTATAT
GAGCATTTTGGCAGGAGGCTAGGGTACTCTATTGTTGGTCAAAGCTTGCTCTCATTTTGG
CAGTGTATATGAGCATTCACAGTTCGCTCGTGAAAGAACAGCTGTTTTTTTAGCGGACGA
TGATGACTATGTAATCATTGTACTATGTCGGTACGCAGCCCCGGTCCTATGATTTTGAGG
GCCCCAGACGAACTGATTATGGTTGACCCTTTAGACTATATAAAAAATTATATGATATGC
AGCGAAGAAGATTAATACTTTGTATGTAAATGATGATGTGCATTGAAATTGATTTTTAAA
ATATCTAAGATGCTAGATAATATACATCAGTGCAGATTAGCACTTCGCAAGTTGAGAAAT
AAGAACGACGACCACGGAATAACATGAATTCTGATTGCTCGACCGTGCATGTCTGGAGGC
TGGAGCAGTGGCGCCTAGCGCTCTAGAATCCTGGAGGGCTGGATTGGCGAGATGACAAAC
GACAATCACGTGGAGGGCGTGGTCGCACAGACGCGCTACGATGTGCGCGTGATGACTAGG
CAGTGGGCAACACATGTCGCGTGGTCCGTGTGCGTCGAGTATCCGTGTGCCTAGCCCTAC
CAGCTTGTTAGCTACCTATACTATTTTATTACTAGTATATAGCTCGTGCTAATGCTACGT
TCCTAAGAAGGGTAAGAGTGGGGTGAACGACGACGGTGGTGGCGCGAGGGGAGGGGTTGA
CGGCGGTGTGGACGTGAGGAGGAGATGACTAAAGAATGATCCAAATAATATTGTCCATCA
GATTTAAGTGAGCAAGAGAGATGATGATATTCAACGATCTGAACCGTTACTTTTGATGTT
GTGTTAAGTATAAGTGTAATTTGTTTGGTGGATTTAGTAAAGATTATGGGTGTGTGGATT
ATTTGGTTGGATAACTTTTGTAAAGTGTAAACTATTGTATTATATTGTGGTATAGATACT
AAATAT
>Z27kG1_12681
CGCCAACACAAGAACACACACACCAAATTCCAAATCTCGGGCAGCTCATTTCGCTCAACC
ACTCCCCCACCGGCTGCCCCCTCGTCGCAGCTAAGGTTTCACCTCCCGCTCGTCCTCACA
TCCGTCATGATCGCGATGGACGGCTGCCATGCCATGCCTCCCCGCGTCTCCAGCACCAAC
CTCCCCGCGTCTCCAGCACCTAGTGGCCACGGCGGTAGGTCCGGCCGTCCGGCTCTCTCT
GCTGCCGTGTTCTTTGTCACGATTCATTCCTGCCTTTATGGTTGTTTAATGTCGTCTGTT
TTTTTGCCATGTGGTTCTGCCCTGTTGCCATTTGAATGCCTAGTTTTACGTGTCCAGTGT
ACTTGACATGCGGACTCCAGCCAAAATTGACCCCACATGTCAGTGACTGGATTTGATAAA
CGAACGCATCGATTGTGCCAGCATCTTTATTTTATTATTATATTATTTTGGTGACTTAAA
AATTCAGCAGCAGCAGTAATCATTTCACATATCATGACCTTGCTTGCCGCCTCCTAGACC
ACGGTACCTATGTGTGTGCGTGCGCGCGTGCGTCTACAAATACATACCCATGCATGCTCC
TCACACACCTTGCCAAGAAATAGAGATGAGAGGATGAGAGGGGCTCGATCGGGAGAAAGA
AGGGGGAAAGATATGAAGCTACTTGCTTCTGAGTGGAATGTTGTCTGGTTCAAGGTCTTG
CTTTCCGATTTGAGGATGATCCATGCTTGCATGTGTAGTTTTTTTTGTTCCTCAGATCTA
CAAGATCTCGGACCAGGCTTCATTCCCCTCAGGAATAGCTTCAAAATAATACCGCCGGAG
AGTTATTAGGAGGAGCTGCTAGTACTACATAAACTTGTGTTCTTGGTCTTTGATTCTGAA
ATATTTTCTTGGAGTTTTCGTGAGTTTCCTGGTTGTTCTTGTAGTACAGTGGGGAGTACT
ACTGTGTTTTCCACTCCTAGCTAGCTAGATCTTACTTTTCCACACAGTGCCTTTTTTTTT
GTTTGCTTGCTTGCTGCAGAGATCGAGGTCGAGGAGCAGCAAGATTGGTGTAATGATGGC
CTACTTCCTCTTCTCTTTCTTCTGTGTATCTGGCAGGTGATGAAAGTTTTCATCATTACA
TTTTGATTGGGAGAATCTTCGCTCTCTCTCTCTCTCTCTCTCTCTCTCTCCTCTCTATAT
AGCACGTTCTCTATCTCTTTTCTTCTTCGTATTCATTGTTCCTCCTCTCCATCTCTCTAC
TATGCCTGCACGGACTGTTGTTACGGTGCTCACATGGTTTTGTAGAGCATGGTATTTAAA
CAAGGCTGGTGTAAACTTTATATGGAGATTTGAATGGTTTGTACTAGTTTTTGGCCAACC
TCCAACATTTTTGAAGTGTTGAGAGC
>Z27kG1_09008
CGCCAACAGGATGGGAGTAGATACGATACGATACGAGCTCATTTGTCGCTGCTTCCTTCA
TTTCATCTCTTCTTCTCCGCTGCTAGGCTCGTCCTGGCCCTGTCCTAGCCGGCTAGCCCA
TGCCTGGAAGATGATCGGCGACGGCAACAAGCGCGATGCAAGGCAGTTCCGGCGGGGGCG
AACTGAGAACACATGAGAATAATGAGATGAGATTGCTCGCCTCGCGGTCGCCCCCGCAGG
GCCTTCCTTGCTGCTGTTCCGCAGGGTGGCGGTCTGGGTGGCCGCCCGTCGTCCAGGGGA
GTATCGAGACACGTACGCACGAATTCACCACCACGCGATCCAGCATGTTTTGCTGCTGCA
GTGCTCTTCGTCACGGTTATATATATATATATATGTGATCGAACTGCCATGCATGGTAAG
AAATCACTGCGCGCTTGCTATTAAAAAATATATCTGTGTGTTAGCGATAACTTTATTAAG
CTGTACTCCTCTCAATTCCATATTGCAAGCTATTTTAGCTTTTCTTACGCACATGCATAG
TTTTTGTTAGACGTCTAGATTTGTATACATTGTGTCTATGGGTATTTTTTGGTTCTCGAT
CTACTTTCCTACTACAACTTACTTAAGGTTAGTCAGCCAAATTAAAGAACTAATCTTATT
GTACAGAAAAATAGATAAATTATGTCAAGTTATCAAACAAAGCTTAAATACATGCATAGT
TAAAAAAATATATGCATCTATAAAAATAGTGTTAACTTTTTTTATATATATACATGTATG
TAGTTATGTATTATGTCTAAATATATGTATCTAAAAGAACTAGGATAATAGGTTACAGTT
TAAAAATAGAGATAATAAGCATGTTTGGTTCGGCTTTTTTCTGAAGGGTTTTTTCTAAGA
ATCTAGCTTCCTAGATAATCTATGGTCACAAGAATCTATATATCGTGAGGCTTGCACGTA
GAGGAAGATGAAGGGATCGGTTTAGAATTTAGGAGGTGGCGGATTCGTCTCGTCAGGGTC
CCGACTCAGAGGATTCTACATTCATGTTGATTTGAGTGATCACAAAGGCCTTAAGTTGAT
CCAATTTTTCCACTGCAAGATCATCATGTTTTGATTCTTTCTTAAATTCTTCATTTTATA
TGGTATCAATTCTAGCATTTAATAGCTTTTTATAGTAGGGGATTATTTTTTCGTTTCCTC
TCAAGCTTTCTAGGATCATATTCAACATATGTACGGGCAATATTCTTTACCATCTGGGAG
GTTTTGGGCTGCCGATTCGATAAAGAAGGCCCAACGTAAGAATGATCCGGTGCTTCACTA
GTTGGGCTGGCTCATCTGATGGCGTGTGTTTATTTGTTTCATGTATAGACTACTACAATA
TATAGAAACGTGTGTTCCTAGAGGGGAAAAAAGGTCGATTTGTACCTTCCTAAATCATAT
CATTATAGTCTGATTTGTTTCATGTATAGACT
>Z27kG1_02711
GTTCGCGCGGAGGGAAGGAGGGAGAAGAAGCGAAGCCGCGCCGCCTCGGGCTCGCTTGGT
GCAGATCGGGACCCGCCGCCCGGCCGACGGGACGGATCCCGCCTTGCACCAAGTGAATCG
GAGCCGGCGGAGCGATACAGCGGCCGGCCGACCGCCGCCTGCTTGCCTGCGCGCGCTGCT
CTCGACTGCGGATGCCGCCCTCGGTTTGTTTGTTTGTTTTTTTCTTTCTGATAAGGATCG
TGCTGATTGCTGTGACTCCGTGTCGCCGCCCGTGGGAATTGTTATTAGGCGCCGTGGGGA
TCTCTGCTCTAGGTTAGAGTAAGCAGTCCGGATCTGGATCTGGCGCGGGTCCAAATTTCT
AACCTCTGGTGAGACATCTCCGTTTTTGTGGTGCGGGGTGCAAAATTTGCCGGTCATGAT
GCCACTCGGATGGATCACGGGGAAACCATGCCTAGGTGGATTATTGGTTCGGCTTCTTTT
ACCGCTAGCCTACCACGGGCTCACATTGGTTGTAGGTTTTGTCTTAGATTTGGCTCGCCC
AACTGTAGGACGACCGTTGATTGGTCTACTTGTGTAGGTAGATTGCTTGGTAGAGGGGAC
TCCTTTTTTTCTCTCAAGAAACTACGCCGGACTTCCCCTGTTACATGCGGCCTCCTGTGT
ATGTGAGGTGATGCGAGTGGAGTCCTTGATGAACACTAGAGGCTAGAAATCCAGTGATTA
GGTGTCCAGGAATATATGCTCGGGGATCAAGTCAAGAGGAGGTGGGGAAGAGACAAAGTA
GCCGATTGGCCGCACTAGTTGGCCCTCCATCCATGGCTGGCGTTTGAACCTGCTCCAGGA
AAAGCGGATTCCCTCCCCTCCATGCTCCACTCCACTCCACTCCATATAGCTGCTGAGCTG
GGGCTGATGTGATTTTTTTTTACTTTTCTTTGTAGCGGTTATATTCCGCTAAAGCCACGA
CTGCCGCCGAGGAGAACATGTTCTGAAAAGCTGTCGAGGAATATAAATTGCGTACCTGGG
GTCCTGGTCCTGGATTGATGGCTTGATGAATGGATGAGCAGAAGCAGAGCGAGGTGGGAG
ATTCCAGCTCTGGGTTTTGCTGACAGAGGTCCAGCTAGCTTGATGAGAACCTCACAGGCT
GCTATGGCTTCACACTGCTGAATTTTACTCGGATTCGAGTCTGTGCTCCTCCTTTTGTTT
TTCACAGTATGCATGAGCTGTTGTTATCAAACAAGCATGGGATCTGGCGTGGCGGGCGGA
TGGATGCCGGTCAGCTGATCGAGCTGGTGTCAGTCCTTTGGCCAGCCTGCATCCAGTGCG
TCAAAAGCCTGGCCGCTGGCCGGCCGGCGGCTGCTGCTGCTCGTGCCTCGTGCTCATCAG
GCAGGCAGCCATGGTCCCCTGCCTCTCAGGCAAAGGCTGGTCGCGGATAGGCAAATATCC
CCCAGATTCTTGTACCTGATGCACGTGGAGCTGGGTGGCATGGCATCGCAGAGCCGACTC
CACCTCCATGGGGTTGCTGCTTGCTTGCTTGCTTCTTCCCACAGCGTTCTTGAATACTGG
GAAGCACGATAGGACGCTGGTGCTCTGGACTCGCAGAGGCGCATTTGCTATCCACGGCCA
CAGAGCCAGCCCCAGGGGGGGCACACAGACTGGGCATGAAGAAGAGGATAACAACAGATA
ACTGACCAGCATTCATCTCACATTTGTTACCCCGTGACTCTTTATCCTAAAATGTAAGAC
CTTTATTAAAGTCCATTGTAAAAAGGACAGCAGTTTAAAT
>Z27kG1_16032
CTGTTCTCCCCTACCTTAGCCGCTCACAAGACTTTAGCAGCTCTTCCAGGCCGGCTCCTC
TTCCTTCTCTTGGTGCGTGCTCATATCATGGCCAAGATTTGCTCATGCCTCTTTCCACTT
CAAGCATGCATATGCGTCGTCTCTGCTGGCAGCCCGGCCGTTCTGACGCTAGCTGATCGA
TCTACTCCATCACCGAGCTGGCTCTTCTATGGATTATTCGTCCTCGTCCACCGTGGGACG
CCATGATAGCAATATTAAGCTAGCAGGTTTGGTCGATCGATCGGCTCGTGTCGTGTGTGC
CTGGCTCCCTGTATGCCACACATGTAGCCAACCCGTGGCGTGATTGGATGCTGTGGGTGG
CGTGCAAGGAGCCAAGCATGCATAACAGGCCATGATCACTTCCTCTCTATCCTCTGATCT
GTTGAATATATCTGTATCGTGTTTTTTTTCCCGAGATGATGATGCACTTATTTCATGCTG
TTACATGCATCTGTATGCTTGTCTTGGGTTCGAATTGCTTCTGCAGGGTTAGAATTTAGG
ACTGGTTTGGAGAAGGCAGGTGAGTTCCAATCCTCTTTCAAAGCTCCATCAATCGACATC
ACGAAATTGAGAGAGAGTTTACAGTTCGCCCATTTTTTATCCTAAAAACACATCTACTTT
TCTTTTGCTTACATGAGAGCCTAGCCGCCTCTTGCCGCTGAATCTGTGTTGATTTGTTTG
GTTTCCGTCGTATCCATAGGAAACCACCCGTTGTCTGCTAGATGTAGTCCATTTGATCAC
CGATCTGAGCTAAGCTAGTGGTTGTCCACCTTTTGTTTGTTTTGGTTTTTGTCTCTACGA
CCATTTGCGGCCACTGGAATCGGCAGTGCGCAAGTCTTTTTGTAATTTAGTTCGTCAGTT
TTCGTCTGGACTAGTGTGCATCTGAAACGGACTTAGCTGGATTTCGTTTGGAAAGCCGAT
ACGCACTTCATGTTTCGGCTGCAAATGGCCAGGTGTAATGGACAGCAAGCTTCAGTTACT
GCTTTAGTAGTACCTAACTGCAGTAGTCAGTTTGACTGAGAATTAGTTGACCTTTTTTTT
GTCTTACAACGAGTGCATTATTTCCACTGTTCTTGAGCATCTAAGATTTTTCTTGTTCTT
ATCATATGCTTCACAAATTATCAAAGTTTCTTTTTTACCACAAAAGAATAAACCATGTTT
GGATTGAATGTATATATGTGTACTGTATCCTCTCCCAATTTCTGAATGGTAAGAAACAAT
ATAAACCGC
>Z27kG1_17060
CCACGCCTCTCTCTCTCTCTCTCTCTTACCGGGAAGCAAGCAACCGCCTCCGCCGCGCCG
TCTCGGGCTCGCTTGGTGCAGATCGGGACCCGCCGCCCGGCCGACGGGACGGATCCCGCC
TTGCATCAAGTGAATCGGAGCCGGCGCAGCGATACAGCGACCGACCCCCGCCGCCGTCCG
CCACCTGCGCTGCTCTTGAGTACCCCCCATGCCGTGGCCTGCTTGTTGCGTGTTTTTTTG
TTTTTCTGATACGGGTCGTGCGCGTGTTGCTGTGGTTCTGTCTTGTGTGACGCCGTGGGA
ATTATTAGGCGTCGTGGGGGGTGAGGGGGTCTCTGCTCTAGATTAAACAACCCGGATCTG
GATCTGACGCGTGGTTTCCGTAGTTTGATCCGACGTAGTCTGGGTGACTACGTTCTGGTG
GTTTACCATGATCCATCCCTATATCCGCTAGACTCTGCTAGTCTGCTTTAGGGGGTGTTT
GGTTTCTAGGGACTAATTTTTAGTCACTACATTTTATTCCACTTTAGTTACAAAATTACC
AAATGTAGAAACTAAAACTCTATTTTAGTTTCTATATTTGTCAATTTATATACTAAAATG
AAACAAAATGAAGGGACTAAATATTAGTCCCTAGAAACCAAACATGACCTTAATTTCCAA
CTGCAATTTTCTTCTGTTCTGGTGGTGGTGTCAGGGAGGCAGGCGGCTTGGATTTGCCTG
CGGGGTTGTAGGGCGGTCATGTTGATGCAGCCCCTGTCCTTGGTCACGGGGGAAACCATG
CCAGGCTGGACTGAACTGCAGAGAGATTAATTGATTTGACTGCCTTTGTTGCTAGGGATG
TATACCACTACGAGCTCTGTAAGGTAGTAGAAATTATGGGGCAGCAACAGCAAGCATGCT
CACATGATGCTTGTGAATTATGGTCAGCATGGTTTCTGTGACAGATGCTAATCATGAAAA
CTGGGGTCGACCTGATTGATTCTCAGACGCCATCAATTATAGGTTTGTGTTAAGTAAACT
AGTTTTTTTTAACAAGGGGCATAACCCCGCACCTTATTACCAAGATACGTAAGCCTAATC
CTGGATCAATTAGGCTACTGATTTGGGCTTCGCCTTTTTTTTGAATTCTTGTGGACCTAC
TCCATGTCTGTATATGGATGGGAAATGTACAGGTTGTTTGCTGTGAACAACTTTGCCTTG
TCTGAAATGGTGTCTGTACTGTAATACTTTCCTGATGAACGAATATAACCATGTGAGGTG
TGGTGATGTTAGCGGAATCCTTTCTGGGTCATCAACTCTTATAACCTAGACTAGAATCTG
GTGAAGATGTTGCATGCGTGTTTACTACTTGAGTATACCATGGCAGCTAGAATTGGCAAG
GGCTAGTTTGGAGACTCCATTTTTTTTC
>Z27kG1_06696
CAGAAGTAGCACCTCCACTAGTAGATCTATAGGCATGGGGAGAGAGAAACAGGTAGATCT
GCTTGAAGCCATCGTCTCATATCGAATCCTTCAGATCTCACACACGGAGACCAAGAAAAG
CACAATTCCCATCCATCTGATCTGCATGCCCATCCCTCATCCCTCTCCCCCCTCCATGGA
ATCCCACAAAAGCCGCAACCCTAGCTCCACTCCCTCTATAAATAGCGCGCCCCGTAAAGC
AGCACATACATTACAGTGCAGCAAGAGCCGCAGCAGCTGTGGTCTGTGAGTGGATCGCTC
GGAGCAAGCAAAGGAACTAGTAGTGGCGGCCATGTGCGCTTATCAAAGGGTGGCGCTTAC
TGAGAGTTCCTTGGCATTCTGTCCACCTCCCTTCTTGACGATCTTGCAGAAAGTTTGCTT
TTTTTGTTTGTTTGGAGGTGGGCATACTGCCAATGGAGCTGCGTAGGCCTCCCTTTGTAA
AGCCCGCATGACATAAGTAAGAGCTACGTTAGATTTGATCATCACCTGTGCCGGAAACGC
CTTCGTTTTGCTGCCTTTTCTTGCGTGTGTTCATTTGATGGGCCTGTTTGTTTGATTGAT
GTCGATCGAGGCGTGCCCGGCCGGCCGGTTCTAGCTTGTTTTCTTAGGCTCTTAGCTACA
TATGGTACGTTATCTGATCCGTTCTATTCCAATAAGCCTAATCTAGTCTGCTGCTCTGAG
GCAGCCGACCATGGTTTTGGCCTTCTGCTTCTGGGGATGGAAGAGATAGTTCTCCCCTCC
TCCCTTCTTCCGGATCCACTATTTTTGCCTTCTTTTGCGCGCGCAGGCAGCCAAGTTCTT
CTTCGGAGGTCTAACCCCGCAGTTCATGCTTTCTTCTTTCTATCTTCGCATGCAGATGCA
GACCTGTTCCTGAATCTTTGAAGGGACTAAGGGAGTCGTCTGCAATATCTGACCATGACG
CCAGGGGCCAGGGATGAGAAGAAAGAAGATATATACAAGTAAACAGCTGTTTCAATCCTT
GCACAACTATACACTTGAATACTGCTCGAATATGTTTTGCATAGTACTTACTAGTAAATA
TAGCTAGGGTTTTGTGCCAGTGACTGGTGATGGTCATGATGAGATGTGCCATTCTTTTTT
TCCTTAGCTTGTCATTTTCCCATAGCCCCCGTGTGCTTCTGCTCTTTTTTTTTTTTGCTT
GTTCCGATAGATTTTGGTGTCAATGCATGAGCTCAAGTTGCACTGC
>Z27kG1_23905
TGCCCTGCCCTGCCTGGAGATATGATGCATGCATCTCACTCACTCGAGGCATGGCATGGC
ATACATCTCTCTCTAGTCTATCCTCCTTCAGTGTCGCCAATAAATGCCCCCAACCTCCCG
TCCCGCGTCGTCGCCTACTCGCTGCTTCATTCATCCATCCATCCATTCATCCATTGATGC
GCTCATCGCCGTCCGGTCGCTGCCCTGCTGCTGCTGCTGCTTCTTCTTCTTCTTCTTCTT
CTTCTTCACGCCTCACTCTGTCGCTTCTTCCTCTGCAGCGTACGTGCTGGTGCTGCAAAA
GGAAAGGAGCCGCGGCTCCATCCATCCATCCATCCATCCATGCAAGTCGTCTTCCTGCCG
ACCGGCCTGCCTGCCTCTAGTACATTCGGGATCGATCGAGGTGGGTGGCTAACTAAAGCT
AATTAATGGCGATATCCTCGTGCGTGCATGCACGCAATGGCCGCGAGCTAGACGGGGTAT
TGACGCGGTTCAATTCGAGAGCTCGAGCCCTAGCAGAGGCCAGGGGGGGTGGGGCTCTGC
TCTCTGATTGAGCCGTGCCAATATCACGTCCCACTCGCCCTCGCGCGCGGACGTTGCCGC
CGCGGTGTCCGTCCGTATCACATCCGTTAGTTCTTTGCCTCGCTGAACTCTGCATTAATT
AATGTGCGTATATTATATCCTCAACAATTTCCCCTCTTTTTACTGATGACGTGTTCCAGT
CAATGTGAATGAATGGAAAATGGACGTGTTTACTGATGATCGATATGAGCTGACAAGTTA
TTCTGGGAACCTTTTATTAGTAGAAGCAAATCAATGGTCACACGCAACGCCATGTCTGGA
AACCAGCAAAGGAAAGCTAGCTGGTCATAAACCGTTCGTACGTGCGAGGGCAACTGATGG
CCACTGCAAAGCTTTGTGTGTGTGTGTGTGTAATTGGAGTTACCACAGAGAGAGCGTCCA
ACCAAAAGGACAATTGTGATAAGCTCTCACGCATGCCACCTACCCCCGCGTTTACATGAT
CTCCCATTTCAGTCTCATTCTAGTAATGGTTGATGCCAAGTCCTTATACATGAGCATGAG
CATGTTTGGATCGTAACATCCCATTTCAATCTCATTCTAATAAATGATCAATGCGGGGTG
CTTATACATGATCATGAGAGCATGTGTTGGATCCGCTGGACTAGTTGTAGCCCAACCAAA
GTGTAGGTGACTAAAACTTAAATAGTCCTATGTTGTTT
>Z27kG1_17126
CGCCTTCTCGCTAGCTGTTCTTTCCTCCTCTCTCAACCCTAACCCTAGATCTCTGCTACC
TTCCTCCTCCCCTCCAGCTAGCACAAGTCTGTTCATCTTGCTGTCTTTGTTGCTCATCGT
GCTCCAGTTCTGTTCCTAGCTCGCTACATATAGCGTTATACTGCATGCCCAAAACGGAAC
ACATGTTTGTGCTCTCCTGGCCGGCCAGTCTCTTCATTCCTTGCACAGTTGCAAATACAG
TTGTGTGACAGAGATAAACAGAGAGTCAAATACGTACATAAAGAGGTTTGATCAAATTCA
GATTTGTGTGCGTGCCTGGCTCCCTGTATGCCACACATGTAGCGCCCAACCCAGATGCTA
AGGTTGCCTGCTGTGGGTGGCGTGCAAGGGGCCAAGCATGCATCCATGCATGCATGCACT
TTTGTTCGATTCATTCTTCATGCCACTTTTTGATGGCTAGTACCATGTGTGTGTTTCCAT
ATGTTCATGTTTCGATATGATGTAATTTCATGTTTGGTATATATGCATGCATATATATAC
ATCTCCTCCATTCTTTTTGCACAGGGAGCCGGCCCAAGGGAGGAAGCTATAGCCAAACTG
GTGTGTGGATTACAATTTTGTGTGCTTCTCCTCACCGGCCAGTTTGCCAGAATAATGGCA
GCAGCTTGCTCAGCTCCGAGAAGAAACCAGCTGTGAGGTTATCAGGAACTTGTATGGTTT
CAATTTGTTTGTGGTTTTTAACACATGGCAGATCGATCATCCTTTGCCTCAAATGAAGTA
CACATATCGCTAGTAGCTCGCCTTCTGCATGCTTTGGGATATGTATGCTTCAATATACCA
TCGTGCGTACGTCGTGTGATCCCTGAATTCCAGAAACATACACACAACATTTTTTTACCA
TCGATCTTTATTTTGATCTAGACTGTATTATTAATCTGAATTGAGTATATACATTGTCAT
TTGTC
>Z27kG1_02106
CCAATCTGAGGTAGGAGAAGCACCCCCTCCTCGCATCGCGTCACGCCCCCACCACCACTG
CCGTAGGCTTCTCTCCGGCGCTCCCACTCGGCCGCACGCTCAGCCTCAGCATGCCACCGC
CATCGCCGTCTCGCCCGCTATTGCCCGCTTCCCGCTGTCCCCTGCACCGCTGCCGCTTGT
AGGCTCCTCCACCTCCGCCGCCTCCTCGAGCTCTGTCGCGCGAGGCCATTTTTTAGTGGG
GAATGCGATGTCCACTTTCTCATCTCCTGTGGCCTGCACCATTTGCGTACATCACTAGGG
CCTCAATCATTGAACACAGGGGTCATCGGCTACCAGCGCTAGGATCATGTGTGACCAATC
GCTGCTTGCGATTTGCGAACCGCCGGATCAAGGCGTGGGAGCAAAGCTTTAGCTGCCAAA
GGGGCGGAAGCGGAAGAGGGCAGCACATTCTGTAGTCTCTATCCATTTTTTGGCACCATA
AACGAGCCAATCGTATCAAAAATTTTATCCAAAGCAATCTAAAGCCACCTCTCGAGTGCA
GGGATGTCAAGCTACAAGAAACTCTCACAGATAAAGAAAAGAAGGTTGACCCTCCACTTC
AATCTCCTCCAAAAAGCCGCCGAGGAGCGTAAAATAGATTTGCTTGCACCCGCACATTCC
GGGCGCAGCCGTGCAGCCAACCAATCAGAAATGCAGGCGCAGTCAACACTCGTGAGGAGC
CTAGGCGTTGAGAGCTGGGCAACCAATCACACGGTAATTGTATGCACCCATGCACAGGTC
GAGGAGGCTCCTGTGTCTAATTGTGTGCAGCAAGTCAAAGAGTCTCGATTGAGCCTAGCA
TGAGCAATAGGGGCCACTCAGGCTAGCCAAGGAGACTGCCTACGAACCAACACAAAGGTC
CACAATTCTGATCCTTTGTAAACAAAGGACATAGGCAAGTCATCCTTGGCTATCAGAGGC
AGGCCCTTATTGACATGTAAGGCTTCTGCTCTGCTTGTCACCTCTAGCTAGCTTGGTAGC
TTCTGTGACTGGTCTGTTGTGCTCCTTCCATGGAACATCTATTTATACATGTATCTCGTA
GAGAGAACCGTATCATTTTTTCCTTTTTTTTGTTGTTGTTCCAGGACATCTTATTCTCTA
ATTGGATAGCAGCATATATTCTAGCTTTCTTACTATATGGAAACTTGGATGGCCTTGCTC
GAGGCACGAGTAGATGTCAACGATAGTGACAGCAATCCTAATATATAGAGTGAGTGTT
>Z27kG1_18025
GTATATTAGTATAGGCCAGTTCCCTCACTCCCCAGATTCCCCTTTTCATAGCACCTCTAT
ACCTCTTCTTCTCGTCGTCACTCTATCCCGCATCTGCTGTTCTTTATTTCTATACATACA
TATATACTATCATCGGTTATTTGCTTCTCTATTCTGTCCGAGTACTTTACGGTGTTCCGC
ACATAGATCTCGTGGCCGGCTGTTTTGCGCTTTCGCTTGCGTTTCTTGGCCCTGCTGGTG
TTGACCGGTCCGAACGGGGGCAGATCGATGCTTTGGGTTTGAAGCGGAGCTCCTATCATT
CCAATGAAGGGTCGTTCCGAAGGGCTGGTTCCGCTGCTCGTTCATGGTTCCCACTATCCT
ATCTCATCATGTGTATATATGTAATCCATGGGGGAGGGTTTCTCTCGTCTTTGAGATAGG
CTTGTGGTTTGCATGACCGAGGAGCTGCACCGCCCCCTTGCTGGCCGCTCTTTGGATTGA
AGGGAGCTCTGCATCCTGATCCACCCCTCCATTTTTTTTTGCTTGTTGCGTCCTTCCTGG
GACCTGAGATCCGAGGCTCGTGGTGGCTCACTGTAGCCTCGCTACACTGTTTTCTTCTCC
TCTCCTGTGCTATTTGCTGTTTCTCCTAAGATTCTTTAGGCCGTGCTTATCCGTGCTGGA
GTTTAACGAAGCAGCACGTTGCTGCTGCTGGTGCTGCCCTCATGCCCTGGTGGTCGACTG
GTATCGGTACCCGTACTTGCGTCGCTTTATTATACCCTATCTTCGCCGGTGAGGTTTCCG
GCCGTTCGGTACAGGTAGTCTATGTCAAACACTCGTTTTATTTCTTGTCATACTATATTC
TTCTGCTTCCTGTTCGTACCGGCGGCGTGTGCCTTTGCGGTGGCGCTCCTGGATCTGGGT
GCAGCGAGCGCCCGTCAGCTTCTCCCTCCCCATGCCACCTCGTCAACGCCCCCCGGCACC
TGGCAGATTCGCCGTCATGCTGGCTCAGCGCTCGACCCCTCGCGCTCGGCGGCGTCGCCT
GCAGGCCAGGTCCGGTTTCATCGCATGTCGCCGCCCGCTGGTGCTTCCGTGTCATGGGAG
GGAGCTTCGTTTATCTTTCTGACCGACATGTAATGTGCAGTGCTAGGACTGCTGCTGCAA
CGCTTCGCGATGCAAGGACGTCGTTCCAGCAGGACGATTCTGTTTGGACTCCGGAACTGC
GGTTTGGAGTTCTGAAGGCGAATAGGCGATAATAATGCGGTGTAAATTGTGATGAAAGCT
GAGATTCTTTGTATGAAATACGGAATGTATCGCTTGGACACTGTATCGCGAATTGGTGGA
TGAGCATGTTGTATTCCGTTGCCCTTTTGGTTCGAAACAATGCCCACGT
>Z27kG1_15711
GCCACAGCACCAGAAAGATTCCTAGTCCTCCACTCCTCCTCCACTTGAGAGTGCCCCACG
CAGCCCACTGCTGGGCAGAGGCCGCGCGCGGCGCCAGCGCCACCACCCCTTTCTCTTCTC
CCCTCTCCCGTCACATCCTCCACCCAATGTGGCATATAAATCCCAGATCCAGATCTCCCA
CCTCCCTCTTGTTTGTATAGCCAGGCAGCCAGCCTCACCATGTGATCTCTCGCAGGTGTT
TCTTGTGTTGTTCCATCCTTATTTTGCATTGATGTCAAGGTTTTTTTTTTTTTGTCAGAC
CCATCTACGGGTGGTGTCTGGGCGCAGTGGTTTATCGATCTCTTCCTTGCCTTGTGCTGG
TCCGGCCGGGAGTGGTGGTTCAAGCGTTTTATTGTTGCAGCAGCTCGCAAACAACGCGGG
AATCGGTCGATAAACCTCTGCATCCAGCTCTCACTGCGGTTAAGGGCATGAGCTAGGCAG
CAGTGACTGACTGACTGCTGCTTCTTCTTTGCGTTCTGGGTTCCTGCTCCTTCTGAGTTT
ATTATGTCTAGTGTCTCCAAGTTATGCTTGATATTACTCTGCGCGTGATTTGACCATCGA
AATACCGTCGTCTTTGTCTTCATGTACCCTGGCGTTTGCTTGGTCCACGTATTCTTTTAT
TATACAGTCGATGCTTACACAGTAACCATAAATTAGATATCTAGCGTCGCTTTATGTTTT
CTTATTGTTAATGGCATCTTAATATTTTGTGGTTCTGATTAGATGATGCTTGCGTATTTT
GGGGGGTATAGCTAGAGGTATCTTGGGTAGTGGGGATAAGTTCCTTCTTCCTTGCTCCAG
AAATTATGGTTTTGATTGGAATTAGGGGGTGGACGCCTAGCGGATCTTGCTTGCTGCCGT
CATGCCCTTCGAATAGATTCCAGTTTGTTGTGGCGGTGAGTCACATTCAGGACATGTCTT
TTTGTGCTCAGTGTTGGGTGTGTCCTTTACAGCTGGTCGTTAGTGAATGGACTGGTCTAA
ACCCAACTATCTATCTCTTTAAATAGGCCCTTGATTGGGAGGGCCCACGATAACCTCGTT
TGGAGCCCCAGTCACACGACACTATAAATATAGGACTAAGGGGTCGCAGGAAAAACTAAC
TCTAGTACCTCGCCCCAAAACCTTAGTCCCCAGAGGCCCCCATCGTCTAGGCGTCGTAGT
GTCTGGAAACGCGACAACCTACAGCGGCTCGGATCCCGATGCCAGCTGCTTCTCTGCAGG
GCAACGGTATGAAGATAGCAACAACAACAAAGAGGTGTGTTTGCTCATTCCTCTCAGTAG
ATCAGATCTACTCGTCATCGAGGTTTTACTTTCAGTTACGAATTAGTATTCTAGAAACTT
AGTAATCGATCCTAGGCAGTATAGATTCTAACACTCAGGAGTATACCAGCATACTGAGCA
GCTATGTCTTTTTCTGTTATATGCTGAAAATTGGGTTAGCAGCCATCTTTGGGTTCAACA
ATATTCAAGAGTCTTATTGCGGGCAGCCAAACGCAGTCTTTATTCGAATAACTGGTGGTC
ATTGCATTGCGCTGCCATTTCATTCCTTTTTATTTAATCTGGCATCATAGTTTTTGTAGT
TTTGTGGTTTGTTCTCTGTTTAAGTGAGAGCTAATTTGAGAGCAAGTGAATTGTAGGATT
GAAGGGATTAAAATCATCTTCCTATTCAAAATTAAATAGAAAGAGGATTTTAGCCCCTCG
TTTCCTTCCAATTTTCTTGCTCCTAAACTTGTCTTAAGGGCTTGTTTGGGAGTAAGGATA
ATGGAAAGGGCTTGTTTGGGAGTAAGGATAATGGAGGAGATTGAGGGGATATAATACCTC
ACTATTCATTTTTAAATATTGAGGGATTTTAGCCACCTCTATTCCACTTGCTTCCAAACA
TGTCCTAAAAGATTATGTATTACTCTCCCGGACGAGTTTTTTATGCATAATTTTGTATTG
TTTACACCACAGTTAGAATCTTCAGAGTAATTGCTATTCTTATTGATGTGCATAGCGCCA
CAAGGCTTCTGTTTGCTGCCAGAATATGTGTGATCGAGTAGGGCAGTAGGCAAACATGTC
CATACAAAATGTGTTATTATAGGACATGCTGATTTCCAAAGACATGTTACGACTTCGTTT
GGCTTTAATACATACTGGCTTCTACTGCTTCTATAATATAGTCCGAATAACTAGCTTTAA
TCCGAAGCGGACAATTAATTTATGTTATGGCTTGACATTCGTGGTGCATGGAATAACGGA
GTAAGAACTTTGAGGAGACACAAGATGGTCTCAAAAACTGTAACTCAAGATCTTTTTATC
TCTTAGACGTATTTCCTTTTCAACCAAGATAATTTATTTGCAGACCCCTTTCAACCTTGT
TTGGATATTCTTGTATTCACCCTAATCTATATGTATTGAAGTAGATTAGGGTGAATACGA
GAGCATATGCCTTTGATGTGACATTTGAAATGCCACTCATTTACCCGTTTCTTTTGCTGT
AAACAATTGCATATATTTGGGTCAGAGACCTTGACCTGGCAATTATCAATTATTTTAGTT
TCTTTTTTTTACGTATCAATTATTCTAAGCTACTGTCAGGTACTACTTTGGTGCAGTTAA
ATCTACGGAGGCAAAGAGAAAAGAGGTTCACTTGAGGAATAGTCTATAGGAATATATGAA
GGCCCTTCTCTGCCTTTGCAATTAACCTTACTTATCTTGTGTACATTTGTAATTATGAGA
TATAAGCAGCAGATTACTTC
>Z27kG1_08877
TGGAAGAACACTAGAGCGAGAAGCGATCAGAGCGAGGCACGGCGAGGGCGACGACAGAGC
CATGAGTTACCAGAAGGTCCCGGAGTCCTATCCGCCACCAGGGTACTCGCAGCCGTACCC
ACCGCCCCAGGCTCCACCGCAGGGGCCTTACTACCCGCCGCCGCAGCAACCACCTCCGGG
GTACCAGGGCTACTTTAACGACGGCCAGCAACCCTACGGCTATCCGCCGCCGCAGGGTGG
GTATTACCATCACGGTCACCACCACCATAACGACCACCATCACCATCATCATGGTCACCA
CCACCACCACCACGAAGATGATGACTGCTGCCTTGGCTTCTTGAAAGGATGGCTGGCCGC
TCTTTGCTGCTGCTGCATGATGGACGAGTGCTGCTGCTGCTGCTTCTGACATACATGCAC
CTGAAGCTCGCTGTGTCTGGGCATCGTGGCACGGCAACATTTGAGTGATTATGGTTGCTG
GATAGTGTTTACTTGAATTTTCTCTTTGTTATTGTTCGTAAATAATCTGAATAGTACATC
GTGTTAATAAAAGGGTATTTGCAGTGTTTCTTTCTGTGTGTTCTGAGCTGATTGGTCGTC
CATGGAAAAGACCCGGAATCCTTTCGTAGATCCCTGTATCGTTGAATAACATATTTGTTT
TTTTTTTCAATAATACCAGTTGTTTCCATCGGATCATGAGCGAGGAATCTAATTCATTCA
TAGAGCAGATTTTCTCTAAAAAATAAGAAGTAAAAAGCTGTGCAGAGATTTTTTTTTCTT
CGGTTGTTATATAATCACAAGGTGCAGCAGCAAGCAGTTCCCTGCATTTTATGAGCCTTA
CCTTTTTCTCCCTCCTGAATGGAAGGTAACAGTGTCACTCACTGCATTTCATAACGTGCT
ATCTATCTTGACAACTCTGCCTACTGCAGGCTGCAGCTGAAAGAAATGAACAGAACAAGG
GGAAATAGTTGTCCTTGGACAAGAAACCTCAGCCCCATTGCACCGGATGGTATGGTCGAC
CGATCGAAAGCGCGGGATACACTGCTAGCTGCATCTCGTCAGGTCCATCCGTCCATCCTA
GGGATCGGTTTCAGATAAGGGGCCCGCCCGGACTAGCCAAGGAGACTGCCTGTGATCGAG
GCCACGAGGCGAGCAATAAAACGTGCACAAGGTTTTGCCCGAGCCAAGCCAAGCCAAGAA
GCCACAGGCAAGTCATCCTTGGCTATCTGGACAGACTCTTATCGCCACTCTCTAGCACAC
TGCACACACACAAATCTGTGGCCTTGGATTGGATGCAACGCTCTGCGTGCCCTTCGGCTA
TTTATACTGTCCAAGTACAGAAACGAGCTGGTGGATCCAAAGCTTTTCTTCCATGACAGA
AACGGCCGCAGGTTGCAGCATCGAACATATCCTCAGCTCCTCTCTCTCTCTCTCCTTTTT
TTTCTCCTTGAAATGTGCACATCCATCCAGATTACGCATGCCCATATTTTCAAGGGATCC
CTATTTTCAATCATTCAGTGGTGTGGTGCACCTTATCGCCTGCCGAAATTAGAAAAACCC
CGGGACCGGGAATAATATGGC
>Z27kG1_09597
CCCTCCACACAGAGAAGCAAAGAAACCACACCACAGTCGTAGGGGAAGGGAGAGGAGGGA
GGGTGGCTTCTGCTGGGTTGCCATGTGCTATGAGGTAGAGAACGGGATGCAGCCAAGGAT
GACTTGCCGGCTCCTGGAACCTGGAGGCGTCTCAGCTTGCTGTGCTGTGGCTTAGAACTT
AGTCGGCAAGTCTGTCCTTGGCTACACCTAGTTCTCTTCCTCTCGTGTATGGCCCTCAAG
CACCGTCAAGAGATCTAGGACCTGCATTCATATATCATCAGCCCACTCCAGAGGAAACGT
AAGGGCAAGTATGCATCTAACCTCAAGTTGACATATTTCTATTTCTCCTGCAATTTTGGG
TCTTCCAAAAAAATCAGAAATTTGAGATATATGAATATTATTACAAACATACAGGGCTTG
CATACAATACAAGCCCAAGCCCCATCTGGCATCATACGTCAAATTTCATACATGCATCTG
TCAGACAATATATATCCTCACTATTTTGTACCATTATCGCATGCTAATCTTTGATGTTTG
ATGGAAAAGAGCCACTTACTTGTATCCCCTATTCGCCTGATGGCGATACAGACGAAAAGG
CCAAATCGAAGTACAGCAGGCGCTGCACGACAAGATTCCTCGAGGCTCCTGATGCTCAGC
AACAGCAAATTAAATGTCGTCATAGCATCTACAGTAATTAAATTGTGTGGCATACAAAAG
AAAACATGTACTAGCATGCATGACAGGATATCGGGGCAGAAAGGTAGCATCAGCTAGCGT
TGGAGTTGATGCGTACCATGTTGAGAAAGTGTTGCATTCTTTTATTCAAAAGGGGCAAAA
TGAATAGACGATAGGTTACCACTTTCCCCGTGTGATTAGTAATTGTGGTCCCTGCTTCAT
GTGAAAAAGATAGGCTATCTTATGAATACCAAAGAGGGTTGGACGGCTAAAGCCTAAAAA
CGAGATCTAACACATCATCACATCAGCATCTAGCGGCGGCCTTAACATCATTAGGTCATA
TGAATGTTCCTTTCTATATTTCTGAAAGGACAACGCTGGAAAGCAAGGCATATTAGGCAT
CATCTGAACTTCGTCAAAATTGAAGATTTCCAGTGTACTGGGCTAAAAAGTTACCGGCAA
TATAATGTATAT
