# Supplementary material for: Computational Identification and Functional Predictions of Long Noncoding RNA in Zea mays
Source: PLoS One. 2012 Aug 16;7(8):e43047. doi: 10.1371/journal.pone.0043047 (PMC3420876; doi:10.1371/journal.pone.0043047)
Supplement: Dataset S5 — The set of noncoding RNAs that contain an shRNA sequence. (FASTA) [file pone.0043047.s016.fasta]

>Z27kG1_17606
CTGCTCTACCGAGCAGCTCGCCCAGCCGCCAGTTCTCCCCGGCCTCCGCTCTCTCTGCCG
GTGCTCCTCTCCTCCAGCTCAGGCGCCCGGCCGAGCGCCCCTTATTCCGCAATGTCGCCG
AATCGTGCCCCTGCTCCTTTTTGTCCATGGCTCTGCTCGTCCTCCACCTCAGGGCTTGTT
CGGTTATTCCTACATCATATGGATTGGATGGGATTGGAAAATTTTAGTAGACAATATGAC
TTGCTATGGATTTAAACTCACTCAATCCCCTCCAACCCACATGGATTGAGATGAAACCGA
ACAAGCCCTCAAGTTGCGCCCTGGGATTTGCCCAAAACCTCAATCGCCTCGACGCCAGTT
CCCAGCTTCTACTCAAACGGCTTCAGGCTCGGACCGCGCCCTCCTCAGCCGGCGCTCATC
TTCCACGGCACTCAGTTTACCCAGCTCCTCTCCCATGGCCGCCCCCTCCCGCAGCTTCAT
CTTCAGCCGCTCAGTTCCCTGGTGCGCGTGTTCCTGCTCCTTTCCACACCGCGCGACTGC
AGACCGAGGAGCAATCCGCGCCAGGTGCGTGCTCCAGGCCAGCGGCGCAGGTCTGGCCGT
GGTGGTCAGCACGTTGGCTGTCCAGCCATGTGGAGACGTGCGGTGGTGAGCAGGGCGTTC
TTCCATTGATTTCCTGCTCGGCTCCCTCCCTGCTTCTCTTTCTCTCCCTCGGATTTGTCA
GCGGCCTCTGCTCGAATTTTGTGTGCGCGAGCTCACCGTGGAGCTCCTCTACTTCCCATG
GTGCTCGCCCTCAAGCTCGCTCCTGTGCTCGTGCCCAGCCGAAGTTCCCTGTGTGCGCGC
CCTGGTGTCCATACGTTGCTGCGTGCGCGTGCTCGCCGGCCATCTCCAGCTCTCTCAAGG
CGCGCGCGAAGCTTTCCTATTGGCCGCGCGCCGCTCCTTTTTTTTCTTGTAGCCGTGCGC
GCGAAACTGCTGTCGCCGCAGCCCATCTCCCTGAGTCCGTGCACGCGCGTCTCTGGCCCC
AATTTGGAGCTCGTCGGCCGCTCCTGATGTAGCTGAGGTGCCCGATCTTTCGGCGAGTAG
AGATAATTCCGATTTAGCAGAAGATGACCCTTTCGATCTGACTACGACGAGCAAACCTGA
GGCGCCAATGCAATCGCTGAACTAACTCCCTGTAGTTACCGACCTTGCTGATGCGAGATC
GGCCTGATCACGAAGATCGTTTCCTGTGTGTAATCGAAGAACGAAGAAGAAAAATATGCG
AGCAATCTAATCTATTACTCAAGGGTAGAGTTATGAATACACGAAGACAGCGCAGATTTG
CGCGTGTTCGAG
>Z27kG1_08353
GTGCTTTGGTTGTGTTGGAGTGTTGGCGTGGGTCAAAGGAGCAACACTACATGTATAGCT
CATGATGTGTTGGCACCCTAGGAGTCTTCCACCACTATGTTGTGTGCAAGTTCAGGGAGT
GTCTGCCTATATTTCAGCTGCCTTAGGGCTGAAATCAGTGAAGCCTTCTCCCCTGCCTTG
AGTTCTGACCATAGTGCGCAGCAAGCGTGTGGTGATTCTTTTGTTCGGGGTGCTGCTGTG
CGCGCCATTCCCCTTGTCTGTGGTGACCAAGCTGGCCGGTTGTCCACCTCGCCGTGGTCA
GGTCAGTTTGGTGAGTTGCTCACCCATATCGGAGCCGTGGGCAGATTCACCGCAGACTAA
GCAACCTGTGTCTTCTCCGAGCAGCTTTGCGCAAGCACCAGGATCTAGAGCTCCCAACAG
AAGGAGTGAAGATTCAAGATGAAGTGGTAGTTGAAGAGGAGTTTGCTCCAGTGCATGTTC
ATCAAGTGGATGGAGGCATCTAACTGGTTATTGGGTAGAAAGGTCTTGAGCCTCTTCTCT
GCAACAAAGGCAAGCCCCGGTGCATTTGCCCTTCCTTGCGTTTTAAAAGATTTTTATACA
CTTTAAGTCTAGTGAAATGTGCATGAAGTTTATAGGAGTTGCCTAGAAACTACTTGATGC
ATTGACTACCTTGATATTCATTCCATTTATAGATACTTCTTTTGAAGTATTAAGTATTAT
TTACCAAATTTGCTTAGTCCGGCTTAGATCTTGTGGATAGGGGTTGTCCTTGCAGTAATG
CTTACCTTGAGGCAGGATGTCTTCTACCTACAAGACTAATTTCGCTAGGATGATGGTGGG
ATCATGCTACAAGGTTCCCTAAAATGTTCTATTCATCTAAGTGTTGGGGGCCTTCGTCTC
CCGAAGGTCCTCAAAAACACGACTAACATGCTTTCCAAGTATAATATACTGTTACAGGAA
CCTTCGGCTTTGAGATGAAGGTGCGCATGGTATGAAAGGCACGGTCTGGAAGAAGGATGA
ATCAGTTCCGAAGCTATGGATGGAGAAGCTTCGACTTAGCGCAAAGACGGTGATGGAGAA
TGAAACCGACCTAAAAGGGGAAAAGACTGCTTAGTCCTCGACAGATTACTCCTTAGTCAA
TAGTTAATGTCAAGGACATGGATGTAATTTTATCCAGGCTGCGTCCTGTGCCTATAAATA
GATGAACAGTAACACCGTACTATTTACGTTGGCTTGTAATCACTTGCACGTCACTCTTGG
ATTCTTACCTTCTGTCAAGCCGAAGGTACAAATGTAAATCGATATTATTAATGTTTGTTC
ATGATCATATAATGAT
>Z27kG1_21117
GGCAACGCCATTCTTCTGTGTTCGCGTGTGTTAGAGGATTGTGTGACATCGTAGGCGCAA
TTCATGTATCGTCGATCGTCGTCGAGCTGTGCATTTTGGCAGGTGGCGCCAACATCAAGT
ATCAAATCTCAGTGTGTAATCCCACACACAAACCCGATAGTGACGAAGATGGGCGACAAC
AGGTCGTCAAGCACTGTGGCATGCGACGTGCAGGAGAGCTCGCTCATGTGGCCAATGCTC
ACCCGCTCCAATTATTTGGAGTGGGCCATGTTGATGCAGTGCAACTACGAAGTGAAAGGG
AATTAGGCTTACACCTATTTTCCTAATTGATTTTGGTGGTTGAATTGCCCAACACAAATA
ATTGGACTAACTAGATTATACAGGTGTAAAAGGTTCGCACTTAGCCAATAAAAAGATCAA
GTATTGGATTCAACAAAGGAGCAAAGGGACAACCGAAGGCACCTCTGGTCTGGGGGCACC
GGACTGTCCGGTGTACACCGGACAGTGTCCGGTGCACCACCGGACAGTGTCCGGTGCACC
AGAGGACTCCAACTCAAACTTGCCACCTTCGGGAATTTCCAGAGGCACTCCGCTATAATT
CACCGGACTGTCCGGTGTACACCGGACAGTGTCCGGTGCTCCAAGGAAGAGTCGCCTCAG
GAACTCGCCTGCCTCGGGAAATCACAGCGGCTGCTCCGCTATAATTCACCGGACATGTCC
GGTGTACACCGGACTGTCCGGTGCAACTCCGGAGCAACGACTACTTCGCGCCAACGGCTA
CCTGCAGTGCATTTAATGCGCACCAAAAGCGCGCAGAAGTCAGGCACGCGCGCACTGGCA
CACCGGACATTGAACAGTACATGTCCGGTGTGCACCGGACACTCAGGCGGGCCCAGAAGA
CAGAAGCTCCAACGGTCGGAATCCAACGGCTTTGGTGACGTGGCTGGCGCACCGGACATG
TCCGGTGTGCACCGGACTATCCGATGCACCATACGACAGACAGCCTCCACCAACGGTCAT
GTTTGGTGGTTGGGGCTATAAATACCCCAACCACCCCACCATTCATTGCATCCAAGTTTT
CCAGCTTCCAACCACTATACAAGAGCTAGCATTCATTGCAAAGCACACCAAAAGAGATCA
AATCCTCTCCCAACTTCACACAAAGCCTTAGTGACTAGAGAGAGTGATTTGTAGTGTTCA
TTTGAGCTCTTGCGCTTGGATCGCTTCTTTTCTTTCGCATTCTTTCTTGTGATCAAACAC
TCACTTGTAATTGAGGCAAGAGACACCAATTGTGTGGTGGTCCTTGCGGGAAGTTTGATT
CCCAAGTGATTTGAG
>Z27kG1_23370
CTCCTCTGCCGCAGCTCGCTTCCTCTCTGTTTGCCATGCGCCCAGCCGCCCTTCCTCTTC
CTCTCGACGCCCTGCTTCTCTCCCGCCTCGCGGCCGTGGAGCTTCCCTGCTGGCGCGCCC
CCGCTCCCTATTTGCCCCATCTCGCGGCGTCCCATCTCCCACGCTCAGCCGCACCTCTGC
TTCTCTGCTCGGCGCCCTGTCTCTCTCTCTCTCCCTCGCGGCTTCCCTTCTCCCGAGTTT
CCCCTGCCATGGCACGCCTGCTCCCTAGCTCGCCGCTCGCCTAGCCCAGCCACCCCTCCT
CTCTTCTCCCTCGCGGTACCTCTCTGTTGGCGGACGTTTTCCCAGCCGTGGATCTCCTTG
TGTGCCGCGCTCGTGCGTGTCCCAGCTTTTCCCTTTCCTGGCGCTCGTGCCCTGCTACTG
CATCGGCTCTAGCTCGTTCCTATGGAGCCGGTCGCCCCTTCCTGCTCGCCTAAGCCAAGC
TCCCATGGCGCCGTTCTTCCCTGAGCTCCCTCACGTCGCGCCCCTGGCTCGGATCTCTTC
CCTGCGCTCACCGTGGCTTCCTGCTGCAGCTCGCCCCAGCTCGGATCCGCTGCGAGCTCA
TCGGACCGCGTCCCTGGATCGCCCCAGCTTCCATGGCTGCTCGCGAATTCCCTCTGTTGG
CCGCGTAGACCTCCTAGCCGCGGGCGGCTCTGGCCCAGGCTGCCGTCGCGCCCTCCCCTG
CAAGCTGCCACGTCCTGGTGGCTGGTGTTCACTTACGTCGTCTCGACCTTCACCAGGTGC
GCGTGCCGGCCATCGGCCTTGCCATGGCGCTTCGCTTCCCCCAGCAGCGCTCTCCTCCTC
TACTCCAACCATAGCCGCGCCCCTCAGCTCGCCTGCACGTTTCTCTGCTCGCCGGCGCGC
CCTTCCTGCTGCCTCACTCGGTCTTCGTCTCTGTCGCGCCGATCTGCGCTCGTCCGTGGC
CGTCGAACACGCCCAGCTCCTTACTCGCCACGGCCTTGGTCGTCGCATCGCTGTGTGCAG
CGGTGGCGTGGCGGGTATTGGTCGCGGGCATGGTCGGGGCGACGCAAGATCTGGGCACGC
CGTCATTTCATTATGCCTAGCGTCGTGCCTTTTATGCCAGTCATCGATTTCTTATTCACC
ACAACACCGTCATCCCCTGCCGTGCCCTGGATGTCGTGCTCGTTGTGGTCGGCTCTGGTG
GTCGGCATCGTCGACCGTCAATTCCGTCAATAGCCACGTTCATTCGTTATTGTTCAGTAC
TCCGCGAGAAAGAAATCTAGGGAAATCTGGGTGTTGAGCACCAATTTGAGCGCGGACGGT
CCGGCCCTGAGGCCGGACGGTCCGCGCGTGCGCAGAACAGATTAGGGTTCCGAGTTTTGT
GCTACGGTTGTTAGCTAAAATCATGGGATAAGCTCGGAAATTAGTTTGTAAAGGGTCCAG
CCCCCCTCCTCTATAAATAGAGAGGTATACGGCCGATTTGTAATCAACAATCGAATCAAT
ACAACTTCTATT
>Z27kG1_17341
CGTCTCCGTCGCTTCTCCTTCGCCGCTGCTGATACGCGGACCGAGGACCCAATCGCTGCT
GCTGCTGATGAACAAGGAAGAAAAACAGGAACATTCACTGAAGAGGACAAAATTGGATTT
GGGAGAACACACATCCAAATCTCCATTGCAGTCGTCCAGGTCCTTGCGCGCGCAGGCGAA
CTTGTCCACCCACAGCAGCCCACCGGGGCGGAGCACGCGGTCCCAGTCGAAGAGCACGAA
GTTGAAAGGGAAATGTGCCCTTGGGCCATTTCTAAGTATTTTGGTGATTAAGTGCCAACA
CAAGTGCTTAAATGTGAATCAATGCCCATAGATGAACAAAGTGCAAATCTTCAACAAAGG
TATGTTTCTAAGTCTTAGTATATGGGTTTTGTGTACTAATATATTTATCTAAGTGTAAGA
AACAGAAAGAAGAAGAAAAGAAAGGAAGTGGAGAGTGGCTGTGTGCAGCCAAAGGCTGTT
TCGGGCTGGGGCACCGGACTGTCCGGTGTGCACCGGACAGTGTCCGGTGCGCCAGACCAG
CGTGGAGCAAACCAGCCGCTCTCGGGTTTTTCTCCGGCGACTTCGGCTAAAATTCACCGG
ACTGTCCGGTGTGCACCGGACTGTCCGGTGAGCCAACGGTCGGCCGGGCCAACGGTCGAC
CGCGCGATCGGCGCGCGACACGTGGCCGAGCCAACGGTCAGAAAGGTACACCGGACTGTC
CGGTGTGCACCGGACATGTCCGGTGCGCCAACTGTGCGCAGATCTGCATCAGAAAGCAAC
GGTCGGATGAGCTTTTTATGGAAACAAATCGGGCACCGGACAGTGTCCGGTGTGCACCGG
ACTGTCCGGTGCGCCCGACGACAGAAGGCAAAGATAGCCTTCCAGATGTGTTCTCAACGG
CTCCTAGCTGCCTTGGGGCTATAAAAGGGACCCCTAGGCGCATGGAGGATGATACCAAGT
ATTCCAACAACCTTTCTAAGCACCAAGACATTGATCTAGCGCATTCGATTCATTGTGATA
GCATATAGAGCTCTTGTGGAGTTGTGTACTCTTTGAGTTGTGTTGCGAGCTCTTATTGCT
GCTTGTGTGCGTGTTGCTCTGATCTTTTGAAGTCTTGTGTGCGTTGCTCATTCCCTCCCT
TGCTCCGTGATTCTCTGTGAACATCTTTTGTAAGGGCGAGAGGCTCCAAGTTGTGGAGAT
TCTTCGCAAACGGGATTGAGAAAAGAAAAGCAAGAACACCGTGGTATTCAAGTTGATCAT
TGGATCACTTGAGAGGAGTTGAGTGCAACTCTCGTCCGTTGGGACGCCACAACGTGGAGT
AGGCAAGTTTTGTACTTGGCCGAACCACGGGAT
>Z27kG1_10871
GTTCAACAATTTACCCATTTCACGGTATGTCTCACAGGCATAGCGATCATGATTCTGATT
CGAGTGATAGTGAGGACGAAACACTTATGCTTGTCAATCTTCTTGTCCTCAACATAGAGG
CCAGACGCCAGCACCGAAGACGGTCCCGTTTGCCTCGCCGCGTTATTCACAAGGATCATT
TTGGTGGAGAAAATCTTATCCATCATCACTACTTCGCCCCGAACCCAGTGTATCCACCCC
ACGTCTTTCGTAGAAGGTACCCACTACTTGTTATTCGAATACTGTCGGGGACCATAATTA
GGGGTACCCTCAAGGCGCCTAATTCTCAGCTGGTAACCCCCATCAGCATAAAGCTGCAAA
GGCCTGATGGGCGCGATTAAGTCAGGGATCAGTCCACACGAGTGACTCGATCACGCTTCA
CCCGAGCCTAGCCTCGGCCAAAGGCAGCCGACCTCGAGAGACTTCCGTCTCGCCCGAGGC
CCCCTTTTTATGGCGGACACATCACCGGCTCGCCCAAGGCCTTGGCTTCGCTCAGAAGCA
ACCTTGACTAAATCACCACACCGACTGACCAAATTGCAGGGGCATTTAACGCAAAGGTGG
CCTGACACCTCTATCCTGACACGCGCCCCCGGCAGAGCCGAGGTGACCGCCGTCACTCCA
CCGCTCCACTGGCCAGTCTGACAGAAGGACAGCGCCGCCTGCGCCACTCCGACTGCAGTG
CCACTCGACAGAGTGAGTCTGACAGGCAGTCAGGCCTTGCCAAAGGCGCCACGGCGAACT
CCGCTCCGCCCGACCCCAGGGCTCGGACTCGGGCTAAGACCCGGAAGACGGCGAACTCCG
CCCCGCCCGACCCCAGGGCTCGGACTCGGGCTAAGACCCGGAAGACGGCGAACTCCGCTC
CACCCGACCCCAGGGCTCGGACTCGGGCTAAGACCCGGAAGACGGCGAACTCCGCTCCGC
CCGACCCCAGGGCTCGGACTCGGGCTAAGACCCGGAAGACGGCGAACTCCGCTCCGCCCG
ACCCCAGGGCTCGGACTCGGGCTAAGACCCGGAAGACGGCGAACTCCGCTCCGCCCGACC
CCAGGGCTCGGACTCGGGCTAAGACCCGGAAGATGACGAAACTCCGCCTCGCCCGACCCC
AGGGCTCGGACTCCGCCCTGGCCTCGGCCGAACGACTTCCGCCTCGCCCGACCCCTTGGC
TCGGGCTCGGCCACGGCAACAGAAGGCAGACTCAACCTCGGCTTCGGAGGAAACCCCACG
TCGCCCTGCCTAGGGCACAGACCGCCACGTCAACAGGAGGCGCCATCATCATCCCACCCC
GAATCGACTCGGGTCACGGAGAACAAGACCGACGTCTCATCCGGCCAGCTCCGCCAGAGA
GGCAATGATGGCACTCCACAAGCTCTATGACAACGGCGGCCCCCAGCTCTCTTACGGAAG
CAGGACAACGTCAGCAGGGACTCGACCGCTCCAACAGCTGTCCCTCCATCAGGCTCCGCC
GCACCTCCGACAGCCACGACATCACGCCAGCAGGGTGCCCAGATCTCTCCGGCTGCCACA
TTGGCATGTACCTAGGGCGCTAGCTCTCCCTCCGCTAGACACGTAGCACTCTGCTACATC
CCCATTGTACACCTGGATCCTCTCCTTACGACTATAAAAGGAAGGACCAGGGCCTTCTCA
GAAAAGGTTGGCCGCGCGGGACCGAGGACGGGACAGGCGCTCTCTTGGGGCCGCTCGCTT
CCCTCACCCGCGTGGACGCTTGTAACCCCCCTACTGCAAGCGCACCTGACCTGGGCGCGG
GACGAACACGAAGGCCGCGGGACTTCCACCTCTCTCACGCTCGGCTCCGGCCACCTCGCC
TCTCCCCCCTTCGCGCTCGCCCACGCGCTCGACCCATCTGGGCTGGGGCACGCAGCACAC
TCACTCGTCGGCTTAGGGACCCCCCTGTCTCGAAACGCCGACAGTTGGCGC
>Z27kG1_15879
GCACCCTTTCATCAGCCTGCCTGTCCACTGTTGGCTTGGTGACTTCCTCCGCTCCGCTCC
GCTCCCCTCCGCTCCCGAACGGTCGATCTTTGCATGGCAGCAGCAGCAGCTTCGTCAGCC
GCGTCCTCGCCGGCAAGGCCGCCTCGCCGAGGAGGGCCGTGCACGCCTCGGCGTACGACA
AGAACCTGGAGGACCAGGTGCGCCCGGCGTTCGTGCCGGACGATGTGATCGGCAGCGCCG
GGAGCCCCGACAAGTACTGGAGCCCCCACCCCAAGACCGGCGTCTTCGGCCCGGCGGCGG
TGGACCCCAAGCTGGCCGCTGGTGGCGCGCCGGACGCCGGCGCGGATGCTGCAGGAGGCA
CGGTGCTGGACCAGAAGGTGTGGTTCCGCCCGCTCGAGGACGTCGAGAAGCCGCCCCCCG
CCGCGTGAGCCGCGCGGCGCTGCTAGGCCAGCCCACACTGCTGCTCGCTCATAAAAAGGG
CGGCGGGAGAGCCTGGCAGTGGCAGGCACTCTGCTCGTGCTCGGCCGGGCTGGGCTCCCT
GCTTATATCACTGCAATATTATACTACTAGTAGTGGTGCTTGATAGCAGTGTGTGGCTGT
GCTAATACCAGTATAATACTGGTTCTACTATAATACAGTCGTATCAGGCATGGCGTGCAT
CAGGACTGGTTGTGATAGTAGCAACGTGATGCTCGTGCCTGTAATAAGAACAAGCAGGCG
ATGTGTGCCTGTGATGTACCGGTGTCGTCAGTGTTATAAGTACTTGGGTCAATGGTTTCT
GC
>Z27kG1_12682
CATCAAGCCCGGAAGCGTCAACACCGACCCCATCTTCCCCAGCAACAAGCTCACCGGCAC
CGACGTCGGGTACAGCTCATTCCTTTTGCATGACCCATCCATCTAGCAGTAGCAGTAGAG
TAGTAGTTGTTGACGCCTTTTCGGAGCGCCAAATACTCAAGAAGAACCGGCGGCGGTGCT
CTCTGGTCAGGCGCGGACGGTCCGCGGCCTGGGGCCGGACGGTCCGCGACCTGGCGCAGG
GGCTAGGTTTTCCTGCCTGACGTCCGGACGGTCCGCGCCCTGGGGCCGGACGGTCCGCGC
GTGCGCAGGGGCGGCGGAAGATCGCCGGCGACGCCTGGATCTCGCTCCCGGGAGGGACCC
CGTTGGGGAGGAGAGATCCTAGGAGTTGTCTAGGCTCGGGCCGGCCGACCTAGACTCCTC
TAATCGACGTAGAGTCGAGGAGAGGCGGAGAATTTGGGGATCGAGAGGCTAAACTAGAAC
TAGACTAGAACTACTCCTAATTGTACTAGAAATAAATGCGAATAGAAGTTGTATTGATTC
>Z27kG1_19999
CAAGTAAGTAATATTACTGTGTGATACATGCAGTGAAGTTTTTGGGCTCCGATGTATGTT
TATGACACTACCTTCCAATTATGTTGTCTGATGCAAGCTCGAACTCACTCTATTTAGCAC
TGATGTGGGGTGTTCAACCTTTTGCTAGATGGTCTCTATACTCTGTCCTTGGCTCATCTT
CATATCCATATATGTTGCCACGAGAGCCATTTATGATCTGCATTCGGCAGCACTAGGTTT
TTTTAAATGTCCCTGCTATCTTCTATTAGTTTACTTCATTGTGCTGAGTTGCTGATTCAC
ATGTCGCTGAATAATTCATATAAATCCTCTAGGTGTTCTTTTCGTTGTGTTGATAACTGT
GGTCTTTACTGATTTAATAAAGACTGCAGTAGGGAGACCAAGGCCAGACTTCTGGCGATG
CTTTCTGAAAGGGAAATAGGCTTACACCTTTTCCTAATTGATTTTGGTGGTTGAATTGTC
CAACACAAATAATTAGACTAACTAGTTTGCTCTAGATTATAAGTTTTACAGGTGCCAAAG
GTTCACAATTGACCAATAAAATGACCAAGAAAGGGTTCAACTAAAGAGAGCAAAAGACAA
CCGAAGGCTGCCTTGGTCTGGCGCACCGGACTGTCCGGTGTGCCACCGGACAGTGTCCGG
TGTACCAGGGAACTCAGCTCCAAACTCGTCACCTTCAGGAAAATCAGAGGCGCTCCGCTA
TAATTCACCGGACTGTCCGGTGTGCCAGCGGAGCAACGGCTACTTCAGCGCCAACGGTCG
ACTGCAACCGCATTCAATGCACTACAGTGCGCGCCAGAGTCAGAGCAGCGTCAGAAGGCG
CACCGGACAGTCTACAGTACTTGTCCGGTGCACCACCGGACAGCCAGAAGACCCCACCTG
TCAGAGCTCCAACGGTGAACCCTAACGGCCGGGTGACGTGGCTGGCGCACCGGACTGTCC
GGTGCGCCATGCGACAGCAGCCTCCACCAAACGACTAGTTTGGTGGTTGGGGCTATAAAT
ACCCCAACCACCCCACCATTCATTGCATCCAAGTTTTCAGACTTCTACACCTTACAAGAG
CTACAACATTCAATTCTAGACACAACCAAAGAGATCAAATTCTCTCCCAAGTCCGGAATC
ACTACAAATCAAATAGTGACTAGAGAGAGTGACATTTGTGTTCATTTGAGCTCTTGCGCT
TGGATTGCTTCTTTTCTTTCTCATTCTTTCTTGTGATCAACTCAATTGTAACCAAGGCAA
GAGACACCAATTGTGTGGTGGTCCTTGCGGGGACTTAGTGTCCCGTGTGATTGAGAAGAG
AAGCTCACTCGGTCTAAGTGACCGTTTGAGAGAGGGAAAGGGTTGAAAGAGACCCGGTCT
TTGTGACCACCTCAACGGGGAGTAGGTTTGCAAGAACCGAACCTCGGTAAAACAAAAAAA
GAAG
>Z27kG1_14084
CCCAGAGGTCCCCCCAATGTCGGAAGGGCGACGGGTTCACCCACACCCCCCGCTGGCGGA
TCCCCCCGCCGCCTGCCCGCCCGCGCGCCAAGAATTCCATTCACCTCCCCCCACGCTGCC
AGGAGCTCTGCCCGGCCCCCGGGTGCCGAACGACCACCAGGTTCACCCGTGTCTGCCGCC
GGCGGATGCCCCCCTCCCCCGGTGGCTAGGAGCTCCATTCGTGCTGCCGTCGTGTGCTGC
TGGGCGTCTCCCCCAATGGTGTTACAGCATGGGCATTAGAGCACTCAATGACGGACGGGG
AGCTACTCTGGCGCGCATCGTTCACCCCGGCAGTACCTATTCTGACGCGTATGGTAGGTG
GCCATCATGTTCCTCACGCAAGGGCAGGTGCAACTCGGGAGGTGCCTCACTACTGCATCT
ACGTCCACACGCTATCGGCCAATTTCACCTTCAAATCCATCTTCCCCCAACGCCAAATAC
CCAGTAAGGCTAGGCCACATCTCTATCATATATGAAAGCCGGTTTTGTCTGTCATACACT
TTCGTTATGAAAATGTGTGTAGCCTCCAAAAAAGCCCTTCACAGGCCTGATAAATCAAGG
ATTGATATTATGAGAGAAATAGGTGCCACAATTTCTAGTAGAATTTCTACATGTTCATGA
ATGATTTTATTGTTGCTAATGAATGTTGTAATAGATTGAGTATACTGCAATAGAGACAAC
GAAGGCAGATGGGTTTTTGCAGACTCAGACTCAAGTTTGATTGATTGCTATTTGCTACCA
ACAAAAAATAGCTACACACAGGTTCTGCGTTGCCTTGCATTCAAAGCATTTTTTATTTTA
TTGTAAAGAATTTGTTGTTATTTAAACTTGATAGGTCTTGACAAGAAAGTTCTATTGTAC
TTCATATTTGTATATATGATCAACATCTCTATGTGCAGTATGCTTGAGAATAGCTTTAAG
GCTGAGTAACAAGGTTTGAAGAAAGTTATTTCATTTTTAATTTTTTTTCCTGAACATATA
TTGTTTGATTCGTAATTTAGTTTACATGGTATTGAAAGGGAAATGTGCCCTTGGGCCATT
TCTAAGTATTTTGGTGATTAAGTGTCCAACACAAGTGCTTAAGCGATAAACTATGCCAAA
TTGTGGATAAGGTGCAAATCAATATAAAGGTATGATTATAGACTTAGTACATTGGTTTTT
GTGTACTAACATGTTTGTCTAAGTGCTAGAATCAGAGAAAATTCAATTGGAAAAGCTTGG
CTCGAAGCAGCCAAAAGTCTGCTCAGTCTGGGTGCACCGGACTGTCCGGTGGTGCACCGG
ACAGTGTCCGGTGCGCCAGGCTGGCTCTGGCGAACTGGCTGCTATCGGGACTTCGACGGC
GGTGTAAGGCTATAATTCACCGGACTGTCCGGTGGTGCACCGGACTGTCCGGTGAGCCAA
CAGTCGGCCAGGCCAACGGTCGGCCGCGTAATCCGCGCGCGACGCGTGGCAGAGCCAACG
GTCAGAAGGGGGCACCGGACTGTCCGGTGTGCACCGGACAGTGTCCGGTGCGACAACGGC
TCCAAAACACCAACGGTCGGCTTCGCCAAAGAAGGAAAGAAATCTGCACCGGACAGTGTC
CGATGGTGCATCGGACTCTCCGGTGCGCCAGGCGACAGAAGGCAAGAATTGCCTTCTTGA
AATGCTCTCAATGGCTCCTAGCTGCCTTGGGGCTATAAAAGGGACCCCTAGGCGCATGGA
GGAGTATACCAAGCATTCTCTAAGCATTCCTAAGCACCAAGACTTCGATTCCGCGCATTT
GATTCTTTGTGATAGCAACTAGAGCTCCATTTGAGTTGTGAACTCGCCGGGTTGTGTTGT
GAGCTCTTGTTGTGACTTGTGTGCGTGTTGGTACTCTGATTTCGTTTCTTGTGTGCGTTG
CTCATTGAAAGGGAAATGTGCCCTTGGGCCATTTCTAAGTATTTTGGTGATTTAGTGTCC
AACACAAGTGCCTAAGTGTTAAATGGTGGACAAAGTAC
>Z27kG1_18125
CGCGGACGACGCGATTCCACACCGCAAACCCTCCCTCCCTCCCTGGATTGATCGAGCTGC
TCGTCCACCTCCGCTCCGCCCCTCGCCTCGCCATTTCGTAGCTTGTTTCTTTTTCCCTTC
TCCCTCCCTTTCGGTTTCTGCTCGATTCATCAAATTAGTTTATTGGAGGGGAGGGAGACG
TTAGGTGGGCTGGGCGCCTCAGCGCCTGCGTGCTCCGCCTCGGGAGAAGCCGAGAAGGTC
AAAAGAAATCCCCACCACCAACGCAGGCGACTCCCGCAATCCACCATAGCTTCCTATTCT
CCCCGTCGCCAGACGCCCAGAGCCCCCCGCCCCCAGCTCGGAGCAAGCAATAAAAGGCAA
AGGTGCCGACTTTTCTGAACCGCTTGCCCTCCGTCCACGCCATATTGGTCGATTGCTCGA
TTCCTCGGTCGGGGGAGGGACCCCGGGCCCGGAGAAGTCAGCAAGAGATGTGCCCGCTGC
GGGTCATCCTCATCTTCCTCTCCGCCACCGTCGCGGGCTTCTTCCTCGTCAGGGGGCTCA
ACGCCGAGCCGGACCAGTTCGACGCCGACGCCGACGCCGACGAGTCGGGATCCCCCAGGG
CGCCCCTGCCTCTGCATTCCAAGGTTGGATCGGCTGTGAAAGCAGGGTTCTGGACGATGG
TGGACATGGCAAGCGGGCGTTACCTCTGGCGCACCCTTGTTGCACAGCCTGCGAATTCAG
AATCCGAGAAGGTCCGGTGACGAATGCTCGGTTGTTCGTAAATTGTCTCGTCCTGCGGAT
GGAGTGCCACATAGATAGACATAGGTGAAGGCTGGTGCAATCCTGTTGTATCTTCTTGTT
ACATACTCCCTCCGTTTCTTTTTATTTGTCGCTGGATAGTGCAAAATTACACTATCCAGC
GACAAATAAAAAGAAACGGAGGGAGTATTGGTATGATGGTGTTGGTGTGTAATATAGATG
TTACACGGGGGTCAATATATTGAAGTAAATTTGCAACATTGTTCATGTGTTGAGTTGAAC
CTTGTGTCGTGTAAAACTGGAAGTGGGTGTATTCTGGCCATGTGATCTGGGTCCAAGTTT
GCAGGTTTTGTCGTTCGGCTAAATCCCTTAAATGTGAGACTTGAAATATAGAATAAAAGC
GAAGCTGAGTACATGG
>Z27kG1_00656
CCCGTTCAGCTAAACCCTACCCGTCTCCGGCGCCGCTTAGATCCATCACAGACGACGCTC
GCCGGTCCTGAGGAGAGATGGCCGACCCGAACTCGCAGCCCCTCGCCGCCGCTACGGCGG
ATGTTTCTGCAACCTAACATCAAGCTGCGATGACCGCGCCGCAATCGCACCGAGGCGCTG
CGGTGGCGGCGGCGAAGCAGGGAGCATGCGCAAGCGCAACCATGGTTGTGCCGTCGTCCC
CGCAAGGCGCTCCCGGGTTCGCGGTGGTGTCTCAAGAGGCCGAGGACGTGGCGGCTTTAT
CGTCCCCTCTAGGTCCTCCCGGGTTTTGGGTGGTGCCTCAGCAGGTAGCGGTCGCGCCAC
AGCAAGGTGCTCCGGTAATGGCGCCGCCACAGGGTGCAACCATGGTGCCTCCGCAACAGC
AGCATTTCGCGCCTGAGATGGTGCCTGGCTCCTAGGAAGTCATGCACATGCTCGTTCAAG
CTACGCCCATGGGCATGATGATGGCCTCGATGCCCCTGCAAGCCCAGGCTATGGTTGATC
ACCAACCTGCTCAAGGTATGGCGCCATCCGTCCATGATGGAGGCGCAGCAAGCTCAACCT
GGACACACGACGCATGACGACACCACAACCTCTGCCACTCGGCCCTTCGTTGACGCAGCA
GCAGCCTTCACAAGCTGATACGATTATAATGGCACAACCGCCTCTGCCTTTCGGCCCTCC
ACCTGCAATGCTTCAGCAACAGCCTCCACATGGGAGTATGGGACCGCGATGATGGTGGCA
CAATCACTTCTCACTACCGGAATCGTGTTCTTTGCCGAGTGTCTAAGAAACTCGGTAAAA
GCTATTTTACACTCGGCAAAGTGTTTTTTTGCTGAATACTTTTTTCGGTTTGCCGAGTGT
CAAAAAACACTCGGCAAATTAAGAATCGAAAAAATAAAAAAAAACAGCAAAACATTTTTT
AAAATTCTAGGAACAACTCTCCAACACTGTCTATTATCAATTGCTCTATCATTTTTCACT
ATTATTTTGAATCAAAATTTATATGTTTTATAAATGATGAGATTCGAACTTTCAACCTCT
CTCTCTCGCGCATACACTCCTATACCACTACACTACTACACAAATTATGTCTATATTACG
ATTTCATTTCCCATGTACTATAACAAATCGAGAGTAATTTGACTATTTAAGGCACTAAAT
GAGTTCATTTAAAAATGTGACCAACTATAAAGTTGCATAACTTTTTGAGATCTACAAGTT
TTATTTTAATAGTTTCTACATCCGAGACCGTTTACAAAATTTGAATTTTAAATTTGAAAA
CTTCACACGAATTTTTCAAAGATAAGATGATTTCAAATCAAAAAAAATTGTCAACTACAG
AGTTTCATTATATTTCAAGACCTACAACTTTTATTTTGGTGGTTTTTTCATCCGAGATGG
TTTGAAAAATTCAAATTTCAAAATTCAAACATAGTTTTGTATAACAAGATGATTTCAAAA
CAAAACATTGTCAACTACAAAGTTTCATAACACTTCAATGCCTACAACTTTCATGTTGGT
GGTTGTTTCTTTCGAAGTCGTTTTCAAAATTCAAATTTTATTTTTTTAAATTCAGACGTA
GTTTTCGTTGACAATATGACTTCAAATATAAAAGTTGTCAACTATAAACTTCTATAACTT
CTTAAGATCTACAAAGTTTATTTTGGTTGTTTGGTCATTTGTTTATCTCACATGATGGTT
CTAACAATATGCACAAATTCTATACGCCTCTCTCGTAGTTTCATAAACTACGAGAGAGAT
ACGTTTTATGAACAAATTTATTTTTATTTTGTCATATGAAGAAATGTTCAATATATAAAT
TGTACATCATGATGAGTTATACAAATTTATAGTTGAAAACCTTTTCATTTGAATTAATTT
ACTATTTAAAAATGTGATTTTTAAATTGTTTTTGCCTAGTGTTGGAGAAAAAACACTCGG
CAAAGAGCTCTTTGCCGAGTGTTGTATTTGTGACACTCGCCAAAGAGCCTGCCAAGTGTC
AAAAAAAGACACTCGGCAAAGAAATTCTTTGCTGAGTGTCAAAAATAAAACACTCGGCAA
AAAGTTTCTTTGTCGAGTGTTTTCTTTTACCGAGGGTTTTTTGCGTGGCACTCGGCAAAT
AACTTCTTTGCCGAGTGCCCGAAAAAAGCACTCGGCAAAGAATATGACAATCGGCAAAGA
GCCAAATTATGCCCTCCATTAGTGATGCTGCAACACAATCCACAGGGCAACCAGGTGATG
GTGGCACAGCCGCAATTCGTTGCGTCTTGACCAATATGGTTTGTGATCAACTTCTAGTTA
TGCCTGATTACTATTTTATTTACGTGATATCAGTCCCATATGTATGATTAACAAAAGTTC
TACCATATATAGATGTATTCAAGCTGGTGTAGACTAGGACTAGATTTTTACATTTATTTG
TTGTATAAATCTAGAAGAATAGAAGATAAGCCATATCAAAACCATAGGCAGTGTCTGACT
GGCTTGTGTCATTTGTGCAAGACGACAGGAGCTTTTACGATTGAGGTTCTTATATGGGCT
GATTGGACCAGCTGCCCAGAAAACAAAAGCTCATCTCATATTTTGTCTGTTCTGTATTTT
CTTTCCTTTTCCCCCTTCCATCTTAGGACAGATATGCACTCAGCATAAGCATTTCATTAA
TTTTGAACCTGCAGTTCTCTCA
>Z27kG1_22910
GAACAAGCTTGGCACCCCGAGAGCCATCGAACACATCGAGAGGAATAGAGAGAAGGGAGA
CAGCGCCACCGTCGCTCTCTGCCCGCCGCCGTGGTTTCCCTCTGCGCCACCGTGCTGATT
CCAGTGGAAGTGCAATTGGGGTTCGTGGGAGCGCGCTGATCATCTGCGGCAAGCCTCTGG
GCGTGTCGGTCACCATGGTCAAGTAAATTCATCGCCGCCGCGGAGCCATCAGCTCGTCGC
CGGCCCATCTGGGTCCGTATTGGAGGATTGGGAGTTTCGCATGTGGCTGCTGAAGGTGTG
GGTGCCACAGGCGTGTGGGGTGATCGATCGGTGCGAGCGGAATTCGTCGTCGGCCATCTT
CCTCGACCGCAGTGCCGCACGCAACCGTGGCTAGCTACGTCGCAGCTCCTTCTCGCGTGA
GGTTACGAGCCACCTGAAGAGCAAGTTGGTACTTGGAATCTCAAGTCCCAGGTCAAGAAC
AGGTACCGCAGGATAAGGCGCATGGAGGATGCTGTGCGAGTTCGTGAGAGGTCTAGGTCG
TCGTCTCCCAGTCAACTTTGGGTTGCTGGACCGTTGCCTCCTTATAATGTAATTACTTAT
TTATTTTGTGTAGAACTGAAAGGGAAATGTGCCCTTGGGCCATTTCTAAGTATTTTGGTG
ATTTAGTGTCCAACACAAATGCCTAAGTATAAAATGGTGGATAAAGTACAAATAAAGGAT
AAAGGTATGTTTCTCAGACTTAGTACATTGTTTTAGAGACTAATGTATTGTGTCTAAGTG
CTGGAAACAGGAAAAATCGAATTGGAATGGTCTTGGCTCGAGCAGCCAAGACTCTGCCCA
GTCTGGGAGCATCGGACTGTCCGGTGGTGCACCGGACAGTGTCCGGTGCGCCAGGCTGGC
TCGAGCGAACTAGCCGCTCTTGGGAATTCACCGGCGACGTACGGCTATAGTTCACCGGAC
TGTCCGGTGTGCACCGGACTGTCCGGTGAGCCAACGGTCGGGCGGGCCAACGGTCGGCCG
CGCGATCTGCGCGGGACATGTGGTCGAGCTAACGGCTAGAAGGGGGCACCGGACTGTCCG
GTGCGCCAACGTCTCCCAAATCTACAACGGTCGGCTTCGCCATTTAAGGAAAGAAATCGG
GCACCGGACATTGTCCGGTGTGCACCGGACTGTCCGGTGCGCCAGGCGACAGAAGGCAAG
ATTTGCCTTCCTGGAATGCTCTCAACGGCTCCTAGCTGCCTTGGGGCTATAAAAGGGACC
CCTAGGCGCATGGAGGAGGACATCAAGCATTCTCAAAGCATTCCTAAGCACTAAGACATC
GATTCCGCGCCTTTGATTCTTTGCGATAGCAATTAGAGCTCTAGTTGAGTTGTGAACTCG
TTGAGTTGTGTTGTGAGCTCTTGTTGCGATTTGTGTGCGTGGTGTTGCTGTGATTTCTTG
TCTTGAGTGTGTTGCTTATCCCTCCATTACTCCGTGCTTCTTTGTGATCATCTAAGTGTA
AGGGCGAGAGGCTCCAAAGTGTGGAGATTCCTCGCAAACGGGATATAGTAAAGCAAGCAA
AACACCGTGGTATTCAAGTGGGTCTTTGGACCGCTTGAGAGGGGTTGATTGCAACCCTCG
TCCGTTGGGACGCCACAACGTGGAGTAGGCAAGCGTTGGTCTTGGCCGAACCACGGGATA
AAAAAAAAT
>Z27kG1_03013
CGAGAGCAAAAGATGGAAATGGAAATGGAGTCCACTTGGAAGACCCTGTTCCAGCGGAGG
GTGGTGTTGGCGGCCAAGCACTGCTACAACGTCCACGAGCGACTCCTCAAGGTGCTCGTG
CCCTTGAACGCCGACTTGCAGGACAGGCGCCGCTACCCGGGGCCCTTCGCGGAGGCGACG
CGGCGCGAGCTCGAGGGCGCCTCGATGGAGCTCGGCCTCGCCGTCGCCAGCATGGGCGCG
GCCCGCCACCTGGCGCTCCGGGGCGGCGCGCCGTGCCCGAGCGCGCCGTTCGACTCCGTG
GACGACCTCGCCGGGGACCCCGGCGTGTGAGGGCGCGCTGGAGAAGCTCGCGAACGCCGC
GGCGCTCGCCACCCGCGTACACGACGCCCTGGAGCTTGCCTGCGGCCACCTGCGCGCTGG
CGAGGTCCTGCTGGCTCTGGACGAGGCCGGCGACGGCGACGAGCAGAGCCCCAGCAGCGA
GCAGCTTATCGGCGTTATGGTGCTCTCGGAAGCGATGTTGAAGGCGGCGGACCTCGCCAC
GGAGACCGCCGAAGCGCGCGAGGCGGCGTTCGGCTTCATCGGCCGCCGCGTCAAGTGAGG
TCCTCCGGTGTCAGGAATCCGCAGGACTCGGTGGTTCGATTCGTCACCCGATCGCCTGTT
TGAGTTTAGTAATTCTTGGAATGGTGGAATAACGAACGTGCCTGTTTAGTAATTCTTGGA
ATAACGAATCGAACGTGACTTTTTTTTTGTTGTGATTTGGTAAAATCTTGGAATGATGAA
TGGTCCATCCACCATGTGCCTTGCGGCTAATGTGGGTATTTTTCC
>Z27kG1_14549
GTCCCATCCACCTTTACCGATTTCTCGTTTTGTTTTCTTGGTCCGTCCCAGCTGAGAGAG
TGTTGATCTCACCTTTGCTGGTGGTCTGGTCGGCGGCGATGGAGCCTCTGGAGGTGGCCA
TAACGATCATATTCGACGCGCTGCTGCTGGTGTTCATGGTGAAGCTCTTCTTCGCCATGT
TCCAGATGAAGCTCGTCGTCATCCTCTTCTACCTCGTCATCCTCCTCTTCGCCATGGCCT
TCTCCGGCCGGGCGCCCAGCAGCTTCTAGCTCGTAGCAGCTGGCAGAGAACTTTCTTCTC
CCCCCTCCCCCCCCCCCCCTCTTCCGTTTCTTCTCCTTTGGGGCTTGTTCGGTTCTACCC
CAATCCATATGGATTGAGGGGGATTGAAGGGGTTTTAATCCCTAGCAAGTCAAAATCTCT
CTCAATCCATATCAATCCCCTCCAATCCATATGGATTGAAAATAACCGAACAAGCCCTTG
GAGGGTAGATCGGAGGAGTCGTGCAGCAGTAGCACTACGTCCTGTGAAAAGAGTATCATC
TCGGTTTTTGTTTTGTTGTTGTTGAAGAGTATTTTTTTTTCTCTAGAAAAAAAAGGTGCG
CATGATCCGAGGCGCAAATTGCGTAAGCGTGAAGAGAGATCGTACGCTCAAAACACGTGA
ACTAGTCAATCTTGAGCTTCGATCTCCAGCCTTTCATACTTCTATTTCCATGTAATTTCG
TGACGTCCCTTGCTTTTTTGTTACACGGGTCTAGTTGTTCGGACTACTGTAGCTACAATT
CACTCTAGATAAAAAGTAGTAGAAGTTGATACGAATTAAAGTCAAACGAACTGCATGGTG
ATTTCGTGGATCACACAGTAGTGGTGCATATTAAAGGAGATGAAGACATTTGTTTTCTTG
GAAAAAAATTGGTTCTTGTTTGGGGTTAGTTGTAAAATAGTGTCTGTTGTTTTTTGACTG
GTATAAAAGGGGTTCCAACTTTTCCTAGAACCCTAGCTCTTGCCTTGTGGCCTCCATGAT
CAAAGAAGGTCCCGAAAGTGTGTCTTTATCGACTGCACGCTCACTGATTTGTGCAATACA
AAGGAGGGAAAAAAAGAAAAGAAAAGGAGCGTGGACTGTGGTACTGGTGGTGGGTATCAG
TCTATCATCAATTGCTCTTTTCTCGTCCGCATCGTATGTTGAGGTTGCCTTTTCTCATTA
TTCTATATATACACAATTGTTGTGTTGTGCTTTGT
>Z27kG1_14253
GACCAGCAGCGGTGCTAGCTAGTGCATGTGCATGAGCCAGCGCTCACCTCTTTTGTGCCG
AGCTCAACGGTCGTCTCCTCCAACGCGGAGCAGTCCTTGACGTCGAACTTCTTGAGCAGC
ATGATGGCGGAGATGGTGGACATGGGCGCCACGGTGAGGTCGTCCATCACCAGGTACGTC
ACCACCTCCTTCACGTACCCGCCGGCGCCCAGCCCCGCGGCCTCCTGCGCCCGCGCAAGC
GCCAGCTGCTTGCCGTGCGCGTCCCCGGGCGGCAGCCGCATCTCCATGGTCATCGGCTGC
CGGCACGCCGGGCACGGCAGGCCCGCCACGTCCGTCACGTTCGTCGGGTTCCCGCGGCAC
GGGGGCGCGTACGCGTTGCACCGGAAGAACCGCTGCGGCGGGGGAGGCGCCGGCGCCGGC
GGGACCGCGCCCTCGCCGAGCAGCAGCGGGAGCGCGGCGGAGGGCAGCGTCGAGGGGCTG
AGCAGCGCGTCGCGGTTGGGCGAGCTGGAGACGAAGAAGGCGTCGTCTAGGGCCAGCGCG
CCCGCGTAGAGCGAGCCCAGGGAGCCCGGCGCGGGCTCGCCGCGCTTGGCCAGTGCGCGC
GCCGCGAGGCCCGCGGGCACGCGCAGCAGGCCGATCAGGAAGTCCACCGCATCCTTGCGG
GCCTCCGCGTACAGCACGCGCCGCGAACGCCTGTCCACCAGCAGCTTCAGCTGCGGGCCG
CCAGCGGCCGGCGCCGGCTTCACGTCTGTAGCTGCCGTCATGGACGTCATTGCTGCGGCT
GGTGCTGGCCTGGCCGGGTCTGCTTGATGTTAAGAGCTGCAGAGCTTTCCTTGTCTTGTA
CGTGACCAGGGCCAAATTACTTATACTGTGCAGTGTGTCTGTCCGTGTCCGGTTGCGAAA
CTTGCCGTGGGAAGAGAAGAAATGCTGCTCGGTATGGAGGTGATCGGAGACGAAGGGAGG
CGGCTTGGTATATCTGCAGTTGAAGCTTGCTGCTTTCACCCGAGGGTTTGGTAACGTTGC
CGTAAGAATCTGGAATAAGGGCGTGTTCGGCAGGCTGCAAGCCGACACTGTTGCAGCTGT
TTGGACTGCTGCAGCTGCAATCCATAGAGAGAAAAATACTGTAGAAGCCGCAGCCGCAGC
CGGATTGCAGCCGCAGCAAGCCGCAGCGAACAAGCCGTAAGTCCTGACCTCCTCGTCCAT
GCAGAAGCTGAAAAATTAGATTAGTTGTACGTACCGTCCAGTTGCAGCGCAGAGTAAGAG
AACGGAGATCTGACGATTTATCAACTGGATTTGATTAATTACTCGCAAATAGCGATGAAT
AAATAGTGTGCCATTTTATCATTTCAC
>Z27kG1_20623
CCCCGCTGCTCTCGATTGCCCGCGCACCGAGTTTCCTGCCTGCTCGCTCCGCTGCTCTCC
TCGACTCCTCCTGCGTACCGACCGGTCCGAGGCACGCCGCGGCGAAGGCTCCGCCGGTCA
GGTCGTCGTTAGGTTGGTTGGTTGGGTCGCGGGCATGTCCACGGCGGTGGCGCGGCCGGC
GCACGGCGGATTCCGGCGGTCGGGGAGCGGGAAGCCGGATCCGGACGAGGCGGACAGGAT
GATGCAGAGCGCCAACGGGTACTTGGTCCAAGAAGAGGAGGAGGAAGAGCATGGCGATGA
GGCGGCGGCGAGGAGAGAGGATGAGGACGAGGCGGAGGCGGTGTCGGAGGCCTCGTCGAT
CGGGGCGGCGTTGTCCGACAGCTCCTCCTCTATCGGGGAGAACTCCGCATCCGACAAGGA
GGAGGAGGAGGAGGTGGAGAGCACGGCGCAGGGGCTCGGCATGATGGGGCTGGCCACGCT
CGAATCCTTGGATGATGCCCTGCATCCAAGTAAGCTGCTACTTCTCTGCTAATCCCTGGC
GTCGAGGACGGGGTCGTCCCAGATGGCGTCGGTGAAGTAGCGCGAGAAGTTTGTGTGGCA
GTACTCGGCCGCGGCGACGACCGCGGTGGTGGGCAGCTGCGTCTCCCAGAGCCGCCGCAC
GTCGAAGTCGAGGTATATCGTGCGCGGCACGCAGCGCGGGAGCAGGCCGTCGAGGTTGTT
CCGCGCGTAGTTGAGCGGCGCCTCAAGCGCGGCGCGCACGGACGCGGAGATGAGCCCGGC
GACCGCGTCAGCGCGGAACGGGTAGATCTCGAAGCTCAGGGACGGGAAGGAGGCCGCCAC
GACGGCCCGGAGCCCGGCGGCCACCGGCGCGCCGCTGCCCTCCGTGTCGAGCGTCATGGC
GATGTTGAAAGGGAAATGTGCCCTTGGGCCATTTCTAAGTGTTTTGGTGATTTAGTGTCC
AACACAAGTGCCTAAGTGTAAAGAGGTGGACAAATTATAAATCAAGGATAAAGGTATGTT
TCTCAGACTTAGTACATTGTTTTATGGACTAATGTATAGTGTCTAAGTGCTGGAAACAGG
AAAAATCCAATTGTAAATGTCTTGGCTCGAGCAGCCAAGACTCTGCTGAGTCTGGGAGCA
CCGGACTGTCCGGTGGTGCACCGGACAGTGTCCGGTGCGCCAGGCTGGTGCGAGCGAAGT
GGCCGCTCTCGGGAATTCACCGGCGACGTACGGCTATAATTCACTGGACTGTCCGGTGTG
CACTGTACTGTCCGGTGAGCCAACGGTCGGCCGCGCAATCTGCGCGGGACACGTGGCCGA
GCCAACAGCTAGAAGATGACACCGGACTGTCCGGTGTGCACCGGACATGTCCGGTGCGCC
AACGGCTCTCAGCCTGCCAACGGTCGGCTTCGCTATTTAAGGAAGGAAATCGGGCACCGG
ACAGTGTCCGGTGTGCACCGGACTGTCCGGTGCGCCAGTCGACAGAAGGCAAGATCAGCC
TTCCTAGATTGCTCTCAACGGCTCCTAGCTGCCTTTGGGCTATAAAAGGGACCCCTAGGC
GCATGGAGGATGACACCAAGCATTCCTACAACATCTCTAAGCACCAAGACCTCGATTCCG
CGCATTTGTTTCATTGTGATAGCATATAGAGCTCTAGTGGAGTTGTGAACTCATTGAGTT
GTGTTGCGAACTCTTGTTGCGACTTGTGTGCGTGTTGACACTCTGATTCTTGTGTCTTGT
GTGCATTGCTAATCCCTCCCTTGCTCTGTGCTTCTTTGTGGATTTCAAGTGTAAGGGCGA
GAGGCTCCAAGTTGTGGAGATTCCTCGCAAACGGGATTGAGAAAAGCAAGCAAAACACCG
TGGTATTCAAGTGGGTCTTTGGACCGCTTGAGAGGGGTTGATTGCAACCCTCGTCCGTTG
GGACGCCACAACGTGGAGTAGGCAAGCGTTGGTCTTGGCCGAACCACGGGATAACCACTG
TGCCATCTCTGTGATTGATCCTTGTTGGTTATTGTGTTTTGTTGAGGATTCCTCTCTAG
>Z27kG1_06519
GCCGTTCCGCGTTTGACCAACTCCCCCGCACCGTAACCCTAGCAGCAGATCGGCCATGGA
GAGCTGGGCGACCTGGGTGGGGACAAGCGTCACCTCCGCCTTCTTCGCCTCCCTCGAGCG
CTGCTCCTGCATCAACCTCTCCACCGACGACGACGACGACGACGAGGACCACGACGAGGC
CAAGGACCGGCCCCTCATCCTCGCCGCCGCCCCACGCCACGACTCCGCCGCCAAGCCCGA
TCCAGACTCCGCCGCCGAGGACCAGGACGACCAGAAGCAAGAGCAGCCGCCGCTGCCGCC
CGTATGAATCGAACCCGATTCCTTGCTTGTACTAGCTGCTACTGCTGTTATGTCGCCAAA
TAAAGTCGTGTGTGCGTGTGCAGTCAGTACTACTGCTCTGCTGCTACTATCCTAGTCCTA
GTATATTAGTATATTATACAGTCCTCTGTGAAATTTGAATCGACTCGAAAACCAAACCCC
ACCAACATGAGCTTGTTAATATTTGTCCTCCCGAATC
>Z27kG1_10823
CGCAACCATCACCTTGTGCTGCCCAGAGGAGGATGTCTGCTTCTCCCTCAACTGCGATGA
CCACCACCACCATGCATCTTCCGCACCAACGCCGTCGTCGTCGCCATCAGCCCGCGTCGC
GCTAGACGCTCATGTACTCGCCGAAGCTGCTCCACACCGAAGCTATCGCACGCCAGGAGC
TCGAGTCGTTGTCAGTCTATTCACCAGATCATCATCGTGCTCTTCACCGGCTAGGAGCAC
CCAGATGATGTTGGCGAACCCGAGGCATCCTACGAGCAGCAGCGCCCACTCAGGTGGCGC
GCCACCGTGGAGGTGGTCGCTGTCCTCGTCGACGACACCCCAGCCTCACCGTCGTGGTGC
CCCGCGCCCGCGCCGCCGCGTCTTTGGTTAGAGAGCCGGCTGTCCACGCTGTGCACCAGG
TACAGCACGCGGCTCCAGCACGGGGTCGCGGTGGGTGAGCCTCCCCAAGGGGTGGCAGGG
ATAACCTGGATCTAGGGTTTGGTGGTGGGAGAAGAAACTGAGGGGGAGAGAGACGTGGAT
GAGTGCGCAACTGGTTTCCTGGTTCAGCTTTTTTTCTCCCATACTCTGCCACGCGCCGAG
TGCAGCCATGCCCATAAGCGCGTGAAGCGCGGAGGAGCCTTCAATTTCTAGTGTTTTTTA
ATTTGAAGGTAGTCGTTAGGCTGATGGTCTTTCTAAGAAAGCCCTAGAAAGTTAGCAGGG
CCCGTTAACTTTCTAGAGACTGTATAAGTACACTAGAAAGTTGCTTAACTTTCGAGAGAC
GGTCGTAGAAAGTTAGCAGGGGACACTAACTTTTTACAAATGGTCGTAGGAAGTTACCAG
AGACGGCTAACTTCCTAGAGGAGGTCGTAGGAAGTTTGCAGTGACAACTAACTTTCTAGA
GGAGGCCGTAGAAAGTTAGCGGCTCGTTTAAGCGCGCTCGTTGGTGAAAGGGAAATGTGC
CATTGGATCATTTGTATAAGTGTTTTGGTGATTAGGTGCCCAACACATATTGATTTAGTT
CTTATGTGCCAAATAAGTGAGAAGTGCAAATCGAAGAAAAAGGTATGTATTCGGCCCTAG
TAAATTGTTTTTCAGTACTAACATGTTTATCTAAGTATTAGAAACAGTGCCAATAAAAGA
AGAAAAGAATCGGAGAAGATACGGCTCAGGACAGCCAAAACCAGCACCAGCCTGCCACAC
CGGACTGTCCGGTGCACCAGGCTGGCTCGGCGGCGAACTGGCCGCTCTCGGGAATCGGCA
GGCCGACGTGGCTAAAAATCACCGGACTGTTCGGTGAGTCTTCAGCGCCCGCGCCCAAGT
ACATCGGCGACGAACTCGTCGCTCTCGGGAAATCGCCAAGGACACTGCGGCTAAAATTCA
CCGGACTGTCCGGTGGTTCACCGGACTGTCCGGAGAGTCAGAGCCGCCCGAGCCAACGGT
TACCAGCGCAATCAGCGGGCGACACGTGGCACACACCAACGGTCGGTTAGGCACACCGGA
CTGTCCAGTGTGCACCGGACAGTGTCCGGTGCGCCAACGGGACCGCCGGCCCAACGGTCG
GATGCGCTAGATAAGGAAGGGGATCGAGCACCGGACTGCTACAGGACCTGTCCGGTGGTG
CACCAGACTGTCCGGTGCACCACTCGACAGAAGGCAAGATTTGCCTTCCAAGTTGATCTC
CAACGGCTCCTAGCTGCCTTGGGGCTATAAAAGGGACCCCTAGGCGCATGGAGCAGTACA
CCAAGCATTCACTAAGCATCCCAAGACTCCCAGACTCCGCCTCCACGCATTTGATCGATT
GTGTTAGTGATTTGAGCTCCGTTTGAGTTGTGAACTCTCTCTGTTGTGTTTCGAGCTCAA
ATCTTGGCTTGTGTGCGTGTGTGTGCTGCGGATTTGAGTCTTGCGTGTGTTACTCTCCCT
CACTTTCTAATGTGCTTCTCTTGTGATAAACTTGTAAGAGCGAGAGGCTCCAATCTGTGG
AGATTCCTCACAAACAGGAGAAATATTACTAAGGAAGATAGTCATGGTATTCAAGTTGAT
TATTGGATC
>Z27kG1_15975
CGCGTTCTCCCTCGCTACCACGCTTGCGTGAATGCCCTCACCGCCTCTCCCCGTGCTCGC
CCAAATCACCGCCTCTCCCTCCCTGTCGCCCCTGCGCCACGGTGGTTCACGCCTTTGAAG
TCACCTCACTCATCCTGCCGATGCAGTCACCCACACCGCCTCCTCCCCTCCGCTCAAGCC
GCACCGCGATAGCTACACGCCGCGACATCAGCTGCCAGCAGCGCCCCCCCTAACAACGTC
GCGGCGTCCTCGTGGGCTAACCCCCTCCATCACTTCTTCTCGCCGGGAGCTCCATCCACC
TTCTCCAGCACCCCCACCCCCGCTCAAATGGTGTCAGAAGGTACGGGAACCAATGGGTTT
GAAGGCTGTTCTTATGGAATATAATGAGCTAGCCATTAAACCACGGAAGGGCTGAGAGAA
AATTGGGAGGTGGAAGAGATGCGCTCACCAATCATCTCTGCGAGAGAAAGCAGTGCGCAG
CCACATGGGCCCAGCAATAGCAGCGTCACATGGTGGTGGCCATCGTCACGTCGAGCTAGA
GATGTCAATGGGTAATTCCCCATCGGGTTATAGCATCCCAGACCCATCCCCATCATGTTT
GATACATCCCCATACCCATACCCATACCCATCATGGGTACAAAACTCATCCCATACCCAT
CTCCATTCGGGTTTCGGGTCCCCAATGGGTCCCCATCCCCAATTAAGGAATAACTAGGTA
CTAACATCTAGCACAAACTATCCAGATTTCATACATCACCACATCGGCAAGCACTCATCC
ACGAACTATTGTCCATTCATCCATTCATCAGAAGAGAAATCAGTACTTGGGACCAATATA
AGAAATGGAGTCTGCCGGGTTTGATGGCCGACTCGGCCTCAACTCATTCATACAAACAGG
ACATGTGTACGCATATGAAATAACCATGGGTAATCGGGTTCGGATTATTGCTTCCCAAAC
CCATACCCGTTTACCCAATGGGTGGAGATTTTGTCCCATATCCATACCCATGGGGACAAT
TTTTGTCCCATACCCGTACCCTAATAGGGGAATTCCCCATGGGTTATCGGGTATCGGGTC
CCCATTGACATCTCTACGTCGAGCTCTCCCTCTCCACCAACTAACAGTTCCTGACAGTGG
AGCAGAAATTCATTAAGAGCATATAGGGATTCACAAGTGATTTTGAGCCCAACAATCTCG
CTGCCACCGATACTCCTGGTTCGTATATTTGGTTACTCAAAACATGAGATGATCCTCTGA
AGTAGAAAGGGAAACACTGAATACGCTCTTGCTGAAATATTCTATAGAAAGACACAATTC
CATTTTGGCAGATGCAAGTGAAAGATCTACAGGAAATTGGGGTAGCATATAACCGCCGCA
AGGGAAAATATGGTGTAGCAGATGAGGATATAATCTTATATGGTCAATGTGTTTGAATTG
GTCCAACCATTGATATTGCTTCACGGTTGCTAGACTTGAGAGTCGCGGTTTTGCATAGTC
CTATATTTTATCTGCACTAAGAGTAATATATACAGCCAAGCAGACGTTTGGTTTAACATT
TACAAGGTATGTTTGGTACTTTTGTTTTTTTGGAATTAATGGTTGTCCGATGCTTGTC
>Z27kG1_13282
GGGGTACCCTCAAGACGCCTAATTCTCAGCTGGTAACCCCCATCAGCATAAAGCTGCAAA
GGCCTGATGGGTACGATTAAGTCAGGGATCAGTCCACACGAGTGACTCGATCACGCTTCA
CCCGAGCCTAGCCTCGGCCAAGGGCAGCCGACCTCGAGAGACTTCTGTCTCGCCCGAGGC
CCCCCTTTTTACGGCGGACACATCACCGGCTCGCCCGAGGCCTTGGCTTCGCTCAGAAGC
AACCTTGACTAAATCGCCACACCGACTGACCAAATTGCAGGAGCATTTAACGCAAAGGTG
GCCTGACCTCTTTATCCTGACACGCGCCCCCGGCAGAGCCGAAGTGACCGCCGTCACTCC
ACCGCTCCACTGACCAGTCTGACAGAAGGACAGCGCCGCCTGCGCCACTTCGACTGCAGT
GCCACTCGACAGAGTGAGTCTGACAGGCAGTCAGGCCTTGCCAAAGGCGCCACGGCGAAC
TCCGCTCCGCCCGACCCCAGGGCTCGGACTCGGGCTAAGACCCGGAAGACGGCGAACTCC
GCTCCGCCCGACCCCAGGGCTCGGACTCGGGCTAAGACCCGGAAGACGGCGAACTCCGCT
CCGCCCGACCCCAGGGCTCGGACTCGGGCTAAGACCCGGAAGACGACGAAACTCCGCCTC
GCCCGACCCCAGGGCTCGGACTCGGGCTAAGACCCGGAAGACGACGAAACTCCGCCTCGC
CCGACCCCAGGGCTCGGACTCCGCCCTGGCCTCGGCCGAACGACTTCCGCCTCGCCCGAC
CCCATGGCTCGGGCTCGGCCTCGGCAACAGAGGACAGACTCAACCTCGGCTTCGGAGGAG
CCCCCACGTCACCCTGCCTAGGGCACAGACCCGCCACGTCAACAGGAAGCGCCATCATCA
TCCTACCCCGAATCGACTCGGGTCACGGAGAACAAGACCGGCGTCCCATCCGGCCTGCTC
CGCCGGATGGGCAATAATGGCGCTCCACAAACTCTATGACGACGGCGGCCCCCAGCTCTC
TTACGGAAGCAGGACGACGTCAGCAGGGACTCGACCGCTCCAACAACTGTCCCTCCGCCA
GGCTCCGTCGCACCTCCGACAGCCACGACATCACGCCAGCAAGGTGCCAAGATCTCTCCG
GCTGCCACATTGGCATGTACCTAGGGCGCTAGCTCTCCCTCCGCTAGACACGTAGCACTC
TGCTACACCCCCCATTGTACACCTCGATCCTCTCCTTACGACTATAAAAGGGAGGACCAG
GGCCTTCTTAGAGGAGGTTGGCCGCGCGGGACCGAGGACGGGACAGGCGCTCTCTTGGGG
CCGCCCGCTTCCCTCACCCGCGTGGACGCTTGTAACCCCCCTACTGCAAGCGCACCTGAC
CTGGGCGCGGGACGAACACGAAGGCCGCGGGACTTCCACCTC
>Z27kG1_17327
CATTTCAACCTCTCTCCCTCGGCCTCGCCGGCGGCACAGCGCAGCGCTTCCACTGTTGGG
TGTGGTGGATTTCCTCCGCCCCCGAACGATCGATCTTTTGCATGGCAGCAGCGGCTAGCT
CCAAGGGGCGGGCGATCGCTGGGAGCTTCGTCAGCCGCGTCCTGGCCGGCAAGGCCGCCT
CCCCGAGGTACTGGGACGACGGCAACACGAACGCGGTTTCGCCCCGTGGTTCATTCTCTT
TCGGTTTGCTCGTCTGTGCTAGTAGAACTACTGTGTTTTTTTTTAGGATGCGCGTTCTTG
TTAAGTTGGTCCAATCCAAGTTCCTGTGGTAGTTGCAGCAGAGCAGAGCGATTTGCTTGC
TTGCTTCTTAGCTCTGTGGATGACTCTGATTCTCAATGTGTGTGCTGCTGCTGGTGGCAA
GATTTTGCTCGGCAGAAAATCTACTGGAATTTGCCAACTGTAGGAGGAGGAGCTACTATT
ATCTTCTCTCCCATGGTCTACGACTACGACTCTACGTAGAGTCGTAGACATGGCAACTGT
CTGCTTTGGGACCATCACCAGCTTGTTTAATCCACTTTCCTAGTTCTTTTCGGGCGTTTT
GCGAGTACCACACACAGTAGATTTTGATTTTCTGCCCACTTCAAACTGTCAAATCTGCAA
GACTCGCATGGTAGCCGCGGAGAGAGAGAGAGGAAGTGCACATCCTCAAACTGGAGGCAC
GCAGGACGTGCACGTCCTCAAAGCCAAGCCACGCCGGGGCCTGATGGGTCTGGTACTCTG
GTGCGCGGCAGTTGTCGTCCATCCACCCTCTGCTCTGCCAACTGCCATGGCTCGATGACG
GTGGGGTCGGGACCAGGCGTGGTACGGTAAGCTATGGAGTGCGACGGAACGGAGGTCCAC
CTGGCTGGCCTGTGGGCTGTGACCTCGCAATTATCCTCGGCCCCCACCCACGTGTCCTCT
TCTGCTGCAGGTTGGCCCAGGCATTATTAGCAATCCGGGTTTCATGCGCCCGCCCATGTG
CAGCCGTACCCGTGCGCGGAACCTGATCCTGACGTGTACTCCTAGCAACGATTTTGTTGG
GTCCTATCGATTCTTGAGAAAAAAGAAGGAACATCACTTCCAGCTCTTGTTGCGTTTGCT
CACCGCCCCTCATTGCATTGCATCGCGTGTTTCGTTCCGTAACGCAGGAGGGCCGTGCAC
GCCTCGTCGTACGACAAGAACCCGGAGGAGCAGGTGCGCCCGGCGTTCGTGCCGGACGAT
GTGATCGGCGGCGCGGGGAGCCCCGACAAGTACTGGAGCCCCCACCCCAAGACCGGCGTG
TTCGGCCCGGCGGCGGTGGACACCAACCAGCTGGGCGTCGCCGCTGACGCTGCCGCCGCG
AATGCGGCTGCAGCAGGAGGCACGGTGCTGGACCAGAAGGTGTGGTTCCGCCCGCTCGAG
GACGTCGAGAAGCCGCCCCCCGTCGCCTGAACCGCGCCACGCCCACGCGACGCGACGCTG
CCAGCCCACACTGCTGATACAAGGGCGGCGGCCGGGAGGGAGAGTCCTGGCAACGTCATG
CTCGTGCCTGTAATAAGAACAAGCAGGAGATGTGTGTGCCTGTGATGTACCGGTGTCGTT
ATCAGCGTTATACAAGTACTTGCGGTTCATAT
>Z27kG1_18812
GACTTCACTCGTGACGCTTTAGGGGCGCGAGTGGGGGGTCTACCTTTAAAAAGGGGTCGA
TCCCCCGGGCAGTAGGCATGCCTCGCTGCTCTTGCGACCACCGCGTCCTTTCGCCTTCCG
GGCCTCCAGATGGGGTGCGCTGGTGTTCTCCGGAGGGGTCCGCGTCAAGGTCGTCTCTTC
CGGTGACTTTACCGTCGGAGAGCGGGCGCCCGTGGTGGTGCCGCCGATCTTGTCTTCTTC
CTGCCGCCATTGCAGGAGTGCAACCCCATGGGGGTTGGCATCCTTTCACTGCCCTTCGGC
TTCAAGGATTTTCATCATGCAGCCCGGCTGCAGTCCCCCGCCGGTGGTCACCCAGAAGGA
TGACCACCAACTTCGTGGTGGGGAGAAGCAAGCCGGGCTGCGGCTTCCCTCCTGCCCTCA
GCTTCAAGGATGTTCATCATCCTCGCTGGGGCGGAAGGCACGTCGAGCTGGGGTTCTGCC
TCCCGCGTGGGCCAGTGGCCCGCTTCTTCCTCTAGCATTCAGGGGAGGAGAGGGGTTCAC
CAGCCACGCGAAGGAGGCGAACTTCGGCTACGCGAGGCCGGCCAGGTGTAGGCACTGACA
GCTGCCGCGTGCCTAGCTCTTGGCCTGTGGGTGTCCCTGTCGCCGCCTCCGACGCTGCCT
CCTGCCGTTTGGTCGGGGCGTGGCTGTCCGTCCACCACACGGGCGACGGTCGCGCCGTGT
GCGGGTCTACCACATCCACGGCTTCTCCCACGTCGCCGGCCGTACGGGGGGACCGTCCAA
GACGCCGTACGCTGCGGGAGTGGCGGTGGTGTTCTTGAATGGTTTTATCCTCACTCCGTG
GGAGGACGGGAGCGAGGGCTTCTTGTGCGGGGGTGGCCGTGGTCGTCGGTGCTGAGGTGG
TGGCTGCCGCTAGTGAGGCTGCCCCTTGCAGAGGTGGTTGCCTCTGCTGCCGGGACCATC
AGGGCCACCTATCGCTGAGTCCCTGACTCTTTGGCTTTAATGGCCTTGCTGCTCCCCCTC
CGTAGGAGGGCGAGGGCGAGGCCCTATTCGTAGCAGCGCTTGCCCTGAGGCGATCGCTGC
TGCTGTCTGGGCGCCCGGGGCGGAGGTCGTTGTCGCTGCTGGTGCAGAGGTGGTCGCCGC
CGCTGGTGAGGCAGCCCGGAGCCAGCTTCCATCACGACTCTTGTTGGTGCAGCGTAGTCC
ATTCCTGCAGAGATGGAGCTGGGGTCCCGCTTGTAAGGGAGTGTAATGACATCTGCTTGA
GAGCAAAATGTAATAACATATGTATGCAGGGTTTTAGCCTGGG
>Z27kG1_07381
CGCGTGCACAGGACCACGCCCTCCCTGCTCCATCTTCCCATCGCTCGCTCCTCAAGTTCC
TAGCGCCCAGCTGAATTCCCCTGCGCGCGCCCTATCTTCCACCATGTGCCCTGCTCGCCC
ATGGCGCCAGCCACAGCTCGGAGCTCCCTCTGCATCCCCAGGCCTGCGCCTGCTGCTTGC
CCCAGCTTGGAGCTCGCTCGACCTCCAGCTCCGGCGCCCGGCTGAGCTCCCTGGCTGCCG
CGCCCTGCTCTCTTTTGCTGCTCACCGGTGCTCCAGCTCGCGGCGCCCCTGCTTTTCTCT
CTCCTCCTCTACTCCCGCCATGGCGCGCGTCTCTGCTCCCTCCCCCACGGCGTGCCCCTC
AAGCTCGTCCAGGCCGCGACCTCGTCGTGGACCTTCCTCGCCGGCGCTCCTCCCTGCTCA
GCTCTCCAGCGCGCGCCCCATCTCGCTGCGCTCGGCCCCCAGCTCGGTCTTCCTCGGTCG
CGCTCGCTCTGGTCGTGGACACCGTCGAGCTCAGGGCCCTGCTCGCCGTATGTCCACGCA
TCATGCGTGGAGCAATGGGGGAAATCTATAGCCTAACAGCTTGTTCGCTGCGGCTTGCTG
CGGCTGCAATCCGGCTGCGGCTGCGGCTTCTACAGTATTTTTCTCTCTATGGATTGCAGC
TGCAGCAGTCCAAACAGCTGCAACAGTGTCGGCTTGCAGCCTGCCGAACACGCCCTAAGC
CTTGGTCAATGTCTGTGTGGATTTGGGAAAGAAGACGGAGATATGGTTGTAGAAGACAGT
GAAGTCGGCTTGTGTCGCACGTCTGGTGCTCGACGAAAAGCTCAAACATGAGACCGTCAT
CGATTCGGTTGTCGTCCATCTCACCAACATATTTTATCCGTCGTGGTTTAGCTCGCCATG
GGCCTGCTCATTGTCCCTATTTTGCCTTCCCCAAGAAGCCACGTGGATGGCCTTGCCCTC
GCCATCATCGTTCGGTCACCTCGCCTTAATGCCAGCCCCTATATGATGCCTCCGACTTGT
GTTCACGCCGACAAAAGAATCCCAAGAGGATGTGGAGAAGCAAGCCCCTGGTCGATGCCC
CCAAGTGCTCAGCGAAAGGCCTGAACAAGGATCATCGTCATTTTTGCGAAGTTCTAGTAC
TATGGAGAGATTCCAAGAATTGTGGATTGAGGAGAAAGTGAAGCTCAGTTCAATACTCGT
CTGGTGTTTGATCGAAGACTTCAATCGGAGACTGTCGTCGTTCTCGCAAATATTGAGTCA
AGTTAATTATGGTGAGCCGATTCAGTATTTTTACTATTGATTTTATGATCGGGAAATAAG
ACGCTTAGTTTGCGTATGAAGTTTAAGTTAGAAATACCAGTGATGCGAGGTGTGCTTCGA
TGAGTTTAGTTGCCGAGTATATTCGAACTAGTTCTATTTTGCAGAGTGTAGTGTCTCGGT
GACGCGTAGGTTAAGTTTAGTATTTTAAGCAATTATCGATAAGTCTGTCGATGCTAATTG
TGTTCAGTGCGCGTATGATGAAATCGATGTCCTGTGCTAGTAGTTAGTATCATCTATGTT
TGTGATCGATAATGTTGGAGTCGGATATTGATTAGTTAGATTGATAGCTATGAATAAATA
GTTGTTATCTG
>Z27kG1_03224
GCTTTAAAGCGCAGCAGGAAGAGAGTCAGAAATGCTCTTCACACGGAACTGCCATACCTA
ACCGCGACAGAATTTTCATCTAATCAAGAGAACGAATCATCCATTGCAAATACTTCTGAG
ATTGGATGTACTGACAAAGCGGTTTCAGAAGCTCATGTGGCACGATGGAGGTCTCTGTTT
GTTCAGATGGACAAAACACTTCAGGAGGAAGGGAAACAGCTGGTGAGTTTACTGATCGGG
TTAGTTTGTGTTATAGGAAAGGAGCACACTATCTGTCATTGTTCGTGTTGGTATATTGCT
CTATTCATATTCGGCCTGATTGGTTGTCCGCTTGGCCGCATCCAGGCTCGTCACGCGCGT
TGACCGCATGCATGCATATGATTGGTGACCTGCACCGGCCGAGCGTAGTCTGCATGCGCG
AGTACAACCTAGTTATTTTCCACCACTTCCACCTGCACACGCAGAGATGCTAGGAGAGAG
CTTCGCTGGTCACCCAGGCCGACGCGAGCCTGATTCCCACGAACACATCAACCAATCACG
CAGATTGTTTGTATAAGATGCATTGTGTTTATGCTCATAGAGTAGGTATATACAGTACCT
GACTTCTTAATGCTTGTTGCAGGAGAACAAGTTGAAGCAAGTGCAAGAAATGCAATTGAA
TTGTGATAAAGGCCTCAAACACATGACCTGTGAAGCTCCTCTGCTAGGACCTATGGCTGA
ACTATGGTTAGTTCACTTAGTTGTTTACTTTCTCTTTTTTGACCCATTCCACTTAATGAT
TGAGCAAGTGTCTAACTGAAGTATGCCAATCTGTCTCTTCAGGAAGCTGAAGAACCCAAA
TATTTCCGAGAGCGAGTGGGCGGTGCAAGCCGCTGCCGCATCGATCTACTCGACCTGCAA
CATGGTCATGAGAACGGAGAACGTGCCTTGCTTTTGATACCACACTTGTACTTTAGTTTT
TTGCTTTGGGCGTGTTCGGCTGGCTACAAGCCGACACTGTTGCAGCTGTTTGGATTGCTG
CAGCTGCAATCCATAGAGAGAAAAATACTGTAGAAGCCGCAGCCGCAGCCGGATTGCAGC
CGCAGCAAGCCGCAGCGAACAAGCTTACCTCAAACCAGGTCTTCTTTCTTACCTTTACCC
TATGTGAATCGTGATCCCTTGTCCATTACAGTAGTGGCGACTGGCGAGTGATGTAACAAG
AACAAACTTGTGATGTATGTTATCCCGAGCCTACAATTTCACAGGCACATG
>Z27kG1_21663
TTCATGGCAACTCTCTTCCCCCCCCCCCACACACCCACTCCATGTTCCACACAAGCACAC
ACTAGCACAAGGATCGTTCGGTCGTTCTTCGATCGTTCGTCCCTCTGTTCTTAGTTTGTT
CGTTCGTTCGTCCGATCGTTCATGGTTCGTTCGTCCGTTCGTCCGATCGTTCGATCGTTC
GTCCGTTCGTTCGTCCAAATAATCTTTTTCATGCCGTTATGCTGCCGAAATTCCGATCAT
TCGTTCGTCCGATCGTTTGATCGTTCGTCCGATCGTTCATGGTTCGTTCGTCCGTTCATC
CGATCGTTCGATCGTTCGTCCGTTCGTTCGTCCAAATAATCTTTTTCCTGCCGTTATGCT
GCCGAAATTCCGATCGTTCGTTCGTTCGTTCGATCATTCGATCGTTCATCGTTCGTTCAT
AGTTCATATCCATCGTTCATCGTTCGTTCATACGAACTATTCACCATCACTATTTACCGT
TACTATTTACCGTTACTATTTACCGTTACTTTTATCGTTACTTTTTACCGTTACTTTTTA
CCATTACTATTCACCGTTACTTTTTACCGTTACTTTTTACCGTTACTATTTACCATTACT
TTTTACCGTTACTATTTACCGTTACTTTTTACCGTTACTTTTTACCGTTACTGTTTACTG
TTACTTTTTACCGTTACTTTTTACCGTTACTATTTACCGTTACTTTTTACCGTTACTATT
TACCGTTAGTATTCACCGTTACTATTCATCGATCATCCGATCACCCCAAATTTCAACTAC
TCATCCATCATGCTGTCCAGTCCACCTAAGACCAGCCAGACCCATATTCCAGTTTTACAA
ACTCCGGTGACTGTGATTTTCCTTCCAGTGGGAACTTCCCATCTGGTCACCCATCCTAGG
TTTCTCCAAGTTGAGCACGCTTAACTTGAGATTCCTTCGAACCAGGCTTCCAAACTCAGA
TTCCAATAATTCTCGTTTCTAAATTCTTATCGAATTATTCCCTATCCAACCATGTCATCC
CATAAGCATGGTTCATAATCCAGAAAACTCCTAAAATACTCTTATCCCATATTCTGCCTA
TAATCTCTCTGTTCAGACTAAGTCAGACAATTCATTCGTCACTATTCTCACCAACAGTGA
ACTTCACTGTGCTACACCACATACACCCAGCTATAAATACACCCAGCTACCCTCTCCCTC
TCCACACACACTCAACACCCTCAGCCAAGGCAAACGTGAAAGGGAAATGTGCCCTTGGGC
CATTTCTAAGTATTTTGGTGATTGAGTGCCAACACAAGTGCTTAAATGTGAATCTATACC
CGTGGATGGACAAAGTGCAAATCAAGAGTAAAGGTATGTTTCTAAGCCTTAGTACATTGT
TTTGAAGACTAATGTATTGTGTCTAAGTGCTTGAAACAGGAGAAATCGAGTCAGAGAAAA
GTTGGCTGTGTACAGCCAAAAGGCTATTCGGTCTGGAGCACCGGACTGTCCGGTGGTGCA
CCGGACAGTGTCCGGTGCGCCAGACTGACTCGGGCGAACTGGCCGCTCTCGGGAATTTAC
CGGCGACGTACGGCTATAATTCACCGGACTGTCCGGTGTGCACCGGACTGTCCGGTGAGC
CAACGGTCGGCCGGGCCAACGGTCGGCCGCGCGATCTGCGCGGTACACGTGGCCGAGCCA
ACGGCTAGAAGGGGGCACCGGACTGTCCGGTGTGCACCGGACATGTCCGGTGCGCCAACG
GCTCCAAGGCCGCCAACGGTCGGCTTCGCTATTTAAGGAAGGAAATCGGACACCGGACAG
TGTCCGGTGTGCACCGGACTGTCCGGTGCGCCCGTGCTCAACGGCTCCTAGCTGCCTTGG
GGCTATAAAAGGGACCCCTAGACGCATGGAGGAGAAGACCAAGCAACCTTAGAGCATTCT
TGATCATCCACACTCAGTCTTTGCGCATTCGTTTGTCATTATCAGTGATTCGAGCTCCGT
TCTAGTGAGAACTTTGAGATAGTCTTTTGAGCTCGATTCTTGGCCGTGTGTGTGCGCATT
TTGCTGTGGATTTGTGTGTGTTGCTTCCCTCCCTTACTTCGTGCTTCTTTGTGAACTTTA
AGTGTAAGGGCGAGAGACTCCAATTTGTGGAGATTCCTCGCAAGTGGGATAAAGATAAGC
AAAGC
>Z27kG1_19002
CCCTTGGCTGGACGCCCCCTCCCCCTATGGCAGCCATCATCCATTGCTTCCTCCCCCAAG
ATCTTCCCCTACGCAGCAAGGATCGAGAAAAGGAGGGGCACGTTGAATTGAAGAGGAAGA
GAGGATCAAGGAGATGTTCTTCCCCATCTCTTCTTGAAGATATCTTGGGGAAACCCTAGG
TGGCTACACTCCAGATCATGTCTAGTACATTTCTTCTTCTTCGATGAAGGTGCTTGTTGC
TCATCAAGGGGAGTGGGAAGTAGCAGCACATCCACCTTCACTCTCATAATAATGCAACCC
AGACACAGCCATGATTTAATTAGAAACTTCTTGTCAAAGGATGTTTGTTTTTAACTAGTC
GTGCACACTGATTAATTCAGTTCATTGTTGTTATGGTTGTCTTCCCATTGCTAGCAGATT
CTTAATGTCTTATATGTTTTCTTATCATGATATCTATTTATACTTTGTTGCTTCCCCCGT
TTATGCAATTTTCAAAGGAGATGCTGTCGAAATTTTATATATGAATGTTAGATGTGTAGT
TTAGTAGCATCCTGGGGTGTTTGTGGATCCCGGGGTGTTACAAAGGGCCAAGATTGATCC
CGTTTTGGTGCTTAATGCCAAAGGGGGAGAAAATAAAGGTCAAAGCAATAAATGGATCAG
CTACCACTTGAGAGATTTTGAAAATAGAAGAATAGAGCTTTTTGTTTTGTCAAAACTTTT
TCATTGTGTCTCTTGTCAAAAGTTGGTTTCTTGTGGGGAGAAGTGGTGATTATGGGAAAT
AGGGGGAGTTTTTGAAATCTTTGATCAATCTCTTTTGGAATGACTCTCCCTATGCTTCAA
CATGTGTGTTTGACTTAGAGATAGAGATTTGAGTTTGATTTGCAAAAACAAACCAAGTGG
TGGCAAAGGATGATCCATATATGCCAAAAATGAATCAAAATAGATTTGAGTTCTATTTCA
AGTGATTTTGCACTTGTTCTAGTTGCTTTATGTTGTGTTGGCATAAATCACCAAAAAGGG
GGAGATTGAAAGGGAAATGTGCCTTTGGGCCATTTCTAAGTATTTTGGTGATTGAGTGTC
AACACAAGTGCTTAAATGTGAATCTATGCCCATGGATGAACAAAGTGCAAATCACAAGTA
AAGGTATGTTTCTAAGCCTTAGCACATTGGTTTTGTGTACTAATATATTTATCTAAGTGT
TAGAAACAGAGAGAAGAAGAAAAGGAGATTGTTGGCTGTGTACAGCCAACAGGCTGTTTC
GGTCTGGGGCACCGGACTGTCCGGTGGTGCACCGGACAGTGTCCGGTGCGCCAGGCTGCC
TCGACCTGAAGACGCCGCTCTCGGGAATTTGCCGACGGCGTACGGCTAAAATTCACCGGA
CTGTCCGGTGTGCACCGGACTGTCCGGTGAGCCAACGGTCGGCCGAGGAATCTGCGCGCG
ACACGTGGTCTGGCCAACGGTCAGAAGGAGGCACCGGACTGTCCGGTGTGCACCGGACTG
TCCGGTGCGCCAGATCTGCAACGGTCGGCAACGGTCGGCTGCGCTGTTTAAGGAAATAAA
TCGGGCACCGGAAAGTGTCCGGTGTGCACCGGACTGTCCGGTGCGCCCGATGACAGAAGG
CAAGGATGGCCTTCCAGATTTGTTCTCAACGGCTCCTAGCTGCCTTGGGGCTATAAAAGG
GACCCCTAGGCGCATGGAGGAGAACACCAAGCAACTCTTGAGCATTCTTGATCATCCACA
CTCAGTCTTTGCGCATCCGTTTGTTATTCTAAGTGATTCGAGCTCCGTTCTTGTGAGAAC
TTTGAGATAGTCTTTGAGCTCGATTCTTGGCCGTGTGTGTGCGCATTTCGCTGTGGATTT
GTGTGTGTTGCTTCCCTCCCTTACTCCGTGCTTCTTTGTGAATCTTAAGTGTAAGGGCGA
GAGACTCCAATTTGTGGAGATTCCTCGCGAGTGGGATAAAGATAAGCAAGGCAAAACACC
GTGGTATTCAAGTGGGTCTTTGGACCGCTTGAGAGGGGTTGATTGCAACCCTCGTCCGTT
GGGACGCCACAACGTGGAGTAGGCAAGTTTTGTACTTGGCCGAACCACGGGAT
>Z27kG1_24208
CGTCCTCCCCTCTTAGGGGCGGCAACCTCTCCTAGCCGCTGGGACCTCCCACCTCTACCC
CTTCTCTCAGGCGGCCTACCTCCCTGCTGCTAGCGCACACGCTCAACCGCCCCTGCTACC
CTCCTCCAAGCGCCCATGGCGCGCCGCTGCTCCTAGCGCGACCCGTGGGCCACGCTCCCC
GCTGCCGGTCGCGGCGGGATCCACGCCGTCGTCGCCTGGCACGCAACGCTGGAGCTCCGC
GCCCGCGTGCCACCTGGGTCTACGCTCACACGACGGTGCACCCGCCGACGAGCCCAACCG
GAGCTCCTCCTAGCCGTCGGGGCATCGGCTCTCTCTTCGTTTGGCCGCTGACCCGCTCGT
GGCCACCAAGCTCGCGACGTCGCCGCTCCCCATGTCGGCGCGGCCCCATGGCCGCGCGCC
TGCCACCAGCAGCGGCGCGGCGCTTCTCCCCGCTCGCCGGCGAGCCCCGCCTGTACTTCC
CCCAGCAGCCAGGCCGTCGGCTCTCCCTCCCTCGCGCCCTCTCTCTTCCCCAGCTCCCTT
GTCGTCGTCTGCCTCACCATGGCGCGGCCATCCGCCGCCACCCCTCCCCCTGCGGCAGTG
GATCTGCATGCCCCTCCCCTCTGGCTCCGGAGGCGCGGTCGCGACCCCCTCCCTTCCCCG
GCGGCTTAAATCCGCCTCGGCCTGACCCGGCAAGGGCCTTTCCCGATGGCGTCCCGCTCG
TCGGCAATCGGCCTCCCTACCCGGCCAGCAGCCGCCGTGGCCTCGCGGGCACTCCCTTCC
CCAACGGTCGCCGACCCTTCTTCCATGGCGTGGTTACACTGCATCGGCATCTCCGCTCGC
GCAGCCCCTCGTCATCGCGCTAGCCACCTTACTGCACGTGCCGACACCTAGCAGCGCCAA
CTCTTCGAGCTTATTCCGTCGTGGCGTCAAACCCCTCTAAGGGCGTGTTCGGTTGGATTG
AGAGAGATTGAGAGGGTTTTAATCCCCAGTAAGGGCTTGTTCGGTTCTCCCCCCAATCCA
TATGGATTGAGGGGGATTGAGAGGGTTTCAATCCCTAGCCAGTTAAAATCCCCTCCAATC
CGTATCAATCCCCTCCGATCCATATGGATTGAAAATAACCGAACAAGCCCTAAGTCGGAT
TGAGAGGGATTGAGAGGATTTTAATCCCCAGTAAGTCAAAATCCCTTCCAATCCGTATTA
ATCCCCTCCAATCCATATGGATTGAAAATAACCGAACAAGCCCTAACAGGTCCACACCAT
TGATCCCTAGGGAGGCTCATGAAACGAACCCTGTGTTGATCTAGAAGTCCTGATGGTGGC
GGCCAGAGTTTGTCTCTGGAATTAGAAGTCCTGATGGTGGCGGCCAGAGTTTGTCTCTGG
AATTAGTGTCTGATGTTCATATGTATCTGGAACCTCATCTCTTGCAAGTTGTAACCTTTT
GCCCTGGGCCCTGCTGCAAGGCAGGAGGACCAGCAAGACTTCGTTGAAAACACGAGAGAA
AGGGTAGAAGTCAA
>Z27kG1_18573
TCCTCGTCGAACCCGTCGCCACACGTCTTCACACCTCAGGCATGGCTCAACAGTTTCAGG
CATTGCCAAATAGCAGTGTTCTCCACTGTTGGCGCGTTCGGATCGCGGTGCGATGCGTGC
TAGAAATGTTTGTGTGGCTTCTGTGGACTTGTTCAGCCAAAACAGCGCAGTTGCTACTGC
TGCGAGAGAGGATGGGATACAATGTGTGACGCTCCTCACCTACCTCGCCGCCGCACAGAT
CTACAGGACGAATAGGTCTCGGCACTATCGTGTTATGGTCCTCGATAATGCTCACCATTC
CACACCCGCAGGGTTTGTATCTTTCTTCCTTTTATTTACATGCCTCCCCGTACTACACGG
CCTCTCTCCATCCCCTCTTCGCATTGTGGCAGCCTATATACATCTACCGTCGTCCTCATT
CGTGTGTTTTCGGTTTTTTGGGTCCACCAACACCTCCTGAAGGGTCTCCTGTTCTGCTGC
TGATGGCGTGCGTGACCTAGATCTGGCGAAGGCGTCCGTGGATACAGATGCCCAACACAC
ATTGTTTTAAAGTGATGTGCGCCAAGTATTAAAGAGATGCAAATAAAGAATAAAGGTAAG
ATCTAGATGCTTTGTCAATAGTTTTATATGCTAAACAATCTTGTCCAAGTGCCAGGGACT
CATCTAAGTAAAGGCCAAAAGAGTCAAAGGAAAACAGACAAAGGATCAAAAAAAGGGTGC
TGACTGCGCAGCACCGGACGGTCCGGCGCCTCTCACCGGACAGTCCGGTGTGCACCAAAC
AGTCTGGTGCACGGTCTGCGAACTCGTCGCTCTCGAGTTTTTTCCTAGCTACATCGGCTA
TAAATCACCGAACAGTCCACGGGAGGCGCCGGACAGTCCGGTGCTCCAGCCGTGCAACGG
CTAACTACCACGTCGACTAGTGCCAACGGTCAAATGGTGCACCGGACGGTCCGGTGCCCC
ACAGAAAAGGAAATCAGCCAATCAGGGGATTCTCTATCGCGTACTGTGCTCATACTATTC
ACTGTCCGATGCGCCACCGGACAGTCCGGTGCACCGACGAACAGAAGGCAAGAATTGCCT
ATCAAATGGAGTTCCAACGGCTCCTAGCTGCCTTGGGGCTATAAAAGGGACCCCTAGGCG
CATGGAGCACTACATCAAGCCTCCATTGAACATTCTAAGACGCCTAGACTCCACAAACAC
GCATTCGGATCATCGTGTTTGAGATTTGAGCACTTCTTGAGTCGTGAACTCCCTGCGTTG
TGTTTGTGTGCTCATCTCTTGACTTGTGTGTGGGATTGCTGTGATTCTTGTTCTTGCGTG
TGTTTCTTTCCCTCCCTTACTCTTGTGTGTTTATTGTGATCAACATTGTTAGGGCGAGAG
GCTCCAACTTGTGGAGATTCCTCGCAAACGGGAAAAGACTGCTAAGAAAGAAAATCATGG
CACTCAAGGTTGATCATTGGATCACTTGAGAGGGATTGAGTGCAATCCTTGACTGAAGGA
GGTCACCAC
>Z27kG1_05615
ACTCATATCAATTCTTGCTTGAGTAAGAGAAACTGTTCGCATGACATAAAGATAAAATGG
TAGGATAGCAATCCTCCCAGAATCATCCTTCTCAAACTTCATGAAGTTTGAAGGGCTGAA
AAATCGTTTGCATTTCTGACCAATCTGCTCCGTGCAGACTGTGGCGATATGGCAGAAATC
TTCATAATTCATCTTTTCAGCACCAGTAGCATCATCAATAACACAATTTTCTCTGAGACA
AACCCACATGGCATCAAGATCATCAGCATTCAGCAGAAGCTCTGATTGTTTCTTTAGAAA
CCTGTACTTGGCCAACCTTTGAACTCTAGAGCTAATGGATCCTTCTTCAGGTTTCTTCTT
GTAAAAACTTGGGATGGAACCAGCCTCGGCACTCTTCCGCTGCCGCTCCTTGAAAATCTC
AAGCAATATCCTTTTAGTCTCCAGTTCCATGAGGGCCTCCGATCCGAGGCCGGCGCCCGT
GCCGACGAAGCGGCGGAGATTGCGGACCCACGGCATGGACGAGGCGGGCGGGATCCGCCT
CCCGGCGGGCGCCGATGCGGCGGCCCCGTCGCCGCCTGCGTCCGCGCCGTCGCCAGAGGC
GGTGCTCATC
>Z27kG1_09663
GTTATTGAGGTCCTGGGATGGAGGTCGCTGGACCCTCTACTCACTTGCCATGGTAAATCC
TCTCAACTCTGGATGTCTTCCATTTTTTTCTTATTAAAGAGTTTTCACCTAATAGTTGAT
TATGGGTTGGTACATCAAGGCTGATTCAGTTCAATTTTAGCAACCTTTACTGTTTATTAG
GTGCATTTCCAATATTTTGTGTTTTGGTTAGTAATTTCTTTTGCCAGTTTCATCAAACAT
TGATCTTCTAAACAATTTGTTTGTTTTTTGTGTGCCTGCCAAACTTCTTCATATTAATGG
GTTATGAGATTCAAGTACTATATGCTTTACATGAAAGCTGTATTCTCTACCATTCAGCGA
AATGTGCGAAACATGAGAAACATTTTTGTCTTGTGTAACAATTTGAGAGCTGATTATTAC
ATTGACTGCTAGTTATAAAACCGTGGGCTTATTACTTTTACTTTGTATCTAGATTTGCTG
CATGTAGATAAACACTGGTGGGAAGCTGAAATTTTACTGTGTAATTAGTATTCAAGTGCA
GGAGAGATGCGTATCATTTCATTGAGTAAAGAGGCTACAGGGAAAGAAATCCAACATAGC
CCGCCCCTCCTCCCTCTAAGCACACAAGACCTGAAAGGTTCTCAGCCTGTTAGCACCATG
GAATGCTCTTATTTGTGATTGCCTGCAGCACCGCCATCATAACACTTGCAATGATGCCAT
TAAAAAGACATCATACTGATGTTTCCAGATCTCTCAAGCCACCAAGATAGTGAGTTCAGG
CCTTTCTTGCTATATCATTTGGCACTTGTCAGCCTAGCTCAAACCGGCTTGATAACTTAT
TGATGATAGGTTGAGGCGCAATGGAAATAATCCAAGCCTGCCAGATTGGTAACCATTCTT
TAGACTGCCATTTAGTAAGTCAGGTTGAACCTATTACCATCTATAAGGACTTGTTCGGTT
AGCTCTCAATCCATGTGGATTGAGTGGGATTGGATGGGTTTGAATCCCAAACAAGTCAAA
CTTCTTCTCAATTTTTTCCAATCCCATCCAATCCATATGTATTAGGAATAACCGAACAAG
CCCTAAGTGGGCATGCAAATGGCATTGTGTTGGATTGGACCATTGTAAACGGTTTCTCGT
GTTGGATGCAAGCATTCTGTAGTTGTTTTGT
>Z27kG1_11277
GCTCAGCATGGACAGCTACTATTTGTACTGGCAGGGGAAGTGGTATTGGTGGTCGGGGTA
CTGGAACGATCCTAACGATAGTACGCATGCGGCGGTGCTCCCTGTTCTATCTATCTATCT
ATCTATCTATCTATCTATCTATCTATCTATCTATCTATCTATCTTGTGTTTCTCTTCATG
CTATTGTATCCAATAAAAGAGTTTTCCTGTAATTTTAACCAGCTAGCCGCCGGTGTCTTC
CTTGATCTATGTGCATGTAGGCAGACGTTACCCAGCAGTTAATATAGTTATATTAACTAA
TGCCTCCTTCAACTATGCGTTGGGCATGGGAGCATTAGCCGAACCACCTCAGGACAGCTC
TGCCGACGGTGTGATCTTGATCAAGGATATGGCGGAGTGGCAAAAGCACTGGGACCAGAC
TGCTCCATACAACAAGCTGCTGGTGTATGAGTTCTACGAAAAGAATTCCTCGCTGTGCAA
GGCCATGGACAAGCCGTTCGAGAAGCTCGCCACGCAGTACAAAGGCAGGGCCGACTTCTG
CAAGCTGGACGTGGACAACTTTGAGCTTTTGGCGCGGATTTGCGGAGTGGAGGGAGCGTA
TCCGACGTTCGTGCTGTTCAAGAAATGCGCGCAGGTGGGCAAGGTCGTTGGCCTCAAGGA
GGACGACCTCGAGCGGATCGTCCAGCGAGCGATAATAAGCTAGGGCGTGTTCGGCTGGCT
ACAAGCCGACACTGTTGCAGCTGTTTGGATTGCTGCAGCTGCAATCCATAGAGAGAAAAA
TACTGTAGAAGCCGCAGCCGCAGCCGGATTGCAGCCGCAGCAAGCCGCAGCGAACAAGCT
GCTAGCTAGGAGTAGTCGTCAACTCGTCATGTAGTACCACACAGACTCAGTTTTCGTACG
TGTGCCAAGACAAAACTACAAAAGG
>Z27kG1_09097
GATGATGTGTGCGGAGTCGGATGGAGTGGCTTCGCATGCTGGACGTTGGCGGCGTTGTGC
TTGAAGTTGAAGACGTTGTGGTCAACCACGTCGTCGCTTCCAGACCGAATCTGGTTTTGG
GCACGCAGAATGACTTCATACAATTTGTCTTATCAACCATGTTATGTATGAACTATAGGC
ACTGATGGTTCTGACTTCAATATGTGCATACATGATGGTTGAAAGGGAATTAGGCTTACA
CCTTTTTCCTAATTGATTTTGGTGGTTGAATTGTCCAACACAAATAATTGGACTAACTAG
TTTGCTCTAGTCTATAAGTTTTACAGATGCCAAAGGTTCACAACAAGCCAATAAAAAGAC
CAAAGATGGGTTCAAATAAAGAGAGCTAAAGACATCCCAAAGACACCCTGGTCTGGCGCA
CCGGACTGTCCGGTGCACCAGGGCACTCGACGCTGAACTTGCTACCTTCGGGAAAATGGG
AGGTCGCTCCGCTATAATTCACCGGACTGTCCGGTGAAGCACCGGACAGTGTCCGGTGTG
CCAGCGGAGCAACAACTACTTCGTACGCAACGGTCGACTGCAACGCATTTAATGCGCGCC
TGCGCGCGCAGAGGACAGAGCACGCACAGAAGGCGCACCAGACAGTCTACAGGACCTGTC
CGGTGCACCACCGGACAGCCCAGAGGCCCCACCAGTCAGAGCTCCAACGGTCAGAACCCA
ACGGCCGGCTGACGTGGCTGGCGCACCGGACAGTGTCCGGTGGCGCACCGAACTGTCCGG
TGCGCCATGCGACAACAACCTTCTAACGACCACTTTTGGTGGTTGGGGCTATAAATACCC
CAACCACCCCACATTCAATGGCATCCAAGTTTTCCACCTTCAACACATTACAAGAGCTAT
AGCATTCAATTCTAGACACAACAAAGGAGATCAAATCCTCTCCCAAGTCCGGAATCACTC
CAAATCAAATAGTGACTCGAGAGAGTGACATTTGTGTTCATTTGAGCTCTTGCGCTTGGA
TTGCTTCTTTTCTTTCTCATTCTTCTTGTGATCAACTCAATTGTAACCGAGGCAAGAGAC
ACCAATTGTGTGGTGGTCCTTGCGGGGACTTTGTGTCCCATTTGATTGAGAAGAGAAGCT
CACTCGGTCTAAGTGACCGTTTGAGAGAGGGAAAGGGTTGAAAGAGACCCGGTCTTGGTG
ACC
>Z27kG1_19787
CCAGAACCCCAGTTCGGTTCCCCCATATCTAGCGGTCGACGCTCCGCCATCCTTCTCCAG
GACTGCCAAGCCAACCAGCAAGTCGATCTTCTTCTTCGGCTCTTCCTCTGCTGACATCGC
TCGCTCGGTTTCTTGTTGGATCGTCGAGCCCGGCCGGAGAGCAGAGGCAGCTAACTGACA
GCAGCGCGCGCGCAGAGGAGAAGCGAAATGGCGGCGGCGACGATGGGCGTGGTGCGGGTG
CTGTGCGGCGCGGAGAAGGAGCGGGTGGTGGGCGCGCACAAGGCGCCCGGGGCGTGCCCG
CGCTGCGGCGGGGCCGTGGTGGCCGTCGACGTGGAGAGCGAGCGGCGCGTCCTCGGCCTG
CCGCTGTGCCTCAAGAGCAAGCGCAAGTACTCCTGCACCCGCTGCCTCCGCCGACTCGTC
ACCCTCTGCGGCTGAAGGATCGGACGAGGCACACACCCTCTTGTTGCCAGCGCCAGGCCG
CCAGCCGGCCGGTTGTCGCCGATGAAGCAGCTCCGATGGCTCGAGAGCTCGTCATTTGAC
AAGTTAATGATCCGCTTCAGTTTCTTGACTAAGGGTGCCCGTCAATGTCCTGCGCGGTAT
GGCCAGCGTGTTCCTCCTAATCAGTGGCGGACCTAAGTCCAGACAATCCTGGGCTCTTGC
CCAGGCTCCTATTCCTGCTGCTTCAACGATGTCTCTCTGCTTCAACAAGCTAGCTAATCG
GTGCTTCTAGCTAGTTCCCTGTAATAATGTAAATGATAGTACGTACTCCCTCCGTTTTTT
TTTATTAGTCGCTGGATAGTGTAATTTTGTACTATCCAGCGACTAATAAAAAGAAACGGA
GAGAGTAATTATCAGGGCTCGTAGTCGTATGGCGACCGGCACCGGCGGTCAGCAGAGGCG
GCGAGCCGGCAACCATGCGAAAAAGAGGCCGCTCGCTGCGGCCGTCACCATCTTTGCTTG
GAAATAGTGTAGTAAAACTATTCATAGTACTGTAGTAAAGAGAGTGTAACTTTCTGTTGG
TGCTC
>Z27kG1_15706
CGCCCCTGCCCAACCTCTCTCTCTCCCCTTCTCTTTCCCTGGCCATCGCGCCTTCTTTTC
CCCCTGCTGTGCACACGACTCGGCGTGCGGGCGCGCGGCCCCGGCTCGGCGGCAAGGGCA
GCGCGGCTTGCCTGCGCGGCGGCACGGCGCACCCTCGCACGGCCCAGCCGCGACTTCCCT
GGCCGATTCTTCCCTGGTGCGCAGCGTGGTCGAGGTCCCCTCATGCGCGGCATGGCTAGC
GCGGCTCGAGTAGCCCCGGCACAGCTACTCGTGCCCTTACGCGTCACGCAGGACTGGTTC
GTGGGTGAGATGGATTGTGGCCACATGAGATCCTATCGTATTGAATCGTGAACGAGTATG
TATTCAATGTGTATGCATAGCAGATACATCTGATCCTGTTCTAATTGTGATAACTTTGTA
ATCATGTCGAATGCACGTTAATAATAGTGTTTTGTCGCATCGCAAATTTTGACTAATTAA
GGTACTATTTGTTTGTCTAATGATTGATAAAATGACATTCTAATTTAGATGTAGCTTTAA
CTTGCTCTTTTATAAATACCCGTTAAATGTGATTATGTCGATGCAAATGTTGTAATTAAC
AATTTCTTAGTAGGAATGCGAGATCGGTTAGCGATTCTAGCTTATCGTCACGGTGTTTTC
ATGTGTTGCCGCGTGTTGTTTCACGTGTTGTCACGCGTGTCGTTGCGTGTCGTCTGCGCG
TGTTGTTCGCACGCGTTGTCGCGCGCTGTTCGCGCGTATCGCGCGTTGTTCGCGCGCGAG
ATTAAGCGTGAAAGGGAAATAAGCTTACACCTTTTCCTAATTGATTTTGGTGGTTGAATT
GTCCAACACAAATAATTGGATTAACTAGTTTGCTCTAGATTATAAGTTTTATAGGTGCCA
AAGGTTCATAACAAACCAATAAAAAGACCAAGAACGGGTTCAAACAAAGAGAGCAAAAGA
CAACCCAAAGGTAGCCCTGGTCTGGCGCACCGGAGTGTCCGGTGCACCACCGGACAGTGT
CCGGTGCACCAGGGAACCCAACTCTGAACTTGCCACCTTCGGGAATTCTGGGAGCCACTC
CGCTATAATTCACCGGACTGTCCGGTGTAGCACCGGACTGTCCGGTGTGCCAGCGGAGTA
ACGGCTATACAACGCCAACGGTCGTCTGCAACGGAACAGTAAAAGTGAACAGTGCGCGCC
TGCGCGCGCAGAAGTCAGAGCAGCGCCAGAAGGCGCACCAGACAGTGAATAGTGACTTTC
CGGTGCACCATCGGACTGTCCGGTGCGCCATACGACAGCAGCCTCCACCAACGGCTCTTT
TGGTGGTTGGGGCTATAAATACCCCCAACCACCACACTTCAATGGATCCAAGTTTTCAGC
CTTCAAACCTCATACAAGAGCTCTAGACTTCATTCAAAGACACAAACAAGGGATCAAATC
CTCTCCCAAGTCCAAAGATCATTCCAATCAAATAGTGACTAGTGAGAGAGACAATTGTGT
TCATTTGAGTTCTTGCGCTTGGATTGCTTTTCTTCTTCCTTCTTTCTTGTTTCCAACTTA
ATTTTAATCAAGGCAAGAGACACCAATTGTGTGGTGGTCCTTGTGGGGACTTAGTGTCCC
GATTGATTGAGAAGAGAAGCTCACTTGGTTTAAGTGACCGTTTGAGAG
>Z27kG1_01710
GCTGCCTCTCCGTGCGGCGGCTCTCGGTCTCGGCGACTCGGCCTCTCAGATCCCTCTCCC
TCCGGCGTCCTGCTCCCTCCTCTCGGCGCGGCGCTCCCTGCTCCTCCTCCCGGTGCTCCC
TGCTCGGCTGCTCCCTCCTCTAGATGCTCCCTGGCTCCCTGCTCGGTGCTCCCTCCTCCC
GACGCTCCTTTCGGCGTCCTGCAACAGCGACGACGCAGGGCGTGTGGGGCAGCAGCAGGA
GCATGCATTGATGACGGCGCATCCGAGTGTCCAGATGCCTGTGTCTCTAAGCATTACAGT
TCTCGTTGTTTAATCTAGTTTCTGCTAATGGGCGATACACGTTTCCGAGTGTCCAGATGC
CTGTGTCTCTAAGCATTACATACGACGTCGATCTATTCTACATCCAGCTTGCCCTGTCAA
GGACCTACGATTCCCTCACCGACGAATTCAGCTACGCGCTGCTTCTAATCACGATCGCAG
CCCTGGTTGCTGCCATCATCGTCACATGGATTTGGTCCGAGAAGGAGTTGGGGGACAAGT
GGAGGTGAACGAGGTCTCAAAGTTGTGACGTGGAAGAAAATTTGGGGCCCCAGTCAGCTA
GCTCTCTTGTTCTAGGGTTTTTGTTTTACGGTTTTTGTGCTGTCGTTTTAGGTTTTTTTT
TTGCTAAATATAGTTTTGTGTTTTTGCGGGCTCGGGCCGGCACGGGCTACTAAATGGGCC
GTGCTATTCGGGCCGGCCCGGCACGGTCGGGCCTATACCGTGCCGTGCTCGGGAAGAGGT
ATGGGCCCGTCGGGCGGCACGGCACGGCCCGGTTAAGTGGTCGGGCCTAACCGTGCCGGG
CTTAAACGGGCCGGGCCGAGTCGGGCTCGGGTTGGGCCGGGCCGGGCCGCCCGTTTGGAC
ATCTATATTTAGCACCATACCAAACACATTTTTTTCTAGGTTTTCGCGTTTGCATGCTGC
AACAAGCAGAAGAAGAGGACTACCGTCTACGTATAAACTAGACCGAGTTCCTTTTCTGCT
TACATCAAGCAGCAGGCAATAATTGGTGTGCTCCGTGCAATCAAGCGATGCGACGTCGGC
ATACACAACCAATCATCGCCGGCAAGTCCGAGTTTGATTTTGGCCTCGGATTCCACTCAC
TACTCGGATGGGTTGTTTATGTGGCCGTTCAGATGGTGAAGTATCATCAAGCAGGTGCAG
ATCGGAAGAGGCATGCTTCTTTCTGATGCTTGCTACACGGCAGCAGCAGCAGCAGCAGTC
CTCTCCTGCTAAGCATATATGCATGTTTATACTAGTTAGATTAGATATTGTGTGTACAGT
ACAGACTGCTGATACAACCATCCAATTACTCACTAATTCTATTCTGGTTTAAGCAGTGGT
GCACTAGTACGAGCAGCAGCAGCAGCGTCGTGAGGTCACAACTCACAACTCATGACGAAG
GGGATCAAGCGACCAGACACAAGTCACTGTTTATTAATGCGTCATTTGGAGCAGCGATGA
GACGCTTAGTGATCTTGTCATTGAACAGGCTGGATATATAAATGGACACACATGTGAGTG
TGTGTGCCTTTGTAAGCATGTCGATGTAATCTTTTTTGTGTTTTTCTCTTGGCCTGTTGG
CCTAGTTGTCTTTAAAAAAAAACTGAGCTGACAGAGGATGTCTGCAGGGCCATTGCAATA
AGTGATAATTCAGTGGGAGACGGTGTGTTGGCAGCAATGTAATGATTTCTAGTTAGTACT
AACATGAGGAATGATGTCATCTCACCAAATTTGAGAAATAGACTCACATCTTAGATGAAG
TGATTTCTC
>Z27kG1_03932
CACAAGCAGAGCACCAAGCGGCAGGCAGGAGAGAGAGGCCTCGCATGGAGGTAGGAGGCC
CATCTCTGATAGCCAAGCATGATTTGCCCGTAGTCTGACTCTGAGTGTGCTCCTGCTACG
GGCAAATCATCTTGGCCATCTGAGTACCTCCCTACGCTGTCCCCATGTCAGGAGGCCCTG
CTCTTCTTCGGTCGGTTTTAAGGCCTGTTTGGAGAGGAGCCTACGGCGCCGCAGCCCGCC
ACACCTGCGGCGGCCGATTTGGGCGCCACACCCGCGGCAGCCGGAGTGTGGCGCGGTGTG
GCGCCCGAGCCAGCCCACCAAACAGGCCCTTAGATAGCCAAAACGCAGTACACACAGCGC
TGCTTACCTTGACGACGACCACTTGTGTTGGAGCAGCAGTCATCTACAGCCAAAACTCTT
CACTTCCTTCGCCATTGCCGTGTTACCAGCCCAGCCAGCGACGTGGGCGTGCCGCGACAG
GGTTTTTTCCCCCTGGGAAACGTTGTGTTCTGGCAGATGCCACAAAAGGTACCTTGGGCT
CGGCAAATCCCTTCAACCCTGAGCCTCTTTCATTCATCCACGCAAGTGACAAGGCCAAGA
ACCACTCCAGCTCAATGATCCTCTAGCATGCTTATACTTATGGCAAAAATGTACCGGACT
ATCGTGTTCGACAACCATCACATTTTTTTTGGAGATGACATTTCAAAAAGACCAAAAACT
ATGATCTCTCATGATCCATCTGCTACTCTTTGGGTATCAATGCCTCATCAGCTTATCGTT
TCCTTGCACCTTCCGTGCAGCTCTCTGCCCACAGCACGCCTTAACCAGTTGCTAATAAGA
GAGAAGACAGAAAAATATCTCAGACATCAGAAGGATTGGACTTGAAGTAACTTGGCATAG
AAACATCAGTTGCCTACTAATCTATATAAGTAGCTAAAAACATCTTGCCGACTTAGATTC
TGTTCTTTAGTTCAGATATGCCACATGCCCACAGGACAACACACACTACAAACAGTGTCA
CGGTGCCCAAACAAACTGCTAAATCATGCCCATTTCCTGGTGGAAATCCTGGTATCGCGC
TATTGCTGTGTTTACCAACAAAATTAGCATGGCTTTATAGTATATCTAGCAGCGACACGG
TTTTAGTGCAGCGGCTGGTAGCCAATTTTGTCTATCTATCACATGAACACTTGTGTTAGG
AAAAAGAAAGTAGAGCATTGTATGTCATTATTGGCTTATTGCATTATACAACAATGAATG
ACTAGGTGATCATAATTTTTTTGGCAACATAAATAAATGGTAAATTTATTAAGTCTCGCA
TAAAAATATATTTGATTTCATGATGGGTTTAAAATGGACATAAACACTCGTGTTGAAATA
AGGACTCGGTTGAGGCATAGGAGAGCTCTATTCTACAATAGGAAATGTGCATTTAATACA
TAAAAGGAATATTAATGTGTAGCCAATTAACCAGAGGAATTTAAAGAACATAAGCAGAAA
TGGAAACAGCAATACTAGGTTATAGACTATTAATTAGCCATGCTAAACTTGTAATCATGA
ATAGAACTCAAAATTGCAGTAATTCTAAAAGGTATTCATCGGAACATACATGGGCATTTT
CCTCACAACAGAGTGATAATTTACATATAAAGAGAATAGAGAAAGTCGAACCAAGTTCAC
TTGAAAAGGCAAATAAAATCTAGACAGCCAATTAGAAGTTCAGTTAAAGGACCAAATCAT
GTCACGACTGGGTACCTGGGTGCCATAAGAAGCAGAATTGATAACAGTATATCACATAAT
GTGTGCCGCTCAGTTAAAAAAAAAACTTATACTAT
>Z27kG1_08165
CTGCTCTGCTCAGCGCTCCATGTCGTGCCCCAAATTCCGTGACTCATCTTCCTTCTCTTT
GCCAGGCTGCGCGTGCATACCACGGACGGACGCACTGCCCCCAATCTACTGTCGTCAAAA
CGCCGACGGTGGTTAAGATACACCGCTCTCCTTTGATATGACGAAGGGACGACAAGGCAG
AGAAGCAACGACGTAGAGAATTGAGAAGAAGAGGACGAGTCGGTTGCTATTCGCATCTGT
CCTCCTGAAAGGGAAATGTGCCCTTGGGCCATTTCTAAGTGTTTTGGTGATTTAGTGTCC
AACACAAATGCCTAAGTGTTAAAAGGTGGACAAAGTACAAATCAAGAATAAAGGTATGTT
TCTCAGACTTAGTACATTGATTTATGGACTAATGTATTGTGTCTAAGTGCTGGAAACAGG
AAAAATCCAATTGGAAATGTCTTGGCTCGAGCAGCCAAGAATCTGCTGAGTCTGGGAGCA
CCGGACTGTCCGGTGGTGCACCGGACAGTGTCCGGTGGTGCACCGGATAGTGTCCGGTGC
GTCAGGCTGGTTCGAGCGAACTGGCCGCTCTCGGGAATTCACCGGCGACGTACGGCTAAA
ATTCACCGGACTGTCCGGTGTGCACCGGACTGTCCGGTGAGCCAACGGTCGGCCGGGCCA
ACGGTCGGCCGGGCCAACGGTCGGCCGCGCAATCTGCGCGGGACACGTGGCCGAGCCAAC
GGCTAGAAGAAGGCACCGGACTGTCCGGTGTGCACCGGACATGTCCGGTGCGCCAACGGC
TCTCAAATCCGCAACGGTCGGCTTCGCTATTTAAGGAAGGAAATCGGGCACCGGACTGTC
CGGTGCGCCAGACGACAGAAGGCAAGAATTGCCTTCCCTGATTGCTCTCAACGGCTCCTA
GCTGCCTTGGGGCTATAAAAGGGACCCCTAGGCGCATGGAGGAGTACACCCAAGCATCGT
TTGAGCATTGTTGATCACTCACACTTCATTCTTGCGCACTTATTCGACATTCTAGTGATT
TGAGCTCCGTTCTAGTGTGCTAGTCTCTTGAGCTCAAGTCTGGGTTTTGTGTGTGCGTAT
TCGCTGTGATCTTTGTGTCGTGTGTGAGTTGCTAATCCCTCCCTTGCTCCGTGATTCTTT
GTGAACATCTTTTGTAAGGGCGAGAGGCTCCAAGCTGTGGAGATTCCTCGCAAACGGGAT
TAAGAAAAGCAAAGCAACACCGTGGT
>Z27kG1_23657
GTTCCGACGGCGGTGGCGGCGCCGGAGCCGGAGCCGGGGAGAAGAAGAGCTCGCAGGCGC
CCGCAAAGCCTGGAGCGTGCGGCGCCGCAAAGTTCCTCGCGGGGTTGCCGTCGCGCGGCA
ACTTCTCTTCCGGCTCCGCCCCCTCCAATCTGGGAGGGTTCAGGGTTTACGTCTGCGAGC
ACAGCACAGATCCCCCAGAAGGACAAGTTATAAAGACGGATTCAACGAATATTTTAATCA
GGCATCTCCAGTTGAACAAGCAGAAGACTGAGGGCAAAGATGTGGATTCCAGAACTGTCG
GCGAAAACAACAGAGGGAAAAGGTAAATAACAAAATCATGAAACTATTTGATACAAACGT
TCTTTGCTTGTGGTTGTATTAACCCCTAGTTTTGTGTATGTTCTGTTAGTAGTTAACAAA
TACATGATGTTGTATGGATGTAATTTTCTTATGCATATGAATTGCTAAACTCTTGTCGCA
TTTTCAGTATTTTGGTTGGTCATAAGGATATTTTTTTCTATTCGTCATAGGCATGAATAT
TGGTACTCGAAGTTACTTGGTGACCTATTTTTAATATTGTTTCATATCCTTCTTCAACAC
CCTTTTATTGTTCCATGTTTGATGCTCCTGAATTCTTGGTGATGTTTACTTTTCTGTATG
ATTCCATTGGAGTAAGCAATAAAATACCCTGGCCTCCATCACTAACGGGTCGACGTCAAT
CGTTCACTCTACAACGGCCCAACCGGAGGGTGGCGTACAACACATTGTAACCCGAGAGCG
GATGAAGCACATCAAGGGGATTTTTTTAACCAAGTCGGAAAATTCGCCCCGATGGGAATC
AAAGCCGGGTCTTGGAGGTGCTACTCAGAAGCCTTAACCACTAGGCTAGAGGCCCTTTCG
CCATGCTCAACACTATAGCACATTCGGAGGCATGTACCGTGTACGGCTCCACGACTACGT
CGCTACAACAAGATAGGAGTAGTTGGAACTCTGCTAGGTTGGTCTTGCAACCTATGCAGG
GATGTAAGCGTGTGTTTGGTTGCAGTGACAGGATGGGATGGGATGGGATGAGACGATCCC
TCAAATAATGTTGTTTGGTTCAGGGTCAAAGGTTGGGACTGTGACTATCCCAGTGTTGTT
CCCAGTTGTCCCTCAAAATTGGAGGGATGAGAGAGGACGCCAGGGGACGTCCCTGTCCTA
GCTGTCCCACAACCAAACGCACCCTAACTCTCTCCCTCTCCCTTCTGCTATAAAAGGGAG
GTGTAGAGCAGTATAGAATGGGGTTATAATGTTCACATTTTTTGGTTCATGACTTAAGAG
TCTTGAGCTTTTTAGACTTC
>Z27kG1_22677
CAAACCTGAGACCTGCCACACTTCTCCAGGGTGCTAGTGCTGGCCCTAGCACCTCCACCG
CAACTCCGACGCTTGGACCATTGGATCTGTTGCTGGCCGTCGACCGCCATCAGAAGGTGA
GCTCGTTCCCAATCTGCATTATGCCTCCTCTCCTGTGTTTCGTCCTTCAGTTCATCTCAT
ATTGCGGCCTCGCCTGGTCGGTGGTTGCTGGCGCTAGCATCAGACCGCGTGGTGAATCAG
CTCAACAGAGGGATCGAGCGCCGTAGTGCCTTCTCGTCGTAGTTGTCTTCTAACGCCTTG
TCCTAGATCTGGTCGGTTGCCATGGCTGTTTGTCCTAGATCTGGCCGGTTGCCATGAGCT
TAGGTAGTCTGGTCACATGGCTGTTAGTGGTAGTCCGACCACACATCGGTATTTGGCATT
TGATAAATCGAGTACTATTTCAGATTTGCTTTTATTTCAATTGCTGCAGCTAGATAACAT
GATTTTTACCTTGCTGTAATAGATTTCTAGTTGCAATATATCATATTTAGTAGGAGACCA
TCATTAATATTTTCTTCATCTTTTTCATGGACTTGTTGCAAGCTGAGGGCACCAGGAGAC
CCTTGTTTGCTACTGCTCAAGGTACGTGAGCACAAGCAGTTAGATTGTATTTTTATAGAT
TGGTTTAAACAATTCCTAAATCCATTAGTCTGTCGAGTGTACATTTTAATTACCTTGCAT
TTTTTTAGATGGGTTCAAAGAAGATGTATCTTGAGTACTACAATAACTATAATCATTACC
TACGAAGGAGAAGGGTGCTTGTTTTCATTACCATCCGCATTGTTTTATTATGGTATAAGT
TGCAACTGAATAGATTGAATAAGAAGTGAAAGGGAATTAGGCTTACACCAATTTTCTAAA
TTGATTTTGGTGGTTGAATTGCCCAATACAAATAATTGGACTAACTAGTTTGCCCAAGTT
TATAAGTTCTACAGGTACCAAAGGTTCACAATAAGCCAATAAAAAGACCAAGAAAAGGGT
TCAACAAAAAGAGCAAGGGGTAACTGAAGTGTGCCCTGGTCTGGCACACCGGACTGTCCG
GTGTGCCACCAGACAGTGTCCGGTGCACCACCGGACAGTGTCCGGTGCACCAGAGGACTC
CAAGCTGAACTTCGCACCTTCGGGAAAACTCAGAGGCGCCGCGCTATAATTCACCGGACT
GTCCGGTGTACACCGGACAGTGTCCGGTGCTCCAAGGAGAAGCGACTCTGAACTCGCCAG
CTTCGGGAATCCGCTCCGCTATAATTCATCGGACATGTCCGGTGAGCACCGGACTGTCCG
GTGTAACGGCGGAGCAACGGCTATTCGGCGTCAACGGTCACCTGCTACAGCATTTAATGC
GCGCTTGCGCGCGCAGAGGAGCAGTGCACGCGTGGGTGGCACACCGGACAGCCTACAGGG
CTTGTCCGGTGCGCCACCGGACAGCCTAGCGGGCCCACAAGACAGAGCTCAACGGTCGAA
CCCCAACGGTCTGCTGACGTAGGCTGGCGCACCGGACAGTGTCCGGTGGCGCACCGGACT
GTCCGGTGCACCATGCGACTGCAGCCTTCCAACGGCCACTTTGTGGTGGTTGGGGCTATA
AATACCCCCAACCACCCCACATTAAAGTCATCCAAGTTTTCGACCTTCCAACTACTTACA
AGAGCTAGGCATTCAATACAAGACACACCAAGTGATCAAATCCTCTCCCAATTCCACTCA
AGGCTTTAGTGACTAGTGAGAGAGATTTGTCGTGTTCTTTTGAGTTCTTGCGCTTGGATT
GCTTCTTTCTTTCTCAATTGTTCTTGTGATCAAAACTCGATTGTAACCGAGGCAAGAGAC
ACCAATTGTGTGGTGGTCCTTGCGGGGAAGTTTTGTTCCCGGTTGATTTGAGAAGAGAAG
CTCACTCGGTCCGAGGGACCATTTGAG
>Z27kG1_04834
CGCCCGTGTACGAGCAACACCAAGAAAGAGAGAGGGATAGAGGGGTCCGCCGCAGCCGTG
GTTTCCGACCGCAACTGCGTCTGGTGCGCGGGGGAAACACCTGGGAAGCCGAAACCCATC
GCTGGGTCGCCATTTTCTCCGTGATTCCGCCCTCAGATTCCACTGCGTCGACACCGAGCT
TGTCCTGCGCCGTCCACCTTCGCATCGCAAGGAAGAATTACGTAATCCGCCGCGCGGGGG
AGACCCCGATTCGGGGTCATTGCGCCCTCTGCAACTTGTCCGGGGGGCTTCGCCATGTCG
CGTTGGACACGACAACGTCTTTGCCTGGGCGATGCCGTGCTCCGGACCGTCTGAATTGCT
CGTCGGAGCGACCTCCTTGCCACCAACCTGCTCTACACTGCGGCTGGATCTCCCTGATCC
ATGATTATGAGTTCTACAGGTGCCAAAGGTTCACAACAAACTAATAAAAAGACCGAGAAA
GGATTCAAATATAGAGAGCTAAAGTCAGCCGAAGTGTGCCCTGGTCTGGCGCACCGGACA
GTGTCCGGTGCACAAGAGACTCCAACTCCGAACTACTCCCCTTCGGGAATTCTGGAGGCC
GCTCTGCTATAATTCACCGGACTGTCCGGTGTGCCAGCGGAGCAACGGCTACTTCACGCC
AACGGTCGTCTACAGAACGCATTAAATGCGCTACAGTGCGCGCCAGAGTCAGAGCAGGGA
CTGGTGGCGCACCGGACAGTGAACAGTGCATGTCCGGTGCACCACTGGACTGTCCGGTGC
CCCAGAAGACAGAAGCTCCAACGGTCAGAATCCAACGGTCAGGTGACGTGGCAGGCGCAC
CGGACTGTCCGGTGCACCATGCGACATCAGCCTTCACCAAACGACTAGTTTGGTGGTTGG
GGCTATAAATAACCCCAACCACCCACCATTCATTGCATCCAAGTTTTCCAACTTCCCACA
CCTTACAAGAGCTATAGCATTCAATACAAGACACACCAAAGAGATCAAATCCTCTCCCAA
GTCCTTAGTTCATTCCAATTCAAATAGTGACTAGTGAGAGAGTGACTTGTGTTCATTTGA
GCTCTTGCGCTTGGATTGCTTCTTTTTCTCATTCTTTTTTGTGTTCAACTCAATTGTAAC
CGAGGCAAGAGACACCAATTGTGTGGTGGTCCTTGTGGGGATTTTGTGTCCCGTTTGATT
GAGAAGAGAAGCTCACTCTTGCT
>Z27kG1_02125
CGCCCTCCCCCTACCTCCGTCGCTCTTCCCGTGAAACCCTCCAGGATCCAACGAAAAAGG
CGAAATCTCCGAACCACACCGCCATAATCACACACGCCAACCGGCGGCCCAGGGCCGGCT
TTCCCCCCTGGTTCCCTCCTCAAATGGCCTAGCGGAGGCGGGTGTCTCTTTTCTTTCCCC
TCGCGTCGCGCCTCAGTGAGGGCAAGGTAGAGTGGCACTGGGAAAGACGCGCGCCGTGCC
GCCTCGCAATGCCCGCTCCCGACCGTGCCACGGCGGGGGGCGGTGCCGGGGGCCACTTCC
GCGGCCACGCGCACCTCACCAACTGCATCCACCTGCGCCACCACCACGCGCACGCGCACG
CGGGAGCGGGAGGCGCGTCGTCGTCGGGCCGGAGGCGGAGCCCGGCGTCCGCGTCGCTGA
TGCGCGACCTTCTCGCGCTGCAGCGCTCGCGATCGCTCCGGGACCCGTCCACGCGCCGCT
CCGTCGAGTCGTCCAGGGTGGCGGCCGACCCCGACGATGGCACCGACGACGACGACGACG
ACGACGCCGATCTCCCCGCCAAGTCCCGCCGCAGCGCCGGGGCGCTCAAGACGCTCCTGG
ACCAGCTAGCCGAGAACCCCCATCCGAAGCCCGGCCGCCGCCCGCCCCGCCGGTTCAAAC
GTCGGGCAGGCCGCCGCGCCGCCGCTGCCAGCAAGCCTCCAGACCGC
>Z27kG1_23117
GAGCATATGAGAGTCGTAGTAGTTCTGCGAAGAAGCTTGACGCCATGGCCATCCAGTTAA
ACTATCCAACCAGGAAATATCTTGTCAAATCTCACGTCCAGTCCTCCACTCCTCTCTCCT
TTAGTCTCTATACGCCCACGTCGTCGCCCACCTGGTCAATAGCTTTCACGTGCGATTACC
CAATCTCGACCTCGGCGGCTCGGCCTCGATCGTACCGGTCAGCTTAACCCTCCCGCTCCG
CTGTCGTGCGTTCTCCTGTCACCAAACTTCAGCCGGTGCATGGGGACGTTCCCTGGAGGC
CGTGGATTGTTCGTGGGGGTGTCCCTGCCCATCGATCAGTAATCAGGACGCTGGGATTTT
GTTGGCCGCGGTGGCGTTGGCTCGGCGGGCAGTAGTAGCCGTGGCCGCTGCGTCAAAGTC
AAGCGAGAAGGAGAGCAGGGAGAGAAAGAGAGCTTGTTGGTGCTGAAAGCGTTTCGCGTC
TGCACTGTTGTCCAGAATGTCGTGGCTAACGCTCCAAATCCTGCGTGAGGTCACGAGGAT
CTGAAGATCATCCTGGTACCTGGAATCTCAAGTCCCAGGTCAAGAACAGGTACCGCATGA
TGATGGGCGTGGAGGATGCTGTGGCGAGTTCGTGAGAGATCTAGGCCGTCGTCTCCCAGT
CAACTTTGGGTTGCTGGACCGTTGTCTCCTTATAATGTAATTATTTATTTTGTATAGAAC
TCCTGTTATATAGTAAAGATGTGACATTCGATCCTGTGCCATGATTCATCATATGTGTGA
GACTTGGTCCTAGCACACCTGGTGATTATGTTCGCGCCCGGGCTTTGGACCCCTAAAATC
CGGGTGTGACACCAACTGAGGAGTTCCTAGAGTTTTGCAACAAATCACCCGCTAACAAAG
TGGTTACCTTTATGTCAGTTTTTGCGCATTGCGCTTCTCAACCA
>Z27kG1_07566
GAGAGTTTAAGAGGGGTTCCTAACAGTCCTAGCGATCACTTCTTCTTGCCAAGTTCGAAG
GATCACGATGAGTCTCAGGAACCCGGGTCCCACATGTCCCATCCACCCTGCATGGAGCCT
AAAGGAGTCCTTGGCCAAATCCTGTTTGATGTTTGTGTTCCGAGAAATGTTGAAGGATGG
GACATCAAGCCGACAGTGTCCCCGAATGGACGGCCAACATTTGCTTCTGCCCGTCAACTT
GGTCCATTCAATCCCATCAGGTACTTCCGACGTTCAAGACTATAGTTTTCTGTAGGAGTT
GAGATTATTATTTTTTGTATATATAACGGAGGCAAGGTGTCTAATGGGCACTCTGAGCAA
GATTTTACCTATGTAAGCTCCCTGTAATTGTTTCTGTTTTTTACTTTTGCGCTGCTTGGC
GAGAGAATGTACATATGCTTTGTATACCATATTAGGGCTTGTTCGGTTAGCTCTCAATCC
ATGTGGATTGAGTGAGATTGGATGAGTTTGAATCCCAAACAAGTCAAACTTCTTCTCAAT
TTTTTCCAATCTCATCCAATCCATATGTATTGGGAATAACCGAACAAGCCCTTAGTGTGT
ACTAGAAGGTGGATCGTGGACATAGTTTCTAGGCGGGTTGTAAGGTGCACGCTAACATTG
AATAGCCAAGGGAATGCATTATTATGCTCCTGTAGTCTCCTCTATATTTCATGTTCGTCA
AATCTAACTATCGGAAAAATCTTCTCTTC
>Z27kG1_11426
CGATCCCCATCCGTTCCGCCTCTTCTGCCTCCCCCGCACGATGTGCCAAGCACGCCGGGT
AGCTGAGGTCACTGCGAGCGCCGTCAGGCACCAAAGACCAACTCCACCGTGTTCGCATCC
GCACCGTGTTCGCATGCCGGGATGGGTCCGTTGGCGCACCGATCGCTACGGCTCAAATCT
CTTCGCAAAGCAGACAGGATCGGGTAGCTGAGGTCATTGCGAGCGTCGTCAGGCACCGAA
GACCAACTCCATCGGGCCTCCATGCGAAGGCTGCCATCTGCAAACACCTCCAGTCGTTAC
TTCCGTCAGCGAAGGTCGATGCAAAGAAAAGGAAGGGAATCGCATCACCAGCGTCCTCCC
CATCTTCGATTCGGTCCTCGGCCATGGATCCTAGGCGTCCAAGGTGATACAGCTGTCGTC
CTTGCCTTTTCCTTTTCGATTTCTATGATTCCCCCAATTGTAGGTCGAAGAAGAACCTAA
CTGCATGGGTTCACTGTCTATCGTTCCCAGTTTGTCTAGAAACAAGAAAATCACAATTTA
ATTTTGTTGCAGTGATCTTAGATGGAAATATGTGATGGTTTTCCTTACCTGATTTTTATC
GTTGCTGAAGTTACGAAGAAACACAAGTACATGTGTCCATAGGATTAGGGTTAAGGGGTT
TTGTATTTAAGTATTTATAAGTAAATGTCACTGATCTTCTCGTGCTAATTTTGTTGATGG
TCCCCCTATTGATTAGTTGATCTATCAATAATACACTGCTAAGTGTTTTGAAGAATTGAA
TAACAATATGGAAACAAGTACCAGATATTGTGTGTTGCTAATTTCTTATGTCTCAGTCGT
AGAGTAGGGTTTAGGTGGAGCTGGATAGTAAAGACTATTTCTTTATAATGAAATACTTGC
TAAAAAGTTTTGAAAAGGCGATGTGCTGAGTACTCTCTCTGTTTTTGTAAGACCTTTTGT
CTTTTGCAATCTTTGGCCTTTTGCACCTTGCGTTCCCTGGAGGGAGCAGGTGATTGGTTG
GGGAAGATAGTGCTATTTTAGGGAGGTTTGGTGCATATTTGTAGAACTACTGCTCGATAC
ATGCCATTATGGATATTTCCCCACTTTAGCATGTGTCGGTGTCCATATTATTTTTCTTTT
GTGTAAAAAAGAGTAGTTCACTGATCTTATTGTGTGTCATTGTATGCAATGAGTACTCAA
TGCAGCTCAATGCTTCTAGGACTAAAGTTCTTCAAGCTTAGCATGATTTGGTAACAGATA
TGTTGGAGTCAGCAAGGAAAGATCTATTGTGAATAAGTTGAGATCACCTCACTTACAAGA
AGCTTGTCAAGATAATTATTGTTCAGTTCACAGGATGCGAAGAGAATTGGACCAAGGCAA
TGAGGATGCAACACCTCAAAAGAAGACATAAAAAGATTCATAGAAGTCCAAGACTCAAGA
ACAAAGAAGCCCGAAGAAATCAGCGAAGAAAACCAAGAAAGGGCTGTCAGCCAGCGCCAG
GTGGCGCACCGGACATCGGTGTCCGGTGTGCACCGGACTGTCCGGTGAGGCACCGGACAG
TCTGCGCAGAGAGGCCGCAGGAAGGCGCTCTCTGGCTGTAGCACCGGACTGTCCGGTGTG
CACCGGACTGTCCAGTGTGCCAACAGGCAGAAAGGCAACGGTCGGATCCAACGGTCGACT
GCTACAGGCGCCAACGGTCGGCTGACGTGGCGTGCACCGGACATCTACTGTTCAGTGTCC
GGTGGTGCACCGGACTGTCCGGTGCACCCGACGACAGAAAGCTGCTGCTTTCTGTCCAAC
GGCTAGTTGGGGGTGTGGAGGCTATAAATACCACCCCAACCGGCCATTCTCAAGTGTGAG
AGCCCAAGCAACATACCACGGCATATATTGCACATTTCCAAGAGCTC
>Z27kG1_14861
GTTAGGATGTTGTTGTGGTGCTTGAACCTGGAAGCATGCTCCACCGGGACCTGGGTTCGG
TCGAGCAACAACTAGTCCGCTAATGACGCCAGTCGCCGGCTGCTGTTCGGAGGCTAGCAA
AAGGGCGAGAGGGTTTGCTAGTACGTACAGAGCGTGCGCGAGTAAGTGGCTGGGAGCCCG
CCGTTGTCAAGAGAGAAGTTGCGAGGGGCAGAGGATCATGGCGCTAGAACTTGTCGATGC
GCAGGGAGTTCGCCGAAGGGCGTTAAAGAGCACCGAAGCCTTGGCGAGTTTCCTCCATAC
TCCGAAATTTGTCGTCGTGCCGTTACAGCGTGGGTCGACGTCACTGCGGTCTCGTTGCCG
CGTGAGGTCACGAGTCATCTGAAGATCATCCTGGTACCTGGAATCTCAAGTCCCAGGTCA
AGAACAGGTACCGCAGGATGAGGCGCATGGAGGATGCTGTGGCGAGTTCGCGAGAGGTCT
AGGTCGTCGTCTCCCAGTCAACTTTGGGTTGCTGGACCGTTGTCTCTGAAAGGGAAATGT
GCCCTTGGGCCATTTCTAAGTATTTTGGTGATTTAGTGTCCAACACAAGTGCCTAAGTGT
AAAAGGTGGACAAAGTACAAATCAAGAATAAAGGTATGTTTCTCAGACTTAGTACATTGT
TTTGTGGACTAATGTATTGTGTCTAAGTGCTGGAAACAGGAAAAATCCAATTGAAAATGT
CTTGGCTCGAGCAGCCAAGACTTTGCTCAGTCTGGAGCACCGGACTGTCCGGTGGTGCAC
CGGACAGTGTCCGGTGCGCCAGGCTGGCTCGAGCAAACTGGCCGCTCTCGGGAATTCACC
GGAGACGTACGGCTATAATTCACCGGACTGTCCGGTGTGCACCGGACTGTCCGGTGAGCC
AACGGTCGGTCGGGCCAACGGTCGGCCGCGCGATCTGCGTGGGACACGTGGCCGAGCCAA
CGGCTAGAAGGAGGCACCGGACTGTCCGGTGTGCACCGGACATGTCCGGTGCGCCAACGG
CTCTCTGGCTGCCAACGGTCGACTGTGCCATTTATGGAAAGAAATCGGGCACCGGACATG
TCCGGTGTGCACCGGACTGTCCGGTGCGCCAGTCGACAGAAGGCAAGATCAGCCTTCCTA
GATTGCTCTCAATGGCTCCTAGCTTCCTTGGGGCTATAAAAGGGACCCCTAGGCGCATGG
AGGAGCATACCAAGCATTCCTACAACATTCCTAAGCACCAAGATATCGATTCCGCGCCTT
TGATTCTTTGCGATAGCAATTGGAGCTCTAGTTGAGTGGTGAACTCATTGAGTTGTATTG
TGAGCTCTCGTTGTGACTTGTGTGCGTGGTGTTGCTGTGATTTCTTGAGTGCGTTGCTAA
TCCCTCCCTTGCTCCGTGTTTCTTTGTGATCTTAAAGTGTAAGGGCGAGAGGCTCCAAGT
TGTGGAGATTCCTCGCAAACAGGATTGAGAAAAAGCAAGCAAAACACCATGGTATTCAAG
TGGGTCTTTGGACCGCTTGAGAGGGGTTGATTGCAACCCTCGTCCGTTGGGACGCCACAA
CATGGAGTAGGCAAGCGTTGGTCTTGGCCGAACCACGGGATAACCACCGTGTCATCTC
>Z27kG1_02650
CGCCATGCCGTTCACTCCGGGTCCCTACTCTGGCGTCAGCACCCTCGCCCTTGTAAGTAC
CCGTTCTTCCAGAAGATTCTGTTCTGGTTGCTTCCGGATCGGGTCTGAATTCCTCATCGC
GCTTCTTCGTCTTGTCTCTGCAGGTAGCGAGGGCATCGGTCTTCGGCTTCGGTGTCGTCT
ACGGGAGCATCAAGCTCTCAATCCTCAAGGTACGCCTAGGGTTGTGAATTGGCTCAATCT
TAGTCTTGTGAATTGGCTCAACCTCAGGCTTGTGAATTGTCTCAGTTTGGTAGCGGAGGG
GTTATAGATGCTATGACTCCCGCAACCAGCAACACTTTAGCATGGTTTAGGAATCAGCTA
AGGATACATGATGTGAGGATTTTATGGAATGGCGAGCTTTTTTTATTCTGGGTGAAATTA
ACCTTTACCTATGTTGATGACTTGATGCCCTTAGGCCTTGTTCGTTTGTGTCGGATTGCA
CCCGGAATCGTTCCACTCAATCAAAGTTTATATAAATTAGAGAAGCAATCCGGTTAGGAT
TTGTTCCGACCCACCAATCCGACAGAAACGAACAAGACCTTAGTGGATCGGTTTCGAGCC
TCACTCGTCTGGATAGTCATAGAGTGAAGGGTACCTTTATGGTGGTATTAATCACCGAGT
TCAAATTAATGACGAGCTGATGCTTGACATCGTTGACAAAGTATTTTGCCGGGTTTGTTT
CCTCTGCATGTTTGTGGACACTAGACATGATATTCTTCTTCACTGAAAGTTCCCCAAAAG
CATGTATTGGAATTTATTAGATAGAATGACATGACATTTCAATGTTGTTTACTGATTTGT
TTTTTAACTAATGCGTACATAACTAACCAACTGGAGGATTTAAACTACTGCGGGCATAAT
TGTAGTTTCTTATAGAATTGATGTAGCCATTCTGTTGGTTCTGCAACTGTTCAACATTTT
TTGTTGTTGTTATAGACAACATTAATTGTTTGTGCATTTTGGCTCTGTTGCATGTTATGG
CCTTTATGTTGTGCTTGAACTTTGTTGAGCAGTACTAGGTTTATGTGTGGCTTAGTAGTT
ACAAAATATGTCGATTCAAGTATCCCAAACTGAAAGAGTGTATGTATGTTTTGCTATCAT
ACTGGTAAACCCCATAGCCTATAGGTCTAGTTTGAGGATTGCCTGATGCTGCATATATTT
TAATCGGAGTTTGATGTACTGTATTGAGTTCATAGACATTGTTTATTATGAATACCCACT
CTCCCCTAGAGTACTATGCATCAAACTCTATTCTTCTGAGATATCGTAGGTTGTAGTTTT
ACCTAAAACATCAATCAATTAAATCAATTGTCTAGGCATAGTGCTGTTTCTTCTGTTGAT
ATTGTAAGAAATTTGTTCTTTTCTGATGAGTACATATCTTCTTCTAGTTTTGGGTTCAAA
TCTTGCTTTATTCATCTGGTAGCCCTTGAAACAGTAGGCACACTGAATGAATGGCCTTAA
ATTTATGTCATAGCTCCCTCTTTTATTGTGATTGGTGGAAACTCTGTAACTGAATTTTTA
TATCTTATGAAATTTTGGGGTATATAAACATCGAATTTATAAAAGCACGTCATACTTATT
CTAAATGATAAATGATGATGGACTGTTTTTGTTTTGGTCATAAATAGTCTTCTGGTATAT
GAAACTGTTAGTGTCTATGTTTTCTAGATTATTTAATTCGGTTGATATCATGGTCTCCTG
TTAAAAACTTTGATTGGTCGATTACATTTCCACCCCTCTTCTCTGATAGATGGTTATGCT
GGTTCTTCATAATTTCCAGCATTGTGTAGATCTTTGCACTGATCCTTTTGAACTGATTGA
TATACACATTTGTTGATTTCTTTGATCCATGGTTCACTAATATCTTTGTGTTGGTTGCTC
TTATCTTTAAATTTAGCACCGCGGTCCTTACTAGTTAAGGATTTGACTGAATTTTTTATC
TTCAGTGGATGCAGCTATAGTTGGCTTTCATATGCAAGCTTATGAAACCTATATTTTCTA
GTTAGCTTGTTTTGGTGTTGTTTTAACTTTAGGCCTGCTTACAGATGAGCTTACATGCCA
CATTATGGTTTAGAAAGACCATGTTTGCTTCATTTTTCCCCATGAAACACCCTATTGTGT
ATCAAACCGTTCAATTAAATTTGCTGATGTTGCAATTTCTCTTTCAGGCAACAAAGCCTA
AAAAGGAAGAAGCGCATGCTCATCACTAAGGACGACAGGGCTGCTACATGTTAATTTCTA
TGGAAGGATGATATAAAAATGTGGTTGCACTCTTTCTCCATACGTGCAATTTGATTTATG
ATTTGTGGACATCTTGCTGTAACACACCTGCTGAGTTATCTTAGTTTTGTGTCATAATAA
AATTCTTAGCCAATGACTTGAAATCAGGAAGGGGAAAATCAAAAGAACCCACTTTTGTTT
T
>Z27kG1_24338
CGGGAACCGCCGCCGACGCCGCAGGAGGAGACGCATCGAGGTTAGCACGCGAAGAAGCGA
CCATGAGGGCCAAGGTATTCTCCCTGCTTTCCTACTCCTCGCGCACACTATCTCGTCGAT
TAGATCCGTGTGGCGTAGCAACTCCTTCCCACGAGTAGCTAGCTCCCAACTCGGTCCGTC
CATGTCCCGGGGCTGTGATTACAAAGAGAGAGGCTCGAGTGGCGCGATTCTGGGAGGAAT
CGTTTCTGGGACGGTGGATCACGCCGTGCGTGCGTGGCGCCCCTCGGCGCAGCAGCCGGG
TCTGGATCGTTTGCGTGGAACGCGAGGTGCCGCCCTGCGCGAGCCGAGCCAGATCGTCTC
GCGCGGGCTTGGTATCTCGTGTTCCGTGGCTCGGTTCCGCACGGTCCAGCCGCTGCGGAC
TGTGAGGCGTCGCGTGCTTCCGGCGCCACCGCCGTCTGCTAGGGTTCTTCCCCGGCCACG
GTGAAGGTTTCTTTAACGCATACACTTGATATGAGCCCCGTGGACGATGGCTTAAGTCAC
TGCCGATGAAATCTAGCCAGCAACTGATGAAATATGCAATTGTCTTCATTCAATATGCTT
TGCTGGTTACGGCTAGTAATACCAGTCAGCTAGACGACGCTCACATATCCCTCAAGGTGT
TCGTTATCTCCCGTTTAGCTCCTCTTGGCTTGAAGCACAAAACGTTTCCATGTTGCTAGA
CACTTGTGTAAACATAATGTTTTGTAGTTAGTTGAGACTTTTGAATCGTGCGAGACAAGA
TATTTTCTCTTGAATTGTCGTTATTTTGTTGCTCTGTTAACTGACCATTATTCTCGTACA
AGATAGTCCTCTTCTATTGCACATCTGTTAGATGTATTCATGTCTATGTTTTTCTATTAT
TATTTGAACTTATCTGTAAGTTGTATGACGAGACGAACTCTTGTTTTTGCACTCTGGTTC
TGTTGTCAGTCAACTTAAGATATTCTCTTATAAGAACGGTCCTGTTTTGCATTTTATTGT
GTAAGTGGTTCTTTTATTTTTCCTGTTATCTAAAGCGATACGTTCTCCTGTGTCAATCAT
CAGTGGAAGAAGAAGCGCATGAGGAGGCTCAAGAGGAAGCGCAGAAAGATGAGGCAGAGA
TCCAAGTAGGCAGATCGAGATGGATTGTGGACCTGATGACATGCGTGGGTACATACATTT
CTTCGGATGCGTTGGTGTGCCTGTGGAGAGATGTCAACCTGCCATGGTGTCACGGTCCGC
CATCAGTTGAACGTCTTGCCTGCACTTCAGTAGGCCACTTTTCATGGTTCTAGTTGTATT
TGAATCCAGCGTTTGCCACTAAGATAAATCAGACAGTCGTTTTGTGAACCTATTATGATG
GAGCTTTATTTGCTGATAATATCTAGCTACCTATTTGAGC
>Z27kG1_07374
CTCCCAAGTTCCAACGCCGTGTTCGCCGCCCTCTCCCTCTACCGGCCTCCACACCGTCTC
CATCGGCCGGCCCGCCCCATTGCCCACACGACGACAGTTCTCAGCTCGTCTAACGCTTAG
CCGCTGAAGCCATTGGAGAGGCGATATGGGAAGCCCCCGGTGACGATGCGGCTACCGCAG
CACACGGAGCGTGCGGGTTCGCCGAAAACCTGCAGCATCTTCCAAGCGTGGCTGCCCCGT
CACCTTCGCTGTCCCGGTCCTGTCTCGCAGCTGCTGGTCCTGTGCGCTGTCCCTGGATGC
CCACGCCGTCGATGCCACGGACACCTCATAGAACGCGTAGCTTCCAGACTTTCCTCGAGC
ATACTTTGTTACCAGCCTGGCAAATTGAAAAGCCAACATGAATCAAACGTCGGCGCGCGG
TGGATCTGAAGCCTGTGTGGGGGCGCGGTCGGCGAGGAGCTGGGGCGCGCGTCCCCGCCC
AGCTCCCCCGTCGTGGCACTGGACCGCCACGCCTGCGTCCACCAAGAGACGTCCGCACCA
CCCTCGTCCACGAGCAGCTCCAACGACCTCATCGCCGCATTGCGCCTGCTCCTGCGCTGC
AGGCTCCGGTTACCGTCGGTGCCCACACCGAGGAAGGCGTAATCCACGCCAAGCAACCCA
GTTACTGAGCTACTGAGCTGCAACCTCCGATATCGCGCACGTGTCCAGGAGCATTGAGGA
GGCTTGGTACGATTGCTTGGCGATGAGCGAGTCGGATGTCGAAGACGATTTCCAATGTGC
AAGATGGGCTTGTTCGGTTAGCTCTCAATCCATGTGGATTGAGTGGGATTGGATGGGTTT
GAAACCCAAACAAGTCAAACCTCTTCTCATTTTTTTTCCAATCTCATTCAATCCATGTGT
TTTGGGAATAACCGAACAAGCCCTTACTGGATGAGCTTCTCCGCTACCATTCAGATCCTT
TTTCACATGGCTTCGAAAACGAAGCTGCATTGAGCATGAGAGATGATGGCAGCGATGGGA
GCTTCAATGGAGCTGTACAATCAGGCGAGCAGCACCATAAAAAGCCAAAGTCTAGCGAAC
GACTGTTAAAGGGGAGCTCGGAGAATGGTGTGACTGTGTGAGATCGTCCAGACTCCAGAC
CATGAGCCATGATGATGCGGTGAGTGTTTCTGGTGCGAACATCACTCACGGTGGAGGCAG
GATACTCGACTTGCTTCTGCCAAATATTTGTCTGCCATGAATTACATGTACGTTTCTTCT
CTTTCCTATGTGAACAATGATTCACTAAACACATATTTCCTCCGAGTGTTGTTGGGTTTA
TAAGGACTAATTAGTCCCTTAATTTTATTCATTTTAGTCACT
>Z27kG1_19129
CCCCTGCTTGATGTCTTATTGCTTGCGCATTACTGGAAATAGATTGATTATCATGGGCTC
ATGGCTGTGTGGGTGTCACAATCGTTCGTCCTTTTCCAGGTTATGACATGTTTCTAGCAG
TAATAACTCCTAGGTACTCTTTGGTTCACATATTTGTAATGTAATGAATAACTGATAACG
TTAAACCATGTTTGTTTAAGCTAAACTGTAATCAGATACCACACTAGAAATTGATACCGG
TCTATTCAAACTTAATATCGCTGGTACTCAAGTGTGAATCATTACCGTTGCCATTTACGT
AATATTTCGTGAACCAAACAGCACCCTAGTTGACACTTGTAGCGCCTAGGCACTTCACCA
ACTCAGTCTGCTGTATTCTCCTCTATATAATGCTGTTATAGGATTCTAGCTTTCTCTGTT
TGGAATATGCATCATTGACTTGTGGTTAACATGAATCATTTAGATTATTCTGAGATAATA
TTAGCTGCTTACAAATAGTTTAACTGGTGGCTTGCCTAAATAATTCACTACCTAAAAATT
TGCATGCAACAGCCGTTTAATCCTTTAAGGTTGTGCAATTGTAGCTCCATTTTGTAGCTG
CTGGTGATAATTATACAAAATAAATGTAGACCAGGCATGTAACTTTATTTCCAGCATACT
TATGGGGTGTGATTTGTGCTTGCCATTTGTTGCACTGCAGTTCCAAGCTGTGCTGATGGT
CTGTTGAATATAAATGTGAATCGATATCTGCACATGTAAGGAATCTAAAAGCAGGCGTGC
AGTGCAGCAAACCCTGATGTTCATCCATTCATTATCCAATTTGTATGCCGGCATGTTCAA
GAGATAGCTTAAGTTATTGCATCCCCAGCTGAGCAGAGGGCAAGTCAGTTGTTATTGTGT
GCTCGCTCAGTCGCTCCGTTCCAAATAAAATTTGTTTTAGTTAATTAATAGGTTCATATA
ATTTTTGATGTATATGTTTTATATATGTCTAGATTCATCATCATCTATTTGAATATATAC
ATAAAAATAAGAGCTAAACGAGGAAGAAAGTATTATTTTGAGGTTGCCAATTTGGGCTTA
TATTCTTGG
>Z27kG1_03852
GTCTGTGATCATCTTGCTAACAACCTTCCATTATCTTTTCCTCCTTCTTCTTCTTCTTTT
GCTCCCTGCTTTCTCTAGCTCTCAGCTCAGCTCAGCGCGCTCACAAACAAATATCTGTCC
TCTTCGATCGGATCCACAACTACTAAAGCACCACCGTACCACCATTACCAGACCGGCGCC
CGTATGCGATTACCCGGCAAATTAGCACCCGGGTTCTGATCGATCATCGTCAGCCCTTGG
ATTCATTCCATCCTCGTTCCATTGATACGGTACGGTGGCCAAGCTAAATTAAGAAGCCCA
CACCCAGCGTCGTCGTCGTGCTTGCAATTGCATCTTCTTCCACATGTCTCCTTCACCGCC
GCCAAGCAGCGGCTGCAGCCTAGCAGTACTAGTAGGCGGCACGAGTACTGCAGGGTCGTC
CAACAAGTTCAGGCACGCCATCCTCAGGAACCTGCTCCTACGGCTCAGCAACAAGGACGG
CGCTGCGTCGCCGTCGTGGTCCAGTGCCATGAGCCTGCGCGAGAGGAGGGACGCCGTCAG
GCACGCCGCCGACGCCGCCCTCGCCGCCGCACGGGGCGCCGCGCCGCGCTGGAGCCGGGC
TTTGGCGGCGGAGCTCTCGTCGCAGTCGCAGTCGCAGCAGCATGGCCGGTGGCACTGGCA
CGACGACGACGCGCCCCACCTGCTTGTCGCCGGCGCCGATGCACGGCCTTCGGGCCATCA
GACGTGCTTGCCGTGCGGGACGGCGGCGGCGGTGGCAGCAGCCGGCTGCAGGAAGACCGT
CCCGAGGCGGCGGAGGCTCCGGGTCCGGGCCAGGCCCAAGAGCGGAGCCACTACGGCCTG
GTCCGCTGGCGCTGTCGCGCGGGTCGTGGCGAGGCGGCGGGCGCGGGCCGGGGCGCTGAG
GAGGATGGTGCCGGGAGGGCGAGGGATGGCGGACGAGTGCACGCTGCTTGGTGAGACCCT
AGACTACGCCGTGTCGCTCAGAGCTCAGGTCGACGCCATGCAGCTCCTGTTGAGGACGCT
CCAGCCTCCAGGCCACGCCAACAACAACCCTTAATTTGCTGAAGCAGCAGTAGTGAGGGG
AATTCGAACTACTACACATATATATACGTACTGAAATGTGATCAAGACCGTCCATCGTTC
ATGGATATAATATAAGACATGCATCATGACGGAATGGAGAGCTTTTCCCCGGCCCTCTCT
TCCTTTATTCTCCTCTTGCATACGTGCTGCTAGCAGCTCTCTTCCTGTTTGTTTCTTCAT
TCTGTAGCACTGAGAGAGATCATGAGGCGAAGGTCATGTGTGCGTGCCGTATATATATGT
ACAGTACAGTACTAGTGTGTGCTACGTACGTGCTACTCCGACACAAATATATATATGCAT
GTACATAAGTTTTTGGTTACTCTTT
>Z27kG1_10750
AGAAACCTGAGATGCGCAAGGAAGCTGACGAGCGGGAGGCCCTCACGGGCCGCACCGCTG
GCCGACCCTGATCTTCTGTGAAGGGTTCGAGTTGGAGCACGCCTGTCGGGACCCGAAAGA
TGGTGAACTATGCCTGAGCGGGGCGAAGCCAGAGGAAACTCTGGTGGAGGCTCGAAGCGA
TACTGACGTGCAAATCGTTCGTCTGACTTGGGTATAGGGGCGAAAGACTAATCGAACCAT
CTAGTAGCTGGTTCCCTCCGAAGTTTCCCTCAGGATAGCTGGAGCCCACACGAGTTCTAT
CGGGTAAAGCCAATGATTAGAGGCATCGGGGGCGCAACGCCCTCGACCTATTCTCAAACT
TTAAATAGGTAGGACGGCGCGGCTGCTTCGGTGAGCCGTGCCACGGAATCGGGAGCTCCA
AGTGGGCCATTTTTGGTAAGCAGAACTGGCGATGCGGGATGAACCGGAAGCCGGGTTACG
GTGCCAAACTGCGCGCTAACCTAGAACCCACAAAGGGTGTTGGTCGATTAAGACAGCAGG
ACGGTGGTCATGGAAGTCGAAATCCGCTAAGGAGTGTGTAACAACTCACCTGCCGAATCA
ACTAGCCCCGAAAATGGATGGCGCTGAAGCGCGCGACCCACACCCGGCCATCTGGGCGAG
CGACATGCCCCGATGAGTAGGAGGGCG
>Z27kG1_08113
CCCAACTCGGTCGACGCGTTCGCCACGGCTGCGCAGTCCTCCTCCTCGCCTCCGATCCCC
TCCCTTCGACGATGCGAGCACACCCGCTCATCCTCTTCGTACCTGCACCGCCACCTCATC
CTCTTCCTCGCCGCGCCGACACCCACCGCGCTCTCTCCCTCCCGCGGCGACGCCCTTCGC
CAACGAGAACCGCACGCCGTCGTCTCCCACGGGCACTGTCGCACGCTGGGCCACGCTGCA
GTCGGTGGCGCCGCCACACCTTCTTCCTCCATGTGCCGTCGCCGCCCTATTCTTCTTCGA
GATGCAGCCGCTAGCGCTGCCCTCCTCCCAGCTCCCCTTCATGGCCGCGTGCAGGGACTA
TGTGCCAGTGTTAGTTTTTGGTACCAGTCTACAGGTCTTTCATTTCTACATTCAAAGGTG
AGAATCAATCATGTTCGGCTCCCTTTAAAAAAGTAATGTTTCCCAATCCTTCATAGTAAA
ACTAAACACACATTGTAAAGACATTTGTCGTACGAGATCTTTTATAGAGGTGTGTTTTAA
CCCAAAGGCAGGCTGTGGAGATCAATTCCAGATATTGCCTTCTTGTTGTGTCTCAGTTGA
TTTTTTTTAGCATTGAACGTAACTTACAGTTTGACATAACAAGCGGTGAATGTAACACTA
CAGTTTAACTCAACAAGCCATTGGCTGTAGCTCACAATCAGCTTGGCTGAACTGCCAAAA
AAAATACAAGCAGTCCATTACAGTTCAACTTAACAAGAGCAGTTCTGTTGGTAAAGCCGA
TGCAAATAAGTACCAATTGTTAGTTAGGAAGGGAAAAGTGTCAGCAGTCAATGGCTGATT
AAAAAACTAAATGTCTTTGAATTTGTTGGGCCGTGTGCCTAGTGCCTGGCCTATTAACTG
GCTTGTTCGCTGCGGCTTTAATCCGACTGCGACTGCGGCTTCTACAGTATTTTGTCTCTA
GGAATTGCAGCTGCAATAGTATTTTGCAGCTGCAACAGTGCTCCCGCATGGGCAGCCGAA
CAAGCTAAACATGTACATATATACTTATTATACCAGTGAGGTGTGTGTAGAGTAGTGTAC
TCTGTACTCTTCCAGAAAACTTTACATGGTACCGGAACCGGGACCAGCGGCGACGGTGTA
GTGGTGAGGAGGCAGAGGAGTGCCTTCGGCCTCGACGGAAGAAGGCCGCCGATGGAGAAG
AAGACCAGCTGGGAGCGTGGCGCGGCGTCGCGGTCGTGCACGAGGAGGAGGAGCCTGCAC
TTGCCGGAGGGAGAAGAAGCATGTAGCACGGTGCGGTGCTGCAGTCGTGCGTGAGTAGGT
TCTTATTATTGTTTTCTATCCTGCTGGATATGTAGTCATGACAGTTAAATTATGTACAAC
TATGATTACAAACGGGAATACAAGCTAGGAGTTGAGACCACAA
>Z27kG1_20238
CCGCTCCCGAACGGTCGATCTTTGCATGGCAGCAGCAGCTGGCTCCAAGGGGCGGGCGAT
CGCTGGAAGCTTCGTCAGCCGCGTCCTCGCCGGCAAGGCCGCCTCGCCGAGGAGGGCCGT
GCACGCCTCGGCGTACGACAAGAACCTGGAGGACCAGGTGCGCCCGGCGTTCGTGCCGGA
CGATGTGATCGGCAGCGCCGGGAGCCCCGACAAGTACTGGAGCCCCCACCCCAAGACCGG
CGTCTTCGGCCCGGCGGCGGTGGACCCCAAGCTGGCCGCTGGTGGCGCGCCGGACGCCGG
CGCGGATGCTGCAGGAGGCACGGTGCTGGACCAGAAGGTGTGGTTCCGCCCGCTCGAGGA
CGTCGAGAAGCCGCCCCCCGCCGCGTGAGCCGCGCGGCGCTGCTAGGCCAGCCCACACTG
CTGCTCGCTCATAAAAAGGGCGGCGGGAGAGCCTGGCAGTGGCAGGCACTCTGCTCGTGC
TCGGCCGGGCTGGGCTCCCTGCTTATATCACTGCAATATTATACTACTAGTAGTGGTGCT
TGATAGCAGTGTGTGGCTGTGCTAATACCAGTATAATACTGGTTCTACTATAATACAGTC
GTATCAGGCATGGCGTGCATCAGGACTGGTTGTGATAGTAGCAACGTGATGCTCGTGCCT
GTAATAAGAACAAGCAGGCGATGTGTGCCTGTGATGTACCGGTGTCGTCAGTGTTATAAG
TACTTGGGTCAATGGTTTCTGC
>Z27kG1_09671
CTGCCGCGACGGGACCTCGCCGCGGTGCGACCTCACCGCTCCACTGACGCAACCTCGTCG
GCTGTGCCATGGGAGCTCTGGCCCCCTCGCATCAGCTGCTGGCGGGCCCGCGAGCTAGGG
TTTCCGGTCACCGCGGATCTCGACGGCCTCCTTCGCTGAGCTCCTCACAGCCCCGCGATG
CAATATCGTCAGCCGTGCCGCCTGAGGCTATTTGAGGAGATGTCGTCATCGTCATCATCA
TCCTTACTCTCTGGCTCCAATACTGTGAGTGTTGAGCTTCATCTAATCCCTTGCAAGCTC
TGCAATGGGGTGGTGATTGAGCGGGTCTCCAAACAACCAGAAAGCACATCGAGGAAGTTC
TACCGGTGCAGAGCCAAGAAAATGGTTATTTCTCAATTTTTGCTCAATTGATAAGTTATA
TGGTTTGGGTAATTTTGAGGGCCCAATGCTTTCTTCTTTACAGGATGGGTCTCAATGTGA
TTTTTTCCATTGGCAAGCGAGCTATGCTGTTTTGTTAATCAAGGATGGGGTTGTCAGTGG
TGACCATTGCCTTGAGTTGTTAATGGTCGCACTTAATGATCATGGCAAAGCTGTTGAATC
TCTAACCAATTCCATCAGAGAGATGAAGAAAAAGTTGTCCGACCTGGAGTTAGTGATGGA
AGAGCTGGATAACGTGAAAAAGTCAATGAAGGCAGCCATGGTTGGAATTGAGGAAAACAA
TAAAACGATAGCTGCATTGAAACTGATGGAGAATGAGATGCAAATGCTGAAAGGGTCAAC
TAAAGTGAAACCTAGGAATATGGCACTGTGTTTTCTGCTTTTGGCGTTGATTGGGTGGTT
TGTGATGGGACAGATGTATTGGGGGGAGGATTAGGAAGCATCCGGCCGATTTATGCTGAG
AGGCTAATGAACTTTGGATGGACTTTTGTATAGCTAGATATAATCAGAACTGGTTAGGCC
TAGAGATGGCAATGGGGACCCGATCCCCGATTCCCCGCGGGGAATTCATCCATTAGGGGA
TGGGGATGGGGAAGAAACTTCCCCCGCGGGGATATAAACGGGGAAAGTTTATCCCCCGAC
GGGTAAATGGGGATGGGGACGGGGAAGCATTCCCCATCCCCGTTCCCCGTGGGGACCCGT
TAACTTGCATGTGACTATGTTTTTGTGTACCGGTTAACAACAAAAATAAATAATTACCTT
GTCAAGAGACCACT
>Z27kG1_21254
GCCAGTAGTCATATGCTTGTCTCAAAGATTAAGCCATGCATGTGCAAGTATGAACTAATT
CGAACTGTGAAACTGCGAATGGCTCATTAAATCAGTTATAGTTTGTTTGATGGTACGTGC
TACTCGGATAACCGTAGTAATTCTAGAGCTAATACGTGCAACAAACCCCGACTTCCGGGA
GGGGCGCATTTATTAGATAAAAGGCTGACGCGGGCTCTGCCCGCCGATCCGATGATTCAT
GATAACTTGACGGATCGCACGGCCTTCGTGCCGGCGACGCATCATTCAAATTTCTGCCCT
ATCAACTTTCGATGGTAGGATAGGGGCCTACCATGGTGGTGACGGGTGACGGAGAATTAG
GGTTCGATTCCGGAGAGGGAGCCTGAGAAACGGCTACCACATCCAAGGAAGGCAGCAGGC
GCGCAAATTACCCAATCCTGACACGGGGAGGTAGTGACAATAAATAACAATACCGGGCGC
GTTAGTGTCTGGTAATTGGAATGAGTACAATCTAAATCCCTTAACGAGGATCCATTGGAG
GGCAAGTCTGGTGCCAGCAGCCGCGGTAATTCCAGCTCCAATAGCGTATATTTAAGTTGT
TGCAGTTAAAAAGCTCGTAGTTCGACCCTTCTGCCGGCGATGCGCTCCTGGCCTTAACTG
GCCGGGTCGTGCCTCCGGCGCCGTTACTTTGAAGAAATTAGAGTGCTCAAAGCAAGCCAT
CGCTCTGGATACATTAGCATGGGATAACATCATAGGATTCCGGTCCTATTGTGTTGGCCT
TCGGGATCGGAGTAATGATTAATAGGGACAGTCGGGGGCATTCGTATTTCATAGTCAGAG
GTGAAATTCTTGGATTTATGAAAGACGAACAACTGCGAAAGCATTTGCCAAGGATGTTTT
CATTAATCAAGAACGAAAGTTGGGGGCTCGAAGACGATCAGATACCGTCCTAGTCTCAAC
CATAAACGATGCCGACCAGGGATCAGCGGGTGTTACTAATAGGACCCCGCTGGCACCTTA
TGAGAAATCAAAGTCTTTGGGTTCCGGGGGGAGTATGGTCGCAAGGCTGAAACTTAAAGG
AATTGACGGAAGGGCACCACCAGGCGTGGAGCCTGCGGCTTAATTTGACAACACGGGGAA
ACTTACCAGGTCCAGACATAGCAAGGATTGACAGACTGAGAGCTCTTTCTTGATTCTATG
GGTGGTGGTGCATGGCCGTTCTTAGTTGGTGGAGCGATTTGTCTGGTTAATTCCGTTAAC
GAACGAGACCTCAGCCTGCTAACTAGCTATGCGGAGCCATCCCTCCGTAGTTAGCTTCTT
AGAGGGACTATGGCCGTTTAGGCCACGGAAGTTTGAGGCAATAACAGGTCTGTGATGCCC
TTAGATGTTCTGGGCCGCACGCGCGCTTCTATTTTTCCAATGTTGAGTTACGCATATTTG
TCC
>Z27kG1_20039
CCTTGGCTCCCTTCCCGTCGCTCTCCCTCTGTAGCCGCTCCCTGGGAGCTTCCCTCAACG
GCGCTCCTCCTGCCCCCTCCCATGGCGAGCTCGCCGGAGATGTCCCTTCCCCAGCCGCTT
CATCTTCCTGCGGGAGCAGCTCGCCGGACCTCCCTGCTCTCTCTCCCCATTCCCCCCTGC
TCGCCCTGCATCCATGGAGCTCGGCTCCTGGCTTCTCCTGCGCACGCGCCGCGGCCTCTT
ACTGCGCCCGCCCAAGACCGCGCGCGCCCTGCTCTGTGCGTCTCCGGTCCCAGCTTGCCG
CGCCCTGGACTTCCATGGCGCGCCCAGCCGCTCCTTCCCCAATCGCGCCCTCCCTGCAAG
CTCCAGCTTCCTGCGCGCCCAGCAAGAGCTCCCCTGTGTGCCGCAGTCGCCCCAGCTCCC
TTTGCTTCCCTTGCTCGGAGCCTCGGACTGCTCTCGGTCGAATCCCCCTGGAGCTCCTGC
GCGTCCCTGGTTCCTGCCTCAATCCGGACCGCGCCCTGCCCAGAATTCCTCCATGGCCGA
GCTTCCCTGCTCCCATGGCTGCTTGCCCAGTCGCTCCTCTCTCCTCCCTCCACTCTCTCC
CCTCAGCTCGCCTTCCTGCAGCCACGCCATGCGCGCGCCCCTGCTGCTCTGCTCTCGCTG
CCGAGCTCCTCTGCGCGCATTGTCCCGGCTCCGCGCGTCCTCGTTTTCTCCCTGACCCTG
CTCGGACAGCACCCGGCGGATCTCCTGGTGCCGTGAGCTTGCTGTGCTCCCTGGTGCTTC
ATGCTTGCCATCGTCCATGACCGCGACCTCTCCTTGGCTCTCTGCTGTAGCTCGCCTCCA
TGTTCGCTAGCGGTCTTGCTCGAGCCTCTGGTCGCGACTCGAGTCACCCCTTCGTGCTGG
TCGCCGCTGCCCTTCTCTGGTGCTTGCTTCCCAGCTGCCGTGAGCTCTGTTTCGCCGTCG
CGTCCTGGCCGCGTCGAGCTCCCTTCTCCAACTCGCCGGCTGTGCAACTCTCCTCTGGTG
CCTTGGTCGTGCGTATCCGCCGCTGCTTTCTGCGCACGCGTCGCGCGCTCTGGCGTCGGC
GTCCTGCCTTTTCCCTGCGCGCAGTTCGTCCCAACGCCGAGCTCGGTCCTGCTCTCTACT
CCTGCTCGCAGTCGCTGCGTTGCCGAGTCCCTGGCCGCGTCTGTGTGGCTGTGTTCTTTT
GTGGAACGCTCACTTGACCGTGCTCCTGCGCTTTCTGTTCCGTCCAGCGTGGGTTTTAGT
TGTCGGTCAAGCGCGCCCCTATCTCCGTTCAGTCACATTTCCTCGATGCTGGTCCCTACG
TGCTGTCTCTAACTTGTGTTTGCGCTGACAGAAGCAAGTCCGTGGTCGATGTCCCAAGTG
CTCGGCGAAAAGGCAGAACAAGAATCATCGATGTTTATGCGGAGTTTTACTTAATATGAA
GAGATTCCAAGAATTGTGGATAGAAGAGAAAGTGAAGCTCCGTTCTATACTCGTCAGCTG
TTTGATCGAAGATTTTATTCGGAGACTGTGGACGTTCTCGCAAGCTTTAAGTCGCATTTA
ATGGACGATACGTTAATTAATCGCGCGATGCGGAAGACAAGCCAAGTCGACCCCAAGCAC
GGACTACTCCGCATGGTGGCGCTGATGGACGAACCCACCTAATCAAGTGTTAGGACAAGG
ATGATCGTCAAGTGGACGTCGTCTAACAAACACTAACGTAGTGTTTATTCCAGGCAAGCC
CCGGTGCATGCAACCCCTTCCTTGTGTTTTAAATGATTTTTACACACTTTAAGTCTAGTG
AAATGTGCATTAGGTTTATAGGAGTTGCTTGGAAACCCTTTGATGCATTGGCTACCTTGA
AATCCATTCCTTTTATGGATACTTCTGGTGAAGTATCAAAATATGATTTACAAAAAAATA
CTTAGCCCTGAAAGGGAAATGTACCCTTAGGACATTTCTATAAGATTTTGGTGATTAAGT
GCTCCACACAAATGCTTTGAGTAATATTTGTGCCAAAGACTTAAGAAGTGCAAATCAAGA
GTAAAGGTATGTTTCTAAGACTTAGTACATTGTTTTGGAGACTAATGTATTGTGTCTAAG
TGCTAGAAACAGGAAAAGACCAATTTGGAAAAGACTTGGCTGAGCAGCCAAGACTCTGCG
CAGTCTGGGTGCACCGGACTGTCCGGTGGTGCACCAGACAGTGTCCGGTGCGCCAGGCTG
GCTCTGGCGAACTGGCTGCTCTCGGGTTTCGTTGGCGGCGTACGACTATAAATCACCGGA
CTGTCCAGTGGTGCACCAGACTGTCCGGTGAGCCAACAGTCGGTTGGGCCAACGGTCGGC
CGCGTAATCCGCGCGCGACGCGTGGCAAAGCCAACGGTCAGAAGGGGACACCGGACTGTC
CGGTGTGCACCGGACAGTGTCCGGTGCGCCAACGGCTCTGAATCTCCAACGGTCGGCTGC
GCCAAAATAGGAAAGAAATCTGCACCGGACTGTCCGGTGCGCCAGGCGACAGAAGGCAAG
AATTGCCTTCCTGGAATGCTCTCAACGGCTCCTAGCTGCCTTGGGGCTATAAAAGGGACC
CCTAGGCGCATGGAGGAAGACACCAAGCATTCTCTAAGCATTCCTAAGCACCAAGACTCC
AATTCCGCGCATTCGATTCTTTGTGATAGCAACTAGAGCTCCATTTGAGTAGAGAACTCT
TTGGGTTGTGTTGTGAGCTCGAGTTGCGACTTGTGTGCGTGTTTGTGCTCTGATTTTGTG
TCTTGTGTGCGTTGCTCATCCCAGCCTTACTTTGTGCTTCTTTGTGAACATCAAATTGTA
AGGGCGAGAGGCTCCAAGTTGTGGAGATTCCTCGCAAGCGGGATATAGTAAAACAAAGCA
AAACACCATGGTATTC
>Z27kG1_21891
CACTCTGCCGCCGCCACCTTCGCCACCGTGCATTCGATGTCTGACTAGGGTTCGTTGCCG
TCTTCCCCGCGCCTCCTTCACTTTGAATCGCCAGATCTCGATCCGCGCTATTTTGCTTGC
CTTGCCTCGTTCGCGTCGCTTCTTCTTCCGTTTGTTTTGGTCTGCCTAACATTGCAATTG
TCCGGCGCTGCATTCGGTGCGTCGGGCAATCTATCCTTGGGCGAGATTGAACCCAAGGGG
AGGGCGCTTTCCTAGCACTTCCCGCCTGCTTTTTAAGCTCCGGCGGTCCTGCCTCATCCC
AGGGTTCGCCGGTGACAAAGCAGGCAAATTTCTTACGTTTACTCTTTTTGATGTTTGGTT
TGACTGGCCTTCTTTGCTTGCGATGGCTATGGCGGGGATGACGAAGAAAATCAATCGGAT
TCCCATTGATTTCTACGCGAAAGATGAGATCCTAACCAGCTACTTCTGACTCGCGATATC
GCTCTCATTGGGGCCGACCAATCTTTGTTTTTTTTCCCTTTTTCTTTTCTGTTGTGATGA
TAATCCGCTGGGGCCGGTGATGTGATCAAAATATTTGCTACTCTTGATGGAGCAAAGGCT
CCGCCTGACGACCAAGAACCACCAAGATCTCTGAGGCCCTCTTTAATGAGTTTTCCTGAT
TTTTGTCGAAACGTATGAAATATTAGAATGGATGGGACACTAACTAGCACGGGAATAACA
AGTGCCGATTCAAAATCGTTGCACGAATTTCATCTTGTTAACATTGGGTACAGTAACTCC
ACGAAATCTAACCTATAGGAAACGAGCCAAATTTCCCAAAAGAAATCTGCATGTTTGTAA
ATGTAAAGGACAACCAGGTCGGCGAAAGACTGTTATTCGCATTCAGTAAAGAATTAAATT
TTCGAAGCACATATTTTTGAGTTGTGAATGTGCGTGTGTGTTTTCTAACACCATCAAAAT
GTTTGCTAGTGGGCCATTAGTCTTTAGTCTTATGGGAAGAGCTCTCTGATCCGAAGATCA
ACCGACAGATGTAATGGATTTGAACTTAAATTTATCTTCGGGGCATCAGAAGCAAACATG
ACATTCCAGTCCATGGAAATAAATTGAGACGAATGATTTGAAGTGT
>Z27kG1_19533
GGAAGGGCATGGCCACCATGCCGTTGGACGTTTCGTCTCGCGGATTTCAGCATTTGTTCA
TGGCACCGGTATTCCCATTCAACGAAGTATAGGTGGAACGATTCCGGGTGCAATCCGACA
CAAACGAACAAGTCCCAAGTATATACGTCGATTGAGCTGACATGGTCTCGTTGGAGCTGG
TTTGGAATTTGAAGAAGGGGCGATCGGAGTCGGAGCAAAGGGAAAAGACAGTGGCGTCAG
AACATGGAAGATCCAATCCAAGGAGGGCAATGCTCTGACAGTGGGGTTGGTTCGTCATTG
TCAACAACTCAACATCATTGGTTCCCGGCACCAAAATGTGTTTGGTTTATAAGGTTAAAC
TAGGATGAGCTGAGGGTGACACCGTTCTCTCGATTTTTTAGGACCATGCCGGCACAAAAA
ATTGCTTCGGTGTTCATCTCGCTCCCGCATGACTATCATTCAAACATAATTAAAAATGTG
ACCGTCTC
>Z27kG1_09028
CGGCCAGCCATCCCCGGCGAGATCCCCCCCTCTCCCTCTCCCATCACCCCCGCCGCCAAC
GTCTGGTCGCACGGACCATAGGCCGCCAATGCCCACGTCGGATTGCTCGGGGTCCTACCA
TAGGTCCGGATCGTGGCTCCCCCTCCTGTCCCTACTATGCCACCACGCACGGGAGCATGG
GAGGGCGCCTCGGTGTCGCCCCTGCCACCGTCTACGACCTCACACCACCACTGCCCTCCA
CATGGCTGCCCATTGCTGCCGCCGCGGGCACGGGCGCGAAGCTACTGGGAGTGGGGGTTC
TTGCTGCCTTGGTTGTTGGCTTTAGCTACGGGTGCTCCGGTGGTGCCCATCGCGCCCACG
CTATCTTTGTCGTTGCCGTCCTTCACGGTCTCAGCTCTCCTAAAGCACCTATTGAGCTCG
TAGTTGGGGTGTCAGTCTCTCTCGGGTTTCCTCCACCCATCGGTTTCACGAGACTGTATT
GAAAGTGAAATGTGCCTTGGGCCATTTCTAAGTATTTTGGTGATTTAGTTTCAAACACAA
GTGCTTAAGTGTAAAATGGTGGACAAAGTACAAACCAAGGATAAAGGTATGTTTCTCAGA
CTTAGTACATTGTTTTATGGACTAATGTATTGTATCTAAGTGCTGGAAACAGGAAAAATC
TAATTGGAAATATCTTGGCTCGAGCAGCCAAGAATCTGCTCAGTCTGGGAGCACCGGACT
GTCCGGTGGTGCACCGGACAGTGTCCGGTGCGCCAGGCTGGTTCGAGCGAAGTGGCCGCT
CTCGGGAATTCACCGGCGACGTACGGCTATAATTCACCGGACTGTCCGGTGTACACCGGA
CTGTCCGGTGAGCCAACGGTCGGCCGCGCGATCTGCGCGGGACACGTGGCCAAGCCAACG
GCTAGAAGGGGGCACCGGACTGTCCGGTGCGCCAACGGCTCCAAGTCTGCCAACGGTCGG
TTTCGCCATGTAAGGAAAGAAATCAGGCACCCGACAGTGTCCGGTGTGCACCGGACTGTC
CGGTGCGCCAGACGACAGAAGGCAAGAATTGCCTTCCCAGATTGCTCTCAACGGCTCCTA
GCTGCCTTGGGGCTATAAAAGAGACCCCTAGGCGCATGGAGGAGAATACCAAGCATACCT
TGAGCACTCTTGATCACTCACACTCTATTCTTGCGCACTTGTTCGACATTCTAGTGATTT
GAGCTCCGTTCTAGTGTGCTAGTCTCTTGAGCTCAAGTCTGGGTCTTGTGTGTGCGTATT
TGCTGTGATCTTTGTGTCTTGTGTGAGTTGCTAATCCCCCCCTTACTCCGTGCTTCTCTG
TGAACTTCAAGTGTAAGGGCGAGAGACTCCTAGTTGTGGAGATTCCTCGCAAACGGGATT
AAGAAAAGCAAAGCAAAACACCGTGGT
>Z27kG1_23910
CATTCTACTCCTGTATCCCAGCCGCCACAAACAGCCAGCCGGCCGTCAGGATTTCTCCTT
GCGTTCCTGCATGGCTGCATGGCCACTAACAGACTGCCGGCCGCCAGGAGCTATCCATGC
ATTTCTGCATGGGCCTCATGGCCGAGCTATGCTCAAGTGCCGCCTCTGATTCCCTTTTTT
TTTTAATTTTCTTCTCCCCAGCCGCTGCTCCACTCGGCCGCCAGGGAGCATCACGCTTGT
TTCTTTCTCTGATTCTTTGTCTGCGCAGCCGCTAGAGCACAGAGCTACTGGCCGAACGTG
CCCGAGTACGGCCGTTCCTGCGCGCTGTCTCTTTTTCTTTTTTTTCTTTCTTTCACTGTT
TACTGATTTTGGAGATTACTAACGCACGGTTGGCTTCAATGAACCGGAGATGGCCGGCCT
GAGCCGCCCCGCATCCCCATCCCGCCGACGTGCGCGTCCCTTCGGGTGGGCGCGCCGTCG
TCGGATGGGTGCTGCGCGGTGGTTGAGGCCCAGTCCGACGAGTTAAGAACTGCGGCACTG
TTAGCCGTCGTCTGCGAACCTCTCTCTCCCCAGGATCTATCCTCAACTCGATCCCTCAAG
TGATTTTGTAACAGAGTCGAGTTTTGGAGGTAAAGAATCATAGATCTGGGTCCCGCGATA
TTTCTGTT
>Z27kG1_22824
AACCCCGACTTCCGGGAGGGGCGCATTTATTAGATAAAAGGCTGACGCGGGCTCTGCCCG
CCGATCCGATGATTCATGATAACTTGACGGATCGCACGGCCTTCGTGCCGGCGACGCATC
ATTCAAATTTCTGCCCTATCAACTTTCGATGGTAGGATAGGGGCCTACCATGGTGGTGAC
GGGTGACGGAGAATTAGGGTTCGATTCCGGAGAGGGAGCCTGAGAAACGGCTACCACATC
CAAGGAAGGCAGCAGGCGCGCAAATTACCCAATCCTGACACGGGGAGGTAGTGACAATAA
ATAACAATACCGGGCGCGTTAGTGTCTGGTAATTGGAATGAGTACAATCTAAATCCCTTA
ACGAGGATCCATTGGAGGGCAAGTCTGGTGCCAGCAGCCGCGGTAATTCCAGCTCCAATA
GCGTATATTTAAGTTGTTGCAGTTAAAAAGCTCGTAGTTGGACCTTGGGCCGGGCCGGCC
GGTCCGCCTCACGGCGAGAACCGACCGGCTCGACCCTTCTGCCGGCGATGCGCTCCTGGC
CTTAACTGGCCGGGTCGTGCCTCCGGCGCCGTTACTTTGAAGAAATTAGAGTGCTCAAAG
CAAGCCATCGCTCTGGATACATTAGCATGGGATAACATCATAGGATTCCGGTCCTATTGT
GTTGGCCTTCGGGATCGGAGTAATGATTAATAGGGACAGTCGGGGGCATTCGTATTTCAT
AGTCAGAGGTGAAATTCTTGGATTTATGAAAGACGAACAACTGCGAAAGCATTTGCCAAG
GATGTTTTCATTAATCAAGAACGAAAGTTGGGGGCTCGAAGACGATCAGATACCGTCCTA
GTCTCAACCATAAACGATGCCGACCAGGGATCAGCGGGTGTTACTAATAGGACCCCGCTG
GCACCTTATGAGAAATCAAAGTCTTTGGGTTCCGGGGGGAGTATGGTCGCAAGGCTGAAA
CTTAAAGGAATTGACGGAAGGGCACCACCAGGCGTGGAGCCTGCGGCTTAATTTGACCCA
ACACGGGGAAACTTACCAGGTCCAGACATAGCAAGGATTGACAGACTGAGAGCTCTTTCT
TGATTCTATGGGTGGTGGTGCATGGCCGTTCTTAGTTGGTGGAGCGATTTGTCTGGTTAA
TTCCGTTAACGAACGAGACCTCAGCCTTGTTCGATGCAT
>Z27kG1_15198
CCGCGTTCTTATCCACCCTAATTAAAAATGACAAAACCAATACATTTATTGAAAGAAAAT
AGACGAGTCTCATAGTAGCCGGCTAAGAGTGGCGTAATGGTGGGCATGGTAGCGGGGTGG
TATACATGTCGAAGAAGATCTGGAGGCGGGAATCGAAGCTGTTGTCCGTGATCTGCTGCC
AGATCTCGCGCAGCTCCTCCTTGTTGATTTTGTCAACCTGCACCTGACGGCGGCGGCTCA
ATGTGTCAAACAGCTCGAGCGCGAACTCTTTCGATTCCGTCATCCCTGCACGTGTACATG
CAGCTCCCCAATGTTTCAACGACGAAGGGAAATGGAGGAGAAAGCCGAGGGGAGGCAGCG
CGGCGTGGTGGTACCAATGCATTCCGCGAAGTCGGAGCGGGAGAGGAAACCCTCGGAAGC
GAGGCGGTCGAAGTTGGCCTGCACCTCCATCCAGGCGTTGTTGGCCTTGTTGCTGCTGAT
GAAGCGGAGGCCGCGGAGCGCCTTGTGCGCGCCGGAGCGCGTGCGGTCGAGCTGCGCGCG
CTGCCGCCGCGCGGCGCGGGCAGCGAGGGCCGACTCGATGCCTGACGACGGCTGCTGCTG
CTGCCCCTGCCCTTCCGCGCGGCTTTGGGTGCGGCCGAAGCGCTTGGTGAGGTCCTGCGA
GAACTGGCGCGCGATGGACATGGCCTCCGCCTTGAGCTCCTGCGAGAACTGCAGGAGCCG
GTGCGACGAGGTCCGCCTGATCGACGGCGACAAGGACCGCGACGACGACGACGCGCCGCC
GGCATGGTCCCCGCGCGCGCCCAGCGGCAGCGCGGTGGCGCCCCCCGCCGCGGCCGGCTC
GACGCTCCGCAGAATGATGGTGTCGTCCTCCTGCAGGTCGAGCGTGACCTCGACCAGCTC
CTCCCCGTCGTCGGAGCTGCGTTCGGAGCCCCGCGGCGAGGAGCCCGTGCTGAGTGACCG
CGGCGTCGTCCCCGCCGAGCCGCTCCATCGCTGGTGGCCCGGGGCGGCGGCGCCCCTCAT
CGCCGACCCAATCAGAAGCCGCTTTCCAGCGCGGCTCCCGGAACAGTCCAATGCTCGAAG
AGGAGACGCGCTCGACGACTGGATGGATCGATTTTGTGGGTGGCCTTGGAATCTCTGGGG
AAAGGCGCCCGCGACGCGTCCGAGCGGGAGCTCGAGCCGATGAAAGAGGAAGCGCAACGA
GACAGCAATATATGAGGATGAGAAGGCGAGTACGGTGGGCCGGGCCACGCAAATGCACAA
CTCTATTTAATTATCCACATTGTCATCTACTAATATGTAAGCAGACTCTACATGCATATG
TGCAATCAATTTTCCACCAGTATGTACCATTTTATTAGTAACCCTGTATTTAATCTACCG
TTGAATTGAATGGGTATCCAAAGAACTAG
>Z27kG1_10151
CGGAAAAAACAACACCGCTCCACTGCGGGGCTGCCCATCTTCTTCTGACCTCTTTCTTCT
CCGCATCCACTGCCGCGACGGGACCTCGCCGCGGTGCGACCTCACCGCTCCACTGACGCA
ACCTCGTCGGCTGTGCCATGGGAGCTCTGGCCCCCTCGCATCAGCTGCTGGCGGGCCCGC
GAGCTAGGGTTTCCGGTCACCGCGGATCTCGACGGCCTCCTTCGCTGAGCTCCTCACAGC
CCCGCGATGCAATATCGTCAGCCGTGCCGCCTGAGGTAACTGCCAAATGAATTAGCCTGT
CCTCCCTAATCATAATCTGTTCAATAACCTTGTAGTGCCCAAGCTTAACAGACTCCGGAT
TATCAAAAGTTGATGCGATCTCACCACCAGTGACAAGAGCTAGCCGTTCAATGCCCTCAA
AATCAGCATGCTCAATTGCGAGGATGCCAACATCAACAAAGAGTTCTTCAGGGAAGTTAT
AGATTAACTGCCTGTTGACAAAATAGTTGATCCCATGCGCTATAATCTTCTGCACCTTCT
TTCTCATTTTCTGCTTTTCAGCAGCTTCAATATCTGCAACCTTAAACATTGAATCCACCC
AGACACATGCCCCATAGTCTTAAATCTGTGTCCATAGCACTGTTTGCAACCAAAATTTTG
GCATTCTCAATTCTCTTAGGTTGCCCAATGCCAATTTTCTTGTCAAGAATGAACCCTTCA
TCCAAAAAGGAGTCCTTAAGAGATCCTCCAGGTTTCTTCAGAATTTGAATGGCTTCCAGG
TTGGTGCTGCCCTTAAGCCTTAATACAGCGTCAACTGCAAGTTCAGCAAAGTACTCTTTA
TCCTGGGAAAGAATTTTTGAACTAAGGGTAGTCATAGCAATGTTCATGAGATCAGCTCTG
AACTTATCTGAACATACTGTACATGTTAAATCAGTGCTTTACTTTGAACTAATAAAACAC
CGTTAACTGGTAATTTATCATTGCTATGGTCCTTCAGGCTATTTGAGGAGATGTCGTCAT
CGTCATCATCATCCTTACTCTCTGGCTCCAATACTGTGAGTGTTGAGCTTCATCTAATCC
CTTGCAAGCTCTGCAATGGGGTGGTGATTGAGCGGGTCTCCAAACAACCAGAAAGCACAT
CGAGGAAGTTCTACCGGTGCAGAGCCAAGAAAATGGATGGGTCTCAATGTGATTTTTTCC
ATTGGCAAGCGAGCTATGCTGTTTTGTTAATCAAGGATGGGGTTGTCAGTGGTGACCATT
GCCTTGAGTTGTTAATGGTCGCACTTAATGATCATGGCAAAGCTGTTGAATCTCTAACCA
ATTCCATCAGAGAGATGAAGAAAAAGTTGTCCGACCTGGAGTTAGTGATGGAAGAGCTGG
ATAACGTGAAAAAGTCAATGAAGGCAGCCATGGTTGGAATTGAGGAAAACAATAAAACGA
TAGCTGCATTGAAACTGATGGAGAATGAGATGCAAATGCTGAAAGGGTCAACTAAAGTGA
AACCTAGGAATATGGCACTGTGTTTTCTGCTTTTGGCGTTGATTGGGTGGTTTGTGATGG
GACAGATGTATTGGGGGGAGGATTAGGAAGCATCCGGCCGATTTATGCTGAGAGGCTAAT
GAACTTTGGATGGACTTTTGTATAGCTAGATATAATCAGAACTGGTTAGGCCTAGAGATG
GCAATGGGGACCCGATCCCCGATTCCCCGCGGGGAATTCATCCATTAGGGGATGGGGATG
GGGAAGAAACTTCCCCCGCGGGGATATAAACGGGGAAAGTTTATCCCCCGACGGGTAAAT
GGGGATGGGGACGGGGAAGCATTCCCCATCCCCGTTCCCCGTGGGGACCCGTTAACTTGC
ATGTGACTATGTTTTTGTGTACCGGTTAACAACAAAAATAAATAATTACCTTGTCAAGAG
ACCACTAATTGTACAAATGTGTTCATTTTGATGTATGCATAATGATTTCTTAC
>Z27kG1_17457
CTCCACCATGGTGGTGTCGTCGGCGAGCCCCGGCTCGCACATCTCCCGCAGCTGCGCCGC
GTACGCCTTGTTCAGCGACGGGTCCTGCCCCACGTGGCCGCTGTAGTTGTACAGCCGGTC
CGACGCGAACGTGGTGCACTGCGCCCTCCCGATCGTGTGGCTTCCTGCACTGCATGCAGT
CAGGGATTGTTCCGTGTGTACCACCGTCGTCGATCGATCAGTCGTCTAGCTACTTTGCTT
GCAGGACGTACGTACGTACGTAGTTGGACAGCTCATTGGTTGTATTGTACCTGACAGCAC
GACGAGGTCCTTCCAGCCCAACCCCTTGAAGCTGAAGTAGGTCTTGAGGTCGACGATTTT
GGAGGAGGGCGGCGGGAGGTCGTTGTCGGCGTCGTACTCCGCCGACACCTTGCCGTCGCG
GCGGCCGGTCTCCACGGCGTACCGCGGCCCGTTGCTCTGGGAACAAGGAGAAGCCGCTTC
TTCAATTCAATTAATGTGTAGCTAGGTTGATATGGTCCGATCGAGGAGAGCAACAAATTA
TGTCGGAGGCTGCTTATAATTATTTTATTTACCAGGTACACGGCGTCCCGGGCCGCCATG
ACGATGATGTCCGCGCACGACACGGTCAGCGGGCACGCGTCCTCCAGCTTGGCCTTGATG
TGCTCGATCTCGGCGTAGCCCCGGAGGCCGTAGCTCGGGAAGGCGTCCCTCTCCGCAGTC
CCGTTCCGCGAGACGAGCATGATCGACGCGTCGCAGCCCTGCGCACGCGCGCGAGGCAAC
AACAACAACAAAAAAAAAAAGACATCCAGGAAGCTCGTATCAAGCAGTAGGCAGACGATG
AGAAGGCCGGCTGCGGCAACGTACGCACCCGGACGAGGCAGTCGTGGAACATGAAGCGCA
GCAGCGCCGGGCCGATGGTCTCGTCTTTGTCGACGAGGGTCCGCATCTCGGCGAGCACCA
GGTCCTCCGCCTGCGGGCACTTCTCGTTGTAGAACCCCACGGCGAGGCCGGCGACCGGGA
GTCCCGGCAGCAGCATGCTCACCGCGGGGTCGTCCGCCCGGCAGCGAGCGACG
>Z27kG1_20026
CACTCACTCACTCACTCCACAGCTTAATTGCTCTCATTTCTCCTCCTCCGCGGTTTGGAG
CCTGCTTCCTCTCTCGCTGCTCCTTTGGAAGCCCCAAGCCCGCCAGGGCGCCTGCAAGGA
GAGACGACGCCAGCAATGCCGGTGGTAGACAAGGGAGGCGAGGCCGCCGAGTTGCCCCCG
GACATCCGTGGGCTCGGCGGGGAGACCAGCAGGTCAGTTACGTACTTACTCGTCCCTGCT
TCTGTTATCCGGCCTGTTCTGTTGCAGATATTCGTTTACTTCTCATCATGCATGGTGTGG
ACTGTGGAGGGATCTATGATTTGGCTATGAGTTCTTTAGAACACAAGTTCTTCTTGTTTT
TTTTTTTTTTTGCTAACTAGAACAAATGTTTGAATGCGCATGTAGAATGTACTATGAATC
TATAATTTGGCTAGTTATGAGTTCTTATTGTTTTTGTTGACTTAGAGCAAAGACTTATTA
GATGCATGCGCATGTAGATCGAATGTACTAGCTAGCTTTCTACAAAAAATGGCTTTTTTA
TAACAGCGCTGAATATACTAGAACTATAGTTCTTTCCTGCATTGTGTCAACACATGCACA
AGGTAGCAGAAGCATATCTTACTGCTATATAGCAAAAGAAGCGCTCATGGATAGCTAGCT
AGATTAGATGCTGATGGTTCTTGGTTTCCGAAGCCTTTGGCTAGCACTGAGTTCAAAGTG
TTGATGATTTAACGAAGGAAACAGCTAAGCACTTAACCCTGCTGTGTCAGCATGTCGCGT
CGGAAATACTTCGTGTTCAGTTTAGTAGCATTTCTATTCGGATGCTAGCTAGCTAGCTAG
CAGGGACGATCTAAAGCTTCAAAGAGATGTAGAACATTGCACAAGACACAAGAGCAGTGC
ACTGTACTCTGGTCTAGCTAGTAGAGCATGCATGCATGCACTGGCCTCTGCTGCCGCGCG
CTGCCGTGCTTCTTTGCGCGTGTCGCATTGATGCCGTCGTCCTGCCGTACGGAGTGCGCG
CCCATAAATCCACTCAGATGATGTACCACGCGTGCCAAGATCTGTGTCTGCGTGGGCCAT
TTCGGCCTTGATGGCAAACCAATTGCCTTTGCCTTCGCCACTGTTACACGATCTGCACGT
CCTATGTATATGGACCTTTCCTGCCTGGTCCTTCGCCGTGCAATGCAATCATATCGTATC
GTTGCAAAGGCGCCCCACTCCATTCGGCCGTGATATTTGACCAGCACTATTTTATGTTTT
GGAAAAAAATTAAATGCTTTCTCCCTTTATTTTATATAATACTTTTAGTTTTTATTTTTT
TGGTAAAAAATAAAAGTAGGATTAAAAGTCAAACCAATTATGAATTAAGACAGAGGGAGT
ATATATATATATATATATATATATATATATATATATATATATATATATATATATGTTACT
AACTAGCATAAATTCCTATTTTCCGCCTGCAATGCAAACTCCAGGCCGTCGCAACTCCAC
GGTGGTTCTGGCTCGCCACCGATGTAGTCCAATCCAAGGCGTCCACCACCGCCAAGCGCC
GCCGCGAGACTTGGGGCTCCAAGTCGGTGCGCGCGTCGTGGAGGTGGTGTGGATGCGGCG
GTGCGTGGAGGTGGAAGGACAAGGATGCCATGGTCAGTCGCAAGCGAAGCGAGCAGGGAG
GGAATGAAGCCGTACGGTCCGGGAGCTGCTGTCGTCGTATACATGCATGCATAAATACAT
ATATATATTTTTTCGTGTACCAGTAATTGGGTAACTGGTTAATTGTTAGCAACGGTCCAT
TTGAGGCT
>Z27kG1_11729
TTAATTAAGGGGGAGTTTTGTTTAGTCAAAGGAAAAGCATTTGAAACAGGGGGAGAAAAT
TTCAAATCTTGAAAATGCTTCTCAAAATCTTATTCATATACCTTTGACTATTTTGCAAAA
GACTTTGAAAAGAACTTCCAAAAGAGTTTGCAAAAACAAAACAAATGGTGCAAGCATGGT
CCAAAACATTAAATATGAAGAAAGCATTCATGCAAATCTTATGAAATAATAGATTGGTTT
AATTCCAAGCAATCTTTGCACATATATTTTGCAAACTAGTTCAATTATGCACTTATATAT
TTGCTTTGGTTTGTGTTGGCATCAATCACCAAAAAGGGGGAGATTGAAAGGGAAATAGGG
TCAAACCTTTTCCTAATTGATTTTGGTGGTTGAATTGCCCAACACAAATAATTGGACTAA
CTAGTTTGTTCAAGATTATACATTCTACAGGTGCCAAAGGTTCAACACAAACCAATCAAA
AGAACAAGTTAGGTCTCAAAAGAAAGGAGCAAAAAGGAAACCGAAGGTTGCCCTGGTCTG
GCGCACCAGACCGTCCGGTGTGCCACCGGACAGTGTCCGGTGCACCAGAGTGAATCAGAT
CGAACTCTTCACCTTCGGGTTTCCCAGGCGCAGCTCCGCTATAATTCACCGGACTGTCCG
GTGCACCAGCGGAGCAACGGCTATCTGCGCGCAACGGTCGACTCTGACGGATGAACAGTA
CCGCGGCAGAAGTCAGAGCAGCGGTCAGAGGGGCACCGAACTGTCCGGTGTGACACCGTA
CTGTCCGGTGCCACATGAGGACAAAGTCTCCAACGGTCGACCAGCTCAGAGGCCTAACGA
CGAGGTGACGTGGCGGCGCACCGGACACTGTCCGGTGGCGCACCGGACTGTCCGGTGCAC
CCATCGCCAGCAGCCTTCTCCAACGGCTACATTTTGGTTGGTGGCTATAAATACCACCCC
AACCGGCCACTTCAAGGTGTGGGAGCCCAAGCAACATTCCAAGTCATCTAGTTGACATAC
TCAAGCTCTCCCAACCACATATATTCATTGATCCATCCTTTACACAAGATTTAGACCACT
ACAACCAACACAAGTGCCACAAAAGAGAAAGCGAGAAAGAGAGAGCTACTCATTTGAGTT
TAGCACTAGTGCCTTGTGAGATTCTTTGAGAGATAGTGTGTGCTACATCTTGTGTTCATT
TGCGCGTGGAGTTTTTGACTCCCATTGAACTTCCTCCAAAGTTTTGGAGGCTTGTAAAAG
CTAAGCAAGAGACACCAAAGAGTGTGGTGATCCTTGTGGGGTCTTAAGTGATCCTTGAGA
AGAAGAAGAGCTCGCCGATCTTGAGTGATCGGTGGAGAGAGGGAAAGGGTTGAAAAAGAC
CCGTCCTTAGTGGACTCCTCAACGGGGACTAGGCCTTCGAGGGCCGAACCTCGGTAAAAC
AAATCACCTGTGTCTCGTGTGCTTATTGCTTGTGATTTGTTTGTTCTTTCC
>Z27kG1_10433
GCAGCCTACAGCTCTGCCATCCCTCTCCGCGCGGCCGGTCCCTCGGCTCTCGCCATGGCC
ACGGCGCACGGCGGCAGGCTCTTCCTCTTCGAGGCCATGCTCTTCTCGGCGCTGCTGCTG
CTGCTCCTACTCCTCCAGGCACACACTGCTTCCGCCGCAGACGGCAGCACGTACCCAGCC
GACTGCCCTTACCCGTGCCTGCCTCCGCCCGCGGCGCCCGCCGTCGTCACCGCCAACTGC
CCGCCGCCGCCGCCATCGTCCTCCTACAACACTCCGCCTTCGTCCTCCTGGAGCTACCCG
CCGCCGCCGCCGCCGTCGGGGGGCTACATTCCCTACTTGAATCCTCCAGCGGGAGGCGGG
GCGGGGTACGGCTACCCGGCGCCGCCGCCGCCCAACCCCATCCTGCCGTGGTACCCCTGG
TACTACAAGACGCCGCCGCCGCCGCCGTCTGCGGCGGCGAGGGGGACCGGTTCTAGTGTT
CTTGGCTTGGCCGCCGTGCTAGCCGCTGGCCAGCTGATCGTGGCTTAGGCGCTTAGCCGC
AGCACCTGTTCGTTTTGCTTCTTCGTTCGATATTCTCTCCGCCCTGATGCAGCAGAGCTG
CAGAGGTTATTTCTCCCTCCCCCTCTTTTGTTATAATTTATTCAGCAGGATTATATTCAT
GAATATATATATATATATATATATATATATATATATATATATATATATATATATATATAT
ATCATCTACATACTACTATAGCTAGTTTCTTGATTACCACTGAGCTTTTGAGTAGTGGAG
CAACTACCATCGCAGCATCGCTAGTTCTTCATGAGAGAGAGACAGAGAGCATCATGTATA
TGTGCATGGACGTGGCTAGTGACTACAAGAATATTTGCCTTTTGTCTCGGTGCGACGGTG
CCCCCCTGTCCGTTTTTTGTTTTGTGTTACATCTGAAGTACTAGTTCTTCCTGTCAACTT
TTAATTTGTGTATAAACAACATTAACGCTTTATTTCTTGTTT
>Z27kG1_09453
CTTGCCCCGCCGTATAGGAGTATATAATAACCTCCTCTCTCTTCTCCCCATCTCGCCTTC
GATTGCCCTTCCGGCCATCCTACCTCCTACCCTCTCCACCTCTCCTCCCACCCCTCCCCT
CCCCTTCCGTGTCCTCCCCTCGCCTGGGGATCGATTCAGGCTACGCGTGGGGTTGCGTCC
ATTGATGCGAGGGAGGCAATGGCGGTGTCCTCGCCTTCTTCTGCTCCGGAGAAGAAGAGG
AAGTGGCTGCTCAGCAGCAGGAAGGTGACCGACAAGTACCTGCGTGAGGCGAGGAAGATT
CTTGCGGCGGCGCCAGAGTGTGGCGGCGGTGACGCGGTGGCGGCGCTCGGCCTGGTCGAC
GCGGCGCTGGAGCTGTCGCCGCGGATGGAGGCCGCCCTGGAGCTGCGGGCGCGCGCGCTC
CTCGCGCTGCGTCGCTACAGGGAGGTCGCGGAGATGCTCCGCGATTACATCCCCAGCTGC
GGCAAGTCGTGCTCTGGCGAGGACACCTCCTCGTCCTCGTCGGCGTCCCTCTTGTCCACT
GGCTCCGGTGATCTCGGCACGATCTCCCGCGCCAAGCTCCTCTCGCCCGACCGCCACCGC
TCCGACGACGCGGAACCTGACGCCCGCCCCGTCCGCTCCTTCCGCTGCTTCGACATCTCC
GAGCTCAAGCGCCGCGTCCTTGCCGGCCTCTCCAAGAACCCGAACACCGATACCCAGTGG
AGGTACTTGGTCCTCGGCCAAGCTTGCTTCCACCTCGGCCTCATCGAGGACGCTATGGTG
CTGCTGCAGACCGGCCGCCGCCTCGCTTCGGCGGCGTTCCGCCGCGAGAGCGTGTGCTGG
TCGGACGACAGCTTCTCGTCGTCGTCGTCGTCCTCCGCGACCGCCGCGGCTCCCTGCGTC
CCGTCCGGCAAGACATCCAGCTCCGGTTGGGCGTTCATAATCCCGGCGACGGAGTCGGAG
GCTGTGTCCCAGCTCCTGGCGCACGTGAAGCTCCTGCTCCGGCGCCGCGCGGCTGCCATG
GCCGCGCTGGACGCTGGCCTCCCGGCCGAGGCCGTGCGCCATTTCTCCAAGATCCTCGAG
GCGCGCCGTGGCGTGCTGCCGCACCCGTTCGCCGCCGCGTGCCTCGTGGGCCGCGCCGCC
GCGTTCCAGGCCAGCGGGCGTCCGGCCGACGCCATCGCGGACTGCAACCGCGCGCTCGCT
CTGGACCCTGCCTACATCCCGGCGCTCCGCGCCCGCGCCGACCTCCTGCAGTCCGTGGGC
GCGCTCGCGGACTGCCTGCGTGACCTGGACCACCTCAAGCTCCTGTACGACGCCGCGCTA
CGCGACGGCAAGCTCCCGGGGCCCCGGT
>Z27kG1_24226
CTCACCTTGCGGCCAGCTGCTTGCGTGCCTCTCCAGCCACTTCACTGGCCGCGCGCGAGC
TCCTCTGCGCGCTCAGCCGTTCTTCCCTGCAGTGCCCCTGCGCAAGCTTCGGTGCCTTCT
CCGTCGCCCCCCGTGGAAGCCTGCTCGCCCAGCTCTGTTGCCGCGCCCATGGCCGGTGCT
CCCTGCTCGATTCCGTTTGTCGCGCCCTGCGCTCGTCGCGGTGCTCCAGCTCGGATTCAG
TCCTGCGCGTAGCCGCTTTTCATCTCCCTGCTCAGCTCGTCGTGCCGAACTGCCCAGCGC
CGCGCGCCCGGCTCGGCCGTCTCTAGCTCGCCTTGCTCCCTGCTGCTCGCCCGGTCGAGC
TCCCTGACCGTCGCGCCGCGAATTTTTCTGCGCGCGCGTGTCTCCTTGCGCACGCGTCGC
CGTCGAGTTCTATGGTGTTTGCGCGCCGTGATCTGCAGCTTGTCTGCTCCAGCTCCAGCT
CGCTGCGCGCTGAGCTCAGCGTCCCTTGTTATCCCCATGGCACATCCGGCTCTGTTGCTG
CCCGCCAGAGTTTGCCGATGGCCTATGTCGCTCCTGCGCGCTGTGGTCGTGTGCAACTCG
TGCACAGCTCGCGGAGCTTTTTCCTCGTCGGCCGACCTCGCAACTTAGTTCGTCCGTCGT
GCTGGTCGCTGTCTCATACTGTACCTATTAGCTCGGATCCTGCCCAGCTCGTCGTCGCGT
CGTTTGCTATCGAGTCGTCAAACACGTCATCTCCTGCTCAACCCTATCTCGCCAGCTCGC
TCCAGACATAATCTCGTCGTCGTTCCGCGCGTCAGCAAGAAATCTCAAGAGTCGGGTGAA
GACGGAGCTAGCAGCGTGGTGTTCGCCGAGTGCGCGACAAAAAGTTCGTGTGACACCTGC
CAAGCACTCGCAAATTGTTGGAATCGGAAAAATCACTATCGATCTCGCGGATTCAAGTCA
GATATTAGAACGGTGAGCTGATTTGCTATTTTTATTGACTGGTTTGATAGATGAATTGAT
AGGTATGTATGCCGCGACGATTATTCCGCTTGTACACTACACGACGGTTCACTTACAGCG
ACCTACGGTTGGTTGCTAAAACGGCCTTCAGCGACCTACGGTTGGTCGCTAAAAACTTTT
AGCGACCCATAAGGATGGTCGCTGTAAGTGCCGTCGCTAAAGGCTTTAGCGACCGACATC
TTTTTAGCGACCGACCGTCCGTTGCTAATATTGTATATTTAGCGACCAACCGTGGGTTGC
TGTACTATAGATTTAGCAACCAACTGTAAGTCGGCATACT
>Z27kG1_10834
TATGGCCCCATCCCCACGAGCCACGACGGACGGGACGAGCGGCGGGCGGGCCGGACGGAC
GCCGTGTCGGCGTACTGTGGGCGCGCGTCCTCGGTCCTCGGCGATCGACGGAGGCGCGCG
CCCATGCATCGAACGAACCCCATGCATGGAGATGGCGGCACAGGACCTCACCAGTAACCC
CACCGACCTTTGTCTGTGTCCGTCCGTCTGTCCCTTCCGTTCACAGTTCACCCTTTTCTC
TCGAAGACGACGGGGCGACCCATCATCGGTCGTGCCCTGCACGGCCGCTCCCCCGTCCCG
ATCCCGATACAGAGCACCGAACGTTTCCTTCTGCTGTCGAGACGGTACGGCATTTGTCCA
TGGGCCCTGCACGATCGATCGGTCGGTCGGCACTAGAGATGGCCAAACGGGCCGCCCGGC
CCGGCTCGGCCCGGGCCCGGTGAAGCCCGGCCAAAAACCGGGCCGGGCCTGCTGAGACAG
CGGGCTTAATTTTCTGTCCAAGCTCGGCCCGCAGTGGGTCTAAATGGGCCGGCCCGGCCC
GTTTAGCACGAAAAAACGGGCCAAAAAGCGGACTAAACGGGCCGGTAAGCACGTTTTAGT
GTAAAAAAACGGGCTTGACGGGCTTAGAGGTAAACGGGCCGTGCCTAGTTTCCTGTCCAA
ACCCGCCCGCTTATTCTACCGTGCCGGGCTCGGACCGGGCCCAAAAAGCAGGCTTCGTGC
CGGGCTCACGGGCCTCGTGCTTTTTTGCCATCTATAGTCGGCACTTACTTTCCAGCTGAG
CGTGTTCGAGACCTGTGCATATATATATATACTAGTCGGTTGGCCGTGCGTTGCGACGAC
TTACAACAATACCCATGTTAACTATCTATAAAAAAAATCAAAATTTTTATTGATTATCTT
CGCTCTCCATATAATATTTTTTTATTTGGCTGTAACAACTAGACAAT
>Z27kG1_11627
TGCCCTTCCGGCCATCCTACCTCCTACCCTCTCCACCTCTCCTCCCACCCCTCCCCTCCC
CTTCCGTGTCCTCCCCTCGCCTGGGGATCGATTCAGGCTACGCGTGGGGTTGCGTCCATT
GATGCGAGGGAGGCAATGGCGGTGTCCTCGCCTTCTTCTGCTCCGGAGAAGAAGAGGAAG
TGGCTGCTCAGCAACAGGAAGGTCAGTGCCGCCGGCTCCCGTCTTCCTCTGCTGGCTCCT
CCACCATCCTTGAGCTGGGCTCCCTTCCTCTCCCACAGTCCCACCTGAACGTTTCTTGGT
GTTCAAGAACTGCACGAGAGCCAAGCTTGTGCCTTTTGACTTCTGGAGGACTTGACGTCC
GAATGCCAGGAGGGCGTGGAACCGTTCGCGTCTCTGAAGCTCGCTGTGCGTGCCTTTTGT
TTGTTTCGTTTCGTTCAACAACAGCTTGGTTCCAGCGCGTTCTGTCCGGTGGCTTGTCCT
GTTTTGGTTCCGTTTGTTTGTTTGTCTCCCCCCCAAAAGAATGATCTCATCCCAGAGTGG
TCAATCCGGCTCTGTTTAGAGGGAAGAATGTTGCCTTCGCTGCGGAAAATCTGATGTTTC
CCGGTTCCGTTTTCGCCAGGTGACCGACAAGTACCTGCGTGAGGCGAGGAAGATTCTTGC
GGCGGCGCCAGAGTGTGGCGGCGGTGACGCGGTGGCGGCGCTCGGCCTGGTCGACGCGGC
GCTGGAGCTGTCGCCGCGGATGGAGGCCGCCCTGGAGCTGCGGGCGCGCGCGCTCCTCGC
GCTGCGTCGCTACAGGGAGGTCGCGGAGATGCTCCGCGATTACATCCCCAGCTGCGGCAA
GTCGTGCTCTGGCGAGGACACCTCCTCGTCCTCGTCGGCGTCCCTCTTGTCCACTGGCTC
CGGTGATCTCGGCACGATCTCCCGCGCCAAGCTCCTCTCGCCCGACCGCCACCGCTCCGA
CGACGCGGAACCTGACGCCCGCCCCGTCCGCTCCTTCCGCTGCTTCGACATCTCCGAGCT
CAAGCGCCGCGTCCTTGCCGGCCTCTCCAAGAACCCGAACACCGATACCCAGTGGAGGTA
CTTGGTCCTCGGCCAAGCTTGCTTCCACCTCGGCCTCATCGAGGACGCTATGGTGCTGCT
GCAGACCGGCCGCCGCCTCGCTTCGGCGGCGTTCCGCCGCGAGAGCGTGTGCTGGTCGGA
CGACAGCTTCTCGTCGTCGTCGTCGTCCTCCGCGACCGCCGCGGCTCCCTGCGTCCCGTC
CGGCAAGACATCCAGCTCCGGTTGGGCGTTCATAATCCCGGCGACGGAGTCGGAGGCTGT
GTCCCAGCTCCTGGCGCACGTGAAGCTCCTGCTCCGGCGCCGCGCGGCTGCCATGGCCGC
GCTGGACGCTGGCCTCCCGGCCGAGGCCGTGCGCCATTTCTCCAAGATCCTCGAGGCGCG
CCGTGGCGTGCTGCCGCACCCGTTCGCCGCCGCGTGCCTCGTGGGCCGCGCCGCCGCGTT
CCAGGCCAGCGGGCGTCCGGCCGACGCCATCGCGGACTGCAACCGCGCGCTCGCTTTGGA
CCCTGCCTACATCCCGGCGCTCCGCGCCCGCGCCGACCTCCTGCAGTCCGTGGGCGCGCT
CGCGGACTGCCTGCGTGACCTGGACCACCTCAAGCTCCTGTACGACGCCGCGCTACGCGA
CGGCAAGCTCCCGGGGCCCCGGT
>Z27kG1_20389
CGTTCGTTCAGTTCATCCGTGTTCTTGTTTGCGAGGTCGAGAGAGAGAGGATGTCGTGCT
GCGGAGGCAACTGTGGGTGCGGCTCCGGCTGCAAGTGCGGCAACGGCTGCGGAGGGTAAG
CCCCGTCCAGTCCGCGTTGCGCTCTCGGCCGGAGTCAGATCTGACGGCGGATGAACATGT
GTATATATATATATATATATATATATATATATATATGTGGTTTCCGGCCCTGATCTGCAC
GCCTTCCTCCATGGCTGGCTGGCTCTGCTTTTCGTCTTGCTGCATGCGCTTCGATTCACG
TCCATCCATCCATCCACGGATCGGAACCGAACCTTTGCTGCCTTTTTTTCTCGTCATGCT
CATCGTTATCGATCTGTATGTCTGTCTGTCTCTACATGTATGCAGGTGCAGCAAGATGTA
CCCGGACATGGCTGAGCAGGTGACCACCACCACCCAGGCTCTCATCATGGGTGTCGCACC
ATCCAAGGGGTATGTGCTCCCTCACCCCTCTCTCTCGATCGGCGCCAAATAACATGTGGT
GTTGAGTTATTATGAGCTGTGTACTACTGTCGGCATATGGATGGATAGGCGGTGCCAGTA
TGGTAGAGAACAGAACGCGCCAAATATCTCTTTATGTTCTCTTTATGGTGGTGATGGTAT
GGATGCAGGCACGCCGAGGGCGGGTTCGAGGCGGCCGGAGCTGAGAACGGCGGGTGCAAG
TGCGGCGGCAACTGCCAGTGCGACCCCTGCAACTGCGGCAAGTGAGCTAGGTGCTCCACC
CTGCAGGCCGGCCGGAGGAAGCTAGCTAATTATAAAGCTTAATAAAGTATAGCGGCGTCG
CTGTGTGTGTTTCGAGTCAGTCAGTCAGTTGCGTGCCATGGCATGCTCTGAGTCTGAGAT
GATGATGATGGCTGATGGCGGCGTCGTGTCCTCCCCTGGCCTCCTGGGGCGCTTCTGGCG
AGCAGTGTGTTGTGTTGTGTGGGTGCCGCACGCTAGCAGGCTAGCCATGTGCCCTGCTGT
GTTGTGTCACCATCCATCTATAATCTTATCCATACCCCACCTTTTGTGTGATGCGTGTAC
CCTTTCCTGATGTCTGTTCCCGGGAGTATAAGGGGGGTGTTTGGTTCCTCTCCTAATTTT
TAATCGCGTCAGATGTTTGAAGGCTATTTTTAAGTACATTATACATGTATACTAAAAATC
TTAGG
>Z27kG1_05919
CTCCCATCCGTGCGGTCAACTGCTCCTGCTGGTTTCTGTTACCGAAGATTGGGATAGGTG
GGACATCAAACAAATCCTAACAAACTCACCGCTACCACCTGTAGTCTTGGCCATGAGTTT
ATCTGCTGCCGGATTCTCCGTGCCATGGCCGGTCTTCCTTTTCTCCCCTGCCGAACTCAA
GGTCTGCTATGTCCTGCGCATCCGGCGGGGATTCCGGGAGCAACAAGAACACCGCAACAA
CCGCGAGGAATCCATCCTTTCTCCCCCCGTGCTATAAAAACCGGGCGTCGTGTTTCCCCT
GCCCACCAAAACCAAATCCAGAACTCTCCCTGGGAATTTGGTGGCCGATTTGCCACCGCG
TGGGTGTGGTGGGGCATGCGCCGAACGACTTCTGCGTTGGAGCTCCAGCGCCAGGGGGGA
AACTGTCGCGCCATCGCTGGGCCGCGGCTCAGATTGCTGGGGTGGCCGGAGTCACCGGAT
CGGAATTCAGAACACTAGCGTCGACGACACGGGGCGCTCAAGCGTGAGGACACGTGTCAT
CTGAAGAGCAAGTTGGTACCTGGAATCTCAAGTCCCAGGCAAGTTGTGCCCTTGATCACT
TCTTTTTACCCACTCATGTTCTAATTAATCATAATGATCTGCATAGGTTAATTTTGATGG
GACCCAATAGGTTACCATAGTTTGATTATCTTTATACCTTGTTTACCACTGAACTTTTTG
GGTAGTACTTGCTAGTGCTTTATGTGGTTTTGGGTATGAAGATACAATATTCATGATCAC
ACTTTTATTATCAGTTGTTATTTACTGTTCATGATAAGATCATTATGTTAATTGGAACAT
GGAGCGACCACCCGGGAAAACAGTGCTACCACAAGGGTTTATGGACGCCCTTGGCTGATT
AATTAGGAAAGCTAGTGGAAGACTACCTTACCCGAAAGGGGCAAGGGCAGTAGGGGAGTG
GTCAGTGTAGGGAGGTCCTTGGGATGATTTTGCTGCGAAGGCGGTCATGCGAGGGATCCC
TGCATTGGAGCTTCCTATAAACTGTAGCGGGTTTTCTGAAGCTAGTGGAACTTTGTAAAG
GCCTCGTAGTGTTACCCTGCCTCGCCTCCTCAGTAGAGGTGTATGGGAAGTCGCGATCCC
TTGGCAGATGGGTAACATGACTTGTGGGTAAAGATGCGCAACCTCTGCAGAGTGTAAAAC
TGGTATACTAGCCGTGCTCACGGTCATGAGCAGCTCGGACCCTCACATGATTAAATTATG
GAACTTAAATTCAATTTGTCATATGCATTGCATTGCAGGTGATGTTGTTACTTTGTTCTA
CTACTTAATTGGGTTGGTATTTACTTATACTTAGTAACTGCTAATAAAATTTTGACCAAC
TTTAAAAGCAATGCTCAGCTCTAACCATCCTCTTTGGTAAGCCTTACACTTCACGTGAGC
TCCCACCTTTGGCGAGTTCATGCACAAAATTCATACTTGTTGAGCGATGAACGTATGTGA
GCTCTAACTTGTTGAGCGATGAACGTATGTGAGCTCACTCTTGCTGTCTCACACCCCCCC
CCCACACAGGTCAAGAACAGGTACCACAGAATGAGGCGCATGGAGGATGCTGCGACGTGT
TCGTGAGAGGTCTAGGACGTCGTCTCCCAGTCAACTTTGGGTTGCTGGACAGTTGTCTCC
TTATAATGTAATTATTTATTTTGTATAGAACTCCTGTTATATAGTAAAGATGTGACATTC
GATCCTGTGCCATGATTC
>Z27kG1_04632
CTTTCGTCTCTCTTCATAGTTGAGCCGCCTTTTAGTTCCCTTCGTCCCGACCGTAGAGGT
GCATCTGCGATCAGGAGAGCAGGTCTCCGGAACCCTTCGTCTTCTAGATCCTGCACCGGG
AGAGGGCGAATAAGGTTTTTGGGAAGCGTCTTCACGCGACTGCTCGTGATCTTCTGACCT
CGTCGACCCTGCTGATTCCGGCGTGCGCCATCTATCATACCTGAAGAGAATCCAGTTATG
GTCATTTTCGGAGAACCCGCGGCCGGAGCCGAAGCCGTTCCAAACAGACCGTGCCGTGCC
TGCGTCCATCGGTGCAGCGCCGCAGGCCGCAGCTCGCCCTTGAGAAGGCACGATTCAGAC
ACTCAAATTGGCTTTGTGTGGAAACCTAATATATAAGAAGGGAGGTTAGGCACGTATCTT
CGTCTAGTGTGTCGTCGAATCGTCGGCTGGTTATAGGGGAAAAAATAATGACTTGCCAGG
GACGAGTTGTACGTGCAGGTGCAGCCTAACAACAGCAACAGATCTATAGATCTTCCAAGC
CAAGTTCCTCTGGCTAGGGCCTAGGAGTAGGTACTAGCTAAAGCTAGGCGCGCGCCGCGG
GCCAGCTGCGGCATTACTAGACGAATTAATTAAATCTATATTTAATACTTATAATGATAT
ATACAGTATTTGATAATACACGAATTAAACTTATCGGAGAACCAAACACCCCGTGACGGG
CGCGCAAGGACTCGGTGCGCAGTCGCCTTCGCAAGCGGCGCGCGTCGCCGTCGGCGTGGG
GGGACTGGCTACTGCTCGTGCTGTCAGGCCCGCACGGCGGCACGATGAGGGCGGGTGCCG
CGGGTCCTGCGTGCGCGGCGCACGACACCTGGTGCGTACGTACGCTCCCGCCACGCGCGA
TCTGGACGGGTGGCGCGCGGCCGGTCAAGATCTGATCCCCCGCACTCGCGAGGCCGTCCT
AGAGTACACAGTGGCGGCGATCCAGTACCACAGTGTTTGCCTAGAGAGCACTTGATGGTT
TGTCTGTGTAAACGACGGTGTACGATGCCATGTGGAGCGGCTAGGACAACATGCGAAGAA
CGTTGAGGCCACACGCCAAAGATGAGAAAGAATCTGCCTGTCCGAACGAGAGGACGGGAC
CCACATGGCGTAGCTGCCCAGCCTGCCCTCCCATGTCTCGTGCCGCAGACGAACAGCACG
AGCACGCGAAGTTAAAAGCTTCGTGCACTGGACTCAGCCTTAGGCTGGTGCCAATGGGGC
TAGAAGGGAGGCGAGAAGGGCCCTCTACCGCCCCGCGTGAGGCGATAGGCAGGCGAGAGG
GAGAGAGAGGGCGACGGCACTCACGCCCGGCGACAGCGGGCGATATCGCCTCGCTCTCGC
CCGCGTTGGCGCGCGCGTCTGGGCGAGAGGGAGGCGAGAGGGGGGCGACGCACTGACGGG
GCGAGAGTGAGGCGGGCGAGAGTGCGGTGGCGCGACGTGATTGGTCCATGTGTGCCACGT
GGACTAGCCGTTTTTTACCGTTTAGAGTCCAAAAAATTCGAAAAAAATTGCAAAAAATCA
CAAATTTCATTCCCAATCCATCTATAAATATCTCTACCTGTTGGAGGTCATAATTAGATT
TATGTAATTTTCTATTAATTGTTATGTAATTTTTTAATTGTCATGTACTTTTCTTTTAAT
TATTATACACTTTGTAATTTTAAATTCAATAAAAAATATTATGTTGTGTG
>Z27kG1_03579
TGTTGGTCGTAGAACTAGCAGTGGCCATGGTGCAAGGCGAGGAGAGTTCTTGGAGGATGG
AGAGGGCAGCGCTGCCTCTCAACCAGGCGCTCGCGTACGGAGTCCAAGCCCACGCCGCCG
CCGCCGCTGCACCGCCGACCTGCTTCCTGTACTTCCTCTCTCTCTCTTCTCTCGACTTAC
TTCCGGTTTGTCTTCGATATACCCCTCTGGCTCTGCTAGCTAGCTAATCGTCTTCTACCT
CGCCTCACCCAACAACCCAATTCCAAGAGGCCGCATCCGCATGCAGCAGAGCTCTGCCGC
TGCCCGCAACCTTTTCCGCGTCGCAACAAGGCTCGCAAATAACTGGCTAGCTCCCCCTCC
CTCCCAGCACCAAACCGTATTTTCAAATGCCTGGGTGCGCAACTTCTTTGAAGTATATAT
TTTTTTTTCTCGCCCTCCTTTTATCCGTCTTTATAACAGACCGATTCCACGAGCTTATGC
CGCGCCACTTTGGTTGGATTACACCTCCGCCGCACGCACCGAAATTTTTTTCTTAATGCT
CGAGGCCTGAATCCTGCGAGTGCGAGTGATTTGTTTGGGCACCAAGATCGATCGCCGGCC
GGCACCATCGTCTTTTGGCCCTCATCCTTATCTGCTGCCTGCCCCAGAGCCACGGCTACA
GCAGCTACAAGCCTCGTGCTTTAGGCAGTCTCGGCCTTTCCATTCTTGAAAAGGCTTTAT
CTGCTACTAAAATATGTACAATATATTTGAGAGTATGATAAACACGTATGTACAAAAAAT
AAAATTTAAAAATGTCTTTAATATGGGTATTTGAGTATAGAGAACGTGATTTAGAGGACG
TTGTTGGAGAGAAATGAAATATAGAGGATGAAATCTTTTAGAGGAGACTGTAAAAGGCAG
ATATAGAGGATGAATATAGAGGACGTTGCTGGAGACAGCCTAAGACCAGACATATCACGC
GCAAAGAGGCAGTCTAGTTCTGACACACCGAGCTTTGCCATATACGTAGTTTGTGAGGTA
TGCATGTGGCAGGTCTAATGATAAGGATGATTGTCGAATTCAAGTTTATTTATTTTAACT
AGGGTATTTTGTTCTTTTAACTCGAGATTCTCTCTTCTTCTATGTTAGAAGAATATTTTT
ATTGATAGTATGTTACTTATAAAACCTTTTTTTTTTTGCAATATCCACGGGACTAAATGA
GCTAGTGAAACTTGATGTACGCAAACCCATCGTTCGCTGATGTCACAGATACAATTTTGC
TCTTTTATATAGTCCATCGCCACCGCCCACAGCGCTTCCTGCTGGTCTCTTGTTGGTCGT
AGAACTAGCAGTGGCCATGGTGCAAGGCGAGGAGAGTTCTTGGAGGATGGAGAGGGCAGC
GCTGCCTCTCAACCAGCTGGCGCTCGCGTACGGAGTCCAAGCCCACGCCGCCGCCGCCGC
CGCCGCGGCTGCACCGCCGACCTGCTTCCTGGACTTCCAGCCT
>Z27kG1_10513
CACAACCTCCTAGTCGTCGAGCCTCGGTTCTGTTTGCGTGTCCGACCTCGCTTGCCCGGA
TCAATTCGTCGTCGACTCTGCGGTTGCGCTCGCGCACCTCAACCTGCTCATCCACATTGA
CTTCGGCACCGTCCCTGTTGCAAACTCCGCCGACCCTCGTCATCAGGTAGATCCAGGGAC
TCCGTTCGCCCCACACCTGCGCGGATTCCAGGTGGTGCCGCCTCTCGACATGACATGGCC
TTCGAAGACTGTGACATCAATGAACAGCTCGCCGGAGCCTGTGGCTGCCTCGACAACCTC
ACCACCACGTCCTGTGAGCTGTGCCCGGTTCACATCTCTTCCCTGGCTTCCTCTCTCCTG
TAGGTGCCCGAGGAGGTGGACGTGGTTCCTGCATCGCCCACCAAGTGTTTGATTAATTGC
TTCAGCTGCAACTGTGGCTCTGTGTTGCATGATGACATTAAGATTGGAGCTCAAAAGTCT
ATGAGCGCTATAGGTAGAGAAAATAAGGAAGTTTGATTTGAGTTGAAAACACATGGTTCC
AAGAGGAATGGTGAAAGGGAAATGTGCCCTTGGGTCATTTCTAAGTATTTTGGTGATTGA
GTGCCAACACAAGTGGTCATGTGTTAATCTATGTCAAATAATGGACAAAGTGCAAATCAA
GAGTAAAGGTATGTTTCTAAGACTTAGTACACTGTTTTTAAGACTAATGTATTGTGTCTA
AGTGCTAGAAACAGGAAAAGACCAATTTGGAAAAGACTTGGCTGGGCAGCCAAGACTCTG
TGCAGTCTGGGTGCACCGGACAATGTCCGGTGCGCCAGGCTGGCTCTGGCGAACTGGCTG
CTCTCGGGTTTCGTCGGTGGCGTACGGCTATAAATCACCAGACTGTCCGGTGGTGCACCG
GACTGTCCGGTGAGCCAACAGTCGGTCGGGCCAACGGTCGGCCGCGTAATCCGCGCGCGA
CGCGTGGCAAAGCCAACGGTCAGAAGGGGGCACCGGACAGTGTCCGGTGCGCCAACGACT
CTGAATCTCCAACGGTCGGCTGCACCAGAATAGGAAAGAAATCCGCACCGGACAGTGTCC
GGCGGTGCACCGGACTGTCAGGTGCACCAGGCGACAGAAGGCAAGAATTGCCTTCCTGGA
ATGCTCTCAACGACTCCTAGCTGCCTTGGGGCTATAAAAGGGACCCCTAGGCGCATGGAG
GAGTACATCAAGCATTCTCTAAGCATTCCTAAGCACCAAGACTCCAATTCCGCGCATTTG
ATTCTTTGTGATAGCAACTAGAGCTCCATTTGAGTAGAAAACTCTTTGGGTTGTGTTGTG
AGCTCGAGTTGTGACTTGTGTGCGTGTTGTGCTCTGATTTTGTGTCTTGTGTGCGTTGCT
CATCCCATCCTTACTTCTGTGCTTCTTTGTGAACATCAAATTGTAAGGGCGAGAGGCTCC
AAGTTGTGGAGATTCCTCGCAAGCGGGATATAGTAAAGTGAAAGCAAAACACCGTGGTAT
TCAAGTGGGTCTTTGGACCGCTTGAAAGGGGTTGAGTGCAACCCTCGTCCGTTGGGACGC
CACAACGTGGAGTAGGCAAGTGTTGGACTTGGCCGAACCACGAGAT
>Z27kG1_14379
CATCAATCATTCTTCTGCTCTCCCGACTCGTCGCCGTCGCCGTCGCCGTCGCGCCCGTCA
CCGCCCTGGTCGTCGGTGTCCGGCGGACCACCACCCGGCACCACCGCCAGCAGCTCCGTG
CGCTCCGCCGGGCCCTCCCCGTCCTCGACGCCGAACAGCTGCCTCCGGAGCACGCCGTGG
AGGCCGTCGAAGAGCCTCCTCTTGACGGCGCCCAGGGCCCAGTCGAGGCGGTGGAGCAGC
TCGGTGGAGTTGTCGTTGTACATGAAGAGGGCGTTGTAGAGGTCGAAGCTGTCGCGGCAC
GTGTTGTCCACCAGCCGGAGCAGCGTCTCGTACCCCCTGGTGTCGACGGGCGTCGCGCGG
AGCTCCAGCGCCGCCAGCATCCTCCCGACGGTGTGCGTCAGGAACTGCGTCTCGGCGGCG
TGCGCGTCGTGCTCGGCGCAGGACATCTCCACCATCCGGCACCCTTCCCGCGCGAACACG
CCGAGGAACGCCTCGGCGCGGGCGCGGCGCGCCGGGCACGAGTCCCCCACGCGCACCCTG
TCGAACACGAACGGGAGGCCCGTCCAGCCGCTGGGCGCCGACTCCGGCCCGAACATCGGG
TGCGTGCAGATGATGTCCATCTCCTCCGGCAGCGCGCCTAGGAGGAGCCGCTTCGGGAAC
TCCTTCACGGACAACACGTCGACGAAGAGCGTGTCGCGGCGGAGCCGGTGCAGCGGCAGC
GACCGGACCACGGACTCGGCCGACAGGATCGAGGTGGATAGGATCACTACGTCCGGGTGG
CACTCGCACAGGTCGTGCGCGTCCGGGAAGAAGCGCGCGCCCATGGCTGCCGCCGCGGCG
GAGTGGTCGGACCGGGAGTGCGCCAGGACCGTGTGCCCCTGCGCCACCAGCGTGCGCGCC
AGGAACTGCCCGAAGTTGCCGAACCCGACCACGGCGATCTTGAGCCGCGGCGGGGGCGGA
GGCTGCCGCTGCTCCTCCACTTCCTCGCCCTCCTCCCGGGTTCCGCGGGACAACGGAGCG
TTGCTGTCACTGCCAAGAGGCGGCTGCGGGGAACCCGTGGCGCAGAGGCGTAGGGGAGGA
GGTGCCGCGCCGGGAACGAGAACCCGCCGCCGCCACCGGCAGCTCGCCGCGAGGAACTGG
AGGTTGGTTGGGGCGGACGACCGGCGAGAGGTGGACGGCAGGTGATGGAGGCGGACGCAG
GAAGATGACGCCATGATCTTGGCTCTTGGGTGAGTGGCAGAATATACTGCCACTTTTTTC
TTCGCCCTCAGTGAAGTGCCGGCGAGGAGAGGACGGCGGCGACCTTATTATTTTTCTCGA
GGGAAAAAAGAAGAGGGTGACCCCTCCTTAGGTTTCGGAGGGACAGTTCTTAACGGGCCG
ATCCGGGCGGGCCGAATTGCCAAGTGGCACAAACAGCTCAATTTCAGGCTGGGCCACTAT
GGCCTGCCC
>Z27kG1_08708
GGGTTTTTAGTCGAGATGGTAAATAATGTATGACGCGCGTGTGGACCAAGAGTCATGGCT
TGCTGTACTTGTGGTTTCTGAGCTGCAACACTCAATCGACTACTAAACTAAGGTAATAAC
TAGGTTAGTGCCCGTGCGTTGCAACGGAAACATATAATATCATGATAATTTAAAGAGAAC
CCAGAGAACAATCCTGATTGTACTATTGTATATATTGGCAACCTTGGACATGAGGTAGAA
CCAAATTACTGCATAACCATGTTCATCGTTCCAATTTGTTCTAGCTCTCCGTGGAGCACA
TTGTCCCTTCGTATCGGAGGACGGAGAACCGGCTGATTCTCAGAGAACGCCGGTGGGGCA
GAGGAAAAAGGACGGAGGGAGAACTCACCTCGACGAAAACCAATGTGACGAGGGCGGACG
CGAGGTGACGGTGGAGTAGATGAACAGTCAGGGTGCGAGCACGCCTCATTTACAAATCTC
TCATTACCGATTTGGGATCCTACAGGCCTCAAATTCTCTCCCGGCAGGTAGATTCCCGTA
CTTTGGTATTTTTGTTTGATAGATACATGCCAGCTGCATGCTGGCGCTATATGACAACCA
TACAATGTTTCTGGTATCAACCTGTTAGTGTTTTAGGCAACGACAAAAGCAACGGTGCTA
GCGTTCATAAATATTCTTCAGTACATGGCTCTTCTCCAATTCTTAACTCTTTGATCCCAA
GCCTAAACCCAACAATAACGGTTTGCGTCCCTATCAACAGTTCGTGCAAAATTTTGGATC
CAATGCCCACATGTCATCGGTTCTACTCTTAATGAGACATAGTTTTCGAAAAGGAAACAT
AACTAACATAAATCAAATTGGTAAGCAAACTCTACAACGCAAAATGGTACGGAGTCATGA
ATTAGAAGGTCTCGACAGTTGGGTTGCAACATTTTTTCTTTAAAATTGACAACCAGTAAG
TAACATCAAAGAATCATGTAGGGTTTCAACAGTTAGCCTAGACATATTTATGTGTGCCCA
GATATCAATTTGATTAAGCAGGATATCAAGAACATAGCAAAGCACTCATCAAGCTTACCT
TTCTACATTGTAGGAAGAAGAACGTTTAAGCGCCGGATACCTCTTAGCCGGACCATCTCT
TTGCGTCTTCTTGGTCTCAACAAGGCTCCCGCTGAAGTACTCCTGCTCCTACAGCTTTAT
CCCCATCAACTTGGGGTTTTCTGAGAGACAGTCGAGCTCGCCCATCATCATGGTGCGCGA
GATCAGCGGCGAGGGGAGCAACCTAAGGTTCGGGAACCTCGGCTTGCACATCTGAACGAC
CCCAGCGTTCCCGTGATCCTTCACCGAGAGCGAGCCACAGGTGATGAGCTGCATCAGCAC
GCTCACCGGCCTCAGCTTCAGGCAGGCGCGCGCGCCGACGTCTTCCTCTTTAAGGATCCT
GAAGCTGTCCATCATCACGTTGTCCGGGCGTATCAGTCACTCTAGTAGTTAATCCTTAAC
ATGATGTATACATGCAATAAATACTCTTATGGATTTTTAGCATTGTTGTTTATAGGCAGT
GCCGGTCCTGACATTTTAGAGGCTCGGGACAAGACTTATAATAGAGGCCCTTTATAAT
>Z27kG1_20282
GTCTATGACTGGTGGACCTGATGGTATATTGGCGAAGCCCACAAATAGGGCTGGGCAAAA
TACTCGTGGCTCGTGAGCTCGCTCGACTCGTGGCCAGCTCGGCTCGGCTCGACTCGGCTC
GTTTCAATTTTATCACGAGCTGATCTAACATCTCAGCTCGGTTCGTTAACGAGCCAGCTC
GACACGAGCTCGAGCCAGCTCGTTAGCTCGAATGAGCTAGAATTTATCTGTAAAACAAAG
CCTATACTTGTATTGGATGAATTAATAAGTGATGAACTATGTTAGTTTAGGGTTTAAATG
TTGTGATATATAAAATTATGAGTATTGTTAGTC
>Z27kG1_06854
GCGTTCTGGTTCGAGAAAAACGACACGGGATCCCAGTAATCGACGCCAGGCAAAAGCGAG
AGGCACCTCCGCTCCGCTCGGCTTGCCGTGGGTTCCGTCGGCCCGGCCCCTCGCCACTGC
TGTAGAGTACGCCCTTTCCTCTCCGGTCGAGTCAGCCGCGCTCCTTTACGCCTCGCCGCT
GCCCCCGCCACCGCAACGCCTGGTGCCCGGGGGCCGGGCCGGGTCGCGTGGTGGATCGAC
GCTGTACCAGTACCACCCTGCCTGCCGGCCGGCCGGCCTTTGGTGCGTCGCGTGGCATGT
GCTGCTTGCGCGCACGTCGCGTTTCGCCGTCGAGTCTTGTGAAGGGACGCCGGACGCGCG
CTGATGGGACGGGACGGGACCGGACTCGGACCGGGACAAGACGCGTCAGAGTACTCTCGC
CTGCTGAATGCCTGCTCAGTGCTCACTGCTCAGCCGGTGCGCCCGCGCCGCTGTCGGCGT
GCACGCCTGACGGGCGGGGGGCGGCTAGCTCCGGGCTCCCACCTCGGTTGGCGCGCGGCC
AATCCCCACCGGCCGCAAGTACGCCCATCGCCGGGCCCCACGGCGTGGCGCGGCGCTACT
GCCTAGTAGCCTAGCTACCTTGCCCGAGAACCCGAAGTAGAAAATGGCCAAGGCTTCCCC
AGCCAACCAGGCCGTGCATGCATTGCATGGGCATATATGCGTCCGACCCGTATGCTGTCG
AGTCGGCTAGCTTGCGTTGCGTGGAGTGTAGCTATAGTTGATCAGATGCATGGTGCAGTG
AAGAGCGCGCAGCACACGGTTTACCCGTCGAGCTAGCGAGTACACAGCCGGAGTAGCCAA
TAATTATCAGCTGGACTTCTTTTTGTAGATCCTGCCGCTGCTGCTATATATATATATATA
TATATATTTATTTATTATAAATGTAAAAAAAGGAGAATAACTTTGTTCTACGTCTGGTGC
TACTTATTATTATTATACTATATTTTGTAGAATCCCGGCAGGCCAGGCATCGCACACCGT
GATGGACGGACAGCGCCTTTTTCGGTCTTCACGTGGTGTGGCCCAAGAGCAAGAGGTTCC
CGTGCATCTTTCCGTCGAGTCATTTTATACAAAAGACGGGCCTGCCATTGGCCACCAGCG
TTTTGCCACCAATGATCTGTGATCTCCGCTGTGGGATGGCAACGGGCACATTTTACCCGC
GTGCCCGCGGGTAAAAACCCTATAGGGTGCGGGTTTGGGTGTGAGTTTGTACCCGCGGGT
ACGGGTGCGGGTTTGATTCTCAATCCGACGAGTTTTTTTCTCGCGGGTATGAAAATGTTA
TACCCGTGCCCGCAAACCCGCGTACCCGCAATGGATATATATATATATATATATATATGT
ATGTATGTATATATATATATGTGTGTATATATGTAATTTTATATGTGTGT
>Z27kG1_16288
CAACCGTTCTCCTTTATCTCCAGCAGTTCCTATCCGGTGAATTCCCAGCCGCTTGTGCCA
TCTCCATTCTCCAGCACGCAGCCTTGGACATCGCTTCGTCTCCTTAGCTGCTCGCCGGCG
CTCCTCTGCAGGCCGCGCCCCTCAAGCTCGGCAGGGAGCTTTCTTCCTCCCTCGTCCGCG
GCTCTCTCCTGGCGCCTGGGGCCGCGCGAGCAGCCCTCCGCTCGGCTCTGCTCCTCCCTG
CTCGCGTCAACCAGCTCGGACCGAGCGCTCTGACGTTCGCTTGCCGTAGTGCTTCTTCCC
CAGCGCGTCCTCTGCCGCCCGCCAAGGTGGTGGCGCCCATCTCCCTGGCCCTGGCTCGGA
TCCCGCTCGGCGCCCTGACTCCTGCTCCCCTCACCGCATCGTCCCTGCCCATTTCCCTCC
TCGGCAAACTCCCCTGCGAGCTCCAGCTCGGTTTCTTCTCCCTTGCCGCTCGGTTCTTGC
GTCTTTCCCCTGTGCGCTCGACCTCCGGCTCCAGCGTCGAGCTCTGCTTTGGTGTATTGG
GAGGTTCGAGTGGCGCTGATGGGTTCTCTGCTGGCACACCTGGTGGTGGTACCTTGCTGC
TAGGAGGTAGCGACAGCTTTGGCAACAGTAACGTTGGTGCTCGCCAGCTTTGGCAACAGT
AACGTTGGTGCTCGCCAGGCGCTCAACAAAACACCTGAAACCAAAGTTCGTATAGTACCT
GTCAAGCGCTCGACAAATTGTCTGCATCGGAAAATCATTAGCAACCTCGCGGATTCGAGT
CAAATATTGAAATGATACGTTAATTAATTGCGTGATGTGGAAGACAACCCAAGTCGACCC
CAAGCGCGGGCTAATCCGCAAGATGATGTTGATGGACGAACCGGAAGATGGATAATCTGA
ACGAGTGCGTGCCAGGACAAAGGATGGTCGTCAAGTGGACGTCACCTAACAACACTAACC
TAGTGTTACCCAGGTTATAGTTTTCGTGCTGCTGTTGATGGTGTTAAGTGCCGGTGGGCT
CGGCCTTCTTATATAAGTATACCCCGCCTTTATCTTCTTATTGAGGATGGTCACTTGAGC
TAGCATATATTTCAAAACTATAAATAATTTATAACCGTTCAAAGTTTCTTTCTTTGAATC
AATGTAGTAATCACTCTGATCATGTACGAAGTAAAATTTTTGTAACTTGTAAAATTTGGT
AATAAGATTTCCGCTGCAAAATATTGGTGTGTGTGATTTGTATTACTTAATCCCGCGGTT
CTGGTTGTAAGTGGTTTATCCGATGTCCTTGGGCAATCGGACTGATCCTGTTAAGTTATC
TGGTGCACATGCATAGCTGTCTGAGGTCTTTGAGACAAGGACAGGTGCATGTGGGCCCAA
TAACTTGGGAGGTTCTGCCACAGATTTGGATCATCACCGTCACGAGCTGCAAGTGTCCCA
GGATGAGGTCCTTTGTCTTAGGCAGTTGGTGTCGAGCAAAGACTTCGTCATCAAGGATCT
GCGTGCCTCCAAAAGATCGGTCGTCCAGGAGCTAGAAGCTGCTCGACTGTCTACCAAGGT
TGCCGGAGACAATTCCACCATTCTGAAGGCTCAGCACGACAAGGCTATGGATAAAGCCAT
TCGCGCGGGGCAGATCTTGATGAGAAGACCGAGCGTGATTGTTCCTGATGATATAGTTGC
CGATGTCAAAGCTGCTCCTGACTCCTCAAGTCGCCCTTCTTCATCGGTTACTCCTGAGAA
AAACATTGCCAAGTAGAAATATTGAATACATTCATGAACCATATGTGTATGT
>Z27kG1_10742
GGAGCTCGCTCGGCCTACAGCTCGCTTGTACCCGGCCGCCGTGTTGTTCCTGTTCGTCTT
CAGCGCCTGCCGAGCACCGCCGCTTGGCCATGGCGCACGGCCATCCCGTCTGGACCTCCT
CCAGCTCCTCCATCCCCTGTTCCTTGGCGCTCGCCGAGGGCCTCTCCTTCATCTTCTGTC
GCGTCTCAACTCCCATGGCCGCCTCTATGCACGAGCTCGCCGGACGCCGCAGCATATACT
CCCTGCTCGGCCTCCCCGGCGTGCTGCTCCCTCGCCTTGGCGCCCCTGCGAGTTCCTTCT
CCCTCGCTCGGTTTCTAACTCGGGCCTCACCGGATGCCGACACTGCTTCTCTGACCTCGC
CTCGACACTCAATCACTGCAGCACGCCATGCTGTGTGTGCTACACTATCATCGCTCGCTT
TCCTCGTCCTCGCCAATTTTCTTCGTCGTTTCTCGGCTACAACCTCGTCAGCTCCTGTGA
GTCGTGCGCGTCTTGTGTTCGGGTCGAGCCCAAGGATTTTGAGAAAAAGGAAGCTCCAGT
GCTTCGGCCGGTGAAATGAATAAAATGGTGGTAGTCATGGTCCTTGCGAAATCCGAGATC
GACTTAGTCACTGTTGGGTCTATGCTTCGTCGCCGAAGGTCTTCTAGGAAGAAGCGGCTT
TCGGCTGAAGCTGTTTGTATGAGATGGCCGAAGGTTCCTCTTCATGAAGCTTCGGTATTA
CAAACCGACTTAAAGATAGAATGACCTTTTAGTCCATAAAGGTCTGAGTCAATGTTGTAA
ATTTTTATGAGGGGCATAATTGTAATTCCTC
>Z27kG1_18063
CATGTTCGTGCTTTCGGTAATGCACTTCTTTGTCTCTGATTAATTCCGGATCTCTCTAGA
ATTCTCCTTCTTGCCCCCCCCCCCAACTCTCTTTCTCTGGTGATTGTCTACACCGTTGAG
ATGTGGAGCCCGCGTGGGCCTTACCGCCACCGTGTGCGTCTCCACGGGTGGGCGCGCCGC
CGTCGATTGGGCGCCGACGGTGGTACCATGGTCGACGAGGTAAGCTGACAGCTACTTAGA
CGTCTTTGGTGCCTATTCACTCGAATCTTGCCCTAAACCCCTCTCTGTGTATGTATGAAA
TGTATAATCTGTAACGGTTTAGGATCGAGTTTTGAGGTGTATGCGTAGATTCGGACCCCC
GTGCATTTACTACGACTTGGATTCGGTTCAAGTGCTTACGTTGTACTTGGGCAGTGCACC
TATGCACTTTAATCCAGCCAGATTATGGGGGAACTTAAGGGTTTCTTACCATTTGTGTGG
CCTAACCAAAACCCCTGGTTTCTTTATTTCTTGTTATAGATCTTAAGTCGAGACTCTCCG
AGTCTTTTTGGCTGGATATACCATCTGGGTTAGAAAAGTTCTAACCCGAGATCTGTTTCT
TTCTTAAATTTACTTTCTCGGGGTGACTGAGCGATGGCGAGCTCTCTGAGTTCAGTCACT
TGTGACTCGAGACATTTTCTTTGATCTCTTAACATTCAGATCAGGGAATCTAGGGTTCTT
AGGTGGCTTCGACGTCGTTGATAGATTATGTGGACTTGTTGGGGACCTTCGGCTTCCGAA
GGTCCTCAAAAACAGGATTTAACAGTATTTCTGGAGTATAATGTGTGAACAGGTATCTTT
GGACTCAAGTCAGCATCGCAGTAGACCAGAATAATACGAAGGTTTATATAGCGCCGAAGG
TGTGAGCAGGAAAGCTTCGGCGTGGCATCAAAAAGTGAAACCGACTTAAAGATGAAAAGG
CTATTTGGACCTCGACAGATTACTATAGAATTATTATCAAGTGTAAAGGGCATGAATGTA
ATTTTGTATGGGTTGTGTCCCGTGCCTATAAATAGGTGAACAGTATCCCCGTACTGTTCA
CGCTGACTTGGCATTCGCTTTTTGCGCCACGCTTGTACTATCATCTCCTTCCAGTTGAAG
GTACACTTGTAATTCAATGATATTTCTGTTTATGCTTGATAATAAAATAT
>Z27kG1_05938
CATCCATCGCCGGCGTGTGGCTCTAGACATCGCAATTTCTCATCGGTCTGATGCGGGCAC
CACCGTGTCGCCCTACCCGTGGCCAGCGCTCGTTTCGTCGCGGTTCGCCGGTAAGCCACC
CCATACAGTTCCCTGGCCCCTGGGCATCGTGTCGGTCACTTCGGAGTAGAGGATAGGGCT
AGATCGTCTCCGGCGATGTCCGCCACCGTCTACACCCACGGCGCCACCGTTCGTCGCCCG
CTTGGGGGGGGCTGAAGCGGTGTGTGGGATTGTCCGTCGTCGGATGCTCGTTCGACGATC
GGGATCGGGTGCTGGACCTGAGAGGATATATGAATCTGGGGTCGTCCGATCGTTGTTGAG
CGGATGAGATTAGATCGCACAAACAATGCTTCAGGTATGTAGATCTGGAGCATTGGTCTG
CGGGCTGCCAGCTAGGATTAGGGGTCGGGTAACGATTCGGTATGGGGCCATCTCGACCGT
TGATCGGCTGACGTTCGACCCAGAACGGAACATGCAATGCCGCTATGTTGTATTTGCTAA
AGAGACCCCCGTAGATAGTTAAATCAACCCGCGGTCCACTGCTGTGTAAAAGCAATTACA
CTTGGGTCTTGAAATTCACAGATCAGACCCTGGGGTTTATAAGAATCGTGTCCGCAGTCC
AGAATGCTTAGGAAATTCATAATCAATAAAGAAAATGGGTTTTTAGTATAAAAATAAATC
TATAAACTTGTTTAATTCATATTAAATCCATCTTAACTCCAAATTGACCCATTCCAGTTG
CAATAAATTCATATTAATATTATTTATCATCTAGTAACCCTAGTTTGTTATGAAACATAG
GTAGGAATTATGCACTTAATTTCTTTTTGTACCTAACATTTAAATCTTCAGTAAATTGTA
ACTCAATAACCTTAACTCCGAATTTAGCGATTCTTGTTCCTATGATCTCGTTATGACGCA
TAGATTATTATTATGCAGTTTGTTCTTAAGTTTAGTGTGATGTTAATTTTGCCTATACCC
TGTTTGTTTGTATTGCTACGACTAACGTGAGGTTACGAGTCACTTGAAGATCATCTTGGT
ACCTGGAATCTCGAGTCCCAGGCAACCATGACATGCTCAGGTTAATTTGATGGGACCCAA
TAGGTTTCCTTAGCATTGTTTATCCCTCACCTTGCAAGCATAAGAGTTTTTGGTAGTCTT
GCTATTGCTCTATTTGGTTTTGGGAAACTAATGTTTCACTATGATCATGTTCCAATTATG
TTGTTGTTTAATTATTGTTCATGATAAGATCATATTGTTAATTGGAACATGGAGAACCAC
CCGGGAAAATAATGCTACCACAAGGGAGGTAGGGGATGCCCTTGGCTGACTAATTAGGAA
AGCTAGTGGATGACTATTTTACCCGAAAGGGACAAGGACATTAGGGGAGTGGTCAGTGTA
GGGAGGTCCTTGGGTTGATTTTGCTGCGATGGCGGTCAGGCGAGGGATCCCTGCATTGGA
GCTTCCTAGAAACTGTAGCAGGTTTTCTAAAGCTAGTGGAACTTTGTAAAGGCCTTGTAG
TGGATCCCTATCCATTCACCTCGGTAGTGTCTAAGGGTCTAGCTAACCCTGACGATATGG
GATACACGACTTGTGGGTACAGGGTACAACCTCTGCATAGTGTAAAACTGGTATACTAGC
CGTGCTCGCGGTCATGAACAGCTCAAGACTCTCGCATGATTAAATTATGGAATTAAATTC
AATTTGTCATTTCCATCGCATTGGGATTTATTATTAATTTTGATCTATTATTATTTTGGT
TTGGTACTTACTTACATCTAGTAAATGGTAATAAAATTTGACCAACTTATTAAAAGCAAT
GCTCAGCTTTAACCCATATTGTTGATCAGCCTTACATTTCACATGAACTCTCACCTTTGG
TGAGTTCATGCACATTATTCCCCACAACTTGTTGAGCTATGATCTTTTATGAGCTCACTC
TTGCGATATATAACCCCCCATAGGAGAAGAACAGGTGGTCCAGGAGGAGCCGTACAATGA
GGAGTACGAGTTGATCTAGGTGGCGTCTCCTAGTCAGCTTTGTGTCGCCAAGGAATAATA
CTTAGTTCGCTTATTTATTATCATTTATTTTTGTAAGACTTCAGTTATGTAATAATGATA
TTTATGATACTTGTGAC
>Z27kG1_17912
CCCAGGCAAGCGATCGTCGGAGCAGAGAGAGACTTCCTCGCCTCCATCCCATCCCGCCGC
CGCCGTCTCTACGGTCGCTAATAAGCCGCCGCATCCAGGGATGGAGATGAAGAAGATCGC
CTGCGCCGTCCTCGTCGCCGCCTCGGCCACCGTGGCGCTGGCCGCGGAGGCGCCGGCTCC
GTCTCCCACCAGCGGCTCCTCCGCGGTCGCACCCGCCATCGTCGGGGCCGCCGTGGCCTC
CTTCTTCGCGTACTACATTCACTGAGCCGCCGGACGAGGAGCCGGAGCCGGAGGGAAGAG
ACCAAGGTGGGGGGAGAGACTTGGCTGCGCTGCGCTGCTCTGCTGCTCCCGCGCATTCCC
GATGCGTGGGCGTGCTCTGATTGGGCACGGCGGTGGCAGTGGCACACCTTCGTCTTCCTT
TTGTTTGTTTTTTTTCCTTCCTCTTTCTACTTGATTTTCATTTAACGAATTGGTATCGCT
GATGCACCAGTTTAATTTGGTGCCCTGTTATTTGTTCTTTCCCTCGAGTGAGGGATCGAC
ACCTGTACCATTGCTTGCCATTTGTCTGGACCAGTTCAACAATTCGATTTAACCATCACG
TATATGTGTGCTTTGGATAAACATTATTACATTACCCTCATGGTGAGGGGATTGCCGGTT
>Z27kG1_12837
GTGGAATGGTGGAGCTAGCGAGCATGGCATGGAACATGATCCTGTTACTGTATATGCATG
TACTCGTAGTAGTAGGTAGCTGTAACCAATGCATGATCAGCACAACCAGTCTGGATGATG
TTGCTGGTCAGCTCAGCTGGAGCTGGTGACAACCTCCAGCAGTCCAGCCCCGGGCCGGGC
CCGGTGCATGTAAATATATGCGGTGCCGGAGAGACTACTGATTACTGACACTCTCTTGCT
GCTTGGCGTCGCCATCGCACAGTGACACGGCCATCGGCACTCAACTCACTCCACAGGCTT
CGTTTCATCATCATCATCATCACCGTCGTCATAGCCATGGCCGCGCGTCACCACGCCCCG
CACCTCCTCGCGATGCTCATGCTCTCGGCGGCCGGCTTCTTCTCCGTGGCCTCCGCCGCG
CGCGACCTCGACGCAGCCAACCCGCTCGCGGTCGCGGTCGCGGCGCCCGCCGCTGGCCGA
AACAACGACAACAACAACCCTCCCGAGCCTAACTACTACTCCTACCATGGCGGCTACGGC
GCCGTCCCGGCGGGCTACGGACCTGCAGGCGTCTCTGGCGCCGGCGGGTGGGGCGCGGGC
TCCGGCGGCGGTGGCGGGTACGCACACGGCGGCGTGGAAGCGCCGACGGTGATGTGCCAG
GACAAGGGGCCCTGCTACGGCAAGAAGGTGGCGTGCCCCAAGCGCTGCTTCTGGTCCTAC
AGCCGCTCCGGCAGCGGATACGGAGCCGGAGGCGGCGGCGGGTCCTGCACCGTCGACTGC
AAGGACAAGTGCACCGCCACCTGCTGATGGATCGACGGGTAGAGCTAACTAGCTATCTGC
TCATGGCTCTCCACTCGATCGATGACGATATATACTACTACATACAGTGTGTGTGCGCTT
GTACTATATATATATATATATATATATATATATACAGTATACAATAGT
>Z27kG1_23813
GCACTGAGAATTGAGTCATCCAACTGCTCCAAGCTGAAGGAATTGAACAAGGACCTAACA
CAAAAGCTGGAGGTTCAGACACAGAGGCTTGAACTATTGACTTCTCAAAGGATGGCTAAC
GAGAATGCCCTGGCGAAACCAATTGACACACGCCCCATCAACGAGGCAACAATGTATGCG
GATGAAGGAGACGAGGTTGTTGAACGGGTGCTTGGCTGGATAATGAAGCTCTTCCCAGGT
GGGCCAAAGCGGCGAACCAGCAAGCTTCTGTAATGAAAATAGAGCTCCTAGTATACCAGA
TATTTCTTCCATTTAGGGTGTGTTTGGCATGGCTCTGCTCCACCCCAGAGCAGCTCTACT
CTAAAACTCTGGGTGGAGCAGCTCTGCTCCAGAGTTTAGATTGTTTCTCATAACCAGTGA
CAATGGCGGGTAAATAACTCAAAACTCCATGACTAGGTTGCTTTTTTGGAGTTTTCAGAG
CAGCAAAAGAGGTACTCCAAAAAATTGTACTGCAACTCCAAAAACTCCATAGAGTTTACA
ACTCTGGAGTTAGGGTGTTTGGCATGCTCTGGCCAGCTCCTCCTTGGAGTTTTGCTCTGG
AGCCATGCCAAACAGGCCCTTAAGGCCTGTTTAGATGAAAGGGGGTTGCGCTAGCAGCAC
AAGGTATTTAGTTCAAATTTGAACTAAATCTTAACTAATCTGTTCCAAATCCCCGACATC
CAAACATGCCTTTTATATATATACATTTTTTGTTTGCCCGGTTTTGCTGATAGCATGGTG
AGAAGCTGTATATTGGAGCCATTCGATGTAACCATTCTTTTTTTTGTTAGAAGATAATGT
AATTCCCTGGAGTATGGGGCGGCAGCTGTATTGGCAACGAAAAGATTAATCGCAAAGAAT
ATACCCTTTTGTATCC
>Z27kG1_12721
CTTAGATTTTTCCAGCGACGCTGTCTTCTTCCCCTGTTGCGCGCCGTGGAGCTCCCACAC
GCGTTTCTTCCCCTGCCGAAGCCCTCCCATGGCGCCCGGCTCTGCTTGCCCGTGGCCGTC
GTTCCTAGGATCAGCCTCCATCTCCAGTTCGTCTCTCTCCCTGCGCGCTTTCCCAGACGC
GCGCCTAGCTCCTCGCGCGGGTCTCTGGTGCTCAGCAGCCCAGCTCCCTCTGCTCGCGAC
GCACGCCCAGCCTCTCCCAAGAACTCGAGTTCCTCTGCTTTTTCCCCAACCGCGCGCGGT
ACTTCTCCTCTGCTCGCTCGTCGCCATGGCGATGGCCACCGAGCTCCCTTGTCGTGGCTT
CCTGCTTCCTCGTCGCGCGCGTAGCGTTCCGTCGTTCCCTGCCGTGACCCCGTCGTGGTG
CTTCCTCGCGCGCAGCTCACCCCAACTCCCATTCGTAGTGGTCGCCAGTCGTCGACCTAG
CTCGGATTCCATTTCGCCAACACCTGCTCCTAGTCGACGCTTGCTCGGATTCGCGTCCCT
GCGCCCAGCCAAGTTCACCCCTGCGTGCAGCCGTGGGTTTCTCTGCACAGCGTTCCTGCT
CCCCGGCCTCTGTCGTGCTCGACAGCATGTAATTCATGTCGAAGCAGCAGCTTCGATCCC
TTGCGTCATGCTCACCAGATCGAGTCTCACGTCGTCGATCTGTGCCATTATATTTGGCTA
TCGGTTTCGCCGGTTGTCGATTTTCCTATTCGCTATGGTCATCACGACAATTGTTCCTAT
CCGAGCTAGCCTCGCTCGCCAGCCGTCACGCCATCTTTACCTGTTAGGCCGTGCGTTGCC
GCGTTCACTTCGTTGTGTTGCCGCGTTCACTTCGTTGTGTCATCGTGAACTTGTCGACAT
ACTGTTGTGGTACCTGGATCGCGCTTGCTGTTGGGCCTATGCTTCGTCGCCGAAGGTCTT
CTAGGAAGAAGCGACCTTCGGCTGAAGCTGTTTGTGTAAGATGGCCGAAGGTCCCTCTTC
ATGAAGCTTCGGTATCACAAACCGACTTAAAGATAGAATAACCTTTTGGTCCATAAAGGT
CTGAGTCAATGTTGTAAACTTTCATAAGGGACATACTTGTAATCTCTCACAGGCTGCGCC
CTGTGCCTATAAATAGTGAACAGTATTCCTTTACTGTTCACGTATTCCTGTATCTGCAAT
CGCATCATTCGGAAACCAATCTTTGCCAAGGCAGAGGTATAACTGTATTCAAT
>Z27kG1_05889
GCTAGCCAGCCAGCCAGCAGCCAGCTTGCTCGCCGCGCCCGTCCTTCTTCCTCGCCTCCG
TTCCGTTCCGTTCCGTCCCGCCCGCCGCCGCCGCCGCATTCAGGGATGGAGATGAAGAAG
ATCGCCTGCGCCGTCCTCGTCGCCGCCTCGGCGGCCACCGTGGCGCTCGCCGCGGAGGCT
CCGGCTCCGGGCCCCACCAGCGGCTCCTCCGCCGTCGCGCCCGCCGTCGGCGCCGCCCTC
GGGGCCGCCGTCGCCTCCTTCTTCGCCTACTACATTCAGTGAGCCGGCCGCGGCCGGTCG
CCCGGAGGCCGAGGAAGAGACGAAGCGGGAGAGAGAGTGACATGGCTGCGCGCATTCCGA
TGCGTGGGCATGTTTTTGATTCGACACACCTTTTGTCCTCTTTTTCTTTGTTCCCTCTTT
CTCCTTAATTTAACGAATTGATGCATGCCGCTGATGTTCTTCCCCCTGAGAGAGGGATTA
ACACTTGTATCATCGCTTGCCATTTGTTTGAATCCATTCAACAATTCGATTTAATCAATC
ATCGCGTATATATTTGCCC
>Z27kG1_12908
AACTTTAAACTATTATAAATTATTTATAGTTTTAAATTATTTATTTGAACCACTTCTGTA
ACCACTCCGATAAATATAATGTAAAACTTGATGTAACTTGTAAAATTTGGTAAAAAGATT
TTCGCTGCAAAATGTTGGTGTGTGATTTGTGTTTACTTAATCTTGTGATCCTGGTTGTTC
GTGGTTTATCCGGGGTCCCTGGGACACTCGGACAGATCCTGTTAAGTTATCTGGTGCACA
TGCATAGCCGTCTGAGGTCTTTGAGACAAGGGCAGGTGCATGTGGGCCCAATAACTTGGG
AGGTTCTGCCACAGCAAGACTAGGAGACGTTGAATTGGTTTGGACTCTATGGACTTGTTA
TGTAACGTATGAATTATATAGACTTGTAATGGACTCATTTGGCCTCTACGGGCTTGTATG
ACATTTTAATGGACTTGTATGAATTCTATGGACTTGTAATGCACTTGTTTAGACTTTTAT
G
>Z27kG1_12772
GTGAAGAAAGAGAGCTGCTTCTTCCCCATCCCCCAGGCTGCAGAATGCATTCTGCGAATC
GTTGAGAAGGCCAATGCACCTGTGATATATTTATCTACTGATGCTGCTGAGAGCGAAACA
AATCTTCTGCAGTCCTTGGTTGTGTTCAACGACAGGCAAGTCCCTCTCGTGAAGAGGCCA
GAGCACCACAGCTCCGAGAAATGGGATGCCTTGCTAAACAGAAACCGCATGGGTGGAGAT
GGTCAGGTTGACGCGATGCTTGACAAGACGATCTGTGCGCTATCAAACGTATTCATAGGA
TCGTCAGGGTCCACCTTCACGGAGGACATCTTCCGGCTGCGGAGGGGCTGGGGATCGGCG
TCGCACTGTGACGAGTACCTCTGCCAGGGCGAGCTGCCTAACTTCATAGCAGAGCTAGAT
TGAGAAGGCAACTTCCCAGGAGGATCGATAGCTGCAATTTTCTCCCATTCGTGTCCATAT
GTCCTGTAAAAAAAATGGTGGTGTGTACATCTAGTGTGATTTGTGGTGGTGCTGGTGTGT
GTGTGTGTTGGGGGGCGGGGGGAAGGTCTCTGTATCGGGGATGTCCATTGATTTGTTCGG
TGTTATTCTTGCACAGGTAGGCAATAAGCTTTGAGAGAACTCTTTGCCGTTGTGTTGGGG
GCCTTCGGCTTACGAAGGTCCTCAAAAACAGGATTTAACAGTATTTCTGGAGC
>Z27kG1_05073
CTCTTGGAAAAAGAGAAGCAAGAAGAGGAACAAATCTCCTCCTGTCTTGAAGAAACAATC
AGTTAATTACACATGAAGAAAAGAAAGAAACGAAAGCCACCCAACGGAGCTAGCCAGGCC
ACCAATGGAGCCGGAGCTGAGTCAGCTAGCACCCGGACTTCTTGGCCCGGAGGATAGTGC
ACTTGGTCCGCTGGAACGCGGTGGCGGCGACGTCGGGGTCGACGAGCTGCAGCTGGAGCG
GGCAGACGACGACGAGCGGGCACTTGGCGGACCGGCCCTTGTACTGGAGCACCGTGTCCA
GCCGCATCTCCACGCCGAAGCTGCCCGTGTCGTTCTCCGCCCGGAACTCGCCCACCCCGG
GCCTGGTCAGCTTGATGGGCTTGCCCACGCCGCCGACTCTCACGCTCAGCGTCGCCGTCT
TCCGCGCCTTGTGCTTGAACCCCGGCACGGACGCGGAGTCATCGAAGCGGGTGCCGTTGA
AGGAGAAGGTCACGGCGAGCGCGCCGTACTCGATGGCCCGGTACATGTTGGGATTCCGGA
GCGACACCGTGGCGGTGACGTTGAAGGAGATGGTGGAGTTGGACGCCGGGTCGGCGGGCG
CCAGCGCGAACCGCTGCAGCACGGCGTCGTCGGCCGTGGCCTTGGGCGGGAACACCACGC
CGAAGGCGAGCACCAGGACGGTGATGAGGCCTCCCACGACGACGATGGCGGCGGCCCAGA
TGGCGAGCTGCGTCCAGCTGCAGTCGTCACAGCAGCCGTCGCCCTTGCCGCCGCACCAGC
CCTCCCAGAACGCCATGGCCGCCCGCGCTGCTCGGGTGTGGGGGTGGTCGGGTGGGGGAC
GCGGATCTTGCGGGCCTCTGGCTGGCTATCCAAGGCAACGGTGCTGCTTGGTGTTGAGAG
AATCAATCGCCCTGCCTGCCACTCACCGATTGTTATTGTTGAAGAACGAATAAAAGAGGG
AGGGCCAGCCGGCCAGGGGACGACGACCAAGACTTGGTTGGGGTCATCGCCGGACAAGGG
ACACGGAGGAAGGTCACACTCGGGGAAATCAGCCACCCACCAATCCGAAATCTTGGAGAA
ATGGAAGGGCATTGCAAGTGAAATTAATCAGGATTCAGGAGACGGGTTGTGTCGCTGGAC
GGAGATGCTGCTCCACTTCCACCGGCCGCCGGCCGCTGGTTGGTGAGCTGGTGCACTTTA
CTGGGGGGAGAGCGCGCCAGCGCCCGTGCCAAATCGGGTACAGTACTTAAGGCTTCTTTG
GTTTGTGTCTAACTGTGCCCCACTTTGCCTAAGGTTAGTCGTTCGAATTGAATAACTAAC
CTTAGGCAGAAAAGTTAGGCAAAATGTGGCAATTGAGGCAACGAACCAAACATGCCTTTA
CTCCGTTACAAAATTAGTTGTCGTTCTCGAAAAATCAACAATGTTTAACTTTAAGCAAAT
>Z27kG1_09877
CCACCATGTGGCCCACCTCATCAGATCCTCCCCTCGCAACGAAATCACCGGATTTGGCGG
CGGAGCGCGATTGCCGCGCGAGCTGGTGCGACTACGGATCAGTCCACGCCTATATCTGTG
GCCATGATCCTGACTCCATCCCGTCCACTTCTTGGTACTCCTCGCGTCCACCGGAAGGTC
ATTGGGTGTGTGGCTGGCCAGAGTGCGCAAATTTCCCCAGCATCGATCCGCCATTGCCGC
CAGGAGTCCTCGACGTCGCGTCCGTGCATCTCTCTGCCTTCCCCGCCGACGAGCAAGCCA
AAGAGGATCCAGGGGTTCAGCAGGTGGAGACTGCTGAGCGGGAGCTCGTTGAAGGCAAGT
TGTGCCTTTGATCACTTCTTTTTACCTAGTCATGAACTTATTAATCATAATGATCTGCAT
AGGTTAATTTTGATGGGACCCAATAGGTTACCCTAGTTTTGCTATCTTTATACCTTGTTT
ACCACTGAATTTTTGGGTAGTACCTGCTATTGCCTTATGTGGTTTTTGGGTATGGAGTTA
CACATTATTCATGATCATACTTTTATTATTAGTTTGTTATTTACTGTTCATGATAAGATC
ATTATATTAATTGAAACATGGAGCGACCACCCGAGAAAAACAGTGCTACCACAAGGGTGG
TATGGGACGCCCTTGGCTGACTAACTAGGAAAGCTAGTGGAGGACTACATTACCCGATAG
GGGCAAGGGCAGTAGGGGAGTGGTTAGTGTGGGGAGGCCCTTGGGTTGATTTTTCTGCGA
TGGCGGTCAGGCGAGGGATCCCTGCATTGGAGCTTCCTAGAAACTGTAGCAGATTTTTGA
AGCTAGTGGAACTTTGTAAAGGCCTCATAGTGTTACCCTGTCTCGCTTCCTTGGTAGAGG
TGTATGGGAAGTCACGATCCCTTGGAAGATGGGTACAATGACTTGTGGGTAAAGATTCGC
AACCTCTGTAGAGTGTAAAACTGGTATACTAGCCGTGCTCACGGTCATCAGCAGCTCGGA
CCCTCACATGATTAATTTATGGAATTAAATTCAATTTGTCATTTGTATCGTATTAGGATT
TATTTATTTTTTTGTATACTATTACATTGGATTGGTATTCACTTACATTTAGTAACTGCT
AATAAAGTTTTGACCAACTTATAAAAGCAATGCTCAGCTTTAACCCTTATTTGTTGATCG
GCCTTACACTTCACATGAACTCCCACCTTTGGTGAGTTCTTGCACATCATTCCCCACAAC
TTGTTGAGCTATGATCTTTTGTGAGCTCACTCTTGCGATATATAAACCCCCCACATGTGA
AGAGCAGGTGGTCGAAGAGGAGACGCCCTACAATGAAGCATACAAGTTGATCTAGGTGGC
GTCTCTGAGTCAGCTTTGTGGCGCTAGGGAAATAATATTTAGCTTGCTTTATTATTATCA
TTTATTTTTGTATGACTTCCGCTATGTAATAATTATATTTATGACATTTATCTCTATACA
CTTTGTCATTATATGTGA
>Z27kG1_15145
GAGAGAGAATGGCCGCCACCTTCTAGCCCATGGCCGAAGCTACCGCGCCGCCACGCAATC
GCCTCACGACTACTCCTCCAGCCGCACCTCGCTGAATCCCCCTCCCACGACCCGCTCGTG
CTTACTGCTCCTTCCCTCCTCCTTCCCGTTCACCACCGGTGCCGTGGACAAGTTCTGGTG
CCATGGATCGCTAGTGGAGAACCTCCCTGATGTTCGCCGGGTCGAATCGAAGCTAGGGAG
ACCACCAATTCTGCGGCTGCCACTTGGGAAGACCGGAATTCACCATGGGCGGCCGACCAC
CACGGCGGAGCTTCGGTGCGCCGTGGGCCAGGGTCCCTACCTCACCCCCAAAGACGAGCA
AGCCACTGTGGAATCTGAGGTTAAGCAAGTAGAGATAGCTGAGCAGGAGCTCATTGAAGG
CAAGTTGTGCCCTTGATCACTTACTTTTTCCCAGCCATGTTCTTATTAATTATAATGATC
TGCATAGGATAATTTTGATGGGACCCAATAGGTTACCCTAGTTTTGGCTATCTTTATACC
TTGTTTACCACTGAAATATTTCTTTGGGTAGTACTTGCTATTGCTTTATGTGGATTTGGG
TATGAAGATACTTTATTCATAATTACTCTTTTATTCTCTTTTATTATTACTGTTCATGTT
AAGATCATTATGTTAATGGGAACATGGAGCGACCACCCGGGAAAACAGTGCTACCACAAG
GGTATAATGGGACGCCCTTGGCTGATTAACTAGGAAAGCTAGTGGAGGTCTTCCTTACCC
GAAAGGGGCAAGGGCAGTAGGGGAGTGGTCAGTGTAGGGAGGTCCTTGGTTGATTTTGCT
GCGATGGCGGTCAGGCAAGAACCCTGCATTGGAGCTTCCTATAAACTGTAGCGGGATTTC
TGAAGCTAGTGGAACTTTGTAAAGGTCTCGTAGTGTTACCCTGCCTCGCCTCCTCGGTAG
AGGTGTATGGGATTGGTCATCTCTTGGCGGACGGGTAACATGACTTGTGGGTAAAGATGC
GCAACCTCTGCAGAGTGTAAAACTGGTATACTAGCCGTGCTCACGGTCATGAGCGGCTCG
GACCCTCACATGATTAATTTATGGAACTTAAATTCAATTTGACATTTACATCGCATTTGG
GATTATTTTACTATTACTTTTCTTTATTATTATTAAGGTTTGATATTTACTTACACTTAG
TAATTGCTAATAAAATTTTGACCAACTTATAAAAGCAATGCTCAGCCTCAGCCTTTATTT
CATTGATCAGCCTTACACTTCATGAACTCCCACCTTTGGTGAGTTTATGCCACATTATTC
CCCACAACTTGTTGAGCGATGAACGTATGTGAGCTCACTCTTGCTGTCTCACACCCCCCC
ACAGGAGAAGAGCAGGTAGTTCAGGAGGAGCCACAAGGCGAGGAGTATGATCTGATCTAG
GTGGCGTTTCTCAGTTGACATCTGCGCCGACGATCCTTAGTTCGTTTTACATTTATTCCT
TTATTTTGTAATAAGTCTTCCGCTATGTAATAATTACTCTGATGTTTTATGACATTTGTC
TCT
>Z27kG1_12148
GAGTCTTCCGTCGGAGCTGGGATTGAGAGAAATCCGCGTGTGCGTAAAATGGGGGGGGGG
GGCATTGTTGGTTGAGGGGCTCTGCCTGGTTGTCGTGAACCTGCACGGAGCTTTGGTGGG
CGGAGCTAGGATCGGGGGAACCCTCGATTGGTCGCCGACGTCCGATTCTTGCATCTGGGT
CGCGCTGCACCATGGGCGGTTGTCTCTGCGCCATAATTCGTGGTAAGAAAATCCTCTTCT
AGCTTTGCCTTGTCCCCTGCATCAAGTAGCAGCGCTCGAATTGGGTTATAGGCATGTGAT
TTGTGGCATGCAGTACTCCGGTGTATGGGCTGGGTCCGCCGTGTGGGCTGGGTCGGTATC
CTGGTGGGTGATGACCCAGGGTCGTCGGATCTGAAAGGGAAATGTGCCTTTGGGCCATTT
CTATAATGTTTTGGTGATTAAATGGCTAACACATAGTAAATGAGCTGCTATGTGACAAAC
AAGCAAAAAGTGCAAATTATATAACAAGATATGTTTCTAGACTTAGTAATTGGTTTTTGT
ATACTAATGTATTTATCTAAGTGTTAGAAACAGAGTAGAGAAGAAAAGAAACGAATTGCA
AAAGACTTGGCTGTGTGCAGCCGAAGTCCAGCTCGGCCTGGCACACCGGACTGTCCGGTG
CGCCAGGCTGGTCTCCGGTGAAAATGCCGCTCTCGGGATTCGACGGCGGCGTACGACTAT
AATTCACCGGACTGTCCGATGAGTCATCCGTGGTGAACTCGTTGCCCTCGGAAAAAGCAA
AGGGGCGACGTGGCTATAATTCACCGGACTGTCCGATGAGCCAACAGTTGCCTGCACCAA
CGGTCGGCCGCGCAATCTTCGCGCGACATGTGGACTGCTCCAATGGTCAGAGGAGCAACG
GTCGAATATGCCATTTTTGGAAGGAGATCGCGCACCGGACTGTCCGGTGCGCCACTCGAC
AGAAGGCAAGGATAGCCTTCCTTGTTGGTCTTCAAAGGCTCCTAGCTGCCTTGGGGCTAT
AAAAGGGACCCCTAGGCGCATGGAGGAGGAATCCAAGCATTCACTAAGTATTCTAAGGCA
TCCAAACTCTACTCCCGCGCATTCGCTTTGTTGTGTTAGAGATTTGAGCTCCATTCGAGT
CGCGAACTCCCTGTGTTGTCATTTGAGCTCGAGTCTTCACTTGTGTGCGTGGGTGTGCTG
CGTATTTGAGTCTTGCGTGTTTTGCTTCTCCCAACCTTACTCTGTGCCTTTATTGTGATT
CTTGTTGTAAGGGCGAGAGACTCCAAGTTGTGGAGATTCCTCGCAAGCGGGAAAATACTC
TAAGGAAAACACCGTGGTATTCAAGTTGATCATTGGATCACTTGAAAGGGGTTGAGTGCA
ACCCTCGTCCATTGGGACGCCACAACGTGGAAGTAGGAAAGTGTTACTTGGCCGAACCAC
GGGAT
>Z27kG1_22810
CTTTTCCGGTCGGAAAAAACCCTGGCATCGGGAGGCCAGGCGTTTCCACGGCGCCGCCAA
CCTTGCCTTGGAGCATCTCCCTCATCGCCCCGGCTCCCCGCGATGCTAGGCCTAGCCTCG
CCGACGCCATCCCCGTGAGCACCTCTGTCGCCGCACCATCGTCGTCTTCAACTCCATCTC
CTTCCCCTCACAAGGTCAGCTCCTGTAGCGCCAGCAAGAAACACATCGCGAGCGACACAG
TGCGAGCGCCCAAGATTCTCAGGTTACTGCCTCTGCCCCCTCGCCACCAGAAGTAGCTCG
CGCGCGGTAGCAGCGTCCAGCCGCTGCCTTGCCTCTGCCCCCTCGCCACCAGAAGCAGCA
CGCGCGGCAGCAGCGTCCGCCAGCCGCTGCCTTGGAGCCCCGAAACAAATCCGATTTCTT
GGTCGCAGATACTGCAGAGGGCGAGAGGTTTGCTTTTGCTCCCTGGGACTCTCAAGGAGC
ACTCGTTCTAGGGTGAGGTCCTCAGAACATGCTTTTCGTGCGACTCGTGGTCTTGATTCT
CTGAGTCAGATCCCCTTCTTTCTTTGTTTATGCTTAATTAATTTACTAGATCTGCCTCGT
GCGACGAGAGGAGCTAAGACGAGAGAAAAAGATCAGGAAAAGGATGTGATGATGGATGAA
CCAATTTATTATGCTTCAGTTTACTTTGTTCGATTTTTTTCCTAATTTTTTAAGTACTGT
TTATAGCATCACATATATATATATATATATATATATATATATATATATATATATATATAT
ATATATATATATATATATATATGAATGAATGATGGATAAAGTTCTCATTCAATATAGTAA
AATAGTGTTTTTGCTCAAAA
>Z27kG1_17411
CTCTTGCTGCCGATATACTCCTCGCATGGGGATTATAAATCGAACACCGAGCTCCTCCCA
GAACCCCCCTTGGCATCTTGTCCAAGCTATTTCCGCTATCGGGAGGGCTTGGCCGCCAGG
ATCACAACAATGGCGTGTGGAGGGACCGTGGGTCGCCTCACGCTAGGTTTGGTCACACCG
TCGTCAAGCTCTCAATGTTTGGCTGGGGACATCCGTCGGTGGTGGCCGAAGGTTATGGTG
CCCTCACCGTGCGGATTGCGGTCGGAGCAGCGGGAATTCCTCCCTGGAGTCACACCGCCA
CCACGAAATCGCGTGCGGTCATGGCCAGTGGTCTTCGTCGTGTCAGCCGTAGGTATGTAA
CCTCTCTAATGTTCACTAAAGTATCTGCATCGTGCAACATTGGTTGGGGAGGGAAGAAGC
ACACCGTCGTAGCAGAGGCGCTGCACACCGGTAGAGCTCTACCTTGGGCTCACACGCGCA
TCGCCACCGCGACTAGCATCGCGCTGGAGGAAGAAGACGCGCTTGGGACCGTCGTCTCTA
ATGGAGTGGCCAAGATTAGATCCTAGTATAGCCTTTCGTTTCATCGAAGCATAGCCGTAG
ATCGTAGATCCGAGAGCCCTTACTTGATCAGTAGTATGGGCGGTTTTGGGCCATCGATCT
TTGATCCAAGGGCAGGAAGTGGATACCATTTCATAACCTTGTTGATCTAATCTGGACCGC
TCAAATCTGATCGTGCGGCTATGATTAAATCACCATACCTCTTCATCCCCATTATATGGT
GGCACGTGATCTTAGATCCAACGGTCAGTATTTCACCGTACCCCTTCGGCTTGAACAATT
GCATATGAGCCCCTCGGCTTATGCAAAATCAACCCGCCATCCAGGTTATAGTATAGGGGA
TTTAAAATGGGTCCCTAGAATTCACAAACTAGCCCTTGGAGTCTCGGGAATTTATGCCCG
CAGCCCAGAGAGTAAACAAACAGGATGTTGGGGGCCTTCGGCTTCCGAAGGTCCTCAAAA
ACAGGATTTAACAGTGTTTCTGGAGTATAATGTGTGATCAGGTATCTTCGGACTCGAGTC
GATATCACAGTAGGAGAAGCCCAAAGTAATACGAAGGTTGATACAACGCCGAAGATGTGA
GCGGGAAAGCTTCGGCGTGGTAGCAGAAAAAGAAACCGACTTAAAGATGAAAAGGCTATT
CAGACCTCGGTGGATTACTATAGAATTACTACCAAATGTAAAGGGCATGAATGTAATTTT
ATATGGGCTGTGTCCCGTGCCTATAAATAGGTGAACAGTACCCCCGTACTGTTCACGCTG
ACTTGACATT
>Z27kG1_21450
GGATGCCCGGGCATTGAGAAGGAAGGACGCTTTCAGAGGCGAAAGGCCATGGGGAGAGAG
AGCGTCTGTGATCCATGGATCTCCGATCGGGAAACCGTATCCAAGCTCCGTGGCTAGTCT
GCGCTCTTTGGACTTTTCAAACTTAGCGAACTGAAACATCTGAGTAGCTAAAGGAAGGAA
AATCAACCGAGACCCCGTTAGTAGCGGCGAGCGAGAGCGGAACAAGGGTTTTCATCAAAA
GAAATCCGAAGCGGTTTCATTCGATTTGTTGTGGATTGGATGATGGAAAAACCAGCAAGC
AGCAAGCGTAGGCTGTGTTGCCGTAGCGCGCCCTACGGAGTTGTACAAAGTCAGCATTGG
GGCGCAAGCATAGGCAACACAGGACGGGGTGGGGCGCGCAGTGAACTGGTTTTCTAAAAA
GATTGGAAGATCCGGCCAAAGAAGGTGATAGCCCTGTTCATTCGTTCCCATGGTTCGATC
CTTCCCAGTAAAACGCGGCGTGTTCGAATGATGATCGCTTTTACGCGAGAAAGGGGGACC
ACCCTCTAAGCCTAAGTATTCCTCAATGACCGATAGCGTACAAGTACCGTGAGGGAAAGG
TGAAAAGAACCCCAATCGGGGAGTGCAATAGAGAACCTGAGATCCGATGCGAACAATCAG
TCGAAGGAGCGGAGCGCGGGCGCACTCACTCTAACGGCGTACCTTTCGCATGATGGGTCA
GCGAGGAAATGGGAACAGCGGCTTAAGCCATTAGGTGTAGGCGCTTTCCAGAGGTGGAAT
GGAAGATTTACGTTCTTCCTATTTGACCCGAAACCGATCGATCTAGCCATGAGCAGGTTG
AAGAGAGCTCTAACAGGCCTTGGAGGACCGAACCCACGTATGTGGCAAAATACGGGGATG
ACTTGTGGCTAGGGGTGAAAGGCCAACCAAGATCGGATATAGCTGGTTTTCCGCGAAATC
TATTTCAGTAGAGCGTATGATGTCGATGGCCCGAGGTAGAGCACTCAATGGGCTAGGGTG
GCCCCCATTTCGCTTTACCAACCCCAGGGAAACTCCGAATACAGGCCGTCATCCTTAGTA
CAGACAGACTGATTGGGTGCTAAGATCCAAAGTCGAGAGGGAAACAGCCCAGATCGTACG
CTAAGGTCCCTAAGCAATCACTTAGTGGAAAAGGAAGTGATCGAGCGATGACAACCAGGA
GGTGGGCTTGGAAGCAGCCATCCTTTGAAGAAAGCGTAATAGCTCACTGGTCTAGCTCCA
TGGCACCGAAAATGTCTCAGGGCTCAAGTGATTTACCGAAGCGACGAGACCTTGAAAGCT
GCTTTTTCAAGTGTCAGTAGCGGGACGTTCTGTCAATCGGGGAAGGTTTTTGGTGACAAG
ACCTGGAGATATCAGAAGTGAGAATGCTGACATGAGTAACGAGAAATCCTGTGAAAAACA
CGATCGCCTGCCAGTGGAAGGCTTTCTGCGTTCAGTCAATCTACGCAGAGTGAATCGGTC
CCTAAGGAACTCCCGAAAGGGCTGCCGTCCGATGGGTACACGAAAGTGACGAAGTTGCTT
TGACTACTGAACCATGCCTGGATCGTCGGAGCGAATTGGATGATCGGGCCGAGGGCTGCC
CCCTCTTCCCCTCGCTCTCCTTTCCTTAATATTCACCGTCGAGTCATCAAAGCCGTCAAC
TAATTCGGAGGGGCTCGGCTGGCCCGGTCGCCCTACGCTACTGGCGCTTCCAAAGGCGAA
GCTCTCGTCTTTGGCGACCAGCAAAGCAAACGGAGGGAGGGCTAAAACCTTTCGTTTTGA
AGCAAGGGATGAGCGCGAAAGCCGTTGCGCTTCCGTACACGCGCATACTCTTGCTCCGTC
GCGCGTTAGGTTAGGTTAGTACTTAGTACTTAACTTAGTACAATAACGCGCAGCCGTTTT
GGGCGGACACGGTTCTCTAAAGGCGAAGACTCTGAAGTGGGCGAACACTCGGCCCAGCGG
GCGAACATGCCGGCTCCGGCTCCGCGCACCTGCTGACACCTTTCGAAGCACTTTCACGTG
TGAACCGAAGTCGTCTTGTCCTTCCTTTCTCATTTCAGTCCTCGCCTTTTTCATCTTCCG
TAGGGGCCTTTAGTCTTTTGATTAGAGTAGAGGTCGCGAGAGAGCAGAGCGTACCGCCCT
GCCATAGTCGCGAGGATCTTAATAGTCGGTCGCGACTGTTGTCATAGTCAACGACGGTTT
AAACTTCCAGGAAAAAACTTCGAATTGGGAGGGCGATCCTCCCGGTGAACTGACCGTACC
CCAAC
>Z27kG1_18082
GTTTCATGGGACATGGCTCTCGTAGCCATGGCTATGCGATTCCTAGCTGAGGTAGCAGTA
CATCATCCCATGGCAAGACCTTCTCATCCTCTCATACATGGCTTCTCGAAAGGTGAAAAA
AATCTTTGTGCTCATGATTGTTCTAGTACAAGAAGGAAAAAAGAAGGTGATGAATGCAAT
ATGATATTGGGTGTGTCAAAAGGTGAAAGGCTTTCTCATAGAGGATGGGACTTTGAAAGC
AAATATATTGCAATTGAAACTTAAAGAACGTTATAAGGTGCACATCCCCTACAAGAGAGT
ATATATGGGTAGAGAGTTAGCATTGAATCAACTTTATGGTGGTTGGGATAACAGCTTTAA
TAATTGGTATGTTCAAAGCACAAGTTGAGAGTTGTTGTCCTGGTAGCTTAGTAACTATTG
ATAATCACACAGTAAATGGAAAGATCATATTTATAAGATTGTTCTTTGCCTTAAAACCTT
GAATAGAGGGCTTCCTTAATGGTCACAGACCTTACTTGGTAGTAGATATCACATTCTTAG
CATGCATGTTCAAGGGACAGTTTACTAGTGCTTCCATTGTTTATGGACACAATTGGTTGT
ATCTTGTTTGCTTTGGGGTATTGAAAGGGAAATGTGTCATTGGGCCATTTCTAAGTATTT
TGGTGATTAAGTGACCAACACAAATGGTTATGTGTTAAACTATGCCAAATGGTGGACAAA
GTGCAAATCAATACAAAGGTATGATTCTAGACTTAGTACATTGATTTTTGTGTACTAACA
TATTTGTCTAAGTGCTAGAATCAGAGAAAAGACAAATGGAAAAGACTTGGCTCGAGCAGC
CAAGACTCTACTCAGTCTGGGTGCACCGGACTGTCCGGTGGTGCACCGGACAGTGTCCGG
TGCGCTAGGCTGGCTCTGGTGAAAAGGCTGCTCTCAGGAATTCGTCGGTGGCGTACGACT
ATAATTCACTGTACTGTCCGGTGGTGCACCGGACTGTCCGGTGAGCCAACGGTCGGTCGC
GCAATCCGCGCGTGACGCGTGGCCGGGCCAACAGTCTGATGGGGGCACCATACTGTCCGG
TGTGCACCGAACAGTGTCCGGTGCGCCAACGGCTCCAAATCATCAACGGTCGGCTGCGCC
AGAATAGGAAAGAGATCTACTGAGAGCACCTAGAGGGGGGTGAATAGGTGATCCTGTAAA
ACTTTAAACTTAAGCCACAAAAACTTGGTTGGGTGTTAGCACAATAACCGCCAAGTGGCT
AGAGAGGAGTCTCAACAATACAATAACCACGAAGATATC
>Z27kG1_06459
CCCCTCCCTGTGACGCCTTGTTGATCAGGAGGTGTTGACCTGGCGGCACTGCTTCCTGAT
CTGGCCGTTTGCGCCGGTGAGCACGTCGACGCGGCCCATCTTCTTCATGGACATGGAGAA
GGCGGCGTAGAACTTGATGGGGTTGGTGAGGTCGGCCACCATCTGCGCGGCGGCGGCGTT
CTGCGCCAGCGCGGCGTCGGAGGCCAGCGTGCCCTGCCTCTGCTGCACCCTGGTGTAGTA
CCCGCTGTCGAACCGGAACGGCGTGCCGCCGTCCAGCGCCACGGTGGCCGACGCCGGCGA
CGGGTTGGGGCACGACGACATGAGCGTCCGCGCGTAGGCCGAGTCCAGCAGCGGGTCCAC
GCTGCTGGCGTTCCCCTGGTACAGGCGCGGGGTGACGCTGGAGCAGCTTGCCACGCCGAT
GGTGTGCGCCCCCGACAGCGCCACGAGGTCCGTCAGGTTCAGCCCCCGGTCCGAGAAGCT
CTGCAGCAGGCCCGCGAAGCCCGCGAAGGGCGACGGCAGCGCCCCCGTGTTGGACGCCAG
CGACACCGTGCCGTCGCGCCGCCCCGTCTCCACCTGCCACAGCGACGCCTTGAACTGGTA
CGACACGGCGTCGCGCGCCGCCAGCGCCACGATGTCGGCGCACGACACCACGCCCGGGCA
CGCCCTCTCCAGCTGCGCCTTGATCGCGTCGATCACCTCGTACCCGCCCACCGACAGGTT
CGGCGCCGCCGTCTTCTCGCTCTGCGCGGTGTCCAGCAGGATCGACGCGTCGCAGCCCTG
CGTCAGAAGCAGCTGGTGGTCAGTTGCAGGATGGGGTCACGGCGTTGGCGACCGACGAAC
GACGGACGCGACAAGGACAGGACGCGGCACGAACGCGCCCCCGTCCCTCCCCTCCCCTCC
CCTCCCCAATCGACATCCAAGCCGACCGCCGTACGGGAGAGCGGGGTCCGGGGGGGCAAA
ATGACAAGATTCGCGTTGCCCCCGGCGCGGCGTAGTAGTACTAGTACGTGGAGTATTTTC
TTTTTTTCCCCCGTCGTCCTGTCATGTGTCTGTGGGCGCGCCAACCCGAGGAGGTGTTGC
CGTAATGCTTACGTATTCCGCGTAAGAGCAGAACACGAGGAGAGAGGGTCGACTTCAACA
CTGCTGTTCTGCAGCGCTCTGCTTTGTCGTCAGTAAAAAAACCGACAAAAGTGCGCTTGG
TGCCC
>Z27kG1_19462
CGCGGACGGCGACGGACGCTGACTCGCTCCAAGACGGCCGGGGACGAACGGCCACGGCGG
CGGCAGCGGGGCGCGTACAGACGTGGCCACACGCAGCGTTTGCGGTCTCGAGTCAGTTCC
CACGCGGCGGAGGGCAGACTACACTACGGAACGAGCACGGTTCCCGTCGCGTCGCTGCTA
CGCCTGCTCACCTCGCCGTTCCGCTGTTGTGCTCGTATAATGTACGGTATCCTCTCTAAC
CGCTACTCGTTGTACGTGATATGCCCGCAAGGCCGTAGCCCGGCATCACGTAGACGCAGG
AGTCCAATGGCAGGTGCCTAAATCACAATCGCCCGCCCGAACCGGGCCAACCGTTGCTCC
TAAACTGAAGAGAGAACAAGGAACGATATGCCGCAATCAGCTAACTCCAGCGCCAGTAGC
CATTGCTAGCTAGCTGATCATACTGGCAACTACTGCTGCTACACTTTCGCTGTCCGCCAA
CGAACCTGCGGCCAGAATATCCCCCCTGCGTGCAGACATTCACGTTCCGCCTTGGAAAAC
GAGAGTGGCAAAGACATGTATTGAAAGAAAAAAAAATTGATAAAAAAGTATATATTTAAA
GGTAAGAGCGTAAAGTATTTTAGAATAGAATCTAAATCCTATGAAACCAAGTAAATTTTG
CGACCTCTACCGGTAGTTCACAACGAAACGTCCGCAAGATGACATCGTTGCGAGTAGTGC
TGGGAATATGGGCTGGTCTTTTCGGGCCAGCACGAGTACGGTTCAAAAATAGGAGTCTAA
AGCACAGCCCGACACGAAATAATATTGTTGTTATATTTGAAGTTTATGTGGTCAAATGAT
ATTAGAATTTGTCGGCGTTTCGAGACCGGGGGTCCCTCGGGCCGACGAGTGAGTGTCGCC
GCGTGCCCCAGCCCAGATGGGTCGAGCGCGTGGGCGAGCGCGAAGGGGGGAAAGGAGCGA
GGCGGCCGGAGACCGGCGTGAGAGAGGTGGGAATCCCGCGGCCTTCGTGTTCGTCCCGCG
CCCAGGTCGGGTGCACTTGCAGTAGGGGGTTACAAGCGTCCACGCGGGAGAGGGAAGCGA
GCGGCCCCAAGAGAGCGACTGTCTCGTCCTCGTCCCCGCGCGGCCAACCCTCTCTAAGAG
GGCCCTGGTCCTTCCTTTTATAGGCGTAAGGAGAGGATCCAGGTGTACAATGGGGGTGTA
GCAGAGTGCTACGTTAAAAAAAAT
>Z27kG1_19477
CTCGATTCGCGGCGCCCTCGCCTCCACCACTCCCCAACCACCCGACGCCGACCCCCCTCA
ATTCACGCCCCCACCCGCTGCATCGGCTCCCTCCGGCGCCCCGCCTCCTGGCCCAGATCC
GTGCACCCCTCGCCCTCTCTAGACTCGATGATTCACAGATCCGCCCAGCTGCCCAGGCAC
CGACTACCGGCGTCCGGATCTCCTGCTCCACTGCTCGCTGCCTCGGGGCTCTCTGGCGTT
GGCTCAGCGCGGTGGGCCCCCCAATAGCCTAGTTCCGGATCCCCCCACCACCCACGCCCC
ACAGGTCAAGCACCGGCCACCGATGTCTGACGAACGAGCGAACTCCCCGCGGATGCAGGA
GGAGGAGGTGTAGGAGCGACCACCGACCATCCGCGTTTCACCATCCCCTTCTCCGATCTC
AAGGGTTTGTCCGCTGGTTTGCTAAGGCAAGCAACGTACATAGACTGCTCGTCTTGGATC
CTTCAGGTTTGTATAGTGTGTTGCTTTATGATCAATTGACCATTCATTACCTCCGCCTGA
TGGCCCTTATTAACAACAGTAAGAACTAACTAAGAATGTGCGCTAAGATTTTGCTATCTG
AAGTGGTAAATTTGTTAATCCTAATTTTTTGTTGAATGGGTATGGGGTTTTGTGGGTGGT
GGATGGTGTTGTGGGATGAGATCCTTTTGAAAGGGAAATGTGCCCTTGGGCCATTTCTAA
AGTGTTTTGGTGATTAAGTGCCCAACACATTTTCTCTAAGTGCAAATTTGTGCCAAAGAG
TGAAGAAGTGAAAATCGTATTACAAGGTATGTTTCTAGACTTAGTACATTTGTTATTGTG
TACTAATGAAGTTACCTAAGTGCTAGAAACAGGAAAAGAAAGGATTGGAAAAGAGTGTCT
GTGTGCAGCCAAGACTCAGCTCGGCTTGGCACACCGGACTGTCCGGTGGTGCACCGGACA
GTGTCTGGTGGTGCACCGGACAGTGTTCGGTGCGCCAGGCCAGCTCCGGCGAACTGGCCA
CTCTCGGGAAAACTTCGGCAACATACGGCTATAATTCACCGGACTGTCTGGTGGTGCACC
GGACTGTCCGGTGAGCCAACGGCCCTCAGCGCAACTGTCGGCCGTCAAATCCGCGGGTGA
CGCGTGGCTCGCTCCAACGGTCGGCAGGGGGCACCGGACTGACCGGTGTGCACCGGACAG
TGTCCGGTGTGCCAACTGCCACAAGTCTGCAACGGTCGGCTGCGCCAGATTAGGAAGGGA
ATCGCGCATCGGACATGAACAGTGGCTGTCCGGTGGCGCACCGGACTGTCTGGTGCGCCA
CCCAACAGAAGGCAAGATTAGCCTTCCAAGAATGCCTCCAACGACTCCTAGCTACCTTGG
GGCTATAAAAGGGACCCCTAGGTGCATGGAGGAGACACAAAAGCATTCACTAAGCAATTC
TAAGTCTCCACACTCCGTCTCCACGCATTTGATTGATCGTGTTAGTGATTTGAGCTCTGT
TCTTGTTGTGAACTCTCTATGCTTCATTTGAGCTCAAGTCTTGGATTGTGTGCGTGTGTT
GTGCTGCGGATTTGTGTGTGTTGCTCCCAACCTTACTCTTGTGTTTACATTGTGATCTTG
TTGTAAGGGCAAGAGGCTCCAACGTGTGGAGATTCCTTGCAAACGGGAAAAGATATAAGC
AAAGAAAAGCCGTGGTATTCAAGTTGATCATTGGATCACTTCAAAGGGGTTGAGTGCAAC
CCTCGTCCATTGGGACGCCACAACGTGGAGGTAGGCAAGTGTTATACTTGGCCGAATCAC
GGGAT
>Z27kG1_11517
CCTCCTGCCTTCGCTTCCCTTCCACACCTTCCGCCCTCTCTCTCTCTCTCTCTCTCTCTC
TCTCTCTCTCTCATCAGGTCAGCAGGTCGCCGTTCGCCGCCGCTGAGCGGTTCCTCGGCT
TCCCCCGCGGCGGGCCGTCGCCGGGGGCCGTGGCGCCGGCGCCCGCCGCCTTCGACGACC
TGCCGGACCTCGCCGAGGCCGACGTCTGGTACTCGGCCGCCGCCGCCGCCGCCACCAACG
ACCCGGGGAGCCCACGCGCCACGGCGTCCAGGCAGGTGGAGGCGGCGGAGGGCAGGCGCG
GCCCGCGGCAGGGCGGCCTGAGCCGGGCGTTCGGCGACGGGCCCGGGCGGCAGGCGGCGG
CGTCGGCTCCCGTCGAGGTGCCCGCGTGGCCCGCCCGCTTCGCGTTCCCGGACGCGGACC
CGTCGCTGCTGTTCGAGATGGAGATGGGGGGCGACGACCACGACGAAGGGCGGGAGGGGG
ACGACGGCAGGCAGGGGCAGGGCGCCGGGTGGGTGCCGCCGCACGTGTACCTGGCGCGGC
GGCAGGCGCGGGCGTCCGTGGTGGAGGGCGCCGGCCGGACGCTCAAGGGCCGGGACATGT
CGCGGGTGCGCGACGCCGTCTGGAGCCGGACGGGCTTCGACGGGTAGTGTGGACGAGCGA
GCGAAGCGAGCCCTTGGACAGATTTTTGATCTCCCTTTGCTTCCTCCTCTTTCTTCATTC
TCTCTCTCAGATTTCTCTCCCTGCTTCTCTTTGCTTTTGGATGGAATGGAAATTTTGTAA
CAAGGACGGTACCGTGCTTGTTTGTTTTGGCCTCCGGTTC
>Z27kG1_06893
CAGAGAGATGGATTGTTAGAGTGGATTCGGTGTAGATGTCTGTTCTTGCGAGTATATATA
TACTGAGTCGTGTGAGTCAGTGAGTGTGGTAAACCGGAGGAGGCAGTAGGAGCGGCCACG
GCATCTGCACCGGCGCCGCCACGAGCTGTGGCAGCCTGCTGCTCCTGCTCCCACTCCCAG
AAGAAGAAGCAGAGGCAGAGCCCCGGGAAGGCCACGGCCGCCACGCGGAGACCGAGTAGA
GAGGGCGCCCGCGGCGGCACAGGAGGAGGCAACCTCCGACACCTCTGGTCTCGTACCCCC
GCAGCCCGCACCTGCGCAGCGCCGCGTCCGCCTCCATCTTGGCCACGTAGCTGAGCGGCA
CGCCGGCGAACCCGGCGCCGGCCATGCGCGCGGCCCACTGGTGCAGCCGCTCGTGCCGCT
CGCGCCGCTCGGGCCCGTCCCGCGCCAGCACGTCCCGGACCTCCTCCCAGAGCAGGACGC
GCTCCACCGCCGCCCGCTCCTCGCCCGCCGCGCCCGCCGCGTCGTCCAGGGCCTCGAACA
CCGCCGCGTAGTGCTGCAGCGCCTCCTCGAACCGCGCCGCGAGCCCGCCGGCCACGTTGT
CGCCGGCGTCCTGCTCCATCACGCACACCACCTTGGGCGACGCCGCGCGCGCCGCCGACA
GGAAGCCCGCCAAAGGTGGCAGCAGCGCCGGCCGCGGGACGGCGGTCCACTGCGGGTGCG
GCGACGACGACGACGACGCCTGTGCAGCGAACGGCGTCGTCGGGCTGGGGTCGGGGAGGC
TCGTCTTGGCGGTCTCCGGGGGGCAGTAGTAGCACGCGACGTCGCCCGGAGGGTAGCATG
AGCACGACGACGCCGCTCTTGGGCCAACACTCGGTCCGGTTCCAACAGCCGCGGCGGCCA
GCTGCTGCTGGGTGTCGGTGTCGTCAACCGCGAGGAGGCGGTGCATCTGGAGGGCGCAGC
TGAAGGCGCGCGCGTCGCCGGACCGCATGGCGAGGGCGTGGTGCAGGTCGCCGAGGTCCA
GGGTCTCGAGCCGGCCCAGGACGGGGTGGAACGAGAACGCCATGTCCAGCGCCTCGGCTT
CCCTGCGGAGCAGCGCCGCCGTGTGGGCCAGGAAGGCCTCGTCGTCGTGGACCATGGTGA
TACGGAGCTGCGGCGCCCCGCCCGGGCGGCCGTGGAAGGCGCGCATGAGCTTGAGCCATT
GCCAGGGGTGAGCCGCCGGACCGGACAGGTCGATTACGTGCACGAACTGTGATCAAAGCA
ACGAAGCGAAATAGATGAAACATGGAGGGGAAAATGTAAATTTACTATTCATAAAATGAA
CATCCTTCTTGTTTTTTT
>Z27kG1_02718
TGCTAAAAGAAATGCAACTTATGTCCATAAGTAAGTAGGTGTTCCCCTTTTTTGTAGTAA
AGTGAAAAGCTCTGCCTTTCAATTAAGGTAGAAAAGAGAGACTATAGGCTAGATGCAGGG
GCGGACCCAGCGGGTGGTCCATATGGTCCACGGCACACCCTAAGATCACATAAGTGTAGT
TAGCATAGTGGTGTAAGTGCTATATTTTAAACTTAGTGGTCAAGGTTCGAGTCTTGTTGA
TC
>Z27kG1_02435
GGTTACCTAGCGCCGTCCGCTCCTCTCTCTGCTCTCTCCCAGCCGTAGCAAACGCCGTCG
TCCGCCCTCCACAGCTTCACTGCTCGTCTGCTCCAGCGACCAGCGGGCAGCTGGGCGCCT
GCGCCATTCTCCTGCTCTCTCTCAGCCGCGCGTGAGCCGTAGCAAAGTAGCAAACGCCGC
CGTCCTCCTGCTCTCTGGTCTCCCAGCCGTGAGCCGTAGCAAACGCCGCCGTCCTCTCCT
ACTCTCTGCTCAACTGCTCTCTCCAGCGGGCAGCGGTGCCGGTCCAGCCTCCAGAGTCCA
GAGGCCACGGCTCGGCGGCTCCCTCCCAGACGGCCAGCCTCCACACGCCGCCGTCCGAGA
CCAGCCCGAGAAGAAGCTTGCTGCGTTGAACACTGCTGACCACGCCGCCGTCCGAGAAGA
AGCTTGCCGAGAAAAGCTTGCTCCCTCTGCTCTCCAGTCTCCATTGCTGGCCACGGCTAC
AGCTCTGCTGTCCACGGCTCTGCTCTCCACTGCTGACCACAGACCACCTGCTGTCCGCGG
AATGAAGATATAGCAAGTGGCTCCTCTCCATGAGCAATATGTCTTATGTTTGTTGAGAGA
TGTGAGCAAATAAGTCTTGGTTGTAATAGTCTATGCGTGCTAAGTGATCTAATGAGCAAG
TGATTATGAATATGTGTTTTAAACTTTGTATTGTGTCATGTGTGCTAGTAGACTTATATG
ACTTCTTATGTTAGCCAAGAGCCCAAGACTTATGTGCTACATTAAACTTTGTGTGCTCCG
GATTTACATGGCTTT
>Z27kG1_09716
GCAGCAGCTGGAGTGAAGAGGAGGAAGAGATCCAAGAGGTCAATGCTGAAGCAAATTCAG
AGCAGCAGCAGGATGGAGCCGTCGAGCCAGATGTTATTGTGACAGCTCAGAGTGAGGTTC
AATTTTTAATGTGTGACAGTACTTACTCCGCACGTAATCTTTATGATATTCAGATTCTTT
CTACAGTCAAATTCTCTCAAGAGTCAGATTCTCAGAAAAACTCCTCAACTGAACCAAACA
GACCCTACATCTAGCGTCTCACCACCAATATTATCCAGCCTGTTTGTTTGGCTTTAATTC
GTACCAATTTTTACTATCTTTATAATGTTTTGTCTCTATAGATTGCAGCTGCAGCAGTCC
AAATTGTTGGTATTAATACGAAGTGAATAGGCTGATCAGCCTCGGACAACTTGAAGATTA
CAACCTCAAGATTCTCCTAGAGAATGGTTTCCTGGAGATCTGGGACTTGGGGCGACGCTT
GCTAGCAAAGGTACCACGTGCAGCGAATCGCTTGTACATACTGAACCGTCACATTGGGAG
CAAAGTGTGAGAACGGACTCTACATGCGTGGCATTGGGAGATGAAGACTGGTGGTGCGAG
TCTATGTTGATGATCAGGGATAAATCTTTAGGAGGGACTGAACTAAACCACTGCATATAG
AAGTCACTTCTACACTATACTGCATATGTTGGTGGTGGAATTGAGCTGTGCCAGAGCGCT
TACGCACTCAAACTGCTTGGAAAGGCAGGGATGGATAACTGCAATTCCAGTGCGACATCA
ATGAAGGCAAGACTGGAGCTGTCCAAGACAAGTGATTCAGCACCAGGAACATTGGAAGTC
TGCAGTACCTGCTCCACAGCCGACCTGATATTGCAATCAGTGTTGGGTATCGTCTCAGCA
GGTTCATGGAGGAACCCAGGCAGGAGCACATGGCTGCAGCCTGCAGCGAAGCGTATGCTT
CGCTATGTCGTGGGGACGACTGATTGGTGTCGTCATGCTCATTTGAACATTTGAACAGCA
CATGAATTAGGGGGAGATTGTCAGGTACTTCAAGTGTTTTATTGAGAGTTGCAGATTTTC
AGTCAGTGTTGTCGCGTTTCACGGTATGGAAACTAAATAAGTACAGATTTTTTTAGCGCT
TCACGGTATGGAAACTAAATAAGTACAGATTTTTTTAGCGCGTTAGGAGGTTGTAGTTGA
GTTCTACGCGCGCTCAGTTCGCACGAGCTGTGGAAGGCATTTAGTGGCTTCAGAGTCTGT
ATGTGTTTAGTGGCTTCAGTTTTTAATAGGAAGAGTCTCGGAAAAGCGGTTGTTGCCACA
CCAAACGAATGTGTCTCTCTGTGTTCCAGCCATTCGCGTGTGCTGTGTATGTGTTTTTCC
TCTGTTC
>Z27kG1_11201
CAATTGCTTCCAGAAATTCTTTAAGCTACCATTGTTGAGTGGATGTGGAATTAACATTTC
TAGAGAAACAATTATATGATGGCGCATCCTGGATCAATACTGAATATTTAAATTTGTGGT
CCACAGCTTAGCTGTGCTCTTCATGCTGTTTTTTTGTTACAGATTATCATGGATTCTGTA
GAAAGTATCTTGTTCAGACTTTCCATCTGATGTCCACATCAGACTTATGAACCATGAGTT
GATTGGTTCAAATAATTGTGTGTTTCTATTCAGCATTGTAGCTTTCATATTTCTACTCAT
GATGGTTGATTGAAGTATGCTGTTTTGCTTATCCTAACATGGGAAATATTCTAATTGTTA
AGATACAGTACCTAAATGATGTTCTTACTTGTATGATTATATTGTGGTCCTGTCAAATCA
CAGTGAGAAACTTATTTTCATTAAATGAGTCACTTAGCTGTGTAAAGTAAATGTTGTTTC
CTTCAGGAGCACAGAATTGCTACACGTTTGGCATTTTTTTCTGTCAGTTTCTCTTGGTTA
CTCTCCAAACTAGTTTATAAGGCTTAGTTTGACATGGCATGATCTACCAGGTTACCATTT
GGACATTCTTTTCTTTAAAATATATTGTTTATAATATGAACGCGTGGTTGAAGGGCAGGT
CTAGTGCAATGGTGAAATCTTTCTCATTGAGTCGGGTCTGAAACAGTTTATATTTGTGGG
CAAGGCTTGCCTTCGTTTATTCATTTATGGCCTGTTCATTTTCGTCACAATCCATATGGA
TTGGAGGGGATTGGTTGGGTTTAAATCCATAGCGAGTTAAAATTACTAAAATTTTTCAAT
CCCATCCAACCCATGTGTCATAGGAATAACCGAATAAGGCCTTACCAGTCCCCACAACCG
AACAAGGCCTTACCAGTCCCCACTCGTATTGGAGCCTTTCACACTGTTCGTCATTTTTTC
CCCATAAACTTAACTTACGGTTATTGGATACTTCATTGGATTAGAAATCCAAACATATCT
AATTTATACTATAACGGTTAAAAAAATGCCAGCCAAATTACTATTTAAAATTTGTAAAGA
TTGAATCTTGATGCGTGTGCTTGCCTTATAAATTGGTCTCGATGGAATGCTGATTTTCTC
ATGGTATGACTTACATTTGTTTGCAGTATCTCATGACCACCGAACCTCAAGGATCACATC
AACATGGTTCAAAACGTGATTTGCCTTCATGCCGAAAAAATGTGCCCGGCACATCATTTG
TCTCAGATTTGAGAGATCACATCCACGAGTTCATCAACGCCTCTTCTGATGAACACATGA
CATGCTTCACAAAGACTATCAAGAAGATGTTCGGGATGTCAATGACTGTCGCACATAAAT
CCTCGAAAGCAGAGGAAGCTGGGCCCGCATGACTGCATCTCACCATTTCATATTTGACTA
GGTAGCAGCCAGTAAACATATCTTGTGTAGATAACACTTTGTCCACACTTTTGACTGATA
AGATTATGTACACTTTTGACTGATAAGATTATGTACAGTTACATGGGCCATGTATGTAAT
AATTTTACTGTCCAAATACCAAACTATAAAAGGAGAGGCACAAGTCTCACACAATTTGTG
TGC
>Z27kG1_09994
CTCCTGCTCCCTCCATGGCACGCCCTCCCCCGCCGTGAGCTCGGCGCCCAGCCCCAACTC
CCAGTCGAGCCCTTCCCCCTGGTCTCCATAGCACGTGCGCCCTGGAGCTCACCGTGCCCA
GCCAAACTCTTCTGTGCGCGCGTCTGCTGCCTCTGCTCGGTCCCTGCTGCGAGCTCGTCG
GCGTTGCCCCTACTTCCATGGCTGGTCGCGCCCCTGCTCATCTTCCTCGTGTGCGCCTGC
TCCCCATGGATGGCTGCCAGCCCTTGTTCCTCCATCGGATTGCGCTTCGGCCCCTCCCAT
GGCGCCCGGCGGTCCTCACCTCTGCTCCTCTGCGCCGCCGTTCTCTAGGCCCGGCCTCAA
GCTCCCTCGGCACCCTCTCTCCTCTTCTCTCCCTCATCCTCAACCTCCAGCCGTGGAGCT
TCCCCGCCGCAGCCTAGCTCCCTCTATCCGTTCCCAGCCGCGGAGCTCCTGTGCGCGCGA
GTTCCTTTGGTGGACGCGCGCTGGCCGTGATCCACCTCACCCCATCGCGGCGCTCCAGCT
CGCTGCGCGCCCTGCTCCACTATGTCGATCCGCCTATCTCCCTGAGCTCACCCCTGTGCT
CGGATTTTCCGTCTCGTCCATGGTGCTCTCCTCAGCCGCAACTTGCCGAGTTCCGCCTTT
CTCCGCTCTCCCTGCTCGCCTAGGTTGGATGGGGATCCACCTGGTGGCGTTTGTGGCAGC
GGGGGCTTCCTGCAGGCGTTTCATGTGTCGGCGCTGCTGGTTGGAACCGTTGCTCGTCGA
TCCAGTGAGTCGTCGTCGATGGATATCCCCTGCGTGTTTACCCGAAAATCACCGCGTGCG
TTGGTCGCCCTATGTGCTCGACCTTGTCTTGTCGCAGAACCCCAACGTCGTCGATATCCA
GCTCGCCAAATGTTCGATGGAACGTCTAATCTGATAATTGTAGCCGATTGTGGGGATTTT
CAAGTTTATTTGGAAGCGGTAAGGACTCGTCGTTTATATTCTATTTATTTTACCTCCGAA
GTAATTATGGTGTGTGTCGATAGTTATTTATTTGGAAAAGCGATGCCTTGTCATAGTAGT
AGTGAAATGGAAATGTGCCCTTGAGCAATTTCTATAAGTATTTTGGTGATTAAATGCCCA
ACACATGTTAATTGAGTCCTCATGTGCTAAATGTGTGAAAAGTGAAAATCAAGGTACAAG
GTATGTTTCTAGACTTAGTACATTGTTTTTTAGTACTAACATGTTTATCTAAGTGACTAG
AAACAATGTCGAGAAGAGAAGAAACGAATTGGAAAAGAGTTGGCTGCGTACAGCCAACAC
CTACTTGGGCCTAGCACACTGGACTGTCCGGTGGCGCACCGGACAGTGTCTGGTGCGCTA
GGCTGGTCGATGGTGAACCGGTTGCTCTCGGGAAACGGAAAAGGCGATGTAGCTATAATC
ACCGGACTATCCGGTGTGCACCGGACAATGTCCGGTGCGCCAACCAGCCCCGAGGAGCAA
CGGTCGGATGCGCCCGATATGGAAGGAGATTGCGCACTGGACCTGAACAGTAGTTGTTCG
GTGGTGCACCGGACTGTCCGGTGCACCACTCGACAGAAGGAAGGAATTGCCTTCCAAGTT
GGTCTCCAACGGCTCCTAGCTACCTTAGGGCTATAAAAGAGACCCCCTAGGCGCATGGAG
GAGAAGACCAAGCATTCTCTAAGCATACTAAGGCATCCAGACTCCGCTCCCACGCATTTG
CTTCGTTGTGTTAGTGATTTGAGCTCCATTCGAGTTGTGAACTCCCTGTGTTGTTCTTTG
AGCTCAAGTCTTCACTTGTGTGCGTGGTTGTGCTGCGTATTTGAGTCTTGTGTGTGTTGC
TCTCCTCCCTTACTTCTGTGTTTCTTTTGTGATCATCATTGTAAGGGCGAGAGGCTCCAA
ATTGTGAAGATTCCTCGCAAACGGGAGAAAGCCTAT
>Z27kG1_22457
CGCCGTCCGGCTGCGCCGCGGCGGCCGGAGCCGGCTCCTCCTTGGCCGTGTCGCCCCCGC
CGACCTCCAAGGGTCATTGGGTTGGTGGCGCGGTTTGTTGGAAAGAGGCGGCGCTGGCAC
CCGCGGTTGCTGCCGGCGACGAGCGATGACGACTGCCCGCGGTCGGAGCGCGCGCGATGA
TGGCCGCGCGGGTTCACCCCAAAACAACAAACAATTCGCGATGCTCTGCTTTCCTTTCAT
TTGTTCTTTTCGAAAAATTAGAAGTATTTTTTAATAAAAAAGATATCTGTTGTTTGTTGA
ATGGCTCTGTCTTCTGTTTGTGCATAATCGTTTTCTTAGTGGGGTCTAATTCTATATCAC
ATCATTGTCTTGATTTACGTGGCTCTGTTATTGCGGGTGCAGGCGTGCAGCTCTGTTATA
AGGGCTATTAATATGGTGCTGCATAAATATTTTACTGATGTAAACATCTTCTGTCATTAA
ATTATCTGTTTCAGTATCAATAGTCATTGCCCTTGCTCGATAAGTTTAGCTTCTACAATC
TGTTGCAATCTTCTGCCTATTTGAAATTAATTCATACTGTTGCATTGTTAGTTAACCTCA
TGGCTAAACATTTAGAATGCACTTGTCACCATATGTATTGCGTATTTGCACAATGTATGT
TATTTGGCTGCTTTTGCTCATATTAGGTGCTACACTGGCATCAATCAACTAATGGTTCCG
TTAGATATCATCGAAAAAGCAGCTAATAGCTTTTTATTAGCAGGGCTATAAGCTAATAAG
TTTGATTATCTTTGTATTCTTAGTTAGTGGGATTTAACTTAGCCAACCTTTTATTTATTT
TGAGTTATTAGTTATGGATCTAAACAGCCCCTAAAGGAACTCGGCCTTCCTTAACAAGTT
GACATGATTATCCACGTTCCGTGATCATGAGGACGATATGATAAACAAGCTTTGGTCCAG
TGTTCATTCTGCATGCGTCTGGCATTAATATGGCATTGAGCCCCACCCTCTATTTTGGAT
TAGCGAGATGTAAGTTTTGGTGCAGTGTGGAACTTTATTTCTGGCTCAATGGCAATTGCA
TAGTGCCTTTTGGATGAACAGGTCCCTAGCATGTACTACCTTATTATTACTGTGAGCTGA
TATTGTGTTTTTAGCTAATCATTAAGGTTGGGATGTTTTCATACATATTCCATCTCTACT
GATCATTCATTTGCTGCAGCTTTTGTGATTCTTAAGATGGAGCTCAGAATTGCTTATTTA
ACCACCTTGGCTTATAACATGTCCATTAGGCTTTAAGTTTAACCTGATGACATGTCATAA
TCTGGGCGCTAAACTCATGTGCATGAGATATATTCTTTTGTGCACAATCGTTTTCTTAGT
GGCTGTCTGATTCTATATCACCTTTGCGTCATTGACTTGTTTTATGTGGCTCTGTTATTG
CGGGTGCAGCTCTGTTATAAGGGCTATTAATAAAGTGGTGGTTGTTAAACTATGTCCTGC
ATGTAGTAGAGACTGTGAGCTGATATTATGTTTTCAGCTAATCATTAAGGATGGGAAATT
TTCATAAATATTCCTTCTCTACTGATTATTCACTTGCTGCAGCTTTTGTGATCCTTAAGA
TGGAACAGATAATTGCTTATTTAACCACGTTGGCTTCTAACGTGTCCGTTAGGCTTTAAG
TTTAACCTGATGACATGCCATATATTTGGGACTTTTTAGTTGCCCCTATGGCTTATATGC
TGTGCCTGTGGGATGAACACGTCCCAACATTCACTTCATTTTTTCACTTTGTCAGCTAAT
AGCCATACATGTTTAGCTGATTGTTAAGACCAGGAAATGCACGCTTTTCATACTGTGTTG
TATATGCTCTGCTCGCCTGCTCGAACATATCTTGTTTTGAGAGTAAATACGTTGCCCCGA
TGGTGGCAATGGTGCCTGTGGGATGAGCAGGTCTCGATGTTTGCCACCATTTAGCTCAGT
TGTTGTTATTCCATAAACCATTTGTTGGTCATTCACGAATTGGAAAAGTTAAGTGTATAT
TTTGTAGCCTTCTGTTTTACCAGTTTTATACCATGAATGTGATTTCGTGGTGGCTGATTT
GTTTGCTCGTGTTTCTCTTCAGTTAAGATGTGTTTTTCTTTAATGAAGAGGTGAATCACC
TCCTAGCCTAGTGTTTTTCGTGTTTCTTCTATGCATCAGCAGCAAGCTTGTGCTTGGCTT
AAAGCTACAGGAGGATAATATGCTGAACTTTTGGCCTTGGTAATGTTGTATGTTTACACA
AATATCCTGGCAGGTGCCTTGGTGCTGCTGTGATTCTGATGCTACTCGACTTGTGGATTT
CAATGAAGCCGAAAGATGTTGCTGTTGCTGCCTTGCAGAATGGTGTGATGGTGTCTAGGC
ACGACTCTATGTATTTTAATGGTGTGTTTGGTTGGACATACAAGGAAGGATGGAAGATGG
TGGACATATTTTCTATGATGTTTGGATGAGAGTTATGCAGGAGTGAGGTGAACACCAGAG
CAATTTTTAGTGCCGGTGTGGTCCAAAAAAATCGAGCAGAGTGTGTCTCTCTCGTCTCAT
CCTATTTTGACCTCGCCGGTGTGGTCCAAAAAAAATCGAGCAGAGTGTGTCTCTCTCGTC
TCATCCTATTTTGACCTCAAACGAAACACATTCTAACTCCACCAGTGAAGAAACTCTATT
GTCTTGGTTAGTTAGAAGAAAAGAATGTCTGATGTGTTTCATACTCGCACCGGAGCAGAC
TGCTCTGTCAAAATGTTTAATGTGTACAACTTGTTTTCTGAGATGAGTTGGTAAACATGT
GACCTCTTCCTTCAATAGTC
>Z27kG1_20688
CGACGCACGGACGTCCATCCATGCGTACCAGCAGAGCCTCACCGCCGGCGCGGCGGCGCG
GCGCTATATTATAAGAATTGAAGAACCCAAGTCTTTGAGCTGGAGTCGTCCATCGCGACA
TACCAACTTAACCTTTCGTGACACAGACAGACCGGCCGCCGCCGTCGTCAATGTCGAAGC
TGCAGAGATCGTCGGTGTCGTTCCGGCGTCAGGGCTCGTCGGGGCGCATCTGGGACGACC
CGCTGCGGGGCCTGGACCTCAAGGGGCTGTCGTCGTCGACGACGACGACGACGACGACGC
CGAAGGCGGCGCCGTTGCACCCCGACGCCAGCCTTCTCGCGGGGGACCCCTCGCCCCGCG
TGGTGTCCCGCTCGCTGCTGATGCGCCACGCCGGCGCCGGCGCCTCATCGGCAGGAATCA
TAGTGGAGAGCCCAGACGTGGTGGCCTCCGCGTCCCCGTCTGATGCGGCCAGCGTCGGCG
TCACCAGGGCAGACGGCGGCGAGCGCCAGGAGAGGCCCAAGAAGCTGCGGCGGAGGATCT
CGTCCGCGTTCTGCGCCTGCATGGGGCATCCCCCGGCGTCGCACGCGCAGCAGTAGGCAG
GCTACGGTGCGTACTCAAATCTACCAGCTGCATGCGGTCCGTCGTGGGGAATGGCTGACG
CGCGGCCTGGGGTTCTCACTCTCTTTCTTGCTATGCAACAAACATTTGTGATTTGTGCTT
ACGCGTGAGACCGTACTTGCTGTAAGATTTTTCTCCCCTCTTTTCTGTGGATGTCATAGG
ATATATCAATTGCGCGAGGCCCTGGCTTCAATTTTGGTGCTGTTTGATTGTGGATTTTGA
ACGGTAACGTAAACGTTATCTGATAACGATGTAAATGGAAAAAAAGTAAGCCGTTATTT
>Z27kG1_02209
CGGCCCTCACGAACACTACTTGATCTTATCCGAGCGCGCCGTCCGGCAGCACCGCGGGCG
GCGGCCGGAGTCGCCTCCCCGTGCCCGCGTTGCCCCCGCCGGCCTGCAAGGGTTGGTGGG
TTGGTGGCGCGGTTCGTCGGGAAGAGGCGGCGCTTGCGCCCGCGGTCGCTGCCGGCGACG
AGCGATGACGACTGCCCGCGGTCGGAGCGCGCGCGATGATGGCCGCGCGGGTTCCCCAAA
CACACTACACGAGATACTTCGCGATGTTCTTTTCCTTTGACATGTTCTTTTCCTTTGACA
TGTTCTTTTTTCGAAAAATTTGAAGTATTCTTTATTAAAAAAAAAGGCTTTTTATGTGTG
TTTAATCCCGCTTGTCTTCTGTTTGTGCTTAGTCGTTCTATTAGTGTGGTTTGATTTTGT
ATCACGCTCGTCATTGACAAAGTGATTCCGTTCCGGAATGATACTAACAAAGAATGTGCC
TTCTACTCTGTTACCACGGGTGGTCTTGGGTCCTTACCCTTCAGATGTTCTTGTTAACGG
TTCTTCTCTCTTCGTCCAGCACATTGAACTTTATAGTACACTTAGTATCATTACATTGGT
CCTTTTAGGATGGAGGGTGAACTATTAGAGTTATTATTAAGATGGTGGATGTTAGCTACG
CTTTCATGGTGGATGTTTACTATGTTTTGTCATGTAAACAACTGCATGTCTTTAAATTTG
TCTATCAGTATAAATAGTCACTGCACATGCTTAATAAGGTTAGATTACAACATCTGGTGC
AGTCCTCTCCATATCTGATATTTTTCTGTTGCATCGATAGCCCTCATGGTTATTAAAAAA
TGTACTTGTTTGCCATGTATGTTGCTCAATATATGATTTGTGACTCACCTTGCTTGACAA
GTTGGTATGATTAAGCGTTTTTTGGATCATGAGGGTGAGATGATAAACAACCTTTGGTCC
ACATAATTGGATTAGTGAGGTGGAAGCTTCGGATATAGCGGTGGGCTTTACGGTTGCCCT
AATAGTGAACAGGTCCAGCACATTTACTACCATATTTTTCCCTTCGTAATCTAATCACTA
AGGAGGATCGAAATTTTTTCATGCATAGCTTTGGTTCCCTCTCAACTGATTATTCACTTC
AACTGTTTTTTAAATTCGTTAAGATGGAATGAAATTGCTTATTTAACCACCTATGCTGCC
AATTTGTCCATTAGGGTTTCAGTTTATCCTGACATTTCATATATTTGGGACTTTTAAGTT
GCCCCTATGGCTTTTTGCTGTGCCTGTGGGATGAACATGTCCCAACATTTACTCCATTTA
TTCACTTTGTCAGCTAATAGCCATACATGTTTTATGTTTAGCTGATCATTAAGAATGGGA
AATTTACACTTTCCATACTGTGTTATACATGTTATGTTTGCCTGCTTGAACACCCCTTGT
TTTGAGGTATCGTTTGGGAGCAAAATAGGTGTTCTGGTGGCAACAGCAGTGCCGGTGAGA
TGAGCTTTTGTCCCAGTTTACCACCAAGTGTGTCACTTGGTTGTTAGTGTCCTATGGGTT
CTTTGTAGCCTTCTGTTTTCCTACTTTGTATCTTGAATGTGATTTCATGGTCGCTGGTTT
TTTATCAAGAGGAGCTGGGTTCAATCGCCACTTAGATCAGTGTTTTTTGTGATTCTCTAA
TGCAACAACAGCAACCTTGTGCTTGGCTAAAGCTACAATAAGGATAATATTCTGAACTTA
TTTGCCCTGGTGATGTTGTAGGTTTACAGAAGAGAGAAATTCTGGCAGATCCAATTGCTG
TTGCCGTCATTCTGATACAACCTGACTTGATGACTCTCAATGAAGCTGAATGCTGAAAGG
TGTTGCTGCCTTGCAGAATGAAGCTTTGAGTTCAATACATGGAATTCATATTTGGTGGTG
GTGTTTTGGAACTTGTTTATCTGCTAGGTGTTGCTGCCTTGCAGAATGAAGCCGTCCACA
TTGTCCTTGTTTATCTGCAAGATGCATGCCTGCTCTATTTCTTGCTCTTCAGTCTTGACT
GATGCCTACTGCCTGAGTGCAGATTCAGTGTGATAGTTAGATTCTGCTGATGTGTTAACA
TGTTCATTGTAAACAAATTTCTTGTTAAACATGTGTGATCTCTTCAAGACCATGTGTCTT
TGACCTAATATATTGCGAAACATTCTTC
>Z27kG1_12355
CTTCCCCGACGTGTCGATGATAGTGATGGGGACGCGATCGGGGAAGTAGTCGGCGGGGAG
GCGGGTGGGGGGCATGACGCGTGGTACGTTCTCGGGGAACTGCTCGGTGGCGAGGGCGAC
GATGAGGCTGGACTTGCCGGTGCCGGGGTCGCCGATCACGACGACCCGCACGCTCGACTT
GCCCGCCAGATTA
>Z27kG1_02628
GGCACCATTCACGAATCCTACGTGCGCCCCCGCCATCCTCGCCCCGCTCCCCGCGGTCCC
CTTCCATCGGCGACACCATCCTCGCCCCCGCCGCCCGCTTTCCTCCCTCCCCGCCCGCGT
TGTGTTGCGCCTCACCTCTCTGCCTCGTCCTGTCGCTGCAAACCTGCACTGCTGCCTCCT
CAATGCAGACCTGCACTGCTCTGGTGCGTGTCCACGGGGGTGTGTAGGGTGGCGTCGGGC
GCCATGGTGAAGCCAGTGCCGGCGTTGCCGGGGCCCACATGCGGGAAGGTTCCATCAGAG
CACGTGCCTGTGGTGGTCGGCGCAGAGGGGGAGGATACGCAGCGGTTCATCGTCCCTGTG
GAGCTGCTGGGCCGCCCGCCCATCGTCGAGCTACTCCGCCGCGCCGCGCAGGAGTACAGG
TATGCGCGTCGGGACCTACTCCACATCCCCTTCCCCGTGGTCGCGTTCCGCCGCCTCCTC
AGCGCACTCGCGGGGACCGCCGCCACCGCCGGCCCCGACGGTGGGCTCACGCTCACTTGC
TTCGCCATGGTCGTCTGAGATGAGATCCCTAGCGTAGCGGGTTCTTTCTTCTGCTGCTTC
TCCTTCCTTGAGGCATGCGTTGTGCTGTCAGTATTCTTGCTTTTCTAGATTCCATTTGTT
TCTTCTTCCTTTTCTCGTTTGGGCTCCGGCAGCTGCTTCACCTCTACAAGGCTACAAGCT
CTGCAACAAGAGCGACCACGTCCGGGTCAACTACAGGTGTGCCTCACCTTCTCCTTCCGC
CGCTTTGTCGTTGAGGCCGCCTACAAGGCCTGGCATCATCGTGATGGCCGCTCGACGCTC
CCTTGTCCACGCTCGCGATGTCCCCGACGTGATGCCCCCTCCCCCCGCGCGCGTACACCT
CTGGTGCGCATAGCAGTACGTTGCCTGCAATGTTGTCCTCGAGTCCGTCCATGCTGCATC
CATCAGCGTCTGCTCCTGCTAGGAGTACATTGCTGGGCCAAGATCCCCAAGTTCACCTAC
TTCATCGACCCGCCGTGACCTTCATCAGGTAGCTACTCATCACCTTGCCCCACCAGTCGC
ATCGAACAGGGAAATCAAACGGATCTATTCCTTAGAGTTTTGTTTCCTATGTAGCGTGCC
ATATTAGCATTTTTGTCGTTGCGCTCTTGTTTATTCGGATTTCGTAGTTCGAGAGATGAA
CAATGCAATTTAAGCGTCATCAGAAACATGTTCTGGTTCCCCCCAATATGCAAGTAATAT
GTACGCCAGGTGTGTTCAGATTCTCTTTGCAACTAACCCATCGACCGAGCTCTTTTTTTC
TACTTATGTTGTTGAAGTAGTGTTTTCTTGGCAGATGTTCGCCTTTGGGACATTGCTATG
AGGTACTATGTAATGCAATGCAACTTATGTTCATATTCTGTTTCATTTCTCCCCCATTAG
AAACAGTAGCCTATATTTATATAATAACACTGGACATTTCATAGGTTAATGAAGGACTAA
ATTTCTTGTATGTGCTGCAACACAATTTGTGCCACAGATTCAGCTCAAAAGTCGATACAA
TAACAAAATTGGTGTTTTTATATGTTCTTCAACATTTCTTTTCTTTACGTTGAATTTAGA
TCATTGTAGTGGTTGATTCTTCCTCCTTTCTTTATCTTTGTTATTTCTTGGGCCTTGGTG
GAGGAGGTTACAACGGCAGCGGTGGACAATTTGGCTGGTTGGATCTTATTTGTGTGCTCG
TATTGTATGTTTTACGCAGAGTCGGAAGGACGTGGAGGGCCGCTCTTAGTCATCAAGAGG
TTCTTCTCTTTCTGATGTGTTTGCATACAAATAGAAAATTTGATAGTTTGCCAATGTCGT
TTGTTCAAGCAATTTTCTATCTACTAAATCATAAACATATTAGTTGTTTGGCATAGTAGA
TCAAATGCAGAATCTATTACTGGACTACAAAAAATATGATCCGTTGTGCTTTGAATGGTT
TCTCTTTGTTTCCTAGATGCAGAGCATGGCTCTTATTCTTTGCCTGTTTAAATCGATTGT
AGTGATTTGTTTAGTTCTGCTCTGCAGCCCTTTGAGAGATACATACATGGGTTTGTATAT
TTGTCCATTTCAAAGGTCAATGTATTACCTTGTCAGGCAGCTTTAAGATTTCTAAAATTG
ACAAAAATGGTTGGAAGATCAAACATCGAGAAATCACTTTCTACAAGTGGAACAATTGCA
TATGAGGGCATTGATCTATTGACATGTGCCCATATTTCTATTTATTTGTCTTCAAGTTCT
AGATATCTCTCTTATTCTGATTTCTATAGGCACATTTTGCTACAGATTTCTGTTTTCAAA
TTGTTCCTGTGCCATGTTCCATTAGCACTAATATTTTAGTTTAATTAAAAAGGATCTGGC
TTAGCATGAGTGAAAAGATATTTAAGTTAGTTAAACATAATCTAACTTTGGACCCATTTG
GTTGGAGGTAGTCACATTTAGTCCCTAAATTGCCAAACGGTGGGACTAAACTGTTTTAGT
CTTTAGTCCCTCAAGGGATGACTAAAAGAGACTAAACCATATAAATTCCACTTTTCCCCT
CCTTTATTTCAGTTGCACTAATGGCGGGAGAATGCTAAGGGGTATTTTAGTCCTATTATG
ATTCATTTAATGTGTTTTAAATAGTTTTAGTCTCTAGAACTAAACAGGATAGGGACTAAA
GTTTAGTCTTTTAGTCTCCTAACTAAACTTTAGTTCCTAGACTAAAGGAACCAAACGAGG
CCTTAGCATGAGTGAAAAGACATGTGAGTCATTTTTATGACTTCTACATTTGCAACATGT
GGTATGTAGCATGTCTAAAATAGCAATACGCAACTTTCATGAATTATGCAATTTTTAAGC
AGCATGACATGTGAGGACTGATTTTTCTGTTATAATGCAAGGGGGCACCATGATAGGTGG
TGGCGGGCGCGTGGGTGGACACGAAGGCAACTGGGTTTGCCCTGACGTCAGGTTCGTTTC
CATTATCGTGTTCATGGATTTTCTATTGGACTAGATTAAAGATTCGTTGAATCATATTAT
TCTGTACTGGCATGTGAATTATGTCATGTAGACTCGACTCAAGTAAAACTGTTTCAAG
>Z27kG1_18017
GCCTTGTGTAGCTCACATTTCTGAGCAACAACGAACGACGGACGGCGATTCAATTCAGTG
GTGGTGGCTTAGCCCAGATCTCTGTCTCTGTCTCTCTCTCGGCCGCAGTCATCACCCTAC
GACCTGCAGCCCAAGCCATACATCTACACTTGAGAGCGAGGAGAGGACGTACGCATCGCA
GCAGCAGCAACAACAGCAAGCAGCGTCATGAGGAGTGTAAGTCCATGCATGCGCTCCTCA
TACACAGGATCGAAGTTGATGTTGATCTCGTCCCCCTTCTTGACGTTCTTCTTCGATCGA
TTCGATAGTCGTAGTCACCTACTCCACTGATCCACTCTACTCTTGGAGCTGTTCGTGTCG
GAACCAACATATATAGCAGTGGCTGCTAGCTGCTTGCTAGCCCCCCACGCGCGGCGCAAG
GCTTATTTTTTCTCTGATCCCGTGCCGCTTTGCTTCGCAGTGCAGCTAGTTAGCTAGCTG
GCGCCTGGCGGCAATGAACTTGCAGCAGGAACACCTGTTGTTCTCGGTCTCCCGGCCTGC
TTCCAGGCCGTCGGCGGCAACGACGACGGGCTTCCAGGACCACGGGCTCGGCGGCTTCCA
GGTGATCGCCACCGACGGCGGCGCCGGCCCGGCCGCGCCCTGGTGGGCCGCCGCCGCTCC
CCAGGGGTGCGCTGCGGCCAAGTTCCCGATCGGCTCACCGCCCTCAGGTAATTAATCATG
CAAGTAGACTGAAAAATGCTCTCGTCGTCTTTCTTGCTGCCGGCCGTACGTCGACCGATC
GACGGCGCGGCGGTGGTCGGCCAGCTATTAGCAGCCGCGCGTCCGTCGATCGAGTAGTAC
GGCCGACGACGACCGCTCTCTGAATGCCGGCCGCCGGCCGTACGGTACGTCCCGGGTCGA
TGGCTGCATCACTGCACGCATCATAATTGCACTAGTATTTGCCACCGTGGTCCTGGTCCT
AGGAGACTTAGGGGGTGTTTGGTTTTAGAGACTAAAAATTAGTCCCTAGTAACCAAACAC
TACCTTAACTCTACATGTACATACAGTACGTGTAGCTGGACTGGGGTCCTTAACTCGCGT
CAGGGATGTGGTGCGGTTGGTGCCGGTGCCTGGTCGGGCTCCTCTCCTCCTCCAGATGCG
TACGTGCCCGGCTCCACAGGGCAGCTAGGGCCTAGGGGCGGCTCCAGCTACTAATTAGCT
TCGCATTCATTGCCAAATCTCAAGCTAAAATGCAAATTACCATGCATGGTGGATTTCAGG
CGGCGATCCAGACCTTCGGCGGCACGAGCTGAGGTTCGTCCACGACCACGAGTCGTCGTC
TGCGCCCGCCGGTGGGGCATCATCAGCCGCCATGGCCGCGCACCCGGAGCTGCTGCTGCT
GGACAGGTACCAGTACCACCACCATGGCCGCTTCGACCTGACCGTTGGGCAATCCATGGT
GAGTGCGTGAGCTGTTAGTGATAATAAGAGTAAGAAGCTCCAACGACGACGACATACTAA
TATATAATCTTATTATACACT
>Z27kG1_21433
GCCGCCACAACCTTTCTCCCTCTCCTCTCCTTTCAGCCAACGTGCGGCTCCAGCAGGGAG
CCTTTCTCCCCAAGCGCATAGAAGCATCTCCTGGCGTCTTCCCCTTCCCAGCGTAGGAGC
AAGGGCTTCCCATGGCGGCCTCCCTTGTGACATCTCCCCCTACAGGTTCCAGGTCGGCGC
CCTTCTCTAGCCTGGACTTGTAGCGCCTGATGCCCATCTTCGCCCTCTGCTGTCGAAGGC
ACGGGCACCATTTTCCCCCATGGCCGAGCTCAACACCTGCCAGGACAAGCTGCGGGCCCC
TCTGCTCCAGCCATGGCGTGGGACCTTCTCTGGTTGGAGCTCGAGCAGGTGAGCTCGCCC
CATGGCCTTGGCTCCTTGTTTGCTTGCTGCACGTACGCTCCCTCTCCCATCTGGCTTTCT
GCCCTTCTCAAGTCCGGCCATCCCCGCCTTGCCGTGGATTTCCTCGAGCAGCCCCACCTG
GCCGCCATCCTCCTCAGATCGACCTCCCCTTTTTGTGTAGCTCACCATCTCCCCATACGC
GCGCTAGCTGGACGCCATCCGAGCTCCGCCAGCCGGTCTGCAACTCCCTCTCGCTGCTTC
CCTTGGACGCCGGAGCTCCAAGGTCGTACCTCCGTCTCCATGGCCGACCAGCAAACCTCG
ATGGACGAGCTCTCTAGCACTTTCCTCTCCTATGGCGCGCCTGCCCCCATGGATGAAGCC
CCAGTTTGCCGGTCTCCTCTCTGCTCCATGGCCGAGGGCCCATTCCCTAGCACCCTCCTC
GCATGGGCAGGCTGCGGGTGCTCGGCACCCCCCTACCAACCTTCGCCGAGTTCGGCCACC
CCTCCTCGTCCTTGTGATAGTAGCAGGTGCTCGACAAAATGCCTGTGAGAGGCTTGGTGT
TGTGGACAACCCCGTCCGCGACGTCGTCGACCCCCGGTGAGGCACCCCGCTATCCTTGCT
GTTTTTGCGTCCGTAGTGTTCGACGATATGCCAAATTCATGAACTCTTGTGTTATCGCAG
CAGCCATCGATGTCGCGCTTCGAGCTGGTCCGTTCAGCGAAATGTCGAGCCACGTGGACA
GCCCCTGTGACTAGTCCCATTTCGCTTAGGTTATTTTCCTTGTGGTTTGTTCTACTTATA
AAATTGGTCGATATCGTGTATGTACATGTGTGTAAATAAAAAAAATTAAGCGAATTATGC
TTGTTTGATGTGGTGAGAAGAATT
>Z27kG1_14570
GCACGCACACCCTCTCCTCTCTCCCGTCCCCTCACGCAGTCACAGTCCATCTCGCCATCG
CATTGCCTAGTTCAAAAGGCCTCCGAAATCGAACAGTCCCTGCCGGGTGCCGGCCTCGTA
CAAGCAAAAGACAGACAGTTCCCGCATCAACCGGCTAGCTAGCTAGCCCTTCAGGACCTC
GCTGCATTCCCCATGGGAGGCGCCATGAGGCAGCTGCTTAGCTTTCTGGGAGCGATCAAT
GGCCGCCCCACCCCAGGGAGAAGACGAACGACGACGCTGCGGCGGCGCCTGGTGCGGGAC
GGTGGAGCTGAGGGTCAGGATGAACTGCGAGCGCGAGGTCAAGAATGCTTTCTCCGGCAT
GCATGAGAGGTTGGTCATCCGTCACTCTGGTCCCCTGGCCTGGCCTGGCCCCTACGCGTT
CGCGTCAAGTTTTCGTTGCTCGCCAGCATTGCGCCCACGACCATCGCATGGTGGCATCAC
TCTTCTCGTCTGTGCCCTGATGATGAGCCTCTCTGCAGTCTGCACCCACTGAGTCAGTCA
GTAATAGTATAATGAGGGGGTGTTTGGTTCTATGGACTAAAGTTTAGTCCGGGTCACATC
AAGCGTTTGACTTTCAAATAGGAGTATGAAATATAGACCCAACCAACTGTACTAGATTCG
TCTCACTTTTTAATCTTCGGCTGAGAAATTAGTTTTATAATCCGACTACATTTAATACCC
CGAACGGAGGTTCAAACATTCGATGTGATAGGGGCTAAATTTTAGCAGGGGCAAATCAAA
CACCCCCTGACTAATGACCATCGTGTCCTTTCAGAACAAGCTTTTTTTTACTGCTGCAGT
AGTGCAGCACAGCAGCAGCATATGCCGGCGGCATCCAACAATAGCGAAAGTTCCACTTGA
CCACTTCGAATCGAACTATCGAAGTGATTTCCTGAAGAGGAGCCCAAGTTTACCGTGGCG
ATTAATAACTCTGATGAAGCTGCCCGCCTGCCTGCAGGAGCAGTGGCGAATCTAGCCGAA
AATATGATCGGAGTCATCAAGAGCAGCTTTGCTATATCATACGAATTTTTATGAACTTTA
ACAGTATTTTGCTAAAATATTTATAAAATTTATCGGGGTCGGCTGACCCCGATAACCCCC
TAGATTCGCCCCTGTGCAGGAGTGCAGCATGTGGAGGTGAACCGGCTGCAGCAGAAGGTG
ACGGTGACGGTGACGGTGACTGGCGAGGTGGACCCGGTCGTGGTGCTGCGGCCTGCGGAG
GGCCCAGCCCACGGGGAAGAAGGCGGCGGAGCCGTGGACTGGCCCCCATAACACTGCCGG
CTGCTACGCCCCGGCGGCCGTGGCCCTCTACCGCGTCGGGCCGGCCCAGCTGCAGGCCCA
CGACGGCAGGTGGGCAGACCCGTACCTGGTCTCGGTGAGGAGCGTGGAGGCGGACATAGG
CGCCGAGCATATCAGCAGGTTGTTCAGCGACGGCAACCGCAACGCCTGCTCCCAGTGGGT
GAGCTCCGTAAAAATTGTTGAGAACTACGTTACCGCGGATCACCAGATCCGCTCCCTTTT
TTCCCGTCAGCAGTAGAGACGCGAGAAGTTATAG
>Z27kG1_23669
CGATCCCGGTTGGGAATGGCCTAAACGAACGAACAAGGCCACTCGGCCCCATCCGGCATC
CCCGACCCCCGAGCGTCTTCTTTCGTCTGCTCGCTCTGCGCTCGCATCTACCATGGAGAC
TAGGGTCTAGGGTTTAGTGCGCCGCTGCCTACATCGCCGCCATCCTCAACTTCCTACGGG
ATCCTGACGAGGCGCCGTATCATCCTCAACGCCGCGAACCTCCGCTCCCACGTTATCCTC
ACGCCCACCAGTAGCTCTCGGCCTCTACCTCGTTAAGGTTAGGATCGTTCCACCTCTACC
TCTGAGTATTGACTGAGGTTTGGGTACAAGACTCACACCCGGTGCTTGGTCTGTTGATTT
GTTTGCTGCATCGGTGTTAGGGTTTGATTTTTGTGGATTTGATCTGTGATTGATTACTGA
CAGCAGTAGACCGAGTTGCTGGTGCGCGAGAATCGGATAGATGGGGCAGCAAGGGTGCCA
TTTCTATTTCTAATAGGCATACTTGGATTGGATGTGAAGGTTCTATGGGGGTGTTTGGTT
TGCCCCTGCTAAAATTTAGCCCCTATCACATCGAATGTTTGAACCTCCGTTCGGGGTATT
AAATGTAGTCGGATTATAAAACTAATTTCTCAGCCGAAGATTAAAAAGTGAGACGAATCT
AGTACAGTTGGTTGGGTCTATATTTCATACTCCTATTTGAAAGTCAAACGCTTGATGTGA
CCCGGGCTAAACTTTAGTCCACAGAACCAAACACCCCCTATATAGCATGCAAAATCCTGT
TATTTCCATGGTCACATCACAAGGTTCTTTTTTAAAAAAATTCCACGTGTACAAATCCAT
TATTGAATGTCTGAATGATACAGAGGAGATACTTGTCC
>Z27kG1_21974
CTGGCGAACAGAACATGCGCTTGGAGCAGGGGAGGAGGTAGGAGTGCCGCCATGGTAGGA
CTCATGTGCACCCTCGTTGGGGCCTTAGAGTTAGGCTAGGGAGATTGCCCAGGGCGCGCG
GAGGGCGCCCATGACCTCGCTGGGGGTGATTTGAAGCTGGGGTCCTCGGGATTGCTCGCC
GTGGTCACTATGCTGCCACGGGGTTGCCATCAACGTGGTTAGAGGCCTTCACATCATCAC
CGGAGGTGAGAACCTCTTCTGATAAATCATGGTTTCCTCCTCTTCTCATAGGACCCATCG
ATTTAGCAGTTAGTGGACCGGAGCATGGAACTAGGTGCACCGGCGATGTCGCCGCCGTTC
TGTGCGTGTGGGCGCTGCAGTCCGGTGCTAGGAGGAGGACGACAAACTTCTAACCGTTGG
ATCTTGTGCTGGCGTGCTAGATTAGAAGTTGGGGTACCGTTTCATGATTAAGTCAGGGGC
GCTAGGTTCGGATCTGAGGGGTGTGAGTCAATGGGAGCGTGGAAGGCGTCCGTGCTATGG
ATTGCGGTTATAAGGGACAACGATATGTGCCGGTTTTAAAACGAGCCAAACCTAATTGTG
GCCCTCGATTGGGGATCTAACGACCGATATATAATCAACCCCCTCCATGGCCTTTTTCAT
TAGGAACCCATGAGCTATCTTGAAATCAACCCACCGACCCCTACAACTCTAGTTTCACCA
CAAATGGGTCATGTTCTTTACGAATAGAACCCCGAGAAGTCTACAAATAATGGAAATAGA
CCATTGGGTTTTAGGTAGTTATAAACACTAGTACACAGAAGCTCTATAGTGGCGGTTCTA
AACATATTTACACTGGCGTTTTTCAGTACCGCCAGTGCTAGGGGTCAGTGGAAATCAGCA
TTTCCACTGGTGGTTATTTTGGAACCGCCAGTGAAAAGTGCATTTTCACTGGCGGTTTTC
TTAAGGAACCGCCAGTGAAAAGTGCATTTCCACTGGCGACTGAATAAAGAAAACCGCCAG
TGAAAATGCATTTCCACTGGCGGTTTTATAAAGCAAACGACGGGGAGGTACCACATCACC
AAAGCAGGAATCTTTTTGAGCGCATAATAGTCTACTTCTTTTTCTTTGCTCGTGGATTTT
GAAGTCTTTTTTTGGGCTTTCTTTCGCTTCTTCCCTTTAGACATGGATGCAACACACTCT
TCGTCCTCTCGATAGTCTTTATTCGTCTTGTACCTACTTGCACCGCACTTTGGGCAGCTC
TCCAAGTCTTTATAATCATCACCTCGATAAAGGATACAGTGATTTCTACACGCGTGGATC
TTCTCCACACCCATAGTGAGCGGACTGATTAGTTTCTTTGCATAGTACGTGTTAGCAGGC
ACATTGTTCTCCTTTGGAAGCATGTCTGCGATAATACTCAAGAACGCATCGAAGCCAGCA
TCAGACACACCATATTTAGCTTTTAACATCAACAGCTTTAGCACAGACCGGAGCGTCGTG
AACTCTTTGGTACAACCCTTAGACTCGTCGTACAAAGGCTCTTCTGCTGTCTTCTTCAGG
GACTCCATACCTTTCATTAAGAACATCGATTGATCTGTATGACGACACAACATTGCCTCT
AGCAACTCTGCATCTTCCTCATCCATAACACTTGGCAGAACATGAGGTCTATCATGTTCA
TTTCCTCGAGCGTAACCATGATCAGTAACATTTTGCACTACATGTTCGCTCTGTGGAAGA
GGTTGGTGTGTCTCGTGAACGAACTGAAATCTGTCGTCGATGTTCTCAGGGTTTCCAGTG
GTATAAGGCGAAGAGCTACCCTCTCCATGCTTTGTCCAAATTGTGTAATCCTTCATAAAT
CCTCGACATACCAGATGAGATATGATTTGTTCTGTGTC
>Z27kG1_18856
CTAGCGAGCCCCACGCGTCAGACTGGGTCCTCCCCTCTAGGTTGTTGCGCTCGTGCCGAA
CTTCTCGCCGCGGCATGATGACTGGCCCGTGCGCCAGCTGATCAACCGAGGGAGGCCAGT
GCCCCTAGCCCTCCATAAGTTTGAACCCCGCCGCAACCCTGAACCATCTCTATCAAAACA
CCGAGCCGCCACCGTAGAGAAGTGCCGCCGCAGGTGAGGAAAGGGAGTCGGCATGGTAAA
CCGAGTCCTCATCGTTGTCGCAACCTCGGTGTCATGCCTAGAGGTTTCGCCAGATCACTG
GAGGGGTGCCGGTGGCCTCGGCGCGCGTGATTGGTGGCTAGAGACCCCGGAATTTCTCAC
CGGCGTCGAGCAGGCGGCGATCCGCACCACTCCATTGTTGGGGGTGTTTCCGCACCAAGA
TCTCAGTATGACTACCTCACTCAATTCGTCATGTCGTCCTCTTCACATTGCACTATTCAC
TAGTAACTCTCATGCTTGGAGGACCGATCAGGAGTCACTCTGGCGGGTGCTCCGCCATTG
GGTGCTGGTGGCGTCGCCGTCGTGCCTAGTAGGAGGTAGAGAGATGCGCAGGGTCGTGGA
TCTGTTTAGCAACGACCGGGATTCGATCCTGTTGTACCAATTCGGGCAAGAGGATCGGAG
CCATTGAGATCTGATCGGGTGGATGGGACAACTCTGGGGTAATTAAAAATCTGAATCGTA
GATTTCGGATCGAGGGGTCGGCGTTGCGTACCAGTTCGTTTTATAATAGATCTAATCTGA
GTCGTTCGCTTCAGATCGGGTGGCTATAGCAGGCCCGTGTCCATTCGATTAAAGAATTTT
GCATGTGAGTCCTGAAAGGGAAATGGACCTAATCATTTCCTATAATCGATTTTGATGGTT
GACGTCCATCACAAACCATATGGACTAACTAGATTGTCTAGATGTCATTTATCTCAGGTG
CATAAGGTTCAACTCAAAACAAGAAAGAAATTCAGTTGGGGACACAAACAAAATTTGGAG
CAAGACATGAGAGTGTGCTGCCAAGTGGCGCACAGGACACAGCGCGCTCCGCTATAATTC
ATCGGACTGTTCGGTGAGCTAGCGGAGCAACGGCTAACTAGCTCAACGGTCGTCTACAAA
AGCAAACAGTAACATGAACAGTGCGCGGCAGAGTCAGAGCAGCAAAGTCAGAGGTCACCG
GACATGTCCGGTGCAGCTATAGGACAACGGCTCCAACGGTCAATTCGCTCCAAACCTCAA
CGGGCGTGCTGAAGTGGCGTGCACCGGACAGTGAACAGTACCTGTCTGATGCGCCATCGG
ACTGTCCGGTGTGCCTATCGCCAGCAGACTCTGCCAACGACTAGGAAGTGGTTGGAGGCT
ATAAATACCCCCAACCACCTCATTCATTGGCATCTAAGTTTTCAGATGTTCTCATTCAAT
ACAAGAGCAATGGCATTCACTCCAAGACACATTCCAAAAGATCAAATCCTCTCCAAGTCC
CAAAATCAACTCAACCACTTAGTGACTTGAGAGAGAGAGAGAGCTTTTATGTTCATTTGC
ACTCTTGTTGCTTGGATTGCCTTCTCTATTCCCATTCTTATTCTCTAAGTGCTTTGTAAA
TCTAGCAAGAGACACCTAAGTGTGTGGTGGTCCTTGCGGGGTCTTAGTGACCCGATTGAT
TAAGGAGAAGGTTC
>Z27kG1_10929
GGAAAACACACGCACGCAGACCTCTCTCTCTCTCTCTCCATTATATTAATTTCAATTAGC
CCTAATAAACTTGGTCCACTAATGAATGAGCAAACCTGCTGATGTTAATTAAGCTATGTA
TGTGCTCCTGTATGAGACTTTTATCTTGTTAAAGAAAAGAAGAAAAATCATGCTTGGTTA
ATGGGTTTATTTCAAGAACCCGAAAAAGAAAGCTCGTTGTCGGTGTCCAGGGAAAAAAAA
AGATGAAGAAAACTGGTTTGGGTACGTACGGTGACGGATAATGAATCACATCGCACATAT
ATATGCCCTGGTGGTTGCAAATTTATGCCGACACCGAGTGGTAGCTGTACTTAACCAGTA
AGTACTGCTGCTTGCAGCTCAGATGGACCGGCCGCCCGGCCGGCCGGATTCCGCCGTGAT
CTCTCTCTGCTTGTCCCTCGCCCCACCACCACACCACACCGTAGAGGTAGGTCCATGGCC
AACCAACAACCAATCAACCGAAGCAGCAGCGCCTGAACCGCTGGCACTTTAATTCTGACG
ACGACGACGACGACGCCTTGATTAGCCTGCAAATACTACTGCATGCATCTGCCGCATGCC
GCCGCACAGTACCTGCGTGCACGAGCAGTACCCGCTGGTCATCGATCGGATGGAGTTGAA
GTAAACACATCGACTATTGAATTGATCCGCACAGTACACATCGCTTTGCTTAATTCGTCA
CTCACTGTGGTAGTAGTAGCTGTAGCTGCTCTCTGATCGGCAGCGCCGGCCTCCTGCAGC
TAGTAGACCGCTACACACCAGACTACAGAGTCTACAGTATAGTCTCTCCCTTCAGCTTCA
GCTTGCACAATAGCAAGATGCTCCGATCCACTGACAGACCAACTGTGCCCCGCGCTTTTG
TTTCGCTTGTCGTTGACGCTGGTCACTGGTCTTGGTCATCTTATATATCCACGCAGGGCT
GCAGCCTGGCTCAGGCGCAAGGAGAGTGGGTCGTCTGCCGCGTCTTCCAGAAGGGCGGCA
ACAGGCCGAGGAGGAGGCAGCGAGAAGCGTCGCCGCCGCCGTCCGCTAGCAGCAGCTGCG
TCACGGATGCGTCGAGCTCGGACCTGGACGAGGTCAGCAGCTAGCTTAGCTAGCTAGCTA
GCAGAACCGACCGTACGTGCCGGCTGGCCACAACATGCAGTCAAGAACGTACGTACGTAT
ATGTATACCGCCACCAGCTCGTCGCGCGCGCAGCTGTGCTGTGCATGCCGTACGTGTGCG
GCCGGCCTCGACCTCGATCTCGAAGAGAGGATGTGATCAAGCTGAGTTACGGATAAGGGG
GAACAACCCATCCACACGCACTTCTCCTCCGACCCAACATTATTTGTTGTTAACTAGTTT
TTCTTTTCTTTATCTCTTTCTTTCTTTTGCACTCTGTACGTGTAATGTAATGCAGTGTAA
TTTAATTAGTGAGAGAAGCATGACGCCCTACTACCGGCCGGATTATTAGTTAACAGCAAA
TTAATTACTACGTACCTACTACTCGCGTCAGCAGCTTCTACTGTACTTGAGGTTTCAGAA
GCCCAATATATATGTATATTGTCAA
>Z27kG1_20260
GTTTGGATGTCTCAACTAATTTTAGCCACTAAATATTAGCTCTAGTGCATTCAAACACCC
CCTTAGACATACAGTAAGGATTAAGGAATTACCACAAGCCAGGTTTGTATGATGAATGCT
GACATCTTTGGAGTTCTGCAGGTGTATTCCGTCAGTGTTGAGACTGTTCTCAGGGGAGGA
TATAGTCAAGTCATGGACCATCACTCCTTGACAGTTGTCAAACTTAAGATGACACTGTGA
GCTGTTGACAATAGTGATACCAGCCACTACAACGTTGAAACTACCATAAAACCTCAATGC
CTGCATCAGGTTTAATCTGTGGCATTCTTTCAAACTCCACATCGTACTGCAGGAAAGCAT
CCAAAGTAAGCACTTAACATGACTATCTTTTATTTTGAGTACTTAATAAAAAATTATACA
CTTGCTGGCCAGCTCTCACCGTGTCATCATCATCCTCGTCTTCTGTGTCTGAGTAGGTCC
ACCATTGTTGCCCTCTGCCATTTATAATGCCGTTCCCTTGAATAACCATTCCATTTAGTT
TGGTGAACTCGAGCCACTGGAGCAAGCCTGAACCCCAGGATTTAGCACTGGTTGGAGCTA
GGATTGTTCCTTCCAGCTGCAAAGTGAGTACAACATTAAACAGCATTACTCAACGAACTT
ATTCTTCCATTGGTGTGCATCTCAAATTAGATAAAATACAATCCCATCCTGCCTTTTGTT
GCTCAATTCAAGCTATGTTGAGAAAACCCTTTTAAGTATCTTATCATTTGGGATAAAGAA
CATGCTTACCTGAAAGACAATATTCGATTTGCAGTAAGGCCCAGAGAACGAGATTGGCCC
AACTAGGAACTCTAGTTCTGGTGGTACGAGAACTGTACATGCCCCCTTTTTGCAGGCAGC
AGCCCACGCTCCTTCAAAAGCCTGTATGCAAATGCACGTACAATTATTAGCTCTAGATTT
CTGAAAAGACAATCCCTGGAATCTAGCATCACAAAAAATAACTGAGAGTCCAGACCCCTA
AGCAGGGTAATCAGCTGTTGCACTCTTGTCTTATATCTTTTTGGTCGCTGTGCCAAAACA
AGAATCAGTTTGTGACCCCCCACCCCACCCCCACCACACACGAAGGATTTGAAAAAAACG
AAGTTAATTTACTTGAGATATTAAAAAATCTATAGGATTGATAGAGCTTTCAGATAATGA
GACAACGCATACTGGAAAATATCGTTAAGTATGGCTTATTTCTTGTTAACCTGGTACAAA
ACTTCCATGAACTTTCTATTTCGCTTTGCTGTAAGAACAAAAAAATATGGTGTTATTGGT
GCATGCAGTGTGCTGTTGCAAAAGAAAGAAAGTTGTGCTCTGTTAATGTCATAGAGAGGG
AGTTCGCTATTCTCTTATCTGTAAAGCCTGAGAATCACAATATTACAATTGGGTTTGTTT
GTTTTCTCTGTACACAGAAACGTCTTGTAAGAGCTGTGGAAAGGGTTCTGCATTATGTGT
>Z27kG1_05445
CGGTGGCGCCGGCGAACCACACCGTGTGCTCCCCCACCTCCACGCTCTGCAAGCTGGTGT
CGTGGTGGGCGGCCTCGGGCGGCGCAGCCGCGGGCGCGGCGGTGCTGATGCACCAGTCCG
ACTGGCTCCTGTGGCTGCTGCACGGCCGGCCCGGCGGCGTCTCCGACTACAACAGCGCGC
TCAAGGTGGGCTACGACCCGGAGCTCGGCGCCTACCCGGGCTGGCTGACCTCGCAGCCCT
ACTCGCGCATGCTGCCGGCCGCCGTCAGACCACCTGGGGCTCCCGTCGCTGCGCTCAGAG
ACGACGTGCGCTCACAGTACGGTAAACGCTCGTACTACGTGCTAGTAGTAGTAAGTAGGC
TACGTACCGACGGTTTCCGAGTCTTTTTTGGAGCAATCCGCCAGTTGCGTATCGTTTCAT
CTTCGGTCTCGCCTTGGCACGCGCGCAGGATTTTCTGAGGACTGCGTTGTGTGCGCTGGA
ACCACTGACAGCATCGCGGCGTTTCTTGCTGCCCGCAGAAGTGAACCAGGAACAGCTGTG
AGTACCCCTACTTACCCCTAGGAGGACTGCTAGTCACGAACCGAAATAAAGACGATTGAT
TACACTACTGTAAAGTAACTGTGAGCAGGTGACGTCGCTGGGGTCAACTCTGGCGATCAA
GCTGGTGAGCAGAGTCCACGTGGCCGACGCGAGGTTCGGCGTGTACAGCCACCGCCTGGA
CGACGTGTGGCTCGTCGGCGGGGCGTCCAACACCGGGGGAGCCGTGCTCCGGCAGCTCTT
CACGGACGACCAGCTCGCGGCGCTGAGCGAGCACATCGACCCGGCCGTCCCTTCCCCTCT
CGACTACTACCCCCTGCCGAAGAAAGGCGAGAGGTTCCCGGTCTCCGACCCAGACATGAT
GCCAAGGTTCAGTATGTTCAATAGGCGTGCCTGTGTGTCTTCCTCCATTCTGCAACTTCA
AATTCGGTCTCTTCTTCTTGTTGTCGTCGTCGTCGTCTCTGCAGGCTGCAGCCGCGCCCT
GGGAGCGACGCGGAGTACCTGCACGGCATACTGGAATCGATCGCGCGAATCGAGGTCCAA
ACCAAATCAAACTCCGTTGCTTTTAAATTTGGCGCATTTAGATTTGAACCACCAAGCTAA
CTGTGATCGGATGACCAGGCCAAGGGGTACAGCCTGCTGAAGGAGCTCGGCGCGACGGCG
GTGGAGGAGGTGTTCACAGCGGGGGGAGGAGCGCAGAACGACAGGTGGACGGCCATCCGG
GAGAGGGTGCTCGGCGTGGCGTCCGGAAGGCCCAGCAGACTGAGGCGGCCTATGGAGCTG
CACTGCTAGCACTCAAGGGCGCCAAGAGCTTGGCTGGCTAGTGTGTCTTGTTGTGCTTGG
TAGGGCTGGACGAAAAACTCGTAGCTCGTTAACTCGCTCGACTCGACTCAATAGTGGCTC
GGCTCGACTCGACTCGTTTATAATTTGTAACGAGTTGAGCTTGTATTTCAACTCGTTACG
ATAACGAGCCAGCTCGAGCTGGCTCGCGAGCTGACTCGCGAGCCAAACGAGTTGAAGTAA
TTAGTCAAACTACAATAATCTTGGATCCAAAATAGTTAATCTTGTACTCTACTATAGTTA
ATCTTGTTCTTTGTTGAGTGTG
>Z27kG1_03692
CAAGCCTCAAGCTGGGATTGGCCCGTCGGCAGAACAAGTGCACGCGGGACCGGGCAACAT
TTCCCGCTGCAGCCAACAAGCAGAGGGGGCGACGATATATAGCCACGGGCGGCCGTTGCT
GGATCCGGCATCTTCCTCGATCGGCAAGACGATAGGATGGGGTTCCACCTGCTGGCGTTC
GTGGCGGCGAGGGGCCTCATGCAGGCGTTCAACCTGTCGGCGCCGCTCAGCCTCCGGCTG
CCGCTCGCGCGCCACCTGCCGGAGGCCCTCGCCGTCCTGTACGGCGTGCTCGCCGCGCAA
GCCGCGTGGCTCAACGGCGCCCTGGCGCGCGGCGCCGCCTGGAGCCACAGCGGGAGCCGG
GGCGGCGTCGACGAGTACGTCCGCCACGCCATGCTCAGCGTCTACGACTGAGACCACCGG
CGGAAGGTCGACGGACAGCAGGCGCCACGCGAGGGCGCTTCTAGCTGCTGTCCCTGCCCC
CGTCGTGCTCGTGGTGGCAAGTGCACGCCGCGCCGGCGCCGGCGCCGCCCTCTGCTAGCT
AGCGGCGACTAGCAGCGTAGATCTTTGTAATTCATTGCTCGCTCGCTCGTTTGGCGTTCC
TTCTTGTTCGTAGCATGATTTTTGATAGCATCGAAAAGGTTTGGGAGGTTGCTCTCTGTA
ACATGCAATTGCAAGCCGTCGGTGGTAGCTAGTGGCTGGTAAATTAAATACAAGTGATGA
ATTCTGTT
>Z27kG1_06348
GCGCAGTGGGGCAGCCGCTGGTCGCGCATCGCCAGGAGCCTCCCCGGCCGCACCGACAAC
GAGATCAAGAACTTCTGGAGGACGCGCGCCAGGAAGCAGAAGGCGGCGGCGCAGCAGCAG
CAGCAGCAGCAGGACAGCCGGAGCAGCAAGACGGCGACGGCGTCGGCGTTCTCAGGGTCA
GCGTCGTCCGTGACTACCACCACGTCCAGCTGCTCTGGCTCTCCTAGTCCGACCAGCCGC
GGCTGTGGCACGGCCACGTCATCGTCCGCTCTGACCGAGTCCGCGCTGCGGCAAAGCGGC
GGCGAAGACGAGGACGCCGAGCTCGACGAGGCGTCCACCACCACCACCACCACGGCAAGC
CAGCGTCAACACCAAGACGACGACCACCAGCAGCAGCACCAGGAGTGCTACGCCTCGGAC
CACTTCTGGAACGACATCGCGGCGGCGGAGGCGGCCATCTACATGTTGATCGACGGCGGC
TGGACAGGGTCCGGCCCCGGCCATCCCGCCGCCGATCCGCCTTCGTCGCCGGCGTGGGAG
TACTGCTCTGATTACTCGCTCTGGAGGATCGACGACGACGAGTACTACGAGAAGATGCTC
GACTCCTCCTCCTGATTCGATTATCCAGCCATCACACGCATATGCATATCTATCATTAGC
TTATTTCTTTCTTTTTTTTGTGCTGATTAGTCTAGCATACAGCAGCTATGAGAATCCAAA
GCTTCGGTTCGGCTTTCGTTGCATCTCTTTGTATAATACTGTAACATATCTATATATATA
TATGTATGATATGAT
>Z27kG1_02405
CAGACTAGCGAGCCAAGCCACCGACGGCCGACGTCGAGCCTCCGCGGCCGAGCCTCCGCC
TAGCACCAACTCCGTCGTCGATCGTCCTATGCGACCACGCCCCCGTCCGCCTTCCGTCTC
CTGCCTCCACTGAGTCGCGGGCGCGACATCGGGGAACGCCAAGGCTGAGCTTCGCCCAGA
CGCCTACCGCCCTGTTATGCCCCAAACCGCCGTGCTGAGGTCCGCCCAGGCCGGGCCAGG
AGCTTCTCCCGGCAGACCCACCCCCGCCCAACGGAGCTCCATGCCTCCGCCCAGGGCCAT
TGTCCGAGCTACGCCCCACGCTCCTGTCCAGTGCCCTGGCCACTTAGATGGTTCTGCTCA
GTCATGTGTCTGGTTCAACAACTTCAACTTCAACCAAGGGACGCATCTATCACAAGACGT
ATGGTTGCCAAATGAATATAAGTGACATGGAGATTGTGCTTTCTATCATGAAAAATGAAG
TGATACGGGTCTGCCATCTCTATATGACATTTGGCTGTAAATGGATTATGATCATAGTTG
AATAAGTTGGAGCGTCAGGTCAATGGTCCCCCCAATAATTAAACTAGATGGTGGAGTGGA
GTGTGACGGAACCTCCCAAGTAACTAGGCCCACCTACAGTTGTCCTTGTCTAACAGACAT
CAGACACCCTGTAGATGTTCCTAAGTCACTTGACAAGCTCGGTATCTTTCCTTACCTCAC
CAGGAACGTTTCACCCGTCTTGCAGACATTACAGAACATCGGAGATAAAGAAATGCGGAA
GCAATTACATAATCTTACATTTATTTCAAAAGC
>Z27kG1_20138
CGCCTCCATTCTCCTTTTTCTCGCAGCGCCGCGGCTTCCCTCCCCCTGAGCTCCCTCAGC
CATGACGCGTCTTCCTCCCTGCACACGTCCTTCTGCTCGATCCCAAGCTTCCTGTGCGCG
CGCTACTCTTCCTTCCCATGTTACTGCGCGCTCTACCTTCCCTCCCATGGCGTCCATCTC
CCTATGCTTGCCCCTTCCCCTGCTTCTCCTCCGTGGAGCTCCATCTCCTTGCGCGGCACT
CCCTCCAGCTCCTTCCTCTCCCTCTCGGTTCTCTGTTGGCCGGTGCTCTACTCCTCCCAT
CCACGACGTGGGTTCTGCTCCCTCTGCTCGGAGTCTCCTACGCGCAGCTCGCCAGGCTCT
CCCTCTCTCATGGCGAGCGCCTGTGCTCCCTCCACCCTGCTCGCATGGCCGCGCCGGCTC
CCTCCAGTCGGCCGCGCGCCCAGCCAAAGTCCCCTGCGCGCAGCTCGCGCCCTGCTCGCC
CCTCTTCTCGCCGAGTACTTTCCCCATAAAATTTGCTCGACCACGGTCTCGTCAAACCGT
GAAGCTTCCTCGCCGTGTGCTCTGGCATCGGCTGTCGCCAATTTTGCCATAAAGTTCACG
AGCACTCCTTGCTCAGTTTGTTTCGCAGTGGGCTATTTCTCCACATTTCAATTCCGTGCT
GCTTGCCCCGTGTGCGCTCGCTCCAGACTCGATCTCGTCGTCATTCCGTGTGTCATCAAG
AAATCCCAAGAATCGGGCGGATTCGTGTCAGTTGTTGGAACGGTACGTGAATTAACCACG
TGATGCGGAGAACCAGAATTGAGTTGACCACAAGATGGTGCTGATGAACGGAATTGAAGA
TGGACAGACGAAACAAGTATCAGAACAAAGGATGGTCGTCAAGTGATCGACGTCTAACAA
ACACTAACGTACTGTTTATCCCAGGCAAGCCCCGGTGCATGCAACCCCTTCCTTGTGTTT
TTAAATAATTTTTACATACTTTAAGTCTAGCGAAATGTGCATTAGGTTTATAGGAGTTGC
TTGGAAACCCTTTGATGCATTGCCTACCTTGATATCCATACCTTTATAGATACTTCTGAT
GAAGTATCAAAATATGATTTACAAAAATGCTTATCCCTGCTTAGACCTTGTAGATAGAGG
TTGTCTTTTGCATTAAGGCCTAGCTCAGGGGTTATCTTAAGGAAGGATGACTTCTACCTG
CAAGAATATTTTCATTGGGAGCGTGGTGGGATCTTACTGCAAAGTTCCCTATAATGCTCT
TTTCATCCTAAGGAACTGTTGGGGGCCTTCGTCCTCCGAAGGTCCTCAAAAACATGATTT
GACAATGTTTTCCAAGTGGATTATGTGAACAGGTACCTTCGGACTCAGAATTACGAACAT
GAAGTGCGGTCAGGACGAAGCCTGAACCAGACGAAGGACGGGCTGATTACCAAGCTCCAC
GAAGGATGGTGCACAGCCGAAGCTGTGCGCAGGGAAGCTTCGTCGCGATAGCAGAGAGGG
GAACCGACTTAAAGATGAAAAGACTACGTGGACCTTGTCAGATTTCCATAAGTCATTGAC
AAATGTAATGGACATAAATGTAATTTTACGTGGGCTGCGTCCCGCGTCTATAAATAGATG
AACAGTACTCCCGTACTGTTCACGCTGACTTGGCATTTGCTTTTGCGTCACGCTTGTACT
TTTTATCTTCTCTCAGGACCGAAGGTACATTTGTAATTTGAAATCATTTCTATTTTTCCA
TGTTAATAAAATAGAAATGATTCT
>Z27kG1_24014
CGTGCTTGCAGGCACTGGCAACCTGGCGATATCGGCAACGAGATCATGCAACGCGCGTCC
ATCACCTCGTCCCCTATGCGCCCCGACCCCTTCGCCTCCTCCGCCCCCTCCTCCTCATCC
CCTCCCTACCTCCAAACCCTCGCCGCAAGTGCCGCTTCCGCGACGCCCCTACTCCCGATT
CTCCTCATGGTCGCGCCACCTCCATCTCGCCCATCTCTGCCGTTCACTCTCGCCACCGCT
GCCACACCTCCGCGTCCTCCGCCCCCGCTTTCGCCGCCGATGGATCCAGCGACGGTGTCG
CCCGCCTTAGCTCCTTCCTTCGCCGCCAGCGCGCCGTGGTCGCCGTCCTAGCAGCAGGGG
ACCGTACCGCGTCGAGGCCCACCAAGCTCGTGCTCTCTGACGCCTCCAAAAGCGTGAGCT
CGATTGTGGCGGCAATATGCTACGCGTGGATGCTACCAAGCAAGGGGGATGGCCAGGCTG
CAGTGCCGGTGGTGAACATGCGCCGGAGCAGGATGGCTTGGTGCAGGCAGGCGGCTTGGC
TCCTGTATCACGTTGGGGTCGATGCATCGGCGCTGCTCTTCACCGATGAGGTTGACATGG
ATGGGCTAATAATGGACCAGCGAGTTAGCTTGCTTGTGGTGGGGCAAGATGTTTTGAAAT
CAAAAGCTGAGGTGGCTTCAGTTTGTACAACCCTGACTCATACCTATTGCGAGGATGCGT
ATAGCTTGCTTCAGAACTTGGACATAAAGAAACTTCTGCTCGCAGGTTTCCTGTTAGATA
CGAGCAACCTTTCCTAGAAGTGCTCAGATAGAGATTCAGATGCAGTGCCATTGCTTTTGT
TTGGTACCTCTGAGCATACGAGACATGATTTGTTTCAACAATTGATGCTTGTTCACAATG
ATCACTCCTTTGTGGAGTACCTGAAAAACACCTACAGATATTCAACCACAGATGATAATG
AGGACAGGCCTCGAGAGAAAAAACAATCAAGCTCAGCCTCAGGGTCATCCCAAGATGCTA
AAAAATCAAATTCAACTAACCAAAGGACAACACGTGGAAGTGGTGGAAGAGCATCAGATG
AAGCTTCTCGTGGGAAAAATAAGTTCTTCTTGACGAAATGGTTTGGTTTTGGTTCAAAAT
AGTCTTTTTTCTCATTTCTATTAGTTTTATTAACAATTTAAATAATATGTCATGGATTTA
AGAAGCATCATTATTTTAAGGAACAATTGGATCTATACCATTAAAAGATCCAAACTTTAG
ATATATACCATGGACCCCACATGTCATTGACTCATGTGGACCCACATGTAAGTGAGATAG
TAATGGTATGGATCAAAGTGGTGATCTTTTAATGGTATGGATCCAAATTTCCCTTATTTT
AAGGAAGTACCATGTG
>Z27kG1_16002
CGGTCACGCGGTGCCGTCGACGCGCGCCTTGGTGACGCCGGCGCAGGCGTCGACGAAGTC
GCCGTCGATGAAGTCGGTGGAGAAGACCTGGAGCTTGTCGCCGAGGCCCTTGGCGAAGAC
CTCGGCGATGAACATCCGCGCGTAGCCGTGGATCCGCCTCGTCACGGGCCACACGCACAC
CACCGGGTTGTCGGGCCTGGGCGTCACCGTGTTCTCCACCCGGTACAAGAACCCGCGGCC
CGCCACCGGCGGCTGCTGCCCCAGGAACTTGAGGTTGCTCTCGAACTTGGTCTCCGGCAG
GTCCGTGTCGATCCAGTTGTCCCTGAGGTACCCGGCGCTCCACAGGGGCTCCCCGGGCCC
GGGCGCCGGCGACCTGCGCGGCTTCCACACGCAGATGACCCGGCGCGGGAGCAGCTCCGC
GACGGTCTTGTGGAACACCGCCTCGTCCTGCGGGATCAGCAGGTGCTCGCCGAGCCTCTC
CACCAGGAACCTGCCGAACTCGGGCGGGTCCTCGTGCCCGAACTCGGTGCGCACCTCCAG
GACGACCACCTCGGACTCGGTCTCGCCCAGGAACCTGGTCACGTCGTCCAGCACCACGTC
GACGGGGTACGTGGCCAGGACGCCGTGGCATACGCGGCGCCCCTTCTGGACGCGCACGTC
GAGGACGCGCGCGCCCAGCGCCAGCTGCTCGTACACGGACAGCGACTGGCACTGCGCGAA
GGGGCGGGTCACGAACGGCACGCCGATCCGGTCGGTGGCCGAGTCGTGCGTGCCGGGCCA
CACCACCTGGTGCACGCGCAGCCTGCCGGCGCCCAGCTCCGCCATCCACCGCTTCCGGTC
CGCCGGCCGGTGCTCAGACCCCGGGAACGTGTCGCCCGACGACGACAGCCGCGTCGCCAG
CGCCCGCTTCTCGGCGGCCACCAGCTTCCGCCGGTCCACCTGCTTCGAGAAGAAGGCGCC
CATGGCTTCGTCCACCGGGTTGGTGGCTGCCGTTGTTGCCAGCGCTGCTGCTATTGGGGG
GCAGCCATGGATGGATAAATAAAGGGTCCTGTGCCTCGAGCTCTGACCTGGACCTGGACG
TCGAGATTGATTGATAGCTGCTAGCTAGCAACACAAACAAGGAAGAAAAATATCAATGCG
TGTGATTAGCCAACAACATGCATGCTCGGGCGCTCGGCTGATCGAGCCCTAGCGGTGAGG
AGGAAGGAAGGGACGGACGGCGTGTTCTTGTCACCTCCGCTGCGGTTTCTCCCAAAAAGA
CTTCGGTTTCCTTGGATTGGAATTGGATGCTACGATTGGCGTTATGGTGTT
>Z27kG1_10686
CCCAAATACTTCGGCGCGGGCTGTTGCAGCCACCGCGGATCCAACTGGGGTTGTTGTCGC
GCCCGTCCATAAAACCCTGGCCGCGGGATTGCCTCACCCTCCTACGCACCTCAACCAATC
GGAAGCACCCTGGATTGGAGAGAAACCAAAGGGGGGACTGCCTAGATTATTGCCACCGCT
TCGCGCACACATCCCGTCTGTGTCGTGCTCGGCCTTCGGGGGTCGTTGTGGGGGTTCGCC
GGGGTACACCGGAGACAGTCGGGGCCTCTTCGCGCCGGGAACACCACTTGGGGCTTCGGA
ATTACTCGTCAAACCTCCGCTCCGCCGCAAGACCACCCTATGCCATAGACTGAGGTCTGC
TCATCCCAAACCTCTGGTTACGAGTCACTTGAAGAGCAAGTTGGTACCTAGGAATCTCGA
GCCTAAGGTAAGTTGTGCCCTTGATCACTTTTCTTTACATAATAATGTTCATGTTAATCA
CTGTGACATGCTCAGCTCAATTTGATGGGACCCAATAGGTTTCCCTAGCGTTGTTTATCC
CTTACCTTGCAAACAGAAGCACCATTGGGTAGTTTTGCTATTGCTCTACTTGGTTTTGGT
AAATTAATGTTATATTATGATCATGTTCCAGTTATACTGTTGTTTTAATTATTGTTTATG
ACAATATCATTATGTTAATTGGAACATGGAGCGACCACCCTGGAAAAAGAGTGCTACCAC
AAGGGTGGTATGGGACGCCCTTGGCTAACTAATTAGGAAAGCTAGTGGAAGACTACCTTA
CCTGAAAAGGCAACACAAAAAGGGGTTAAATGATAACACCCTTCGTCCTTCGAAGCATTA
TTTCCCTGAGGATATAACGATCTTCGGACGAAGGTCATGAAGGACATACCTTCATCATCA
CAACATGTATTAATGAAAGACGAAGCATATGAAACATGAGAAACAACATAGATAATTATA
TAACATCATCCATGTTGGGGGCCTTCGTCCTCCGAAGGTCCTCAAAAACATAATTTAACA
ATGTCTTCCAAGTATGGTTTATGGACAGGTATCTTCAGATTAATGATAAAAGCATACACG
ATGAGGAGCTTGGTCGTGACGAAGGTTGTCGTCGCTCCGAAGCTGTGCGAAAGGGAGCTT
CGGCTAAATCACAGAAAAGGGAACCGACTTAAAAGGGAAAAGGTTGTTCAGTCCTCATAG
ATTTTTTTATAAGCCAATAGTAAATGTAAAGGGCATAATTGTAATTTCTCATAGGTTGTG
TCTTGTGCCTATAAATAGATGAACAGTACCCCTGTACTGTTCATGCTGACTGGTACTTGC
TTTTGCATCACGCTTGTACTTTTTGTCTTCTGTTAAGCCGAGGTACTTTTGTAATTCAAT
ATTGTTTCTGTC
>Z27kG1_20079
GAGAGAGGACACGGCTGGCGGAGGTGCCGCCATGGGGGATTTCTGTACGACGGCGTCAGG
TCCTCGGTGGTCAGTCGCGGGGGATCGCCAGGTCGTGTGGGAGCTTCAGGGGTCATTGAT
ACGGTGTGGGAGGCCTTGACCCTATGGCGATTTCACGCCGGAGTCGCCACAACCTCGCGG
ATCCGTAACCTAGCGTCGAGGGCTTCCCTACCGAGATAATCTGAGCGTGAGGACACGTGT
CATCTGAAGAGCAAGTTGGTACCTGGAATCTCAAGTCCCAGGCAAGTTGTGCCCTTGATC
ACTTCTTTTACCCACTCATGTTCTAATTAATCATAATGATCTGCATAGGTTAATTTGATG
GGACCTAATAGGTTACCCTAGTTTGTCTATCTTTATGCCTTGTTTACCACTAAACTTTCT
GGGTAGTACTTGCTAGTGCTATATGTGGATTTGGGCATTGAGATACATATTATTCATACT
TTTGTTATCAGTTGCTATTTACTGTTCATGATAAGATCATTATGTTAATTGGAACATGGA
GAACCACCCGGGAAAACAGTGCTACCACAAGGGTTTAATGGGACGCCCTTGGCCGATTAA
TTAGGAAAGCTAGTGGAAGACTACCTTACCCGAAAGGGGCAAGGGCAGTAGGGGAGTGGT
CAGTGTAGGGAGGCCCTCGGGAGGATTTTGCTGCGATGGCGGTCCTGCAAGGGATTCCTG
CATTGGAGCTCCCTATAAACTGTAGCGGGTTTTCTGAAGCTAGTGGAACTTTGTAAAGGC
CTCGTAGTGTTACCCTGCCTCGCCTCCTCGGTAGAGGTGTATGGGAAGTCGCGATCCCTT
CGCAGATGGGTAACATGACTTGTGGGTAAAGATGCGCAACCTCTGCAGAGTGTAAAACTG
GTATACTAGCCGTGCTCACGGTCATGAGCAGCTCGGACACTCACATGATTAATCTATGGA
ACTTAAATTCAATTTGTCATATGCATTGCATCGCAGGAGATGTTGTTACTTCTGATCTAC
TATTTAATTGGGTTGGTATTTACTTATACTTAGTAATGGCTAATAAAATTTTGACCAACT
TTAAAAGCAATGCTCAGCTTCAGCCATCCTCTTTGGTAAGCCTTACACTTCACATGAGCT
CCCACCTTTGGCGAGTTCATACACATTATTCCCCACAACTTGTTGAGCGATGAACGTATG
TGAGCTCACTCTTGCTGTCTCACACCCCCACAGGTCAAGAACAGGTACCGCAGGATGAGG
CGCTTGGAGGATGCTGCGATGTGTTCGTGAGAGGTCTAGGCCGTCGTCTCCCAGTCAACT
TTGGGTTGCTGGACCGTTGTCTCCTTATAATGTAATTATTTATTTTGTATAGAACTCCTG
TTATATATAAAGATGTGACATTCGATCCTGTGCC
>Z27kG1_16155
CCGCGTCAGAATCAGCCTGACGAAGAACATGCATACGGCCTGACGAAAGTCCTCCTCCAC
CACACCTCGAACGCCCTCTGCAAATTCGGGCAATCGTCGCCGAGCTTCAAGAACCTGCCG
AACCACGCCAGCAGCAAGGACCTCTGGTCCTCCAGCGGCAGCGTCAGGATCGTCTGCCCG
ATGCCGTCCTCCACGAGCCTCCTGTCGAACGCCGCCGGCCGGGATCCGCCGGCGCGCTGC
AGCCACGCGTAGTCGTCGATGAGCGGCTGCAGCCAGACCTGGAGGAGCCGCAGGCGGGCG
TCCCTAGGCGGGAGCATCTCCCCTCTCCCGACGCCGACGAACAGGCGCGCCGTGACGCGG
CTCACAGCGTGGCGGGACGCCGCCGGCGCTCCGGCGTGCGACGCGGCCAGCTCGGCCTGG
CCCGACCACAGCGCCACGAAGCCGTCGCAGGCGCGCTGGCTCGCCACCAGCATCTCCACC
AGCCACACGAGGTTGTCGGCCTCCAGCGCGATCCGCCGCGCGACGGCGGCGGAGTACGCC
GGCTCGGACGAAGCTTCCGCGAGCAGCCGCCGGAGCCGGTCCAGGCAGCCCCGGCACGAG
CCGTACAACGTCTCGGAAGAGGAGATGCCCGGTGTTGGTGGTGATCCGTCGGCGCCGCCG
CCGACGTGGCCGCGAGTGCTGTCTTTCAGGAGGCTCAAGACCAGGGCTTTCGTCTCGCGC
CGGCCCCGCTCGTCGGTGCTCGCCAGCACCATCTCCGTTATGTGCGCGAACGTGTCGGCG
GGCGGTCTCAGACAGCCGGAGTCGGAGGAGGCGACCCTCCTCAGCAGCGGGCTGACTCCG
GCGCCGTCCGTGCACTGGAGACGGCGGACCGAGGACACGACGCGGCGCTCCTCCTCCTCC
CCGGCCCACGGGACGGCCTCCAGGTAGTCGAGGCAGGACCTGACGCAGGCGGGGAAGCCG
AGCGCGTCGGCGGCCTTCATGACGCGGAGCACGCGCGGGACGCTCTGCTTGAGCAGCCGG
TGCTTGTTGGCCCCGTCGTCGCAGTACATGAGGCCGACCGTCTCCACGTAGATCTCCGCG
TCCTCGCAGTCGTGGATCTCCACGCAGGGCTGGCCGTCGGCGGCGAGGCGCCGCGCGAAG
AAGGCGCTGCTCTGGGCGAGCACGTCCCTGTGCACGCTCATGCTGACCGCGACGCCCTCC
TTCCCGTACAGCACCACCGTCAGGTCGCTGGTCTCCGGCCGCCCGAACCCGACGCAGACC
TTGTGCTGTGGTGGCGTGGCCGGCGCCGGAGCC
>Z27kG1_02255
CTGGCTCTCTCTCACATGCCTGCCTACTACTCCCTCAAGCAAGCAAGCAAGCAAGCTGCA
AGAGGTCAGGAGGAGCCGTGACTGTGAGTGAGCGGCGTCTGGTGTGAACTGTGAAGTGAG
GACTTGTTGGAGGAGGACGGAGCGCGGAGGGTCATGGCATGGTGATGGACCTGCTGCTCC
CCCTCACTTTGCCCCTAGGTACCGTACAGGCGTGCGCGCGGGCATCAGTCACCACCCCTT
CCTAACTCCCACCAAATCTCTCTCCCCTGCTTTCCGCTTTCTCCCACTGTCTCTCTCTCT
CTTGATTTTTTTATCTGTCTTCTAGCTCCAGATTTCAAAAAATTATTATCTCTTGTGAGC
AACTTATAGCTGACTACTAGCTGAGACTAAGGCCCTGTTCCAATCTCGTGAGATAAACTT
TAGCAGCTTTTTTTTAGCTACTTTTAGCCATTTGTAGTCTAAACAGGAGAGCTAATGGTG
GCAATTGAAACTAAACTTTAGCACTTCAACTCATATAGCTAAAGTTTAGCAGGAAGCTAA
AGTTTATCCCGTGAGATTGAAACGGGACCTAAAAGGGTGCGGTTTCTGGCTTAACTTCCA
TGTTACCGCTAGTGCTCTAGGCAGCCTTAGCTAGCCTCGCAGTCCTGGGAGGAGGAGAAG
GACAAGGTCTCTGATCAGCTCCAGCTTGTCTGGTCAAAGCTGAGGAGCCTGCTTGGGCTG
CCTGTGAGTCCAAGCTCGACAGGACCACTGCCACTGTGAAGCACAGCGGCAGCGGCGACG
AGACGAGGACGCGGAAGCTGCCAAGCGGATAGATCTACGCAAAATGGAGACCAAGGACGT
GTCGCCGCTTGCCGCCGCCGCCGCGGCGCCCGTGCTTGCACCGGCCTCTCAGCAGCAGCA
GCAGCAGCCGCCCCAGCCGCAGCAGCACCACCACCAGCCACCGCAGCCGCAGCATCAGCA
CCAGCACCAGCCGCCGCCGCCGCCGTTCCCGCAGCAGGCGGCCCCGGCGGCGGCCTCGTC
GCCCGCCGCGTCCATGCCCGGCGGCATGCGCCTCTCGTTCGACCATATGCCCGGGAAGGC
GCCCGGGGAGCAGCACCACCACCACCACCACGCGGCGCCGCCCATGCTGTACGCGGCGCC
ACCGCAGGGCGCGGGTGCGCCGGGGGGCAGTGTGCTCGGCATGGGCGAACTGATGCGCAA
GAAGCGCG
>Z27kG1_17301
CACGCGCACATGTGACATGCCCCATGGTCATCGCCGCTCCAGGCATCCTCCCGTGGCCTC
ACCTCCCTCTCCCTTCCTCCTCCCACCCGTCTGACGCCTCTGACGCCGCCGCAGCAGCAA
CAGACGCCAACACCTCCGCGTATGACATCCAGATCTTCGAGCCCACCTCCATCGAGGAGC
GTCGTCGCCTCCTGATCCAGCGGCGTCGCCTCCGACTCGCCGCCTCCCATGCCTCGCGGC
TCACCGTTGCCTCGCGCGTCTCCTCCAAACTCATCAGCACCACTGCCTCCTGCTCCAGCG
GCGTCGCATCCGATCTGCCGCCTCCCCTCCTCATGGCTCGTCGTTGCCTCCCGCCTCTTC
CCCAACCTCGCCCTTGCCGCCCTTGGAGGATCCCAAATCCGACGACGAGCTCAGTAGGCC
CACGCAGACGCGGATGTGCTATGAACTTCAGACAACATATTCCTACCGAGAAGTATGAAA
AGTACACTTCAGAGCATGTCAAGGTCCTCACGAAAGCTTCCTATCAAGTGGTTGTTTGCA
AGATTGACGAGTTGTAGGCACCAAATATATCGAGTCCTTGCTATCAACATATGAGCATAT
TATTGTCAAAGTAGGCAACATCTCATTTAACAGACAACTCTCCGCTCTATCATTCTCTCA
AGGCTGATGTGCATTTCTGATATATTGAGCTCAAGCGTCAGATTCTGTATCGATGGCAAT
GGGTTCCAGAACAGTACACAAGGCAATTTCAAGACGGTTATTCAATTGCTCAAATAGTTC
AGCGAAAGAAGGCTCATGTGCTGCTTCGAAAATCAGTTCTAAGAAGGCAACCAGGGACAA
CAAACCTGATAAGGGAAGAAACATGTTCTGGATAAATATTGGCCTTTGTTTCAAGACTCC
AAGCCCGCCACCATCCAGGGATCAATCCTCACCACGAGGACCAGGGGTGATGCCAACAAG
GTGTACGTGAACCTTTCCTGGGGTGTTGATAATTTAGCTCTCGCAAACCTGTTCACTGAG
CAAGGACCATCTATGACAGTGAGAACAAGTCAAGAGGGTTTGATTTTTTGTCATGTATGG
TTCCACAGAAGAGCCTGAGAATGCATTATCGAATCTCAATGGAGCTATGAGTTCTGAAAC
CCTTTTTTCTTCCCCTTGCTGCTCGCGGCATAGCATTTGGAAATTGAAGTACAATTTGTC
TTTCAGGATATACTGAATTGATTTATCATTGTCCTGCAGGACTTGGATGATAGATCCGTG
TTACGATACCAGCATCAAAGCCGCCTAGAAGCAATACTGAACTTTCACTTGAGATGTGAG
TAGTTGTTGTTGGGGGCCTTCGTCCTCCGAAGGTCCTCAAAAACATGATTTGACAATGTT
TTCCAAGTGGATTATGTGAACAGGTACCTTCGGACTCAGAATTACGAACATGAAGTGCGG
TCAGGACGAAGCCTGAACCAGACGAAGGACGGGCTGATTACCAAGCTCCACGAAGGATGG
TGCACAGCCGAAGCTGTGCGCAGGGAAGCTTCGTCGTGATAGCAGAGAGGGGAACCGACC
TAAAGATAAAAAGACTACGTGGGCCTTGTCAGATTTCCATAAGTCATTGACAAATGTAAT
GGACATAAATGTAATTTTACGTGGGCTGCGTCCCGCGTCTATAAATAGATGAACAGTACT
CTCGTACTGTTCACG
>Z27kG1_08827
CGCCCTCCCGCTCGCTGCAGTGCACTCTAGCTTGCTTCTTGCGTGCTCAGCTCGCTCTTC
CCCTCATTTCTGTTGCCTGCTAGAGCTCCTCCAGTGGTCCCTTGCTCACCGACGTCGAGG
ATCGCCGCGGTCGTCCTCTGCGTCGTCTGATCCCGTCACCACGTAGTAGTTGCAGATTGT
CACGTCATCACCGACACAGTTCAGCTCACCAAAATCCAACGCCGTCGCACCGTCGCTCCA
GGGACCCCTGGCGAAGCCCGCCAGCCACTTCGTCGAAGCAATTCCTTGCACAGTTCGCCG
TCGTGAAGCTCGTTGCTGGACCGTCTGCATCCGTACGCTGTTCGCCATCCGTGGAGCCTC
GCCGGAGTTCGCGCCTCGCCTCACCGCGATCAAATCCCTCAATTCACCACAAGTGGTTGA
TCTAGTAGTTAAGAATCAAGATCTATTCCTATCCGTGGAGAACCTCAAGTTTTCAATAAG
CAAGGCAAGTGGACTTCTCCCTCTGCATACTCTGTTTGATCCCAAACAATACATTTAATA
AAGTTTATTCTTTTGGATATATATGCATAATTTGACGGGTTACCTATTTAGATAACCTTT
CCAACCTTATTCCTTGATCAAACCTGGGAATTATACTTTACCTTCGTAGCTATGCTATTG
CTACAACTTAACTTTATGCAGTCACTCCCGCTTATGATATTAATGTTCCAAAATGGTAAG
TTTACATTATTGTTGTTAACCCGATGGTTAAACAAGATTATTGCATATTAATTGGAACAT
GGAGTGACCACCCGGGAAAACAGTGCTACCATGAGGACTATCATGGCTCTGGTCTTGGCT
AAATAACTAGGGAAGTCTTATGTTGGGTGCTGGTCATGGTTGACAGGAACGGGGGCACCT
GGCAAGCTCTTATAGTTCCGGCTCAGGCAGATTGGATACGGGCATAGTTCCCAAAGCTTT
ACCCTGCAGTCTGGGCTATAAGTTGGTTACGTTAGGTGTGCCTTATGCAGTTTGACCATT
TCCAGCATTTGCGTAATGAGGACTCTAGGGAGAAGCCTCGTAGTGAGACCCTGGCCATTC
ACCTCGGAAGTGAATACGGGTCTAGCTAACCCGGGCAAGAAGGGAATCGCGACTCATGGG
TAAAGATGTGCCACCTCTGCAGAGTGTAAAACTGATATATCAGCCGTGCTCACGGTTATG
AGCAGCCTGGACTCCTCACATGATAACTGAACTTAAAGATGGAAATAAATCGAGATCCGA
TGATCTGCCAATGGTTTGCTTAAGTGGTTTCACTTAAGTGTTGTTGATATATTCTTATAC
CTTTGTTTAATGGGAATACTTGTGATTCACACTTATTAGTAAGACAGGTGTTGTTAATAA
AATGTTGACCAACTAAAATGCTTACTGCTGAACCTTAGCCTCACCTTGTTACCTTGCGTT
AGTTTTTCCCCCACTTGCTGAGCCCCGACCATAAGTGAGCTCACCCTTGCTTAATTTTGA
TCAGAAGTTGCAGATGAAGTTATGATGCTGGTCTCCATGGATGCTAGTCTAGTGATACCC
CCGGTCATCTTCCTGTGGATGGATGTCCTTGTTTCGCTGTACTTTGATGGATAAAGGTTA
AGACATTATGTCTGTTCAAAGTGTAATATGTTAATATAATCGTTATTTACGCTTT
>Z27kG1_18668
GACGTCATCCTCCTCTGGGCGACACGGGCGGCTCCCCATCGACCGCACCCACCGCCGCCG
GTCTTCACCCCCGCCGTCGCCGGAGCAGCTCGCCGGAAGTTCGACGAGCAGCGAGGAGGG
CGGCGGCGGGACTGCTCTCTCACTCATTTCCCTCCCTTCTTCCACCCACTCCACTCCTCC
CTCTTCCTGGAGGTGGCCGGCGACCTGATCCGCCGCTGGGAAGGCCGGATCGGCGGGCTG
ACTGGCCGGATCTAGGGGCTGGTCGCCGTCCGCCGCTCCTCCCTGCTGGCATGGGCAGGT
GGCCTTGTGGCCGCAACCATGGTGGCTCGTGCGGCTAGCCCGTGGCGGTAGTGCCCGCGC
TCGCGTGGCCATGGCCGTGGCTGGCCGGCGACGTTGGCGCCCACGCACGCGGCCGGCCCG
CTGCGGCGGCGGCGTGGCTCGCTTGTGCTTGTAGCGTGGTGCTTGGATCGGGGGCGTTGG
TGGATCTGCGGCTGCCAGCGGTGCCTTCTGCAGGTGGTGGGTCATGGTCGTGGGGCTGGG
GGCCGGATCTTGAGCCTCTCCGGCTAGATTTACCTCTCCGCCTCTCGTTTCGGCCTGTGG
TGTGGGCAGGGCCGGCTGGCTCCGTGCGTTGCGGCGTGTGGTGGGAGGTCCTGCGACGAA
AGCCATGCTCGCTTGCAGGCGGACAGCGGTGACGCCCGCGGGCGCCACCCCTACCCTATC
GAGGGTGCCGTCTTTGGACCTCTCGCCCCATGCGGGAACCCTCGCCTTGGCCTTCTTAGG
TCTCTCGCTGGTGCTCGACCGGCGTTGGGGCTCTGAGGGTTGGGGCTGGTGGGTTGGTGC
GTCGGTGGACGGCAGAAGGTGACAACACGCGATGGCTTGGCGGGGTGACATCGGCGTGGC
TGACCTTTCAGCTTTCTTCTTGGTGCTGGCGATCTACACTGCTCTGCTAGGTCTTCAGAG
GAAACTTTGCTTGGTTTGTACCAGGCGGGCGGCGACGACTTTTCGACGTCGTTTCTCCTT
CTTGAAGGTGCGGCCCAGAAGACCTGCAGTTTGTGTGTTCGTTCGTGTTGTGGAGGCTCT
TCGTCGCTCCGCTTGGCTCAATGGTGTCCGTGTTGTGGAGGCTCTTCGTCACTCCGCTTG
GCTCGATGGTGTCCGGGCCTTTGTCGCCTTAGGCGTCTGCTCGCTCCCGGAGTTCGACGT
TGTGGATCTTTGCTCGTGGTGAAGAATCGGAGCTGCCTCGTGTGGGTGTGTTGAGGCTTG
GCAACGATGGCGCGCCGCGGTCTTATTCCTTGCGTCGGTGTCTGAATGTAAGCGTCGTCG
AGTTGCTTTGGCAGTGTGCGGCTCGTCTTGGGAAGTCGGAGCTGCTCGTCTCTTGTGTTT
GAGTTTGGCAACGATGACTCTAGATGTGTTTGTGTGTGGGGACTGTCATTGTCTAAGTTG
TTTGTTAGGTCGTTCGCCGGTTTTTCTACTGTGCGTTCTGTGTAGGTTTTAGGCCCGATT
TTCCAAAAAACTGGGTCAATTCC
>Z27kG1_14622
CCCACACCACACACCACACACCAGCCTAGTCGAGAAGAAAGAAACCTCCGGTCTCTGGGT
CAGGTTCTCGCCGAGCACGCGATTTCACCCGTCCTTTCGGTTCAGGTAACCTCCTCCCGC
GTCTTGGTCTGGATTCTGATTCCCACCTGCTGCTGTTATTGGCTTCTGTTCCCCCGAGTT
TGTTTGATCTGATAGGTTGCTGTGTGCTCGCTGCGACCGGTTTGCGATCTCTGACCATGC
TTTGCTTTCGTTTTCTTTTCTTTTCATCTCGTCAGATCTTGTTTCGGATTCGACAGGCGA
GGGTGGGAGTTATAGAGGAGAGCCGGACATTTCGGCGCGGTATGTCTCTTGGCTCTCTCA
GTTTTTATCTGGTGTTTCTTGTTTCCGCGATTACGTGGGCTGCGCTAGTCAAGAACTTCT
GTAGGAATCTTGGATGGATCGGTTGTGGCCTGCAGGTTCTGAGGTGGCAGCTGACATGGA
TCGCTGCAGAAGATTAAGATTACACCAGAACCATATATTTCTCCGTTCCAAGTCTTAGCC
TTCGTTGCATCTTCCGTGTTCTTCTTCTTCTTCCTGTCTAGATGTGTGATTAGCCGTCAG
CCCGTTAGTCGTTAACTTTTTTGTTCATGCATTATTATTATTTTTGAATATTCCTTGGCT
ACCTGGGACCCGCATGTTTCTTATCACTGGCTGATGATTTCATATAAGACAAAATACTTC
GCGCTGGTCCTGGTCGTCGTTCCCCAATCAGCTCGCATATGAGTACGTAACTGGTTTATG
CAACGAACAATACTGGGCTCACGCTCAAAACGGCCCCATATGGCATTTCAAATAGGGTTT
TTTAATTTGATGCCCTTAGTTTTGGTGGTGTGCTCATCTATACCCTTAGTCGTGTTTTTT
GCTCGGATGTGCCAATATGCATCTGAACTTGTCATTTTTTTACAACAACTTGCGCAGTTA
TGCTGCCCAAGAGCAAGAGGGTGGGCGACGACGAGAATGGTAGATGGAAATGGATGAAGT
GTTTATAATGTACTCATCCAGATTGCAATTTAGCTCAGTCAGACTCTGGTTTTGAGATGG
CCTTGCAGTTGTAGGCATAGAAGATGAACACGTCCATGCTTCTCAGAGGCTGCAATATCT
GTATGCGTACATTATAAACGTCTCTATATATCCATCTGCTTATTTGGTAGTGCTGTCCAT
GCTAACACAAGACAGCAGATATATGCCACTATATGCTAGTGCAATGAACTCCCAAAGTGT
CTTTCAAAAGTAACCAGTTTATCATCTGGGAAAGAGTACCTTAGCCTT
>Z27kG1_11897
CGCCCTTATCCTGCAACCATCAGCGGCGAGCAGAGTGGGAGGAGGCCTTGCCAGGGCCAT
CGCAGATCCAGGTAACGGTGACGGTGACGGCGGCATTCCACAGCTGCCGCCGCAGCCAAG
GGAGTGCCGGCCATGGCTGGCGCGGATGATGCCGTGCGCGGGCTTCCTCACCAATAACTC
CACCGTGTACGCGCCCGACGCCACCTGCTGCGACGGCTTCGGCTCCATGTTCACGTTGGA
CACGGTCACCTGCCTGTGCCACGTCGTGGACGGCGACATCGGCAAGCTTCTGCCGGCGCC
GATGAGTCGCATGCGCATGGTGGAGCTCTTCTCGGTGTGTGGCCACGCTGGACGTGTCGA
TCTACTTGCCGCGGCCTGCAGCCTAATGGATGGAGTGCCGCCGATAGACCTTCCGAGTCC
CTCACCGTTGATGCCATCGCCATCAGCTCGGTGCATAAAGTTCACATATTCATATAAGGA
AAATGACCCTTGGGAAAATTCTAAAAGAATGGAGCAAAATAGATTTGTACCAGCCTGTGG
CGCACCGGACTGTCTCGTGTGCACCGAACAGTGTCCGGTGCCTAGGCTGGCGTGCCCAGC
GAACTGGCCACTCTCGGGAAAACGAAGCACTCCTCGACTAAAATTCACCGGACTATCCGG
TAAGCCCACGAAACAACGGTCAACATCGCCAATGGTCGACTGCGGTCGACAGCACCGCAG
TCTGAAGCGTCAGAAGGTCAGAGACAGTCTGCGATGTCGGGTCGCACCGGACTGTCTGGT
GTGCCACTGGACTGTCCGGTGCACCACAAGGACAGACGACTTCAACGGTCAACAGCTCCA
AACCCCAACGGTCGGCTGGCGTGGCACGCACCGGACAATGAACAGTGCTATGTATGGTGT
GTCCATCGACAGAGAAGTCAGCCAACGGCTAGAATAGTGGTTGGTGCTATAAATACCCCC
CAACCACCACCATTCAAGTTATCCAAGCTTTCCACTCTCTACATTCAATACAAGAGCAAA
GAATACACTCCAAAGACACATTCAAAGCCTTAAATCCTCTCCAAGTGCCATAATGAAGTC
AAGTGATCAAAAGTGTTTAGTGACTTGAGAGATGGTGGTTTGTGTTTCAATTGTTTCTCT
TGTTGCTTGGTTGCTTTCTTCATCTCTCTCTAAACTTTCTAAGTGATTTGTAAAGCTAGC
AAGAGACACCTAATTGTGTGGTCTTTGTGACCCGTGAGATTAAGAAAAAGCATTCAACCG
GTCTAGGTGACCGATTGAGAG
>Z27kG1_13757
CCGCCGGAGCTGAGAACGGCGGGTGCAAGTGCGGCGCCAGCTGCACCTGCGACCCCTGCA
CCTGCAAGTGAGGATGACCGGGTGCAGCATGCAGGCCGTGACGATGGAGGAAGTAGCTAG
ATCGGAAGGACACCCTTCAGTATCTCTAGCTAAGGCCCTGTTTCAATCTCGCGAGATAAA
CTTTAGCAGCTTTTTTTTAGCTACTTTTAGCCATTTGTAATCTAAACAGGAGAGCTAATG
GTGATAATTGAAACTAAACTTTAGCACTTCAATTCATATAGCTAAAGTTTAGTAGGAAGC
TAAAGTTTATCCCGTGAGATTGAAACGGGGCCTAAATCAAGCTCTGCAGTATGTTGTAGC
AGTGTCGTCTGTGTTTGCCGCCATGCGCGCGTAGCTAGCTAGTGGTGGTGGTAAACGAAT
AATTGTCCTGTTCTTCCTCCTCCTCGGCCCCTGCCAGTGTTGCGTCGTGTGGGCCGGCCG
GGTGCATGCACAGCACCAGGCCATGCCCGCTGCTCTGTGCGCACTTTTTTTTTTCCTTCG
TGCTGTGTCTCCATTTTCCATCTATATGCATCCGATTTGTGACGTCGTCAGTAC
>Z27kG1_14388
CAGTTATATCAAAAGAAATCTGCTCGTCGTGGAGCTCCCACGCGCGCAGCTCCCTCCTGC
CCTCTGTCCATCCATGGCCGCACGCTGCTCGGCTCTCACGCCGTTGATTTGGAGCGCCAG
TGCGAGCCCTTCTCTGGTCCTCATCTCCTCAGCCGCTCGGCCTCTGCTTCTCCCATGGTC
GTCGCGCCCTCTGCTCCTCCTAGCCCGTCGAGTCCCTCCCCATCCGTGAGCTCGCCCTGC
TCCCCGGCCTCCCTCATCTTCCTCAGGTCCAGCCGTTACATCATTGGTCACGCTCGGGTT
TTCCTCTCTTCGCCTCGGCGTCCTTGTCCAAGCGCCTTGCCTCTCCTATCTCTGTCTTGC
ACTTCGTCGCCTCAACGCGCTCGCATCCCTTGGGGCCGTTTTGCCTCCGCGAGACGCCAG
CAGCGAGCTGAGTTTGGTTTCGCCGGGTTGCTCGGATTTTGGGTCCGATCCGGTCTTAGG
CGTTCGCCATGGCGTCTGGCTCCTCCCCTCTGTTGTCTCCCTCCTCAGGCACCAGCCGTG
TCGACCTCCCTGCTCGCTGTTCTCAAGCTCGCTCCGGCCGTGAGTGCCGTCGAGCCCGTC
GAACCCCGTCCTCCCTTGCTCGACCTTGTCCTCGCCCTTCTGGTGGCCACTGTCAGCATG
GTGCTTGACTGTGCTCCACTATCGTCGCTGCTGCGTGCCTCATTGTGTGCTCGTCGGGGG
TGCTGTCTGTTGCGCCTCTGCACCCGCCCTTATCGCTAGTGCCAACTCCGGCCGTCGCAA
CATCTACTCCATCCCGGCACCCTGCACTAGTGCTCGACAAAAATACCAAACAAGTCATCA
TGCCATTGTCTTCGTCGAATGGAAATCGTTGTGCTGACACATCGATGTCGTTGATCGCCA
TCCTCGTCCACGCCAAGTCCGTGTAACTCGTCGCCACACCCTGTAGCCGCTTCCACGATG
TTGCGTGGGGACTTTTTTGCGTCACATGTGCTTCCACTCGTCATGCTAAATCCATCTGCT
TCCATTTATGTCGACAGCAAGCCGTGAAGATGCTCTTGTGCTAGCCACGCGCCACCTGCT
CGACCAAACTGAATCCCCGGAGTATCTGGTCAAGAATTGAGATTGTGTGCATCGCTCGCC
AGGTGTGTGTGGTCAAAGACGTCAACCGAAAACCATCGTCGTTCCTCTGACTATCGCGTC
AAATTGGTCATGGTAAGCCAATTTGTTATTGGTGTTAGTTGGATTGATGAATGGTCTAAC
TTGGTATATTAATCGTGATGATACTGTGGTGAGCCGAATGGCTATTTCAGTTATTGGTTC
GATGATAGGGTTTGTTAGATATACTAATTATATCGGTCTTCTTGCCTTAAGCTTATGGGT
GTCGTGGTTGTAGGTATTGTTGGGGGCCTTCGTCCTCCGAAGGTCCTCAAAAACGTAATT
TAACAGTGTTTGCCAAGCATGGTTTATAAACAGGTACCTTCGGATTCAGCATTAAATGCA
TATACGATGAAGAGGACATGATCGTGACGAAGGTTGCTGCTACTTTGAAGCTATGCACAA
AGGAACTTTGACTCAATCACGGGAAAATGAACCGACTTAAAGGGGAAAAGGCTATCTAGT
CCTCATAGATTTTTCTATAAGCCAATAGTAAATGTAAAGGGCATGACTGTAATTTCTCAT
AGGCTGTGTCCTGTGCCTATAAATAGGTGAACAGTACCCACGTACTGTTCATGCTGACTT
GTGCTTGCTTTTGCATCACGCTTGTACTTTTCTGCCTTCTATCAAGTCGAAGGTACTTTT
GTAATTTAATATTGTATCTGCTTTTCCATGATTATATATGATAAGAATATGTTGATAATG
TTATATGA
>Z27kG1_11592
TATTTATGTCATCAATGGATGAGAAATAAAGTAGGCAAGAATTAGAAGGGAAAAACCCTC
CTCTTACTTGGCCGGGGGCCTGAGAAACCTTCCTCTTACTCGGCCGTGGGCAGAGGCCCT
CGGCCGACGTTCCTGCCCATCGATACCCTTCTCCAATCCCTCACTGATCTAACTATCATA
ACGTCTAGAATTCGGAGCCAAATTTTTTCCCATCGCCCTTCCACTGCGTCTGTTCTGCGC
TGCTCGCCCGCAACGCGCAGCCGCCACCACATCTCCGCCGCGCGTCTGCCACATCTACGC
CGTCGCTCACCGCCACACCTCAACCAGCGCGCGTACAACCGACCCTCCAGCGCTGAAGCG
CGATCCCTCGCACGCAGCACCCCCCGCCAGGACACTTCCACGCCGGAGGCCTCGTCGCTC
TGGGTTCGCCGCCGCCGCCTCCACCTCCACGCCGGCAGGTTGCGTCACCTCCGTGCTGCC
GGGACGCGTCTGCCCCGCGACGCCGGGACGCCACCTCCGCATCACGTTGTGGGCACCACC
GCGGGTTGCCTAGGCCTGACCGGACCCGATGTCGAGCGGTAGTGGCTCGTTCGGGCGCGC
AGTCCCGGGGTACGCGTCGGAAGACCCGTCGCTGCCCAAGCCGTGGCGCGGCCTCGTCGA
TGGCATCACCGGCTACCTCTACTACTGGAACCCCGACACCAACGTCATGCAGTACGAGCG
GCCC
>Z27kG1_02052
CGAGGAGCGTCGTCGCCTCCTGATCCAGCGGCGTCGCCTCCGACTCGCCGCCTCCCATGC
CTCGCGGCTCACCGTTGCCTCGCGCGTCTCCTCCAAACTCATCAGCACCACTGCCTCCTG
CTCCAGCGGCGTCGCATCCGATCTGCCGCCTCCCCTCCTCATGGCTCGTCGTTGCCTCCC
GCCTCTTCCCCAACCTCGCCCTTGCCGCCCTTGGAGGATCCCAAATCCGACGACGAGCTC
AGTAGGCCCACGCAGACGCGGATGTGCTATGAACTTCAGACAACATATTCCTACCGAGAA
GTATGAAAAGTACACTTCAGAGCATGTCAAGGTCCTCACGAAAGCTTCCTATCAAGTGGT
TGTTTGCAAGATTGACGAGTTGTAGGCACCAAATATATCGAGTCCTTGCTATCAACATAT
GAGCATATTATTGTCAAAGTAGGCAACATCTCATTTAACAGACAACTCTCCGCTCTATCA
TTCTCTCAAGGCTGATGTGCATTTCTGATATATTGAGCTCAAGCGTCAGATTCTGTATCG
ATGGCAATGGGTTCCAGAACAGTACACAAGGCAATTTCAAGACGGTTATTCAATTGCTCA
AATAGTTCAGTAAGTGAGAACAAAGAAACTTCCTAAATGTATTAATATGGTATGATGAAT
AGTGTCTCACACATTGTGTTGTTGAGCTCTGGTCTCCATTTCCGTGCTGCTAGAATGTGA
TGTGAAGTATTCACCTTTTGACATGGATAAACATCTTCTCTCTGTTACATTTGCAGGCGA
AAGAAGGCTCATGTGCTGCTTCGAAAATCAGTTCTAAGAAGGCAACCAGGGACAACAAAC
CTGATAAGGGAAGAAACATGTTCTGGATAAATATTGGCCTTTGTTTCAAGACTCCAAGCC
CGCCACCATCCAGGGATCAATCCTCACCACGAGGACCAGGGGTGATGCCAACAAGGTGTA
CGTGAACCTTTCCTGGGGTGTTGATAATTTAGCTCTCGCAAACCTGTTCACTGAGCAAGG
ACCATCTATGACAGTGAGAACAAGTCAAGAGGGTTTGATTTTTTGTCATGTATGGTTCCA
CAGAAGAGCCTGAGAATGCATTATCGAATCTCAATGGAGCTATGAGTTCTGAAACCCTTT
TTTCTTCCCCTTGCTGCTCGCGGCATAGCATTTGGAAATTGAAGTACAATTTGTCTTTCA
GGATATACTGAATTGATTTATCATTGTCCTGCAGGACTTGGATGATAGATCCGTGTTACG
ATACCAGCATCAAAGCCGCCTAGAAGCAATACTGAACTTTCACTTGAGATGTGAGTAGTT
GTTGTTGGGGGCCTTCGTCCTCCGAAGGTCCTCAAAAACATGATTTGACAATGTTTTCCA
AGTGGATTATGTGAACAGGTACCTTCGGACTCAGAATTACGAACATGAAGTGCGGTCAGG
ACGAAGCCTGAACCAGACGAAGGACGGGCTGATTACCAAGCTCCACGAAGGATGGTGCAC
AGCCGAAGCTGTGCGCAGGGAAGCTTCGTCGTGATAGCAGAGAGGGGAACCGACCTAAAG
ATAAAAAGACTACGTGGGCCTTGTCAGATTTCCATAAGTCATTGACAAATGTAATGGACA
TAAATGTAATTTTACGTGGGCTGCGTCCCGCGTCTATAAATAGATGAACAGTACTCTCGT
ACTGTTCACGCGGACTTGGCATTTGCTTTTGCGTCACGCTTGTACTTTTTATCTTCTCTC
AGGACCGAAGGTACATTTGTAATTTGAAATCATTTCTATTTTTCCATGTTAATAAAATAG
AAATGATTCTATGATGATGCTT
>Z27kG1_23851
CCACTAGTCCCCTTCCCTTCCCTCGCCTACCTTCGCACGGGTGCTCTGCCCGTTCGACGG
CCACGCCGCGCCGCCCAGCTGCTCCGGCACCCGCCCTTCTTCGTCGAGCTCGGGATCAGC
ATCTCGCTTGTTCTGGGCTCCCCATTCGGCCTCTCCTCGCCCTAACTCTATTTTGCAGCA
TGAGACCAGCACAACAGCCCGAATCATAGGCTTGACGCAGAGACCCCATCTCATCTGCGC
TCCCGCGCGTGGCCTAACGCTAACGGAGCCAGAAGCAAAGGAGAGGATTCCACAAGCTTC
GAGTTGCCGAAACATTTTGTTAAATCTACTGCTTGTGTGGGATCATTAGTGCAAATCCGG
TGCTTGCGCGTGCAGGCTGTGCTACCCATGCGTCTTGGCTATTGTGAATAAAAGGGTTTA
GAGGGATGTCTTCAGAGGAGCTGAGGGCGAGCTTTTCAGATTTGGCGGTGGGTTCGCCAA
CCCAGACAGAGGGCAAAACGTATCCTTCAGGTGATTTGTCGTCTGAGGAGGTCATGCAAG
TCACTTGTTTCACAGAGGATCTTCATGATGTAGTACTTCACTTTCAGATAGTGAGGTTTT
CTAAACAGATCTATGTGTGGGTTGGATGCAACACAGCAAAGTTTGGCCATTTATACGCTG
CTGCAACCACTAGGCCGGATAACAGAGTGAGCGTGACCTCTGTACTAGGAGGAACATCTG
ATAACACCGGATCAACTTTTAGTACCAGAAAGGCTGCATCCTACATGTCCCAGTGTTGAA
GACCGGTCTGAACATTGTCCTAGCATGCAGCATCCCAAAAGACAGCCCCATTCTTGAGGC
AGCTGCGGAGAGGAAGCTGGTGGAGAAGCTGAAAGGTTTGGGCTACATTAAAACCGCAGC
TGTGAATGCTAACACTTCCACGGCACCATGATCCGTGGCATGATCTAGTGAGCTTTCGGT
CGACGTTCATCACTAGATGCATCATGATCATGAGCAGTTGTGATGTTTGGTGGGCTTGAT
TGGCTAACTGTTTCATCTGTTCTTTCGCGTGGTAAAAGTTATTATGAACATTTTGGTGTA
TGGAGTGTTTAAAAGCACTAGAGCTAATAGATAGTTGGCTAAAACTACTGGTGAATTTAG
CTAGTTAACTATTAGCTAACTTGCTAAAAATAGTTAATAGTTGAATTATTAACTAGTATG
TTTGGATGTCTTTAGCTAATTTTAACAGCTAACTATTAGCTCTAGTGCATTTAAACACAC
CTGTAATGTACTTCCTTTTCTCGTCCTAAAATGAGTTTCCATCTCAACATTTCAAG
>Z27kG1_15746
TTTTTCTTCAGCCGCCACAAAAAAATCCGGCCGACAGAGTGGCCGTCCGCGCGCCTTCTT
TGTGCCGGCTGCTAGCAATGGAGATGCGCACTGCGCGCTGCATACATGCATGCTACTCCT
TTTTCTTTGCATGCGTGCTGCATGCTACTTTTCTCTATCTTTTTTTTTAATTTCTCTCAC
GCCGCTGTTTTACTCTCCCTCTGTTTCTGTTTTGGCCGGCGACGTTTTTTTTTTAATAGC
AACACAAGAAAACTAAGACAGCAGAGCAGACCGCTGGAAAAAAAAAGGTCGGTCTCTTGA
CCGTCTTCTACATTTGAACTCGGATCTGATTATTCGAGCTTTTCTGTGATGTTATTTTAG
TCCTGAGGCCCTATGGATGCGTCTGCAGTGCTCTGCGCACTTGATCCGATTTCTGTAAAC
GTTTTCTGATCACAGATTTGAGCCCAAAAAAAACGATATTGGGCCTTTGGACAGAGCGTG
CGGTTTTGGGATTATTTCGGTTAGAGTTCAAAACCCTAACCCTATCTGTGTTTCTTATTG
ACTTTGTTTCTTGGCCGCGGATCGTTGGATCCATAAGCCTGTGCATCGTCTCTGTTGACG
GCTTAACCGATTAGGGTTAGGTCATAAACCCTAACCCTAGTTAGTTGTGAGAGCTCTCTG
GTTTGAGGCCGAGACACACTGTGTCTTTTAGAGTGGCCAGACCTAAAATCTTAACTCTAA
CCCGAGAGCATGAAACTCTTTCTATCTATTCTAATCTCTATTCTCGGGTGATGAATGATG
ATAAAAAAATGAGTTCATCACATATATCCGAGACCTTTCTGTGATCTCATAAAACGATGC
GGATTAGGAGATCTAGGGTTCTTAGGTGGCCTCTGATACCATTGCTAGAAATTACTGGTG
CTTAGGATCGTTTCCTAAGTCCCTAGAATACCAATCCGTGTCTAAAATACCTCGATGATG
AGTAGATCTATTCTACTGAGGGGTACATGTATACATACCGTCGTTGTTGTTCCTAGCCAT
CATTGCGGCGGCGTCTTGCAGCGAAGACCCGCCTCCTCCTTCTTGTCGATCTCCCTGCTG
GTGTCGAGGAGATTGGTTCCCGTCGTTGATCGGCGGTGGATCAGCTCCTCCAATGTTGCC
TGCAGGGGGAATCTCAGATCCCGATGGGATAACGGGGATCTGAGACATAGTCACAGCGAT
TCCAGTCACTCCGAGCGCCTAGGGGATCGGTTCCTCTCAAAGTGTCGATTAGGGTTTGTG
GTCGAGCGATTAGCGTTGGCTAAACCCGTCGGCCCCCTTAATCTATTTATATGGCGTCGT
GTGACCGGGGGCTGCAACCAACGGTTAGGATAGCCCCCCCGATCAGGGGCGCGGTTTGAC
GGTTAGGATTAACCCTACCCCGGTTACTGTTAACCGGCTAGTGTAGAGGACACATCCTAA
CACCCATGACTTCTTCAGGCACGAGCAGAGCATTCCTCCATTCATGTCCACCCGGAGAGA
CGTGTCAGGCACATCCTCCTAGTAGTTAAAAAAGCTGTTCGAAG
>Z27kG1_15758
CACGTACGCGCAGATCCGTCCGCTCCAATCCGCCCCGGTCACCCAACCCACGTTTTCCCC
CACGCCCCCATCCTTTCGATTCACCATTGCCCTACCACACGTACGCGCAGATCCGTCCGC
TCCAATCCCCCTTCCCCATCGTCTCGCGACGCCCTCGCCGCCGCCTCGCCCCCAACGATC
CACTCGCCCCCACAACGATTCGCTTCGTGGTGAAGAAGCCACCCGCGCCTCGCCGGAAAC
GGAAGCAGCAACCCCTAGCCACGCTGACCCTCCACGGCGCCGGCGATGGGGCTGAAGCGG
CCTACGGCGGGAGCGGGGGAGGCAGCAGCGCAGACCATCACGTTGTCCATGTCGGCCATG
TGGGACACGGTGCGCGCCGCCATGAGGGAGGCCGAAGCAGCAGCACTGGAGCCAACTCAA
AGCCCTCCCATCTCTGCAGAAGATGGAACCGTGGATGGAGGGAGCATTCCTGCGGCGGAT
GGAGCAGCGGGCCTAACTGCAGGTCAGTTGTTCGATCAATTATGCAACTCACCATACTCA
GTCAATTATTAGACTATTTGCTTGGTTTGATTTATTTTTTACTCGGCGTATATTTTGGTT
GATGTAGTCAGCATCTTATTGCATATCTGTTTTTGTTGTTCTATGTTTGCTTTCTATTTC
TTAGAAGCATTTGTTACATAAATTAGTATGGCTCCTAATGGCTGACGTTTGTAATGCATT
TTGTTAGATAGCACCTCATTTTGTCGACCTGCGCACGTTCTTCTGTAAAAAAAGTGACAT
TAACTCCCTCACTCCAGTTTATTATCCCATGATAGAATAACTGTGAAAAATCTGTCAAAC
CCACTGAACGCTATTATACATAAGCTGGCAAACAAATCTCTTAATTGCACTGCACCCTTT
TGTATATTCAGGGAATTGATACATAGTTAATTCAGGTGGCACGTGACGCAAGTCGAAGTA
CATGTCTGCTGGCAGATGTCTATTCTTATTGTCTTCAGGGTAGCTGATATATAATTTTGT
TTTGAAAAGTAGAGAAAATCCATGCGCTACAAAGAATAACTGCTTTGGTTCCTTCATAAC
ACATGTCTGGTTCTTAAATCGGCTGGTTCTTAAATCAATGGACCCCTGCATGTCTTTTTT
TTTCCCCAGATGCACTTTACACAAAACATTGATACAAGTAATAATTACCAAAGGTCTACA
ACATCAAAAAGAACAAAAAATACAGGGCCTACAGGAACAAATAATTCCTTTTCCTTTGTT
GTTGCGGTCTGATAAGCTAACTTCAGAACAATTGCTGCTGTTTGCATGACATTCGGGCTG
TAGAACCAAGTCCTGCCAAATCTGTCTGTTCTCAGCTTTTTGCGGCCCTTGTGTCCATAT
TGTGTCCAGACATCAATTTATTGTTCACTTCAGATCTCTGCCTTGTCATTATTTTTAAAT
TATCAGTGAGGTCAATCGCATTGCTTCTGTCAAATGCATCAGGATTGGTGGTCCTTGCTG
TATGTTCTGTCAAATGCTTCTGTCATTATAGCGGGCAGTCGTTCCCAGTCCACGGCTTAA
ATTACGCGCACGATTGGTGGTCCTTGCCGTATCCCGCTGCAACGTGGTGGCCGTGGATAG
GATAGGCTCAGATTTACGATCATTGGGATTTAAAGAAAAAACACAGTGGAATGCATCGTA
AATTTTGAAATAAAGGCATAAATGTTGGGGGCCTTCGTCCTCCGAAGGTCCTCAAAAACA
TGATTTGACAATATTTTCCAAGTGAAATGTATGAACAGGTATCTTCGGACTCAGATTATG
AACATGAAGTACGATCAGGACGAAGCTTAAGCTAGACGAAGGAGGATTGAGATGAAGGAC
GGGCTGATCACCAAGCTGTACGAAGGATGGTGCATAGCCGAAGCTATGCGCAGGGGAGCT
TCGGCATGGTGGCAGAAAGGGGAACCGACTTAAAGATGAAAAGACTACTTAGGCCTTGAC
AGATCCCCATAAGTCATTAGCAAATGTAGTGGACATGAATGTAATTTTACATGGGCTGCG
TCCCACGTCTATAAATAGATGAACAGTACTCCCGTACTGTTCACGCTGACTTGGCATTTG
CTTTTGCGTCACACTTGTATTTTCATCTCCTTCCAAGTCGAAGGTACATTTGTAATTCGA
TATTGTCTCTATTTTTCTATGATGATATAATAAAGTTAAATTGATG
>Z27kG1_12783
CCACGAACCGCGCTCGGTCTTCTCCCTCAACGGAACGCGACTTCTTCGCCGCGCGCGCTG
GAATCCCTGGCCATATATCCTGGACGCACGACCTCCTCTCCTTCTGCCCATCCATGGCGC
TCGGCACCCAGTGCCCCTGCTCCTCTTCCTGGCAGCCGGGTGGAGCTCCCCCCCATGGGC
GAGCCTCCAACCTTCCCTTTGAGCTCCCACAAACCCAAGTACAGGGTGCCCCCGCGAGCT
CCATGGCCGCGCGTGCCAGGCCTTCGCCATCTATGGAGCTCGGCGTTGCCCCCTTCGCCG
CGCGCTGCTCATCCTCTCCACCGCTCGGAGATCCGCCCGATGCCTCACCAGAGCGTGTGG
ATGTCGCGGCGTCCACCAATTCGGGGGTCATGGCGTCGTATCTGGGGCGATTTCTTGCCG
GTGATGAAGCTCCGCTGCGGACCACAAATCCTCCGTGGGCGGGCCTCTGCACGTCGTTTC
CGCCGCACGAGGACACGTGTCATCTGAAGAGCAAGTTGGTACCTGGAATCTCAAGACCCA
GGCAAGTTGTGCCCTTGATCACTTCTTTTTACCCACTCATGTTCTAATTAATCATAATGA
TCTGCATAGGTTAATTTGATGGGACCCAATAGGTTACCCTAGTTTGTCTATCTTTATACC
TTGTTTATCACTGAACTTTTTGGGTAGTACTTGCTAGTGCTTTATGTGGTTTTGGGTATG
AAGATACATTATTCATGATCACACTTTTATTATCTGTTTATTATCACTGTTCATGATAAG
ATCATTATGTTAATTGGAACATGGAGAACCACCCGGGAAAACAGTGCTACCACAAGGGTT
TAATGGGACGCCCTTGGCCGATTAATTAGGAAAGCTAGTGGAAGACTACCTTACCCGAAA
GGGGCAAGGGCAGTAGGGGAGTGGTCAGTGTAGGGAGGCCCTCGGGAGGATTTTGCTGTG
ATGGCGGTCCTGCAAGGGATTCCTGGGAAGGCCCTCGGGAGGATTTTGCTGTGATGGCGG
TCCTGCAAGGGATTCCTAGGGAGGCCCTCGGGAGGATTTTGCTGTGATGGCGGTCCTGCA
AGGGATTCCTGCATTGGAGCTTCCTATAAACTGTAGCGGGTTTTCTGAAGCTAGTGGAAC
TTTGTAAAGGCCTCGTAGTGTTACCCTGCCTCGCCTCCTCGGTAGAGGTGTATGGGAAGT
CGCGATCCCTTGGCAGATGGGTAACATGACTTGTGGGTAAAGATGCGCAACCTCTGCAGA
GTGTAAAACTGGTATACTAGCCGTGCTCACGGTCATGAGCGGCTCGGACACTCACATGAT
TAATCTATGGAACTTAAATTCAATTTGTCATATGCATTGCATCGCAGGTGATGATGTTAC
TTCTGTTCTACTATTTAATTGGGTTGGTATTTACTTATACTTAGTTATGGCTAATAAAAT
TTTGACCAACTTTAAAAGCAATGCTCAGCTTCAGCCATCCTCTTTGGTAAGCCTTACACT
TCACGTGAGCTCCCACCTTTGGCGAGTTCATGCACATTATTCCCCACAACTTGTTGAGCG
ATGAACGTATGTGAGCTCACTCTTGCTGTCTCACACCCCCCCCCCACAGGTCAAGAACAG
GTACCGCAGGATGAGGCGCTTGAAGGATGCTGCGTTGAGTTCGTGAGTGGTCTAGGTCGT
CGTCTCCCAGTCAACTTTGGGTTGCTGGACCGTTGTCTCCTTATAATGTAATTATTTATT
TTGTATAGAACTCCTGTTATATATAAAGATGTGACATTCGATCCTGTGCCACTTTAC
>Z27kG1_07544
CGCGCACATGTGACATGCCCCATGGTCGTCGCCGCTCCAGGCATCCTCCCGTGGCCTCAC
CTCCCTCTCCCTTCCTCCTCCCACCCGTCTGACGCCTCTGACGCCGCCGCAGCAGCAACA
GACGCCAACACCTCCGCGTATGACATCCAGATCTTCGAGCCCACCTCCATCGAGGAGCGT
CGTCGCCTCCTGATCCAGCGGCGTCGCCTCCGACTCGCCGCCTCCCATGCCTCGCGGCTC
ACCGTTGCCTCGCGCGTCTCCTCCAAACTCATCAGCACCACTGCCTCCTGCTCCAGCGGC
GTCGCATCCGATCTGCCGCCTCCCCTCCTCATGGCTCGTCGTTGCCTCCCGCCTCTTCCC
CAACCTCGCCCTTGCCGCCCTTGGAGGATCCCAAATCCGACGACGAGCTCAGTAGGCCCA
CGCAGACGCGGATGTGCTATGAACTTCAGACAACATATTCCTACCGAGAAGTATGAAAAG
TACACTTCAGAGCATGTCAAGGTCCTCACGAAAGCTTCCTATCAAGTGGTTGTTTGCAAG
ATTGACGAGTTGTAGGCACCAAATATATCGAGTCCTTGCTATCAACATATGAGCATATTA
TTGTCAAAGTAGGCAACATCTCATTTAACAGACAACTCTCCGCTCTATCATTCTCTCAAG
GCTGATGTGCATTTCTGATATATTGAGCTCAAGCGTCAGATTCTGTATCGATGGCAATGG
GTTCCAGAACAGTACACAAGGCAATTTCAAGACGGTTATTCAATTGCTCAAATAGTTCAG
TAAGTGAGAACAAAGAAACTTCCTAAATGTATTAATATGGCGAAAGAAGGCTCATGTGCT
GCTTCGAAAATCAGTTCTAAGAAGGCAACCAGGGACAACAAACCTGATAAGGGAAGAAAC
ATGTTCTGGATAAATATTGGCCTTTGTTTCAAGACTCCAAGCCCGCCACCATCCAGGGAT
CAATCCTCACCACGAGGACCAGGGGTGATGCCAACAAGGTGTACGTGAACCTTTCCTGGG
GTGTTGATAATTTAGCTCTCGCAAACCTGTTCACTGAGCAAGGACCATCTATGACAGTGA
GAACAAGTCAAGAGGGTTTGATTTTTTGTCATGTATGGTTCCACAGAAGAGCCTGAGAAT
GCATTATCGAATCTCAATGGAGCTATGAGTTCTGAAACCCTTTTTTCTTCCCCTTGCTGC
TCGCGGCATAGCATTTGGAAATTGAAGTACAATTTGTCTTTCAGGATATACTGAATTGAT
TTATCATTGTCCTGCAGGACTTGGATGATAGATCCGTGTTACGATACCAGCATCAAAGCC
GCCTAGAAGCAATACTGAACTTTCACTTGAGATGTGAGTAGTTGTTGTTGGGGGCCTTCG
TCCTCCGAAGGTCCTCAAAAACATGATTTGACAATGTTTTCCAAGTGGATTATGTGAACA
GGTACCTTCGGACTCAGAATTACGAACATGAAGTGCGGTCAGGACGAAGCCTGAACCAGA
CGAAGGACGGGCTGATTACCAAGCTCCACGAAGGATGGTGCACAGCCGAAGCTGTGCGCA
GGGAAGCTTCGTCGTGATAGCAGAGAGGGGAACCGACCTAAAGATAAAAAGACTACGTGG
GCCTTGTCAGATTTCCATAAGTCATTGACAAATGTAATGGACATAAATGTAATTTTACGT
GGGCTGCGTCCCGCGTCTATAAATAGATGAACAGTACTCTCGTACTGTTCACGCGGACTT
GGCATTTGCTTTTGCGTCACGCTTGTACTTTTTATCTTCTCTCAGGACCGAAGGTACATT
TGTAATTTGAAATCATTTCTATTTTTCCATGTTAATAAAATAGAAATGATTCTATG
>Z27kG1_20609
GCCTAATTTCTTTCCTGCTCTGACGTCATCCTCCTCTGGGCGACACGGGCGGCTCCCCAT
CGACCGCACCCACCGCCGCCGGTCTTCACCCCCGCCGTCGCCGGAGCAGCTCGCCGGAAG
TTCGACGAGCAGCGAGGAGGGCGGCGGCGGGACTGCTCTCTCACTCATTTCCCTCCCTTC
TTCCACCCACTCCACTCCTCCCTCTTCCTGGAGGTGGCCGGCGACCTGATCCGCCGCTGG
GAAGGCCGGATCGGCGGGCTGACTGGCCGGATCTAGGGGCTGGTCGCCGTCCGCCGCTCC
TCCCTGCTGGCATGGGCAGGTGGCCTTGTGGCCGCAACCATGGTGGCTCGTGCGGCTAGC
CCGTGGCGGTAGTGCCCGCGCTCGCGTGGCCATGGCCGTGGCTGGCCGGCGACGTTGGCG
CCCACGCACGCGGCCGGCCCGCTGCGGCGGCGGCGTGGCTCGCTTGTGCTTGTAGCGTGG
TGCTTGGATCGGGGGCGTTGGTGGATCTGCGGCTGCCAGCGGTGCCTTCTGCAGGTGGTG
GGTCATGGTCGTGGGGCTGGGGGCCGGATCTTGAGCCTCTCCGGCTAGATTTATCTCTCC
GCCTCTCGTTTCGGCCTGTGGTGTGGGCAGGGCCGGCTGGCTCCGTGCGTTGCGGCGTGT
GGTGGGAGGTCCTGCGACGAAAGCCATGCTCGCTTGCAGGCGGACAGCGGTGACGCCCGC
GGGCGCCACCCCTACCCTATCGAGGGTGCCGTCTTTGGACCTCTCGCCCCATGCGGGAAC
CCTCGCCTTGGCCTTCTTAGGTCTCTCGCTGGTGCTCGACCGGCGTTGGGGCTCTGAGGG
TTGGGGCTGGTGGGTTGGTGCGTCGGTGGACGGCAGAAGGTGACAACACGCGATGGCTTG
GCGGGGTGACATCGGCGTGGCTGACCTTTCAGCTTTCTTCTTGGTGCTGGCGATCTACAC
TGCTCTGCTAGGTCTTCAGAGGAAACTTTGCTTGGTTTGTACCAGGCGGGCGGCGACGAC
TTTTCGACGTCGTTTCTCCTTCTTGAAGGTGCGGCCCAGAAGACCTGCAGTTTGTGTGTT
CGTTCGTGTTGTGGAGGCTCTTCGTCGCTCCGCTTGGCTCAATGGTGTCCGTGTTGTGGA
GGCTCTTCGTCACTCCGCTTGGCTCGATGGTGTCCGGGCCTTTGTCGCTTTAGGCGTCTG
CTCGCTCCCGGAGTTCGACGTTGTGGATCTTTGCTCGTGGTGAAGAATCGGAGCTGCCTC
GTGTGGGTGTGTTGAGGCTTGGCAACGATGGCGCGCCGCGGTCTTATTCCTTGCGTCGGT
GTCTGAATGTAAGCGTCGTCGAGTTGCTTTGGCAGTGTGCGGCTCGTCTTGGGAAGTCGG
AGCTGCTCGTCTCTTGTGTTTGAGTTTGGCAACGATGACTCTAGATGTGTTTGTGTGTGG
GGACTGTCATTGTCTAAGTTGTTTGTTAGGTCGTTCGCCGGTTTTTCTACTGTGCGTTCT
GTGTAGGTTTTAGGCCCGATTTTCCAAAAAACTGGGTCAATTCCATTCTTCTTAATTGAG
AGGC
>Z27kG1_18467
CAAACCCTAATCCCCTCAACCCTCATCCCCTGCACAGCCCACAGCCACCGAGCACCTGCA
GGCTGCAGCCTCGCGTTCGGCGTTCCTGGCTCCCCGCACCAGCGGCTCAGCCCCCATGTG
GCCAGCAGGAGCACGACGCGCAACCCAACAGGAGCATGGTCAGCACGGGCCCGATGCCCG
CGAGAGCACGACGCGACGCCCTGCACTACGCGGTTGCGCCCCTACCAGCCCGGTCGCCAT
CCTGCCTCTTCTTCTCCTCCCTCGCCTCGATCTGCTGCTGACGCTGATCCAGCCCGGCCA
CCATCCTGCCTCTTCTTCTCCTCCCTCGCCTCGATCTGCTGCTGCCGGTGATATGCTGCT
GCTAGATCCGAGTGCCGTGCCCACGGGTCACGGCTAGCGATCAGATAGTGACTGCCCCTG
CAGCCTGTTGTGCCCCCTGCCAGTGAGCAGACAGACACCGCCCCTGCCCACGGGTCATGG
CCAGGCTCCACCGATCACTGGATCTCCAGCCTGCTTCTTCGGTTTAGACAGTGACAACGA
GTGCTCAATTTGGTTGTACTTTAATTGGCCGATTGTTTAGTTTTGTTTAGTTCTAAAAAA
ATTGGTTCCATGACAATGTGATGCATCAGCAGGATGGCATCTAGAAGTGGCTCTGGCTCG
CAAGCTCCTTGTCCACCACCCTCCTCACAAGCTGGTTTGAGGAGACATATCTCAAATAGA
GCTAGTGCTACTTGTTGGGGCGAAGGCGAAGACGCTACCCTTCGCTCCAGGCCTTCATCA
CCTCGCTGCACCAACGGAGGCAAGATGACTGGCGCGGCTCACCCTTCGTCCTCCTCACTG
CAAGACGAAGGCCTACGACGAAGTCTCTCCATCCCACGTCCTCACCCAACCTGGAGGCCC
ACGTGGGATTCGGCCCATTGTAACAGACCCCGCACGGAGAAGCGTGTTACATACCCGATT
TGTAATAGCTTTTCTGTAATGATAGTCTATAACCCTCCCCTGTGGGAATATTCTGGGGAT
AGTCCAGGTGCCTGAGGGCATAAGCGTCCTTACATCGGGACGTTGGGCACTCGGGCACCT
ATAAATACTCTCGTACAATGCCCTTGAGAGGCTGGATTAACAGAGCAATTGTCATCTCGA
GGT
>Z27kG1_18622
CCGCTTTCCCCTGAAGCCTTAACCACGCACGATCTGAAAGCGTGAGGTCACCGGCGAGCA
CGAATTCAAGAGAGAACAAAAAAAATCGTCGCCGCGCCGAGGAGAGAAAGAAATCGCGCC
ATACGCATGGCCATGGTCGTCGTCGGGGCTTCAGGGCCACTCAAGCTTGCAGCAGTTGCT
TCTGGGGGCCTAACCACGGCGCGCCCTGCGTAGCAGGGTTGGGAAGACGGACTGGGATCG
CTCCTGGGCAGCTGTTGCGGTGCCGGTAGGGCAGTTGCGTGTTTGCGGCTGCTCCTGTGC
GCTGGAGGGTCGCTGGGTCCGGCACTGTGGGCTCGTCACCATAGTCCACGGATTCGTACC
GGAAAGTCTCACCGTGCGTGGAGGTCCGGGCAGGTGAACTTTCTGCGGCGGTTTGGCGGC
CGAAGATCTTGGAATTTGTTGACGAAATGCATGCTCCTCCGCATGTCCGCTGTGCGCCGT
GGCCAGGGGTATTCATTCTGCGATTGCCGGTAAGACACCTCCCATGATGTTCGCCGTCCT
CCCTTGTACGTCTGGATTAGATCCGTTTTTTGGATGGGACACCAGTGCACCGAGGCGCCG
TTCTCCGACGTAGGCTACCGTCGTTGGGGCGGCGCCGCCGTACCCCTGTAGCTGAGCGAG
GAAGAAAGACCCCTGGTCGTCCGATTGGCTTTGGGCGGCCTGGATTAGAGGCTCGTACCT
ATTCAACTCGGTCGGATCTCGACCGTTGATCGGTTATCCTAGGCTTGTGTTAGATCTGGG
CGTGGGACGTTATGGTCCATGGATCTCGAATCGTGCGGCTGGCACCTGATACCGGTTCGC
TGTTGCGCGATTTAATATGGGGCGTGCATCCTTGATTCAACGGCCCGAATTAACCGATAC
CCTTTCGACCTGCGCGTTTTGCAAAAGAGACCTCATATTTAACTATAAACAACCCGCAGT
CCGCACTGTGGGAATACTGAGTCTTGGGAAAATTGTGATTTAGGCCCTTGTCTTTTAAGA
AATATTGTGTCCAGTCCAGAACACTTAGGATATTCAGAAATTAATAAAGAAATAGGTTTT
TAGTATGAAAATAATTCCATAAACTTGTATAATTGATAGTTAATTCATTTTAGCTCCAAA
TTGAGTCATTCCAGATGCTATAATTTTGTTTTAATATTGTCTATCAACTAGTAACACTGT
TTAGCCATGAAACTTGAATTAAAATTGTCCATTTGAATTAATCTGTTCTAGGTGCTACAT
AACTTGAGAAATCCATAACTTGGTAACCGTAACTCCGAATTTAATGATTCTTGTTCCCAC
GGTCTCGTAGAAACGCGTAGATTATGATTACGCAATTTATTCTTATGATTGGTGTGATGT
TAATTTTGCCTATACCATGTATGTCTGTATTGCTACGTTTAGCAGTGAGGTCACGTGTCA
TCTGAAGAGCAAGTTGGTACCTTCTCAAGTGCCAGGCAAGTTGTGCCCCTTGATCACTTC
TTTTTACCCAGCCATGTTCTGATTAATCATAATGATCTGCATAGGTTAATTTTGATGGGA
CCCAATAGGTTACCCTAGTTTGATTATCTTTATACCTTGTTACCACTGAACTTTTTGGGT
AGTACTTGCTAGTGCTTTATGTGGTTTTGGGTATGAAGATACATTACTCATGATTATACT
TTTGTTATCCGTTGTTATTTATCGTTCATGATAAGATCATTATGTTAATTGGAACATGGA
GCAACCACCCGGGAAAATAGTGCTACCACAAGGGTATAATGGGACGCCCTTGGCTGATTA
ATTAGGAAAGCTAGTGGAGGACTACCTTACCCGAAAGGGGCAAGGGCAGTAGGGGAGTGG
TCAGTGTAGGGAGGCCCTCGGGATGATTTTGCTGCGATGGCGGTCATGCAAGGGATTCCT
GCATTGGAGCTTCCTATAAACTGTAGCGGGTTTTCTGAAGCTAGTGGAACTTTGTAAAGG
CCTCGTAGTGTTACCCTGCCTCGCCTCCTCGGTAGAGGTGTATGGGAAGTCGCGATCCCT
TGGCAGATGGGTAACATGACTTGTGGGTAAAGATGCGCAACCTCTGCAGAGTGTAAAACT
GGTATACTAGCCATGCTCACGGTCATGAGCGGCTCGGACACTCACATGATTAAATTATGG
AACTTAAACTCAATTTGTCATATGCATTGCATCGCAGGTGATGTTGTTACTTTTGTTCTA
CTACTTAATTGGGTTGGTATTTACTTATACTTAGTAATTGCTAATAAAAATTTGACCAAC
TTTAAAAGCAATGCTTAGCTCAAACCATCCTCTTTGGTAAGCCTTACACTTCACGTGAGC
TCCCACCTTTGGCGAGTTCATGCACATTATTCCCCACAACTTGTTGAGCGATGAACGTAT
GTGAGCTCACTCTTGCTGTCTCACACCCCCCACAGGTCAAGAACAAGTACCGCAGGATGA
GGCGCTTGGAGGATGCTGTGACGAGTTCGTGAGAGGTCTAGGCCGTCGTCTCCCAGTCAA
CTTTGGGTTGCTGGACCGCTGTCTCCTTATAATGTATTTATTTATTTATTTTGTATAGAA
CTTCTATTATGTAGTAAAGATGTGACATTCGATCC
>Z27kG1_21385
CTGCTTCCCACACCTCCCATGGCGCGTCCTCTCCCAAAGCCCTAGCGCTCTAGCCCCCGA
ATCCTGCCCTCCCCTCCCGCCAGAAGCCCGCCCGCCTACCAGCCGCCACTGCTCCCACCT
CGCCCGGAGAGAGTCAGTGCGAGGCCATGGAACACCACCACAAGCCAGGCCTGCGTGTGC
GCCTCCGCATCACCGCCGCGCGGCGCCGCGCGTGGCTCTCCGCCTGTCTGCGCCCCCCCT
GCCGCAAGCCGCCGCGCCGCGACCACTCGGACTCCGTCCACAAGGTCGCGCGCCGCGAGA
TCGGCGGCGGCCACCGACGCCCGCCGCGGCCCGCGGCGCCCTCATCCTCCTCATTCTCGT
GCCCTGAGAAATTCCGCAACTTCCAGCTCCAGGTTTGTCCTCGGCGCCCCCCCTCCCCCC
TCGTAGCTGTAGCAGGCTGTCCGAGACTCTAGTCGCTACGCCGGCTGAGACAGGAAACTG
GTAGTTCCGTAACCCTTACAGTCTGTTAGGCATGTCTTGCTCGATTTGATCCTTGTTATG
AAATGGCGATACTCGTGAAAATGTTAGCATAATGTTTTTAACTGAATAGCTGATAGTTCT
GTGAACTGAAGTTGCTTGTGGCAAGGTGTGGGTGTTGCTTGAGACAAGGTGTTCCGAGAG
GGTATAGCTCTGGCTAGATCTGGGAGTCCCAACTGTGAGGAACATTGATTCCTAATGTCG
TACCCTAGTACTGTAATGTTAGGATTGCATGTTTTTTTCTTCTGAATTCTACTTGCAGTT
TTTACTATGTACTCTCTCCGTTTTTTTATTTGTCACGTTTTAGTGTAAAGATAAACTAGT
GAACGACAAATATTCGAGGCAGTATGTATGCTTCTGGGTTTCCTTGACATGGATTCCGCA
TAACATACCTGGTATGACAAAGTTTGCAATGACTGGACGCATAGTTGTCAATAGTAATTG
GTAGGGCCACAAATAACTTGATGCACGAATTCCAAATCACAGTCTGCCATTACATGCTAT
CGTCAGTTTGCATGGCAACACTTTCTGAAAATGAACATACCTTAAAATTTTGAAATCTAC
GTTGCTCATTTTTTTACTTTTCCTGTTTTCTCGGATTCAGAACACTGGGACGTTCCTAAC
TTTGTGTACATTTATCCATGCAATGTATGAAGACTGTTGTTTGTCAGGAATCTGGAAGGC
TATTAGATGTTAGTTTAACAGCAACCTGCCGGCTTTCATCCTGGCCTAGGTGAATATTTT
TCTCCGAAAACCAATTTAGTCCATTGTTAGTAATGTTGAAATTTTTATATCGTCTTAAAG
GGGAAAAAATCATCAAAGAGGGCATTTAGAAAGAACAAGATGATACAAACAATACGAAAG
AGAAGATAGCAACCTGCATTCGAAAGGTGGTCTCATAGGTGCGTGGAGGCAAAGCTAAAA
ATATTTGTTTGTTGAATGAGGAAGTTCAAAGGGCTATTAAGGAAAATAAAGAATGGTACA
TATGTTTGTATCATGACAGGAGTGTGGACAACATAGAGAAGTACAAGATAGAAAAGAAGA
CTACAAGACGAGTTGTAAGTGTGGCAAAGGGTAGGCCGCATGAGGGTCTTTACGAACGTT
TGAGTGCGAAGGAAGGAAAGAATGACATATATGGGATGACTAGGGTTCGTGAGAGGAAGA
CAAGGGACTTCACCAAGTTAAGTGCACTAAAGATGAAATAAAGCACCTCTTGGTGAAGGA
GGATGAGTGTTGGGGGCCTTCGTCCTCCGAAGGTCCTCAAAAACATGATTTGACAATGTT
TTCCAAGTGGATTATGTGAACAGGTACCTTCGGACTCAGAATTACGAACATGAAGTGCGG
TCAGGACGAAGCCTGAACCAGACGAAGGACGGGCTGATTACCAAGCTCCACGAAGGATGG
TACACAGCCGAAGCTGTGCGCAGGGAAGCTTCGTCGCGATAGCAGAGAGGGGAACCGACT
TAAAGATGAAAAGACTACGTGGACCTTGTCAGATTTCCATAAGTTATTGACAAATGTAAT
GGACATAAATGTAATTTTACGTGGGCTGCGTCCCGCGTCTATAAATAGATGAACAGTACT
CCCGTACTGTTCACGCTGACTTGGCATTTGCTTTTGCGTCACGCTTGTACTTTTTATCTT
CTCTCAGGACCGAAGGTACATTTGTAATTTGAAATCATTTCTATTTTTCCATGTTAATAA
AATAGAAATGATTCTATG
>Z27kG1_11758
CCGCCGCCGACAGGGAACATCGCCGGCCGAGATCGGCTGCACATCTGTGCTGCTTCAGGG
CGCCGGAGTTCGCGTCGTCGTTCGGTATGCCCAACTCTCCTCCCACCTTTTGTCTCTCTA
TATAAATACCTGCGCGTAATTCGGTTAGATTTACTTTTTTGTTCCACGAGTTTAGGGGTT
CATTTGATGCGTGTAGATCGTTGGTTTTTGCTTGTCATCGTTGTGGTAGAGTTCTATGGA
TGGTGTGTGATCTGCCGATCTCAAGTGCGTGAGCGTGGCTATAGTTGTGAGGATCCTCCG
AATTAACCTTCCCCTGTTTGATCGATCTGGGTGGTGGTGGAGGGGAATTTTATCGTGCAT
ACATGATCTTATGGGGGTCCAGCTCCAGCAATGATTAGGGCGGAGGAGTTAATTGTAAAT
TAAAATGTTTTAGCGCTGGAATTTGGGTGACCAGTAGATCCTACCTTTTGTAGGGAAGAA
AGGTAGCGCTTAGGGTGAACTATTATATGATAACAAGCAGGGTCTGTTCTGCTTGCCAAT
AGGAGTATACCATATGCAATCAGTTACGTATGGCCGATCCTAGCATGCTCAAGTGATGTG
CAGTAGGAAATTGGGATGATACTCGACCATTATATGGGTAGCATTCCAGTTTTCTACTGT
ACATCATTCCAATTGCCTCTGCATAAATTTTTTTCATTCTCATTAAATGATGTGCCATAT
CAGTGATCTGGACGATGTGGCAAACAATCGATGAAGAAAGAGACAAAATGAGTTTCATGG
GGTAAAATACCTAGGCATATTGTCTATTGCTTGTTACATACCAAATCGCACCCAACGAAA
CTCTCTACTGGGGAGACTATTCAACAAAGATTTCATTTCTTTCTTGTTTATGTGGCATCT
TAGAAACACAAATATGAAACCTACCCATTGAGAATAGCCTAAGGGTGTTGTGGCTTTTGA
AAAAGTTGTGTGGATTGTGGAAAAGCAGTTGTGGGTTATTAGCCGAGGTCGCGCTCGGCC
CAGGCAGTAAACCTGTGCTCGAGGTCGCGCTCGGCCGAGGCAGTAGACCTGTGGTGGCCG
AGCCGCGCTCGCCTGCTGTGTCAGATTTTCTCACCTTATTCTTCAACGTGTTACAATCTA
CATTCATATTCTCTCAGTCTACACTTCAGCTGGCTCACAGTTTGATATATATAATCTGCA
TGTTCTTTCTTCAGGTAACTTGCGGGGTCAATGGGAGGAGGGAAAGACAAGCATGACGAG
AGCGACAAGGGGCTCTTCTCGAACATGATGCACGGCGTTGCCGGTGGTCATGGGTACCCC
CACCAGGGATACCCTCCGCAGGGCTACCCACCGCAACCAGGAGCATACCCGCCTCCCCCA
GGGGCGTATCCTCCTCCTCCAGGGGCATATCCTCCTCCACCTGGGGCATACCCACCACAA
TATGGGTACCCTCAGCCAGGTGGCTACCCACCTCAAGGTGGATATCCTCCTGCAGGCTAC
CCCGGCTCATCTCACCAGGGTATGATCTCCTCTTCATCAGTTCTATACTTAGTTTGTAAC
TTGGAGTGAGATCAGAATAGCTAGCAGTTGCATCGGTACTGACACAACATGGTATGACTT
ACTCTGCTTAGTTTGTAACGTAGAGTGATATTAGAATAGCTAGCGGTTGCATTGGTACTG
ACTCAACATGGTATGAATTACTCTGCGGTTATGTGCTTTACCTTGGAAATCATGGAGCCT
TCACCATGATAATATCTAGTAGAGCTTTCCTTTCACAAAAGAAATGGCTATGAGAATAGC
TAATTTGTCTAACTCCAGCAAATACTCGTATTTGTAAGTAATAATAATACAACAGTTTAT
ATAGTACGTAGTTTGAGATTGTTTTGGCTTGCTTGCTTTGTTATATTGCTTATATATTAC
ATTTTATTGTCCAGATTTAGAATTGTACTAAACCAACATTTACATATACATTCTGTAGCT
GTAATGTTGGAAATTGGTATTTCTGTTCTGTTGATCCAGTAAAATATTGAAGCTCATTCC
ATGCTAACTGATGCTTCTTGTGATTCCAGGTTATGGGAGCAGCCACGGCGGGGGCCACGG
GGGCCACATGGGGACGGGGGCAATGCTAGCGGGAGGTGCTGCC
>Z27kG1_03964
AACCTTGGCTCCCTTTGTGAGCCTGGCGCTCCAGCCTATCGCTGCCTCTCCGCACGCCCT
AGGCATCTGCGCGTGGTTTCGGCAGGAGCAGCACGAGCCGTCCCCGTATGGCCTGGCATT
CCGCCAGACCCCAACGCTCTGGGAACATGCTGACGACGTAAACGCCTTACTGAACAAAGG
CATGGTGGCGGACAGCCGCTTCCTGATGCCAATTGTGCTCAGGCAGTGCGGCGAGATGTT
TCGTGGCATCAACTCATTGGTTGACGTCGGTGGTGGGCATGGTGGCGCCGCCGCCGCCAT
CGCCGCTGCCTTCCCGCCACTACAGGAGAAGCCTAAAATTTCGTGGGCCGGTATATTTTC
GTCGGTCGGCCCACGAAAATAAGGAAGTTATTTTCGTCGGCCTAGTGGCCGACGAATATA
ATACGTATTTTCGTAGGCCTATTAATATTTTCGTCGGCAGGCCGACGAAAATACGGAAAT
TATTTTCGTAGGCCGACGAAAATAAGCTATATTTTCGTGGGCCGAGGCCAAACCG
>Z27kG1_01628
CTTGCGTACGTGAGCCAAACGCTCCTGGTCCTGGCAGTCTCCATCTCCACCTAGGGTTCC
GGCGATGGTGCACGGCGGCTACCCGCGCCGCGACGCCGCCGTCCGCCGGCCCAAGTCCTC
GTCCTCCGCCGTAGTTGCCGACCGCAAGCGGAAGTGGACCGCCGCCGCCAAGAACACCTC
ACTTAAAAACCAGATCCGTTCCACTGAGCGCTTTCTCCACAAGGTACTTACCGACACCTG
GGGGCTGGGGTCTTCTCGACTGAGCTCGGAACCTCTAGTTTAGCGTTGTTCCTACCCAGT
GGATGGGCTTTGGCTGTTGCTTGTGGAGCGCTGGGTGTTTCTCTAGGAACCTCTCCATTT
TCTAGTTGATTGGGAAGCTTCCCCGAACGTAGCTAGGAATTTTAGCACGAAAGTCTTTCT
ACAATGATGAATTGTTCAACCACAAATATTTATTTACTTGTTGCTTCTGTAGGGGGCTAG
GGGCAAATTGATGCTTCAACTGAGGCCTCTGTTTGTTGCATTCCGCTCAGTAGCCTAATT
CATGGTGTAGCTGGATTACTGCAGCTTGCATAGGTGATTAGGTGCTATTAAGTATCAAGT
ATTGATTGAAAAACTATCAGACTGAAATGTTAACTATGTTGCTCAAACGGTTAGTCAGAA
ATGCTGTGAAAGGGCATTTGTTCTTGTCAGAGGAGAAGTGACGAAGCCTAATTGACCTTG
TGTTGGTGAAGATATTCACTCAAACATCAAAATCATAATAACAAGTTTGATTGAATATCG
ATTTCATGCCCATGAATAGTACATGTCAGGGGGTATTTATAGAGGTCCTTGCTTTCGTAA
TTGCTTATACAAAGTCTAAAATACCCCTAACTTGTTAGATTACAATTGTTCGTCCGCGCA
AGGACAGTTTGGTCATTTGTCCTCTCTGTTGGGGGCCTTCGTCCTCCGAAGGTCCTCAAA
AACATGATTTGACAATGTTTTCCAAGTGGATTATGTGAACAGGTACCTTCGGACTCAGAA
TTACGAACATGAAGTGCGGTCAGGACGAAGCCTGAACCAGACGAAGGACGGGCTGATTAC
CAAGCTCCACGAAGGATGGTGCACAGCCGAAGCTGTGCGCAGGGAAGCTTCGTCGCGATA
GCAGAGAGGGGAACCGACTTAAAGATGAAAAGACTACGTGGGCCTTGTCAGATTTCCATA
AGTCATTGACAAATGTAATGGACATAAATGTAATTTTACGTGGGCTGCGTCCCGCGTCTA
TAAATAGATGAACAGTACTCCCGTACTGTTCACGCTGACTTGGCATTTGCTTTTGCGTCA
CGCTTGTACTTTTTACCTTCTCTCAGGACCGAAGGTACATCTGTAATTTGAAATCATTTC
TATTTTTCCATATTAATAAAATAGAAATGATTCTATGA
>Z27kG1_15496
TTTTTTTTTTCAGGTTAATTAAACACCAATTTTGCAGGAAAACAGTCCACTGTTTGTCAA
GGGACAATCAACAACACACACAAGGTGAAAAAAAGAATAGGAGCTGCCCACAGCCCACTT
GTCATTTTCTCACGCTAACACTAAAAGCGGCGGCCATGTGGGCTGTGGCCGTGAAAAGAA
AACAATCTCTTGACGGAGATAAAGGATCTGTCCCTCTTGTGTTTTGGCTCATCGCTCATC
CACTGGAGTGGGGTGTGACCGTGTGACTAATATTTACATATAGAGTCACATGGTTCTACT
CGAGAAAATGGCAGGGCTAACGAAGCAAAGTCCTCGCAGGCGGTGGAGAACAGATAGAAG
AATCGTCATCTCGGGGAGAAGATGGTGGCCAGCCCCTGGTCCACCGTCAGCTGGATGGGC
GGGCCGTACGCCATCAGGTGCCCCGGCTCGTCGCCGGCGCGGGAGTGGGACCCGTCGCCC
CTCGCGAGCACCTCCCCGTCCGAGTCGATGATACCGCCCTTGGTGCTGCTGCCCACGCGC
AGGCCCGGCTCGATCCGGATCGCCTTCACCTTGAAATACTCCACGCACGGCGAGTTCACG
TAGGCGCCGTCCTTCATCTGGAGCACGAGCCCCAGAACATCCCACCGCGGGCAGTCCTTG
ATTATAGCAGCATCCAAGTAGCCATCCGCAAACTCTGCTTTTGGTGCTGCCATGGCATCT
TCGCTAGCGAAAGGAACATTGCCGAGCCAGACTGAAACGAACGGACCGTTCAGCGATCTC
CATCTAAGATCGGCTTCTTTGATCGACGGGCCGACATAGCCGCACGTTTCACCATTTTTG
TCAGTTGCCCCGCTAACCCCATTTGTTTCATGACCGGTAGTTTGTTCCACGGGATCACCA
ACTTCTTCATATCCTGGTGCTGGAACAAAAAGGATGCGCCCATTGTACCGTCGCAGGTTC
AGCATGCGGAGTAGGAGATAAAATTCAAGGCGAGCACTTCCCATCCACCTATACTTCTCC
GATTCAATATCAACATCAGCCACCAGACCCCATGTAAGCATCAGGACACTAAAGAACCTT
GTGTTTCCCTGCACAACAGAAGTAACATCAAGTGCACGTTTATGACCTCTGATGATTGCA
AACACAGCATTAGATACAGAGAATGGTTCACCAGCAGCATGCAATAGAGATCGTGCCATT
CCATTTCCAGTACCTGCCGGAACGATCCCAAGGGGCACTTTTATTGCTGTTTCCCAGTCC
TCCCTCTGCAGGAGACCATTGACAACCTCTACCATCACACCATCTCCACTGACACAAATG
ATGCCATCATACTTCCTAAGATCAAGTGAACGTGCGATCTCTTGAGCATGAAGCCGATGC
TTGGTTTCTTGCATCGTATAAAGCACGCCAGAAGCTTCAATGAGGGGGAGGACTTCATTC
TGGAAAATACTCCTTCCACTTCTCTTTCCACCATAAGGGTTCACTATAATGAACAATTTC
TTTGGCCGGCCTGTGGCAATATTGCAGGAGGAATACCTAAGGGGCCATGAGTAGGTAAAA
CTGGTGTTCCAAATTCAGTTGTTAATCTACTATGCTTTTCTGAAGGAGTTAGAGAAGCAT
GAGCTAGTACCAACTAGAAATGGAACAGAATTATGAGCACTAGATCAGCACTATCGATGA
TGAATAACTGAGCAAAAAAGGCCAGCTCCGATATTTTGCGTTGATAGCTAGGGATGCAAG
CATCCCATGTTCTAAGTCATTGGATCAACCCAGAACTTGATAAAATGAACTAGAATGGCA
TGCCACATAATTAATTTAAGGGGAGAAATGAACCAAGATAGGTGACACACAAAACACCGT
TGAGTACACACTTGCATCCTACAAGTATGATAGCTAATGCAACACTCAAGGGTGATTTTA
AAAGGAAGTTGTATAGAAGAGGGAAATTTGGATCCATACCATTAAAAGATCACCACTTTG
GATCCATACCATTACTATCTCACTTACATGTGGGTCCACATGAGTCAATGACATGTGAGG
TCCATGGTATATATCTAAAGTTTGGATCTTTTAATGGTATAGATCCAATTGTTCCTACAG
AATATGCATAACATTACTACTACTGCAAAGTATCACTGCTGCGTTGCACCAAATGAACAG
GCACCATTTAGACAGACGTACACGATTCCGATTTGCTCAGGGTTATAATAATTGGAATGC
AAACTTTGTGGGATGCACACCATCAGCAACATGCCCATCTGAAGCCAACCGTGGAAATTT
GAGTAGACCAGATACTGAAGAAAGAATCCATGGAGAATTTCAAACTCTGTAGGACTCTTG
GCACCTAGCATACTACTAGCATTTGTACATTTGACGGTTGACGCTTTGACCCAGGGTATG
CCCAGAAGAACAGCTATTCAACCGCACGATTTCACGCATTAAGAAAGATCTGTGCACGCC
TATGACTATGACCGTTGCAATCTAGAACCAATTGCTTCAAACTATTATTGTTGAATCGAA
TCAACCTAGATATTCTCTTCTGGTTTTGCTTTGATTTCCCCCCTTACTATCAGGAGCAGA
ATTTTTTAGCTCTCCCAGCTATGAATCCAGTCAACCAACTACTCAAGTGCGCCACGCAAC
TACC
>Z27kG1_23602
AAAATTCGCAGTAGTAGCCTAATTTCTTTCCTGCTCTGACGTCATCCTCCTCTGGGCGAC
ACGGGCGGCTCCCCATCGACCGCACCCACCGCCGCCGGTCTTCACCCCCGCCGTCGCCGG
AGCAGCTCGCCGGAAGTTCGACGAGCAGCGAGGAGGGCGGCGGCGGGACTGCTCTCTCAC
TCATTTCCCTCCCTTCTTCCACCCACTCCACTCCTCCCTCTTCCTGGAGGTGGCCGGCGA
CCTGATCCGCCGCTGGGAAGGCCGGATCGGCGGGCTGACTGGCCGGATCTAGGGGCTGGT
CGCCGTCCGCCGCTCCTCCCTGCTGGCATGGGCAGGTGGCCTTGTGGCCGCAACCATGGT
GGCTCGTGCGGCTAGCCCGTGGCGGTAGTGCCCGCGCTCGCGTGGCCATGGCCGTGGCTG
GCCGGCGACGTTGGCGCCCACGCACGCGGCCGGCCCGCTGCGGCGGCGGCGTGGCTCGCT
TGTGCTTGTAGCGTGGTGCTTGGATCGGGGGCGTTGGTGGATCTGCGGCTGCCAGCGGTG
CCTTCTGCAGGTGGTGGGTCATGGTCGTGGGGCTGGGGGCCGGATCTTGAGCCTCTCCGG
CTAGATTTATCTCTCCGCCTCTCGTTTCGGCCTGTGGTGTGGGCAGGGCCGGCTGGCTCC
GTGCGTTGCGGCGTGTGGTGGGAGGTCCTGCGACGAAAGCCATGCTCGCTTGCAGGCGGA
CAGCGGTGACGCCCGCGGGCGCCACCCCTACCCTATCGAGGGTGCCGTCTTTGGACCTCT
CGCCCCATGCGGGAACCCTCGCCTTGGCCTTCTTAGGTCTCTCGCTGGTGCTCGACCGGC
GTTGGGGCTCTGAGGGTTGGGGCTGGTGGGTTGGTGCGTCGGTGGACGGCAGAAGGTGAC
AACACGCGATGGCTTGGCGGGGTGACATCGGCGTGGCTGACCTTTCAGCTTTCTTCTTGG
TGCTGGCGATCTACACTGCTCTGCTAGGTCTTCAGAGGAAACTTTGCTTGGTTTGTACCA
GGCGGGCGGCGACGACTTTTCGACGTCGTTTCTCCTTCTTGAAGGATGATTCTACATCCA
AGTTGGAACTGGAAAGAAGATATGCAGAGGAAAACAAGAAGATTCAGAAAGAGCTGGATC
TCCTCCGGAAAACAAAGGCGTCTCCTCGGGGCTTCTCTGCGTTTGTGCTGCTTGTCTTCT
TGTTATCCTCACTTCTTGGATACCTGATGTTCGGAAGCAGAGCTTAGCAAGTTAGCAGCT
AATGGCTGCACATCATTTGCGGCACCGGCAGCGGCACGGCTCTTTTAGTACAGTGTACAG
ATATATACATTAATAGCGAAGTAGTCAGTACATAACAGATATATAGGGCTTTCTTGGGTT
TCAAGTGTCCATAGGAATATATCTTCAGTTTTGAAATATGTGTGAGTAACCGTTCATGTT
TATACTCTATCATCCAAATATATGATGTTTACTATATAATAAAGCTATAAAAGTGAGAC
>Z27kG1_20045
CGTCGAGCTGGAAGGCCTTGGTGAAGAAGGCCGGCCAGCAGAGGTAGGTGGAGAGGATGC
TGCTGACGGTGGAGGCGCCCATGAGCATGTTCATGACGACGATCTGCAGCTGGATGGCCT
CAAGCGGCGACGCGCCGCCCATGATGAGCCCCGTCATGGCGCCCGGCAGCGCGATGAGCC
CCACCGTCTTGGCGCTGTCGATCACCGGGGACAGCGCGATGACCAGCGACCGCTTCACCT
GCTGCAGCGTCGCCTGCCGCGGCGTCGCGCCCAGCGCCAGCGCCGTCTCCACCAGGTTCC
TCTGGATCTTGACGTCCTCCCGGAGCTTCTTCATGGTGACGCCGGTGACGGTCATGGCGT
TGCCGACCATCATGCCGGCGACGGGGATGATGTAGCGCGGGGTGAAGGGGAAGACGTCGA
GGAGGACAAGCAGGAGCATGGTGACGCCGGTGCCGACGAGGATGGAGACGCAGGCGATGC
GCTTCCCGCGCGGCACCTGCCCGGCGCGCTGCCCCGCCGTGTACCCGGCGACCGTCACCT
GCAAGAGAGGGATTTGGAGGCTGAGCAACAGGTACCGTACCCCTAGGTACCATACATACA
TACCATGAATACATACATACATACCATGAAGAGGTAGGCGAGGAGGATCCAGAGCGCGTT
CTTCTGGGCGAAGATGAACTGGAGGACGAAGCCGATGGCGGAGAGCTGGAGGAAGGCGCG
CGCGATGGCGTAGAGCATCTCGCCCTCGAGCCCCAGGCGCTGCGAGAAGCTGAGCCCGAC
GGCCATGGCCACCACGGCCGTGGCCGCCGCCGGCTTGAGCATGCCAACCAGGAAGTCGCG
CCAGAACCCCGGCGCGCCCGGGTCCACCTGCCCCGCCACCAGGTCCAGGAGCGCCGTGCC
CGCGTGCCGCGCCATCGCCGACCGACCGGCCCGCGGAACGGACTGAGCAGAGCTTGCTGC
CCGGCCCCTCGTCGTGTCGTGTCCTCTCCTCTGTGGACTGGAGCGCCACGAGCTGCCGAG
GAAGGAGGAGGGGGAGGGGGATGGGCAGCGCGGGGGAGACCTTGAGGACAGGTACAGGAA
GGGGCAGGGCCCAAGTCAGGCAGGCGGCAGCTGAGGCTGGTGAGGTGGGCCCACGTGGCG
ATGACTCTGGCCAGGGTTCATCGGCGGTCGGGTCAACTGGGTTCGGAAAAATTTATCCCG
GCGACGGTGGCCGAGAACAGACACGTGCCGCCACGTGTCCCGTCCGTCCCGCTCGGCTGG
CCTGCGGTGGCTGTGGGCTGTGGCGTTGTGCTGCTGCTCTGTGCCGAGCCGAGGAGGGCC
ACAGAAAGAAAGAAGTGATGACGCTGAGCTGACTAGGCGTGCCACAACATGTACTCCCCT
TTTTCTCCCATCGATATATAAAAATAATATCAAAAGTTGCCCATCAGGCCATCACCATTC
ATCGCGCACTTGATCATGATGCAGGCGTGAAAAGGGCCTCTCCCCAATTAAGAAATTTTA
AATCGCGGTCCGGGCCAAGAGCACGCAACTTACAGCAATGCCATCTTCCCGTTCTTTATA
AAAAAAAACAAAAAAAGAATTTTTTAGAATAAAAAAAAAAAAAAAAC
>Z27kG1_08832
CGCGCGTCTATAGTTGAGGATGGCGCTAGGCAACAAGCGCACCACACTGCTGGTCGCCAT
GGCCGCCCTTATCCTGCAACCATCAGCGGCGAGCAGAGTGGGAGGAGGCCTTGCCAGGGC
CATCGCAGATCCAGGTAACGGTGACGGTGACGGCGGCATTCCACAGCTGCCGCCGCAGCC
AAGGGAGTGCCGGCCATGGCTGGCGCGGATGATGCCGTGCGCGGGCTTCCTCACCAATAA
CTCCACCGTGTACGCGCCCGACGCCACCTGCTGCGACGGCTTCGGCTCCATGTTCACGTT
GGACACGGTCACCTGCCTGTGCCACGTCGTGGACGGCGACATCGGCAAGCTTCTGCCGGC
GCCGATGAGTCGCATGCGCATGGTGGAGCTCTTCTCGGTGTGTGGCCACGCTGGACGTGT
CGATCTACTTGCCGCGGCCTGCAGCCTAAGTAAGTCACAAAGGTTTCTCTACACAAGTAC
GTAATAGCTAGCTGCTGCCTCTTGAGATCTGATGATCGGAAAGCTATATATGTACACATG
TTTGTACGTACGGCCGGAAACAAAAAACAAAAAACTTCACCGATGATTGATCTGATGAAG
AATATATATGGATTATTATTGAACTGAACAGTGGATGGAGTGCCGCCGATAGACCTTCCG
AGTCCCTCACCGTTGATGCCATCGCCATCAGCTCGGTATGCGTTTTTTTATTATTTTCAT
CACTTTTGCCTTATTTTCATCACTTTTACCAAATTGGTGACGTATAATCTGTATTCAGTT
ATAATCTGTTCACTATGCACATCTTTTTTTTCTTTTCCTTATTTTCAGCAGGTTGGGCGA
TTAGCTAAACAGAGACAATGGATAAGTTATGATTCTGAACAATAAAGTTAATTTGCTGCC
ATTTGTAGATTTGCATGTGCGTCATCATCAGCTGAGAGCTCACTATTTTCTGTTCGTTGT
TTCCTACATATAGTTTCCGTGTGGGAGGATACATTATTGCAACATCTTTCAGTTTCAAAT
AAGTTTAGGATACATAATTGAATGCGTTCTTTGTAGGGCAGTCTGTAATGCAAACAACTA
GCCTAGGACAGAGCAAACATCCCAGTGTTGCGATAGAACCACCTCACGGCTTAGTTTGAG
GATTTATGCAATATAGCGACGGTGCCATCTCGCAACAGGAGCACGGTTTTGTTTTCGGTG
GCCAGCAATACAAGGAGTATATATATATAACCGTTCCCTCTAGGGTTTACTTTGTTAAAT
ACCCACCATACTTCTAGCTTCGGTATGACATACAGTACATCCGCTCGCACTCGTGTGCAA
GAATAAAATTATCATGACCTCGAAATAGTTCATTGTACTTGACTTCAGTCACGCATTCCA
TAATTTTGTCTAATCCCATTACAAGTATCGAACAAATCACAAAGTAAGAATACTACTTTT
AGACTTTTGTTTCTTGTAAAATTAAACTCAAGAATGTTTTAAATGACATCATACTAATTA
GTTTCTCTACCGTGTGCATCGATTGACCTAGTTACAACTCAAGTATCACATGTGGCTGCA
TGAGGGACGAGAAGCTTCAAATTGGGCACAAGAAAAACGAAAGCCATTGATATTGTATTA
ACCATAGCTTCTATAAGTCATTGTCCCATAAGATAGATGTCTCTAAGTCCTTATGTATGT
TAGGTGTCTTTGTGCACTGCAAATGATATGGAGTTAAATAACAAATACTATATCGCTAAA
AGATTAAATGACATCAAACTGATGGATACAAAGACTTTTACATGATCCAGAAACCAATCA
ACAAAATTAGGTCTTCCTCGTCGCTCATATCATCGCACCGTATCTAACTGTTTGCTTGTA
GGTTGATGAATATGTGTCCAATTTTCCTCATTAAACTCACTATACGAGAATTAAATAATT
AAAGTCATTATCTAGTAATGTCAAAGAAATTATGGAGCAAAAGAAACACCGACATAAAAT
ATGGCTCCATCTCTTCCGTATTTGAGAACATGTATAGCAAAGTAGCCACTCGTTCTTCCA
TGCTATGGTGGTAGAATGTGCCCTTACTAGCAGTTATGCCTCTCAATTGGAAAATGTTGA
GATCACAGGAGGTTCCTCATTGACATTGTATCACATCATAGGAGCATAGACAATGTGTTC
CTCTGTGAAATACACACTCGTATGAAACCTTCTTTAGCAAAAAAAAGTTTCGATGATGCA
TCCTCTACTCTTGCCTTATTTCCAACCATGGCTCGCAGGTATTTGAGTGTTGTTTCAATA
TGATACACCCACTTATATTGTATAGGTGAAAGGGAAATGGCCTCAATCATTTCTATAATC
GATTTTGGTGTTTGACGACCATCACAAACCCTATGGACTAACTAGTTTGTCTAGTTGATC
TTTTCTCAGGTGCATAAAGTTCACATATTCATATAAGGAAAATGACCCTTGGGAAAATTC
TAAAAGAATGGAGCAAAATAGATTTGTACCAGCCTGTGGCGCACCGGACTGTCTCGTGTG
CACCGAACAGTGTCCGGTGCCTAGGCTGGCGTGCCCAGCGAACTGGCCACTCTCGGGAAA
ACGAAGCACTCCTCGACTAAAATTCACCGGACTATCCGGTAAGCCCACGAAACAACGGTC
AACATCGCCAATGGTCGACTGCGGTCGACAGCACCGCAGTCTGAAGCGTCAGAAGGTCAG
AGACAGTCTGCGATGTCGGGTCGCACCGGACTGTCTGGTGTGCCACTGGACTGTCCGGTG
CACCACAAGGACAGACGACTTCAACGGTCAACAGCTCCAAACCCCAACGGTCGGCTGGCG
TGGCACGCACCGGACAATGAACAGTGCTATGTATGGTGTGTCCATCGACAGAGAAGTCAG
CCAACGGCTAGAATAGTGGTTGGTGCTATAAATACCCCCCAACCACCACC
>Z27kG1_22759
TGCTGAATTATTGTCGCGTCTGCTTGCTGCTTGCTTGCAGAGCACCATGCTACCGTTTAC
CAGAATTCGCCGGAGCTGTTCAAACTCCTTCGCCTAGCTCCGTCAGCTCGCCGGAACCTC
TCGCCAAAGCCACGACATCGCCGGAGTTGCTGCTCTGCTGCGCCATTTTGCCTGCGTGCC
CACACCGCTGACTGTTTCCCCACTACGCCGCGCCCGCAGCCGCGCCACACGCCCGCCGTC
GAGCCCCTACTCGCACTGTGCCCAGCTCGCCGTCGTGAAGCTCATCGCCGGACCGTTCGC
AGCCGTACGTCGTTCGTCATCCGTGGAGCCTCGCCGGAGCTACGCACCCGCCGTGCCAAG
CCTTCGCCTTGATGCACGCCCAAACCCATCCATCGTCCGTTCACCCAAGTGGTTGATCTA
GTAGTTAAGAATCAAGATCTATTCCGATCCGTGGAAGAACCTCAAGTTTTCAATAAGCAA
GGCAAGTGGACTTCTCCCTCTACATACTCTGTTTGATCCCAAATAATACATTTAATAAAG
TTTATTCTTTTGGATATATATGCATAATTTGACGGGTTACCTATTTAGATAACCTTTCCA
ACCTTATTCCTTGATCAAACCTGGGAATTATAATTTAATCAAGTAGCTATGCTATTGCTA
CAACTTAACTTTATGCAGTCACTCCCGCTTATGATATTAATGTTCCAAATTGTAAGATTA
CTTTGTTGTTGTTAACCCGATGGTTAAACAAGATTATTGCATATTAATTGGAACATGGAG
TGACCACCCGGGAAAACAGTGCTACCATGAGAACTATCATGGCTCTGGTCTTGGCTAAAT
AACTAGGGAAGTCTTATGTTGGGTGCTGGTCGTGGTCGACAGGAACGGGGGCATCTGGCA
AGCTCTTATAGTTCCGGCTCAGCCAGATTGGATACGGGCATAGTTCCCAAAGCTTTACCC
TGTAGTCTGGACTATAAGTTGGTTACGGTAGGTGTGCCTTATGCAGTTTGACCATTTCCA
GCATTTGCGTAATGAGGACTCTAGGGAGAAGCCTCGTAGTGAGACCCTGGCCATTCACCT
CGGAAGTGAATACGGGTCTAGCTAACCCGGGCTAGAAGGGAATCACGACTCATGGGTAAA
GATGCGCCACCTCTGCAGAGTGTAAAACTGATATATCAGCCGTGCTCACGGTTATGAGCA
GCCTGGACTCCTCACATGATAATTGAACTTGAAGATGGAAATAAATCGAGATCCGATGAT
CTATCAATGGTTTGCTTAAGTGGTTTCACTTAAGTGTTTTTTATATACTCTTATACCTTT
GTTTAATGGGATACTTGGGATCCACACTTATTAGTAAGATAGGTGTTGTTAATAAAATGT
TGACCAACTAAAATGCTTACTGCTCAACCTCAGCCTCACCTTGTTAGACTTGCATTAGTT
TTTCCCCCACTTGCTGAGCCCCGACCATAAGTGAGCTCACCCTTGCTTAATTTTGATCAG
AAGTTTGCAGATGAAGATATGATGCTGAACTCCATGGATGCTAGTCTAGTGATACCCCCG
GTCATCTTCCTGTGGATGGATGTCCATGTTCGCTGTACTTTGATGAATAAAGGTTAAGAC
ATTATGTCTGTTCGAAGTGTAATATGTTAATATAATCGTTATTTACGCTCT
>Z27kG1_09050
CATTGCCCTAGCACACGTACGCGCAGATCCGTCCGCTCCAATCCGCCCCGGTCACCCAAC
CCACGTTTTCCCCCACGCCCCCATCCTTTCGATTCACCATTGCCCTACCACACGTACGCG
CAGATCCGTCCGCTCCAATCCCCCTTCCCCATCGTCTCGCGACGCCCTCGCCGCCGCCTC
GCCCCCAACGATCCACTCGCCCCCACAACGATTCGCTTCGTGGTGAAGAAGCCACCCGCG
CCTCGCCGGAAACGGAAGCAGCAACCCCTAGCCACGCTGACCCTCCACGGCGCCGGCGAT
GGGGCTGAAGCGGCCTACGGCGGGAGCGGGGGAGGCAGCAGCGCAGACCATCACGTTGTC
CATGTCGGCCATGTGGGACACGGTGCGCGCCGCCATGAGGGAGGCCGAAGCAGCAGCACT
GGAGCCAACTCAAAGGTGAGATACTCTTCGATTGGATCTTGATCTCGCTTCTCAGTTCTA
AATCCCCTGCAGAAACGACGCCGCTGGTGTCCATCTCCGGCGTGGCGCCGCCGCCATTTT
CAGCTGTGTATCGGCTGTAGCTCAGTCGACATCTTCTGCTACAGCCCTCCCATCTCTGCA
GAAGATGGAACCGTGGATGGAGGGAGCATTCCTGCGGCGGATGGAGCAGCGGGCCTAACT
GCAGGTCAGTTGTTCGATCAATTATGCAACTCACCATACTCAGTCAATTATTAGACTATT
TGCTTGGTTTGATTTATTTTTTACTCGGCGTATATTTTGGTTGATGTAGTCAGCATCTTA
TTGCATATCTGTTTTTGTTGTTCTATGTTTGCTTTCTATTTCTTAGAAGCATTTGTTACA
TAAATTAGTATGGCTCCTAATGGCTGACGTTTGTAATGCATTTTGTTAGATAGCACCTCA
TTTTGTCGACCTGCGCACGTTCTTCTGTAAAAAAAGTGACATTAACTCCCTCACTCCAGT
TTATTATCCCATGATAGAATAACTGTGAAAAATCTGTCAAACCCACTGAACGCTATTATA
CATAAGCTGGCAAACAAATCTCTTAATTGCACTGCACCCTTTTGTATATTCAGGGAATTG
ATACATAGTTAATTCAGGTGGCACGTGACGCAAGTCGAAGTACATGTCTGCTGGCAGATG
TCTATTCTTATTGTCTTCAGGGTAGCTGATATATAATTTTGTTTTGAAAAGTAGAGAAAA
TCCATGCGCTACAAAGAATAACTGCTTTGGTTCCTTCATAACACATGTCTGGTTCTTAAA
TCGGCTGGTTCTTAAATCAATGGACCCCTGCATGTCTTTTTTTTTCCCCAGATGCACTTT
ACACAAAACATTGATACAAGTAATAATTACCAAAGGTCTACAACATCAAAAAGAACAAAA
AATACAGGGCCTACAGGAACAAATAATTCCTTTTCCTTTGTTGTTGCGGTCTGATAAGCT
AACTTCAGAACAATTGCTGCTGTTTGCATGACATTCGGGCTGTAGAACCAAGTCCTGCCA
AATCTGTCTGTTCTCAGCTTTTTGCGGCCCTTGTGTCCATATTGTGTCCAGACATCAATT
TATTGTTCACTTCAGATCTCTGCCTTGTCATTATTTTTAAATTATCAGTGAGGTCAATCG
CATTGCTTCTGTCAAATGCATCAGGATTGGTGGTCCTTGCTGTATGTTCTGTCAAATGCT
TCTGTCATTATAGCGGGCAGTCGTTCCCAGTCCACGGCTTAAATTACGCGCACGATTGGT
GGTCCTTGCCGTATCCCGCTGCAACGTGGTGGCCGTGGATAGGATAGGCTCAGATTTACG
ATCATTGGGATTTAAAGAAAAAACACAGTGGAATGCATCGTAAATTTTGAAATAAAGGCA
TAAATGTTGGGGGCCTTCGTCCTCCGAAGGTCCTCAAAAACATGATTTGACAATATTTTC
CAAGTGAAATGTATGAACAGGTATCTTCGGACTCAGATTATGAACATGAAGTACGATCAG
GACGAAGCTTAAGCTAGACGAAGGAGGATTGAGATGAAGGACGGGCTGATCACCAAGCTG
TACGAAGGATGGTGCATAGCCGAAGCTATGCGCAGGGGAGCTTCGGCATGGTGGCAGAAA
GGGGAACCGACTTAAAGATGAAAAGACTACTTAGGCCTTGACAGATCCCCATAAGTCATT
AGCAAATGTAGTGGACATGAATGTAATTTTACATGGGCTGCGTCCCACGTCTATAAATAG
ATGAACAGTACTCCCGTACTGTTCACGC
>Z27kG1_07094
GTTCTGCTTCCCACACCTCCCATGGCGCGTCCTCTCCCAAAGCCCTAGCGCTCTAGCCCC
CGAATCCTGCCCTCCCCTCCCGCCAGAAGCCCGCCCGCCTACCAGCCGCCACTGCTCCCA
CCTCGCCCGGAGAGAGTCAGTGCGAGGCCATGGAACACCACCACAAGCCAGGCCTGCGTG
TGCGCCTCCGCATCACCGCCGCGCGGCGCCGCGCGTGGCTCTCCGCCTGTCTGCGCCCCC
CCTGCCGCAAGCCGCCGCGCCGCGACCACTCGGACTCCGTCCACAAGGTCGCGCGCCGCG
AGATCGGCGGCGGCCACCGACGCCCGCCGCGGCCCGCGGCGCCCTCATCCTCCTCATTCT
CGTGCCCTGAGAAATTCCGCAACTTCCAGCTCCAGACTGTTGTTTGTCAGGAATCTGGAA
GGCTATTAGATGTTAGTTTAACAGCAACCTGCCGGCTTTCATCCTGGCCTAGAGGGCATT
TAGAAAGAACAAGATGATACAAACAATACGAAAGAGAAGATAGCAACCTGCATTCGAAAG
GTGGTCTCATAGGAGTGTGGACAACATAGAGAAGTACAAGATAGAAAAGAAGACTACAAG
ACGAGTTGTAAGTGTGGCAAAGGGTAGGCCGCATGAGGGTCTTTACGAACGTTTGAGTGC
GAAGGAAGGAAAGAATGACATATATGGGATGACTAGGGTTCGTGAGAGGAAGACAAGGGA
CTTCACCAAGTTAAGTGCACTAAAGATGAAATAAAGCACCTCTTGGTGAAGGAGGATGAG
TGTTGGGGGCCTTCGTCCTCCGAAGGTCCTCAAAAACATGATTTGACAATGTTTTCCAAG
TGGATTATGTGAACAGGTACCTTCGGACTCAGAATTACGAACATGAAGTGCGGTCAGGAC
GAAGCCTGAACCAGACGAAGGACGGGCTGATTACCAAGCTCCACGAAGGATGGTACACAG
CCGAAGCTGTGCGCAGGGAAGCTTCGTCGCGATAGCAGAGAGGGGAACCGACTTAAAGAT
GAAAAGACTACGTGGACCTTGTCAGATTTCCATAAGTTATTGACAAATGTAATGGACATA
AATGTAATTTTACGTGGGCTGCGTCCCGCGTCTATAAATAGATGAACAGTACTCCCGTAC
TGTTCACGCTGACTTGGCATTTGCTTTTGCGTCACGCTTGTACTTTTTATCTTCTCTCAG
GACCGAAGGTACATTTGTAATTTGAAATCATTTCTATTTTTCCATGTTAATAAAATAGAA
ATGATTCT
>Z27kG1_18444
GCAGCCGCCGTTTCTTCATCTTCCTCGCAGCGGCGGCTCTCCGTCTTCCGCTCCTCCCTC
CCACGACACGCGCTCGGCACGCAGGCGACGGCGGCAGCGCTCAGGCTCGGGCTCTCAGCG
ACGGTGGGGCAGTCCCAGACTCGGCGGCGGCGTCAGCGGCTCCCCCTCCCGAATCTCGCC
AATCGCCTTGCGCCCTCGCCTCCGGTCCTCCGCCCAACGGCCGGCGACCCTGCGTGCGCG
CTTCCCGCTCCCCTGCCGCCTCCGGTGGACCGTAGACGGCGCTCGACCCCGGCGGCTGCA
CTGCGCGCCGCGTGCGACCGGCGGGCAGCGGGATCCAGCTGCTGCTGCTCCACCTAGGCG
GCTGCGCCGATTTGGTAGCGCTTATGCCCCAAACGAAGTGTTACCCGTCCGCTTAGGGCT
GAAGCGTGCGCTTAGTGACGCTTTTTAGAACCTAGGCAATTAATCAGTTTGGGGTTCTCA
TATATCTCTTTGGAGATGCATCCACATCTGACTTTACATAGGCATCCTATGTGTGCCGAG
GTAACTTGCTATTATTTTTTTTATTTTGTCCTGGCCTTCTTCATATATATGTTGTTGCAC
TACTTTAGTAAAACTTACAATTATGATGTACTTGTCCAGATTATTGAAGAATTCCAGAAG
TGCCATCTGGATCACCCTGTCAAGAAGTTCTTCGGAGAGTGCACAGACCTTAAAAATCAA
GCTAGATCGCTGCTTCCGACAGGAGAAAGCTTTGAAGAGAAAGGCAAACTTTGAAGAGAG
CAAGAGATTTAAAGAACAGTTGAAGGCTTACAAAAGGGAAATTGCAGAGAAAAGCGAGGA
ATGATAACTTGGAACGGAGGACAAGGCCGTAGAGGCTCTTAATCTGTGATGACCTGCCCT
TGATTTTGTGAAGGATCTGTCGAGTGTTTTTGAATATAATGTTTCTAAAAAATATTATAC
TCTTTTCCTAGTAGCAGCTAAACTTTAACAGCTTAAAGTTTCTTCCATGACTACCGAATA
TGTTTCCAATTTGTTCATGCATGCGTGCAGGAGTCCTCTGTATCAAATTTGGACAACCCA
CTCTTGTTGCCTAGTATAAGCAGTTTATTGGCGAGTTCCTTTT
>Z27kG1_11863
CTTTTTAGAATTTTAAGAAAAGAAACAATCAATTTGGAAATCCGATGTCGGGTCAAATAC
TTGCTGCTTACTTTTTGAATAGTTTCCATTCTAACGTTGTTTTGGTCATAAAATGGCAAG
GGGCACAAATAGGATAGTTTCTTCTACTTTGTTTTACTACATTTTCTGTGAGTACCAGTT
TTATAAAAAAAACTTGACCTGCGGGGGGTAAGACAGCCCCCGGGTATTGTATTAAGAATA
AGACCTTCTCACACAGGTCAAGAAAACCCCCGAACCCCTGCCCCACACATACACAGCGGC
ATCGAAGCTCATGTGAGAACGACCACGACCAGGGCTGAGCCTTAGACCTATGCTTTGGCG
TGGAACAGACGAGAGGATTTTTTTAACCACAGCCTGGAAATTCGCTCCCACGGGGAGTCG
AACTCAGGACCTGAGGAGTGCTACTCAGACCACCTAACCAACTCAGCTAGAGGCCCTTTC
GCGAGTACCAGTTTTATCATATTTCTCTAATTCTCTTTATGTTTCAGGAATGGTGGCAGC
TTTAACAAACGAGAGTGCAACAAGCAAATCTGTATATTTTGCTCATTGCACGTCAGAGAT
GATATTCATTACTCATTTGCTGACAGAGCAACCTGAGAAACTCGCTGGTCCTCTGCTGGC
TGACACGTATGTAACTCTCTTAAAAGGTCGCAATGCATGGTATGGGCAAATGCTTGCCAA
GGGAGAGTTGAGTCCTGACATGGGTGATAGTATCAAGGGGAAGGGAATGATTCAGGTAAT
GGAATGACTTTTTTCTTTCCATTTTGTCTTGTTTTATTCTGAGAAGATGTCAAAGCTATT
ATAGTACTACATCCGTTCTCGAATATTTGTCGCCCGCTAGTTCATTTTTGAACTAAACCA
CGACAAATAAAAAAGAATGGAGTGAGTATTTGATAACCCTGACATTTGCAGCCATCCAAT
TTTGCTTTTTTACACGGTTACCATGATCATTTTACCATTCCATTGGACAGGGTATCTCTG
CAGTTGGTGCATTTTTTGAGCTGCTTAGTCAACCCAGCTTAAGTGTGCAGCACCCAGAAG
AAAACAAGCAGGTTGCTCCAGCTGAGCTATGCCCAATCCTGAAGAGGCTTTACAGAATAC
TGATAAAAAGGTTTGTGCTATGTATCATCACTACTCTCCATATTTGGAGAGTTTACAGTG
TGCTTGAGGAGTGAGTGCCGCAGTGCAGACGAAGTGAGAAGTGACCACTTCTCACTCATT
CATTTTATTGGTTTCATTTTACTCTCCTGATTAGATATAGACCTGACTTATGTGCAGGGA
GCTCCCAGCAAGGGACATTCTTCAAGCCCTGAGGGACGAAACGATGAATGATCCTCGGGA
AAGGATTGAGATGGCACAAAGCCATGCATTCTACCGCCCGTCTCTCCTTGGAAAACCATG
ATCTAGTTAGTCTTGTAGATTAGTAGAATATAAACGGACGCTGTGCTGCAGGTTTCTCCA
CTGTGCTTGCTGTCCTTGTGTCCGAGCTACATGGGGATGGGGCTTTGTCAGTTGTCGAAT
TCTTTGTGCTTCCTCGTTGCCATGGTGTACAAGAGATTACTGAACCAATAAATGTTCTAA
GTGCATATTATATGAACACCCAATTTGAAAGTACCCGAGGAAGATTTCTT
>Z27kG1_23964
GGATATAGTACGTTGTTGGTCGTCTAAGATCAGATCACCATAGTACGTGCAGGCGGAGGA
CGGAAAAAAAATTAGGTATGGCTCGGCGGACGGCGGAAGCTCGGCGGTCGGCGTGTCGCG
CTCGCGGACGGATCTGCTCGGCGGACGGCGAAGCCGGAAGGCACAGCAGCTCGGCGGACG
GAGGGACAGGGACAGGCGGACAGCGGCTCGACAGGCGAACGGAGGCACAGGGGCAACGGC
GCGTGCTCCGGCCGAGCGGACGGCGGGCTGAGGTGCGGAGCTGCTCCTGCTCGCCTTCTC
GGGCCGTCGGGCGAACGGCGGACGGCGCGCCGGAGTCGCGGAGCGGCTCGGTCCGAGGCT
CCAAGCCCGAGTGGACGGCGGACGGCGGGCGGAGCGCCTGAGCAGTGAGCAGCGGAGGCG
CGGAGTCGGCGGAGAGGCTCGGTCCGAGCCCGAGCGGACGGCGGGCGGAGGCTGGAGGCG
CGGAGCTGCTCGCCTGCTCCGCTGCTCGGGCCCTCGGGCGCTCGCCGGACGGGCGGACCG
CGGACGGTGGCCGGAGAACCGTAGCCGCGGCGCGCCGGCGCGGCTCGGGGCCTCGGGCCA
AGCGGACGGCGGACAATCGCCAGAGCCCAGAGGCGCAGACGGTGCTGGGACCGTTGGCTC
GGGCCTCGGCGCTCGGCGGCGGACGTGCGGGATGGCGGACGGCTCAAGCGCTCGGGCGGC
TGACTGATTAGGGTTTAGAAGCTGGGCTGGATTTTTTTTTATGGTTTGAGCCATAATAGG
CCATAATGGGCCCTCCGCCCCTATACGTGCTAATGATCGTGTTTCGTGGC
>Z27kG1_15518
GACTGTAGGGGTGAAAATCCTTTCCTTCCGCCCTATTCTCGTAGGATCTCGTCGCCCTCT
TGAACAGAATCTCGTCACGACTAGCCCCTACCCGATGCCATGTAAGGGCTTGTTCGGTTA
GGGGTGGATTGAGGAGGATTGGAGGGGATTAAATTCCCTTCTATACAAATTTAAATAGAA
GATGATTTAATCCCCTTCAATCCCTCTCAAACCCCTTCAAACCGAACAAGCCCTAAGGTG
AACCTATCCTACCTGGTGCCATACAATGTGGACGTGACGAGCCCTTGCCTGATGCTAGCA
ATCAAATTGGTGATCGAACAACGATGTCAGAACAGGAGCCATCAGAACAATCAGTCCCTG
CCGCCAAAGTCTCAGATCAGCCCAACGTCAATGATATGTTCCCTCCGCCTTTTTTTTGTC
ACACGACATCATCTCCATAGAGGAAGTAGATATTCGCGGGCTTCTGAATCCTGGTTCTAA
GCCTGATCAACAAAGAGACGACGTCGAGCAAGGTAACTCTTGTGACCTGTAAGGTATGCG
TGCAATGTTATGACCTGATGTGTATGCCATGATTCACTTGGTAATTAAGCCCATGTTGGG
ACACTGAAGAAGAAAAAAGAAATTATTCTTAAGAGAGGGATGCTACGTGATGATGTGGAT
GCATCACAAAAGGATGGACACATAATTGCAAAAGAAAATTTATTATTGGAGAAGTCCACT
GGTGCCCATGAATGATGTCATGAGAAGGAAGATGTCAAGCGCCTATAACAACTTTGAAGA
TAATTTTAAAATGGCCAAGACCTCGGAAGACGGCATGAACCTATTAATAAAAAATTGGAA
TCTCTGTCATTGTTGTTTCAGCCTACATCTCGCGCCAAATAGGAGGAGCAAGAGAGTTCT
ATTGGGATGTCCATTCTGGAGAATGTACATGTCCATCCACCTAGTGATATTCGTTCAAAG
GGGAAGTGCAAGAAAATAATATGGCATCTGACAAAAACAAAAAGAAGCATAGTCCATGTA
CAAGCAAATGCACAATATGCAAACATCTTGGACAGGATCGACAAAATTGTTCGAAGAAAG
GATCAGCAACACCATAAGTTTTTAGTAGCATCGGTTTAAACTTTTTGTCTTATATACAAA
TCTGTCATATATTTTCTATGGATTTTTAGATAAAGCGGTTGTTTTTGTAT
>Z27kG1_12972
CTTTCATTCTCTCCAGCCGAAACATCTGGCCGGTGGCGTTTCTCTTTGCCGCACAGCCGC
CCTATGGCATGCTGTTGTCCTTCGCTCCCTCGTTTGTTTTTGGTTCTAGCATCTACAGTC
GACCATCTTTTCTCGGTTGGTACTTTACGCATGGCCATCTTTGCTTTGGTGTTGCACCTA
CTCTCTGTTTCTATTTTCTTTCACTTCTTCAACAATTTTCTAGCCAACGTGTTCTCTGTA
CACGTCCGCTTGCAATGGAGGTGCGTGCTGCATACATGCGCATGCTCCTTTTCTCTCTGT
TTGTGTTTTTTTTTCTTTTTTTTCTTTTCTTTTCTTTTTCTTCAGCTGCGCAAGACATAC
CGGCCGCCAGGGAGATTTGCTCCTGGCCGAACGCGCCCGAGTGCCTCGGTACGGCCGTTC
CTGCGCGGCAGGGCGGGACCCCGCGGACTCTCCCGCCGGCGAGTGCGTCCCCTAGGTTGG
GCACGCCGCCGTCGGTGGTCCCTGCCAGCCGGTAAGAAAAAAAAAAAACTTCGACTGTAC
CAACCTTTTCAAGAACTAATGTACCCGGATCTAGCCTCCAAATCGAATGCCTCTGTGAAT
GAATGGATGTTTTGTAACGGGATCCGTAAAGAATCGCAGATCCGGGCCCCCGCGATATTT
CTGTTATTTTCTGTGATGATTTTAGTGCATCTATGCACATTCACGCGGTTTAAAAAAAAT
TAGGGTTCTAACCGTAATTTTATTCTGTGGCTTTTTCTTATCTGTTCTTGACCGTGGTTC
ATAATCACGAGTCTCTTTTGTCTCTGTTGACAGATGTACCGATTAGGGTTAGGTCATAAA
CCCTAACCCTAGACAGTTATGTGAGAGCTCTCTCGTTTGAGGCCGAGACACACTGTGTCT
TTTACAGTGGCCAGACCTAAAATCTTAGGGTTAGAGAAAACCCTAATCCGAGAGCATCAA
CCATTTCTTTCTATTCTAATCTCTGTTCTAGGGGTGATGAATGATGATAAAAAAAAATGA
GTTCATCACATATATCCTAGACCTTTCTGTGATCTCATAAAACGATGCGGATTAGGAGAT
CTAGGGTTCTTAGGTGCCTCTGATACCATTGTTAGATTTTCTGGTGCTTAGGATCGTTTC
CTAAGTCCCTAGAATACCAATCCGTGTCTAAAATACCTCGATGATGAGTAGATCTATTCT
ACTGAGGGGTATAGGTTAACATACCGTCGTTGTTGTTCCTAGCCATCATTGCGGCGGCGT
CTTGCAGCGAAGACCCGCCTCCTCCTTCTTGTCGATCTCCCTGCTGGTGTCGAGGAGATT
GGTTCCCGTCGTTGATCGGCGGTGGATCAGCTCCTCCAATGTTGCCTGCAGGGGGAATCT
CAGATCCCGATGGGATAACGGGGATCTGAGACATAGTCACAGCGATTCAAGTCACTCCGA
GCGCCTAGGGGATCGGTTCCTCTCAAAGTGTTGATTAGGGTTTGTGGTCGAGCGATTAGC
GTTGGCTAAACCCGTCGGCCCCCTTAATCTATTTATATGGCGTCGTGTGACCGGGGGCTG
CAACCAACGGTTAGGATAGCCCCCCGATCAGGGGCGCGGTTAGACGGTTAGGATTAACCC
TACCCCGGTTACTGTTAACCGGCTAGTGTAGAGGACACATCCTAACAGCTCCATGTCGAG
GAGACTCAGCCGGCAGAGGAAAACGGAGCGCCGACCATGGGAATGGGAGGACAGCAGGGC
GCGACGCTGGGAGATCCGGCCGGGCTGGGAGAGCGACGGCCGTAAATAACAGAGGCACGG
CGAACTTGAGAGAGCCGAGGGAGATGGGCGAACTGGGAAGAAGCTGCGCGACGCAGAGCT
GGAGGAACAGAGGGCACGGCGGCCAGGGCAGGGAGCTCAGGGAAAAGCTCGGCACCCATG
GGAGACAGGGAAGAACGCGATGCGCTGGGGAGGAAATAAAGTCATCCGTTCGCTGGAAGA
TAAGAAAACTCGAGCATATCATCCCGCA
>Z27kG1_12351
CGAGTAGTCGTCGTGGCGCTGGCGCTGGAGCTGCACTCCCGAGTCAAGCTCTCGCGTGCC
GCCGCAAGACTCGTCGGAATATCTACTCCGGCTGCTCACGTCACGCGTTTCTGACGGGCA
GTCATCTTTAATTTTCTTGGGGACTCCAAGCCTCGGCCCTCGGCTCCTCTCGCTGTCTGA
GATCCGCCAGCGAGGTCTCCGCGCTCCTCTCGTCGGCGCTCCTTCGCCACTCCTTGTGAC
GTGCGCGGTGCGCCGCGCTCCTCTCGTCGGCGCTGCCGGGTTCCATCCCATCGTGTCGTG
CACCACGCTGGTAGCCAGCCAACGGCCGGTTCCCTTGCCTCTGTGTCCGTCGTGCTCCCT
TCCCTCATCTCAAGATCCAAGTCCTCAATTAGGCTTTGTTCGTTTGTGTGGAATTGCATC
CGAAATCATTTTATCTAATCAAAGTTTATATAAATTAGAAAAGTAATACGGTTAGGAATC
GTTCTGACCCACCAATCCAACACAAACGAACATGCCCTTAGGACCCGTTCGGTTGTACCG
GAATAAGACATAATTTATTTTAGCTCATCAAAATCTATGTAAATTAGAGAAGTAATCCGG
CTAGGAATTAATCTGAGGCTCCAATCCCAAACAATCGAAAGGACCCTGTTCCGGCCCGGA
TTGCTTCTCTAAGAGCAACTCCAAGAGATGCCGCATATCAATCTGAATAGTGTTTTTCGC
GTCGAAACTCCGAATTCTTCGCCTCCAACAGACTGTTGTTCCTTTCCCCATTTTTTCGGC
TTCCCGTAAAGGAGACGATGGATCCCGCATATATGCGCAAGCCAAACTATCCCAAATCCT
CCAGAGCACGCTCAATTCAGTAGCTTTCCGCGACTTTTTCCCAGCTGCGCGTGCAGTTTT
GTTCGACGAAAGGCGGGCGGCGGCGGGAGAGACACCATCGTCGTTGGAGGAATGCATTCT
TCACAGGCGCGGCGTTGGTGACTTCTTCAAGGGCGGGTGCGGTGCGACCTGTAGGTCGTC
ACCGGCGCGGCGTTGGCGGCTTCTTCAAGACCAGATGCGGCGCAGCGTGTAGGTCGTCAT
CAACGCGGCGTTGGTGGCTACTTGAAGGGCGGCGGCTTCAAGGTTGTCGACACAGGCGGA
TTCAAGGGCGGATGTCCACGCATGGTATCGTCCTTCGTTTGTGGGTCGGTGGGGGTGGAA
TCCATGTAGGATATAGCAAACGGCGCCGCCGAGTGAAGCTGCTTCTATGTAGCGGAATAT
TTGCATCTCTGGCATTATCTTTTTCGAGTGGACTGGCATGCTGGATTTAGCTGGAGCTTT
CACTGAATATGAAATTGTATAGTACATGAGACCAGATGGAACAATGTCTCTCAAATTAAG
AGATAAAGTCGTGAAGGATTTTAACACTGACCTAGAGGTCATATGTT
>Z27kG1_05651
CAAACCCCACACGAGCAAAAGCAGAGCACACAGCACAAACCTCTTTCCCCTCCCCTGCCC
CGCCTCCTCCTCCTCCATTCCCCATCCCCCATCCCCCATCCACCGCCGTCGATGGCGAGG
CCGACGCGCGCGCTGCTGCTCCCGCTCCTCCTCCTGGTCCTCGCGCTGGCGGCGCTGGCC
CGCGCGTCGGGGTCGGGCGACGTTCCGGCGTCGTCTCTGAGCTGGGACCTCGGCGTGGTG
GGCGCGGGGGAGGACGAGGAGTTCGGCTTCCCCGGCGGCGACTCCGTAGCGCGCCGGGTG
CTGCAGGGCGGCGGCTACCTCAGCTACGGCGCGCTGCGCAGGGACAACGTGCCCTGCTCC
GTCCGGGGCGCCTCCTACTACAACTGCCGCCCCGGCGGGCAGGCCAACCCCTACTCGCGC
GGCTGTACCGCCATCACACGCTGCCGCGGCTGATCTCGCCGCCTACGCGTCCACCGACGG
AAAACAGGAGGTTCATATCTGTCAATCCCACGCCGTTGTTGATTTGAGACACACCAAAAA
AAATGTTCATCTCCCTCCCTGTCCCTTTAATCAATTATCAGTACCTGTATGCTATTGCTT
GTTTTCTCCTGTCGTTTGAATTTAACGAGAATGATTGGTGGTGGTTGTGGGTTATGCATG
AGTTGGCGCCCACTTGATTCCAGCCGGATTCGCCTCTCTCTCTCTCTGGTCCTGTAAATT
CCATGAATCCATGATTCGTGAGCAACTGGTGTACAAACTACAAGCTGATGATGAAAATTC
CACCGTGAACCAGTGCGATTGTGATTGTAATTAAGTTAGCGGCGGATCCGAGTCGCAACA
ACCAGCTC
>Z27kG1_05284
GTCCTGCAGCATCGTCACCCCCTCGCTGGTAAAGTTCGCCTTGAACGTCCGATCCTCGCC
ACCGTCCATGGGGAAACCCTAACGCCGCCGCTCCTCCCGCCCCAGCCACAGCCCCCAGTT
TGAGGCGGCGCACGTGGCCGTGTCCTACGGCCGCGCGAGTGGGGGATACCGGGCGGAAGC
GGCGGGGAGGGAGGGTGTGTGGGCGGATACGGCAGGGGAGGGCGGTACGGTCCCGAACGC
GAGCGGCGTCGGGGTCTGCAGGCTCTGGAGTCTGGACCGTCGTGGGGACGGTCGCTTGTG
CCGTCGCGGGGACTAGGGAGAGAGTAGGAGCCTAGGAGGGGTTCTCTCGTGCCGTGCGAT
GTTGGGCCTCATCCGTGCACGAACCGATGCAACGCAGGCGCGTACGGCGACATCCGGGCG
GGTTCGTCGCGGGCCAGCAGGCTTGGCATTGCCTTCGGATTAACTAGGTGAGTACCCGTG
CGTTACAACGGTGACATATAATAACATAATAAGTTATATATAAAATATGTCTTATATTGT
TATAATAAAATGTTTCATAATTCATTTATAATCCTAGTTATACATAAATTTTGTTATTTT
AATTTATTTGTTTCACTACTACATTACAATCATCAGTATCATGCAGACTTCGATATATGC
CACGATTTGTATGGTCTCATCATTGAAGAGCACGTGTCACACCTGCCGGTAGAAGTTCTC
TCGTACGTTATCAGTCATCAGGTAGGCACCATCACACATGCTTGCTTAAACAAAAAAAGC
AAGTGTATGTATTTGCGAAGAGAATTAAAGGCAGACCGTCACAAAAGCTACCCCGACGAT
GACGATTGGTCATTGTTGTCGGTCCTCCTCTGCGTCACCTCTAGCGCCAAGATGACGACA
TAGTCCTTGATATAGTAGTCGTCGAACGCGCACGACATGGCGAGTACCGATGACTCTTGG
TTGGGCTACCAAACGAAGTGCACCCCAGGCTCATCAGTGAGGTAATACACCTAGCCGTTG
CACCACCAGATGTGCTACTCCTCTACATATATCTTGTTCGAGGACACTCACACAACGTCA
GCAACGGCCGTCGTCCCAGCGCACAAGAATTCATGGCCGGTCAGTAGTGACTTACGTGGC
AGGTTGAGCTTCAGGTGATGATGAGCTGGATGGTGTGACGACACTGTTGTCGGATGCGGT
GTCCAGAACAACCCAAGAGTCGTCGGCATTGGTGACGGCCATGAGGTCCCCCTGTTTGAG
ATGGACAACGCGATGCAGCCGCTCTGGATCGCGTCCAAGCGGCGGCTGCAGTGGAGCTTG
CCGAACACAGCGACGCATGTGGCCACGTAGTACTGCTTCCAGAGGTCGAACTGGCAGTCG
TCAAGCTTCTCCTTGTTGTCGATGAGCGATGCCAACGCGAGCGCCTCCTGGCATTGGTGT
TTGTTCGGGGTTTCCAAGCAAGAAACATCGATTCATCTTTAGCGTTGGTTT
>Z27kG1_20402
CACTGCTATAGGCAGCCCACATGCGCGCACACTCCTAAGCTAGCTATAGCAGCAAGGCAG
CCAGCTGAGCTCAGAGCTCCCAGTCCAGCGCCGGCGCCACCACCGCAGCTGCTCGCTGGT
CACCATGAGCAAGGAGAAGCACCACCGCGACTGGATCCTCCGGCGCTGCTGCGGCTCCAT
CGCCGCCTGCATCCTGACGCTGGCCGTCGTCGTAGGCTTCATCGTGCTCGTCATCTACCT
GGCGCTGCGCCCCTCCAAGCCGTCCTTCTACCTGCAGGACGTGCAGCTGCGCTCCATCGA
CCTCAGCGACCCGGCGCTCTCCCTCGACCTCCAGGTACGTACGATCTCGCGCGCGACGAC
GACGGCGTGTGTCGTCGTACGACGTGTCAGCTGATTGATGCACGAGCGCGCGTGCATGCA
TATGCATTGATTTGGGACGCACACGGCACACACGCAGGTGACGATCGCGTCGCGGAACCC
GAACGAGCGGGTGGGCGTGTACTACAAGACGCTGGACGCGTTCACCACGTACCGCGACGA
GGCGGTGACGGTACCCGTGTCGATGCCGGCGATCTACCAGGGCCACAAGGACGTGTCGGT
GTGGTCGCCGGTCATGTCGGGCGACGCGGTCCCCGTGGCGCAGTACGTGGCGGACGCCAT
GAAGCAGGACATCGAGGCGGGATACGTGCTGCTCCACGTCAGGGTGGACGGCCGCGTCAA
GTGGAAGGTCGGCAGCTGGGTCTCGGGCAGCTACCACCTCTTCGTCAACTGCCCCGCGCT
GCTCGCCACCAGCGGCAGCGCCGGCGCCGCCGCCGGCGGAGGCGTCTTCGCCGCCAGCGC
CGCGTCCGGGGTAGTCCCCGCCGGCGTCAACACCACCGTCTCCCTCAAGTTCACGCACCC
GGCCGACTGCACCGTCGACGTGTGAGTCGTCGCTGCGCCACGAGCCCACGACGACGACCG
GCGCGCGCTTCGTTCGTTCGTTTTCGTTCGTACTGGCTAGTGCGGCGCGGGGGATCAACA
TCGCCCCCTCGCTCGCGCGGTTATCGAGCAATTAGTTTTTCTTTTGTAGCAAATGTTCGT
TCTCATATATTTTCCCTTCCGAAGCTGTGCAGAAATAAGTTAATAAGCTATACATACATA
TACATGTGTACTAGATTTGCTATATATTATTACCCCATATATATT
>Z27kG1_03291
CGAGGAGTCTGCCCCCGCCGAGGCCGAGGCCGAGGCCGAGGCTGAGGCTGCTGCTCCTGC
TGATCCCGAGGAGCTTCCCGCGGCCGAGCAGCAGGCAGCCGCCGAGCCCGAGGCCGCTGC
TCCTGCTGGTGCCGAGGAGCCCGCGGCGGCCGATCCGGCCGCCGAGGCTGAGGCTGCTGC
TCCTGCTGGTGCCGAGGAGCCCGCCGCGGCCGAGCCGGTCGCCGAGGCAGAGGCTGCTGC
TCCCGAGGAGCTCGCCGCGGACGAGCCGGAGGCTCCTGCTCCTGCTGGTCCCCAGGAGCC
GGCCGCCGAGGCGGAGGAGGTTGCTGCTCCTGAGGAGCCCGAGAAGGCCAGCGAGTGAGG
CCGTGCGCACGCAGCGGCGGCGGCCAGGGCCCAGGGGATCGGCGTGCGCGCGTGGCGGGG
TAGTCGCTCGCGCGCGTACATGGCAGTATGACACGGGATTTTGCTGTTCAGTACGCTACG
GTTATTACTGGCGTCTCTCTCTGTGTGTGTGTGTGTCTCGTACGTAGCCCGGTACGTAGC
TAGCAGTGACTGTCGCGTGGACGTGTCCGGTGCGGGCTGCGAGTGACGTGGGCTAAATAA
AGTGTGCGTCGGGTGGTAATGGTGGTGGGGCCCGGTGTCAGTGGCGCGGTGCCCCATGCC
TGCCGCTGCTGCAGCTTGTTGTGTCTTGTGTTGGTTGGTTCCTGTTCTTTCTGTCTATCT
ATTCTCATGCATGGCAGTTTGGGT
>Z27kG1_10559
CCTCTTCTTCTTCTTCCTCCTCCTCCTAGCACAGCTAGCGCCTGCTCCCCTTCGCCTGTG
ATCATGTCTTGCAGCAGCGGCAAGTGCGACTGTGGCTCCAGCTGCTCCTGCGGCAGCTCA
TGCAACTGGTAATAACAGATACCTCACATGACGAGTACTACATGCTTTCATGACGATCGA
GTAGACGCTTCCATGACGAGTATTACATCCGATCCTCATGCATGCAGCATGTCCCCTAAC
GTGGAGACCGCCGCCGCCAGCAGCATCAAGACCACGGTCCTCGCCGCGCCGACCACCAAG
GCCAGCGCCGGCGGCTTCGAGGCGGCCACCGAGGGCGGCGGCTGCGACTGCAACACCTGC
AACTGCGGCACCAGCTGCGGCTGCTCCTGCTGCAGCTGCAACTGAGCCGGTCAGGCGATG
GCGCACGAGAGTCGAGAGGACGACGACGAGTCGTATAAATATAATAGCGGCGTCTAAATA
AGATCCTGTCAACTGCACCCGCCATTATCGATCCATGGTCGCTCCTGGGGTTCATGTTCA
TCTGTAACGTGCTCGCGGTCATGTCCGTCTCGTGCCGGATTTAATATTTATATGCATGTA
TTTGTGTTTTTTCTGCGTT
>Z27kG1_14862
CAGAGAAGTGCCGGCGCTGTCAACCGAAGCTCGCGCCAACGTCGACCCACATATTCATCG
TCATTGATACCTCAGAGTCGGGCCCGAGAGCTTCCTCAAGTCGCCTGGGTAGTGAGCATG
GCCTCTTTGGACGGGATTGGTAGATGGGAGACTGGGAATTGCTTACCAGCACTCCATCGC
CGTCGCGGATCTGTGTGCCACCGTGGGCAACGTCGTCTGCATCTCGATTATCGGTGAGTC
CCAATCCAACCTATTAGCCTTGACGTCTACTTCGCGTAGCACCTAATGGTATCATGGATA
AGTGACCGAAACACCGGACTCCTGCTCTCCGGCGTGTGAGCCACCGTGGGACACAGGGCG
CCGCCGCGTCCGGCCGCCGTTAGGAGGAGAAGGAGGGTCGATGGCCGTTGATCGGTCAGT
GTGCGGCCAGGATTAGATCACACCTTGGTGAGCTATGGACCGTTGATCCAGATCCGGATG
GTCACGATTAAAATAGTGCACCCCTTCGTTTCATTAGATCTCGGCCGATGATCGTCGATC
CGATGGACAGTGTCGCGTACCAATACACTTTAATGTTGGATCTAATCTGGACCATCGGAT
CAAGATCCAATGGCTCAGAACGCTCTGTACCCCTTCATAGTGGCAATTTTGCTTAAGAGC
CCCTATCCTTTCTTCGAATCAACTCACAGTCAGTCTCAGGTCAAAAGAAATTGCAACCAA
GCCCTATTTTTAACGCTTTAGACCATATCGTTTATTTAAATAGAACCCATAGTCCCTATC
CTAATGAGAAATAGGAAATAAAATCTGAGAAATAGATTTCTTGTATAAAAAGAATTATAA
AACTTAGATAAATCATAACTTATTCATTTTAACTCTGATTCTTGTGGTTCTCGAACTTAC
GACCTCATAGCGACACTATTGGGGGCCTTCCTCTTCTGAAGGTCCTCAAAAATGTGACTA
ACCATTTGTTTTCAGTATGATATAGACTATTACAGGAAGCTTCGACTTTGGGATGAAAGT
TCTCTCATGATAAAGGCGTGTGATAAGAATATGCAACCCGAAGGTGACGTGGATGGACGC
CGAAGCTGTGGCTCAAGGAGCTTCGGCTTGGATGGAAGACGAAACCGACCTAAGGGGGAA
AAGACTACTTAGTCCTTGATAACTTGTATTATAACTAAGAGTAAATGTCAGGGGTATGAA
TGTAATCTTATCCAGGCTACGTCCCGTGCCTATAAATAGATGAACAGTAACACCGTACTG
TTCACGCTGGATTGTAATCTCTCTCTCGTGTCATCTTTGCATTCTCACCTTCTGGCGAAT
CGAAGGTACAATTGAATTATAAGTATTATTAATGTTGATTCTTATATGTGAATATGAATA
TAAATAAATTGTGAGGATTTG
>Z27kG1_06018
CCCTCTCAAGCGCCTAGGGCTGCTACCCTAGAACCAAGCCTGCGGCAGAGGGGTATAACC
TCGCCGGAGAAGACAGCTATCCTCATGGACCGAAGGTCCATGACACCTGGTATCAGCTCC
AGGTTATCCTCACCACCACCAGCCGCCCATCCCTCACCACCACCAGCCGCCGCGCCATAT
GCCGCCGCAACGACCTCCCACCCGCCCTCTCCAACTCTAGATGCATTCACTCGACTCGAA
GAAAAGTGGGATCAATTCGTTGTGATGTTCCACCGCTACAAGGAGAAGACAGAGAAGGAA
CTCCAAGCAGCGGTGCGGCTTCAGGCGGCAGCGCGAGGGTTCCTGGCACGCCGCCAGGTA
CAGTCCCTTCGTGGGGAGAAGCACCTTGCTGTGGCCTCCAGGGCCACCCCATGGCCGTCA
TCACATGAGCAGGTCGTGGTGCGCCTGCAAGCCGCAGTGCGCGGCTTCCTTGTTAGGCAG
GCGGTGCGGAAGCTACACTTGCTGATCAGCTCATCGCTGCACCAACTCGCAGCCTGCGCG
CCCAACCACCAGGTCTCGTCTATACTTTTTGAACCCCCTGCAGAAGTCGAGATCTGGGTA
TGCAGTCCCCCTGCACGGCCAAAGAGGGTCGTCTCCTTCATTCGAGCAACTGCCTTGGTG
CTGGACAGACCCAACATAAGAACGGGCTGGTTCCTCCTTCACCTTTCATCCAACGTGAAG
TCCGCAGTTCAGCTCTTTCCTTGGGATCCAGGAGGACATAGCAGCAGTTCAAATTTATAT
TTTAGTTCCACAATTATTTTGTATTTTCGTCTTAAATAATAAAGGTAAGCCGAGATGTAA
AAGGCTTAACCTTAAGTCGTGTCAGGTAAGTCTATGGCAGCTCGAGGACGAGCTGGTCCT
CAAGGGAGGGGGAGATGTCATGGGCATCATAGGGAGCGAGAGGCAACAGCCAGGCTGGGA
TAAGGCTAGAGAATAAGATTGAGATGAGCTGGGATAAGGCTAGAGAATAAGATTGAGATG
AGAGAATTGTGGAGAGTTGGTTAGCATCAGATAAGTCCAAGAAAGTAGGAGTTAGTTGAG
AGTTTGTAGGAGAAGTTGGTTAGCCATAGGGCTATTTATAAGCCGCATGGCAGCAGGGAA
TAAATCAAGCAAGATCATTATC
>Z27kG1_22097
ACTAGAGTTGGAGAGCAACCTCAAAGGCAGGGGCATAAGTGATCATGGGAAAGGGACAAT
GCAAGGCTGCTGGTGGCTCAAAGACGTACGTTCTGAAGCTGGACATGCACTGCCAATGCA
ATGGCTGTGTCAAGAAGATGAAGGACGCGGTGAAGGAGATGATGAGCCTCTCGCAAGGTA
TGTATGTGCTTTTGTCGTGTACTGTGTACTACTACTACTACACGCCTGCTGTCTGGCTGG
CTGGCTGCGTCATTGAAAGTGGAGGTACAGGGGTGGAGAGAGCTGATGTTTCAGCAGAGG
CAGAGGCGGGAGAGGTGAGGGTGGAAGTGACGGGCGGAATTGACATGGACCCAGCGAAGC
TCTGCTGCCTGCTGCAAGAGGCGACGAAGAAGAAGCGTGTGAGGATAGCCGAAGAAGCGA
GCGTCCCATCGCCTGGGCGGCAAACCACTCTGTCTGGTCAGGGTCAGGCAGAGGCTGCTG
GTGGCTGGCGGCGAGATGGCGCGGGCACCTTCCCTACAACCGTCCCGATCCCGAGCGCCC
CGCCGGCGCCGGCGCCAGAGGAGGAGGCGGAGGCATGGAGCGAGACGACGGCGCCTTCGG
AGCGTTGCCGGTACCGCTGGGCGGCGCCTGTCAGCACGTTCGGTGTGTGGGCTGCATCGG
ACATCACCGGGACGTTGGCCATGTTGTACCACCACCACCTATGAACCCCGCCTCATGCTG
TGTATAAAACGAAGCAGTCCGCGCCCTCTCTCTCTCCCTCTCTCTCTCTCCCTCCCTCTC
TCCCTCTCTCTCTCTCTGTCGAGTTAGATGGGTGTTTGATATTTTGGACGCGTTTGGGCC
CGGGGTTAAATTTAGTCCTAGGTTTTATATGCCAAATATGAGGGTTTTAACATTTACTAA
TCATAAATTGATAAGGCTTACTTACGGGTACCTAAAAGCTTAGGGTGTGTTTGGATGGAG
GGACGAGGAAGGATGAAGAGAGATAGGATGGGATCATTTTAATTTGACCCGCGTTTGGTT
TGGAGGTCCACAGTCAGGGTCAAAAAATATTGTTCAAAAATGGTGGATGGGACTATCCCT
CAAAAAATAAGGGACGGGGTCAACCCAGGGTTGATCCCGTCTCATCCCTCGTTGACACCG
AACCAAACACTACCTTAAATTATCATCACGCAATGCAGTCCTGAGATCCCAAACGCGTCG
TCTATAGGTTGGGACAACAGCAACGCGGCACCGTACTAGTGCAAAGTGGGGCGAAGCCGT
GAAGTGACGCGGAAGTCGGGTGTGTAGCAGCGCGTCAACCACGCAAGTCAAGGAGGGAAT
CACCACAAAAAAATATAGAATAGTTTCAGTTTGTATCCACCTTGATTGGTTATCCGCACC
CTTTTATCTTAGATCATCGTATGTATTGACTTTATTTGAGATTATGTTTGGTTGATTGTA
TGTGTGAGTCATAGTCTACATGGTGCATACAAAATAAGTCATTTTGATATTATTAACATG
CATCCATCTATATGATGCTTAAAATT
>Z27kG1_14297
TAGGCGTAGTCCTGGTCCGCGACCTGCTGGTAGGAGCCGCCAATGAAGACGTCGCCGTAG
ACGAGGCCAGCGAGGCCGCCGCCGACGAGCGGGCCGACCCAGTAGACCCAGTTTCCGGCG
AAGTCGCCCGCGGCGACGGCGGGGCCGAAGGAGCGGGCGGGGTTCATGGAGCCGCCGCTG
AAGGGCCCCGCGGCGAGGATGTTGGCGCCGACGATGAAGCCGATGGCGATGGGCGCGATG
GTGCCGAGCGAGCCCTTCTTGGGGTCGGCGGCGGTGGCGTACACGGTGTAGACGAGCGCG
AAGGTGATGACGACCTCGAACACGACGCCTTCCAGCTCGCTGATGCCCGCGACGGCGTGC
GTCGGGATGGCCTTGCCGTGGGTGACGAACCCGAGGAGCAGGCACGCCACGGTGGCGCCC
AGCAGCTGGGCCACCCAGTAGAAGACGCCCGTCAGGATGGTGATGTGGCCGCCCACGGCC
AGCCCGAACGTCACGGCCGGGTTCAGGTGGCCGCCCGAGATGTTCGCCGCGACGGACACG
CCCACGAACAGCGCCAGCGCGTGCGCGATCGCGATCGCCACCAGGCCCGCCGGGTCCAGC
GCGCCGCCATTCGTCAGTTGCCCTGCATGTGTGTGGAACATGGACAAGGGATTATTATTG
ACTATTGTTCAGGTTCAGCGTGCATTGAGGCACGCAAAGTCAAAGGCTTCACGT
>Z27kG1_23400
GAAGCACCACGCCTCCCAGGCTCCCAGCGCGCACGCACCAGGGTCCAGGAGAGGAGGACA
CCGTCGCCTCCTGGTTGGTTCATCTCGTCAGTCGTCACCGCCTCCTGCAGCCAACCGGCG
GGGATTCCTGTCCTGGATGCGACAAGGCCAGCAGGAGAGACCCTCCCCCTCTCCTTCTTC
TCCCTGAGCAGGAAGCGGAAAGCCTTCCGCGCTTTTCAAAGATCGTAGGCCGCACGCCTG
CAGCAGCCGCCGACTCAGGGCGAGCGTTGAGAGGAGGACGAAGAAGAGACTGAAGAAGAG
CAGACCGAAGTGAGGCCGGAGGAAGGGATCGGGCCTTGCGGGATTCGGCAGTCCATCACG
AGGTAAATGCGGCGCTAGGAGCTGCAGCGATGGCGTCGCTGGTACCCGGGGTCCTCCTCA
AGCTCCTGCAGCACATGAACAGCGACGTCAAGGTCGCGGGCGAGCACCGGTCGTCGCTGC
TCCAGGTCGTCAGCATCGTGCCCGCGCTCGCCGGGAGCGACCTGTTCACCAACCAGGGGT
TCTACCTCAAGGTGTCCGACTCGTCGCACGCCACCTACGTGTCGCTGCCGGACGAGCAGC
ACGACCTCATCCTCAGCGACGTCATCCAGCTGGGGCAGTTCGTCCATGTCGACCGTCTCG
AGGCAGCCACCCCGGTGCCGATCCTCAGGGGGGTCAGGCCGGTCCCGGGCCGCCATGCCT
GCGTCGGCAGCCCGGAGGATCTTGTGGTGACCAGCTCCTCCACTTTTCTTCTTGGCAGCG
GCAAGGCCGCCCAAGCCTCCTCCACCAATGGTAGTTCCAAGGATGCCGGTGCCCTGTCGC
TAGAGAAAGAGCAGGGCAGGTTAGAGAAGATCAATGCTCCTCCCAAGAGCAACGGCACAG
AGAGCAAGAAGCCCCAGCTCACCAAGTCGAACTCCAACCTCTCGAAACAGGCGCTCAATG
GCCTCCTCTCGGACAAGAAGGACGTGGTTAGCTCGAAGGCAAAATCAACCAGCGCTAGGT
CGACGCCGTCTTCCCCGACCAGCGCCCATTCTCTGCCTGCGTCGTTCGATAAATTCTCGA
GTGACATGAAACAGAGAGTGAGAACCAAAGGAGCAGAGAAATCGCCGCCGTCAAGGCTGT
CCTTGCTAGAAAAGGCTGCGTCTGTGTTGAAGGCCACTACGGCAGGGAGGAAGTCCTCCC
TGGGTAACTCCATTAGTAACACCTTGTTGAGCTTCGAATCTGGGCCCAAGGCCTTGAGAA
GAAGCTGGGAAGGGAAAGCAGATGCAAAGGACAAAGGCAATTCGGATTCAAAGCCTGCCA
AAGCTGAAAAGAAGTCTGAAAATCGAAGCTCTTCGACTCCCAGACGAAAATCATTAGCAG
AAGAGAAACCATCGAATAAGGATGACAGTAAGATTCTGACTCCACCCAGGAAGAGCTCAG
CGAGTGCTCCTGCAGACGATTCCGACAAAGTTGTGAACAACAAGCTTTCTTCTCCTATAA
GGAGGACATCAGGGGTTTTAAATAACCCGAATGTCACTAATCTAGTGAAGGTTGCTGCAA
GTAACAGGAAACTGACAGATGCTAGCGCTTCGTGGACAACGCTTCCTCCATCACTCGTTA
AACTAGGGAAGGAGCTTCTGAAGTACAGGGATGCAGCACAAATGGCTGCTGTTGAAGCCA
TGCAAGAAGCTTCTGCGGCAGAGAGCATCGTTCGATGTTTAAGCTCGTACGCGGAGGTGA
GCTCGTCGGCGGAGGAGCAGAACCCACAGCAGGCTGTCGAGCAGTTCCTCGCTCTGCATG
GAGCAATCTCTCGAGCCACCATCGTCACCGAGTCTCTAACCAAGGCCACGACCACGGTCT
CCACCGCGACTTCACCAGATCAATCAGCAGCCGGCGATGCGTCAACAGCCGACGAGGAAA
CCATGGCTGTCGCGGCGGAGCGCCGCCGCCGGGCAGCCTCCTGGGTCGGCGCCGGCCTCG
CCACCGATCTCTCCGCCTTCTCCCTCTACAACCTGAAACCCGCCCCAGCCAGTGTCATCT
CCCCGCTGGCCGTCGTGCTCGTGGACGAGTCAGCCAAGCCGGCGGCGGCGAAGGCAGTGC
CGCCCGCGAAGTCGCGGCTGTCCCCGGCGAAGGGGAGGTTGA
>Z27kG1_09795
CCATTAAAACGCACATGTGGATTGCTAGCTACTACTCCAGCTTGTTGCATCCCACTTTCA
CTCCCTCTGCTAGTTAACAAGTGGCAGCATTACACGCGGTTGAGGGGGCAGCAGCATGCA
GGCGAGGCGAAGGCGACGCGCTTTTTTGTCGGCGTGCCGTGGCGCTGCTCCAGTGCTCCG
TGCCGTGTGTGTCCCTGCGCAGCGGCAGCCCATGCCATCAAATTGAAACTAGGGGGGCCA
CAGCCACAGACACAGACACAGGCGGGCGCGGGTGGCCCCCGGGCACTGGTCTCGTCCCAG
CCTCGGAGGCGAGCTCGTGGCCGGACAGCTGGCGCTACTATACGAGCTCCTCGACCCCCC
CCCCCCCCCCCACCCCCCCCCACATCCACATGATCCACAACCCCTCCTCGCAGTCGCATT
TGCCCACGAGTGGAGTTAGGGTGTGTTTGGTTTGACTTTTGGCTTTGGCTTTTGCCCCCC
TAAAAGCCAAAAGCCAACCAAAAAGCTGGATCCAGGAAGTAACTTTTTCTAAAAGCCGAC
TTTCTTGTAGTGCAAATCTGAAAGCACCCCTGGACCTGCTTTTAGTGGCTTTTCGGATGG
AATTGTGAAAACATATATCGAAGAATTTTTAACGACTTTTAGTGGTTTTCACCAAACGGT
TTTTAACGATTTTTAGCTTTTTAACAGCTTACAGCCTACAGCGGCTTTTTGCACAGCTCA
CAGCCCACAGCAACTTTTTTAACAGCCACAGCCCAACCAAACAGACCCTAACTTCTAAGA
GTTGAACGGACGCGCCTGGGAGATGCCTTAACTTCCGAGAACAACATTTCTAGCCGTCAG
AAGTTTTCTTCATTTCCAAGAGCTCTCTTCCTAGTCGTCGGAAGTTGCCTTTATTTCCGA
GAGACAACAATTGTCATCAGAAGTTATTTACTTCGTACGAGTTCTTTAGAAAGCCCTAGA
AAGTTAGTTGAATGTAGGAAGTTTTGTTTTTTTGGTGTTGTGTCACATAGGTTTAGAAAA
AAATCTGAAGGTGGTCCTTTTCCTCGTTGCTAATTCCACTGCACGTCTGCACCAGAGAAA
TTTTAATCAGTAACTGAGATGGCAGAAACTATTAACATGTAGTTGAAGAAGTGTGCCATT
TATGCTATGCAACATCAAAGCATCAAGTAGAAATTTCAGTTGAAAGTGCACCTTTTGGGT
TACCAACAAATCTAAGGAACTATTTAATCCACAAAGAGGTGACATGGAACTAATCAATAT
GAATGTTGAAGATCAGGGCTCCTATTGAGACTAGCTAGTAGTACTCCATGAGTTAGTAAT
CTCGAAAAAACCGAGAAATGCACTTTATCTTAGCTAAAAGATCGAGAAATGTATTTTTTA
TAGTTCGCTCGGTCTCTCGTCTTCCTTCAATTAGCGAGATGATACTATCCGTTGCGTTGC
GAGTGGCTTCATGTCATGTTAGACTTTGATGTTTTCTTATGTCTCATGTGGAAGATAAAA
ACCCACATCACTTGATGAGGCATGACAATAATAAAACCGCGGAACCATAATAACCAGTGT
TTTATACGAG
>Z27kG1_17543
TGAAAAGCTTATGAATCATATTTTCTTGTTTTCACTTTTCTTTACCCTTCCTGAAACAAA
CCTTTGTCTGTGAAGACTATGTCCTCAAATCAGTTGGTTATAACCATACCTTACGATTAC
TTCGTCCATGTTCTGTGACAGGCTGACAGCAGTCTGATATCTCGATTATTATTTTATTGA
TGCTTTGCTTGACACATACGATATCATTCATACTCCCACAACCGCATAGATAAAGCAGTG
TTGTAACACCCCGTCCAATCCCTAGACCGGCGGTACTTACTCCTGCCAGCTCTCTAGGAT
CATATATCGTCTCCACAGACCAACACAGGTCTTTTGTGCGCACTTTGTCCTCACTCATAC
GCACCCGAGAAAACTTTCCGGTCGGTCACCCATCCCAAATTGCTCCAAGCCAAGCACGCT
TGATTTGGAGGTTCTTTTGAGATAGGCTTCCGAAAAAAAGATGCACCTTGTTGGTATGAA
TACTCTATTAATTCTATTAAGCCTTGGGCCAGGATATCCCATCCCAGGGGCCATTGATAT
CACAAGGGTGGACTCTTTTTTCTATGTTAACTACACCCTTGATTTTATGTTATATCAAGG
TATCAAAGCTATACTATTCCACATTTGATAAATTCGGTAAATCTACATCTAGTTTATCCA
TATTAGTGCCTTCCATTTGTGGATTTTTCTTGATGTTAAAATTGTGTTGGCACCCGACTG
AAATATTTTCACTAGCAAGAACATATCCGATATTTTGGGGGGCCCATGATTAAAACTATG
ATTAATGGTTAATATAAGTGATATCTGCTTGAAATTTTACCATTGAAGATAGATTGCCTT
CTCAACTTTAGTATTATGAACACGGACCTCAAGAATATTAGTACCGAAGTTAATTGTTGG
AAATATGGTTAAGGATGCACACTAGAGCACGACATAGGTGTACAACTACAAGAAAGATCT
GCAACAAGTGCTTCTGCAGCATATGATCCCTTGTACAACTATCATTCATGTGAGTAGTGA
GTACCTTTGGTACTGTAGCGCATGGTTTCAAGTTGGTTTGCATTAGTTTTCGTGCTTATT
CCAAATTATAGTTCACTTTATTTAGTTTTCTCGTAAGCCAAACTTCTTTGACTGTGACAA
TATTTCTATAAAATATTTTAGCATCCACAGGTTCAAATAAATGCACTATGAAAACCTATT
TTTATGGGGAATCTAACAAAAACTAATTTGATACTGTAGATGTAAATGTGTTTTTCTATA
AACTTGGCCGAAGTTAGAGAACCCACTTCTGCAATAAAAATTACTGTTGTATTTTTCCAT
ATTGTATTGTAATTTTCAATGGCCAAATAGATTCTGCCACTTACGTTAGCTGATGGATCT
TTGAGGTACACTTCTGGTAAACCTTTGATTTATTAGCAAAGACAAAATGAAAGTCAGAAC
TGCTCATAAGGATGTTTTTTTTGTCTGTGTTGTTCCTTTTTACTTTTATATACCACATTT
ATTTGATAAACTTAAATTTGGAAAGTATTAGGAAACCAAAACTGTCCGCTTTAACAGGCT
CTGAAATGAAATTGGGAAAATGATAGCTGTGTTTGGGAGTAGGTGGGGAATGTCAGTATT
TGTCAGTATCACTAAAAATGTTCTGTAATCATGCTTGCTAACAGATTGCGGTTTCATTTT
TGCTTTCTTACTGGTTTATTTTAAGCTCTAATTGAAGAATTATTGGAGATGCTGAGTTCA
TATGTTGTCGACTCCTTCCTGGGACAGCAGTACATGCGCCGCCATAGGTCCAGAGGTCGG
TTGGAAGCGTCGCCATAGGTTCAGGAGTTGGTTAGATCTAATTCTTTAATATTAGGATCA
GATAGTTGAGTCCTGGAGTTAGTTGGTTCTGCTTCCTTATTATTAGCATCAGATAATCTT
GTCAGTTAGTTGAGGGTAATCAGCCGCACCTGTGCTATAAAGGTGAGTAGTTTGTATTAG
GTTTTCTTTATCCAAGAAAAACAGTTTCCTGTTGTGGG
>Z27kG1_12870
CCCGAAAGCCTTAAACCGGAGACCTCTCGGCGTCGTGCATAGCACACTGGTTTGCCGCCG
CCGCCGAATTCGATGACCGGGCCCTAGTTGCATTCGATTGGTGGCCGGAGTCCATCGCCA
AACCTTCCTAACCGCACCAAAAGCTTTGTGGCCGGGAAATTTTGGATCGGCGCGGGGGGG
GTGACATTCCTCACCAGCCTGTTCTTCACTGCCGTATAACCACCACGTGGGAGCGAGGCA
TCGCGCGCCACCTCGTCGAGCCAACCTCGGACGAGCAAGCCATAGAGGATCCAGGGGTTC
AGCGGGTGGAGACTGCTGAGCAGGAGCTCGTTGAAGGAAAGTTGTGCCCTTGATCACTTC
CTTTTTACCCAGTCATGTTCTTATTAATCATAATGATCTGCATAGGTTAATTTTGATGGG
ACCCAATAGGTTACCCTAGTTTGGCTATCTTTATACCTTGTTTTACCACTGAATTTTTGG
CTAGTACATGCTATTGCTTTATGTGGTTTTGGGTATAACGATATACATTACTCATGTTCA
CACTTTTATTATCAGTTTATTAATTACTGTTCATGATAAGATCATTATGTTAATGGGAAC
ATGGAGAACCACCCGAGAAAACCGTGCTACCACAAGGGTGGTATGGGACGCCCTTGGCTG
AATAACTAGGAAAGCTAGTGGATGACTACCTTACCCGTTAGGGGCAAGGGAGTAGGGGAG
TGGTCAGTGTGGGGAGGTCCTTGGGTTGATTTTGCTGCGATGGCGGTCAGGCGAGGGATC
CCTGCACTGGAGCTTCCTATAAACTGTAGCGGGTTTTCTGAAGCTAGTGGAACTTTGTAA
AGGCCTCGTAGTGGTACCCTGCCTCGCTTCCTTGGTAGAGGTGTATGGGGTCCAATCAAC
CCTGTGGCAAATGGGTAACACGACTTGTGGGTAAAGATGTGCAACGTCTGCAGAGTGTAA
AACTGGTATACTAGCCGTGCTCACGGTCATGAGCAGCTCGGACACTCACATGATTAATTT
ATGGAATTAAATTCAATTTGTCATTTGCATCACATTGGGATTATTTATTATTACTTTTAT
TTATTATTACTATGGTTTGGTATTTACTTACACTTAGTAACTGCTAATAAAATTTTGACC
AACATATAAAAGCAATGCTCAGCTTCAGCCTTTATTTTATTGATCAGCCTTACACATCAC
ATGAACTCCCACCTATGGTGAGTTCATGCACATTATTCCCCACAACTTGTTGAGCTATGA
ACGTATGTGAGCTCACCCTTGCTGTCTCACACCCTCCACAGGAGAAGAACAGGTGGTTCA
AGAGGAGCCACCCAGCGAGGAGTTCGACTTAATCTAGGTGGCGTCTCTCAGTCAGCTTTG
TGGCGCCAGGGAAATAAGATTTAGTTCGTTTTATATTTATGATTTATTTTGTAAGACTTC
CACTATGTAATAAGTACATTCATGATATTTATGACATTTATCTCTATGCACTGT
>Z27kG1_23080
CAGGCAACAAGGCACCACACCTCTTCTTCTTCTTCCTCCTCCTCCTAGCACAGCTAGCGC
CTGCTCCCCTTCGCCTGTGATCATGTCTTGCAGCAGCGGCAAGTGCGACTGTGGCTCCAG
CTGCTCCTGCGGCAGCTCATGCAACTGCATGTCCCCTAACGTGGAGACCGCCGCCGCCAG
CAGCATCAAGACCACGGTCCTCGCCGCGCCGACCACCAAGGCCAGCGCCGGCGGCTTCGA
GGCGGCCACCGAGGGCGGCGGCTGCGACTGCAACACCTGCAACTGCGGCACCAGCTGCGG
CTGCTCCTGCTGCAGCTGCAACTGAGCCGGTCAGGCGATGGCGCACGAGAGTCGAGAGGA
CGACGACGAGTCGTATAAATATAATAGCGGCGTCTAAATAAGATCCTGTCAACTGCACCC
GCCATTATCGATCCATGGTCGCTCCTGGGGTTCATGTTCATCTGTAACGTGCTCGCGGTC
ATGTCCGTCTCGTGCCGGATTTAATATTTATATGCATGTATTTGTGTT
>Z27kG1_22725
GTCACGGCAGTGTGGGAACTTTCGCCAGATCGGCCTCCTCGTCGCGAGCTCGGAGGGGAG
GGGAGCACGCCATCGTCGTCGGAGTTGAAGCCGAAGTAGAGCCGGCTCCGCGTCGTCGAG
GTCCGCTTCGCGCGTGGCTGTTCCCGCGTCGTCGAGACGCGCGGTCGACGAGCGCCGCCT
CCGCATGCTTGAGACGCGCGGCCCGACGAGGCACGCGGCCGACGAGCGCCGCTTCCGCGT
GCTCGAGGCGCGCGGCCGTGGAGCTCCGACTCGCGCGCGGCTGTTCCAGCGCGGCCTCTC
AACAGTGGCTCAAAATTTGGCGTGCAACCTTCGCTCAACCAAACACTAGTCTGGCGTGCA
ACCTTTGCTCAACGGTGCCTAAAAATTTCAAGATCATTAGGGCGAGGAAAAGGCAAAAGC
ACCCCAAATTTGGCAGGAAGCACATCCCACCTGATCGTTTACCCTTTTCCTGCCACGGCG
CGGCAGTCCAGCTCACCGCCCCTTTCCTTCGTTCCTCGAACCGCTCCTCCCCTTCGGCTT
CCGCTTCGTGTCTCGCCCGCACTCCCAAACGCCAAAACAAACCATCCATATAAATCCCCC
CGAGGAATCTATGACCGGCGAGGAGGAGCAGGAGCACGGTGGCCACAGGTACGTCAGGAT
GCCTCCGGAGCCGCCCGAGCCGGAGGGGTTGGCCGCCGCGTCGTCGGCGTCGTTCCGCCT
GCCGGAGTCGGTGCGGGTGTTCGACGAGCTGCCGCGGGCCAGGATCGTCCAGGTCTCGCG
CCCTGACGCCGGGGACATCACGCCCATGCTGCTCTCCTACACCATCGAGGTCCACTACAA
GCAGGTCCGTCCCCGGGCGCCGCCTCTTCCCACCTCCGGATTCGTCTGGCCTAGCTCTTC
TCGTTGGGCGGTCAGCGTAGTAGTGCCTGGCATTTGGCGGTATAGAATTGCTGCGTGAAT
TGGGCGTCTGGGTGATTTGTTTCCCGATAGGTTCTGGTTACATTTTTCTAGGTGATCTCA
AGCTTCGATTATCGCTTGAGGTGCCGGGAACTGAGTTGCTCGTTCGATTCGGGTTCTGTG
AGTGGGTTGTGGTTCAATTCGGGCCTGCTGCTCTGATGTGGATGCGAATATGGAAGTGAC
TTATAACTAGGTAGCTTTTTGTTGTATTCCTATTCCTTTTTCACAAAACCTTTTTGTGCT
TACTATGGAGAAAAATGATACCTCTTATGTGCTTTGGGTTGC
>Z27kG1_16547
CCCCTCGCGGTGGCCAGATTTCTTCTCCCGCGCATCTCTATCTTCCTTCCCCAGCTCACT
CTCCAGCGCATCTGATTTTTTCCACCGCCGCGCGCTAGTGTGCATCTTCTGAAGATTTTT
CCACCGGATGTCTCATCTTATGCCCTCTCCTCTCCATTTCTTACGTAGCCCAGATATTCC
AGCAGCCGTTCGCTCGAATCCACCGCCGCTCCTGCCCCAATGGCGCACGCCCACCTCCTC
AGCCATGGAGCTCACGAGCATCTCCCTACGCCCTCTGCTATCTGCTGTTCTCATCCTCCC
AGCTCGCCTCCTGTCCCCAACCATGGAGGTCGGCCGCCTGTTCCTCTCCGCTGCTCGCAG
CGCCCGGATCCTCTCCCCGTGAATCTCTCTGCTGCCCTTTTTCTCGCCGGTGGTGTTACC
TCGGGCTCATCTTCTTTACGCTTGTTCCCTGCTGAATCGCGTCCTGGAGCTTGCCCTGCT
GCTGCTCGCCCATGGCGCCCTGTCGAGGTTGCTCCCACGCGCGCCCCTGGTCCGAACTCC
CTGTTTTCCTTGAGACCGAGCGGCTCCCATGGCGCTCGTTCGACTGAGTTTCCTGACGCG
CAGCTCCCTCTGTTCCATCTCCCTTTCACGCATCTTCCCCTTCCCAGCCGCGTCCTGTCG
AGCTTGGCTCCGTGCGCGCGCTTCTTCTCCCTCAGCTCGCTCCTCCTGTGCCGCGCCCCA
GCTCCTGATTCGGCTCTGCTCCTCCCTACGCCCATCTCGCATGGCGCTCAGCTCGGACTG
CCCCTGCTCTTTGTTCCTCTAGCTCGTTCCTGACCGGGTCCTGTTGAGCACCGTTTTGAG
CCTGGCGGACAGTCCGGCCCTGAGGCCGGACGGTACGCGGTACGGACAGTCCGCGCGTGT
CGGCCGGCCGGTCCGCGCATGCGCAGAGTAGTTTAGGGTTCCGAGTTTTGTGCTATGTTT
GTTTGCTAGATTTGCAAAATTAGCTCGGAATCCAGTCGTGTAAAGGGTCCAGCCCCTCTC
CTCTATAAAAAGAGAGGTCTACGGCCGATTTGTAATCATCAATCGAATCAATACAATTTC
TATTTCGC
>Z27kG1_16942
CCGACTGCTGCTCCAATTCCAGCCCCAACGCCCAGCCGCCGCCCCTGGGTTCTTCAAAAA
AAAATCTGTCACCGCCGCTGATAGAAGAAGATCCAGCTGCCTCTGCTCTGATTTTCCTGC
CGCCGTTCTGTTGATCTTTTGGGCGCGTGGTGCTTATCTCCCAGCATGCCGTGCCCAGCC
TCCCTTGATCCCTTCTTCTCCCACGCCGTGCTGCTTTAGCTCGGGGATAAAATCCCATCG
CGCGCAGCCTCTGCTCACCATGGCTGGTGCGCTCATTTTCGTCGAACTCCTTCTCTGCCA
TGGCCGCCGTCAAGTTCCTCCCTGAAGCTTCCCTGCGCACGGATCTCTCCTTTCCTCTAC
TCATCTTCCCCGCGATGTACGCCTAGCCGTGTTCCCAGCCTGCGCGCCTCTGGCCCTCTG
CTCGAGCTCGCCTGGCTAGAGTTCCTAGTCGCCGCGTCCTGTCGAGCTTGGCTCCGTGCG
CGCGCTTCTTCTTCCTCAGCTCGCCCAGCTCGACCATCCTTCAAGTTTCGCCCAGCCCAG
TCGCGCGTCTGCTCTGCTCGCCGACACGCGTTCCTCTCTCCGGTGCCGCGCGCGCCCTTG
ATTTCCCATGCCGAGCAGCTCGCTGGCTCTCTGATTGTTCCAGCTCGTGGCGGTTCTCCC
TACCGCGCTCGGTCTTCGTCTCTGTCGCGCGCCCGAATTTTCTTCGTTTGGTCTTAATTC
CCGTTGCGTCGTCGACCTCGTCAAATACGTTCGTCGTTTGGCCCTGTGTCGTTAGGCTCG
TTGACCGTGTTCGCTACCGCGTGTGCTTGTTCCTAATGCGCATCATGCAGTAGTTGGGTC
TCGCGCGCGTGGTTTTGAAGCTATGCGCGTTCGTCGTTCTCTAGTCCCAGCCCGACCCAT
TCGTGCGCTCGCTTTTCGTCCCTCGGGTTTCGTGCATGCTCACGTTTATCGTCGAATCGT
CGGACCTGTCATCCTCTGCTCCATCCCCCACCTCACCAGCTCGCTCCCGACTTCAGCTGA
AAGTCGTCGTCGTTCCGCGCGTCAGCAAGAAATCTCAAGAATCGGGTGAAGACGAAGCTA
GCAGCGCGATATTCCCTAAGCACTCGACAAATTGCCTGAATCGGAAAATCGCTACCGATC
TCGCGGACTCGTGTCAGTTGTGGAAACGGTAAGCTGATAAATTATTTAGAATGGTTCAAT
CGTTGAATAAATTAATGTGTTAGTGCGAGGCTTATTAAGGTGCTCGATAAATTTGCGTGA
GTCACGAAACTTTCGTCGACTTCGCAGTCCTTGCGATTATCGAGCCAGATTCAGCTATAG
CGAATTATTTCGCTATTCCGGTCACTTAGCTGAATTAGTGGATCGAGTAGAATTTTGGTA
GGCATATGTGATGATAGAATATTTTAATCACTTCTATAGATGTGTATGTTTACGACAAAG
AAATGTTTAAGTAATTGTTGACATGAAAAACATGCGAGGAGTAAAATTAAAATTAAAATA
GTTCTTTGCGAGCGATGTGTATAATTTATAAAACGAGGGATAAGTTTAGAATTTAATTAA
GTAGCTGATGAGTTGTGTTTAGGCTAATCATGTTTAAAGTGTATGATTTGTTTGTAATGT
TTGCGTTAGGTTCGTATAATTTCGAAAGCGTAATTATTGCGCGTAGTCTATATTAATAAC
TAGTGTTTTCGTGTAAGATTGTACAACGTCTCGCCGCTAGGTGTTTAAATTCGCTATCGC
GTAGCACTATTTAGGTTTATAATATTCCCGTTCTTATGCATTCATGTGCATTATGCAAAT
CATTTAGGTACGATTATTTATCGCGCGATGCAGAAGACAAGCCAAGTCAACCCCAAGCGC
GGACTAATTTGCAAGATGATGCTGGTGGATTAACCTGAAGATGAATAATCGGAACAAATG
CGAAGACAAAAGGTTGATCGTGAAGTGGTCGTCACCTAACAACACTAACCTATTGTTACT
CAGGCAAGCCCCGGTGCATTTTCCACTTCATTGATGTTTTTAAAACCTTTCTCACTTGCT
TGCTGCATTAAGTAATAGGAGTTGATTGCTAAACAATTCCTGCATT
>Z27kG1_10466
GTGTTCTTCACGGTCACGGGCAGGCTGCAGCTTTGCAGATTGTCTCCATCCCGCCAATCC
CGCCAGCAACCCAGCACAACCGCTCGTCAGATTTGCTGCTAGCTTCTTCCGTGTGGCTGT
TCTCCAAGAGTCTGACGCCCACAAATTTGCTGCTAGCTTCCACCCTCTGACTCCCACGCT
GCCCGCACTACCATCTCGTGTGAAGGAAGAGCTGTGCGCGAGAAAGTTCTGCATATGTGT
TGTTGGCCTGCTGTGCACTAGTTCTTCACGTGGCGGCTCTCCACAAGACAGGTATAATAC
TACTGTATTTTTTGTACAACTTGATGCATTTCAGTTGGTGATCTGTTCTACCGGCTAGCA
GCAAGCGCAGGACAGCGACGAGTTGGGTGGAGGCGCTGGCACAATTCCTGCGATGTTGTG
GGATTCGGACAGCGAAGATGAAGTGCACGTGGTTGACCATCCTAGTGAGCATCGTGTTGC
TACTCACGTAGAGAAAGGAAAGACCATGGCTGATGCCAACGCATCTTTTAGTGGTGCTGA
TGTGGTGCTTGATCGATATGGTAATTGATTTTATTGTTTAATATATACATGTCTCGCTAA
AATAAATTTCTGTAGAATACTACTGAATTTCCGTACAAATTTATGATCAGATAGATTTCT
ATCAATTGCACATATTTGTGACCATTTGTGAGATACTATTTGTTAGAAATTTATGTAGAT
TGTTATTGGTAATATATTTGCTAAAATAGTGTTTGGTAATTGTCGGGGACCATAATTAGG
GGTACCCCAAGACTCCTAAACTCTGCTGGTAACCACCATCAGCACAAGCTGCAAAGGTCT
GATGGGGTAATACAGGTCAAAGCTCCATCCACTCAAGGGACACGATCTTGCCTCGCCCGA
GCCCAGCCTCGGGCAGGAACAGTAGACCCAGGCGGATTCACGCCTCGCCCGAGGGCCTCC
TCAAGCAACGGGCGCACCTTCGACTCGCCCGAGACCCAGCTCGGGCAGGCTTCGCAGTGA
AGCAACCTTGGCCAGATCGCCTCGCCAACCGACCATATCGCAGGAGCATTCAATGCAAGG
ATCGCCTGACACCTTATCCTGACGCGCGTTCCTCAGTTGACAGGGCCGAAGTGACCGCAG
TCACTTCGCCCCTCCACTGACTGACCTGACAGGAAAACAGCGTCGCCTGCCCTGTTCCGA
CTGCTGTGCCACCCGTCAGGGTGAGGCTGACAGCAGCCGAGTCCAGCTGTAATACTCAAA
AGTGTATAAAAGGATTATATGGTGATATCCTT
>Z27kG1_21929
CCTAGCTCGATCGCTGCTCCCATGGCGCGACTGCTTCCATGCCGCACCGTCCCTCGCGCC
CGGCTTCAGCTCGTCGGTCATCCCTGTTCCCTGACTTGCCGGATCTCGCGCGCCCATCTC
CTCAGCTCCTCCCTGCGCGCGCCCTGGCCCTGCTCGGATTCCTCCTTCTCGGTCGTCTCC
AGCTCGCCATTCCCCCTTCCCAGCCATGGTGGTTGGTCGCCGCTGCTCAGCTTCTCTGGT
GCTTGCTCCGACCGTGGGCGCTATCGCGCCGTTGACCCTGCCGGGACTCGCCAGCCGCGA
CGCTGCTCCTAGCTCTCTGCTCGCTAGACCGCGCCCTGGGTCGCCTTTGTGGACTCAACC
TCGCCTGGCCGTTGTCTCGGATGCGTAGGAGTAGTGTAGGTGCTTGCAGTCGGTGGATCC
TCGATATCGAGCTAGGGATAGAGAAGACAATACTATTCCGTGTGTCGCTTATCCGATGCT
TGACGGAATGCCCAACAGGGAGGTGATAGCTTCGTGTGTCGGCGAGTCGTCGTTTTCCTC
GTTCAGTGTTTGCGTGGCCTTGCCCGAACCACGCTGCCATCTCCCGACAGCTTGCCCTTG
CCCCCTGGACGTGCTTGTCGCGCTAGTCAACCCAGCCTCGATCCTCGTCGTCGATATTGT
GCTTGCTGGTGGCCAAAGCTCGCGTCGCCCTCTCCCTCACTGGATTCGTGTCCTCGCAAG
AGCTCGCGCTAACGTGCTCGATCACACCTCGCCAGCTCGCTCCATACTCAATCTCGTCGT
CGTTCCATGCGTCATCAAGAAAACTCAAGAGTCGGGTGAAGACAAAGTTAGCGGTGTGAT
ATTCACCAAGTGCTCGACGCAAGGGCTGAACTAGAATCCTTGCCGTACTCGCGGATAGCG
CGTCAGATTTAGTATGGTACGTGAATCAACCACGTGATGCGGAGAACCAGAACGGAGTCG
ACCACAAGATGATGCTGATGGACAAACCGTAAGATGGATAATCTGAACGAGTTCCAACAC
AAAATATGGTCGCCACCTAACAACACTAACCTAGTGTTATTCAGGTATCTTCGGACTCGG
ATCAGAACCACAGTATGAAGAAGCACAAAGAACACGAAGGTTGACGCAGAGCCGAAGCTA
TGTGCAGGAGAGCTTCGGCACGATAGCAAAAAAGGAAACCGACTTAAAAAGGAAAAGGCT
ATTCAGACCTCGATGGGGGTTACTATAGAGTCATTAGCAAATGTAAAGGGCATGGGTGTA
ATTTTACATGGGCTGCGTCCCGTGCCTATAAATAGATGAAAAGTGCTCC
>Z27kG1_02852
CAGCCGCTAGGCGCCGCCGTGCCCGCCCCGTCGGCGCCCCACGCCCGCCCGCCTCGGCGG
CGGCGACGAGGACGACCTACTCCAGAAGCAGCAGGAGGGAAGCAAGGCCCAGCCGCGCAA
CAAGCCCTCCGCCGCCGTCACGGACGACGGCCACCGTCGAGCGCTGCACGACGGCTCCCC
TACGGTAACACAATTCAGGGGTTTATCAGTTGTCTTCCGCTCGTGCCACTGAATGAATTT
AATTGGATTGGGATTTCCTTGGTCGATTTCTCGAGGCACAAAATCGAAAATTTAATTTAG
CACACACACAGTGCCACTGCATTGAATTGGTAGACGATAGAAGCAAGCCTAGTTTCAAGC
AGTGCGGCTCTGGCTACACACAATGCCATTTTTTTGTATTGCGTTTATTAATGCACGCGA
GATGGGACCAAGCGAGTACCATCACATCCGTAGAATTGTCATGAACTACACCAGTAATCT
ACTACGTGTATTATATGTAGACGGCCACAAGTCCGCATACAATTTGTTGCCAACCCAAAT
AAATTGAAAACGCACCCACATTCTGTCTGGTCTGAATGTTGACTTGTGTTTGATCCCATG
ATCCATCCTCCAGAAGAGCTAGCAGAAAATAAAGCACAGAAAAAATGGATGATTGGAGGA
GGCAAAGGCAAACAGACGACATGGACATGTATCTACACCTGCTGACCACCCTTCATTCAT
TCCTTACCTGGCTTTCATTGCAGATCGATGTGGTGCGTCAGTCAGCCATCGTTGGATTAG
ATTTCTCTGCGTCTAGAAAGAAAGAAAAAAAAAGAGGAGCAATTAATTAGCCCACACAAC
TTTTCTTTGCTGCTTGCCATGCCTTCTTCATTGAGTTCACTAACCTCTCTAGAATTTACA
TATAATCCACTAGTTGCCACCGGTACCTGAAGAACGTTTCACAGGAATGGTACAGGAATT
TCGCAGGAATCAGTTTTAGTGGCCTCAGCGTGATGTTGGTCCAATTGCCGATTTTTGATT
CGGTGCTGATTCAGTGGGAACCAGGGAGTCTAATGGGTCTGGGAGCACTCAAGTCTGTTT
AGTTTTAAATCAGTGAGAAGTAGGAACCAGAGAGTCTAATGCTGGTCAAATTAACTTTCT
AGAGGCCAGCTGGGCCATAGGAAGTTAGCCAGCTAACTTTCTAGGGGCTACAGTGAGCCG
TACGAAGTTATCCATAGGAAGTTAGTCAGCTGACGGCAGCATTGACGGCGTGAAGCTACT
AACTTCCGAGAGGCTCCTCTAACTGTAGGAAGTTAGCTAATTTACTAGAGGGCTCTAGGA
AGTTAAGCTAACTTTTGACAAAAAAAGATTCGAGCGCCAAACTTCCGACGAGATGGCTTT
ACTTCCGAGGGTTTAGCTAACTTCCTAGAGTTTAGGGCCAACTTTCTAGGGTTTAGGCTC
TAGGAAGTTCACTATTTTGGTGTAGTGATTCTTGGAATCAAGCAAAAGAATGTATAAGCG
CACGGTAATGAGGGTGATGATACTTGTACTTATAAGTG
>Z27kG1_11998
TGCTCACCATCCAGCATTGTCGTCATCTTGTACACAATCCTAGCTCCTCTCCTCCTTCAG
ACTGTTTAGGCGCTGGAACGCAGTGAGTCTCCAACTGTGTGCCTCGCTGGCCTTCTTTAG
TAATCGGGCCTTCAAGATTGCCATGCAACAAACGCAATGGAGCAGACAAGCAAGCCAAGG
ACAATTAGCAACTTGAAGGTATTGGACATGCCATCGTAGGTGTGTGCATCATGGCCCAGT
CGCTAGCACGAGCCCAGACAGGTTATTGTAGGAGAAGTCTATGGTCGTAAGGCTCTGCAT
TGCAGCAATGGTTGCCGATATTTCTCCACCAAGGTGGTTCCGGGACAGGTTCAGGTAGTT
GAGTATTCGGCTATTAATGGTTATTTCGACTGAGGTCCAGGTAGGTGTAGAGATGGCAAT
GGGTACCCGAAACCCGAAACCCGATGGGTTTTTACCCCATTAGGGTACGGGTTTGGGTCA
ATTTTCATACCCATGGGTTTGTTAACGGGCATAAATCTGTACCCAGCGGGTTTATGGGTA
CGGGTTTGTTCCTATAGTACCCAAACCCGTGAACCCGTGGGTTTTTTTAAACCCGACCAA
ACCTAGTGCATATTGTCATTTTATTTTATAAACGAACAACAAACTTGTTTTTCCTTATTT
ACTTCATATTTTTTATCAATTGGTGAATGTATCAGTAGTCGGTGAGAGTGTTACTTGCTT
GATATTAT
>Z27kG1_13315
GAACAGAAAACCGGCAGTTCTCTAAGAAAGTTCTCTTTCCTATTATCCTGAGCCGCACCA
TAAACGTTGATGAAGTTCCATTTAATCTGCTTGTTTCTTATATTCTCTGTTATCTGGCTG
CAGGCATGGATTATTCTTAACCTCTGAGACATACATTGAGGTTAGCTCCATCAGCCATGC
TAACTTGACTGAACAAAGTGTTATTTCATCACCAAAGTCTAATTTGTCAAAAGATGGTTC
ATTTTGCACAGCTTCACCGTGCTTGTTCTTTCATCAGAAGTATTTTACAGACAGTAGACC
CATGCAATTTCACTGCAGGGTAGCAACTATCCTTGTGCTGGTATTGAACAAATCGACTAA
TCAGGGTGAAACTCCAAATGTAAAAGTTCGGCTAGCTGGTTTTATTCTGGATGATGGATC
ATCCCTGTGCTGTGGCTGGGCTGATGATGCTAGGGCAGAATTATTGCTTAGGCTGCAGGA
AATTGTGCATCTGGATGCTTCTGTTAATTTAAAGCTTTCAAAAGGAGGAGAGAATAGCAC
AAAATTAAAATATACTATTGGATGCTGTCTTGAAAAAATGTTGAAGCAGCACACAAGTGT
TACCGTAAAGAACTGTGGAATTCCTCCTGATTTCTATTGCCGAGATTTGGATGCATCTTC
TGTTTCGGACAAAGCCTTAAGTCGCTTGGAAGACAAACTTCTGAAATTTATTGTCCTTAA
TGCTTGTTGCAAGGGATCTCTGGTGAGCTTATCTATACATTGGTTGTCAAAGCATGTTTG
ACTTGACCTGCGGGGGGTAAGACAGCCCCCGGGCATTGTATTAAGAAGAAGACCTTCTCA
CACAGGTCAAGAAAACCCCCGAACCCCTGCCCCACCCATACACAGCGGCATCGAAGCCCA
TGTGAGAACGACCACGACTGGGGCTGAGCCTTAGACCTGTGCTTTGGCGTGGGACAAACG
AGGGGATTTTTTTAACCACAGCCTGAAAATTCGCTCCCACGGGGAGTCGAACCCAGGACC
TGAGGAGTGCTACTCAGACCACCTAACCAACTCAGCTAGAGGCCCTTTCGCTCAAAGCAT
GTTTGAGTTTGGATCGATTATCTAGCACGTATACCATTGGAGCTAATGAACTATTTTTTG
TATTATACCATAAGGTTAATATTAGATATAAAAACTTGACATTATTCTAACAATCTTGAA
TTGTTCCGTAACAAAATATTTACTATTTGTGTCATTAGTCAGGTGATTTGTAGTCCATTT
CTACAGTGATTTGCTTTGTCCCATGAGATATACACCTGATTTTCCTTTTCTTTGTGTGTT
TTCTAGTTTCATAATGACTAAAAAAAAATTGCTGCATTGGTTGGTCAGGCATTATGCTTA
TCAGTAATATACTTGAAATTTCTTAATTGTATGCTATTTGGTGAACACATTTTTGCAGAA
TGTTATGGCATCAGCTCTGAGCCCAGATGATATAAATGGGTTCAATGTGGAGCTCCCTGT
TCCAGTGCAGAACATGCGGATGCTTTGGATAGAAGAAGTTTTCCCAGTAGATCCCTTGGA
AGAAGCTCGCAGACTACATGATATTTTGGAAAACAGCTAGTGTTCACACATTCTGGATAG
TTAGTATGCAGCATAAAAAAAAGAGGATGGATTGTCCAGAACTCCAGATCGTACTGCCAC
TTCGCTGAGATTTTCGCAAAGGAAAACTTGTTTCACACTCAGTATCCAGAAAAGGATGGT
TTGTCCAGATAGGGCCGCCACCTTGAAGTTGATCCCAGATTGGTCCTCCACATTTTCCAA
AGAGATGTACTCACGGCGAACGAGCGATATATCCTTTTGATGCTGATACTGATCTCTGAC
GTATGAAGAAGGGACATAAATTTGGCTGTTCGATCTCTTTTGCTGAACGAGCGGGCCTTT
TGTATCCAATGTCCCAAGCTCCCCAAAGCAACGCAATGTGTATATTCTACTTGCATTATT
ATGTCCCAACGTTAATTTTGGCTTATATCATGCTTCCTCTTTCGTATCCT
>Z27kG1_13065
CGCCCAGCTGCCGCTGTTTAGTTTTTTTCCCTGGCTTCTCTGCTGTTCGCCTGTTCTAGT
GTTCTTCACGGTCACGGGCAGGCTGCAGCTTTGCAGATTGTCTCCATCCCGCCAATCCCG
CCAGCAACCCAGCACAACCGCTCGTCAGATTTGCTGCTAGCTTCTTCCGTGTGGCTGTTC
TCCAAGAGTCTGACGCCCACAAATTTGCTGCTAGCTTCCACCCTCTGACTCCCACGCTGC
CCGCACTACCATCTCGTGTGAAGGAAGAGCTGTGCGCGAGAAAGTTCTGCATATGTGTTG
TTGGCCTGCTGTGCACTAGTTCTTCACGTGGCGGCTCTCCACAAGACAGCAAGCGCAGGA
CAGCGACGAGTTGGGTGGAGGCGCTGGCACAATTCCTGCGATGTTGTGGGATTCGGACAG
CGAAGATGAAGTGCACGTGGTTGACCATCCTAGTGAGCATCGTGTTGCTACTCACGTAGA
GAAAGGAAAGACCATGGCTGATGCCAACGCATCTTTTAGTGGTGCTGATGTGGTGCTTGA
TCGATATGGGGTACCCCAAGACTCCTAAACTCTGCTGGTAACCACCATCAGCACAAGCTG
CAAAGGTCTGATGGGCGTAATACAGGTCAAAGCTCCATCCACTCAAGGGACACGATCTTG
CCTCGCCCGAGCCCAGCCTCGGGCAGGAACAGTAGACCCAGGCGGATTCACGCCTCGCCC
GAGGGCCTCCTCAAGCAACGGGCGCACCTTCGACTCGCCCGAGACCCAGCTCGGGCAGGC
TTCGCAGTGAAGCAACCTTGGCCAGATCGCCTCGCCAACCGACCATATCGCAGGAGCATT
CAATGCAAGGATCGCCTGACACCTTATCCTGACGCGCGTTCCTCAGTTGACAGGGCCGAA
GTGACCGCAGTCACTTCGCCCCTCCACTGACTGACCTGACAGGAAAACAGCGTCGCCTGC
CCTGTTCCGACTGCTGTGCCACCCGTCAGGGTGAGGCTGACAGCAGCCGAGTCCAGCTGT
AATACTCAAAAGTGTATAAAAGGATTATATGGTGATATCCTTATTTTATGTGT
>Z27kG1_09201
CACCACCACCGCCAGGGGATATTTCCTGGCCGATGGCTATCTTCTGGAGGATGCGACCTC
ACAGTGTCTCTACCTCCCTCCCATGCTTCCCATGGCCACCGTGCCCCTGGTGTTTTCCTG
GCCGCGCCCTCTTCCTCCTCGGCGCAGCTCTTTCTCTCTCTGTTACTCAGCTCCCCACGC
GCGCCTGCATCCCTGCTCGGATTTTGTTCGTGCCGAGCTCAATTTCTGGCCATGCACGGG
CGCAGCCGGAAGGCGCTGGTGGCCGTGGCCGCGATGGTTGGGGGCCGGCCGTCGTGTGCC
CCTGCAGCGCACCCTCGTCTTCTCCCCAGCGTCCGGCTGCAGCCCAGCTCGGAGTTTCCT
CCGTCCATCTCCAGCTCGTCGAATCCCCTCTGCTCACACATGGCGCTCAGATCTTCATCG
GCCATGGCGCCTCGTCCTCGCCTCCTCCGGTTCCTCGCTCCATGGCGCTCGGCTGCTTCT
ACTCCCTCCCCTGTTCGCCCATGGAAGCCGCGCCCTTGCCGAGATTCTCCCTGCGTCGCG
TTCCGAGCTCCCGTGCTCGCGCGCAGCCCCATGCGTCGGCTCCAGCTCAGCCACCGGCCC
ACGTTTTCCCCCAACCCTGGCGTGCATCGCCATCCCTCGTCAGCATGGAGATCCTCTTGT
GGCTGCTCCACCTCGACCAAGGACGCAGCGTCTGCATGACCCTCGGTTCTTGCGTGCCTT
GGATTTGTGGCGCCCCTGCCTCTGCTCCATTTTTCCCCTGCTCGCTGCAAACAGCCGAGC
AGCTCGGCGCGAAGCTCCCTCGTGTACGCACCCAGCCGGAGTCCCTTCCACCCGTGCAGC
TCCCTGTTGCGTCACTCGCCGGTGACGGTAGGGCTGACCGTTGGCAGCTCTCCATCCTTT
GGTTGTGCTCGCTGCTGGCCCTGTGGAGAGCTCCTTGCTTCATCCTCGCCATGGACACCA
TCCTGCACGCGCACGCCGGTTGCTGTCACTTGTGTCAGTTTGCCAAACTTGTAGCTCTAT
ATATGTCGGCGTTTCGAGACCGGGGTCACTAGACCGACGAGTGAAATGTCGCCGCGTGCC
CCAGTCTAGATTGGTCGGCACGAGACGGAGCGCGAAGGGGGAAGGAGACGGGCGTGAGAG
GTGGAAATCCCGCGGCCTTCGTGTTTGTCCCGCGCCCAGGTTGGGTGCGCTTGCAGTAGG
GGGTTACAAGCGTCCACGCGGGAGGGAGTGAGCGGCCTCACGCGAGCGCCTGCCCCGTCC
TCTTCCCCGCGCGGCCAACCCTCTGTAAGAGGGCCCTGGTCCTTCCTTTTATAGGCGTAA
GGAGAGGATCCAGATGTACAAAGGGGAGTGTAGCAGAGTGCTAACGTGTCTAGCGGAGGA
GAGCTAGCGCCCTAAGTACATGCTATCGTGGCAGCCGG
>Z27kG1_05845
GCTACAGAAGCCATCTGCACGCTGCAACAACAGCCTCTACGCTACGGTTCCTTCTATCCT
GAAGGGGCACGCTACTCCCATTCCGCCGCGCCCGTAGTCGCCGGTCCTCTTGCTGCTTCG
TGCTCCCGCGCAATCAGTGAATACCTCCACGCGCAACGCCGCCCGTCGACTCCTCCATGG
AAGCTGATCCGTCGCCGCCGTCGGCGTGCGCGCTGACTGAGTAGCTCGTGGAGAAGGTCG
TGCTGCGCACCCCATCTGCTGACCCGGCGATCCTCGTCCATGCTGCACTCGTCTGCGCAC
GCTGGCGCATCGTGAAGGGCCCGCGGTTGCGCCGATGCTGCCGCAACCTTCACCGCGAGT
GCGAGGGTCGCAGCCCCCGATGCTTGGCTTCCTCCCCAGCGCCGGCGCGGGGATTCGCTT
CGTGCTCACGTCCACCTTCGGCCCCGCACGCTGGTGGATGGCGCGTGCTGGTCACCCTCC
ACGGCTGCGCCCTCCTGTGCAGTAACACCGGCCTCCACGCGTCCGTCGACTGTGAGCTTG
TTGTTTGGGATCCCGGCCGCCGGACATAATGTTGTGGGACCCACAGGCTGGCCGGTAAAA
CGGTTGGCCTTTATTACTTCCGACGGGCCGAGGCGGCCGTCAGAGATAGGTTATTTCCGA
CGGCGGCCGTCGGACATAAGGCTATTTTCGACGCCTTATGTCCGACGGCATAAAACCGTC
GGACATAGGTTATCTCCGACGGTTCAATCCTTATGTCCGACGGCTTTGGCCGTCGGAAAT
TGTTCCTTTTACTGTAGTGCATATACTCGTCGGAGGAGGGCGTATCACTTTTTCTGGTCA
GCAGTGGCATTCCGAATTTTAAGCCAATAATATTGAAACTAAAGATAATGGTGCATATAG
CATCAAATATGCCCAAGTGGTCAAATCTGCAATTCTGATTTCTGAATGTGAACTCTATTT
TGCTAGAAACCTCAGATTCTGAAGTTGATAAACTGTCCTTGGGGTATTCGAATTTGTTGT
TGCAGTTAACTCTGAATACCGCACAGCAGCTAAGGTTATAACTTAGAACTCAAGCTGATA
GCTGGACGCCAACTTATCATCCTTGTTTTGTACTTCAGTAAGTTCATCTATCCATTGCAA
AATTTCTCACACTAATTTTGGTTAGTGCAGCTGATTGATGCAGTTAAAGAGCTGGACGAA
TAGATGAGATGGATAAGAAGCAGGTTGAACTTCCTCTGAAGCAACTGGAAACCATCTTGA
CATAATAAAACCAAGCTCTAATATCATTGTAAGAATCTATGGTAGGTTTTGTTAGTTTTA
CTGATAATGTTTTTCCTCTCATTTATTGCTAATGAATGGTCAATGAAAAACCAAAATTTT
CCAT
>Z27kG1_18995
CGCCAGCCCAACACCCACCGGCAAACCCTAACCCACTCTTCCTCCCTTAGTCCCTCTCGT
TCCTGGCGGCTGGCTCTCTCTTCCCTGCGGCGGCGCATCTGGGCACGGAGCCGTTCCTGT
ACGACTATACGTGCATGCAGGAGCCATGCCGGGGAAGCGCTGGGGAGTCGTTCGACCCGT
TCCTGTACGTGCATGCGGGAGCCATGCTGGGAAAGCGCTGGGGAGCCGTTCGGCCCGTTC
CTGTACGTGTATGCGGCGGCGCGTCTACTAGCTTCAGGGAGCAGCTGCGCAAGGAGATCA
CGGCGGCTCCTGTCCAACCGCCTTATCGGGCCAGCGGAAGGACCTGGGAGTAGCTACGCA
AGGAGACCACGACGACTCCTGTCCAACTGCCTCGTCGGGCCAGGGGAAGGACCTCCTGTC
GCTACTGCTGGCCGGGACGGAGGAGGCCACCGACCGGCGGCTCACCACGAGGGAGCTGGT
GGACGGGGCAAGACCTTCTTCTTCGGCGGGCACGAGACCACGACGTTGGCGCTGTCGTGG
ATGCTGCTCATGCTCGTCGCGCACCCGGACTGACAGGACGCGTTTGCGGGCTCGGGCGGG
CACGAGCCACTAAATGGGCCGTGCTATTCGGGCCGGGCCGGCACGATCGGGCCTACACCG
TGTCGTGCTCAGGAAGAGATTTGAGTCCATCGGACGTCACGACACGGTTAAGTGGACGGG
CCTAACCGTGCCGGGCTCAAACGGGTCGGGCCGAGTCGGGCTTGGACTGGGCCGGGCCGG
GCTGCCCGTTTGGACATCTATATGTACTCCCAAAAGTAGATTATGTATGTATACAATTAA
TATAACCGTGGGGTGTGGGGACCAGCTGCTGAGTGGCTTATGTATGTAAAGCTTTTAATT
CCATTGGAAGCCGCTAAACGAGCTAAAACGCTTTAATCAACTTTTAGTCCATTTTGTTTA
GAACTTT
>Z27kG1_24223
GGCTTATCCTTCCGAGTTTCCACCCTTTACAATGGCGAGCGCTCCCGCCGGCTTTGCCCC
CACCGTCGCTGCTTCCACAAGCTTCGGCTTCAGCCGCTTCACTATCGTGGCATGCCCCTT
CCCCTCGCGCACTCATCTTCCAGCGGCCTCCTCCGTTGGGGTTCGCAATCAGCAGCGCGC
GTCCACTGCCACCGCCTGCCTGCCGCCGCCGAATACCTCCCATGGCGCCGCCACCAGGCT
GTACGTCAGCGGTAGGCGCTCCGATCTCAGACTTCGCTCCTAGATTTGGTAATCCTATGC
TAGGCGCCCCGACTCAGCGCACTCTCTTGGCTCCTAGATTTGGTAATCCTACCGTGCATT
TTAGGGCTTCGAGCCAACGATTTCCTGACGAAATTCGGAAAAAATCTTCAGGACAAATCT
TAAAGCACTCGTTCTGACGGTTCCCTTCCTCTTCCTCGAACAGGTCTTTCGTTCCGCACA
ACCGAACGGAGCCTCCGGGACGCGTTCGAGAAGTTTGGTGACCTTACGGAAGGTGACAGA
GCCCGAGATGAGCGAATGTCTGTGTTTTAAATTCAGAATTATTGAAAATTTGCTCCGTGC
TTGCTACTCCAGTTTGTCTCGTGATGGATAGAGTAGCGAAGCGACCGAGAGGTTTCGCTT
TCCTTTCTTACACCGGGGAGGAGGAAGCCAGGGGCGCCATGGAAGGGATGCACGGGAAGG
TGAAAGATGTCCAGATCGTCGGATGCTCGTGTGATAGATAGTCTGTGCTTGTAGCTTACG
TTCTATCTTCTGCAGTTCCTGGATGGCAGAGTGATCTTTGTCGAGGTTGCGAAACGAAGA
GCTGAAGCCTGAAGGATCGCGCCCAAATATTGCTAAAAAAAAACTTGATTGTTGGTTCCA
GCAAAGTCCCTGATGAGACACACATTGATGCAGGCAAGGTTTAGGTGAAGTTTAGATGTG
AACAGAGGAACCGAAGAAACCTTAGGGCTTGTTTGGGTAACCTTGGATTAGAATGGATTG
AGGGGGTATAAGGTGTATTGAAGTGTAATATGAACTAATTTCTCTTTCAATCCCTAAAAT
ACACTTCAATCCACTTCAATCCCTCTTTATCCAAACAAGGCCTTAGCAACATTCGGTCGT
GTAGCTGTTGTCATTTCATTGTTTTACAAAACAACATTCGTAATTTACATATATAGGTC
>Z27kG1_19053
CGCACTTCTCTCTCTCTCCCTCAAATTCCCTGCGTGCGGTACTCCTCCAGCTCGCCGAGC
GGCTCCTCCCACGGCGTCGTTCTGCGTCCTTGGTTCTCCTCGTCGGCGTACCTCCCTGAG
CGCTCCCTCCTCCCTTGTTTCCCTGGCGCATGGACTTCTCTTTACCCCAGTTCCTTGCCA
TGGCGCACCCGAAGCTTCCTTCTGCTTCCTACCCGGCGTCCAGCCCAGCTGAAGCTCCCC
TGCCGCGCCTGGCTTGCCGCGATGCTCCTTGGCGCTCTCCTGTCTGCTCGCGACGCACGC
CCAGCGCCTCGTCAAGCTTCTCCATGTCGGCGTCCCTGCTTCCGTACTGGCCGGCGAGTG
GTCTCGAGCTCTCATGGCGCTCGGACTTCTGCTCGGGTTCAGGCTCACTGCGCGTGAGCC
TCTGCGCGCCCTGTCTCTCTCCCTTCGCGTGCGCTGCTCCCTGTTGGCCTGCGCAGTTTC
TCGGTTGCCACGCCGGATTTCTTCCTCGGTGCCCAGCTCGGATTTTCCTATCCCTCCATG
GCCGGTCGATCCTACCCATTTCCCTGGCCCCGCGCGATCCTCTGCCCCCTGCGCGCAGCC
GGTTTCTCTGTTCGCCGTGGAGCCCTGCGGGCCCAGCCGTTGAAGCTTCCAGCCCAGCCG
TGCTCGGCTTCCCTGCTCCAGCTCGATCCTCCCATGGCGAGCTCACGGGGATGCCCCTTC
CCCTACCGGCGTTTAGCCCCAACTGGATCTCCCTGCGCGCGCTGCTGCTTTGCTGCTCGG
CGCTCTCCGCTCGGATTTAGCCCAGCCGCTCCCTGCTCGGTTCCGTCTGTCGCGTCGTCA
CCTTGCTGCTCGCCCGTCCGCGTGCCCCTTCGTCCATGGTCGCCGTCCGCAGTCGATCCC
CTCACGCAGGCCACGAGCTCTCTATTCGCCGTGGTCGAGCCGTTCTCAGTTGCTCGCCGT
CAAAGCTCCGCTGTTGGCTGCGTCTGTAGTCATTAAACGTGTCTGTTGCCGTGAACTCGC
CCCTGGTACCCACTCTGTCTCTGGTCCGCGCTTCCTTCAGCTCGGCCAGGCGGGGCATCG
TTCCGTGCTGCGCTCGCCCAAGTCGCCGCCGTCAAATCGTCGGAGTCGCTCGACTCGTCA
ATCGCATCTCAGCCGATTGCCAATTTTTTATTCGCCATGGTACAACACAGCTGTTAGATC
CGATCTTCAAACCGTCATGGCATTTGTCGACCTCTGGTCCTAGCCCGATCCATCCGTGCA
CTCACTCCTTGTCCATCGGGCTTCACGCGTGCTCGTGTTTGTCGTCGAGCTGTTGAACCC
GTCCTCCTTGCTCGTAACTTCATCGTCGCTAGAATCCTCACTAGATTCGTGTCCTCGCCA
GCTCGTTCCATATTCAATCTCGTCGTTGTTCCGCGCGTCAGCAAGAAATCCCAAGAATCG
GGTGAAGACGAAGCTAGCAGCATGGTATTCACCAAGTGCGTGATAGGAAGCTCGAGCCAG
GATTTATCAGCATTCGTACGAGAATTGGGTCGCGTTTGATGCTGGTGAGCCGATTTATAA
TTTTTGTAAGTTTATCTGATGATCGGATTAACTAGAATTATTAGTCGT
>Z27kG1_22881
TTTTGTGCACACTTTGTCCTCACTCATGCACACTCGAGAAAACTTCCTGGTCGGTCACCC
ATCCCAAATGGCTCTAAGCCAAGCACGCTTAACTTGGAGGTTCTTTCGAGGTAGACTTCC
GAAAAATAAGATGCACCTTGTTGGTATGATTACTATTAATTCTATTAAGCCTTGGGCCAG
GACATCCCATCCCAGGGGCCAGGATATCACAAAATACCTGTTGTTCTGCTGCTGACAGCC
GCCCGGGCTGTCGGACTCAAGCTGGAAGGGTGGGGCCATAGGGGGCGGATTGGTGGTGGT
TGGGGGGGGGGGAGCGAGGCTGCGGCTGGCTACCCGTCGTGAGCCGCGGCCTCAAGGTCT
CCGTCGGGTGTCACGTGAGAGTCGACAGCCTTGTTATCCTCCTTATGGAGGTGGTCCACG
GAGGCAAGGGACGCCTCGCCGAGGCGCTTGTGGCGATTGATGTTGGGAGAGGGGCATGGA
CGGCGTCGGTGAGAGTGGCGGCGGTGGGAGCGGTCCCGATCTGCCGACGGGGAGGGAGCG
CCTCCGCTCGCACTCGCGATCCCTGTCTGTGTTCCGGCCCACTTCGCCATCGAGAGAAGG
GGAAGAGAGGAGCTAGGGTTTGCGAGCAGGGAGTGACGGATCCGGAGGGAGAAGACACGG
TCACAGGCACCGCTCACTGGATTGAAGTGGGTTCACGGTGGAGGAACAGAGAGGCGAACG
ATGGGTTGATTCCCGAGAAGGTAAAGGGCTTTTTGCGAAATGTTCGGGGGCACGTGCCAT
CACGCGAAACGTTCGCTCCTCCGCGAAACACGCCCTTAGCAGCAGAACTGCTTGTTGATA
TATGCTTTATTGGGTCTGTAAATTTGCTCTTAAATGTATTAGCTTGAGTGGATGGTGTGT
GAATTCATAGCTTACCTATTTTTTTAACATCAATGTATTATGCTTAGTCTGACGCATAAC
TTTTTTTTTTATTCTTGTCAGTGGTATTCTGGCTGCGATTGACACTTTCTCTGAACATGT
GATAATTGGGGTAAGCTGAGTGGTGCACACACTTTTCTTGTCGGATATCTGTTGTCTCCC
AAATCTTGGGGTGATAAGAATTAATACTTCCCTGTTTCAGATCTTTTACTTTGTGGGGTT
TGCACTGTTTTGTCTGGAGACACTGCTGAGCATTGGGGTTCTTCAGAAAGTGTACATGTA
CTTCAGAGGGAACAAGTGAAGCCAGTCATGATGGAGAGTTACGTTTGTTGAGAAAATTTG
GAGTTACTTGTGGCTACTTGTAGCACATGTTCATTCGATGGTTTTGTGCATACCTGTCAG
TACACCTTGAATCTATAATTTCTTATGTCAGTTATTGGTGCCGAGAATTGTTTTTTTAAG
GTGGTATGGGAGTATAGGTTTGCTT
>Z27kG1_24250
CTGTCGCCGCCGTAGGGGTGACGCGGCGTCCGGCTGGCGTAGCTCATGGAGTTGGACGCG
GACTCGGGCCCCGGGCCGCCGGCCATCTTGAGCACCCGCTCGATCTCGCCGACCACCTCG
CCCATCGATGGCCGGTCGGCGCCGGCCTCCTCGACGCAGCGCAGCGCCAGATCCACGTAC
TGCTCCAGCCCGGCCAGCGCGGACGGCGACGAGCCCAGCACCGGGTCCAGCAGGTCGTGC
AGGCCGTACAGGTCCTTGGTACGGTCCAGCGCCACCTTCATCTCCCTGACAATGTACCGG
CCGCGCTCCAGCGGCTTCCTCGCCGTGGCCATCTCCAGCATCAGCACGCCGAAGCTGTAC
ACGTCGCTCTTGTCCGTAAGCTGCTGCGTCATGTAGTACTCAGGATCAAGGTAGCCCTGC
AACATCACATCCATCAACGTTAGCTTGTCTGAACGAGTGAATTAGTTCGTTGTGTGTGTG
TGTGTGATGACTGATGAATGAAGCAGGCAATGCCAGCCTGACCATCGTGCCCTTGACTTG
CGTGGTGACTTGTCCCCTGCCGTCCTCTCCGAGGGGCTTGGAGAGGCCGAAGTCGGAGAC
CTTGGCGTTGAGGCGCTCGTCAAGGAGGACGTTGCTGGACTTGATGTCGCGGTGCACGAT
AGGCGGGTCGGCTAGCTCGTGGAGGTAGGCGATGCCCTTGGCGGCGCCGAGCAGCACCCG
GAGGCGCCGCCGCCAGTCCAGACGCACGCCGGACTTGCCCGTGAGGCTCTCCTTGAGCGT
GCCGTTGGGGACGTACTCGTAGACGAGGATCTGCTCCGCCTGGTCCAGGCAGAAGCCCAC
TAGGCTGACCACGTTCTTGTGGTGCACCCGGGAGAGCAGCTCGATCTCCGTCCTGAATTC
GAGGCTCCCCTGCAGGGACCCCTGCTGGCACCTCTTCACGGCCACCAGCTGCCCGCTAGG
CAGGGTCCCTCTGTACACCTTCCCGTAGCCGCCGTTGCCGATGTCGTTCGCCTCCGAGAA
GTTGCTGGTGATCTTCCTCAGCTCGTCGAAGTTGAACGTGCGCGCGCCGCGCAGCTGGGG
GACGCTGCTGCCGCTCGTGCTCTTCATGTCCCAAGAAACTGTAGCAGCAGCAGAGATGGT
TCATGGTTGTGGACTTGTGGTTACATTATAGATAGAACTCTACTCCTGTCAGTAACAAGC
ACTACAGAGAAACTGTGAACCAAATAAAGGCAAAATGGCAACAAGGGTACAGTACTACGA
AGTACGAACCAAAAGACTGGCTCCTCTCTTCGTTCTGCTTTGGTCTCTTCTTCCTCCTTG
CGACGATGGTAACAAGAGCAAGAACTATTGCAACAAGAACCGCTCCACCCACCGAGGCTC
CGACGATCAGAGGTAAGCGGTTGTTCGCCTTCGATTTGGAAGGTATTAGCACCACTACGT
CCATGAAAAAAAAGCAGTAAATAGTAAAAAAAGCAGCAGGAGGTGTAACTACTTTCCTTT
CGTGAATGAAAATGAATGATCTTGTTGTTACCATTGGCAAAGCTGTACGGCTGGCCAAGA
AAATAGTACGGACCGAATACTGAGGGTGGCTTATACGTCTGGTTGCTGAGTATGAACCCG
ATGTCAGAGATGTCCTGCTCACTAAACTGGGTCTTGCCGCTGGGGAACACCTCCAGCGCG
AGCTGCAGGTTGTTGACCGAGTTGACGGACGGATCGTGGAGCGCAACCGAGTCGACGGGG
ACGCTGAGACTCCGGAACTTGGCTCTGATGCCGGTCTCCAGCTGGCCCCAGTACGAGCCG
TTGCTGAGGTCAGAGAAGGACGGCGACCTGAAGAACAGGGTGCCCCTGTAGGGCACGGCG
CAGACGCAGCCTGGGCTCACGAGCTGGTCCGAGAGGCACGGCGGCGGCAGCCCCGAGCAG
TTCATCGGGGTGCTGTACGGCGGCGGCGCCGCCTGGTTGGACTGCCCCGGCGACGCGCAG
TATTTCTCGCTGCTCCCCGTCCCCGGGCTGCAGATGGGGTTCCCGACTAGTCTGTGGAAG
AAGACAGCAGATGCACGCGTGCGATTTGTGAGGAACGAACGATGAACTGCAAAATAAGCT
GTTGCTTGCTACATGATGAGCTCGGTTCCTCTCTTCCTACATGAGCTGCTTGTTGTACTG
TGATCCGCCGACAGTTATCTGGCTGATTTGGTTGTCTCGCAGATCGATTAGCTGGAGCTG
AGTGCTGTAGTCTGATCCGATAGTTAGCGTGCCGTTGAAACGGTTTCCCCGGAGCCTCCT
GCAAACTCTATATATGATCGATCGTTTTCTACATGGTCAGCTCGTTTTTTTTGGAGAAGG
AAACACTACTGACTCACAGTGTCTGAACTGCAGGAAGGCTGAACAGGGCTTGGGGCAGCT
GCCCTGTGACACGCAGGTTTTCAAGGTACCTGTATGTAATGTAACCGACAAACAAAGATT
CAGACACAGGTTCTGGACTTGAGTAGGAGGAGTGCAGAGAGACAGAATTACAGTGAGGTC
AAAGATGGCAGAGTGGTGAACCAGGAAGGAACACCAGATGCATTGAAGCTGTTGTTGCTC
ATGTCCCTGCCACAGAGTTGCAACAGCTTCACAAGCTACTCATGTCTTGGGCTCAAGAAA
AGGAGAAACTAGCTCTCGAGCGAATTCACTTACACAAAACTGAGCGCGATCATCCCTGTG
AGGTCTGGCAGTGGACCAGTCAGCTGGTTGTTTTCCAGATGGCTAGTGTGGACCGACAGA
AAGAATCGATCGAAAGAGATGACAAATCGTTATAGCTTCCTGCTACTAGTCCTACTGATA
CTGACAGAAGTGAATGAAACAACAACACTCACAGCTCTGCAAGTTTTGTGAGGTTGTTGA
TGTTGCTAGGAACCGGCCCAGTCAGCTGGTAGTTGTTATCAAAACGCCTGCAAGTTTTGT
GAGGTTGTTGGGCTCAAGTTTTGTAGATTTTCTTTTCCATGCCATGCCATGCCATGCAGG
TTTTGTACTC
>Z27kG1_08081
GAGCACCATCCCCTTCCCCTCCACCCATCCTCAGAAGATATCATGCTGACGGCGTCGACG
TGGTCTCCAGCAGATCCGAGTGGAGCGCCTTCTTGTCTACTCCTCAAACATTGTCGCAGT
GCCTGGGCCGTCGCGAGGAGCCCCAAACACAATCTCCTCCTTAGACGTCGTCGGTCTCCT
CGCTCCCTCCTCAAACGTCGTCGTGCTGCCGACATTGTCTGTCACGGCTCCAACCGGAGC
ACCATCCCACCTCCCCCGTCAAACGACGCTGCGATGTTTGGGCCACCGTCGGGAGTCCGA
ATCTGCCTCCTCAGACATCGCCACCTCGAAACGCACAGGTCGCGCGGTAGGGGGCACTGG
TGGTCCGGCGCGGTCACCTGGCGAACGATGACGGAGGAGGTGGGCAAGTCTATCAAGAAG
AGACACTATGAAGAGCAGTCGCCATGGCTGATGGATCAGTTGCCGGTTGCATTCATCGAA
GATTTGGCCCTCTCCACCACCATGTCGCTACCCCATACCCGTTGTCCCTGCATATCTGAA
TGATGCACCTTCAATCCACCGCTGCCCAAGGAGCGAATGGGGAAGGACCGACCTGAGCAT
TCTGTCCGGTAGCTGGATAGCAAGAAGCACCAGTCCTTCCCCCTCCCAAGGTACCAACTG
ATTTCCGCTTGAAAGAAAAAGTTTTTTCATTCAAATCTCATCTCAAATATAGAATTCTAC
TGCTAAATAAACAGCTTAACAAGCATGGTACGTTCTAATTGGTGTCAGCCGTCGGATATC
ATCTAGATGCTGGCTTCTGCACCTTTTTTCCCCTTCTCCCGATAATGTACTGTCATTTGT
GGGAGGTTCCAGAAGCTACGAGAGTTATCTGATGTCCGATGTGGTAAGTTAAAAAGAAAA
AAGGAAGGGGATAAGGCAGCGCTTTGTGACTGGCGGCAAAGTTTGCATCGTGCTCTTCTC
TAGTTTGCATCCTGCTCTTCTCCTTTCCTTTAGTCTATAACATAGCTCTCTATTCATTTT
CTCGCTTACTTTTGCTGATTAAAAAAATCGCAAGTTACAGAAAATTTAGGATCTAGCGAT
CTCGACATTCTGTCCAATACATTATATTCACCTGCAAAAAAGGTTTCCCTGAATCTTTTT
CCCCAATACTACATCCTTTTTTATAGTTTATTACTATGATAAGTATTTCCAGTTACTGCA
TTCCCTCATTGAAAAAAATCTGCCCCACAGGTCGAAGCAAATGTTGCAATCAGTCCACAA
CCTCAATTCTGAAACGCCGTCTTAGAAAACCATAAATAAGGTTGACACAAGGGATGCTGT
GGTGACCTGGCGTATTTATATAAGAAATAATTGGGTGACTCAGCAAATCGAAGATGGACT
GGTGATTTAGAAGATCGATGAGCAAGAAGCAGTTGTGATTTTGTAGATTGAAATGCAGGA
TGGGGAAGCAGGTAATAATGGGGAGAAAAGTACTAACCTTAGGGCCATAGATTGTATACA
CCTAAGACATATGCTCCTCCTCAGCCGAGGCGGGGTCCCACTCGACAGTCCAGCCCGGTG
GCAAGATGGACGGCCAAGTCAATCCAGCAACCATGTCCTCCAAGGAACCTGTAAAATTAT
GCCACAAGCAAGGCTGAGTATAATAATACTCAGCTAGACTTACCCGGTGTGAGGAGTCTA
CTCCTCTACCTCTAGACATGCAGCTGTTTGGCTGTGGGGTTTGGTGGCCAAAAGCACTAG
CTGAGTTTCTAAGTCAAGTTTTAACTTTGTCAATTTAAGTGTGACTCTCTTAAGGCT
>Z27kG1_16327
CGGTTGCTGGCGGTTCCACCCGGACGGCGGGCGGTCACTGTGCCTGCCCGGGGCGGGCTG
CTTCATCCGTAACCCACCGGCCGGCCACCTGTTATTACACGATCGCGCATCTAGAGCCCG
CCATGGCCAACATGTATATCTGGCGCGCGCGCAGCTAGCTACGACGGGTCGGGATCGCGA
CGCCGATGGCCGGCCGCCGACCACCGATCGAGGGCGTTCGCTTCAAGCGACTGGCGACGA
TCGGTGGTGGACGGTAAGTCCTCGTCCGTCCGTCGTGTGCGCCTGTCACGGGAACGGGAA
CGGGACGGGTCGGCACGTACCTACGTCGGTCTAACGTGCGAGGGAGTGGAGTGGACCGGT
GGTGATGGATCGATAGATACATAGTGCCCGTTTGGTTGAGCTTTTGGGGGGATTCTGGCC
GCCAGAAGCTGAAGCGGCTACCAAACGCCCAGCTTCTCCTGCCGCTTCTCCGCGCCGCGC
TTGGATGAGAAGTCGCCCGCCCACGCGACGCCAGAAGCGGGGCTCAGATCGCTTCCGCGG
AAAGCCAAACCTCATTTCGCTAGGGTTTCGCAATCGCGCCCGTGACGCGTCCCCGTCCCA
ACTCGCCGCCGCAGGTCTCCTCCCCTTCGCATCTCTCGCAACCGCCATCATTCGCGACGC
CCGCGGCAGAGTTCGTGTCCCCCATCGCATCTCCCGCCGCCGCGCTCGTCGTCTTCGCAG
AGGGGGGTGACCGCGGCTCCGCAACCTCTTGGAGAAATCCCACAGGCATCTTGAAGTCGC
GACTCGTCCCGCCATCTCATCTTTCGTCTTCGCAGATTTCTGCATCAACTCGGGTTATTC
GTCTGAGGATCGAAAATCAACTTCCGGCAAGATGGATTCAGCAGACTCCATAGCCGACAA
GGCAATTGGAAGGATGCAAGAGATTTCGGACAAGATATTTTCCGTAGCGAGGGAAACAAT
CCGTCCTGGACGCGGGTTGACCTCATTTGATGCTACCAAACTTCGTATAGCTTTGGAGGA
GATAGCTTGCATGCTGGAGCAAGACTCTCTGGTGTTGCAAGAGCAATTGGATATCGTGAA
CAACGTAAACATCCCGGTTGACAGCAGCTACGAACCTTCTACCTTGTTTAAGGTAGAAGG
GACTGAACCTTGGAGTTAGGTGTTTCAATAACAGGGATGAAGTCCCTGTGCTTTTGTGTA
CTACGGGCGTAGGGAAACAGGGAAGCTGTAAATGTGTTCCCTGTCATTTTGTTTCCAGTA
CCAGTTTATTTAGGTTGTCGTTGTGTAATTAAGCAAATTGCAATCTTAGTACTTATGGTA
TTATCTTAACATAACATTAGTATATATGGCCAGTATTTTGTTC
>Z27kG1_23580
ACAAAGTGCTGTGTGCCTGACGTGGATGAGCTCAAACTCTGAGCCACACCAATTGCGCGG
GCGGGCGCCTTTCATCATCTCACGCTGCTTTGCTTTCTCTCAAATCCCGCTGCATGTGCC
ACCACACTAGCGTACATACGTATGTATGCTTGTGTAATCGCTTTGACACGCCTTTGTACG
CGGTGTAATCATGTATAGTCCTAGCTTTAGGACGGTTTCTCTGCTGGATCCGGATGAATG
AGCCTTGCTCGTCAAGTGTGCGTGCGTGCGTGCGTCTATAGTCCTGTTCTGTTGGCAATG
ATTGTTTGGAGGCTGCATCGTCGTCGTCCCGTTGTTGCCCCTCGACTAGAAGGGGATTAA
ATCCTCTTCTGGATTGGTATAACCGAAGCCGAAGAGTGCTGCTGCGGCGCTGCCACTGCC
GGATTGGGAACCGCTTTGGTCCCTGTAGGGAACGGATGGCGGGAGGGATTCCGAGTGGGG
GCACGCGTGGGGAGCGGAGCGTGCAGCGACCGTCGCGGCGGAATGAGTGGCGAGGCAGAT
GGAGTGGAGCCGTCGAGGCCGCCTGCTTTCCTTCGGTTCGTTGCGCCGAGGTGAGGTGGG
GCCGGCCCCAATGCCAAAGCGGAAGATGGAGAGGACTGCACTGCACAGGCATCATCGCAC
TCGCATGCGCATGCGACGGAACGGAGTGCGGGCCGTAGTATCCGCCCCCCCTCAACTCCC
TGTAGCAAAGCCTTTATAGACGTGCAAACCAGGTCACCTGGCGGTGGTCATACATTGAAG
GAGTCTTCGAAACCATTGCTTTACTTCTGTAACACCCTGTTTTAAAGGAACAAAGCTGGG
TGCATCTCATACATGCGCCAAGAAGAC
>Z27kG1_07007
GAGCTCTAGTCCCAGTCCACTACAAAGGTGCTGGAGTCCTGGTATTCTTGCTGGTGTGCA
TCCTCTCTTTCAGCCACCAATTTTGCTTTACTCCAGAGCTGAATGCCAACCTCTTGTTTG
TGGTGACCAAACCCAACCGTTCTTCACCTCCCCGTGGACAAGGCTTCCCACAAGTATTCT
TGACCGTGTACTACTTGTTCCATGCTCGACAAAGAATTCCTAGAAGAAGAAGATGAAATT
CAAGAAGTGGTTTCGGAAGAGGAGTCTGCTTCAGTGCTTGCTCATCAAGTGATGGGAGCC
ATCTAACTGGGTATTTAATAGAGGGATTTGGAACCTCTTCATTGCAATAAGGCAAGCCCC
GGTGCATTTACCCCTTCCTTGTATTTTTAAAAGATTTTTATACACTTTAAGTCTAGTGAA
ATGTGCATTAAGTTTATAGGAGTTGCTTGGAAACTATTGGATGCATTGCCTACCTTGATA
TCCATACCTTTATAGATACTTCTGATGAAGTATCAAAATACAATTTACAAAAATGCTTAG
CCCTGCTTAGATCTTGTGGATAGAGGTTGTCTTTTGCATTAATGCCTAGCTCAGGGGATA
TCCTGAGGAAGGATGGCTTATACCTGCAAGAATATTTTCATTGGGAGCATGATGGGATCT
TACTGCAAAGTTCCCTATAATGCTCTTTTCATCCTAAGGAACACAAACAATTCTAAGGAT
GGAAGTACTTAAATCGGGACTTGGGCTAGGAACATGTGATGTTCTACCCAGGTTAATTAA
GGATTGGATGCGTATGTAGGCCTGTATGATCAAGGACTATCTTAACTGGCCACGATATGG
GACAGGGTAAGCTTGAACCCGACTATTCCATACATGAAAAGACAATCGCGCACTGTGAGT
GGAGAGATGGCAAGAGTGGCACGTACCCTCCTGGCAAAGTACCGCCTAAAAGCGGTGGTG
TGCTCTCGGGTGGCGCGGACCTGTTCACGTTGTGGAGGATTTGTGGGAACGGCTGACATA
TGCAAGGGTTAAGTGCTACATATGTCGTGTGGTTAGAGATCCTCAGCTGAGTAAATCGAT
TTGGATCGCCGTTATATCCCCGGAGAGTGGAGACTTGATCTCCGACCTGCAACCTAAGTC
AGGATGTAAACATTATGAATAAAAATGATGTTGTATTGATGAGATGGTGAAATTAGACTA
GATGCAACCAGAGTCTATTAATATTTAATCTGACGTTAAAATATTGAAAGTAAGGACTCA
CTATAGTAAGTTATTTCTGCAAAAGTATCTAAGTTGATTCTTGCTAAAGCCTTTTCCTTG
ATTCCTATTTAACCAGCATATCCTTGAGAGTCATTTTTCTTAGTCGGCTAAGACTTGCGA
AAGTACACTTCGTACTCAGGGTTTTCGAACCCATGTTGTTGTAGGTGATGAGGAGTACTC
TAGGTGTTCCTAAGGCTGGAGGGTGTTTCCAGTTCTGGAGGAAGATTAGTTAGGCTTATG
TTTAAGCTTTGGAGGGTTCCTACCTTCCTGATATTGTAATAAGTTATGCACTTTGAGTAT
ATCAGGACTTGTAATAAATGTAACTGTTCCTATGTAATAACCTTCCGTTTTAGAAATAAA
AAGAATATTTTGT
>Z27kG1_14255
CGCAGCTAACACGCCCTCACCGTCACGCTCCCCTCTGACGCCGACCCCCCACTCCTCCAC
CACCAAGTACGTGTTCGTTGGCTGGTCAAACAGGCTGGGCACGCCGACGAGCGGCACGCC
GGCCGCCACGGCCTCCAACGTCGAGTTCCAGCCGCAGTGCGAGACGAAGCACCCGACGGC
CGGGTGCGCCAGGACCTCCGGCTGGTCGCACCAGTCCACGACCGTCCCACGGCCGCCGCT
GCTCTGGGCGGCGTTGTCCAGGACGCGGCGCGCACCGTCGTCCTCGAGCCCGTGCCAGCT
GCGCGCGGCCAGCAAGTACGGCCGTCCAGCCTGCAGCAGCCCTTGGACAACCTCCTCCAT
CTGCTGCAAGGTGTGCGTCGCTATGCTCCCGAACGACACGTACACCACCGAGCTCTCCGG
CTGCGCTCCGAGCCACTCCATGTACCTCTTCCTGTCGGCGTCGTCGTGCCTGTACAGATG
GATCCGTCCTTCGTCGTTTGACGCGCCAGAGGAGCCCGAGCCACCACCGGCGCCGGCGAC
CATGGGACCGACGGCGAACACGTCGAGGTGTCGCTTCATCTCCGAGAGCACGCCCGCCTC
CAGCTCGTCGAACGTGTTCACGAGGACTTTAGGCCGCCACCGGTCCACGCTCTCGAACAG
CTCTCGGAACATCCCGACGACGGACCTGGCCAGCGGGCTGCCCGTCGTGTCCACCAGGTA
GGACGGGAAGTCCCGGACCCGGAGAGGGCGGCGTAGCCCAGGCAGGCTCACCTCGTGCGC
CGGGTCGGCGGCGGCGACGGTCTCGCCGTAGCCGTGGAAGTAGTGGTACGCGGCGGCGAG
GACGGTGGCCGGCTGGATCCAGTACACGGCGAAGGGGACGCCGTGGCGCGTCGCGGCGTC
CACCGCCGCGGGCACCAGCAGCGTGCACACCACGCAGGTGACGGGCCGCCCGCCGCCGGC
GAAGCGGGCGAGCATGGCGGAGAGGCTCTCGCGGCTCGCGCGGCGTCTGCGGGCCCAGTC
CTCGGGGGTTCTGGGCAAGGAGCCGTCGTCGAAGCTGTCCGAGTGGGGCACGTAGGAGAT
GACGCCGTCGCTGGCCTCCTCCTCATCCTCCTCGCCGGCGGCGTCCGGGTCCAGCTGTGC
CGGGAACATGCGGCGGTGGGCGGCGACGTGCACGGAGAGCGTGGCGAGGATGGGGCAGCC
GCCTACGACGTCGCTGAGCTTGGCGAGGCGGTGAGCCAGAGCGCGCGCTGGGTTGACGTG
GCCCTGCATGCCGTAGGCCACCACCAGGAAGTGGTGGCCGTAGTGGCTGCTGTGCTGCTG
GTGTTCCTCGCCGGCCATGGTTCTGCAGAGTGGTGGGATCAAAGGAGCGGAAAGAGTGCT
TTATTAGGCTGTGCGCAGCGGTACACCCTAGCGATCCCCCTCCCGGCGCGTAGGGGGCAC
CCTATGGCCGCAGCGGTGCCCCTACAGCGCCCCCTACGTGTCGGTCCTCTTATCTCTCCC
CCCAGATATAGCGTGTCACTGTTCATCACCCTAAACACTGTGCTGTGAGTCCACAAGTAA
TTGTTAGTAGATAAAAAATTAATAGTTGGTATAGAAAATGATATTTTATAGTGGTAGTGG
GGTATAGGGGGAGTATTTAGGGGGAACCGCTGCGGGAGATGAAAAAATAGAGGGAAAAAT
TTAGGGGTAACGGTTGCAGATAGCCTTATTAGCTCTGAGCCTAGACGGCTGGACGACGAC
GGGCAGATGGGATGGCATCGGATGCCCATGAAGGTACGGAGTAGTATAGTCTATTTGAAG
CTGTTTTTCAGTGAGTGAGTGAGAGAGAGGGTTCGAGCTGTTTTTGAACGAGCCACACCC
TCCACTGAATCGACGGTTGGATCGATAAAAAGACCGACCAGAGACTATAACGATCATGTT
CACTTTAAAACCACTCATGCAATTGGATCGAAAAAAAAACCTGTGAACCAACCAGTTTAG
TGGGTGTTTGAATGTACTAGAGTTAATACTAAAAAAAACTGCTAGTAATTGTGGTCTTAG
ACAAGTAATTGTGGTCTAGTATACAAAAAAATTACTACTTACTGAAATATCAGCTTTATA
ATATGTGGTCTATTTGGCTTACTCGAAATGAGGTGGCTTTTAATCAAAAACCAATACCAT
CAATTGTGTTAGTCATTTTCAGAGGTACCCACTGGTTTAGGTTCTGAAAACTTCTACAGA
AGGAGGTACCCACTGGTTTAGGTTCTGAAAACTACTACAGAAGGAGGAAATACATCAACA
AATTCTCGATGTGTGTATGAACTTTTGTGAAACCTATTGTAAGAACTTATTCTTAGAATC
AGCGTGATTGTATATGGTTGGAATTAGGGTGTAAAACTTTTTGTATATATATTATGCACT
CGGATGGAATTGAACTTAGAAGTT
>Z27kG1_21089
CGCTTCGCACGTCCCCGCCGTCGCGCTCGCCTCCCTCCTCTTTGTTGCCTCCGCGTCGAC
CTCCACCCCGCTCTCCGACGCGCTTACCGTCGTCTCGGATTTCTGGTGCACTCTCTTCTC
TACGACGCGAGCAAGGGCGGCGCTTGCCATGGCATCGACGGGAACCAGGAGGGGAGCTGT
TTGAGCGGATGCCCACCAGGAACAATGTTTCCTAGATCACGATGTTTGGGCCACTTTTGG
AAGAGGTCAGGGATGACATGTTTTCAAGCTTGGAGGACATCACCAACGCACCATATGCAG
ATCTGCTCTCTATTAATTCAATGAGGAAAGGAAAGGGGTCATAGAAATTAGTCTTGGCAG
ATGGAGGGGAACGTCTCAATGACTGAGGCACATTTTTTCTTGTTAGTTAGCTCATGGATT
TTTATGGTCCAAGAGGAGTTGCTGCTATATGAATATGACAACACCCATTAATCAACATAA
CTATATGAATACAATCTGAAAGGAAGGTCGGTTTGGTCAGAAACACATGGAGGTACTGAT
GGAGGCTATGAAACATATAAGAGACATGCCAGTGAGGAGCAGGAGTAGTTTAGTCGGTTC
TTGCTTTATGAAGTGGATGCAATTAGAAAGACGTACGAGCAGGCCAACATCTCGCGGTGG
CTCGCCCTGGGCAACCGGACCTGCCCGACCACGATGCAGGAGCTCTGGGACGACGCCCTC
ACCCCCAACGCCACTCTCTGACAGCTCATCGTCACCTGGTTCTCCCGCCTGGTTCTGCAT
TTTGTTTTCTTATCTGTCAATCATGTTTTTCCATATTACTGCAGGCGGGTCTGATTAATT
ATTTAAATGTAGTTTATCTTAGATACTGTTTGAACGTATGGGATGTTGGAGGACAGAAGA
CAATCATGTCTTACTGGAGAAAATTCTTTGAGCAGACTAATGGGTTAGTTTGGTTTGCTG
ATAGTTCACACATAAGGAGGCTTGATGATTGCCGTGCTGAACTCCACAATCTCTTGAAAG
AAGAGAGACTAGTTGGAGCTTCATTGTTGATTTTTGCAAATAAGCAAGACATGCAAGGAG
CTCTAAAACCAACTGGAATCGCGAAGAGTCACTCTCCGACAGCTCATCGCCGCTTGGTTC
TCCCGCCGGTACACAAGGTTTAAGAAGCGCTCCGCGGACTTCCACGGCCGCGCTGCCGAT
CTCGTCCACAGCCTCCGGGGCACGGCGATGCCCAGGAGACAGGCCCTCGAGGAAGAGCAA
TGTAGAGAAGAGAAAGGTATCTCGACTGTTCCAAAGCACAAGTATGCATCCAAAGCCTGT
TCCCCAAAAGTTTTGAAGACTTAAACAATATGCTGCATGAAAATCTTTACTTTATT
>Z27kG1_20444
TTCTGATAGTACCTTTGGTGCATTTCTTAACTTCTTTATTCCAGCCTTGGGATACTGTAT
AATCTTACCAAATGAACATAGATAGGTCTATGTTTGGTTTATGTTCATTACTGTCATTTT
TCTGTTGTGTGCTCTGACAAGGTGGACTTAACACACCCTAATCTACTATGACAAACAGAG
CAGGGCCTGCTGTAGCCAATGAGTTGGATACAGTGGACACAATCACATCAATTTTGCGGT
TCAATTACTTTGCAAAAGGTTGTATATGCAGCCTCTCTTTTGTAGTCAACTCTTTTATAA
TGGCTAAACCTAGAATTTCTTTTACGCAAACTCGACATGATCCAAATCAGTTGCTCCCAG
TCAGGAGCTGATTTGAGTCTAGCGCCAAATCACCTCAAACTTTTATAGCCCAATTTGTCT
CTCTGTGTTGGCATCATGAGCCATCCGTCCCATTCAGCTTGATAGCAGGTTATGACACAG
CCAGGCAGAAACCTGGAAGGATTACCCAGGTCTAAATTGGACCATTGCATCAGCACACAT
CTCTTGCTCTCGCCCTATTTTAGATATATTGTTATTTTGTTCTCACACATTCGTGCTTTG
CTCCTTGTTTTGCAGTTATGCATATATCTAATAAAAGTGGAAGGATACCATATGCCACTT
TTTTCTAATATAAGATAACCCTTCATATTTCATTTTTCTCTTAATGTAGGACAACTAGAT
TTATATACTCTCCATAGTAGCTGCTCTTGACAGAAAAGAAAGCAACAGAAGTGCCATTCA
TACATGTCAAAAGATTAATTTGCAGCAATAAATTATAATTCCACAGGTCTGAATTGTGTG
TACATACATACATGTAAAAAAATAATTTGCAAGGACAGGTAATAATTCCACATGTCCGAC
TTGGTGGGTTACACATCCTACTATCCCCTTGTTTGTTTTTTAAATAATCTGGTCGGATGA
CAATTCTACTATTTGCTTCTATATTTTCTCCAAATCTCCCCTTCTCTTGTTCTGTTACAG
CTTGTTAATATCACTTGCTGCAGACAAAGTACGTCAAAAGGCAACGTCTAAGTAATATGT
TGATACACAAAGCACTGATCCTTAGAGACTTCATCCAACGAGGTAATTGGCACTTGCCAA
AGCCTGTTCTCCATACGTATAGAAGGTTACATGTGCGTTGTTACTATCTCACGCCAACTC
AGACCTCTACTGGATAACGTTGCACACCATGCGACTAGACAGACACTAAATTTGGGTACC
TCTACAAAGCACTTAATTTATTGTGCCTCTTTCGAAAAAGGCCAGTTGCGAGCAACATAT
GGGTTGTTCTCGTGAAGGAAGTTGAACACCTCGTCCAACAGCTGCAACAGAAAAGCTCAA
GGTCAAATTTCAAAAAAAGAACGTGGGCATGAGCGTGCGCAATACACTAGTGTTGGGACC
ATGCTTCGTCGCCGAAGGTCCTGCAAAAAGAAACAGCTTCGGCTGAAGCTGCTTGAACAT
GATGCCGAAGACACCGTTCACGAAGCTTCGGAGCTACAACATATCCGAAGACGAAGGGTC
GAACCGACTTAAAGATAGAATGACCATTTAGCCCATAAGGGTCTGAGTCATTGTTGTAAA
CTTTTATGAGGGGCATAATTGTAATTCCTCATGAGTTGTGTCCTGTGCCTATAAATAGTG
AACAGTATTCCTTTACTGTTCACGGATTCCTGTAATTGCCAACGCATCACTCGGGAATTA
TTGTTTGTCAAGGC
>Z27kG1_10194
GCTCAAGACGGCCGACGACGACAGGGCGCTCCTCTAGTGTGCCGGCGCCGAGTTTGCGCT
CACGGCTAACTTGCTCATGCCGTTGGACGCGCCCGGCACACGGTGCCTCATGGAGTTATC
CTTGTATCGGAGGCAGGGCATCATTAAGTTCCACAACCCTTCCCCCTCCTCGTAGAATTG
CTTGTCCCTGTTGATCGAAGTGAGACTGAATCAGGGGGCCCGCACTCGCACCTCCCACGA
CCTCTTTCCGCCATGGGGCTCCGGATTCCACCGTTTGTCAGGCATGAGTAGCGAGCGATG
GACTGGCGGATCCCGGTAGAGACCTGAACCCCGCGCCACCACCATCGCCACAGCAGGCTA
CATGTTTGTTCTCTTGTTCTAGACGCAAGCAGCAGATGCGAAATAGGCATCCGTCTCATG
GTGGGGAAATTGTTCACAGTTGAGGATGTCGTAATTGGTGGCCTATTCGTGATATCTCTT
CTTCTAGAGAGTATGCAAGACAAGGATTTGCTTTGGGTCTTGTTGTTGTGCTCAAATCGA
TTCGGGCAATCAAGGTTCAGGCAATTATGAAGTTGTCCCTAATTTATTTGAACATTCATT
TTTTATGAAGGGACTGGTAAATTGAAAAAAACTAATGTCACTACTCGTTATGGCTATCTA
CATCTCCGTTTTTTTGTTTTGATGGCAACTTACATTTCTGTTTTAGGAAGCTAAGGACAA
TATTTTGGGGCGCCAGTTTGGATTTGGAGCAATTGTGAGGTCTGACCGTGTTTCACAACA
GTGGACATGTGACAAAAGCTCACCCATCGTTAAGGAATTTGTGAGTGTGGATGTAGAACT
CGGTGGCAAGAAACGATACTTGACAGAGCCTGCAGTTGCCGTGATTTTGGAATTAGTTAG
GAAGGTACATCTTTGGAACCATTTTTGTACAGCGTGCTGCTGTGATTATCAACTTACCAA
AATACAGTGGTGGAAGATTTGTGCAGGCATGATGCTATCATATCAGAAGAATTTTTGCTC
AACTTTTGGTGAGCACTGGAAGAGGATAGAGTGGTAATCATTACCTAATCTAAAATATAA
ATCATACCCCTTCAATTGTCAAGCTCTCAAGAACATCTTTGACACTAATTCTGCCTTTCT
TTGATAGTTACTGTTCTTCTTCAATGCAGGTGAAGACAATGGCATAGCTATACTGTCATG
GGCATCATAGGGAGCGAGAGGCAACAGCCAGGCTGGGATAAGGCTAGAGAATAAGATTGA
GATGAGCTGGGATAAGGCTAGAGAATAAGATTGAGATGAGAGAATTGTGGAGAGTTGGTT
AGCAGTAGATAAGTCCAAGAAAGTAGGAGTTAGTTGAGAGTTTGTATGAGAAGTTGGTTA
GCTATAGGGCTATTTATAAGCCGCATGGCAGCAGGGAATAAATCAAGCAAGATCATTACC
>Z27kG1_22301
TCTGCTGGGCGACACGGGCGGCCGAAACCCTAGCGCCGCCGCCCCCTCCCTCCACTCCAT
CCCACCTCGCCGTCACCAGAGGGCGCCGCCGGATGTCCGCGCGGCCCCAAGGAAGGTGGC
GACGCGGCGATTTTTCTCTGCTTTGGTCGCGTCTGCCCGGATCTAGTCGGGTTCTAGGAG
GTGGCAACGGCGTGTGTGGGGCGGCGACCCTTCGCCGGCGCGGCTCAGCCTCGGCGGCAT
CATGGCGGCAGTGAGCGCGGCGTTCGTTTGGCACATCCGGGCGTTGCGGGTCCTGGCTGG
GTGTCCGCGCAGCAGGGGGGCATGCGGCCGGCCGTGGGTCGCACGCGCGGAGAAGGTGTT
GTCTGGCGCCCAAGGGTAGGGAGCGGCGCCGCGCGTGGAGGTCTGGAATCTGGTGCGCGT
GGGGTTCGCGACCTCCGCGTGCCAGCCTTCGGAGGCGCCAGCAGGCTGGTCTCGGGCATG
TGTCGGGGTGGTGTTCGGCGTGGTGCGTTGGTGGGCTGCGCGGTCGGCCGGATTGGCGGT
GGCGGGACCTCCACTCGTCTGCGTCTACGATAAGGTGGTCGGCGTCCTGATCCGCGTTGG
GTTGGTCGGATTCGCGGGCTGGCTGCCCGGATCTGGGGGGCTGGTCGCCTTCCGCCGCTC
CTCCCTGTTGCTGGCTTGGGCGGGTGGCCTTGCGGCTGCTGTGGCCGTGGTGGCAGCGGC
GGTGCCCGCGCGCTCGCGTGGCCGTAGCTGGTCTGCGGCGTCGGCACACACGCGTGCGGC
TGGCCCGCTGTGGTGGTTGCGTGGCTTGCCTGTACTTGCCTTGGTCGGGGCGTTGGCCGT
CGCCGGATCTGCGGCGCCTTCTGCAGGGGCGGCTAGCTCCGTGCGTTGGGGCGTGTGGTG
GGAGGGCCTCTAGCGAAAGCCATGCCCGCTTGCGGGCGGACAGCGGTGACGCCCGCGGGC
GCCACCCCTACTCTATTGAGGGTGCTGTCCTTGGACCTCTCACCACAATGCGGGAACCCT
CGCCTCGGCCTTCTTGGGGTCTTTCGCTGGTGCTCGTCCGACGTTGGGGCTCTGAAGGTT
GGGGCTGCTGGGTTGGTGGGTCGGCGGACGACAGGAGGTCTTCGGAGCAAACTTTGCTTG
GTTGGTACCAGGCGGGCGGCGACGACTTTTCGATGTCGTTTCTCCTTCTTGAAGGCGCGG
CCCAGAAGACCTCTAGTTTATGTGTTCGTCGGCGTTGTGGAGGCTCTTTGTCACTCCGCT
TGGCTCGGTGGTGTCGGGGCCATTGTCGCTTTTGGCGTCTGCTTGCTCCCGGAGTTCGGC
GTTGTGGATCTTTGCTCGTGGCGAAGAATCGGAGCTGCCTCGTGTGGGGTGTGCGAGGCT
TGGCAACGATGACGCGCCGTGATCTTATTTCTTGCGTCGGTGTCTGGATTTAGGCGTCGT
TGAGTTGCTTTGGCAGTGTGCGGCTCGTCTTGGGGAGTCGGAGCTGCTCGTCCCTTGTGT
TTGAGCTTGGCAATGATGACTATAGATGTGTTTGTGTGTGTGAGGCTGTCGTTGTCTAGG
TGGTTTGTTAAGGCCTTCGCCGGTTTTTCTACGGTGCCCCCTGTGTAGGTTTTGGGTCCG
GTTTTCCTTAAAACTGGATCAATTCTATTCTTCTTAATTGAGAGGCAGAGCTCCTGCCAT
TATGTTC
>Z27kG1_21729
CGACTACACATACGGTGGCATGTCGTCCAAGACCAATCCACGATGGGATTACTTCTGGTA
ATAATGAGGAGGAGTATGTGTTTAAGGGATCGATGTGCATGTATCAACATTTTTCTGAGT
TGTGGTTTTGGTGCATGCAGGTCAAGGTGGTGGAATGGCCATAGAGAGCAGCTGTATTAA
TTAGTGATGCTATAGGCTAGTAGTATGTTTAAGTGATAACTAGGTGTATGCCCGTGCGTT
GCTACGGAGTCAAGATATAATGGTAAAATACATTGAGATGTGAAGT
>Z27kG1_17351
CGGGCACGGGCACGCCAAAACACAATGGGGCTCGAGAGTGATGGTGATCGGTGCGGTCGC
TTTGGTACCGGGCCCACCTCTCGGCGACAGCGCTGTTGATGGGACGGTGGGCCAAATCCT
CCGCGGCTAGTGTGCATTTCTGTGAATAAATGGGCGCAGGGTCAATCATTCTCTTCACCC
CGCTGCGGCTTTACGGACAGACACATGTCTGTCTGAGAGCCAGGAGCAGCGTTCGAAAGC
GTTTCGAATGATAGAGATGGGAGTGCGCTTTTTTTTAAGGGTTTAGGGTTTAGTACCATC
CCAATCAGCATCGTATTGTTGTTCTTATTATTAATATATGTTTGTTCAAACTTAAC
>Z27kG1_07914
GGTTGCTCCGCAGCATCCGGATCCGATTGGCGAGGGGCTGGCTATGGAGGCGTTCGCGGA
GGCAGCCGGGCCGGAGTGCATCGTGCCCGGACAGCAAGCGCCTCTAAGGCTTATGGGGCT
CAAGGTCTGGCCCGTTGATATAGATATGAAGTTCCTAGAGCCATTTGGACGGGAACTACA
TTCAATGAAAAAAGTGAGTCTTTAGCATTAGACTTGTTTACATGTTTTCCCTTGATGAAT
CGCTGTTTGTTTGAGTTATGAAACGCTCAGTTATAAACTAGTTAGAAATAATATGTGCTA
GGTCACGATATAACCTTGTATGGTTTTAGCAATCATCAGGTGGGACATCTGTTCAGTGTT
TTCCTGTAATTTACATGATTCATGGATGTGTAGCCATTGACAGACTTGTTTGCACTAAGT
TGAGAGAGATAAGTAGGATATGCAGTTATCAATGTATTAATACACCATTATGTCATGATA
AACACGAGAAAAAAAAAACTCGGCCGGGGAGGGAAAGACCGCCCTCCCGGTATTATATTA
AGAAGAGACCGAAACATGGTCCCGGCCGAGAAAATCCCCGAACCCTGGCCCCCCATCACT
AGCGGGCCGTCACCGCCCACTCTGCAACGGCCCAGCCGGAGGGTGGCGCGCAGGACGTAA
CCCGGGAGCGGGTGGGGCACAACGAGGGGATTTTTTTAACCAAGCCAGAAATTCGCCCCC
GAGGGGGATCGAACCCAGGACCTGGAGGTGCTACTCGGAAGCCTTAACCATTACGCTAGA
GGCCCTTTCGCATAAACACGAGAAACACAGTAAGCATCATACTCTTCCTTTATAGTGCAA
ACTTGCTAAGTGCAGCCATATGTAAATTGGTTATGTCCCTCTTGCCTAATATTTGAGGGC
AAATATAGTGGTTCTAATGGTATAGGGAATTTGTCCACTATTGACTTATTGAGCATGGTT
TGAAAGCTCTACTTATATAGTCCAGCAAACTTTTATCTGAGTAGTTTGAAGAAATCAAGA
GGATAATTACTTTTCTGTTTAAGATTTCTTACTCAAGACATAGATCCTAGTTCACTGGAT
TCATTTCTGAAATGAATGTAGTTTTAGATGAGACTCTCACTTGTGTAAGGCCAGGGTAGT
GCTAGAGCAGTGGTATGTGCTGTCCATTTATCTTTGTTGGAAGAGACATCATATAGGACC
TGGTCTTGTACATGTAACCATGATTCCACACTTTTGTGTCAGGCAGGCAATGAAGTAGCC
ATTATGCCAGTTCATGTCCTCTTAGTAGTTAGTGGTGTTGGAGAGGGGATTTGCTGTTGT
TGGGTTCATGGTCTTCGTCTTGTTGACTGTTTAGACCCTGCTCTGTATCCTCTTAGCTTT
TGGGGAGTATGTGCAGATGCGCGAGCTGTTTTTGCTAATCAATTGTGCAATAATCAAATT
GCTTAGATCATATGTGTTCTTATGCTCTGCTCAAAAAGAGACCTAAGCGGGAGATAGTTG
TATTGTTAGAATGTTAGTTACTCTGTGCTGTTGCGAAGACGAGAATCTTTGATTCTTGTC
CTCAATATTGCCTTCCTTATAAAGTTACTTCATATATCATGCTCCCTATTCTAATATTAT
TATTCTGCAATTTTGCAGTTCATGGACAAATCGTGCAGTGTTATGGACTCATCTATGGCA
AACAAGTAGGCACATGGCACATCAGTTCCGCCCAATACAGCTGTTGTTGTATCCACCTGC
TTCCTGAAGTTACAAGACCTGAAAAATAGAAGAGACATTGGAGAGAAGCCACATTCTTTT
GCGTATCTTGCTCACCGTCACCTGACGAACAAAATATGACATCGGGAGTGCAGTAACGAT
TAGTGAGTGGTCCTGTATTGAGCCTGGGTGCAGCCTCTGCCAGTATAAGTGCTCTACGTG
TTATACATTTTTTTATGTCCATGAAACATTGATCCACTGAGAAAATATATCTTCAGGTGC
C
>Z27kG1_06931
TGCTTACCCAAGCGTGTCTCTCTCCCTGGCCTCAATCTCCAGCCGCCACTCACTAGGAGA
TCTTCTCCTTCACGCCACCTAACGTGCCATCGTCTTCACCCGGCCGTCGTCCACCCTGCC
TTCTCCAGCTTGCGCCAAACGTGCGCTCTTTGTGCCGCCTTCGTGACCTCCCCTAGCTCG
GCCATGGATGTCGCGCCGCCCTTCTCCTATCTCTCTGCTCGACCGTGCCTCTTCTTCCTT
GAGCCACGCCCGGTGCTCCTCCACCAAGCCTCGTCGGCATGCTCTCCTGGCAGCGGTCGG
ATCTGGCCTCCTGCTTCCCCTCTAGTACGCTCTCGCTTCCAGCTCGTTGTGCCTCTGTAC
TGGAGTTCGCCGGACAGTGCCCTTGCTCGGCTTCTCCAATGCGCCCTACCGCCAGCACCC
CTCTCTTGGTCATCCCTTCCCCTGCGCATGCGCTGGGCGTGTCTCCCAGCCGCCAGCTCG
GCTCCTCGCTTCAACCGTAGACCTGGTACTCCTCCCGTCGTGCCTGTCCTCTGTGCGCAC
GCGCCATCGCCTTCTCTAGCCATTGTGCTCGGCCGATGACTCACTTCGTGCCACTCAGGG
GTGGATCTACGACCGGGGCTGCCTGGGCTGCAGCCCCGGTCGCGGCCAGTAAAGCGAATA
GGCTCATCACGCGTGACAGCCCGGCTCTGCATCCAGCCGCCTAGCTCTAGCCGTGTCCAG
TCCGTGCTGTGATTCTGTGAGCATTTTTCCTACCCTAAACCAGCTGCCGCCGCCGCCCGC
CAGCCGTGGAGGAGCCACCCAGACACCCACCGCCTACGGCCCGCCGCCGCAGCACGCAGC
GCTGCTAGCTTGGAGGCCGCAGCCAGCCCACCGCCGCAGCACGCAGCGCTGCTCGCTTGG
AGGCCGGAGCCAGACCGCCGGACGGCCGGAGCCTCGGAGCACCGCCGCCGGCCCGCCGCC
GCAGCACGCAGCGCTGCTCGCTTGGAGGCCGGAGCCAGACCGTCGGACGCCCGGAGGCCC
AGAGGCCGGAGCTAGACCGCCGGACGGCCGGAGCCCGGAGGCCCAGAGCACTGCCGCAGC
AATGGCTGAACTACCAAAGTGTACACTGCTAGTATTTGCTAATGATCGGATTCGGAGCTG
CACGTTTCAGAAGGGAATATAGTAGCTCAAGTTGATAGGCCATATATGGCTGAGGACAAT
CTGGAAGCATCGACATGACGCCACCTCATCGCTCGCGGAACGCGTGGTTAGTTGATGGGT
ACGTACTGTTTTTGTTTGGTTTAATTTTTTTTGTTATAGTCTTAAGTTTGTAGCCCCTTT
TAGATTAATCCTGTATCCGCCACTGGTGCCACTGCTTCGGTGATTGCACTCAGTCCTGCG
ATGTCGACCCATCTCAGTTGTCCTCCAGCCCTACCGTACGCCTCGTGTTGTCGATGGCAG
CCCATGACTTCAACATCGACATATACCAAGAGTCGGCAGTAAGCAGCCCTCCCTCGTAGC
CAGTGAAGTTTCATCATCACCCTATTGCTCTGCGTCGTTCATGCCTTGCACCTATCGTTG
TTTGTTGTTAGATTGCATGTGTGTGTGGTGGTTTGGTGAAGATGGAGCTATGGACGGAGT
AGAGAGTGAATCCCAGTTCGACGCTCGTGACGAAAAACCAAATCCAAGAATTATTGGCAT
TCTTGCGAATTTTGAGCCAGGTTATTTGTGGTGAGCTCTCTTGCTTGTTTTCCAGTTGTC
GTTAACACCATGACACTTGCTGCTGACCCCAGATTGCTCATGTGTGTGATTTTTGTGGTG
GGATGAAAGCGGAGTCCCGATGTGTCGCTCGCCAAGGGCTTGATAAAACGACTGAACCAG
AAATCCATTGCCATTCTTGTG
>Z27kG1_19643
CGCCCGCCGCGGCGGCGCTCCTCCGGTGCGCTCCGGCGGTCCCATTCGCGGCCCGCAGTA
GCGCTGTTTCCCGCTCAGGCATGGCGCGGCGTCTGGTGGCAGCGAGCGCTGCGGCCGGCA
GGCTGGCACCGGCGTACCGCGGGCTGCTGCTCGACGCCGGTGGCACGCTGCTGCAGGTTG
CGCGGCCGGTAGCCGAGACGTATGCCTCCATCGGCCGACGTTACGGTGTGACGAAGACTA
AGAAGAGAATCATGGAGGGGTTCAAGCGGGCATTCTCCGCGCCATGGCCGAAGACACTCA
GGTACCAGGGAGATGGGCGGCCATTCTGGAGAATTGTCGTGGCAGAAGCGACCGACTGCA
CTGATGGTGATTATTTCGAAGAAGTGTATCAGGTAGTATACCTCATGTTCTCGCTAAGGT
TGTTCGATTGAATACTTCTTGGTGAATCAGGGTTGGTTGAAGAATTTGAGTATGCATTGA
AGTGTTTCAGTGTTTGGTATCTGATTATCTTTTATTACCTTACTATAGTTACTACAATGA
CGAAATTGAACAAGAACAAATGTTCTGACTATACTGTTAGTCAACAGAAGCCCAGGCGAT
GAAGTTCACCGCTCTCAAATATATTTAGTTTTTCTAAGTTGAAGGATGCATTCCGCTTCC
GGTTTATCGGTATGTCGAATGTTCGTAACCATACCATGTGGCTCATGGATGGATCATTGT
TTCTTCCAGTATTATGCGCATGGAGATGCTTGGCGATTGCCTACTGGAGCAGACGCAGCA
CTGCGTGAGCTGAAGGATGCTGGAGGTCAGATGCTACTTCCTCTGTTCTCGCCTTCTCGG
TTCTTGAATCTTGATTTTCAATTCTCAGTTGTTTACTGCAATTAATATCTTCCTCTCCAC
ATTCTGGTCCTTAGGCTATCTCCAACCATTTCCCCTCTCAAGTCCCACTATTCGTACTTT
CTATTCATATTTAAATACCTCCTCTTAACTATTCTTCCCCCTATTTCTCCTCCGCTCCTA
CCATTTCCTCTATTCAGCTCCTTTTTTATCCTTTAACTAGGCTATTTGACTTTTATACCT
TGGTTTTTGAGTTTTAAAAAATACCACCATATTTGCATTACCGTAATAATACACATTATT
ATCTACTAAAAACTCAAAAAAGTAATAATACACATTATTATCTACCAAAAACTCAAAAAA
GATTAATTTTATATTAAATACAATCAATTAGTGCCACGGGGAAATGGCTGACATACCAGC
ACGAGAGGAGGCACGGGGGCGCCGTTGGACGCGCACGTGCCCCCCACCCCCACACCGTAT
CCTGTCAGGGGAAGTGGGAGGGGGAGACGTTGGAGAAAGCCTTAGCGTATATACAACCCA
CATAAATGATTTGTATTTTAAAGGATATTAAGAGAGTAGGAGTAAAAAAACACGAGACAT
ATCTTGATGAAGGAACGTCTCTAACACGATTTTCTAAGTATAGATACGGTTCCACCCATA
CAACTCACGTAAATGAGTCGTATTTTGAAGGGTTCTAATGAATAAGATACAAGACTTAGA
TATATTGGGTTGTGTGAAGAAGTTTCTTAGATACATCTAGTGTTTAGATAACCGCAACAT
AGTATCTAGACTGTACATGTCCTTATCTTACTTAGGGATGGCAGTGGGTAAGGTACATAG
TGGGCACACGAAGCCATACCCATACCCACTAGGAAAAAATTGATCCATACTCATACCCAC
TACCCATTATGGATACAAAATTACACCATACATATACCCACCATAGGTAACGGATACCCA
TCGGGTACTCATACCCATTAACATTACGATAGACATGATCATTTGAAACGCAAAAATAGT
G
>Z27kG1_23982
ATTAATGATCGTGCCTCTGTTTTCCCTGTGCCTCATGGCTTCGATTTGTTCATTCGACAG
AGCCATCCGATTCTGGGCCCAGAACACTTTGCCAAACAAAAAGTTATCGCTCTTCATCCT
TGATAGGCTACAGAAGTGAGTTGTCGTGTTCGTTGCTTGTACGGCTCCCATTCTCAGCTC
TAGGACCTCTCATCTTTGTGTGTCCTGCACTCCTTGTTTCTTGTAGGAAGGATACATATG
CTGTATTTTCGTAGCCTGTTGATCCTGAAGAGGTTTGTTTCAATGCACGATCACATTAAT
TGGTACATGTATTCTTATCATTATAAAAAAGGGACTGTATAAACAACCTTCAACTAGGAG
AAATTCGCTGAATTTTGAATATCCAATCCATGTTGTTATCCAGTCCACAGTAAAGTACAT
ATGTGAACCTAGAGTTGTTTTATTTTTAAGAACCTACAATAATTGTTTAGTCTTGGGACG
CTATTATTTTCTTGCTAAAGTCTGTAGAAGAGTCTGTCATGTTTTATATGATATCTAGGA
TTCATCTTTCTTCCAACTAATCGCTAATACACCAGTTTCAGCAACTGAACTTTAGCAGGA
TGTGTTTACATAGATGACATTTGTATGCCTCACTCTGCATTGCTTTGCTTGGCCTGACAT
CAAGATACACTGTTTAATCACCTTATCAGTCTTCTTATTTTTTATAACAATATGTTCTGG
GATCTCATGTATGTACATTTCCTATGTGCAGAGGGAAGCTGAACCTTGTTCTTCTGCCAT
CATCTAGCATGCGGCTTACCTTTGTTTGTGATGATGGTTATCCAGAGCAACTAGCTCTCT
TGAGCAACGACTTTGAATTTTCGGAAGTTATGATTGAAGAAATATCAGCTGATAATTCTG
GACGCTCTTTCCTAATCAGAATTTCAGAATCTAAAGTGTTTTACTACTGGTGTGCTGAGA
AGTCGAAGGAAGATTGAATGGAACTTCTTGCAAAGGTCTTCAAGGGAGAAGCGGCTTAAA
ATGTGTGAGCAGGTATTTTCGGACTCGTACCAGAAAGGGAAAAGCTACAAAGGTTGACAC
AGCGCCGAAGCTGTGAAGCAGGAAAGCTTCGGCATGTTCGCAGAAAAGGGAACCGACTTA
AAGATGAAAAGGCCATTTAGACCTCGATAGAGTGCTATAGAATTATCACCAAATGTAAAG
GGCATGTATGTAATTTTGTATGGGTTGTACCCCGTGCCTATAAATAGGTGAACAGTACCC
CCGTACTGTTCACGTTGACTTGGCATTTGCTTTTGCGTCACACTTGTATTTTCATCTCCT
TCCAAACCGAAGGTACATTTATAATTTGATATTGTCTCTATTTCTCTATAATGATATAAT
AAAGTTAAATGAATGATGTT
>Z27kG1_22853
CCCGGAGGTCCCCCCAATGTCGGACGGACGACGGGTTCACCCACACCCCCTGCTGGCGGA
TCCCCCCCCTCGCCTGCCTGCCCGCGCGCCAAGAACTCCATTCACCTCCCCCCACACTGC
CAGGAGCTTCGCCCGGCCCCCGGGTGCCGGACGGCCACCAGGTTCACCCGTGCCTGCTGC
CGGCGGATTCCCCCCTCCCCCGGTGGCTAGGAGCTCCATCTGTGTTGTCGTCGTGTGCTG
CTGGGCGTCTCCCCCAATGGCGTTACAGCATGGGCATTAGAGAACTCTATGACGGATGGG
GAGCTACTCTGGCGCGCGTCGTTCACCCCGGCGGTACCTATTCTGACGCGTATGGAAGGT
TGCCTTCATGTTCCTCACGCAAGGGCAGGTGCCGCTCAGGGGGTGCCTCACTACTACATC
TACGTCCACGCGCTATCGGCCAATTTCACCTTCGAATCAATCTTCTCCCAACGCCAAATA
CCTAGTAAGACTCAGACTCAAGTTTGATTGATTGCTATTTGCTACCAACAAAAAATAGGT
CTCGACAAGAAAGTTTTATTGTACTTCAGATTTGTATATATGATCAACATCTCTGTGTGC
AGTATGCTTGAGAATAGCTTTAAGGCTGAGTAACAAGGTTCATCATTTTTAATGCAGCAA
CACCAATGAGCCCCTTCTCAGCACAATGACATTGTTTACATACAAAGTACGTCAAAAGGC
AACGTCTAAGTAATATGTTGATACACAAAGATAGAAGGTTACATGTGCGTTGTTACTATC
TCACGCCAACTCAGACCTCTACTGGATAACGTTGCACACCATGCGACTAGACAGACACTA
AATTTGGAATTTTTTGTGTCATGGAGATACAAATTAAAAGTTAGTTTATTGTAATTTCCA
AAAAAACAGCAGAGAGCACTTAACAAGTTGCGAGCAACATATGGGTTGTTCTCGTGAAGG
AAGTTGAACACCTCGTCCAACAGCTGCAACAGAAAAGCTCAAGGTCAAATTTCAAAAAAA
GGCACAACACATGTTTGCATATTCCCGTGCTCTAAAAGAATACAGAGGACGATGACCAAT
ATAGAAGTTATCTTAACAATGACAGACTGTCATCACCACCTAAAAAGTATGTGGCACAAA
GCACATATAGGATCAAGGCTAGCCAACTTCACAAACTTCAATCAGATTTTACTGACCCTG
AAAACGATAACCATTAGATCGTTGTGAATTACATGAAGAACGTGGGCATGAGCGTGCGCA
ATACACTAGTGTTGGGACCATGCTTCGTCGCCGAAGGTCCTGCAAAAAGAAACAGCTTCG
GCTGAAGCTGCTTGAACATGATGCCGAAGACACCGTTCACGAAGCTTCGGAGCTACAACA
TATCCGAAGACGAAGGGTCGAACCGACTTAAAGATAGAATGACCATTTAGCCCATAAGGG
TCTGAGTCATTGTTGTAAACTTTTATGAGGGGCATAATTGTAATTCCTCATGAGTTGTGT
CCTGTGCCTATAAATAGTGAACAGTATTCCTTTACTGTTCACGGATTCCTGTAATTGCCA
ACGCATCACTCGGGAATTATTGTTTGTCAAGGCAAAGGTATAAATGTACCTAAACATTGT
GTTCAGATATTCAAAATTCATTTAAC
>Z27kG1_02731
CTCCACTCCATCCCACCTCGCCGTCACCAGAGGGCGCCGCCGGATGTCCGCGCGGCCCCA
AGGAAGGTGGCGGCGAGGCGATTTTTCTCTGGTTTGGTCGCGTCTGCCCGGATCTAGTCG
GGTTCCAGGAGGTGGCAGCGGCGTGTGTGGGGCGGCGACCCTTCGCCGGCGCGGCTCAGC
CTCGGCGGCATCCTGGCGGCAGTGAGCGCGACGTTCGTATGGCACATCCGGGCGTTGCGG
GTCCTGGATGGGTGTTCGCGCAGCAGGGGGGCATGCGGCCGGCCGTGGGTCGCAGGCGCG
GAGAAGGTGCTGTCTGGCGCCCCCAGGGCAGGGAGCGGCGCCGCGCGTGGAGGTCTGGAA
TCTAGTGCGCGTGGGGTTCGCGGCCTCCGCGTGCCAGCCTTCGGAGGCGTCGACAGGCTG
GTCCCGGGCATGTGCCGGGGTGGTGTTCGGCGTGGTGCGTCGGTGGGCCTGCGCAGTCGA
CCGGATTGGCGGTGGCGGGACCTCCACTCGTCTGCGTCTACGATGAGGTGGTCGGCGTCT
TGATCTGCGTTGGGTTGGTTGGATCTGCGGGCTGTCTGCCCGGATCTGGGGGGCTGGTCG
CCTTCCGCCGCTCCTCCCTGTTGCTGGCTTGGGCGGGTGGCCTTGCGGCTGCTGCGGCGG
TGCCTGCGCGCTCGCGTGGTCGTAGCTGGTCTGCGGCGTCGGCACCCACGCGTGCGGCTG
GCGCGCTGTGGTGGCGGCGTGGCTTGCCTGTACTTGCCTTGGTCGGGGCGTTGGCCGTCG
CCGGATCTGCAGCTGTCTGCGGCGCCTTCTGCAGGGGCGGCTAGCTCCGTGCGTTGGGGC
GTGTGGTGGGAGGGCCTCTGGCGAAAGCCATGCCCGCTTGCGGGCGGACAGCGGTGACGC
CCGCGGGCGCCACCCCTGCCCTATTGAGGGTGCTGTCCTTGGACCTCTCACCACAATGCG
GGAACCCTCGCCTCGGCCTTCTTGGGGACTTTCGCTGGTGCTCGTCCGACGTTGGGGCTC
TGAAGGTTGGGGTTGCTGGGTTGGTGGGTCGGCGGACGACAGGAGGTCTTCGGAGGAAAC
TTTGCTTGGTTGGTACCAGGCGGGCGGCGACGACTTTTCGACTTCGTTTCTCCTTCTTGA
AGGCACAGCCCAGAAGACCTCTAGTTTGTGTGTTCGTCGGCGTTGTGGAGGCTCTTTGTC
ACTCCGCTTGGCTCGGTGGTGTCGGGGCCATTGTCGCTTTAGGCGTCTGTTTTCTCCCGG
AGTTCGGCGTTGTGGATCTTTGCTCGTGGCGAAGAATCGGAGCTGCCTCGTGTGGGGTGT
GCGAGGCTTGGCAACGATGGCGCGCCGTGATCTTATTCCTTGCGTCGGTGTCTGGATTTA
GGCGTCGTCGAGTTGCTTTGGCAGTGTGCGGCTCGTCTTGGGGAGTCGGAGCTGCTCGTC
CCTTGTGTTTGAGCTTGGCAACAATGACTCTAGATGTGTTTGTGTGTGTGAGGCTGCTGT
TGTCTAGGTGGTTTGTTAGGGCCTTCACCGGTTTTTCTACCGTGCGCCCTGTGTAGGTTT
TGGGTCCGGTTTTCCTTAAAACTGGATCAATTCTATTCTTCTTAATTGAGAGGCAGAGCT
CCTGCCATTATGTTC
>Z27kG1_03094
GTGCTGCTGCTGCAGCCCCGCGCGCCGTACTTGGCGGTGCGGGCGGCGAGCCTGAACACG
CTGGTGTACGGGCAGACGGGGGCGCTGGACGACGTGCAGCTCACGGTCCGGGTGGAGGCC
CGCAACGGCAACGCGCACTCGGCGGCCTACTTCTCGCGCCTCGAGTGCCGCCTCGCGTTC
GCCGGCGCGACGCTGGCGGTGCTCCGCGCCGACCCGTTCCGCGTGCCCGCCAGGGGCGTC
CTCCCGCTGGCGTACGTGGCGCGCGCGCAGGGCGTCCCGCTGGGCGACGCCGGCAGCGCT
GCCATGGAGGCCGCGCTCCGCGACGGCGTGGTGCCGTTCCGGGTGGAGGGGGAGGCCCGG
ACGCGATGGAAGGTCGCGGGGATCGTCGCCATCGACCAGTGGACGCGCCTGGCGTGCCAG
CTCCGCTTCTTCTGGCCCAACGGCACCGCGCTCCCCTTCAGATGCAGCTCCAAGTCCAAG
TTCTTGTTCTTCTGACCGCCATGCCCTCTGTATTATCTAGTGGCTAGTCTTCTGACCTCA
TTTCCATGGCCGGGCGTGACGGATCAAGATTCAGGAACAGAGAATGACTTCATCGGTTTC
TTTCTTGTCTTGGACTCTTGGGTTCGTTCAGTTATTAATTCAACCCCATGTCGCATGTAT
AGGTCAGCAAAAAAAAAGATGAATTCTTTACTTCTAGCTCTTCTATCTCATCCATTTGTA
AATCAACTCTAGATAGGAAGAACCAGAAGAGGCCATAGCTCCATAATTGAGGTGCTAGAT
TGGGGGAGAAATAGACTGGAAACAATC
>Z27kG1_19017
GCAAAAAAGTCTTGGTCGAGTGTCTGGCTATGCCGAGTGTACTACCCTCGGTAAAGGCCG
TCGGTACCGAGAGTCATCCTTTGTCGAGGGTAGCACTCGGCAAAGCAGTCTGTGTCGAAT
GCCCGACAAAAGACACTCGACAAAAAGCCGAATTCCGGTAGTGATTGATCTAGTTAGATA
TATAGTCTATACAGTGATGATCGTGGCCCATTTAATAAGTGAGCTTTAATTAGCGTGATC
GATACCGTCACAAAAAAGTTTTTCTTCTTGATGATAGGCTCTGATTGAATTATATTGGTT
GTTTATCGACCTTGCAGTATTTTATATGATGTTTTTGTGTTTCTTGTACTGCTGCGCTAA
CATAACTTTCCTTGTAGTTCTACCAATTCTTGTTGTAGTTCTATGCCAGGATTTCTACTT
GCTAACATATTTTTGCTTATAGTTCTACCAATGTTTCAATTTCACCTCGCGATGGATCTA
CATAATGTTTTTATTCTGGCTGTTCTTTGTATGCATTCATGTATTGTTCACCCAGTTGCT
GAAAATTTAAAGTTAGCAATTGTTTGACGTTTTTCC
>Z27kG1_04062
CGCAGCCTCGCCCCGCTCGCATCTTCCTCTCCCTCTCAGCACTGGTGCTCAATCTACAGG
TTGTCCCGCTCCCTACACACCCGCCCTCCGGTGTGAACCTCCATGACGTCCACAACCACT
CTCCGGTATGAATCCCGCGTGCGCTTACACGAAGATTGGTAATAGTGGCGACCCAGTCGC
AGCCGTGGACCTTCTCCTCCTCATCGCTTGCTCGTTGTCGTCTTTTGCCTACGTCTGCAC
CCGACGCTGCTACCCTTCGCTCACCTGTTCATCATCCTTTCAGATCTGCTGTCGTGACCT
CATCCAGCCGTGCTGTGGCAGTGGATCGAAGTTCGCTCCAGCTCTGATTGGGGGAAAATG
ACTAGGGTATCAAGTGGAAAAACATAATGGTCCAGGTTCTACTGCGGCACCTCTTTCAGG
CTAAGCATCTAAACAACAATATGTAAATTATCCTTTTCCAATAAAATACATGCTTAAATC
GTGGCTGCTAGGCGAATGGTCCTACTTTGGTCATCAAATGCAGGAATTCCACTACTATAT
GTGCCACTTGAAGTTGTTATGTCAAAATAATATGGTGAAAACGAGCGTCTATTGGGATCT
ATTTTTTATCTTGCAAATGATCTTCCTGAAGGAGATTGATATGTCAAGATACGCTTGTTT
CATTTGAGCTCAATGTTATCTGAAAATATATAGACTGCCTTCGTCCCCTTCATCACTGCT
AATGACCGTGACTTGGAGACCCGACAGCGGCCCTCGACGTTGTCGCCGCCGAGCCCATGC
TGGTTCCACCAGTGGTCCACCACCCGGATGTGGTCCGCCAAGACGAGCAGTAACGGTGGC
AGCGAGGCGAGGTGGTAGATCCAGCACCGCTTCTGCACGACCATCCATTCCTCCACCCAG
AGCATGTACCCAGGCTTGCCTCTCCTCGGGGAACATGCCGAGGTCGTCCGACTGGAGCAG
AAGGCGACATCGCTCAACAAGCTGGTCGAGGAGCAGTGCGAGAGCATAAACGATCTCAAG
TCCAAGAGCCATCCGATTCTGGGCCCAGAACACTTTGCCAAACAAAAAGTTATCGCTCTT
CATCCTTGATAGGCTACAGAAGAAGGATACATATGCTGTATTTTCGTAGCCTGTTGATCC
TGAAGAGAGGGAAGCTGAACCTTGTTCTTCTGCCATCATCTAGCATGCGGCTTACCTTTG
TTTGTGATGATGGTTATCCAGAGCAACTAGCTCTCTTGAGCAACGACTTTGAATTTTCGG
AAGTTATGATTGAAGAAATATCAGCTGATAATTCTGGACGCTCTTTCCTAATCAGAATTT
CAGAATCTAAAGTGTTTTACTACTGGTGTGCTGAGAAGTCGAAGGAAGATTGAATGGAAC
TTCTTGCAAAGGTCTTCAAGGGAGAAGCGGCTTAAAATGTGTGAGCAGGTATTTTCGGAC
TCGTACCAGAAAGGGAAAAGCTACAAAGGTTGACACAGCGCCGAAGCTGTGAAGCAGGAA
AGCTTCGGCATGTTCGCAGAAAAGGGAACCGACTTAAAGATGAAAAGGCCATTTAGACCT
CGATAGAGTGCTATAGAATTATCACCAAATGTAAAGGGCATGTATGTAATTTTGTATGGG
TTGTACCCCGTGCCTATAAATAGGTGAACAGTACCCCCGTACTGTTCACGTTGACTTGGC
ATTTGCTTTTGCGTCACACTTGTATTTTCATCTCCTTCCAAACCGAAGGTACATTTATAA
TTTGATATTGTCTCTATTTCTCTATAATGATATAATAAAGTTAAATG
>Z27kG1_20756
CCCAACCACGGCGCCCTCTGTTCCTTCCAGCCGGTCGACTCCCTCTGCAGTCATGCGCTC
GCCCAGCTCCCTTGCCTCCCCCATGGCCAGCGCCCCCTTCAGCTCCTCTGCTCGGGTCTC
CCTCCCATGGCGCCTCCCTCTGCCGGCCGCCAATCTTCCTGCTTGGATCTCGCCCAGCTC
GATCTCTGCGTCTCCTGCTAGCCGCGAGCCCCTGCTCCCTGATTTCTCCTTGCTCGCTCC
TGAGCCATGGAGTTCCTGCGCGCTCCCTCTGCTCTCTCTCCAGACCGCCGGCTCCAGCTC
GTCGAGCTCCTCCTTGCTTCTCTCCACGGCGCTCGGCTGTTCCTACTCCCTCCCTTCACG
CGCGATTCTCTGCTCTGTGCGCGCGGTATTTCTCCAGCATGCCGCGCCGTCCCTGCTCCT
CCAGCTCGCCGCGCCCTGGATTCCATGGCTGCGCCCTGGGGTTTTGCACGGAGCTCTGCG
CGCCCAGCCCCCTCCGTTCTCCTCCTCACCACGGAGCTTTCCCTCCAGCTCCTTCCTCTC
CCTCTCGGTTCTCTGTTGGCCGATGCTCTGCTCGACCGCGCCCCCTGCTGCGCGCGCTCG
TGCGCTCTGCGCTTTGCTCGCCGTCGCAGCCAGCGACGCCCCTGCTTCTCCCTCGTCCAT
GCCGCGGCGTCCTGCTCGCTCCCTGGTGTCGTGCGGGCGTGTCCTCGAGCTCCCCATGGC
GGTCCTGTGCTCGCGTCGGCCCTAGCTTGGTCTCTCCCATGACGCGCGGCTTCCTGCGCG
AGTTCTGTTGCGTCCAACTCCATCTCTTCCCCAGCTCGGCCGCCTGCTTCTCTCCGCTGC
TTGTCGCGCCCAGCTGCAGCTCGCCGTGCCCTCACTGCTCCCTTCTCCTCCTCTGTCTGC
CCAGTCTCCAAGCTCGCCGTCGAAGCTCTCCTGCCGCGCCCCTGGCTCGGCTCTGCGCGC
CGCGCGCGCCGCTCCCCGAGCTCACCCAAATCAGACAGTGTCTCCCTCAGCTCGATTCCT
GCCGTGCAGCTCTCCGGCTCACCGGCGTTTCACCCGTGCGCGCACGCTCTGGCCGAGTTC
GGCCCTGTCTATTTCGCCGCGCTTGGTCTCTAACTCCCTGTGCACGCCGTTGCGAGCTCG
TCAGCCACCGTTGCCTTGTCACAGAAACCCCAACCCCAACGCCGTCATCCATGGTCACGA
CCTTACCAAATGCGTTCGTCGCTTGGCCCTGTGTCGTCGTCGACCTTGTCCGCTGTCGCG
TGCTCTTGTTCTTGATGCGCATCGCGCAGTAGTTAGGTCTCGCGTGCGTGGTTTTGAAGC
TATGCGCGTTCGTCGTGCCGCGTCGTGTGCCGATATTCTCTCCCGACAGACCTCGCCGTC
GACCATGTTCAAGTAATTGTTCGGCTCGTCGCATCCCGTCTATTCGATAAAACACCTAAA
TTCATAGACTGTCGACGCACTGCTGCCATACGCGGCTGTCTCTGTCACTTGCGTCAGCTC
GCCAGACCTACAGCTCTACATACGTCACCCTCTCGTATCGTCGTCGAGCTTGTCGAACCT
CGTTCTTCTCTGCTCGATCTCGTCGAACCCCGAATCCCGGACATTAGACAAAAATAAGCG
AGGTCCTTGTGCATCGTTTATCAAGTGCTCGGTCGAAGATTTCAATCGAAGATCGTCGTC
GATCCGTGCGTCAGCAAGAAATCCCAAAAATCGGGTGAAGACGAAGCTAGCAGCGCGATA
TTCCCCAAGCGCTCGATAAATTGCCTAGATCGGAAAATCGCTACCGATCACGCGGATTCG
TGTCAGCTGTGGAAACAGTAAGCTGATAAATTATTCAAAATAGTTCGATCGTTGAATAAA
TTAATGTTTAGTGCGATGCTCATTAGGTGCTCGATAATTGCGTGAGTCACGAAACTCTCG
TCAACTTCGCGATTCCTGCGATTATCAAGCCAGATTCAGTTTTAGCGAGTTATTTTGCTA
TTCTGATTAATTAGCTGAATTAGTGGACCGAGTAGAATTTTGGTAGGCATGTGTGTTGAT
AAAATATTTTAGTCACTTATAAAGATGTAGTTTAATTTATAAAGCAAGTGATAAGTTTAG
AACTTAATTAATTAATTGATAAGTTGTGATTGGGCT
>Z27kG1_07140
CCAGCGCGTTCCTGCCCAGCGCGCCGCCGCCTAAACACAGACCGCGCGCCGCCCCGCCGA
ACGCTACACCGCCCAAGGTCGGTCGCCGCCGCCAGCCCGCCAAATCCCGTCCCGGCTCGC
CGCCCCGCAGGCCCGGATGCGGGACGAGATGCCGCGCCTAGCGCTGCGCTTGCCACTCCC
GCCGGGCGACGACGCGCGCGAGGCGAACGAGGTCGCCGCCGCGGAGGCCCACGCGGAGGA
GGAGGCCGCGCGGAGGGACGCTGACCTAGCCGCGCGGACCACGCCCAAGAGGGATCGAGC
CTCGCACCGGGGGCGGGCCGGACCCAGCTGGACGTGGAGGCGGCAGCTCTGGATGGTCAT
CCTTGCGGATCTCCTCCTCCTCACAATCCTCTTCGCCGCCTGGCTCGCAGTCTGCCGGGG
ATTCAGCTGCATTGGTCGGTAAATAGCTACACAACCTCTAAGGTGGCTCCCTTGTGATAT
CTTGGCGTTGTCTCCTTAGATGCTAGCATGGTGCTCTGTTGAGTTGTTTCTTCAGCCTTT
TCATTCATGGGCCATCGATTTCTTCAGCGGGTTCTTCATTTAGCACTTCAAGAGCAAGCG
CAGCTCTGGTAGGAAGTGCAGCTCCAGCAGCCAGGAGAATACAAGTCATGATGCGTTCAT
CGCAAAATCAGTGTTCGTTCAAATGTATAGTGCTCAGATGGGATCTCAAATGGGACCCCA
GTTCACCCGTCCGTCACAATCTGGACAGACACCAAACACCAATGAAACATAGGTATAGTT
TTGTAGTATATTTACTTTCATTTACAATTATAATCATGCATCGTTTTATTTGATAATAGG
GTTCTGAGACTGGACAAGGAAACCCACAGATGGACATACATTGGTCGATGCCCCCTAGAG
GACAAATTCTTCCTCCTCCACAACCAGGCATGGGATATTGGCCGCCACCACCATGGGGAT
ATCCTACACATCCAATGGGGCCTTGGGGACGCCCCCATGGCCAACACAGCCACTTTCGTC
ACCAGCGGATTCCACAACTCATCAAGTGACTCCTCCCCCTCACGATAACTTTGTGGACAG
ATGTCTCAATTCTAGTGGTGGAGCTACAAACAACAATCCGATGTCCTGATCGAGAGCGAT
GGAGCTAATGTTTGAACTTGTGTATTTGAACTTGTGAACTACAAATGTGAACTATGGATG
TGAACTTATGTATTTGGACTTAATTATGTGAATTTGTGAACTTATGTATTTGGACTTGTG
TGAATTTGTGATATGAACATATATCCATGTGTTTG
>Z27kG1_14528
CGGAGGTCCCCCCAATGTCGGACGGACGACGGGTTCACCCACACCCCCTGCTGGCGGATC
CCCCCCCTCGCCTGCCTGCCCGCGCGCCAAGAACTCCATTCACCTCCCCCCACACTGCCA
GGAGCTTCGCCCGGCCCCCGGGTGCCGGACGGCCACCAGGTTCACCCGTGCCTGCTGCCG
GCGGATTCCCCCCTCCCCCGGTGGCTAGGAGCTCCATCTGTGTTGTCGTCGTGTGCTGCT
GGGCGTCTCCCCCAATGGCGTTACAGCATGGGCATTAGAGAACTCTATGACGGATGGGGA
GCTACTCTGGCGCGCGTCGTTCACCCCGGCGGTACCTATTCTGACGCGTATGGAAGGTTG
CCTTCATGTTCCTCACGCAAGGGCAGGTGCCGCTCAGGGGGTGCCTCACTACTACATCTA
CGTCCACGCGCTATCGGCCAATTTCACCTTCGAATCAATCTTCTCCCAACGCCAAATACC
TAGTAAGATTGAGTATACTGCAATAGAGACAATGAAGGCAGATGGGTTTTTGCAGACTCA
GACTCAAGTTTGATTGATTGCTATTTGCTACCAACAAAAAATAGGTCTCGACAAGAAAGT
TTTATTGTACTTCAGATTTGTATATATGATCAACATCTCTGTGTGCAGTATGCTTGAGAA
TAGCTTTAAGGCTGAGTAACAAGGTTCATCATTTTTAATGCAGCAACACCAATGAGCCCC
TTCTCAGCACAATGACATTGTTTACATACAAAGTACGTCAAAAGGCAACGTCTAAGTAAT
ATGTTGATACACAAAGCACTGATCCTTAGAGACTTCATCCAACGAGATAGAAGGTTACAT
GTGCGTTGTTACTATCTCACGCCAACTCAGACCTCTACTGGATAACGTTGCACACCATGC
GACTAGACAGACACTAAATTTGGGCCAGTTGCGAGCAACATATGGGTTGTTCTCGTGAAG
GAAGTTGAACACCTCGTCCAACAGCTGCAACAGAAAAGCTCAAGGTCAAATTTCAAAAAA
AGAACGTGGGCATGAGCGTGCGCAATACACTAGTGTTGGGACCATGCTTCGTCGCCGAAG
GTCCTGCAAAAAGAAACAGCTTCGGCTGAAGCTGCTTGAACATGATGCCGAAGACACCGT
TCACGAAGCTTCGGAGCTACAACATATCCGAAGACGAAGGGTCGAACCGACTTAAAGATA
GAATGACCATTTAGCCCATAAGGGTCTGAGTCATTGTTGTAAACTTTTATGAGGGGCATA
ATTGTAATTCCTCATGAGTTGTGTCCTGTGCCTATAAATAGTGAACAGTATTCCTTTACT
GTTCACGGATTCCTGTAATTGCCAACGCATCACTCGGGAATTATTGTTTGTCAAGGCAAA
GGTATAAATGTACCTAAACATTGTGTTCAGATATTCAAAATTCATTTAACAAGAT
>Z27kG1_01502
CCTCTCCCCACTTTCATCCCCTCCCCGCAACGGCCCAACCACCATGGCGTCTTCCTCCTC
CAGCCCCTCGTCAACTTCGCCCTCCACCGCTTCACGTTCTGAATACCAAGATACCGATCA
TTTGGCCGCTCAGTCCCTCTACGAGACGACGTATCCTCCGCTCCCCACCCGTGAAGCCGC
TCCAACAACGAGCGCCGCCCTCGGCGTCGCACCAGGCGCCATCAACGCCTCGGCCACCGC
GCCCGGCGTCTCCCGCTCCAACACACGATCTCAAATATACCACACCCTCTGGGGCGGCAC
CAAACGCGTCCCCCTGCCCACCAACATCTCCCTCGCCCTCGCGCACCAGAGGAGATGTCG
AGGTCGGACTCGGACTCGGAACTCCGCGGATGTCTCCCAGCCCCGCCGGAATAACCCCGT
GGGCTTATCCCAGCACGTCTCCTACGCGTCGCGCCTGGACCTGGATTCGGGGTGGGGTAC
CGCACCGGCCCCGACGTCCGCGCTCGCCCCGATGAGGTCGTCCACCGCGAACCCGTCGCC
GCCTACGTCGGCATGGACCAGGCCCTTCCTCTCGTCGAGCACCGTGGCCTCAACCCGGAC
GGACAACAGGATAGCCGTCGCCGCCACGCCGCCACCCGACACCACGCTGGTGCCCGACGC
GCCAGGCTACGCGCCCGCCGTGGCGACGAGCGTTGACACCGAGCCGGAGCCGAACGCGTC
CATCTCCACCACCTATTTCGCGCCCGCCGTGGCGACGAGCGCTGACACCGCGCCGGAGCC
GAACGCGTCCATCTCCACCACCTCTTTCGCGCCCGCCATGGCGACGAGTGCTGACACCGC
GCCGGAGCCGAACGCGTCCATCTCCACCACCTCTTTCGCGTCCGCCGTGGCGACGAGCGC
TGACACCGCGCCGGAGCCGGACGCGTCCATCTCCACCACCTATTTCGCGCCCGCCGTGGC
GACGAGCGCTGACACCGAGCCGGAGCCGGACGCGTCCATCTCCACCACCTCTTTCGCGCC
CGCCGTGGCGACGAGCGCTGACACCGCGCCGGAGCCGAATGCGTCCATCTCCACCACCTC
TTTCGCGCCCGCCGTGGCGACGAGCGCTGATACCGTGCCGGAGCCGGACGCGTCCATCTC
CACCACCTCTTTCGCGGCCGGCGTGACGACGAGCGCTGACACCGCGCCGGAGCCGGACGC
GTTCATCTCCACCGCCTCTTTCGCGCCCGGCGTGACGACGAGCGCCGACCGCGCGCTAGA
GCTAGACGCGCTCACCTCCGCCTCCTCTTCTGCACCCGGCGCAGACCCAGACATCTCCAG
CATTATAGACGACTTGGAGACCTTGTTCGTTGCAGGATCGGGCATGCAAGCGATCGGCGA
CAGAGGCGTGCACCCCGTCGACGACTTCTATCCGGACCTATTCCAGGCGTGGCGAGAGGA
TGTCGCGTCGCGGGCGTGGCGAGAGGATGTCGCCCCGCGGGCTGGGCGAGAGCATTTCGC
GTCGCGGGCGTGGCCACAGGATGTCGCGCCGCGGACGTTCGGCTACTACGACATACCTGC
CGCCGACATCCCGCTCTGTTCGGAGTGCCGCATCCGATCCGCACAGATCGAGGCTAGACA
TTACGACCATTTGGACATCTGCGCCCGGTGCTACGCCAAAAAGTTCGTCTGCCCGATATG
TGGCTATGATTTGGGAGTGCCGCCTTCGACCGGCACACATCGAGGCTAGACCTTACAGCC
GTTTGGTTCGTCTGCCCGCTGCTTATTACCTGGCTACTGTAGCGTTCAGATACGCATCCA
TTCTTGCTGGTAGCATATTTGCGAATTGCAAACGATGCTCTGTTCTGTGAATTGAATTCT
TGCTGGTAGCATATTGCGAATTCTTATTACGAATTGCAAACGTAGTTGCACTGTGAATTT
CTATCGATTCTTGCTGGTAGC
>Z27kG1_10325
AATAAGTCTAATTATCATTTTTACCGTATGCATTAGGAGTAGTTCTAGTTTAGCCCTAGT
TTACTCTTCTTCTGTCTCAAATCCTCACCTCTTCGGCTCTACTTCGACTAGAGGCGTTTT
GTGTTGTCTGCGGACGCCAAGACACACCCTAGGATCTCTTCTCCCTGACGGGGTCCCTCC
CGTGAGCGAGATTCAGGCGCTGCCGACGAACTCCGCCGCCCTGCGCACGCGTAGACCGTC
CGACTCGTCAGGCAAAAACTCTAGCCTCTACGCCAGGTTGCGGACCGTCCGACCCCTAGC
CGCGGACCGTCCGCGCCTCCGCAGAGAGCACCGCCGCTGATTCATCTCCAGTGTTTGACG
TCCGAATCGGCGCCAACACACGTCATTTGAAATAAACACAATAGAAAATGTTTTGTGAAA
CAAATTACAAAACAGCTCTAACTCCTACAGAAAGGGCAATGAGCCAAAGGAGCGAGAGCC
GAAGTTGTTTTTGGAGGAGCCGAAGCCCTACCAAAGGGGCCCTTACTGATGAGGACATCA
CTTCTATATATACAATAAATGGACCGATAACACGATCTCGTGCACGACAGCTAAATCTCC
AGGTACGTTCTACCCTTGTCAATTGTGTTTTAGAGCTTACGCTTGGGGCCATGGATGTTT
TGATGATTAGGTACCTTAGAGAGAACCAGTAAGGACTTGGGAAAGGCCAAGGTGTTGAGG
AGGAGCAGCAAGGGCGTCCACAACAGGAAGGAGATCAAGTCCGAGTCGGTTGCGACTCTA
TCTCGGGTTCCAGGACCAGTCTGCACTAAAATTGACGCCCAAGATGCATCCGGACTCCGA
TTGCAACGGACTGGATATGGTTGGAAAGATAACGAGATTATCTAACCAACCCAACTGGTT
CCACCCTAAAATTCATCCGGAGTCAACGGGAATCGTCGAAACAAGTCAGCGTTCAGATTC
TGTTTTGGTGCTGCGACACCGTCTGTTGGGCCATTGGGCCGTGTATCGCGTCGGAGCCCA
TTAGGGGCGAGTCTAGGGCTACGCACGCCCTAATACTCTATTTATTCAGCAGCCGCCGCC
ACATTTAGGTTTGGGTTTTGCTTAGATCAATTCTGTCATCGAACAGTGTCGCCGTCATCG
GCTTATGAGACCCCCTCCCGTAATCAATACAAGTTTGGTTGCGTTTC
>Z27kG1_18843
GATCAATTCTGTCATCGAACAGTGTCACCGTCATCGGCTTGTGAGACCCCCTCCCGTAAT
CAATACAATTTTGGTTGCGTTTCTTTCCTGTTCTTGCTTGTCTTTTTGATTGCGTTTGCA
GGGATAAGCCTTCGTGGCTAGGTCCTTCGTGTGTCACGGGTGATAACCAACGGAGCCGTG
GTGTAGTGATTGCGAGGAAGCGTTCGCTCGGAGCCTTGGATCATCAACGTCGAGATCTCC
ACTCAATCCAATTATCGTATCTCACGGAAGATCGGCCGCGTCTACTATCAATTGGTATCA
GATTTCCAGGTTGCCCGTGAGGTACCTTGGAGAGGACCAGCAAGGACTTGGGTAAGACCA
AGGTGTTGAGGAGGAGCAGCAAGGGCGTCCACAACAGGAAGGAGATCAAGTCCGAGTCGG
CTGCGACTCTATCTCGGGTTCCAGGACCAGTCTGCACTAAAATGGACGCCCAAGATGCAT
CCGGACTTCGATTGCGATGGACTGGATATGGTTGGAAAGATAACGAGATTATTTAACCAA
CCCAACTGGTTCCACCCTAAAATTCATCCGGAGTCAACGTGAATCATCGAAACAATTAAG
CGTTCAGATTCTGTTTTGGTGCTGCGACACCGTCTGTTGGGCCGTTGGGCCGTGTATCGC
GTCGGAGCCCATTAGGGGCGAGTCCAGGGCTACGCACGCCCTAATACTCTATTTATTCAA
TAGCCTCCGCCACATTTAGGTTTGGGTTTTGCTTAGATCAATTCTGTCATCGAACAGTGT
CGCCGTCATCGGCTTGTGAGACCCCCTCCCGTAATCAATACAATTTTGGTTGCGTTTCTT
TCC
>Z27kG1_08800
ATATAATCGTGCAAGAAAACAAACAAGCCTTAAGTATACAATACTTAAAGTAGGAAAGCT
CCCATTTCAATCTTAAACTCTACCTGTTGGGACCATGCTTCGTCGCCGAAGGTCCTGCGG
AAAGAAACAGCTTCGGCTGAAGCTGCTCGTACGTGATGCCGAAGGTACCATTCATGAAGC
TTCGGTATTATAGCATATCCGAAGATGGAGGGTCGAACCGACTTAAAGATAGAATGACCT
TTTAGTCCATAAGGGTCTGAGTCATTGTTGTAAACTTTTATGAGGGGCATGATTGTAATT
CCTCACAGGCTGTGTCCTGTGCCTATAAATAGTGAACAGTATTCCTTTACTGTTCACGCA
TTCCTGTAATTGCAAACGCATCACTCGGGAATTATTATTTGTCAAGACAAAGGTATAAAC
GTACCTAAATATTATGTTTTAACATTTTAGATTCATATAATAAGATAAGCGAATGATGTT
ATTT
>Z27kG1_13574
CATCTCCCTCAGCTAGCTCGACCGCCTCTCTCTGGTCTCTAGCGCTGTGGAGCTCCTTCC
TACGTGCGCTAGCCGCCAGGTCGTCTTCAACCTCCATCCGTGGAGCTCGCCTCTGCCATG
GCCGCCCTCTGCCCTCCTCCCTCAAGCCCTAGCTGAGTTTTTCCATGGTGCCCTGGATGC
CAGCCCCTTTACTCGATGCCCCTGCTAGGTTCCTGGCATGTTCGCCCAGACCGATGCCTA
GCTCCCATGGCCGCCCTGGATCTCCATGGTTGAGTTTTCTCCCTGCAGGATCCCCCCAAA
TAGCGCCTGGTCTTTTTCCCTTGGTCGAAAACACCTCTGGTGCTGCCCCTCCCTGGAACT
CGCCTCCCGCCTCTGCTTGTCCATTTCCTGCAGCAACCTGATGATCCCTTTTCCTTTCCT
CCCATGTTGAAGCACTTAACCCCCCTCTGTTGATGGTCGACGTCTCTTCATCCATGGTAC
CTAGGTCTCCATCCCCATGCCCCTGCAGCTTGTTCTCAAGCCGCCAACCATGGTGCGTTG
TCCGCCTCGGTGAGGACTTGTCATTTCTTTTGCGAGTATTCTTCGCTGATACTTGTATCT
AGATGATGTATTTTGCGTGTTTGTATATGTGGCTTGAAGGAGAAACTTCCGGTGTTGGAG
GGCGAAGAGCTCGAAGTTCTAAAGGTAACGCCCGCCGGGTGCTTGGTGGAACGTCTCAAC
CGGAGGTTGTTGTCGATCTCTCGGATTCGAGGCGATTTAGTTGTGGTACGTTAATTGATC
ACGTGATGTGGAAGACAATAGTTGGATTAATCTCAAAGTGATGCTGATGAATAAACCAGA
GAAGTGGATGATTTGATCATGTACCAGGATGGGAGATGCTCACCAAGTGATCGTCATCTA
ACAACACTGACTTAGTGTTATCCCAGGTTGTAATTTTTGTTCTGTTGTGGATGGTGCTAA
GTGTCGGTGGGCTCGGCCTTCTTATATAAGTATATCCCTTCTATAGTTTCTTTAATGAGG
ATTGTCACTTAAGCTAGCATGTATTTCAAATTTACAAATATTCTATAACATTTTAAAGTG
TAATTCTTTTGAAACACTTTCTTTTGTAATCACTCCGATGAGGTATAATAAAATCTTGAT
AAACTTGTAATCATTTTGTAATAAAGAGTTTATTTCCGC
>Z27kG1_22259
GCTCGAGGACGAGCTGGTCCTCAAGGGAGGGGGAGATGTCATGGGCATCATAGGGAGCGG
TCACTCATGTGGGGTCGCACCTATGTGCGCCAAAAGCGAGAGGCCGCAGGGGACGCTGGC
AGCAGCGCGCGCAAGGAAGGCACGGGCGCTGGCAGCAGCGCGCGCAAGGAAGGCATGGCA
AAGGAAAGCGCGCACAAGGAAGGCATGACAAAGGAAAGCGCGCACAAGGAAGGCATGTCA
AAGGAAAGCGCGCGCAAGGAAGGCATGGCAAAGGAAAGTGACTAATTTGGTGGCTAAATT
GATAGACCTAAATTGTAGGGAGATAATTCCAATTAGTCACTTGCCTAATTAGTGGTTGCC
TAGTTGGTCAACCGGTGGCCTATATATAGGCCTGTACGCAGGAGACAAAGGGAGGAAGAA
ATATATTATCAAACC
>Z27kG1_16771
CGCCATCCTCCTTCCACCCCTCGCCTCATCGTCGCTCACAGCTTCTTCTAGAAGATGTCG
TCCCGAGAGCTGGAGGGGGCGCAGTTGGATGTACCCGAGGTGCGCCCTAGGCTCGTCTGG
GGGCGCCGCGCTCGTGCGAACGGAGGACGCCGCCGCCCGCGCGGCAGGCACGGATTCTAT
AAATATAAGGCGACGTTCTCCCGCGGCTCGTATCCCCTCCCGACGAAGCCCCGCCTCGTA
GGACCGAAGCTAGAAGAGTTTCATGTGATTCCAGTCAATACATTCCCACCAACGGGGAAT
GCTGTTGTAGATGAAAAGCGCTACAGGATCTCTCAGGTGTATGGTCTAATTGCAAGAATT
CGTATGCTCATATGTGCTCGTTCGGATATGGGGATGACATTTGGGATCTATCTTGCGGAC
ACACGTCGGTATTGGAAAAGACACGATCATCTTCTGGAATTTGCTGAAGCCTTGCGCAAG
AAGCTGTTAGGTGAGCACCAAGTCGAAGCCCCACCTGTTCCAGTCCATTTCTATCACAAG
TTCTGATTGATGGAGTACATCTGTTCATAGCTACTACGTACCCTGCTAAAAAGGTTTTTG
CGAACAGTAGTTGTATGCAGAAAGGTTCTTGCTACTCTGCTTAATCCAAACTATGGCCCC
TGTTGTACGGAATCCAATAAAATGTGGTGAAATCGTGGGATTCCTCCTAATGCAAATGCG
ATCGTCAACAGCTAGTATTCGGTTTTTGTTTGGTTTGTT
>Z27kG1_08571
GGACGACAGCCGCATTAGCATACGCTCCAGTGCTCCACCACACGTTTAATCTAGTAGCGT
TAAAGCACTTCCTAATAATTTCGTCGCCGCCTCGGGAGAGACAGAGAGAGAGAGAGAGAG
AGAGAGAGGGACAGTGTGCTGTGGAGGTTCCCGACGAGAGGAGAGAGAGAGAGAGAGAGA
GAGTGGCGTCGACGACGACGAGCTTGAGCTTGAGCTGTGCAGCAACTGGGAGGTATGGGG
AGGAGTAAACAAAGAGGGGGCAGCATAGGAAAAGACCACCGGACGCCCTCGTGAAGCCCA
GCTTTTCGTGCCGCGTTCAGCCTCCTCCGCCAGCGCGCGAGATTCTCTCCATCCGCCCAG
GCCCCAGCACAGCAATGCCGCGCCGCTGGCTTCTTCTGGCTCCCTGCGCGCGGCTGGGCT
GCCGTCGGGATCGCCGCGGCAACGGCCGCGCCCGGCACGTGTTACAAAAACCGGCCGTGC
ACCAGCCGATCATCGGCAGTTGTCAAACTCCCCCCGCGCTACATCTCGGAGAGCCACCGC
CAAAGCTTCGAGGCGGGCGGCGGCTACGGCTGGTACTTTCGTGATTATTTCGCTAAACAC
ACTTTTAAGTTGTCCGCTGTACGGCAGTAGATTACACTGTTAAATAGTAGAATGAGACAT
AAGACGAGAGACAGTCTTACAGTTCTCCAGTCTATTTTACCAATTCGATTTTTTTTCTGC
AAATAAAGTTAGTTACTATATGCTTTTTATGTGCTCAAAAGTTTTTTTTAACAATAATAA
CATTGACCATAAGCCAGCCGGTCTACGTGTGTGCAGTCTTCCTATACTCTCCAACAATAG
CTCTAAATTTCGTCCTCTAAAAAAATATTCTCTAAATTTTACAAAATTCTTTAAAAAGTT
TCATCCTATACATTTTTTTATCTCCAACAACGTTCTCTAAGTTAGGTCTTCTATGTCTAC
AGTGTTAACAGACTTTATTAAGGGCATTGTTTTTTTTCATTTCGTTAACTATATTAACAG
TAATTTTGACGACTCAAGAAAATCAATTACTCATTCATTTACAGAATCACAAAAATAAAT
TATTTATTCATTTACGTAATTTTTCATCATTACAACTAATTTCTAAACATTCCTCCATCA
CCACTGTATCCTTGTGACCTCGGTGCCGTTTGGTTCAGCTTCTGGGCGGCTTCTGGCCGC
CAGAAGCTGAAGCTCTAACCAAACGGCCAGCTTCTCGGGCGGCTTTTCCTCGCAGCGCTT
CGAATAGAAGCCAGCCGCCTACGGTGCCCGAGAAGCGGCCATCAGTTGGCTTCTTGCGAA
CGCTTGGGAAACGTCGCTAGGGTTCTCGCGCACCCACCGCGCTGCCGTCGCTCCCTCTCC
TCCCCACACCGACGGCTTCGCAGGGTTGCCGCATGCACACCGGCGTCGCAGCTCCGTCCT
GAAGGCTTCTCCCCATTACGTCGTCGTCTTCGCAGATTTCCGCATCAACAGGGATTCTTG
GACTTCGGTTCCAACATCCACTGCAGCGAAGATGGATTCAGCAGACTCCATAGCCGACAA
GGCAATTGGAAGGATGCAAGAGATTGCGGACAAGATATTTTCCGTAGCTCGGGAAACAAT
CCGTCCAGGACGCGGGTTGACCTCATTTGAGGCTACCAAACTACGTGTAGCATTGGAGGA
CATTGCTTGCATGCTTGAGCAAGACTCTCTGGTGTTGCAAGAGAATTTGGACAACGTGAA
CAACGTAAACAACCCTGGTCACAGCAGCTACGAACCGTCAGCCTTGTCCTCACCACCCCC
AGCTGATGAGTACCTTAGTCCGGATTGGGACTTTGCTGAGCACTTTGAAAACTTCTGGGG
TCTTGAATATGACTCGGACCAGATGCCATCGTTTAGTGATAATGAAGTTTAAGTTAGACC
ATGTTAGAGTCAGGTATTAGGGTAACTGGGATAGATCAGGCTTTTGGTTCATGCGCAGTT
CTTAAGTGTTCCTTGTGCTTTTGTGTCCAGCAGCACTTTAATTTCGTCAGTCTCTATATG
TAATTATGGCAAACGAATGTGACTGCTTATGGTACTACTTTATGTTATTATGGTCCCTTA
CCTGTT
>Z27kG1_05727
CGCCGGCCCGCCACGCTCACCGGTGGCCTCTCCCGCTCGCGCCGCCGGCACCCATCCCAC
CGCACGCTGCACCACCGTCCGCCTCTCCAATTTGCCTCGCAGGTCCCCGTCAATGTCGAT
TGCCGTCTGCCTCTCTATCCGTGCGGCCTGACTCCATCTCCATTGGTTGCTGCTCCCCAG
TCCAACACCGTGCGACCTCCTCCTCGGCACGTTTGACAACCCGAATTTCGTCTGCTCTCT
CATCATCTCGCCTAGCTGCAGGTATGAACACTCTTCGAAATGTGCCTTCTCCGTGTTAGG
GATTTCCTTCTATTCGAAGTTGAGCCAGAATGGGGGGCAATCTTGGTTCTAGCGAGGAAG
AGGACGAGAGGTTCCTCCCGCCAATACCTAGGGTTTCGGTCGCAGATCGAGCCAACGGCC
CCAATCTATGCGCGAGCGAACATTTTTTGGATAATTATTTTTCTCTTCCCCAATCCCTTG
GTGTTGATTTTGTTTTCCTACTCATCGACGAGCAATTGCGGCCACAAAGCAGGCGTCAAC
ACACACGTTCTCATAGCTCCCTCCTCCCCAGTTCATAGATTGCTTTCAGCCAACCTTAGA
AGAAAAGCAGGGTCTAGAACAGGGGACGACTGAACAGACAATGGCGAAGGCTGACGAGAC
TGCGACGCTGCAGTTCACACCGACTTGGATTGTGGCGGCAGTCTGCTCCATAATCGTGCT
CATCTCCCCCGCCGCTTAGCAGGGCCTCCATCACCTCAGCAAGGTACGTATATGTATAGC
AGGTCGTAGGTAGGGCTGGGCGTTCGGGTATACCCGAAAATTCGGGTCGGGTAGTTCGTG
TTTTTAAAAATTTGGGTATTCAGCAGTTGAACCCGAACTCAACCCGATATTACTTGATAC
CCGAAATTTCGGGTACCCGAAATTTCGGGTTCGGGTTCGGGTTAAACCGAGATACCCGAC
ATCTTACCGAGGCAGTCTGTACTCCTAGGCTCCTGGCTTCTTCATTGTTCATGTCGTTCT
TCAGTGTGCTTCACTATAGTCCCGTTGCCCCCTGCAGTGCAGTCCTGTACATGTATAGTT
GTGCTCCTGCTCCAGTCGGTTGGCGGCGATGCACGGGCAGGCACTGGGCGACATGCTGAT
GGACAGTTGGTCGGCGGCGATGCGCAGGCAGCAGCATGCAGGTGAGCAGCATGCAAGTGG
AGCAGCCGAGCTAGCTAGGCATCTAGCTGCGTTCCTGCGTGTAGCGTGTTGCAGGCAGCA
GCATGCGGGTTGTCGAGCGAGCTAGCATGCGGGCGCCGAGCGACGAGCTGGAAGGAAAGC
ACCGGCGGCCGGCGGCTAGCTGTGGCGTGCTGCACTGCTGCGTGTGGAAGGCAGGTGTCG
AGGACTTCTTATTTCTGAAATACACTGAGTATATGGATGTTCGGGTAATTCGGGTACTTC
GGGTACCGGTTTGTTTAACCCGAAATTTCCTAAATAATTTCGGGTACCGGAAGTTGCTAC
CCAAATTGTAGTTCGGGTTTTTCGGGTTCGGGTTGTTCGGGTTCGGGTTCGGGTTTTTCG
GGTTCGGGTTTCGGGTATCGGGTTTTTTTACCCAACATTCTACATAGGAAGAGATGAACA
CGAGATGCATAAAGAGTAGACATGCTTCTCTAAAAAAGGCATATTTCCTGTAGTATTCAC
>Z27kG1_10276
CGGACGACGGGTTCACCCACACCCCCTGCTGGCGGATCCCCCCCCTCGCCTGCCTGCCCG
CGCGCCAAGAACTCCATTCACCTCCCCCCACACTGCCAGGAGCTTCGCCCGGCCCCCGGG
TGCCGGACGGCCACCAGGTTCACCCGTGCCTGCTGCCGGCGGATTCCCCCCTCCCCCGGT
GGCTAGGAGCTCCATCTGTGTTGTCGTCGTGTGCTGCTGGGCGTCTCCCCCAATGGCGTT
ACAGCATGGGCATTAGAGAACTCTATGACGGATGGGGAGCTACTCTGGCGCGCGTCGTTC
ACCCCGGCGGTACCTATTCTGACGCGTATGGAAGGTTGCCTTCATGTTCCTCACGCAAGG
GCAGGTGCCGCTCAGGGGGTGCCTCACTACTACATCTACGTCCACGCGCTATCGGCCAAT
TTCACCTTCGAATCAATCTTCTCCCAACGCCAAATACCTAGTAAGATTGAGTATACTGCA
ATAGAGACAATGAAGGCAGATGGGTTTTTGCAGACTCAGACTCAAGTTTGATTGATTGCT
ATTTGCTACCAACAAAAAATAGGTCTCGACAAGAAAGTTTTATTGTACTTCAGATTTGTA
TATATGATCAACATCTCTGTGTGCAGTATGCTTGAGAATAGCTTTAAGGCTGAGTAACAA
GACAAAGTACGTCAAAAGGCAACGTCTAAGTAATATGTTGATACACAAAGCACTGATCCT
TAGAGACTTCATCCAACGAGATAGAAGGTTACATGTGCGTTGTTACTATCTCACGCCAAC
TCAGACCTCTACTGGATAACGTTGCACACCATGCGACTAGACAGACACTAAATTTGGGTA
CCTCTACAAAGCACTTAATTTATTGTGCCTCTTTCGAAAAAGGCCAGTTGCGAGCAACAT
ATGGGTTGTTCTCGTGAAGGAAGTTGAACACCTCGTCCAACAGCTGCAACAGAAAAGCTC
AAGGTCAAATTTCAAAAAAAGGACGATGACCAATATAGAAGTTATCTTAACAATGACAGA
CTGTCATCACCACCTAAAAAGTATGTGGCACAAAGCACATATAGGATCAAGGCTAGCCAA
CTTCACAAACTTCAATCAGATTTTACTGACCCTGAAAACGATAACCATTAGATCGTTGTG
AATTACATGAAGAACGTGGGCATGAGCGTGCGCAATACACTAGTGTTGGGACCATGCTTC
GTCGCCGAAGGTCCTGCAAAAAGAAACAGCTTCGGCTGAAGCTGCTTGAACATGATGCCG
AAGACACCGTTCACGAAGCTTCGGAGCTACAACATATCCGAAGACGAAGGGTCGAACCGA
CTTAAAGATAGAATGACCATTTAGCCCATAAGGGTCTGAGTCATTGTTGTAAACTTTTAT
GAGGGGCATAATTGTAATTCCTCATGAGTTGTGTCCTGTGCCTATAAATAGTGAACAGTA
TTCCTTTACTGTTCACGGATTCCTGT
>Z27kG1_22227
GCAACAGCGAAAACTATGAAGTTATTACCGCTGATAGAGCAATCGATGAAAGCAATGTGG
GCAACCGCATTCTACGCAACATGGGGTGGCAGGAGGGACTGGTAAGGTCATCTCCCACGT
ATTTCTCAATTTCATTGAGATGCTCAGGCTTGATAGCATTTTCTTTACAGTATATCATGC
ATCTGATCACGAGTGTTTATGCTCTCTTATTTCTCGTGCTACTGCAAATGCTTCGGCGAA
AGGGCCTGCGTAATGGTTAAAACTTCCGAGTAGCACCTCCAGGTCCAGGTTTGATCCCCC
TCTGGGGTGAATTTCGGGCTTGGTTAAAAAAAATCCCTCGCTGTGCCCCGCCTGCTCCCG
GATTACGTCCTGCACGCCACCATATGGTTGGGCTGTTGCAGAGTGGGCAGTGACGACCCG
CTAGTAATGGGAGCCAGGTTCGGGGATTTTTTCTCGGCCGGGACCATGTTTTGGTCTCTT
AATATAATACCGGGAGGGTGTTCTTTCCCTCCCCGGCTGAGTTTTTTTAGTGCAAATGCT
TTAGACTTTGGAATACGGTTTATGTATTTTTTTTTTGAAAAAAGGTAAATATGCCTATTT
GTAGTATGGTAGAAGTGTGAAATATTTTTTTAATGCAACTCTGGTTTTAGTTCAAGTTGT
GTGGAGCTTGTTAAGGAGTTAGTATCGGCTAGCAAATCTTAAGCTTGTCTTGTTGATCTC
TTTCCACAAATAACTAATGAACTGTACCTGTGTCTTGAATAGTTGATTCTGAGTCATGGC
TCTTCCTTTGTGTCTAGACTACTGTGTAAGAATCAAGAGTCACTGAGTCTTTCGCCTGAG
CGAGAAGATGTTTAGTGGGAATGAATAGTTTGTTGGACACAAAAAGTGACTGAATGCAGG
GGAATCACTGTGCCCATATTTCCTACATTGTGGAAAGTGCGAAAATAGTGTTGTATTCCT
TCTGATGTGAGTGCATTTGTATTGTTTCTGTTTCTTGCAACTACTACGCAAATATCCAGG
GTCTCGGAAAGGATGCCAGCGGTATCAAGGAACCAGTCCTGGCAAAATCCGTCGACGCCA
GGGCTGGACTGGGAAGTCAGCAGCGGAAGCCTGATCCATCCCTTGAAGCCCAAGCCGGGG
ACAGCTACAAAACCATCATCCAGAAGAAGGCCATGGCAAGATTCAAGGAGATGTCTTAGC
TACACTGTTTTATCTATTTTATTGCTGCATTTTGTAGTCCGTTTTTAACAGCATGCATTT
TTTTGTTTGCTCGTGTGTTTTTTAAATAAACTGAGCCGCTGAATTGTGATTTATTATCCT
GAAAGGGGCACTACATAGTTCGAGACC
>Z27kG1_20540
CTGTCGTTATCCGGATTCCGGTCCCTCCTCCCAAGTCCCAACTGTTCACCTCCCGCCGCC
CCCTCGCGCCGTCAAGGCCTCCGGAACCGGTCACAGGCGGCGTAGGACCCCCGCCGCTAC
AGAGCCCTCGTCCGTCGCACTTCGCCGCCGCGTCGGAGTCATCCAGCTCGTCGACGCCTG
GCGGGGAGATCCCCAGTGCGAGGGGAACCTCCACGACGCGAGTACTTCTCTACTTCCTGT
CACAAAAAAAGATTTGCAATCTAGCATATTTATGGAAGCCTTTGCTCCGGATAAAATTTG
CGGGTCAGGGAGATCAGCGGTCACCACCCAAGAAAGAGTGATGGAAGCCCAAAGTAGTAC
TTGCTTTTCAAAAGTTGTGGGACCTAACCTATGGTATGGCGATCGCACAAGACTTACACC
CAAGCAAGAAGAAGCTGCGCTTGGTTTGTCACGTGCCTGTGGCTCTGGCATTCCAGCATA
CATTTGCACCATGAAGAAGTCTAATGTTGTCAAGAGACAGATGGTATTTTCAAGACAGTT
CAGTAAGCGACACATATTCGGTCGTCTGGGCACTTATGGGTGTGAAACCAGAGTTTTTGC
AGGCAGGGACCTGTTCGGCAGTAAGCTCAACTTCTCAATGATCCATGGAGGACTAAGGCT
TCTTGGTGGATGGCCCCTCTTTGTGAAGAGCCACCGTATCGAAGCAGAACACGTCTGTGC
TTTCATGTTCCAGGAAGAGGAAGAGGGCGAACTGTCACTTAGGGCTGATTTGGTGATTTG
GTGATTAGGGATCCCTAGGGGATCCATGGGGAGGAATCATCTTGCAATTCAATTTTGAAT
AGCAAGAGGATTTCTTCCCCTCGGGATCCCCGGTCACCAAATCAGTCCTTAGGGTGCACG
TTCTGGGTACTATGCCAGTGCCAACAATCTAGCCTTTGCTTGTTTCGTTGATGAGGCACG
GGATGAACGTCGCTAACGAATTATGCATCAGACATTAGTATTGGAAACAACAACATGTAG
CTATCTAGATTACAGCCTTATAGGTTGTTTTGTTGTTCTATCTAGATAACTATGTATGGA
CATATTGTTCTTTTGTGTTGGAGGGAGTAAGCGTTAGTGTTTTGAGAC
>Z27kG1_21800
CTTTGCGTCTGCTCGCCATCCTCCTTCCACCCCTCGCCTCATCGTCGCTCACAGCTTCTT
CTAGAAGATGTCGTCCCGAGAGCTGGAGGGGGCGCAGTTGGATGTACCCGAGGTGCGCCC
TAGGCTCGTCTGGGGGCGCCGCGCTCGTGCGAACGGAGGACGCCGCCGCCCGCGCGGCAG
GCACGGATTCTATAAATATAAGGCGACGTTCTCCCGCGGCTCGTATCCCCTCCCGACGAA
GCCCCGCCTCGTAGGACCGAAGCTAGAAGAGTTTCATGTGATTCCAGTCAATACATTCCC
ACCAACGGGGAATGCTGTTGTAGATGAAAAGCGCTACAGGATCTCTCAGGTGTATGGTCT
AATTGCAAGAATTCGTATGCTCATATGTGCTCGTTCGGATATGGGGATGACATTTGGGAT
CTATCTTGCGGACACACGTCGGTATTGGAAAAGACACGATCATCTTCTGGAATTTGCTGA
AGCCTTGCGCAAGAAGCTGTTAGCTACTACGTACCCTGCTAAAAAGGTTTTTGCGAACAG
TAGTTGTATGCAGAAAGGTTCTTGCTACTCTGCTTAATCCAAACTATGGCCCCTGTTGTA
CGGAATCCAATAAAATGTGGTGAAATCGTGGGATTCCTCCTAATGCAAATGCGATCGTCA
ACAGCTAGTATTCGGTTTTTGTTTGGTTTGTTAACTGATATTGTGAACAGTATTCGGTGG
TTGACTGTTCATCTGAGAAATGAGATCGTTAACAATGTACTACCATACGC
>Z27kG1_08223
CAAGATCCGCTCAGCTGCGCAACTGAATCGCGCCAGGATCCACCGAAGTCCCTCGCTCAC
GCGGCCAACGGATGGATGGGGCTGGCCGCTGGCGGGACCCACTGCCTAGCTTCACGTTAC
TCCTCCTACCAGACGCGCGCGCAGTGGACGGAGAGATCCGTGGGGTGCGGATCCCTTGCA
GTCCGGAGGGGAATTGACCACTCGTTCGCTGCGCATAAAAGAGGAGCGATCATGGCCCTG
GAACTCACCGCCCTAGTCAACCAGAAGTAAGGCAGCGCGTTCGCCCATGGTGTGTCGTGG
CCATTGGAGAGAGAGGGTGAGCGCAGGAAACCAACAGGGGAGATCTGGAGCCGCACTCGA
GGAGAGAGAAAGGGGGAGTTCGTCGGATCATGTGGAGCGAAGGTCGCGGCACCAGGGCCT
GCTAGAGAGGTTCGCTGATGAGCATAGAAGTTCATCGGGGTATTGGGTTTGTTTCCTATG
GAGTCCGTGGTTCGCCGCTGGGCAGCTGCAAGCCGAGCTCGTCGCCGTCGCGTTCGGATC
CTACCTTGGCTGACGGTCCGGCCTCGGGAGGAGGGCGAGGGACTACCGGTGTGCAGCAAA
CCTAGAGGTAACTCCCGGGAGCGAGGTGATGGGCGGACTCGTCCGAATTTGCTCGTCGGT
CTGATGCGGTGGCCACGGATCCGCCATCTGACGTGGTCAACCACGTCGTCGACTCCATAG
CCGCGCGAGGTTTCGAGGATCTGAAGAATCATCCTAGTACATGGAATCTCAAGTGCCAGG
TAAGTTGTGCCCTTGATCACTTTCATTTACCCAATGTTCTTTATTATCACTTATCAATGC
ATAGGTTTAATTTTGATGGGACCTAATAGGTCACCCTAGACTGGTTATCCTTTTTACCTT
GTTTATCCCTAAATCAATTGGGTAGCTATGTTATTGCTTTATATGGTTTTGGGTTAATAT
TTCATTATATCCATGTTCCTATTATTTTGTTATGTTATTTATGTTCATGATAAGATCATT
ATGTTAATGGGAACTGTTGGGACCATGCTTCGTCGCCGAAGGTCCTACAAAAAGAAACAG
CTTCAGCTGAAGCTGCTTGAACATGATGCCGAAGACACCGTTCACGAAGCTTCGGAACTA
CAGCATATCCGAAGACGAAGGGTCGAACCGACTTAAAGATAAAATGACCTTTTAGCCTTC
AAAGGTCTGATTCATTGTTGTAAACTTTTATGAGGGGCATAATTGTAATTCCTCATGAGC
TGTGTCCTGTGCCTATAAATAGTGAACAGTATTCCTTTACTGTTCACACATTCCTGTAAT
TGCTAACGCATCACTCGGGAATTATTGTTTGTCAAGGCAAATGTATAAATGTACTTAAAC
GTTGTATTC
>Z27kG1_18253
GTCTGATGCCCTTTGTACACATGTATATATATGAAGATCCCTGCAATAAACAGACAACAC
CAGTCATTTGTCTCATTTGCTCTTGTCTCTCCACTGATTACCACTGAGCACTGCAAGAGA
TTGCAACACGTTATCAGCACTGTCTCAAGGGAGAAATCAGAGAAGGGGAAGAGGAAGAAC
ACGCTGTTCTTGACAAGAACAGCAAGATCGATCTGCACATCAACAGCAAGGTATGGAGCA
TACCGTTTCCATACGCATACGCCGTATGCGCGAAGTTCTTCATATTGTTGATGATGCAAT
GTTGGAAGCGTTCACCGTTGGGCAAGCCACTGCACTCCCACCGGTGCACGAGATCCCTGA
ACGCCGTGTGCAAGTGCAAAATGTGCACTTCTGCGTTCTCCATGGATGGACAGCGGTGGT
TCCGCTGCCGGTGGTGGAGTGTGGACTCCCCACTGCATCCCCGTCGCCACCGGCGCCGGT
GTTTGACGCGGGATCGTCTGCATCGGCCCCTATGGATGTCGATTTGGCAGCACCACCACC
GCCTCCGCCCACTGCAGCAGCAGTTGCTCGTCATTCGCCATCTCCACCAGTGCCTATGGT
CGTCGGGACCATTGCTGCCCGTCGTGGACAGCCCCCTCGTGCCGTCGATGCTCCGCGTGG
ACGCATCATCTTCACAGGCCATCGCCCAAATGGGGTGGCCCCGTCTTCCTCCTCCAATGG
GAGGGCCTAATGGCCCTCGATCCGGCCGCTGTGTCGGCCGTTTGGGGGAGGGGGGTGGAG
GAATGGCGCTGCAAGCCCAGTGCTCTGGCGTGGCACTGCTCTCCGGCATGGAGCAAAGGA
CATGCAGTGAACCTGCAATGTCGGCCCCGACCCGGCCATGGCTCGTCTGCCAGGCTCGGC
CGCGGCCCCCTCCCTGGCGGCGCTCGACGCAATGCGACGGCGAGGAGCAGTGGCTCCGGT
CAGCGGCTCGGCGCAGCCTCCTGGAGTCGCGGGCGCAGGACAAGCCCGGCGCGCGCGCGA
CTCGCGCTCGGCGCGGGCGCGGTATGGCCACCTCCCGAGGGCGCTCGGCAACGGCCGGCG
CTTGGT
>Z27kG1_00279
CATCGCTGTCTTCACCCGGCTGCCCAGGAATCTCCGCATCGCCACCTCCTTCTCGTCCAT
CTCCGGCTTCTTGATCGCCTCCTTCACCACCGCCACGAACTTGTCCGCCACCACGTCCTC
CACTGCGGCGACAACGACGATGGGCTCTGGCACCGGCGCCGCTCCTTTCTTGGGGGACTC
CACCTCCACCTCCACCTCCGTGGTGGTGGTGGCGGCAGCGGTCTCCGCAACAACTGGCGG
CGCGTCCTCCCGTATGATCTTCTCGGGAACGACCTCGGGGTGGCAGTCGTCGTGGCGCTG
CCGCTGCTTATCCTCCACGCTGCCGCCGCGGGCACCGTTGCTGCTGGCGGTCTCGACACC
AGGAGGCAGCGGCGGCACCGCCGACGCCGCGTCGGAGACCTTGCTGCTGGCGGCGAGCAC
CGCCGCCCGTTCCTCGGCGAGGTCCTTGACCGTCCTAACGACACCGCCGCGTGACCTGCT
GCGGCGGAAGGCGCGGGCACAGCGCTGCATGAGGCGCCTGGGCGACCACAGCGACGCGTA
GTACGCGGCGG
