# Supplementary material for: Computational Identification and Functional Predictions of Long Noncoding RNA in Zea mays
Source: PLoS One. 2012 Aug 16;7(8):e43047. doi: 10.1371/journal.pone.0043047 (PMC3420876; doi:10.1371/journal.pone.0043047)
Supplement: Dataset S7 — The set of noncoding RNAs that do not contain a small RNA sequence from our database. (FASTA) [file pone.0043047.s018.fasta]

>Z27kG1_13239
ACCGCCTCTGGATGCTGGCGTTCGGGACGGGGTTCAAGGCGTGCAGCAACGTCTGGCGCG
CGCTCCGCGACGCCGCGCCCGACGCCGACAACCCATGGAACGGATGCGTCCACCGCTACC
CAGTGCCGCCGCCGCCACCGTCCAAGACGCACAAGCATGCTTGATATAGTACTATGTGCT
CCTCCGTCGCCGCGTCTCGTGCCTGTGTCTGCGTCGATTGTTTGATAAGCAACATCAACG
AAGGCGTATGTATCCTAGCTAGGGACCGGGTCAGTTGTTTGATACGCTTGGATGCATGAT
CAGCTGTCTCATTGGCTCCAAGAAGACCTATGGATTGTTTGATTTCTGTGTC
>Z27kG1_09656
CGGTTCGCCGTCTCGCACACCCACTTCCTACACCGCCACCGAGCACTCGCTCAGTTTCAT
ACCCATCCTCGAAGTCGCCTCTGTCTAGTTCCTGCTCTTCCACCACCGCCTGTGATGTAT
CCCCGAGGCCCGGATGGGGGACGAGATGCCTCGTCTCGCCCTATGCTTGCCACTCCCGCC
GGCAACGACACGCGCGAGGAGGATGAGATCACCACCGCGGAGGCTCATGTGGAGAAAGAC
GCCGCGCGGATGGACGCTGCCCTCCTCATGCGGACTACGCCCAAGATGGACGAGTTTCAC
ACCGGGGGCGATCTGGACTCAAGTGGAAGTGGAAGCGGCATCTCGGGGCCAAGCGCCTCC
AAAAGACAGCTACAAAGAAGGGGATCGTGGCGGCAACGAGTCAGCAGGTCCAGCATCCAT
GCTTATCCTTTTCCTTTGTGTTTCTATTTGATCTGTTTTTTTGCCCGCGCCAGCAACAGA
GAAGAATGTGGTCGTGGCTGTAATGGGTCAGCAGTTTCTGCAATTTTTTGGACGACCGAG
AGGTGCTGCCGTTTATGAGTAACTTTCCAGTGGGAAAACAGTATGCCACAACATCATGGT
CAGAGTTTGGACATTGCATGAAGCACTTGCTGGACAATTGAGAAGAACTCATGCCTACTT
GCAGGAGGGTTGTTGTACACGTGAGTGGAGGTCGAACCCTTCTTGTAGGGCTCTTAATGT
ATGAAGTACGCCATGCTAGCTATTGAATCAAGTTCAATGGGATTCGTTAAAATATAAGGA
GGGTTGTTGTACAAGTGAGACAAGGTCAGCCCTTCTTGCAGGGCTCTTAATATAAGCCTG
TACTACACGTTCATCCACGTCGAGCTCGTCGGCTCCCAACGCAACCCCTTCTTCTCTCAC
GAGATCAGTGGTGAGGACGACACTGGGGATAGAGACCTAGGGTTCTCCAAGTGGGCCTAG
AAACTCCATGGCAACGTCTCAGGAAAAATGGGCGCATTGAAGTCTTGAAGGACTTTCAGG
AATACTAATTTTGAGAATTCGTGGAAATAAAAATAGGGTTGGCTTTATCAAACTGCACAA
AAAAATCAGCAGCACTTCTCTTTATCATGCAAGGAAAATCAAACTTAGGAGCATCTTCCA
ATTTCGTCAGCAGCTGAGCCGATTGTGATCTCTGATCACTATACAACCATGGAAATAAAT
AATGCAGCTTTGCTCTGCAAATTTTATAC
>Z27kG1_17085
CAGATTTAGATGTTCATATGCAGATTTAGATGTCCAAAAAGAGAACATACCACTTGCAGA
CATTACATGTACAGGGTACAACAGCACATAGCGCCTGATTGGTTGCTCATCTGGGTGGAG
CCTGGTCCAAACCTGGATGCAGGCTGAGACCAGCCTATATGTGTGGATGCAAGTGCCAAG
TTTGCTTGCATGTTTGGTTGGATGTACCAAAGCAGCCATGATTTAATGGGCACATGTTTG
GTTAAACAACACCAAGTCGGCGAATGTTTTTTACAAGAGGTTGCGGAGCGGGCGTTATTT
TTGTGGAATAATGACCATATCGAGAGTCTGATCAAACAGAATAGTAGGGTTATACATCTA
AGTGGCTTTTCCTTGCCATCTGGGATGGCCTATGGTGGTGCAACAACAGTCAAAATCTTC
TATCAACGGCGTCGAAAAACCACTGCTGGAAATAATATTGCTACAATTAATGATGATGAT
ATTGCGGAGGCTCATGCTTGGGATTGGGCTTGGATGTTGATGTGACAGCGGTTACTCCGT
CTGACCCCCCCTCGGACGTGGAAGGCGCTGCTGATACTCCGTCTGAGACCATCTCAAGAT
TTCAGGGGCCATTATTATTAGAGTACAATGGAACAGCGAGGAGGGCTGACGCAGACTCAA
CTGTTCCACTCAGGCATGAGGTGGTAGCCTTTGATGACAGTTCCAGGCAGAATTTTGGGG
ATTCATGTGACTCCTCATTGGATCCATTATCTTCTATGGAATCTAGAAGAAGATCATTCA
TGGCTAAGATAACAATGGCACATTCACAGCTCCTTGCTGCTCCTGTCCTCCCCAAGCGGT
CAAGGGGTGCCACAAAACATGGTACTGCGCTACGACGGAGCCGACGGGTTGCAGGGGCAG
GGGTGGAATTTAACATGCAGGATCTGGAGAACAGAGCCACAAAACAAGTAATGCGGACTC
TGAGAGTCATCACAGAGAATGCAAGCATCAACCAGCAAGCTGTTAAGGATTATGAGAATC
TTTTTCAGCATCCCTTAACTCAAAGTCATGTTGAAGCGTTAGCGGCTCTCTTTGGATGGG
AGACTCCGGGGAATCTCTTCCCGTAGTGTGTTTTTCTTTCTGGGTTGTAATTTATAATTG
TTGTAATGGATCCTAGCAAAATTATATGTTGGAATGTGAGAGGTTTAAATTC
>Z27kG1_19243
CGCTCAGCTCTGGCCAGCGGAGGAGAAGAAGAGAGTCCCCGTGACGACCGTGAGTGACCG
ACCTCTGCCGTGGGGCGCTGGCAGCCATTTGCTTGCTGCCGTCGTTGCGCGATGAGCGCG
GGTGCAGCCCGGTCCGTGCTCGTCGTCGTCTTCTTCGCCCTGCCTCTTCTCGTCTCCATG
ACCCACGGTGAGCTGAGGCGCCCTCCGTTTCGCCTTAAACGCTTCCCTTGTGTCTCTGCA
CCTGATGAAAGAAGCAGTGTTGCCAACCTGCTATGCAGGCGGCCACCAGCAGCCGGCGCA
TGTCGGAGCGGACCCGCGCTCACCACCGATCGATGGCGGCGAGCACGCAGAGCAGCGGCA
GCAGCTTAGCAGGCTGGGCTCCAGGCCGCCGTGCTGCGACCGCAAGTGCGGCGCGTGCGC
GCCGTGCAAGGCCGTGCAGGTGCGCGCCGGCGCCGGCGCCGCGGCGGAGCGCCGCCTCCG
CCCGCGCTGCGCCAACTACGAGCCCGTCGGGTGGAAGTGCAGGTGCGGCGCCGCCGTCTT
CGACCCTTGACGTGGCTAGCTAACTGCCCGCTACGTACGGCTGCCAGCTCCAGCTTCGAC
CAGTCCGTGGCCCTGCTGAATTGTAATCGTCGCATGCACACGCTGGTGACGCTGCTGCCT
GCTGGATGGTAGCGAGCATGTGGGCTTGTTTGCGTCTGCATTAGACTTGTGCTACGCCAC
ACTTGTGTACGTAGACGTAGCCTGCATACTACTCCCACCGCATGTCTATCTGCAACACGA
TTGTGGGTTTGTGACAATGAATTTTGCTTAGATTTT
>Z27kG1_13890
CCCGAGGCCCGGATGGGGGACGAGATGCCTCGTCTCGCCCTATGCTTGCCACTCCCGCCG
GCAACGACACGCGCGAGGAGGATGAGATCACCACCGCGGAGGCTCATGTGGAGAAAGACG
CCGCGCGGATGGACGCTGCCCTCCTCATGCGGACTACGCCCAAGATGGACGAGTTTCACA
CCGGGGGCGATCTGGACTCAAGTGGAAGTGGAAGCGGCATCTCGGGGCCAAGCGCCTCCA
AAAGACAGCTACAAAGAAGGGGATCGTGGCGGCAACGAGTCAGCAGGTCCAGCATCCATG
CTTATCCTTTTCCTTTGTGTTTCTATTTGATCTGTTTTTTTGCCCGCGCCAGCAACAGAG
AAGAATGTGGTCGTGGCTGTAATGGGTCAGCAGCACAAATAGGAAATGTTGCATGTGTTG
CCGACAGAACCATCTCACTCTCTCTTTAGTTTCTGCAATTTTTTGGACGACCGAGAGGTG
CTGCCGTTTATGAGTAACTTTCCAGTGGGAAAACAGTATGCCACAACATCATGGTCAGAG
TTTGGACATTGCATGAAGCACTTGCTGGACAATTGAGAAGAACTCATGCCTACTTGCAGG
AGGGTTGTTGTACACGTGAGTGGAGGTCGAACCCTTCTTGTAGGGCTCTTAATGTATGAA
GTACGCCATGCTAGCTATTGAATCAAGTTCAATGGGATTCGTTAAAATATAAGGAGGGTT
GTTGTACAAGTGAGACAAGGTCAGCCCTTCTTGCAGGGCTCTTAATATAAGCTCAGCCTG
TACTACACGTTCATCCACGTCGAGCTCGTCGGCTCCCAACGCAACCCCTTCTTCTCTCAC
GAGATCAGTGGTGAGGACGACACTGGGGATAGAGACCTAGGGTTCTCCAAGTGGGCCTAG
AAACTCCATGGCAACGTCTCAGGTTTCATGCAGTTCTCTAAATTTATTTTGCTCGATTGT
AAGGGAACTGTGTCCTCTATAAGCTCGCGCTCGTGCTGTACCGGGAGTACCCCTTCTTCC
TGCAAGTCTGGTTCAATTAAAAAATTTTGTTCTGTCGTGTTGTAAAGTACTTGGCGAGCT
ATGATATGTCATTACCTTAGTGAG
>Z27kG1_20761
GCCTCCAACGTCCAACCCCTCTTCCTCTTGTCTCTCGTCTACCTCTCTTCTGCCCCTCTG
CGTCCGTGTCTCCATCGTCGTCGCTGCGTGAGGTTGACGACGACCAGTCACAGGATCTGT
TCGTTCCTCATGCGACCCAGCTAGCTAAAACTGGCATGCATGGACATGCTACGCTGCTGC
GTCAATCCATCTCACCAGGTACGCTGCTGTACATGCTGCTACGAGCCTACGATCGATAGC
AGTCTGTGCCTTCCTTTGCTCGATGCCGATGTTTATCTGCATGTGATCGTATTCGTATGC
ACGGCCCTCCGCCCTCTCAAGCTGAGTGCTTTTTGGTGGGCCCATCGTCCTATATACGCT
CATCAGTTCACTGACGACGATATAACGACTGTTGGGGTTCAGAAACTACATATTGTGGTG
CTCGCCCGATCTCTTTCTTGTATATTCTTCTTATTATTAGTCTCTCTCTCTCTGAAAGAA
CAAGGAACTAGATGTCTTGTTTTGTGCCTCCTACTATACCTTTGCGTGTTTTTCTTGCTT
TTGTCCATGGCTTTTCACCGGTCTGCTGGGTGAAGTAATTTACACGCATGTCTTACGCAC
GCGCTCCTTCAGTTGTCCGCATATCTGATCATAACATCGCTTCATTCATGTGCTGACGAG
ATATTTTTCGCCGCCGAGACTGCAGTGCTAGCTAGCTAGATCTGGCCTGATTCGCCGATC
GAGCGGTGGTGAGACGGAGTGCTTCAGCTCAAAGACTGCTAGTGGTAGGCTGGTAGCTAG
CTGTGTGCCTGTGTGCAGTGTGCACTGCCACTGCATGCGCGGCGCCTTGGACTTAAGACG
GCAGCACACGCACGCGAGGAGGCGTCGGCTGAAGCGAGCGCTCCGGCGGCTCCGCTTCGC
TCATCAGGTTCTTGAGCCCCGGAAACGATGAGCACGACCCGGCCGGAGGACACCCAGCAA
CTGATCAACAGTGCCGCCGCTAGCCCCAACCGCAGCGCACCGTCCGCCGCGCCCAGCGAT
ATGGAGAGGGGCAGCGGAACCGCCGCGTCCTCGTCGCGCGCTTCGACGACGTCTCACTCC
CACCAGAGGGCCACCCACAGGGTGGTGGAGGAGGAGGAGGAGGAGGAGCCTAGTAGCAGC
CGTGGCGGCGGCAGCCTCTGCTCCGGGTACCTGTCGCTCCCGGCTCTGCTGCTCGTCGGC
GTCACCGCGTCGCTGGTGATCCTCCCGCTCGTCCTGCCCCCGCTGCCGCCGCCGCCGTCG
ATGCTGATGCTGGTCCCCGTGGCAATGCTGCTCCTGCTGCTCGTGCTGGCGTTCATGCCC
ACGTCGTCC
>Z27kG1_02807
CAAACAGCAGCTTCTTGCTCCCGAGTCGGCCAGCACGCGCCGCCGGGCCGCATCTCGTCT
CCCTCCTCGAAGCACCTCCTCTCCCTGGCTCCACGACGCGGCGGCCTGCTAGCTCTCTGG
GCGGGCTACTAATTCTCCGGATGGTGTCGACTGCTACTTCTCCGATGCCGCGCGCGCGGC
CCGTGCGGTCCGCTGCGCCTCCGTCGGATGCGCAAGCAGGAGGCGGACGCGCGGCCCGCT
GTGCCTCCTTGCGCCCCCATCGCCCGAGGCAGACCGTCGTGCTCGCCTGCTCCATCCGGT
CCCGTCGTCGAGGAGTCCTCTTCGCCGGCGTCGCGCCCGTCTCTGTGTTTCCCATGTCGT
GGCGGCGTGCTCCTCTGCGCCGGCGCCGCACAACCTCATGTCAGCTTTCGTCGCTGCGAT
GCCCACGGCCGGCGGTGTGCTCCTCCCTACTCCACGCCCACCTTCGCCCGACCTTCAGCT
GCGCGTCGTGATGCAGCGAGACTCGAGCTGCGTGTTCCTGTACGCGTCGATCTGCTGCTT
CCTTCGGCTTCGTCAGGACTCCGGCCTTGTCGAGCTCCTCTCCTCGCGTCGCGCTCCTGC
TCCATCGAACAACAGAGCTGTTCATGCCCCGTCCGCGGCACTATCCGTCTCCGTCAAGCG
GGGACATTAGCAACTTCTGCGGCCTCCTCCCCTCGCGGTGGGGTTTCAGTGAACGACAGT
AGGCTTGTAGGCTCATTGTGTTGTAGGAGCTTTGCTGAAATGACAGAAATTTGCATGTGT
TGTAAGAGCTTCGCGGACTGAATTGATGTGATGCATGTGCTGAAATCAGTGTGTTGTTGC
ATCTTGTTGCTAAAATCTGAAACTGAAACAGATTGAGGTGTTGTTGCTG
>Z27kG1_01612
CTGCAGTGCACGAACAATCGAGCCAGCAACATAAACGATCGAGGCGCGGTGGCCGTAGCA
ACCGCAGCAAGCATGAATAACTCGCGCGCTCTAGTGTTGGTGCTCCTGCTGCTGGCCATC
GCCATGGCGAGCTGCAGGCTCTCGCTCGCCGCCCACGAGAGCAGCACCAGCCTCGCGGAC
ACCCTCGGCCGCGACCTGCGGGGCTCCATCGCCAGGGCCGCCGGCAACCTCTTCAGACCG
GACGGTGGCTGGCGCGCCGCGAACGTCACCGCCGACGCCGAGGCAAAGAACCTGAGGGCC
GTGGCGTCCCGGAGGCGGCGGCCCGCCACCAGGAAGTCCTCCGGCGGCGGCGCGGGCTGC
GTCAGCGCCGCGGCGTGCCGGAAGAGGCGGGTCATCTGCGGCAAGAGGTGCTACGACGGC
GCCTCGTCGCGCGCCGCCGCCAGCCTCAACCACGTCCCGTCGCGGTGCGTCGTCAAGTGC
AGGAAGTGCGTGCCCACCTGCTAGACGCCTAGACCAGAACCAGACCCTCTCTTCGTTCCG
CGATGGGTCATCCACTCGCCTCCTGCTCACAGCGCATGCAGCTCCGGTCCACATTTCTGT
CGTAGGTTCAGTCGTTCAGACGTTCAGTCGAATAAATAAAAGACGCAAAACCTGTTCCGT
GCAGTTGTAGGTACTAGTGACTAGTGAATACTGGATAGTGATTTGGACACTGTATTCCGT
CGTGTGCGTTTTTTGGAATTAGGGTGCTGTTTGATTCACAT
>Z27kG1_07347
CTCCCATGGCGTGCCTCCTCGTGCTCGTCATCGCTGCCACAGTACTAACGGTGCAACACG
AAGCCATAGCCCGATCAGAACATGATTCAGAGACGCAGCTGGTGTCAGTTTTTGTTTGTT
TGTTTGTGCTGAACAATGAGTCGTGTCTCTTGATCCTCAGGGTCCACCGGGAAAACTGAC
GCACGCCGCTCGGACGTCGCCGGCGGAGGCCTTCTGGCATGCGGCCCTCCCCGGCGCTCC
CATGCCCGAGGCCATCCGCGAGCTCTTGCGCCCAGCTGGTGCTGCCGGTGATCATCTAAG
AAACAGAATCATTAATCTATGGCAGACCATTTGTGACGCGAACACCATTGCCACACCACA
CATGCATAAAACTGGAACGCGTGCTGCGTGCAGGGACCAACGCTCCAGACGCCGCTAGGT
CCAGGCACCACGACGCCGATCCGCCGCCGATGAACTTCAAGTACGAAGACTACAGGTCCT
CGCGTCGGAACGAAGCCACCGCCACCTCCGCCGAGGCCCTGGACCGCGCTGGCGGCGCCG
GG
>Z27kG1_14688
TTGCATTTGCATCTGAGTTCCTGATTGTTGTATCCCAGTTTCTTCTGTGAGTGGAATCGC
GAGGAAGAAGGATGTCGTGCTGCGGAGGCAACTGCGGGTGCGGCGCCGGCTGCAAGTGCG
GCAGCGGCTGCGGAGGGTGCAAGATGTACCCGGACATGGCAGAGCAGGTGACCACCACCC
AGACTGTCATCATGGGTGTTGCACCATCCAAGGGCGGGTTCGA
>Z27kG1_04114
CACACACTCGGGTAAAGCTATCTCGAGCTAGCTAGCTGCTGTAAGCCGTTGCCATGGCCA
AAATGGTGTTGCTCTGCGTGCTCGTCTCCTTCCTCCTGATGCCCTTGGCCTCCCTAGCCC
TGACGCAGAAGTCCTGCGGAAGGTCACCTTCTTGGACGACGCGCAGGTGAAGAAGCTCAA
GAGTGTGCTCGGCGGCAGCGGTTAACTTGTTTTTCGAGACAATACAGTGCAGGCTGGGTA
TGCATCGTCGCCGTCGTCGTCTTGGTCCGTCGTCATCGAATGGAACGCGTGTGCTTGCTG
CTGCATGCGTGCGTGCACCTGTCGTCGCGTGTCAAAGTACTCGTGGTCTATTTCATCTTA
CCCTTATTTATTCATCTACTTTTCATTCAGGGATGTATTCAGTTTCCATATTGCATTTTG
TTGCAATGAAAGAGTAACATGTGCATCTGATTGGTTC
>Z27kG1_11238
TTCCAATCTCCCTCCCGATCCGCCCATCCGCCGACGCCAGCCATCCATGGACCGACGCCT
CCGCTCCCCGGCGCGCCGTCCCGAGCGCCAGCAGCTCGCGGGCAGCGGCAGCCCGCACCG
CTTCCTCCGCCCGGGCGCGCTCGCGCGGCTCCGCGACTCCAGGGTCCTGGCCCGCTCCCT
CCGCTGTGCCGCGCGGGCGTGGGCGCCGCCCTCCTCGCCTCCTCGCTCGCCCGCGCCGCC
CGCCGCCTGGGACGGCGTGCCATGCTTCCTCGGGCCCGCCTCCGCCACGAGGGGGATGCG
GTACCCGTTGCGGAAGAAGCTGGCCGCCGCCCGAGCCGTGGTGCTCCTGTCCCCACCGCT
GGATGTCGTGGAGGCGTTCATGGACGCGTTCGCGCCAGCGGCGTCGCCGGACGTGGTCGC
TGCGCACTGAGCGAGTGAGCGGTAGCTTTTGCGCTCGGTGCTCGTCGACATTCTTGGCAT
TATTGCCAAGTTATTAGATACATATATGGTATATTATATATAGTGTGCAGACGGATCCGG
TTATGTTTCTGCTAGCTTCTTGTATGGATCTAGAATTCGTATAAATCTAACTATCTAAGA
ACTGTTGTTCCCAGTGCGTACAGATTTCGTTTGTGCTCCGATTTTTATTCT
>Z27kG1_12308
GCCGGACGCGTTCATCTCCGGCGCGGTGTCAGCGCTCGTCGTCACGCCGGAGCCGGACGC
GTTCATCTCCACCGCCTCTTTCGCGCCCGGCGTGACGACGAGCGCCGACCGCGCGCTAGA
GCTAGACGCGCTCACCTCCGCCTCCTCTTCTGCACCCGGCGCAGACCCAGACATCTCCAG
CATTATAGACGACTTGGAGACCTTGTTCGTTGCAGGATCGGGCATGCAAGCGATCGGCGA
CAGAGGCGTGCACCCCGTCGACGACTTCTATCCGGACCTATTCCAGGCGTGGCGAGAGGA
TGTCGCGTCGCGGGCGTGGCGAGAGGATGTCGCCCCGCGGGCTGGGCGAGAGCATTTCGC
GTCGCGGGCGTGGCCACAGGATGTCGCGCCGCGGACGTTCGGCTACTACGACATACCTGC
CGCCGACATCCCGCTCTGTTCGGAGTGCCGCATCCGATCCGCACAGATCGAGGCTAGACA
TTACGACCATTTGGACATCTGCGCCCGGTGCTACGCCAAAAAGTTCGTCTGCCCGATATG
TGGCTATGATTTGGGAGTGCCGCCTTCGACCGGCACACATCGAGGCTAGACCTTACAGCC
GTTTGGTTCGTCTGCCCGCTGCTTATTACCTGGCTACTGTAGCGTTCAGATACGCATCCA
TTCTTGCTGGTAGCATATTTGCGAATTGCAAACGATGCTCTGTTCTGTGAATTGAATTCT
TGCTGGT
>Z27kG1_11698
CAATGCCATATCAAACCTCGATGGCATCGACTTGGATGGTAGACAGATCCGAGTCACGGC
TGCGGAGTCAAAGCCGAGACGTCAATTTTGAGATTATTTTCTTATGGGGGTTTAGAGGCT
GATAGTGTGTTTCAAAACTTTTAGTTTGTAGTGTCTATTCTTTCCTCCATATGAGTACCA
AGAAGATGATAATGAGAGACTGGCTGTGAAATGGCTGTATACAGGAAGACTTTTCCCCGC
TGGAAAGATGCATTTATTTGTTTCAGCTGTACCACAAAATTGGCAGTTCAAATTTCCCTT
CCATCTACTCACTTTATTTTAAATTATAAGAGAATTTAGCTTTTCTAAATACTAGCTTTT
GCTATGTGTACGCCATATGTAGATGTATAGGAAAAACAATGTTTCTGAGATATTTAAGAA
GGACAACAACTAATATGCCAGCAATC
>Z27kG1_02681
CACGTCTCTCTCTCCCCAAGCCGCTCCTCACCAAGCCCATCTCAGCCGCTCCCTCCAGCC
CTCACCTCGCCGGCCCTAGCTGCTGGTCGCCGTCGACCGCGAGCTCTCCAACGCAGGCGG
CTCGCTGCGCCTTCCCCTCGCCGGTCATCCCTGCTCCCTCGGCTTCCAAACCATGGCCGC
CTCTCCTCCATCTCCTCCCTCCCCAGCGCCTCCCTCTCTGCTCCTGCACTCGGAGCCCAG
TACTCCAGCTCGCCAACGCTCCCTCCCTGCTCACCGGCCACCAGGAAGGTCCGAGCTCGC
CCATCCTCTGCTCGGTTTCAACTTCGGTCGTGCCTGCAGACCGCTCCCTTGCTCCTGCAG
CTCGCCCCATCCCCTGACTTGTCGTGTCTTGGGCCGTCACGGCACTCTCATCTTGCGTCG
TCGCCTTATTGCTGTTCTGGTGAGGCCATGTCGTTCTTGTCCTACTCATTTCCCTACCGG
CATCAAATCCTTACTGTTGTTTATACGTATGTTTTTGTGTGAGTTGGGAGGTGGAGAAGA
AAGGAACTCTAGTGCATCACACACCTTGTGCTTGACGAAATGTTTGAATCAGAATTTATC
ATCGCATCCGCAATTTGGTTTAATCATGCACTACGGCATGATTAATGGAGTTACTGAAGA
AGGGCACCCAATTCAATTGCCCCCGGTTGCTGATCGGACATTTCATTTGCTCAAACAGAA
GTTGGTCCAAGCTCCTGTTCTAGGTCTTCCTAACGACTTCAGCAAGGGTTTCGTGCTAGA
AACAGCTGTCTTCATGCAATCGAAGAATCTCGTGGCTTATTTGAATAAGCACCTTTGTCC
AAGAAACCAAGCTTCATCGAGGAGTGTTTGGCAATCTTTATGGCAATTATTGACGAATGG
CGGCCATACTTGCAGCACCGTCAAATCGTGATTGTACTCCATCTTACTGAGCAGAGGGTG
ACCTTACGTTTGTAGCATAAAGTCCTGCTCAAGCTCATTGACTTGCATTATCAAATTCGC
ACAAACAGGCAACGGCTGTACCGAGCGACTGATTTGGCACATATATATATAAGCCGAGAC
AGTGGGAGAGGAGAGCTGGACAACAGGCAACGAATTGTAATTGAATCTTCTGAATACTAA
AGGAAAGCGGTCACATCCCATT
>Z27kG1_13732
CGACCAATTTGCCTCCGTCCAGGCTTCGACCGAGCTCGTGAACCTCCTCCTGGGCGACCA
TCGCATTGAATGTGACGCTCGTGAACCTCCTCCCGAGTTCGTGAACCTCCTCTCACACGC
CAATCCCCTTACTCTGTTGTGCCTCCGCCCCCTCCCAGCATCTAGCGCGCACTGCCATCC
TCTGCGCCCCATCGTCTACCGTGAGGCATCCATCCCTCCTTCTCCCACACACTCGGATCC
TCCGAACACGCCACCAAGCTCAACGCGATGGCCGCACCCCGCCTCCCTGCCCCACCGCCG
GCGAGGTGCACCGTCGCCACCAGAGGACGAGCACGAGCAACAGAAGACCTTGAGGAGAAG
CCCACCATCGAGGATATGTCCGTCTTCTCCGCTGCCACTGTGCCGCCTCGCCCAGCCACG
CAGATACGTGGATTTGATCCACCACCAGCTCGAGTTTTTGCTTGGCATTGCCCTGGAGTT
GGATGCATTCAAGTATTGTAAGATCCTTCTTTTTTGGTTATTTCCTTGCATAAATATCAT
TTTGCGATGATGTTTTGTTAAAATACTACTGATTGCCATTACACCGATAAGCCCAACTAG
GGGATGACTTGATAACCTTGCTTACCAATATTGTTATTATTTGATTAGTGCAAATAGTTG
CTTCATATGGAGGATGCACAGGTGCAAACAATCTTGATAAGAATGGTAAACTAGACTGGT
ATGCCAGACATGTCTACTATTTTTCACATGTTTTTAGTCACCTGTTTGAGTGATGGTGAA
CCTTACAATGACACCTGACAGAACTATCTCAATCCCGCGTTTATTTTAGAGGAGATTTCG
AGTGGGTGAGCGCGGCAACGACATGTTGACAGGAGACGGCGGGAAGCGCTCGACAAGCTA
ATTAACTTGAAAGGAGAGGATCACGGTCAAGTCAGTCGGGATTAAGAAAGAGTTCGATGC
TGATAGGGTCTTTGGGCAGGAGTATGCACAAGGTAGCCTCAGTGATAACTTCTTTGCGAT
CATTGTGCCGACTGAGTACGATTGTTTAACGGCCAGCACTAGGAAGAAGGAAATTGTTGA
TGTCATAGTTAAGGCTTTCAAGAGCACATGAGTATGAACCTGAGGTGGCTTGCTGGCGTA
CATGGAGTGGTGACAGATTGCATGCTGGTAGTTGATGAAACTGGTGGGATATTTGAGAAA
GGTGGAATTTAGATCTACTGTAAGCAGTGGGAAAAGTAGGCTATTTCCTGTAGAGGTTCT
ATTTAATAATGAAAATGGAATAGGCATTGAAAAAACAAGAGATGAAGCTCAAGCTCAAGA
TGCTGAGAAAACTCTCCAAAATTTAAAGAGTGAGTACATATCCTCTACATCATGTGTACA
CCATGCTTTGTGATGTGCTTAAAAAAGCTTTAATAGATGTTTTTAGTTTC
>Z27kG1_04495
TTGTTTTGATCCAAGCATCTGGGATACTGTTCATAAGGACAACTTTGTTCTCCATTACGA
AGCAGTGGAGAAGAGACCTGTCCTTCCTTCTGCTGGCCAAAATATTAGGCGAGAACTATA
AGGTAGCATGCTTCTATCATATATAAAAGGAATGTATAGTTATGTGTACGTTTGACTAAT
TGACTTCCTTCCCTGATGCACACATATTTGCCCTTGCTGCTTGCCCTAGGTTCTCCTGCA
TTTGAAGTTAATTTGGTTTGATCAGTAGCTGTTGTCATGGATGGGCTGAGTTCATACAAA
ATGATTCTATAAGAACTTATGACCCCCAGGTGGCAGTTGTAGAAATGTAGCTGAGATTTA
GATTTTCTTCATAATTTGTTGGCATTATTTAGTAGGGCCATTGTTGTACCAATGTTGTGA
CTTGATTTGTTGTTGTTGTTGTTGTGACGCAGTCACCGTGATGATAATAAATGTTTTGAC
CGTTATGAGTCAGCATG
>Z27kG1_13264
CCCCTCTGCAGCTCTGCTCTGTTTGCTTACTCTTCCCTTCCATGGCGGCATACGCCGGAA
CCCTAGTTCCACCCTTCCTCACCGTCCGCCTCGCGGTCTCCCACCTCAGATCCATTACCC
CGGGGTCCTACTCCCTGAGCCACTGTCTCCCCCGCCTCGCGGTCGCCCGTGCGGCCTCCC
GCGGAAACGGAGACGGCGACGGCGGGCCTCCAGCGGAGGGGGAGAAGGAGCGCCGGCGCT
CGTCACTCCCAGCGCTGTCGGAGATCCGGTGGGGGGAGCTGCTATCCCCGGACCCCACCA
ACGCCGTGGCTGTGGTGCTCACGGGCGCGCTCGTATGGGCTGGCGCCTCACTGCTGCTGC
AGCTCGCGCTCATCTCCGCGGCAATCTTTGCCGCCGCTGTCAAGTACTCGTTTGTCGCCG
CGCTCCTGTTATTCGTCCTTATCGCGCTGCTGTGATCGATCCGCCTTAAGGAAAAAAGCT
GTAAATTCGCACGAAGCATTCGGATGGAAGATCAGGTAGAGGAAAAAACAGAGGATTTCA
AATGTTTCCATTTTTGTATGGAGCAGTAGAAAATATTTGTCTGCCAGTGCCAACTGCCAA
GTGCTTAAAATTTTTCTGCACACTGAGATATTTGGATTGCAAATTAGTCTCAGCAAACAG
GGGATACCTAAGAAGAACAACCAGAATAAAGTGCTGTTCAATTCAAATGTTTATTCAATA
TACAAACGTGCTATCTGAAACCAGAATGATGAAAATATCAATACATGGGTGTCTTACAGA
CAAACACACCAAATAACATCAACACCAGTTATTCCAGAATGACTATATTGTAGATTAGAA
ACTCTCATTTGTGTTGTAATGCATCAAATATGAAGACCTAGAAAAGACCAACGACAACGA
CGATGAAGCTTTTTCTGGTATCAACCTAGCCAATGGAGATGAAACCAGAAAAGACCAATC
TGTTGTTTATAAATTCATTGTGCTCATTTTCCTGGCAGTAAAAAATGAGCTTGTCAGTTA
CCTGTACCATTAGCATCTTCTACTTTTCTAATGAAAGTATGACCTTTATTTGCAATCAAA
TGGAGAGTGTGATCTGCCCCTTGTAAAATTTGCAATCAATGAAGAGTATGATCTGCCCCT
TATAAATGTGGAGTTTGTTTTGGTAGGTACTACCTTTTGAAGTTGGGTGGTTTTCAATAA
AGCCTGAATTTAGGATTCAGTTTTGTAATTTATATCTTCCTCCTTATTGCAGGTTTAAAA
TTTTAATTTGTAGTTCATGATAGCTATGCATGGACACAATAATATGTAAGACTAAGTAAT
GACCATTTGCCAAGGGAATACTGCAAACTGTCTATCTAAGTATCTATTGTTACCTTC
>Z27kG1_21789
CGGCCGCAGGGCTGGCGGGTAGAAGTAGAATCGATGGCCAGGTCCCGCCAACCACCGTCC
TGCTTCTTCCGATCCCATTCGATTCCAGAGTTCAACATCCATCCTTTTCATTCGTACGCC
GTCGTGGTCGTGGTCGCCACCCACGACTCTTCCACCTCCGGCCTCTCTGCCCAATTCAAT
CTCGGGCTCCGACCACAGGGAAAGATCAATCGAAAGCGGAGCCGTGTTGAGAGCAACCGA
GGAACCAGGCGCCCGGGCGGTGATGGAGAACGGCAACAACGGCGGCAATCCGCCGCACTA
CCCGCCGTACCAATACCCGTATCCGCAGGCGCAGGCGCAACTGTATCCTTACGGGTACCA
GTACCCGCCTGCGCCGCCGTCGCCGTCGCCGTCTGCCGCGCCGGCGGGGCCATACCTCTC
TCCGTCTCCATCCTTCCCGAGCTATGCCCCCGCCCCGCATCCGCCGCAGCAGTTTCACTC
CGGCCCGCTCCAGGCGTACCCGCCCCCGCCGCAGTACCACGCCTACCCGCCGCCGCCGCA
TCCATCGCCTTACGGCCACGGGTACGACCCCTACCCATCCCCGTATTTCTCCTACCCGAG
CACCAACCCTAGCCCCAGCCCCAGCCCGGGGCTCTCGCCCAGCTCCAGCTTCCACCACCA
GCACGCCTCCGCGCCCGAACCCCCGTCGCCCGCGCCCTCCGCACCCTCCGCGCCGTCCTA
TCCCATCGAGGATGTCCTTGCCAGCATGCGCCTCTCCGGCCGTCACGATTACGCGTCGTC
GCCCTCAGTGACCCCGCCCTCGACCCCCTTCTTGGGCGATGGGAGCAGCCACGGCGGCGG
GATGCAGCTGGTGCCCTATGGCACGGCCGCCGGAGGGTCGCAGCACGGAGGCGGGATGCA
GGTGGTGCCCTATGGT
>Z27kG1_11947
AAAGCAGCTCACTTGAGTTCAATTCAGCCATGAGGAGCCAGGTCGCAGCAGTAGCCATGT
TTTTGCTCCTCCTGGCCTTGGGTGCTGAGGCCGACCTCTGCGTCACGCGTAGCAGGACCT
TCAAAGGGTGGTGCCACCAGAGCGAGAACTGCATCACCGTCTGCAAGAGCGAGGGCAATA
CCGGCGGGTTCTGCAAGCTCGGGGCTTGCATGTGCACCAAAGAGTGTGTCCGAAGTACTG
ACGCTGCTGGTGCTAATAAAGCCCCACAGCACCATTTGAGTTGATGAGTAGTAATGAAGA
ACGCTTTTGTTATGCCAGCGCAAGCTCTAGAATTCGAGGCCGAGATGACCAAAAATAAAT
GATTTTGTTACTCT
>Z27kG1_07006
CGGGGCTCCGCGGGCGTGCTAAGGTTTCGCGAGCATGGCGGTGGCCGGCGAGCAGGTGAG
GGCTCCCGCCTCTAATTCCCTCCCGAGCTCCTCGAGCGGCCAAGCGTCTGTGTGTGGCCG
TGTGGGCGAACCACATGCGCCAGCCACCGTGCGCCCTGGGTGAGCACGTGAGGCCAGAGG
AGAAGCGCATGTACAAGCAGCTGCGCCAGTTTAGCGCGAGACTGCAGGGTAGTAGGCAAG
CCGCGAGCGTGTGACTGCAGCTGCTAGCCAAGTGAGCGTGCCACTACAGGACAGCAAACA
ACGACGACAGCAAGCAAGGATCATGTCCAGACTCACACTGGGCTCGTTGCTCGGCCTTGT
TGAGCTAGAGATCCTCCAACACAGCGGCACCGACACCAAGGCTCAGGCTAGTACGATCTG
AATCCCTATCCATTCCCTGTTGTTACCTCGTTGTGCTCGATCTGGTTACTGTCCTATGTG
CGGGTTTGTTATATTGGTAGTAGGGATCACATTGGTGTGGCTGGTTACATGAAGGAATGG
AGATGAGAACGTCATATACTCTATCGTATTCTCAAGTACCTCTGTAATTTTGAACATTAG
AGCGTCTTTGGTGTATGGTGGTGAATTTTTTTCTCGCTCGTATCGGAAGTCTGCTAGATT
TTGTAAGTGGCAATAATGATAGTGAGGATAAAATGTGATGGTAACACTAACATTGACATA
TTTTTTACATGCAGAAGTGTTTGAAAAGGAAAGAGAACAAACAAAAATGGGTATAGTCAG
GAATAAGGAAAAGCATTGTGGATGGGATTCATTCTTTTCTATGGTTCACCTCGTTCTGGT
GATATATGAAATGGTACATCAGATAAGTGGGAAGAGGAAGTATAATGCAATGGATAATCA
TAAAAAGTGATCACTCTGGAGTATCCTGTATCTACCATTTTTATTTACTAGGGTAGAATG
CACTTTCAGTTTTGTCTTACCTAGTAATCTTTACAGCGTGAAAGGATCTCTAGCTAGTTG
ATTAGCTGGTCTAAGTAGCACTCCTTAGGTTTTTAGTTTGACTCCCCGTATAAAAAATTT
AGGCTGGGTTAAAAAATCTCCTGATTTGTCCCATGACAAACCATTGTTCTAAGCCTCGAC
CCCGGTAATGTCTTGGTCATTCTCAAATGGGCTACGATGTCGCTGCTACGCCAAAGCATA
GGTCTAAGACTCGACCCTGGTGCGGTATTTTAGCATCCCCTTTTTAGTTTCAATAGTGTA
TTGTTGTTGTCCCTCAAGTGTTGTTTATTATTTACTTTGTTTGTTGCAGCTGTCGGCCTT
CCAGTTGTTCAAAAGCAACACCAGCTTCATGTCACCCTATTGTTGTGTAATGTTGCTGCC
ATGGAGGCACTTCCTATATTTTTGATAGAATGTTTCATCATGTTCTTTTTGTATTATTGT
CAGCGACATTTGTTCTTGCCTTTGGAGAGGGATCATGTCTAGGCTCACAACGGGGCTCAT
GTTGCTCGGCCTCGTCGAGCTGGAGATCCTCAAATGTAGCAGCAAAAGCATCTCAGGAGA
CCATTAATAGTATGAAGAGATCGATCGAAGAAAATAACCTCCTTCATCAACTATTAAGCT
TCAATCGAGGCCAAGTGCCTCCATCTTAAGTCTAACTAACCACTATAGGGCCTACAACCT
TATAGCTGTTATAGTAGCTTGTTACAGTAGCTCTAGATTTGAAGTTATATGATTATTTCA
ATTATGCTTAATGTATAATACTTTGAGTTGAAGTTATAGGATTTGATTTGGATTTTAAGT
TAAAGAATTTGCAGAT
>Z27kG1_11580
CACACCCACGCCGTCGGATCCTCCTGCCCTCCCCACGTCCACCTCTCTCCGCCGAAGAAT
CGGCGGCGGCGGCGGCGGCGGCGAGCGCCTTCCCTTGTCAAAATCCACCCGGCGGCAGAG
CAGAGCCTCGTTGCTGAGGAGGGGAGATGGCAGGCATGACCGATATGCCGATGAGGCCGG
CGCGGCCGGGCCCGCCGATGCAGCACCGGGGCCCTCCGCCGATGGCGCGCCTCCGCCCCG
AACCAATCGACCGCGAGAAGACCTGCCCTCTGCTGCTCAGGGTTTTCACAAGGGTAAGCA
TGCTTATGTCTTCTTGTTTCTGTCCCAACGAATTTATTTATTGGTTACCCTGTGCTGATT
AGCACTTTACTCCAGTTTGTTGAGTGAGATTTAAGAGTCTGCAGTATACTTGATTCACTT
ATTTGCATTGCTACTGCAACTTTTTATTTGTTAGTCAATTTTGTTGTACCTATTGTACAT
GGTGGAATCCGCAGAAAGCTTTTCATCATCAAACTATGCCTTTTTTTAAAAGGCAATTTA
CTAACAGTTTACCTACACTTGGAATTTATTTAGAAGTCTACGCTTTAAGATGATTGCGTA
GCTAACAGTATAATTATTTGAGTGTGAAACAAATGATTAAATAGTGAAGTTTTAGTTAAA
CACAAGCCTTGGTTAATTAGTTTCATAAAGGGGAAGCAACTTAATCCGGTTTCCGGTCTA
CTTGTTCTGGAATGATTCTGGCAAAAGGTGATCTGCTTAAATGAAGGTAAGAAACAGTTT
ATTATGTTGAAAGGCCTGCATTTCATATTTAATTGTTTTTAGAGTTGAGTGCATTTTAAC
ATGGCTTAGCCGTCCACTAAAGGAGTTCTTTTGGTGTTCTATGAGCACATTTACTTGAG
>Z27kG1_12010
GTTCGAAGACGGTGCTCTCGTGAGTCAGACTTTGACAGTGACGAGAAAGTCCAATCCCTG
GCTAAGCAGTTCAACTACCGAATGGGTGGTGAGAATCGAAGAGAGATGCTTTATAGCATA
GAATACAATCCTGTGTACTGAAGCGGCAGTTTCTACTGAGTTTGCTGGTCGTTGGGAGAG
CACGGACATTGTAGCTTGTAAATTACTTGAACGCACCAGGATTCTTAAGCAATATTCAGT
TTCTCAATCATTATTTTTGCTCGCAGGGTTGATGTTAGGACTTGCTAATAAGCTGCATAC
TATTTGTTTGCTTGAGAATCCGAAAATGTCAGTTCTTTTTCATAAATTGTAGCATCTGCG
TGGCCCCACTTCTTACGTGACTCCTAGGTGTTTTCGGCTTTGTTTACACTTGTAACTAAC
GAAGAAGTCCTGGGATGACTGGGTCGCAGCTTCTTCAAAAGATGCTATTCTTATTATGGA
AATTTAATGGAGACTGACAATTTAAAGTC
>Z27kG1_02363
CGCATGCTGCTCATGTACCAGTACGGGGCTCGGTCCGTGAAGTGCGCGGTCTGCAGTTTT
GTGACATCGGTTGGAGTAAGTACTCAAAGCATCCTTTTTCAGAAAAGGATGCAATTAACA
AATAATGTTTTTTGTTGTAGAAGACTACCATTGTTTCGCTGCTATTCTTACTGTAAAACA
ACTTGTGTTTCTCATGAGAAACAGAGAACTAACCGCCAAGTTTCACTCTACTCAGACCTC
ACCTGGTGCAGAGCAGAAGCCCAGCAGCTGAGCTGATAGTGTCCCTGAAAGTGCTGTGAG
ACCACCTATGAAAAGGATGCTTTGAGTGCACATGTATAGAGTTCTTCCCTGAAGCGATTC
TTTCACTTTCTTTTCTTTTGTTTTCTTTTGTTTTCTTTTCTTTTTTGGTTCCTCCTCACC
ATCTCCACCCCACCCGTCCACTTCTGCGTTCCTTCGATGGATCTCGCGAGCCCGCGGAAT
AAATGAGAGTTTTGGATATATAGCTAGGGCTTAACCTCGTCGACTTGTCTGTAAAATCGA
ATGAGACATATATATAAACCTATGTTGTTTTC
>Z27kG1_03045
GTGCTTCCTAAACTTGTTGGCTGCCTGCAGCTTGCTTGCTTGCTTGCTGCGGCTTCAATC
AGGGTCTTGAAATAGGGGTGCTGCTCAGGCCCATCCCATGGAGTGGTCCATGTCCAGGGG
GAGGCCGAGATGGAGGCGGTGTGGCAGATCCATGCTAAAGCTGGCGGGGCTGTGCCTCGC
CGTCGCCGTCTGCCTCTGCCTCTGCCTCTACCTCTGCGGCGTTCGGCCTTGGGCCTGCAG
TGGCTGTACTGTGCTGCTCCGTTCAGGTAAACGAACGAAAGATGTCCTCACTACTATGCA
GATGCTTGCTTGCCGCGTTTCGGCAACTCTTTCGTGTGCTTCTCTCTCTGGTGACCTGCT
CTGCATAGTCATTGGTGTGAGTGACGCCTTTCTCGTCCACGGTTCATGTTTGCCAAGGTT
CATTCACGTACTAGTTGCTTCGTCATGCTGTGTTCTTTGTTCTTTATACATGCGCGCAGC
TGCCTGCACTCGTCTTCGTCTAGCACCGGATTGGTCTTCGCTTCACTGCATTTACTAGTT
GTAACTTCATTGTCCTCTTTTTTTTTCTTTCTTGCTTGATTTGCTCTTCAGAGTCCTGGA
GACGAGGACGGGCGGCAGCACCTTGCGGCAATCAGGGGTGCTACACGGGTGGGCAATGGC
GGCGGCTGCTGGCGGATGGTCCGGGGTCATACCCGCCACGGTGCACGTCCAAGTGCGGCG
ACTGCAGCCCCTGCTACCCGGTGCACGTGGCCGTGCCGCCGGGCGTGCCCGTCACTACCG
AGTACTACCCGGAGGCGTGGAGGTGCAAGTGCGGCAACCGCCTCTACATGCCATGAGCGC
AGTCCGAGCAAGCAGGCAGGCAGCCAGCCAGCCAGCCAGCGAAGGATCGAGAGCGCCGGC
CGAGGCGCGCTGGGCCTACGCTCCATTATTGCACCGGGCGGGGTGGCTCTCGCGGTCTCG
CCTGCGCTGCGCTGCGCGCGCGCGCGCGGTGTCGTGGTCCTCTCGCCGCGCGCATGGGCG
GGATCTGCGCTCTGCAGCGGCGCGTGCTGGCCGTGGCCAGTGGCGGCCTACCACTCTGAC
CGGCTGCCGGCTGGGTCCGCTGCCTGGGGATGCTGAGACTGTGCATGGCTTTTTCCGTGC
CGCGCGCTGGAATTCGCACGGCCCTACCACGAGCGCGTGGAGGCTTGGAGCGGAGCGGAG
GCATGGCGGGCGTACGGCGCGTCAGCGCGTGCTGGATCGATGAAGGATGAGAGCTGAGAG
GAGCTGTCGCGGCCCACTCCTACACGTGTCCGTATAATCTGTTCAATCTTCCAAGTGTTG
ATACTCGATCTTTTCGCATCTGAGAATCTTGTTACACAATTTTCTGGTAACC
>Z27kG1_19143
CCCATCTCAATTCTCCCACCCGGCCGCCGGCACCACACGCGCGCTCCGGGAGCCACAACG
ACCGATGGCGAGGGCGCGCCTCCCTCTCCTCCTCCTCCTCCTCGTGGCGTTCCTCGCCGG
CACAGGCTCCACGGCGGCCCGACACGCCGCGCCCGCACCCGCGTCCGCGCCCCGGGCGTC
GCCGTCCATCTCCGCGGCGCCCGAGTACGGGGCGCCGCTCCCGCGCCTCCCGAACCAGCA
CCAGCGCCCCTCCGCGCTTGCGCCGTCGCAGGCGCTGGCGCCGGACATAATGCCCGTGCT
GCCGTCTCCGGCCGAGGACGGCGCCGCGCCGCCGCCCGACGCGGACGAGCCCACCATCCC
GTCCAGCCCCAGCCCGCCCAACCCGGACGCGCTGGAGCCCGCGTGGGCGCTGGCGCCGTT
CGGCTCCGCGCCCGCCGTCGCCGCGCAGTCCCCCGCCGCCGCGCCGGCCCCGGCGTCGGC
GCTCGTGCTGCTGGCCGTGCCGTGGCTGCTGCTGGTGGTGGTGGTGTAGCGGTTCGGTCT
AGCGGCGTGCGCGACCTGCCTGCCGTGGACCACGCCGGCCTCTCCACACAGCTGCTGCTC
CTCGTGGATCATGTCATGTGCATGTCTCGGCGGCAGGCGTGCAGGGTGCACGGAAAAAGG
TGGTCCTCGCGGGTTGGTCGGCCTCGGCCGGGCTGGCTGGCTCTGCAGCTCGCCTTGCCG
CCACTACTCTCTGCGTCCTCGTGAAGAACTGCTGCTTCTGCTGCTACATCTCATCAGCTT
TTACTTCTCTATATCTCCTGTAAATCTTAGCTTACTTTTCGGGTGGGGTTACGGCCGGCG
ATTTCGCTATAGACTTTTTTTGTTTTGTTT
>Z27kG1_05529
GGAAATTTTCGATTCCCCCTAGCCGCGACCTTCCCTCTCCCTGTCTCCTTTTCCCTCACG
GCAGCACTGCAGCAGCAGCCAGCATAGTTCTTCCTCCTCCCTGCTTCTTCCCTCTGCCAT
GGATGCGAGCTCCAAGCTCCTGCTCATCCAGCCCCCCTTCTCCATCTCACCATGGACGCC
ACCATAGCAGCAGGGTAGGCCGATGTCCTCCCCTGGTTTATGCGCTGGACATCTCCTTCC
TCCCACTTCATGCCGGCCCTGCTCCTCTCCACAGAGCCGAGTTCGACGTCCCTGCCATGG
TGGGCGCTCGGCGCCCGAGCTCCATTCCTCCATGCCAGCCGACGCCTCTAGCAGGACGCG
CGCTCAGCCGCGCCAGGGCCGCTCTCCCCATGTTCCCCTCAAATCCGAGCTTCCCTGGCG
TCCTTGCCCTGCATGAACTCCCCATGGGCGCTGGAGGCGCCCAGCACCGCGCAGGTGTGC
GGCAAGGCTTGACCGACGCCCTTCCCTGGTCGGCTTTGAGCATTGGGTCGAGCCCCTCTT
TTTGCCATGGCACTAGGCCCCTGCTCCTCCTCTCTTCCCCACCAAAATAGCAAGCCTCCG
CCATGCCCAAGTGTTCTCTCGAGCTCGCCGTCGGGACTCCCAAGTCGCTGCACGCCTCTG
CCCAGGCTCCAAATCCATGGCCGGAATCCTCACTGGAAGTGACGCTAGCCGCGAGCCTCA
CTGCTCCTTGTCCATAGTTGTTGTTGTCCATCGCCTTGAAGTTCCTCCGTCGTCGTGTCG
CTTCTTCGCCTCTCCTCCGTAGCACGCCCTCCCCGGCAGCTCACCATCGATCCCCATTTC
GGACTGTTGTTGCCATGTAAATGGGGTGTTCGACGAAATGCTAAGTAGGGCAGCGAGTCG
TGGAGAGCATCATCGATCTTGCTGTGCTCGTCATTTTCTCATGCAGCCCCGCCGCCCATG
CAACTCCAGCACGTCGATGCCGTCTCCCAGCTCGTCCCTACCGTGCCCATCGCTGTCCCA
TGCCTCGCTGTGCTGCACTAGCTGCAGCAGCACACTGCCCCTATGTCTTACCCTTGTAGC
ACTTGCGTGCTGTTCGACAAAATGCCCAGCAGCAACATCCCCAATGTGTAGTGTCGTCGC
TTTTTGGTGCCCTGCTCCATTCCTGCCCGTCGACGCCATCCTGTTGTTGCCACACAAAAC
AGCAGCCGCAGTAGCTCCTCCATGGCGCGTGCTCCACCTTGTTGCATCGTGGTGCCCGTC
ATGCTCCTCCGGCTTTGCTCCGCTCTCCGGTACACGTTGGCGCGTTCATCTCCACGCCAT
GTGTGCAGCGGCACCGACCGGGTTTGTTTATGGTAAGCCGATTTGTTGTTTCGGGTAGTG
TTCGATTAACGGATAAAATATATTTTGGTAATTACAATGATTCTTTATGTGTTGCACAAA
TGCGTCGTGGTAATATTAAATCGTGGTTAAACGCCTTGTT
>Z27kG1_16201
CCCACCACATCTTCCATCTTCGGTTCCTTGCTCTGCACCGCCTCCTGCTCATCCATCTCC
CATGGTGCCCAGCCGAGCAGCCCGTGGAGGCTTCCTCCCACGCCCAGCCCTCTCTACTGA
TGGCCGCCGTCCCTGCTCCAGTTCTTGGCCAGGTTTGCACCAGCAGGTCGCCTAGGTCCG
CCCGTCTTCGCCAAGCTGACGCCCCTGCCTCTTTTTCCTTGGGCCGCGCCCGGTGCTCCT
CCACCAAGCCTGGCCGGCGTGCTCTCCTGGCCGTGGTCGGATCTATCTTCCTGCTTCCCC
TCCGGTACGTTCTCGCTTTCAGCTCGTCGCGCTGCCCTGGCCTCCATCCGAGCTCTCCCA
GGTCGGATGGGGATCCCCTGCGAGCTCCCCTCGACAACCGTCGCTGCCTCCCTCGTCGTG
GACTCCGAACGTCGACCTCATCCCAACCTGCAGCCTCGTCGAATCTTCGTCCTCGTTGGT
TGTCGATCTCCCTCAGCTGCTCGGCTCTAATTCTGCCGATGCGTCGCCTCCATGGTTGCG
GACATCGTACGGTGCTGGCCTCCGTGTGCGCCATGTCTTCTCTAGCTCCGTGAGGACGAG
CATCATGCCCGTGGTCTACATGGTCGAGGCCCGTCATCATTCCGGTGTTTTGGGCAGCTC
TGACCATTGTCGTCGTCCGCGCTGCTGTTGTAGACGTCGAGCCTTGTGCACCACTTGTTC
GACAAAATGCCCAAGCCAAGTGGACATCACACACAACTTGAGTTCGGTTAGTCCTGGTCA
GTGTATAGTTTAATCTTCTCGAAATTATTTAATACCAAGCTTATATGTGGTGACCTCTAA
CTCCTCAATTTCACTAATTCTTAGTACAAGCAGATCCCTACTAATATCATTTTGTTGTTA
ATATTTTGTGTGTACGCGTGTGATTTTTGCGGAGGAGAAACACCTGAGGCAGTTGGGTGG
AAAAGAATAAAGGAAGCTCTCGCGCATCACACACCTAGCGCTCAACGGAAAGATTGAGTC
GGAATCGTCGCCGTTTCCGTTGTTGGGTTTAGTATGGTGAACTCTTTCGCCATCCTTGTT
AGTAGCGTGTAAGGTGGATGCATCTGCATAGTATGATTAAATTGATTCTTTGATTGTATG
ATATGAGTTTTAGGTTTAAATTGCAAGGTATGTATGAATATTATTTGGTAAGCATGTAAT
TAAAATAATTTGTGATGATACATGGTATGGAGTATGCTTGGACAGGTATATGTGTATGCA
TGTTTGGTT
>Z27kG1_06425
CCACCCACCACCAGTCTTCCTCGCTCTCCAAATCTCGCGACGAGAAAGCCCATCTAGGAC
CACAGGGGCGCGCCAGCCGGCAGGAACGACGGGAGAGGAGGGCATGGAGCCGGCTGAGCG
GATCGAGTCGGCCGGGACGGCGCTGGGGAAGCGTCCGAGGAGCAGGGTGCTGCCGCGCAC
GGCCAGCATGGTGACGGTGCCGTCGGCGGCGAAGCAGGGGCGCCAGGAGCGGGGCGCCGG
CGTGCCGTCGTCCTGCTCACTGCCGGCTGCCTGCGCCGGGATGGTGGCCGTGCCGGGGGG
TTACTACTACTGTGGCACCTCGTTCGCGGCGGTGGAGACGGCGGCCTTCCTGAAGGCGTG
CGGCCTCTGCAAACGCCACCTCGGGCCCGGCCACGACACCTTCATCTACAGGTTCCAGTC
GGCGTGGTTTTTTTTTTTGTTTTTTTTTTTTTTGCTTAGGATCGCATCTTTTCCCTTCAT
ATTCATGGCCCCTATTTTACTTTACATTATGAGGCACATAATAGTTTTTTTTTAATCAGC
TGTCACAGTACTCGCTGAGTGTGTGTGAATCTAATTCCCTCTAGTATTTTTTTTTTGGTG
GAAGGAATATTTGATGCGAATCTTCCTTTCGGTGCCTGTATTTATTTCCAATTATTCTAT
TGGTTCGGTTCACGAGTAGTTTGATGCTGCATCGTGTGCACACACATTTTTACATTATGA
GGCACATAAACATACTAGGTGACCAATCAAACGAGCTGTCGCTTGATTATGATATGTAAG
CCTCGTCACCTGGAACCGTATACTATCTCACAAGTTCTTTTTAATCAGCTGTCACGGTCC
CTCATCCACCTCTTGGTTGAAAGAGTTTGTTTTTCTCTCCCTGAATTCGGATGATGTAAT
GTAACATGACATGACATGATAGCTGGATTCTGTTTGTCTGCGCCGTGCCGTGCAGGGGCG
AGGTGGCATTCTGCAGCCAGGAGTGCCGGGAGAAGCATCGAGTACGACGACCTCGACGAG
CGCATGGAGCAGACCTGCTCCGTGACCTCCATGAAGGAGGCCCCGTCCGTGTCCGGCGCC
AGCGGCTCCGACCAGTCCGGCAGCGGCGGGGAGACCGTGGCCGCCGCCTAGGAGCCCCCC
GGGGGAGTGGCGCAAGGGGGCGGGCGGGGTGTGTGTTGTTGCGCCCTGGTGGAGCGGGAG
CAGCGACGCCGGCCGATCGGTCGGCCCGGCCCGGTAGATTCCGCCATGCTATAGAGCGCC
TGTGCATACAGCTTTTAGCTCTGGAGTCTGGATTCCGGCAGTGATGCATGCGTCAGTGAT
TTATTATTATAGTTTGTTGATGC
>Z27kG1_07070
CTCTTCCTCTTCCAGTTGGTATTCTTTATCTGAAACATAGTACAGAGGAGGAGAGGAGAA
CGAGAGCTAAGAAGATGACCGGCAAGGTTCTCCTTGTGGCCGTCCTTATCTTGGTGGGCG
TGGCCTCTCGATGCTCGGGCAGTAGGGGCCTGCAGGGCGATCACGTTGCTGAACAGAAGT
TCGGTGGCGGTGGCGGCGGCGGCGGCGGCGGTGGGTACGGAGGCGGTGGCGGCTACACAC
CCGGCTACTCTGGCACCGGCACCTGCGACTACTGGAAGAGCCACCCGGACGCCATCATCT
CGTGCATCGGGTCGCTGGGCAGCATCCTCGGCTCCTTCGGCGACGTGTGCAGCGCCTTCT
TCGGGAGCAAGCTGCAGACGCTGCAGGACGCGCCGCCGTCGCGCAGGCCGCCATGTTCAA
GAAGGCCAACTACGCCTGCAGCTACTAGCTAGGCCTCGCGCATCATCAGCGTATAACGTA
CGCACGCAATGTTCGTTATATAATTCCATACGTATATGGGTGTGCAAGGTCCAGACCGAC
CAGCTGTATGTCTTCATCGTTGCCTTCGTTTCTGCGTCGTCCTCCCATGCATGTTTATGC
ATGATGCCGTGCCGTCTCGTTGTCAGCTGGTTCAGTAGTGATGCTTACTTTCTTGTCGTT
GTTGCTAATGTAAGAAATAAGACGATGCGTTGACTGCTTAA
>Z27kG1_19929
CGTACCGATCCCCGGCCGGCCGGTTGTTGCAGGGAGGGCAAGGAGAAATGGCGAAGAAGC
TCTCCAGGGCGGCCGTGCTGCTCCTCGTCGCCGCCCCTCTGTTCAAGTACTTGTGCGCCG
TGCTCGTGGGCATCCAGGTCGGGCGGGCGCTAGAGAGGTGTCCGGAGAGCGCCAGATTCA
GCCTGGGAGAGACTCTCCACTACGTCACCAAGGTATGGTGCGTGATCGATCGTACCATAA
AAAAGAGGTGACGACGACTAGCTTGTTTGTAAATTGTGTACTTGTTTCAGGAGCTTTGGG
ATGGCAATGTTCTGGGAGGGCGACGAGGAGGAGGAACGCACAGTTGTTTCACTGTCAGTG
GTGCTGAAAGCTCGTCGTCGGAGGAACGACCCTACGCCGCCCTCGCTTCGGCCGATGGCG
TTCGTGCTCCCAGGACAAACAGCGACGCAAATGTCACCCAGACGACGACATACACATACT
ACAACCACACTTCGCCGAGGGGCGTGATCAGCGTGGGGCCGTGGGGCGGATCCGGCGGGC
AGCCGTTCTACATGCGCGGCGCCAGCGCTCCTCGCCTTCGCAGCGTCGTCCTCTACCATT
CCGGCGCCATCCACTCGCTGGCCTACGAGTACACCCTCGCCGGCGACTACGACTACGAGG
GGCCGCCGCGCCGACGCCGAGTGGCCGGTCCCTGGGGCCTCCCGCATTCCTACGGCTCCA
GAGGAGTTCGTGCCGAGATCGACCTGCGTTCAGGGGAGCACGTCACCGCAGTGGAGGGCA
CGACGGGGCACTTCGCCGACGTCCCCGGCGTGGTCGTCACCTCGCTGACGTTCCGCACCA
GCGCCGGCAGAACGTACGGGCCGTACGGCAGCGTCGGCGCAGGGTCGCACCGCTTCTCCG
TGCCGGCGGCGGACGGCGCCCGCATCGTCGGATTCTGGGGACGCTCCGGCTGGCTTCTCG
ACGCCGTCGGGGTCTACATGAAGCCTCCTCCTTGCTCGTCGTCAGACACGGCGGCGTACG
AGAAACATGCATCCAGACGTCAGCGACGAAACTAATCAGTGCGCCACAGTATACTTATTG
GGCAGAGAGAGAGAGAGAGTTAGAGATCATCATCTCTACCATAAATAGAATCCTGCTGTA
ACCTGTATGCATAGGTACAGTACTAGGTAGACAGATTTTCTGAATCTTGCTGTCAGTATG
ATGGCCGCATAAATAAATAACTAGGTACGTGCCCGTGCGTT
>Z27kG1_23184
TCCATGACTGTTCTGGAAGCTCCAAGCGTTGGCGAAAAAAGTAAGATATTTCTGCGAGGC
AAGGAATCCCTCCCCCGCTTCTACTCTTTCGGTTCGCCGGTTCGCCGTCTCGCACACCCA
CTTCCTACACCGCCACCGAGCACTCGCTCAGTTTCATACCCATCCTCGAAGTCGCCTCTG
TCTAGTTCCTGCTCTTCCACCACCGCCTGTGATGTATCCCCGAGGCCCGGATGGGGGACG
AGATGCCTCGTCTCGCCCTATGCTTGCCACTCCCGCCGGCAACGACACGCGCGAGGAGGA
TGAGATCACCACCGCGGAGGCTCATGTGGAGAAAGACGCCGCGCGGATGGACGCTGCCCT
CCTCATGCGGACTACGCCCAAGATGGACGAGTTTCACACCGGGGGCGATCTGGACTCAAG
TGGAAGTGGAAGCGGCATCTCGGGGCCAAGCGCCTCCAAAAGACAGCTACAAAGAAGGGG
ATCGTGGCGGCAACGAGTCAGCAGCAACAGAGAAGAATGTGGTCGTGGCTGTAATGGGTC
AGCAGGTACACCATCCACGCTCATCATTTCCTTTGTGTTTCTGTTTGATCTATTTTTTTA
AAATTTCTTTATCAGTTTGATTAGCATCCACTTGCATCCGCTCATAGTTTGATTCGTGTT
CGTTGGATGGGCCTCAAAATTACCAGTTGCTTCGACTACACTCTCTGAATTTCGCAGATC
AAGATAAAACCCGACACAAAGGAATGAATAGCACACAAAAAATCACAGTATTATTTAGTC
ATATTGGACACGAATAAGTTAAATTTCTTAAATTTTAGATCCACATTTTTGTATTTTGGT
CTAGACTATCAAAAAAATCCTAGAAATGTCCCTCTGCCTCTCGCGCGTGAATTCTCCTCT
GCCGAAGGGAAGACACTCAAAGGCGAGCTACTGATCTTCAACTGCTTTTCTGGATTCTCT
TTGCAATATGCTTTGTTGGGGCTAGATCTGAAATCAATGTTTTTAATAATCTAGCACAAA
TAGGAAATGTTGCATGTGTTGCCGACAGAACCATCTCACTCTCTCTTTAGTTTCTGCAAT
TTTTTGGACGACCGAGAGGTGCTGCCGTTTATGAGTAACTTTCCAGTGGGAAAACAGTAT
GCCACAACATCATGGTCAGAGTTTGGACATTGCATGAAGCACTTGCTGGACAATTGAGAA
GAACTCATGCCTACTTGAGGGTTGTTGTACACGTGAGTGGAGGTCGAACCCTTCTTGTAG
GGCTCTTAATGTATGAAGTACGCCATGCTAGCTATTGAATCAAGTTCAATGGGATTCGTT
AAAATATAAGGAGGGTTGTTGTACAAGTGAGACAAGGTCAGCCCTTCTTGCAGGGCTCTT
AATATAAGCCTGTACTACACGTTCATCCACGTCGAGCTCGTCGGCTCCCAACGCAACCCC
TTCTTCTCTCACGAGATCAGTGGTGAGGACGACACTGGGGATAGAGACCTAGGGTTCTCC
AAGTGGGCCTAGAAACTCCATGGCAACGTCTCAGGTTTCATGCAGTTCTCTAAATTTATT
TTGCTCGATTGTAAGGGAACTGTGTCCTCTATAAGCTCGCGCTCGTGCTGTACCGGGAGT
ACCCCTTCTTCCTGCAAGTCTGGTTCAATTAAAAAATTTTGTTCTGTCGTGTTGTAAAGT
ACTTGGCGAGCTATGATATGTCATTACCTTAGTGAGAAGACTGCTTCTAATATATTAGTA
ATTTTTAGCTGTGCAGATCATGTCATCATATAAATGTTGCAAACATTAT
>Z27kG1_03647
CTGCCGGCCACGGCGGCGGCGGCCCATCCCTCCCTTTCCCCTCTTCTCCCCTCTCTCTCT
TCCCCGCCCCCTCTGTCTCGACATCGGTGCCGTCATCTTCTCGGCCTCCCGCCGGTTGGA
TCCATCGGGCGCTGGTCGGATCTGCCTTTCGGTCGCCGTTGCCCCTCCGCCACGCCTCGC
GCCAGCCGGTCCTGCTGAGCGCCGGCCTGATCCGCCTCCCTCTAGTCGGATCTGCTTGGC
GTCGGCCTCTCGCCGCTACTGCTCCGCATCCTGGGCTTCCTCACCGATGCACGATCCTGG
CACCACGCCACGCCGGTGTGCTACCGGCTCCTTGCGGCGGAGCGGACCACATGGTCTGTG
CTCACGCTGAGCAGGGACCCACGATCGCTCGCGTTCCTCATCATTAGGCCGACTTTCTAC
TTCTCGACGCTGGAGCAGCTTGACCTCTCACTGGTGTCGTCGTCGCCTCTCGCCGGCCGG
TCGCGTCTCGCGGTGCCAGGCGAGCGGCCCTGTTGCCATTGGCTGGGTACCGTTGACATG
GCCGCCCCCGCTGGCTCGCATCGCCGTGGCTGGCACACGTGACGACAGGGGCGGCCGGCG
GTGGTGGCTAGGCCCTAGCCGCTGCTGCATGCGGTAGGCTTCGGCTTCAATGGATTCGGC
TCCCCTTGGGCCCTCGTCGCCTCGCCTTCAGGGTCGTGCACTCGTGCCGCCACCGTCAGC
CCCCATCGCCGTCTCTGGGCCCCTGAGAGGAGCATGACCCGAGCCTCCACCCTTGTCGCC
AGGAGAACGGGGCTACTCCGCCACCTCGGCTTCCTTAAGGGCCGACCTAGCACCCCCGCC
CCCTCGTCGCCTCCACATCTTCAAGGTTGTGCCGCCAAAGCTGGCCTCCATAGCCTGCAC
TGGACCCCTGATTGGAGCACGACCTAAGCCTCCATCCTCGACACTGGGAGTTTAGGGCTA
CTCCTGTCACCCCGGCTATCCTTGGCTGCTGTTGTGTTCGTTGTGGCATTGCCGCTAGCA
TGAGCAGGGTTTTTGGGGTCTCATACGAAAGCCATGCCAGGTGTAGTCTGCACAGACAAC
AGCAATGCCCTCGACGCCGATGACCTCCTTGGATTGTTGTAAGGTTCTCTTGTGTCGTTG
TGCTTGGCACTGGCGTTCCAGCCTTTGTCGTGGTCGGTGAATATCCGCCTCTCCTGCCAT
TCACCCATGAGGATTTCTCCTCAAGCGGCGTTGGATGGTGGCATTAGAGCCCGGATGCGC
CATCGGGTGTTTCTGTTTTCTCGAAAGGAGATCGTCGTTTTCGGCACTCATACCGAATTC
ATTGTTGGCCCCAAGCATGTTTGAAGCGAAATTAATAGTCTCCCTCACTGTCATTTCGGG
ATGATGGAGGTCATTCTGGCTGACGTACGCACAGAGGTGCTGCGATGTAGATGACATTGT
TTCCCCATTACACTTGTATTTGACATCTCCATGGATCTATTGACAAGAAATCAGAAAATT
AATGATGTTCGTTTTTCT
>Z27kG1_24265
GCCAGCAACGCGGACGCGCAAAGCCTCGCCGCTGACGCCACGTCTCCAATGCTCGCCGGC
GTCGGCAGCCGCCGGCGATGCCAACGATCCCGCTGAAGCCCCCGGCGGCGCAGGCCGCCT
GCGCCGCCTCCTCGCGTCAATGCGCCCGCCGGGGCCTCTCCCGGTCCAGACCGGCTTCCC
GACCTCCCTCGCGGACATCGTCGTCAAGAACCACGGCCGCATCAGGAACACCAGGAAGAG
GCGCCGCGCCGCTGCCGCGGAGCCCCAGCAAAGGCGCAAGCTTTCGGTGGCTCGCGACGC
GGCGGCACCGGCACCGGCACGCCCATCCAAAGGCGCGGGCTTCAGCGTCCGCCAGGGCTC
CTCTTGGTCTTCGCTGGTGGTGATCTGGAGCAAGCAGCTGGTGGCCGCGGCCACGCTGGC
GTCGGTGGCGCTGTCCTGTATCGAGTCCGTCCGAAGCAATCGATGGCGCCTGGCTCTGGT
CCGCGGCCACCAGCAAGTTGTCGGCCAGTAACAATCTCAAGCTAAAACAGAGCAGGAGAT
CGCTGCGCGCTACTCGCCAACAAGTTGCGAAACGGCAAGACGCTCCGCGGCACGGATTCC
CGGCACGGCGACGACGCACGCGAGCACGAGCACACCCGGAGACGCCCGGGCGATCCAAAG
CGTGGAGCCTGCCGTAGTTGCTGCTACCGCCGAGCCCACACCACCGCCGCCAGGTCGCTC
CACCGTCGACGCGGATGCGCATTACCGTTTCCCGCGTTGGTGCGTTGGTGCCGACTGCAG
ATCATCCTCGCTGGCCTCGTCACCGGGAAGATGCCGGCGCTGGCGCTGGCCGTGCTCTGC
GTTGCTTTCTCCAGCTCAGTTGGGACTTGGGAGAGTTCCAGTTCCGTCCATTGGTAATGC
TAATGCTCCGATTCAGCAAGGCAGGGCAGGTAGGTAGGAGGTAGCACAGCAGAGAGCTCC
GTTGCGTCTAGACTTCCAGGTGGAGCAATGAGCATTGTAGACAGTAGAGCACGAATTGTC
TCCCCTGAAACGAGAAACCCGACCGAATTTGCTTTATTCGCTCTCCTTTTTTTTCCCCTG
TTACATAATTATATAGACACGGTTCATTTCTTTTGTACGTGAATTCATTCCTTCTTGAAT
CGGAATAAGAAGTGAAATGAGTGACAAGAG
>Z27kG1_22882
CTCAGGTAATCATCATTTGGACTATACCGGAGAAGGGATGGCGCGCGTGCGCGAGCCACC
GCCGATGGCATCTAACGACGACTCCGCGTCGCTCTTGGTCGACTACGGATGGTCTCCAGC
AGCAGCCGCCCCTGCTAGGTCGTCTCCTTTGCGGCGGCTCCTTCACGGCGGGAAGGCGAC
GACGAGGCCGGCCGGCGCCGCCGCCGCCGCCGCCGCCGCCACCACCACCACCACCAGGAG
CCACGACGTCAAGAGGTTCATATGCTCGCCTTTCGCGGCTGTCTTCCGGGCGATGTCGTG
CGCGCGTGATTCTGCGGTCAGTACATGCGACGGACAGCGTAGCAGCAACGCCACGGCCGG
GGTGGCCGAGCGCCTTCGGGAGGCGAGGAAGAGGCGACCAAGCCTCGAGCAGCTCCTCAG
GATGGAAGCGCCGCCACCAGCATCCGCCCGCCGCCCAGATCATCATCGCAAGCTGGGTAA
ACCACGAGAAGCGGTTGCTCCGTACGAGGTTATAATCTCCTCCGGCGCCGTGAAGGGGAA
AGAGCAGGAGCCGCTATTCCCCTCTCCTCAAAGTCGTTTCGTGGCTGCTGTCTCCGACGA
CGCCGATGACGCCGAGCGGCGGCGGCGAACCACGATCGTGCCCGTGAAGTTGGAGCCCGG
TGGCCCCGGCCGGCGGCAAACGAACGCGAAAAGGCTGGTGGTCGTTTTCGCGTCTCTGCG
GGCGTGTTCTTGGGCTCCGAGGATTAACGACGGGAAGGTGGCTGCAGGCCGTGCTCCCGG
CAATAAGGCGGATCTGTTCTATTATCGACCCATTCCCATGGGGCGGAGGTGCCGGGTTCA
GCATCTGGAGGAGTCTCCTTACGTTGCAAGTAGTGACCTGTCGTCGCTGCTCAACCTTGA
ACAGATGTGAGGTGCATGGTCCGGGAATAGCCATGCACAAACTTCAATTCGTACACATAT
ACTTATATGTACTCTCATTATTTTCCTATTTTCCAGCTGCGTGTATGTTAGTTTTTTTTT
GTAATTGTATTATATGATATAAAAATCTGTAAT
>Z27kG1_21978
CCACAACCAACCCCCGCGAGATCTGCTCCCATCTCTTCATCTCCCCCATCGCACGAGGTT
TGCGCCCCTCCCCGCTCGCCATCGGCCCGTCTCAACGCGCACGCACCCTACCCTCTCCAC
AACCAACCCCAGTACCCCACGAGATCTGCTCCCATCTCTTCTTCTCCCCCATCGCACGAG
GTTTGCGCCCCTCCCCGCTCGCCGTCGGCCTGTCTCAGCCCCTGACCCTCCACCGCCACC
GACTCCCTCTCTTGCCACCGAGGGAATTTGGATCTAGGAGCCCATGCCACTACAGCTCTC
CCCCGCCCACGATTAGCCCTCGGCTCGGGAGATGCTGACGCCCATCGCGACCACGATTTG
CTCCCTCGTGTCCTCGGCCTCTTCCTCCACTCTCATCCTCCCTCCTCCCCCCGTCCTCGG
TTATTCTCGTCGCCTCCGCCGCGCGTTCCGCTCTCCCCACAGCCTTTGTCCGCCACATCA
TCCTCGGCTGTTGTCGGCGCCTCGCTCCACGCCCGCCCTCGCCCAACGACCCTCGCCGCA
CCCCTCCCTGTCCTCGACAACTTCCCCTCTGGCCCCGTCCTTGCCGGCATCGGCGCCTGC
TCTCTCCGTCATGGGGGAGGGGAAAGTGAAGGAGGAAGAAGAGCCAAGCGGCTAAGCCAG
CTCGGCCGGTCGCCTCCCACCAAAATCCCCCGAGACATCATCGACGAGGAGATGGAGATG
GAGTCTAGCCCCGCAGCTCCTCGGCATCACAATCGTTGCCTCCCGTGTTGTGCCCTTGGA
TCCACTTCTCGTGCGACGCCCCTGATCGACAAGCACGTCGTGCGTCCGCACCGCCTCCCT
GACCGACAAGCATGTCATGGCTCCAGGCACTTGCAGCCTCCGCGCTTCTTCGGCCAGCAA
GCACGCGACCACGCCTCCCACTATTCAGTCGTGGTGGTTCCAGGTGCTTCTTGCCTCCGT
GTCTCCCTGACTAGCGACTATGTAAGGAGGGACCTCCCCTGCCCTGGCTCCAAACAGAAT
CAGGGAATACGGTCAGCCTCCCATGGTTGCTGCCATGTAGGCGATCTGATAGTCCACAAA
AACCTAAGATTCGACACCAAGTCACTAACCAAAGGAAGATCGAGATGAGGAAGGATGTGA
TTTGATCTCAAATATCAACTACATCTGTCTAGCGTCGAGACACATGTGTGGTAGTGCTAA
GTTGGTTCTGTCATTCAGTTTCTTTCTGTATCCTATTTCTGTGAAAATATGTTATGTGAG
TGATGTAAACTGATTGCCAGAATTAATGGATGTTTTGCAGCTACGCCAG
>Z27kG1_01067
GCCGCATGCCACGCAGGCCCTATGACGCCCGCCATCCTCATCCAGGAGTGCCCCCACCCC
CAGCGCCCCTTCCACCCCCGCACCGCCGTCCTGCCCCTCTCCCCTCCCACACCCACTCCC
TTCCTCCATCTCCATGCTCGGCGCCCTCACCATCTCCCCTCTGCCTCCGCTCCACCTCCC
TAACCGCCTCCGACCTAACCGCCTCCCCCCATAGACCGAACGGGATCTTCGCGTCCGACG
CGCCCATCGACGTGGACGCCGCCATGGAGGACGAGCTACGGGAGAAGGAGGACGGTAGCC
CCAGGCAACTCGAAAGAGGTAGCAGCTGCACTGTCTCAGGCTTTAAGAAATTCTTTAGAA
AGAATGAGCAGTTCAGAGATGCACTTGCGAAGCACAGACTTCTGACACCAACGACACCAT
TAGCAAGGCAGGGATCCGATGATATGTCCTTGGTGTCATCCGTGATATAAACCACTTCCT
TTAGTCATGTGCTATTCTTCACTGTTATTCATGTGTACAGTTGTTCCTTTCCATAGTCAC
AGAGTGTAGGTTTCTAGATTTTTTGCTTGTGAAGTCTACCCACGCTGCCTCGCTCTTGTT
CTTTATAATGAGATGAAATTGTATGGTGGCTTTGCGAGTGAGATGAAATGTATGGTGGCT
TTGTGAGTGAACCATTGTGGTTTACCAAGTC
>Z27kG1_03930
GCTGATGATATACACGATGCTTCTTCAGACAGACCACCACCACCAGTAATGCCGACCGCG
AGGCGCACGCGCATCCCGGCGTTCGGGGAGTGGAACCACCACCACCACAGCAACGGCGGC
GGCGCGTGGGCGCCGGCGGTCATGACCCCGTCCTTCGACTTCGGCCACGCAATAACAACG
CCGCACAAAGCGCCGCAGACGCAGGGGAGGCGGCGAGGCGCCGCCGACGGTGTCGTCCAC
GCGGCCAAGCTGGCTGCGGCTGCGGCGGCGGCGGAGCCTCACCAAGGCCACACGCAGACC
ACGAGGCGGAGCAAGGTGGCCGACTCCGGAGCCTACGCGCAGGCCGCGGCGGCGGCGAGG
AGGTCCTGCTTCGCGCTGGCCAAGCCCGTCGACGACGACCTGTACGGAGTCCCTCCCGAC
ATGCTCTACGGAAAGCCGCCGCCGCCGGGAGCGAGGAAGGATGATGGCTGGCGGAGGATC
CTGCGGCTGCTGGGGTGCTCGTGCTTGAGTTGAGCCCGTCGTAATGACCGCCGGACACAG
CCGAGCATTATTGTCACGGACAACAAGGCTGCTGGCTAATCAGGGCGCGGGCTTTTTGGC
TTCCATCCTCCTGTACGTACTACAAGATGTCTCAACTTTTGGCGCCTGCTGTGATCGATT
GATGACGGGCCGGCAGGCAAGACGTGACTGACGTGCCGGCCTTGCGTTGCGTGGGTCTGT
GCGTAGGTGTGACGTTCGTGTTGTGACTGTGTTCGCTGCTGACCGCCTGTCCTTTGTGAC
TGCTTCAAGCTAGTAGATTCTAGGATTTAGAGGTTC
>Z27kG1_16154
CGTGCCCCTTGAGCTTGGAGCTCGAGCGCCACCAGGGTCACGCCCCTTCCTTATCCCTCG
TCGGACCCGTCGAGCAGAGCCCGACGCCCTGGCTGAGCTGGTCTAGCTCGCGCCCTCTTC
CAATTTGACCTTCCCTGCTCGGTCTGGCATGGAGGTCAGCCACCAGAAATCGTGCGCCAA
CCTTGCCCTTCTCAACCGTCGACCATGTGAAGCCATGGAGCCGTCGTTCTTAGCCCCGGC
TCCCCAAGTCCGGCCAGGAACTTCCCAGCGCCTCCCTCTCTGCTCCTGTGCTCGGAGCCC
AGTACTCCACCTCGCCGGGGTCGACCTCCCCTCGCCCTTATCCTCTGGCCGTCATCCTGG
TCGCCGGTTGAGTCCCCTCATGGATGTCGTTGCCCAGGTGCTGAGTCTCCTCCCCTCGAC
ATGCTTAACAGCGTCGTTGTATCGGACTCCGCTATCGAACCGCGCCACTGATTCAACTCG
CCATCGACACAGCGCCGAACCTTTGCCTCTGCCCCATCGTCATTCTGCTCGACGCTGGTT
CCTCCTCCGATTCCCATTCCCTGCTTGGTTTCTTGCCATTCGTGCCACTCGGCCAACGTG
CCAGAATGTGTTGCCTCCCTCCGTTCGTTGCCATGATGGCCATCCTCGTTGCGACAGGCT
GGTCACCCCGGCGCTGCCATCCCTACTCGAAATCCTCCCTCTTCGAAGCTTGCTGGTCGC
TGTTCCATGCTGTTCCTAATAGCTCAGATTCTGCTCAGCTCGCCCCCATGGCACATCAGT
CCTGCTTGATTAGTGTTGGCTGGTCCTCCTTGGCGTTGTTCCGTGTAGATCCTTGACCCC
GTTCACCTTCAGCCCCACCGTGTTCACCTCCCTGCGTTGTCGCGAACTCGCCGTTGCCAT
TCGCCTAGGGTGAAGTCCATGTCATCTCCCTGCCCTGGTGCACACCGTCGCGCTTCTGTG
ATCTGGGCCAACACACCTAGCCAATGGAGCCCGTCCGCATGTCACTGTTCCGCTTCCCAC
GCCGAGGTGGGTTATCCTGGAAGTTTAGATGAAGGAAGTGAAGATCAACACGACATTACT
AGATGTTTGATGAATTGTGTGGATCGGATCCGTCATTAGTTTGGTACGCTAATGATCAAA
ATGCGAAGGCCAGGGTCTAGGTTGATCCCAAATGGTGCAAAGGATGGTCTACTCTGAGAG
GCGATGTCGGCGGACCAATCTAGCAGATGAATCAAGTACCAGGATGGCAGATGCTCACCA
AGTGATCGTCATCTAACAACACTGACTTAGTGTTTATTCCAGACAAGCCCCGGTGCATTT
GCCACCTCTTTGCTGTTTTAAAACTTTTATCACTAATATGTTGCATTAGGCGGTAGGAGT
TAAATGATTAAACCTTTGTTACATAACTTCCTTGAACTATTGATTATCATCCTTGATACC
AGATTTGAAAAGCAAGATGTGCTTAGTATGCTTATAGACAAGGAACAAAATGTTTTGATA
C
>Z27kG1_06276
CTCCGTCGCTCGCACCGGCAGGATGAGCTCCACGGCGGCCGACGTGCTCCGGGCGCTGCC
GCCGATCAGGACGAATAAGCCACGGGCGCCGGAGCCGGCCTGCTCGTCGGCGGCCTCGTC
GTCGCCGTCGCCGGTGCCGGCGCCGGACGCGGAGTCGGTGGCGGCCCCGCCGCCGGCGGA
GGAGCAGAAGCAGGGGGAGACCCGCGGGCCGGAGGCCCCGCAGGAGGCGGAGCCCGCGAC
GCCGACGTCCGAGGGGAGCCTGCTGCGGCGGCCGGCCGAGTGCCCGCCGGCGCCGCGGAA
GCCGGCGTGGGCGCCTCCGCCGCCGCCGACGCCCGCCAGCAAGCGCAGCAGGCCGTCCCC
GCCCTCCTCCGCGGCGCCGGCGCCGGCGCCGGCGCGCCGGGCCTTCTTCCCCGTCGCGCG
CGACCTCACCACCGTGTTCCGCGCCCTGGCGCCGCCCAAGAAGCGGATCCGCGCGGGCTG
ACGACGGGGGCGGTGGCGTTCTCCCTGGCGCGCAGCACGGGACGGGACCGGCGTGGCGTG
GATCTGGTGCCCGGTCCGCCGTCGGCCGTCGCGACGCCGTCAGTCAGTCAGTAGGTGCGC
CGCGCGGTCATGGCATGGTACAGGGCTCTCGTACAAATAAGTTCTGTTTTTTTTTTGGAG
GGGGGGAGTGTAGAATTGGGAAAGAGGCTGTTGTTTATGCATGGGGGAGGATGAATGGGG
GAATTGAAAGCTTGTAAAGAGAATTCCTACAGATTTGTTCGTTGTATTTGTTAAACTATA
CTTGCTGAC
>Z27kG1_20115
AAAAAAAGACACGGCGGCTACAACTTTCTCCAGAGATTTCCATCGCACAACTCTCCAGCG
ACTTTCTCCATAGATTTCCATCGCACACCTCTCTAGTCTCCATCCGTCGGGACGCCGCAT
CTCGCTTTCTCTCCCAGTTGCTTCGTCTCGCTTTCATCCTCTCCATGTCACTTGGGTTTC
GTCGGCGTCAAGGACTCCACTTTCGCCCGACGACTTCGCCTTCTCTTGGCTTACTCACCG
GCTGTGTCTCTTTGGTTAGATGCGTTTTTCTCCTTTGTCTTTCGTCGTCCCTTTCGACTG
GGTCGATACCTGGTTCCAGATCCGTTTGTCGATCATATCGAGCCTCCTCTACTTGAGATC
CTCTTGCTTTTTGGGATCCTGTTGCTTCAGTGCGTGGAGATTGAGATCTAAACGACAAGT
ATTTTCTTTTGGTTAACTGGTTCGCAAGAAGTGTAGATGGACATCGGGTTCCGGATTTGT
GCTTCGATCATATCCAGCTGCCAGCTTGGTCGTCGACACGTTTATTTCCACAGTTGTGCT
CCCATTCTTGCTTCGTCGATTGTTTCGTTTTGGTGCACAGCTGATTTCGTTTGTGTCAAA
TGGTATGTATGAAGTTCAAATTTCGCCTTCTTCGATTTATGACATGTAAATTTGCTGCAT
TTCGTTTGTCTAGCATAAGGCTGTCTCAGGTCGGAGATTTCCGGTTGTGCTCATTGCAAC
CAAGACGAAGAAGACGACGACGATCCGTCCACAACGGCTGTCTCCTCTGCGGGCGTATTG
ACGCCACAACCCACTATGGGTATCTTGAGTTGGCCTTCAAGCAGATGGCAGAGACCGCAG
ACGCCAGCAACGCACTCGACCACAGGCTTCACTACCTTCGGTTGACCGGCAATGCATGTG
CGGCGAGGGCGCTGGTATGGTGGGTATGGGAGAACTCTAATGCTCATGCTGGTATGGCCT
CTTCCGTCGAACTTTCCTTGTTCTTGCCTCCTTCGGTGAACTTCCTCGATTCTTGCCTCC
TCCGGCAAACTTCCTGGACTCGCGGCTGATGTTACCGCCACACACTGTCTCCTGTGCTTC
TCCTCCAGCGAACATCCACTGCTCGAACCACCATGGCGCTCGGCTATAGAGCGTCATGAC
AGCAGCTCCCCAAGCGATGCAAGCCGCCTGTTTGACGAAATGTGTGAGAAGCAAAATAGA
GACATCAATGGTGTTTTCATGTGTCTAATACATTTTAAAAAAAACATAGCTAGATAGCAT
TTTCGACAGGAACAAAGGATTCGTAATGCGCTCGGCTACTGGGCGTCATGACAGCAGCTC
CCCAAGCGATGCAAGCCGCCTGTTCGACGAAATGTGTGAGAAGCAAAATAGAGACATCAA
CGGTGTTTTCATGTGTCTAATACAAATTTATTTTTTAAAACATAGCCAGATAACATTTTC
GACAGGAACAAAGGATTCGTAATGTAATTTATATAATGTAATTATTTTGATTAATCTATG
ATTCAATTTCCAT
>Z27kG1_11486
CTAATCTTGATGCTGCTACAAGGTTGCTACTTGAAACTAAATACCGGAGACTACCTGTAG
TTGATAGCATGGGGAAATTAGTTGGGATGATTACAAGGGGAAATGTCGTCAGTGCTGCCC
TCAAAATAAAGAAGAAAACTGAAGAAGGTGCTTGAACTAGACTGCTCGTCACTGCTTGCT
TGGGGTTAATCATGCAGCCATTTGGCATTGAATTCATTGAAGCATTGATTGGTGATGTTC
AAAGTGTAGCTACAGAATTTTGTTCTCAATACTAGGTAGCATACTAGTGTAGCAGTGTGT
AGGTTCATATTCACTGTTTTTCATCGTATCCATGAACATTTTTATTGATTTGCATAATGG
AATCAAGAGCTTGTGATACGATAAAAACCTTGAATTGATGGAAACGATGACTTGCCCT
>Z27kG1_12561
CTCCTCCCCGCAGGCAGTCGCGCGGCGGCCTCATCCCCGCTGGCGAGCCTCCACTCCCCT
CCGCCGGTACGCCTCTATCGTCGGTGGACTCCCCCTCGGCAGACAGCCTCGCCTCGCGTC
TTCTCACCAGTCGCGCGGCCACTATCCCGCTGCTCTGCGCACCGCGCAACAGTAACCGCT
CTTCCCACGACCTATTCCATCCCGAGTTCACTTGTGTCCGCTCTGAAATGGTGCAACGCT
GCGGCGTTCCATGCCCATGCTTGTTTACTTGTGTCCGTCGGCAGAACAATTGCTGGTTGC
GGGTGTTTGCATCTTTTCGCGCACAAATAGATAGTGTGTGGCATTGCCTATTTCATTCAG
TTCTGCAAAGATAACAGAAGGTTGGGTATGGGCAAATGTCGGGTCAGTCAAGCAAGCATC
GCACTGCTCTAAAAGATCACAGAAGATTGGGTATGGAATTGCTTGTTCCATGGAGATTTT
GAAGGAATTCTACCAACAAGAGCTGACCTCATGAAAACCTCCCTCATCGAATTCTTGTGT
TTTTCCTGCACCTCATCCAAACATTCGGTCTTGGAGTTTTCTTTATTTGTTCGATCTATA
GAGCTACAGGATTCAAGGTACTACGGTAATGAATTCCTATGTCTCGGGATTTTTGTGCCA
GGGAGGCCATAATCTGTCAGAGACGAAAACAAGAAAGAACCCAACTCAGTTTCTTTGAAG
CACATATCACCTCCTTCCTATTCACCTCTTCAGATGAATGCAAGCTCCCAATGCACATAT
CGCCTGACGTGAACCTCGATCGGCATCAGGAGGCCAACGGAGGATCAGAGCAGGAAGGCG
TGGAGCTTGAGCTGCAGCGAGAGCTTGGGCGTGAGCTGCAAGACCAATGCAGGCGTCTCA
GTCAGCAATACAACCGCACAACTCTCCTACTGTCTATGAGGTGTCAGATGTTCATGCATA
TTCCAGTAAAGTTGAACAGAGCCATCAGGAGTGCGTACATACAGGGCATGGAAATTATCT
CCAAAGGCCGAGCCATCTTGTAGCTCTGCTATGGATTCGAGTCACCGTGGGTTGCCGTGA
GAAGCATGAGAGCCACACAGCCTGCAGATGCGAGCAGCAGTCTCCTTAATGATAAATATG
TCTACAGCTTCAGTCATAACTATACTGATGCATTTTAACTGCAACGTCACTCATCACAAT
AAACATGAAGGACATAAGCTTTATCTCAGACACTCAATGTTGTGCGATAACCTAATCAGG
TCACATATGTTGTCTGGATCGTATCACCAGATGTCATCTGATAATGTGCAATTTTAGAGA
GTGTTGAAGGCTTCTTTATAACGTTCTCGAGTTGTAGGGTTCTAAGGTCCGACTGGCACG
AGGCTCGTTCAGTCGTCTCGAGGAGTAGCACCCCAAGATGTAAGAATGGCATTAAGGGCC
TGTTCGTTTCGCATGGAATGAAGGGGTGAAAT
>Z27kG1_24466
GGACGACGTCAACATCAAGTACAGTGGCACCAACAACAAGACCATGGCCGTATGCAAGAA
CGCTAAGGGCAGCGCCAAGGGTTGCCTCAAGGAGCTCGCATGCTTCTAGAACCACCATCG
ACCCATCTCTCTAGTTATACAATGTGTTTGGTTGTTGGATGCTGAGAGATTGGTTCTCAG
CTCAGATGCAAGCTGCGCCTAGCCTGTGTAGGTTTGTGCTGGTACATTGAGAGCTCTTAT
TTATTTG
>Z27kG1_06431
GTTGTGTGCAAAGAACTAGGGTTTTAGCGGCGACGGTTCCACTTGACATGAACGCGAGCG
ACCTTCGCACCGGCCACCTCCACCCATGCTATTGAGCCCCACTCTTCGACCCAAACCACC
ACACTGCCCAGATTCAGATCCACCCAGCGCAGCGCCGTTGTGACTACTGGATCTCACCGT
GGTTCTCACCACCGTCAGCAAGCCCACCTCCGAGCTCTCCTACTAGCGGAAGGTGCTTCG
CACCACTGAGCAAGTTGGGTAGTGCTCGTTGGCCTCACCGCCGACGAATGTGTCCTATCG
CGCTTCCTCTACAACGAGTGCATCAACCACTCCTTTGTCTATGAGGCACCGCTCCCCGTC
TCCATGTTTGCGCTTAGGCTCATTGATAAGGCGCAGGTCCGTACCTCTCCATGCGCTTCC
TAGACTCCCCCTCCCTTCTGTGATCCCGATCTCTTCTCTTACGAGCCCGAGGCAGACCGA
TAGAGTAAGCATTAGAATTTCAATGGTTTGAATCGTTGTACGAGTTGAGATCTGTGCTTC
AGTGAGGTTATTGTTTCTCCAATCTGCGATCCGTTTCAGTTAACACAATAGCCAGATCTG
AGGCTATTGTTGTACGAGATGGCATGGGGCAATGAGCAATTGTTGTACGAGTCGAGATCT
GAGGCTTGCACTCAGCACTCTTAACACAATAGCCAATACATTTGTGCAAATCTTGTTTTA
GTTAACCTACTGAAGTTTTTATTTTTACAATCATGAATCATCATACCTACTAATATGGCC
TCTGGAACCAAGAGCATATTCAATAGATTTACTGCTCCTTTTTTTGTTATGCTTGGTGTC
CTTGCTCAACTTTGCCTACTAGCCGTGCTTGCAAGGTTGGGCATGGTCGCAAGGCATACC
TTGCTAGGCAAGGTGAGTCAAATTGGTTATTTAATCTGACCACATTATAGGATGCTGCAA
GTGTTGCAGCTCTTCATCACTTCATGTATATCAACTAATTATCTTGTGGCTAGCAATGCA
GGGAGGGGAGTTAAGTTGGTTTACAAAGTCTATATGGTCAGTAGGTTCCCAATTTAAAAC
AACTAAAGTACAAACTGACAGATATGCAAGTCTACATTTGTTTAACAATTGTCAAAAAGA
TGTTGCTTAGTAACTTCTTCAATAATATGAATCAAATATGCTATATATTAGGGGGTACTG
GATTCAGGAATTGTCAAATGTATTTGGTTTTTTATAGTTTCTTTCAAACTTTTGCAGCCT
ATGTTCAATGTGAAGTTGGTTAGAGTTTCAGATTTTATAATATCTCATTTGTCTTGTTCT
TTAGGTTGCAGTCTGTATCAGACCTCATGTGTTCAGTTAGTGTTATTCTGTCACTAGGAT
ATGCATACAATATTGTAATTGAGCATAGTCTGTTTACTTCATGTTACTCTGTTCGATTAA
ATAGGGTAGATGTTACTGTATTTGAGTTTTTAGATTAAAAGATATAGAAGTTTAGCATCC
TCCAAAGTTAAGGTAGGCAACATGTCATTCTATCTCGCTTTTTAATATTGATCAGCTGTC
AAAAAAAAAAAAAAAAAC
>Z27kG1_06575
CACGGATCTCGCTCGGCCATCGGGACTGTACAAGGACGAGAGGGAGAAGAGAACAGCGGA
TTCATCACCGCCAGGCGTCAGGTCAGGTGCGTGCGCATACATCCATCTGCCACCCTTCAC
CCGCTCTTCTTCTGCCGGCGGTTCCCTCCACCCGCTCTTCTGCCGGTGGTTGCGAGGTTT
GTTTTGGTTAGATCACTCTGCGTATTGCTCTTCTGTCGATTGGACATGTTTCGCCTATTC
GAATTCCATTCTGCATATCTCGCCTGTTTGAATTCCTGCGTTTAGGGTACATGTTTCGTC
CAGATCTGACCCCTACATATGGTTGCCTTGTTTTACTTGTGCGCTGCTGATTCATGCTTA
TGCCGGCCCTGTAATTGTGCCTGAGCTCCATAACGTAGATCAGATACGTTTAGGACCCGT
AATGGATCGTGGCTAAATATGGGGTTAGTTGCTCCGTGGAGCAAACCGGATGGACCCATA
GAACCAAATGAATACTCCAGAGTCCAGAAGCACCGGTCTGTCCATACATGTAATCCTGCT
TCGACCCAGTGCTCCAATGGATCGGGTGGGTCGATTGGATGATGAGCTAGCGGTGTGGCG
CTACATGCTCCGATCGAAGCCATCTGCCGGCCTGGGTCCATTGTTGATTGGATGAAGCAA
TTTGCCCACATATTTGTCTTTATAGATTTCTAAGAGCTCGTTGTCTTCCTGCAGTACCTT
GAACGATTGTTTATACAAATGCTTTATGGTTTTTAACCACACAAGTAGAACAAGCGAATT
GAGAATTGAACCGACGAATACATATTTTCTTGGCTATGCCGCAGTTCCATGGATTGTCAA
AGCCTAACCAGCAAGAACCTGATGCTGTGCAAGGCAGCAACCTTTGAACAAAAGTCCACA
AACTACAAAAAACAACAATGCTTTGCCATTAGTGTAAGATCACAAACTGAAAAACAGAAC
ACAACTAAGGTTCACCAACACATAATTCTTTTCTCATGAACACAAACATACTAACAACCA
CAGTTATTGCACTGCATTCATCAGTAACGAGACTATATTTTGCATAAATGTTTTGGAGAT
AAATATTTGTCAGCCTGGAGAATGCAAGGGATCCTTGCAGTTCACATGCTGTCAACTGGC
ATCACAATCTTTAAAAGATATTTGAGATCCTCTACTTCTCACGGATGCAACTTACTGGGT
TGCTCCTCATTCAATGCAAATTGGATCACCTTTCTTTTCTCCTCCTGCCAGTAAACATAC
ACATTTTATCATCACTGACGAATGCAGGATCTGTGTGAATAAAATCCTACTCCAGTCATG
ACCCTAACTAAGGGGGTGTCTGATATGGCTCTAGAACAAAACTCCAAAAGAGAGCTGACT
AGAGCCAACCAAACACTCTAACTCTAGAGTTACAAACTTTTTGAAGTTTTGGGAGTTGCA
GTTCAAGTTTTTTTGAGTATCTCGTTTGCTGCTTTGAAATCTAAAAAACTCTAGAGCTAC
TCCATTCTGGAGTTTTAGAGCAGAGCTGCTATGAGGTAGACCTCATACGAAACACCTCCT
AAATCCAGAGACTCCATTTACTAACACAATTCAGCCCTTGCCTTTGCTGGCTGTTTGGTC
TTGCAGCTGCAATTTCATGTTCGTTTGAACACATGTACACAGAAGTAACATGCTGCATCC
TGCATGACAAAGTAGCATGCTGCATGTGTTTGATAACATGATGGCTTGCACCATTTCTAC
TTAAACTGCTCAATAGATAATAAATCAACACTTAAACAAAACTACAATTTTCTGGCCGTA
CGATCTGGATGAATTGACCAAGAACAACTAAAGTTGATCATTATGGCTTGCAAATACAAC
CAAAATGCAAACATAGATCAGATACATTCTGGTTATATAACCTAATCCTTGGTTGGTCCT
GGTGGGCCTTGTTGTTTGCTTCGGGCTTGATTTGTGTGTAATTGTTATATCATCCCTGTG
TATGTCAACATGACAACATGCATGTTGATTTTGCAATGCTCCTCACAATGCAACTGTATT
TGCCTGCACTTCTGTTTCTGTTACAAGCATTGAATAATCTTACGGTGAAGCTTGTGCGCA
CATACTACTGTAACATATCATAATCACTTCTAGCTTATAAAGGTTAATATGTCGTCTGCC
AAAGTAGGAGCTGAATTTTTGAACAATTTAGAAATTGAATTTCAGCCTACTATCCCAGTC
ATAATTTGTCCATTAGCACCAGTAAAGTAAAACCAGAGTTCAGAGTTTTGTGCTTAGTTG
GACTTTGTAAGCATAAGAAAGCAAAATGATTGCTTTTTTTTGTTTCATCATGAACGACCA
ACTGCATCAATGCTACATGCTGCAGGTATTTCTTAGCTATATTTCCAAAATATGGAATAT
TAAATATGTGACACTTGCTATTGGCAGCCAACATCATGTTGTGTACTCACAGTTGCAGTA
GTGAATGCAAATATTGTAATCTGAACCCCTTTCACTGTCATGCAGAGTGTGTTAAGACAA
GATGGTGGCGAATGGCGACGCACCTGCTAGAGGGAGTGCGGCGGCAGCTGCAAGCCTGCG
CAGGCGTAGGACCACAAGCGGTGCTGCTGCTGGCGGAGGTGGTGCCAGCTCGATGCTCCA
GTTTTACACCGATGAGGCTGCGGGCCGCAAAATGTCACCAAACACCGTTCTGATCATGAG
CATTGGGTTCATCGCTGTTGTCGCTATGCTCCATGTTTTTGGGAAGCTGTACCGCACCTC
CAACTAGGTTGGTACTACCATAACCAAGAAAACAGAGGCCACCAAGAGAGGAGCCTTATA
GAGCCATTTCAATGGATAGCAAGTGACTATCAGAGAGGAACCTTGTAGAGTGATTTCAAT
GGATAGCAAGTGACTATCGGATTGTGAACTGTTATAGAAGTTTATCTACACAACTTGCAA
TGCTCAGGGCTATGAT
>Z27kG1_16395
AGGTTGCCTGAGGTAGCCGCGCTGAGGTTTGAGCGGGAGAGGGACGCAGCTAGAGGCGGG
GGGCTCTATATTACAATGCAGCAGTGAAGGTGCGCAGCGCGAGCGCACGCCCTCCCCCGT
GCCTCTCGGTTTCCTAGATTTGGTTGCCTGCCGACGTCCGCCTCTACACAGTTTGCTGCG
GCGGCTTGAAAAAGAGGAGTTTCCCTGCAGACCATGGAGTGCTCCCGGGGGAGGCAGAGG
CAGATGCAGAGGTGGAGGTGGTGTGGCAGATCCCTGCTAAAGCTGGCGGGGTTGTGCGTC
GCCGTTGCCATCTGCCTGTGCGGCGTTCGGTCCTGGGCTTGCAGTGGCAGCGGCAGCGGC
TGCAGGGGGAGTACTGTGTTGCTCCGTTCAGAGTCCTTGAGACGAGGACGAGCGGCAGCA
TCTTGCGGTAATCAGGGGTGCTACACGACTGGGCAATGGCGGCGGCTGCTGGCGGACGGT
CCGGGGTCATACCCGCCACGGTGCACGTCCAAGTGCGGCGACTGCAGCCCGTGCTACCCG
GTGCACGTGGCCGTGCCGCCGGGCGTGCCTGTCACCACCGAATACTACCCGGAGGCGTGG
AGGTGCAAGTGCGGCAACCGGCTCTACATGCCATGAGCCCATGAGCGAGCAAGGAGGCGG
CCAGCCGGTGAAGAATCTCTCGAGAGCGCCGGCCGCTGGGGCCGGCGCTGCATTATTGCG
CCGGGCCGGGTGCCTCTCGCCTGCGCGCGGTGTCGTCGTGGTCCTCGCCGCGCGCATGGG
CGGGATCTGCGCTCTGCAGCGCGCGTGGTGACCTACCACAGGCACACTGACCGGCTGCCG
GCTGGGATACTGAGAGACTGCATGTCTTTTTCCGTGCCGCGCGCTGGAATTCGCACGGCC
CTACCACGAGCACGTGCCGTACGGGGCGTCAGCGCGTGCTGGATCGAAGAGGGATGCGAG
CTGAGAGAGCGCGCCTGATGAGAGGCTGAGACGAGACCTGATGCGGCCCACACCTGCACG
TGTCCGTATAATCTGTTCAGAGTGTTCATAATCGATCTTTTCAAATTTTTCTCAATGCCG
TTTTCCGCATCTGAGTCCTGTTACACAAATTTCCTGGTGAACTCTGTAGCCAAATGTAGT
GTTGCCGTGTTGGATACTAGCACTATATATCGTGGCAGCATGGAACAGTTCCTGGTTGGT
CTCCCCGCGCTGTACCCAGGTTCAGTATACCAATAAGTAAAAGCACATAGATTTGGACCG
>Z27kG1_09751
CCCTCATCGAACCTCGGAATGGATTCTCGACTCCACCGACAACCTCCACGCTGAACAGCT
GTCAGGGCCGAGGTGAAGGCAAGCTTGAGATCAGACTCCCACTAATTCTGGTACGGAGGA
GTATTTTGCAAGGGCACAATAGAGATGTGTATCAATCATCCTAGTAAAAAAAAAAATCCA
CCAATTTGTTAATATACCAGTCAGTGGGTGAAGCGAAGATTGGCAGCCATGGCTTTGGAT
GTATATTGCTTGATGTGGTCAGCCATGCCTTTTGAGTTCTTCTATGCCAGGGCAGCAGAG
CTGGAGGAGCTTATGTCATGTGCAGTTGCCGCATGCGCCAATGCTCCTGTGTTTGTAAAG
GTCGGAGCTGAGGTGCTGCGGCTATCATCTGGGTCCGCGATAAGTTAATTGTACTGATAG
TTGATATCTAACTACTATTTTGTGTATCAAATGAAAATGTTGGAACTAAAGGATCGGATA
GTATAGGTGTCTTATGAACCTGTTCTGGCTGGCAAAATTAACCAGAAATATGGATTTGCC
ACTTCAACTATGTCAGC
>Z27kG1_14142
GACCTTCTTCCCCACACTTCTGGCAGAAAAATCTCCTCCCCATTTCATTCTCAGACCCAG
AAGAATGAAGGGAGAAATTAGGGTTACCTTGCACGATCATTTCGCCAGTGGAAGAAGAGT
CGGCTACATCCTTTTTGGGGATCGTCTTTCCAGGGGGGAGGCCTCAATCTCCAGCTCAGA
TTCCTGTTTCTACTCCACTGCGGCGGATCGCGAGCCTCCTCCCTGTTGTTCCCAGTGCCC
CATTTTTGGCTCCAACCTTTGGCACCCATCGCCTCACGCCTTGCAACCGGCAGAGATCTC
CCCGATCCAATCCTCGACCACTCCTCCTCCGAGGACGGGGGCTGGATCGGCACCCACCTC
CACCCACCACTGAAACTAGATCTCACCGAGGAAGGGGATGACCAGATCGAGGCAAGTAAA
GCGGCCAAGTGAGGGAGCGAAGGAGAGCCGATTAGGTCAAGTTGCGGCACAGCGGTTTCC
ACCCTTGATTTGGCTAGAGGCGATGTGTCTTCATCCTATGCCCCATCCCACATCGAATGG
GCCTCCAAACCACCATGGGACCGATCTCCATTAAACGGCTCAAAGGAAACATCAACCCCA
GGAACCCACCCCCGCCACAGCCTCATTGCAACAAAATCACATGGCTATCGGCAGCAACGG
AGAAGCCCAAGGAGGAAGGCGGCCTAGGAGAGGGGGGGGGAGAATAAGAACACCTCACCA
GAGAGGACCAGAGGACGGAGGACGAGAGCCGACGAGTTCAATCTGAATGTCTGGCCTGCC
ACGGGAGGACTACTAATGGGTGTTTGTCGCCGGCGAAGGGCCCGACGAAGACCAGGCGAA
GGGGTCGACGAGGCTACCAAGACCGGGGCACCTGGCGTAGGATGGCGGACCCTTTTTCAG
CTCCTCCTAGAGCTGGCGACCTGCCTTCTGATCCTGTCATTCAACAAATACTACGCCTTC
GCCATCCTCACCGCCGTCGTCGCCCTCCTCCAACCGAAGCTGCGGCATGCGGCAGACAGA
CACGTGTTGCCATCCTTCACACAGGACATGATCGGAGACGATGAGGACAGTCCATACCTG
GGCCATTTGCTGGACCTTTCACAAGGCATCGCCAGTTCTGGCGGCCTCTTCACGGCGATC
GCCGGACGCTTCATGGTAGGGCCATTCAACACGGTTGGTTTCTTCTTCTTCTGTGCGATA
GCTCTCGGGCTGTATCTGTCCATGGTGGTGACGGTGGGAGCTGTGTCTCGTCCCCACGCC
AAGTGTCTCGCCATCGTCGTCGTGGTCCTCGTCGTGCTCACGCTTATCGCCGCCTGCATC
CTATTTGTTGGGCACTCGGGAAGCAAGCCGCAGGTTGTCACCTAGTAGATCCATAGATCT
TTATCTACTTAATTATCCTTGGCATTCTGTTTTTCTTTTAGTTTACTTGTATGTATCTGT
CTATCTGAGAATGATGTCCGATGCATGCTCCCGTTTGTTGCATTTTTTTCACAATGTGAT
TTTATTGGTTCAAATAAACACAGCAGTGTATCGTTTAGAATACAAATAACATGGAAGTTT
TCTG
>Z27kG1_21970
CCGCACAGCCGTCGTCGTTATCCCCAGTCCACACCGGCCGCGCCGCAGCGGCCCATCCCA
CCCGTCAGCGTCGGCGTAGGCCCCCGCCGGCTCCTTCCTCTCGCCGTCGCGAGACCGAGC
AGCCAGTAGCAGCAGGAGTGGGTGCTCCGTGCCCCGCCATCCAACACCAAAAGTGGAACC
CCTCACACCCACGCGAGGTGGTCGACACTCGACGGAGAGCCGCAAAGGAGGAGGAGCTGG
CGGTGGCGGGATCCAGCAGGCCGCCCATGTCGAGCGGCGCGGACGGATCGGATCCGATCA
CGGGCCTTGGCCCGTCGACGATCCCAGAGCCGCCGGACCGTGAGCCGCCTCATCTACAGT
CTCCGTCGCCGGCGGCGCAGCAGGAGGTGGCGGCGTCGCAAGCCGAGACGCCGGTGCCAG
CGGTGACCATCGTGATCTCGCGGCCAGGGGAGGAGGTTCAGACGCCTGATGCAATGGGTG
GCTCCCCGGCGTGCTCCACGCAGGCCGGTGACGGCAAGGCTACAGCCACCTCGGTTTCGT
TGACCGCTTCGGCGGCTGCCAAGGAGGCCGAGTTGGCAAGGTCCGACAGCTTCGACGACT
ACGAGCAATGCAGGTATTCAGTCGGTGTGGGATTCCCTGCGCGCAAGCTCAGGGTATTTT
AGTGAATTGCGAGTTGGAAAGGGGACGAGGGTGTGTTCTGCTTGGGAGTGTTCCAATTTT
GTATGGGTACCTTGTTAGGTTTAGTAGTTGCGCGTTTTATCCATCTATGAATCACCTGCT
ATGGCTTTGGGTGCTCCCTATCTTGGGGGCGTTGCTTCCTCATGCGGTGTAGTGATTGTA
GGTGTATCAACAAATTTCCATTTATGATGTACTGATTCATTTCTTGAAGTCACCCTAGAA
CATGGATCATGTCAACTGGACTGTTTACTTTAGCTGCCCTTTTCTGTCTGTAACTACACC
AATAGATTTTTGCCTGCAGTTGGGTGGATGTTGTTCATCACATATAACATGCGAGCAATA
AGTTTGTGAACACGTTAC
>Z27kG1_02697
CGTACAGACCCCCTTCCACCGCCCGCTCTCCTGCCCCCCGCCGCTCCGTCAACCCCGTTC
CAATCCCAGTGGGGTGGCGCTTCCCTCGCAAAAGCTGCCGCCCCCCGCTTTGCCTCTGTC
CCCTGTGCTTCCGCTGCCGCCGTGCCGGATTGTGCTGCCGCGCCTCGGAGCGGGCCCGTC
TGCACATGCCGATGGTGGCAGTCCCTCTGGCGCGCAGCGCGATCGCCCCATCGCTCTCTC
CAGCGGCCAGCCTCTCGGTCCCGCCCCACACCTGCTCTGCTGGTCATCTCGGCCTCCTTC
GCGCTTCTCGCCTATGGCCAGTGCCACCCTGCGCCGCGCGCCCTGCTGCATCCGCTCCCC
TAGCCACCGCGCTCCCCATCGCTTGCTGCCCCCGCTGCGCTGTCTCTGTTGCTGCTTTGC
TTGACGCTTCAGCCTCAGCCTCTGACGCTGCTCCTGCCGCGCCGTCAGCGTCCTGGTGCT
CCCTCGCGCCGCAGACAGCGTCTTGCCGCCAAGGCTCCTGCAGAGTTTGTCCATGCCACT
CCTTAAGCTACGGGCCGCCGGGCCCTGCTCGACGACACGAAGGCTCGTCCTCGTCCGGCT
GGCATGCTCGGCCTCTGTCTGTGGAGGTGTGGTCTCGCCTGGAAAAAAAATGATGCTCCT
CTATCCGGTGTTCTGGCCTTCTGGGTTCGCAGCTGCCCCGTTGGTCCTCGCTGCCGGCGC
TGTGTGCGATTTAGCCGCGTGTTTGTCTTTGTTACTTGTTGGAAAAAATTGTTGAAGATT
GTTGAAGATGCTACTTGTGACTATTGTCAGGTGGAGCTGGAAACAACGACACATACCCTC
TTTCGCTGTGAGTTTGCAAGGCGGTTCTAGAAGTGGCTTGGGATCGACGTCCACGAGAGC
GGCAAAGTGCTCCTGAGCAACCTCCTGTGTCCTCAGGACATCCCAAAGCTACACTTCAAC
GTTTTTGTGTTATTGTGTTGTTGGTAAATGTGGAAGAGAAGAAACATAGTTGTTTTTATA
ATGTTAGGCTCGCTTTGAGGGATTTCACAGCCAAGATTAGGGGTTAGGGCTGAAGCAATT
TTGTGGAGCCACCATCTAAGGACAACAGACCGGTGGATGATTGATAAATGGTGTTCCAAG
CTTATAATGAATAGTTGGTACCTATGCACCCCTC
>Z27kG1_10779
AGCTCCGCCTCCTCTCCTCTTCCCGTCAAGTGTACCTGCTGAGCTCATCCATGGCCGCCG
TCGATTCTCCATGGACGGTCTCACGTGCCCTCCCCATGTCAGCTCGCTCGGTCTCCAGCG
CCCGGCCCCAGCTCGGATCTCATCCTTCAGCCATGGATGTCGGCGCCGCGCCCAGCTCCT
CATCATGCCGCTCCCTGGGAGTCGTCTAGCCGCGCCCCTGTTCTTTTGGTTGGTGCTCGC
GTCCAGCCATGGACATCGGCGAGCTCACCCTGGGTTCCACCGGCACTGACCCTGCTCTTC
TCTCCCTCATCTCTGCGACTCGGCGCCTCCTCTGCTCCTCCACCTACAGCTCGCCCCATC
TCCCTGGTGTCGAGCTCGTCCTCCACCTTGCCCATGGCGCCCGCCCTCCCCAGGTCCGCG
CTCTAGATCTCCCAGTCGAGCTCCCTTCGTCGCGCCCTTCCTTGCTCCTGCTCTGGTCGC
CGTCGCCGAGTCCGACCCCAAGCCGTCGAAGCAGCAGCCATGGCTTTCAGTGCTCGTTTT
GGCCACCTCCTCTGCCTCCGATCCGCGGCGCCGTCGTGGGCTCGCCCCAGCCCTATAGTC
GCCAGTCGTCGTCGCCCTGCCCCTCTGCACGCCAGCGTCCTCTTCCTCAGCTCACCCCGT
CAGCCGTCGCGGTGCTCGTTTGGGACCCACCTCTCGCCGGTCGCGCACACCTTGACGTCA
TCGGCAAGCAGTCCGTGGCTAATTCCTTTCCTGTGCCCATGACTTGGATCTTCTCTTGCT
TGCAGTCGTCGAGGAAGACCCCACCAGTCCCCGCGCCATCCTTTGCCTCCTTGTCGTGCG
CCATCAGGCATCAGCCGTGCCTCTTCGGCTCTCTCTGGCTGCCCGGTCGTCAGTTCTTGT
GCCGTCGAGGAGCCATCAGCATTGTCATCGGTCCAACAACGTTGTCACGTCTTGCGTTCG
CGCTGGAAGATGAAAGGGAAAAGCTAGAGCAACACTCATCAAATATCGGTGGTATGCGTG
AGCCGTAGGATTTAGCTTAGGTGAGATATTTCGCTATTCCTGCTAATTAATTTGATTGAT
GAGTTGATTTGATGGTGATTGATGATTTCCATGTTTTCCATATAGATGCACTGTGTAATG
CCTCGTTTCATACAGAGATGGGATTATGTTCTTGTTTGC
>Z27kG1_18071
CTGCCTTTCTCCCACCACCGGCGCCGTAGCTTGCTTTTAGTTAGTTACCTTCTCGATCTG
CTGCCCTCTTTCCATCGTCTTTGCCTTCCACGGCACACAGGTCCTTCCTTGTACTCACTA
CTCAGGCCTCTTCTTTTCTGAGGGCCATGGAGAAGGCGCGGCGGCGGCACGTGCCGGCGT
TCGGGGAGTGGAACTACTACTACTCCTCCTCCTCGTCAACCTCCCCGGACTCCGCGCCCG
CCGCGGCCGAGCCCTGCTGGTGGTACGCGCCGGAGCCGGAGGCCCGCAGCGAGGCCTGGT
TCAGGTACTCCCCGCCCCCCCGCCGCAGGCCGGCGCCGGTGCCGGCTTCCAAGAAGGCGC
GGCGGCCCGAGACCGCGGGCGGCGGCGGAGGAGCCGTCGCCGCCGCCGTAGCTGCGGAGC
GCAAGAGGGCGGCGGCGCCCAAGGGATCCGGCCGCAGGGTGGTGGTTGTCAGGCCCGTCG
ACGAGGACCTTTACCGCGTGCCGCCGCCGGACGACAACGACGGCGCCGCCGCTGTCTCCC
GCCTTCCCAGACGCCGGGTACGTACGTACGTGGCACGGCAGACAGACATATATGTGCAAT
GCCGCAGCCAACGACTGCAAAACAAACGCTTGCGTGTTCTGAAAACTTCGTCGTCTCGGG
CTGTGTGTTCTTTGCAGAAGCGTGCGGCGAGGAGGAGCTTGTGGATGGGTTGCTTGGGCC
TCAACTGCGTGGCCTGAAGCCTGAAGCCAGTAGTAGTAGTACGTAGGTTTTACAAGGTGC
ATTCGGGCGGCTAATTAAGCTCAGTAGTACTACTGATTAGTTAAGCTGTATACGTATAGT
AAGTATGTCGTGCCGTGCGTATGGGATCTGGGCAAGTTGTACTAGTACTAGTAGTTAGTG
GTAGAGTCAGGGTGCTCTTCACATTTTCCATGTTTCGTGTTCGTCGTTAGCTTAGACCAC
TCGCACTGTACTGTGTGCCATACCGATTGCTGTATAAGGCAGCACGGAGCAGATTAGAGG
ACCCAGCAGCAGTTGTTGTGCCAGCCAAGAATTAGAGTAGTACCGGTCAAATTCAACAGG
GCCCAGTAGATGTTGCAGCATCTCTTGTCTCTCTGGGTTTACCGAAACTAAAACACTGCC
TTAGTTTTCAGCCGCT
>Z27kG1_02945
ACCCACTGGCCAACTTCCCATGAGCCCTACCCCTGCATCATCACCGCGGCAGCCCGGTGC
CGGCGCCCGCGCTGGCGTGGCACGGCATGCCGCGTTCAAGGTCCACAGGGACTCCCACAG
TATACACAAGGCCACCTCGCCGCTCTCCTACTCCTTGTCCTCGATCAACTCGTCCATGTC
GTCTTCGTCCAACGCCGTAATCCCCAGCAGCGGCCACCACCGGCCGGCCCCGGCACTGCA
GCCGCCAGCGCGGAGGCAGATGCAGCAGCCACCGCAGCAGCAGAAGCACCAACCGGTAAT
CATCTACACGCACTCGCCTAAGGTGATCCGCACCAACCCGCGCGACTTCATGTCCATCGT
GCAGAAGCTGACCGGCCTCGACGGCCCCGGTCACCACGCCCGTGGTGCTGCTGGTGCTGC
GCCTGCGCCCCCGGCGGGTCGCATCAACTCGGGGTCGGTCGTCGTCCCCTCCCCGCAGGA
CGAGTCGTCTTCGTCTTCGTCCTCGTCCGAGAGCTGCGCCAACACCCACGCCGCAGGGCC
GCCTCCCTACGCGGACACGCGGTTGATGCCGCCGGCCCCGCCGGCCCCTTCGCTGGATGC
GCACTTCATGGCGCCCGACATCCCGCTGCTGTTTGCACCCGACGCCGCAGCATCAGACCC
GCAGCACCTCTGCGCGCCAAGGGGTCTCTACGGCCAGTTCCCGCAGGTGGACGCCGCGGC
GATCGGTCCAGTGATGTCGACGAACATGAACAGCGCTGCCACCAACGGTGGTGCCGTGTT
CTCCCCGTCGATGGTGGAGACCGTAAGAATGTTTCCGGGCTATAATTAGGCAGGATTTTT
TTTTCTTTAAAAAATCTACTCCGTGCATGAATCAGGCCTCAGGCGATGATGCAGCGATGC
AGGAGCCGTTGTTATGCGATGCGTGTGCAATAACCGGAGGTTCATTTTTGCTTGATCTTT
TTTTTCTTGTTATGGTTGATACCGTGAATGTGTAGCAGTAGAGAAATCAAAGAGAGGAAG
ATGATAGATGAGTCATGCTGCTCCTTGCGACATCTCAATACATGTTGCGATGGAGGTGAA
CCTCTAGCCGAGTTATATACATGTCCTACTACTAGTTC
>Z27kG1_23613
CTTCCCGACCGCCTCGACGCTCCAAATTCACCGTTTCACACGTCCCCAGCAATGTGAATG
GCTTTGCTGCTGTCCACACGGGCAGGGGCAGTGCAGCTCGCCACGTCATCCTGGATCCCC
GTGGTCGCCCCCGACATGTTGATCCGTACTGCGACCGTATGGAGGAATGCCGCCGATGGG
AGATCTCGCGACGCGCAGTTCTTGTTTGTTTGTTTGTTTCCAGGCCGGTCTGCAGCGGCT
AGCGACATTATATTGACCCGTGACCTCTTCTCGTTCAGCACGGCTCGGAGCATGGCGGCC
GTCAACGCAATCCGCCGCGCGCCTTCGCACGACAGCGATGACGTGCACGCACCAGCAGCA
GCGCGATCGCTGTCAGCTGGAACGCGCCGCCCGGCCCGGTCGTTGTTGAGCATTTTTTAC
CCTTTCCAGTGGAGGAGGAGCGGGCGTCACACTGATGAGGCCATTTTTTTGATGTGCAGG
TGACGGTGTCACGGTACAGCTAGCTAGTCACATGCGTGTTGGCAGCGGCTGCGGCAGTAC
GACAGATCGAGCAGCCGAATCCTGCAAGGGTGCCGTGCAGTGCAGAGGCATCCGGCGCTT
TTCTGCAGATTCGCGCAGCGCCCTGCGGCCCTGCCCCCGTCACCCGGTCAGGCGTTAGTG
CCACTACTCCAATGTCCAATCCGATAGGCTTTTGGAGCATCTTCACTGGTTCCAAAAAAA
AAACAAATCTTTCTAAAATCAATTTAGAGTGCTGTAATTATCAGCTATGCTCAAACAGTT
CTTTAGATGAGGTCCTCAAAGGTACAAACTTTCTAAATAAAAAAAAAAAAAAAAAAAAAA
AAAAC
>Z27kG1_06665
GCATCGCCGCAGCAGCGTCAAAGCTCGCACCGGATCACTCCGGTTCCAGCAGCCCCGGCA
AGCACAGCCTCAAGAGGCAGAGGTCGCCGCCGGACAACGAGCACGGAGGCTTCATGCAGA
CGTTCTACGAGGCGATCCGCGAGAACCCTCACCGTGTCGTCCTGATCGATGGCGTCGAGC
ACCACTCGAAACTACAAGCCGGCATCATGGGTTCCATGGAGAACGGAACTGTGAGGGGTT
GCGATGGTGGTGTCGTCAGCTTGGAGGACTCCATCGTAGTGTGCTGTGAAGCGTTCGAGT
CGAGATCGTTGCCTCGGGTTTCTTCATCCCCGCGGCCTGTGAAGCAAATGATTACGAGTG
ACGTCGACAGCAAGGTGGAAGGTGATGACGCAGATAAAGGAGTCGTGCCACATTTCAGCT
TGGATTTGAATACCTGCGCCATTGACGACGGCGAAGGGGAGGAAGCGAGTAGTTCTTGGT
ATGATGCCATGGAGATCCAAAATGATGTAGACGGCGTTTTCTTCTTCTAGTATTATTATC
TGAGAAATAATTAAAGTTTTGCTTC
>Z27kG1_13152
TTCTGCCCATTCCACTCCACTCCACTCTCCCGTGCCGAGCACCTTCTTGAGGGGACCCTT
CACGAGCAGCCCGCGCGCATGGCGTCGTCCTCCGCGTTCGCGCTCGACTTCCTGCGGCGC
CTCCTCTGCGCGCGCAGCGCCGGCGACCGTCCAGACGCCGCCGCACGCCACACGTGCGCG
CCGGAGACGGACGACGAGCCCACGAGGAGCCCCTGCATTGTGGCCAGGCTCATGGGCCTG
GACGCGATGCCGCCGGAGGCTTCGCACGCCCAGCCCCCGCGGACGCCGCTGCTGCGGCGC
AGCCGCTCCGCGGAGGGCTCGCCGCGTCAGTGCGAGTGGGACCGGGACAACACGCAGCCG
CCGCTGGCGGTCCGGGCGTCCGCGTCGCTGCGGGAGAGGCCGGCGTACCTGCGGCAGGAG
AGCGACGAGTTCCTGCTCCTCAGCTTCAGCCCCGATGACCCGGACCCGGACCCGGACCGG
GAGCGCGACGTCCGGGAGGAGCTCGAGTTCCTGCTCGCCGCCACGGCGGCCACGAGGCGC
GGCGGGCGGGCGAGGTCGGGCGCGCCGGGGGGTAAGCGGGGGCGGAACGGGCGCCGCCGC
AGGCTGCGGTTCGCCGGCGACGACGAGGCGGAGTCGCTGTCCCCGGCCTGCGCCGGCCTC
CGCAGGTGGGCGGACTGCGACGCGCACTACTCCAGCCCCGTGTCTGTGCTGGAGGCGCAC
GACGAGTCGTCCACCACCACCACCACATCGTCTTCCTTGGATGAGGTGGAGCACGCGGAG
CCCTGCTCCGCTGCCTCAGATGAACCTCAGACAACACTGGAACATCAGAACTCAAGCAGG
AAGCTGCACCTGCACCCCCCGGACCTCGACCAGCCGGGCACGCCGTCGCCACCGCGAAGC
TCCTGCCACGTCTCGAGATGCTCAGACAGCGAGAGGAGGAGGAGGAGCAGGAGAGCGGTG
AGCGAGGACGAGGAGGTGGTCACGCCGGACGTGTCCGTCGCCTGGCAGCCGGTCTGCAGG
CTGGTCGAGGAAGGTCTGAGGAGCACGGAGTGGCCGTCGACGCGGGACGGCGCGGACGTC
GTCGTCGTCGCCGAGATAGAGTGCGGCGTCCTGGACCACCTCGTGCGTGAGACCGTGGAC
GAACTCCTCCGGGGAGCGTCTGGAACCGCACGGGCGCAGCGTCCTCTCCCACTCCGACCC
GTCTCGAAGACACAGCTGGGTGGGTGGCAAGAACGTTCGGACAGGACGAGCGATCGGATG
ATGCTACTGAACGAGCGAGAGGTTAGATTCGTATGCTGTGAAACTCTCAAATGCGACCGT
AGTCTGGTCTAGGTTTTTTTCATCAAGATCGCTGAAACAAGTGGATATGATGCAAAACAT
AGCAGCCGGCGTAGGTACAGTACAGACTACAGATATTGCTGAACCTGGAGAAGTACACCA
GGATCCGCACTCTCTGTACTGCCAAGCTCCGAACTCTGAAACTGTACATGAAGATGAGAC
TCCTTGTACTAGCACCTGAATCTGAATGAAGTTAAAACCAAGTTTCTGTGACGAAAATAA
GCAACCTGTATACTTTGATGTATTTCTTTCTTCAATAAAAAAAATGTTCGGC
>Z27kG1_22720
GTGTGTTCCTGGACTCCGTTGTTCAAGGGAACTGTTAACTCGTGCTGCATTTTTTGGACG
ATCCGGTTTCGTAGTCCATGTATCCAAACTCTTTTTCCCTCTTCGAAGTTTTTTTGGAAC
CCTTCGAGCCCCGTGGAAGGAATTCAATCTTGCGAACGGAACCGCGGATTTATCGTGATC
CACAAGACCGCAACCCTCGTTAGCCGCGGATTTATCGTGATCCAAAATTTCGAACGAGAC
CAATTCTCTTGAAAATTTCAACCCCCATCCGCGAATCTCTCTCTTTCCAAATCTCGCCCC
ACCCTCCAGCCCTTAACCCTTTGCGGTGATTTGGTGCGCAGCTCCACCTGAGAGATACGG
GCTCGCCGCGATGGAATTCGAGTCAGCGGCGCGGCGGCGGCAGCGCAGACTCTCTTCGCC
GTCGTTGAGGACCCACCTCACGCCGGCTTTTGACGCCGTGGCCGGTGGGGAGGGCGGCGT
GTCTGGGTACTCTTCATCGTCGTCTTCCAGCGGTCTCGAACTCGGGTTCGACGCCTCTCT
CCTCCGCAACCGCCGCTCCGGTTTCGCCGCCCCCTCGGACCTGGACAGCCGTGTCCTCCT
CTACTCCCCGCAGTCCGTGCCGCCGCAGATGAGGGCGGCGTACCTGGCAGCGGATGATGG
GGTCAGGGCACCTGGCGTCAACCACTACGGATCCAAATATGAGGCTGCCCGGCTTACTGG
CGCGCCAGGTTTTCAGGGTTCAGAAAACCACATTTCTTTTGCCTCCCCGCCGCAGACAAG
TAGCAATATTCCTACTACAGTTCTGGGCGCCTCCACCTCCACCAAGCTTCCTGCTGAACT
CCAGTTGCCAGAGGGCAGCGTCGTAGCGACCAATGCAGAGCTCAAGACGCCAGGACCAGA
AGCTACGCCTTCAACTCTCAAGCCATCTGCTAATCCAGAACCACGCGTGGATGGCGATGA
CATCACTGATGCTCTCTACGGTGACCATGGTCATCGCAGGCTCCCTATTTTCAGGGAGAT
CTGTCCAGATTGAGTGTCAGCCTCAGCATTCTCAACGTCGCTGATGGATGCATTTCGGCC
CTAGCTGTATATTCTGTTTATCTATCTTGTACCCAGGGTCTTGGTAGCAATTACTCTGGA
GGGTCATTTCTAGTTTCCTAAAGGAGAATCTCTCTTCTCTTGATCTATTCATAATCGAGA
AAGCTATGATATAATTTACTTGATTAAGCCAGCAATTGACCGTTTTGCTTGACGTTGGTT
GTAGATGAACCTTGTCATATATATGAATTGAGCCTTGGTTTT
>Z27kG1_18816
CTGAAGGAAGCAGCTTCTTTTGGAACACAAGTGACTATCAATATACATAAAAGTTGCTAA
CAAAAACTATCACATTTTTCTCAAAGATCAGTTCAAATTAAAGTGCTCTTATTCTGTGTT
TAAGCGACTTATTTCTGTATATTGCGGAATGTCTGAAGCTTATGTTCACTGTTTGATCTG
CTGCTGCTGAATAATGTTGCCAGCCTAGGGTTCATGTCACTTTTCATCTGCATTTTTACT
ACAAGCATCCTAGAAATGAGATGGAGTGGTGTTGGAATTGATGACACATGTGTGCGATTT
GAAAAACACCTGTTTTGTGTTGTGCTTCCTTGCATTCTCTACAACAATGTAATAGATTAC
TATGCCTTTTCTGT
>Z27kG1_11487
CTCACTCGGCCCAGCGCTCACGAGTCACGACCCACAACTGACGATCGTCCATGTTCGGCG
GCGACGATGGCGCTAGGGTGCTGCGGCGAGCCGGCAGTTTCCCACGGGCACCGCCCCCGC
CGGCGACGGCGAGGCACATCCTCTCCAGGAGCGAGTCAATCAAGAAGAAGAGCGGAGCCG
CGAAGCGGGCACGCGTGCGCGCGGGGCTCGCCGCCGCGCTGCAGGAGCTCAGGCTCGCCG
GCCGGAAGCACGGGGCCAGAAGCCGGGGAGGCGGGGCGTTGTCAGAAGCTGTCAGCGCCG
GCGCCGGAGCCGGAGCCGCCGCGGGGCCGCGGGCTAGCGATGACGTCCAAGGAGGAGGCT
GCTGCGCCGCTGCTCCCCTGCACGTGTCCGACGTTGCCGAGGCGCAGGCGAGCAGAGGAG
CAGCAGCCACCGCTGGTCGTCGTCGCGTGAACGCAGCAGGCGGCTGGACGACGCCGCTGC
TGCTTGTAGCGGTGCTAGCCCTGGCGTGCGTGGTGGCGCTCGGCAGGACGCCGGCCGTTT
GCTGCTGCACCTGTGCGGCATGGCTGTGCCGCGGCCCTTGTGCGGTTCGGCCTCGACGGA
CGGGCGCCACCGGAGCAGCGAGCCCTCTGCTGCAGCGCGGTGCAGCGTCAGATGCCTGTG
GCTGTGAGCTTAACATTGGACATGTACGAGCAGGTGATTAGCATCAGACGTGTTGTTTGT
CACTCATGGACCGTCCGTGTATTGTTATTACTCCCTCTTTCCATGCATGAGGCCTTATTT
CGTTGTAGTACATGTATCGGGATCGGACAGGATTGAAAGAAATTATTTTCCTTTATATTC
>Z27kG1_23963
GGCCTCTCTGCTCGCTCAGCTCTGGCCAGCGGAGGAGAAGAAGAGAGTCCCCGTGACGAC
CGTGAGTGACCGACCTCTGCCGTGGGGCGCTGGCAGCCATTTGCTTGCTGCCGTCGTTGC
GCGATGAGCGCGGGTGCAGCCCGGTCCGTGCTCGTCGTCGTCTTCTTCGCCCTGCCTCTT
CTCGTCTCCATGACCCACGGCGGCCACCAGCAGCCGGCGCATGTCGGAGCGGACCCGCGC
TCACCACCGATCGATGGCGGCGAGCACGCAGAGCAGCGGCAGCAGCTTAGCAGGCTGGGC
TCCAGGCCGCCGTGCTGCGACCGCAAGTGCGGCGCGTGCGCGCCGTGCAAGGCCGTGCAG
GTGCGCGCCGGCGCCGGCGCCGCGGCGGAGCGCCGCCTCCGCCCGCGCTGCGCCAACTAC
GAGCCCGTCGGGTGGAAGTGCAGGTGCGGCGCCGCCGTCTTCGACCCTTGACGTGGCTAG
CTAACTGCCCGCTACGTACGGCTGCCAGCTCCAGCTTCGACCAGTCCGTGGCCCTGCTGA
ATTGTAATCGTCGCATGCACACGCTGGTGACGCTGCTGCCTGCTGGATGGTAGCGAGCAT
GTGGGCTTGTTTGCGTCTGCATTAGACTTGTGCTACGCCACACTTGTGTACGTAGACGTA
GCCTGCATACTACTCCCACCGCATGTCTATCTGCAACACGATTGTGGGTTTGTGAC
>Z27kG1_15875
GCGGGAAACTGAACAAGGAATAAACAAGAGATTGTCCAGGGAGCTTGATAGGAAATGGAA
GCAGGGCATTGTGGTCAGACCACCACCATCTCTAAGGGAGAACAAAGAGGAGTAGAGAGC
TGCAAAAGAAGCAATCTGCAAAAGTCGTTTCATGCAAGAGTGTTGCAAGAAGGTTCCTTT
GTGATTCCAAACTTTATTTCATTGTTACGTATTCCATGTTTACATTTTACTAAGCATTGC
TATCCGAATCTGAATTTCAGTCGTTAGTCTCTTCTGTAAATTTTGATTTATTTAAATTTA
CGCCTCTATCTGTGTTTTCGGTGCATTTTTCTTAGCTGCTTCACATATTAAACTGCACTT
TAGACGTGCATGCTATCCAGTAATTGAGAATGGACAGTCATTTGCACCTAAAAGTATATG
TTTTCTTGCCATGCTGAATCAAATCAAATTGATGTCC
>Z27kG1_15214
GTGCTCCTGCGTGTACGTCTCCTCCAGGAGCATTTGTCTTCCTTGTCGTGCTCCTATAGA
TGGCCGTGCACCATGGCGGGGATGCGAGGATGACTAGGAGCACGGCGAGCAAGACGACCG
AGACGAACCTGCCACCGTCGCCGAGCACCGTGAGGTCCACCTAGTCGTCGTCGTTCGAGC
CGCATCGTCCCTGGTGGCTGCGCGGCCGTCCTCCTCGTCGGTGGTCGCGCGGTCGTCCGT
CCAGCCGGCAGCAGACGCGCGTGCTCTTCTCCTCCTTTCGATGAGCTGTCGTGCCTGCGT
CCCCGGTGGCTGCGCGCCCGTCCTCCTCATCGGTGGTCGCGCGGTCGTCCGTCCAGCCGG
CAGCAGACGCGCGTGCTCTTCTCCTCCTTCCGATGAGAAGTCGTGCTTGCGTCCTCGGTG
GCTACGCGCCCGTCCCTGGTGGCTGCGCGCCCGTCCTCCTCGTCGGTGGTCGCGCGGTCG
TCCTCCTCGCCGGAGATCTGGCACGCGTGCGACAGCACAGGGTCGGCGAACACGGATAGC
GGACGCACAGTAGCCTTCCAGGTTTAGCGGCTCCGGAAGCCGACCTCTATTTTAGCGTTT
GTTTTAGCGGATGTTGTTGGAGGCTTACAGGACGGTGACTTCCGCTACAAATAGGGTACA
GACTCATTCACGCCGCTGTGTTCCTGCCTTCCTGGTGGCCACGGGAATCCAGGCCTTACA
AGCCGCAGCGCAGGGTCGGCGACGGCGAGGGACAGCGGGTGGCGCCGCGGCGGCGTCGGG
GGCTCGGGGCGAGGTCTCGCGAGATGCAGGGCGAGGGCTGGCGCCTGGCGACTGGCGACG
GGGGTCGGGCTGTCCGGGAGTCGGGAGATGGAGATGGGAGCCGGAGTTGGGCCTCGTTAA
ATTTTTTCACAATTTTAGGTATGGCCCTCCGCCCCTGTGCCCAGATGGTTCAGAGCATGG
TGTGCCTCACTCATTCTGGTCTTGATTCTAGAGTTTGAGGTGCAGCAATATAGTGAGCAG
TCAATCGTGATATGTGTATGGGCAATTACAGGAAGTGTACAAGTGGCTGTGTCGGTAATT
CTCGAGGTATTGCCTCCCACAACCACAGCTGAGGCATTCCGCTCAAGCCTTCTATCAGTT
TAATTGTAGTGGACTGTGTAAAGATTGAAGAGCAAGGAGCCATGCTG
>Z27kG1_16361
GTTCGCCCCATGAGTCTGGCAGGTCAAAGAAGGGAAGAGACAACCGAAGGATCAACGGAT
CAAGCGAGGTAGTCGACTCCGCGTCTAATTAAACCTGTGGTCTGCGGACGGGCGGTCGTC
GGTTAGAGCATTGCTTCCGTGTGGTGCGGTTGATAGCTCGGATCTTCTGCTGGCCGAGTT
CGTCTTGGAGGAGAAGAGAGAGAGAGAGAGAGAGAGAGAGCGCCGGGATCGGAGCCAGGA
AGCATCCAGCAGCGATGGCGGGCGGAGGGGTGGCGGCGCTGGGCGTGAAGACGGAGCGCG
CGGCGCAGTACAAGGGGCGCATGACGCTCGCCGTCGCCACGACCTGCCTCGTGGCCGCCG
TCGGGGGCGCCATCTTCGGCTACGACATCGGCATCTCCGGTACGTACGTCCGCGCTCCGC
TCCCTCACCCGTGCCGTGTCCGCCTAATTCTCTCACCCGTGAGCGAGCGGGCAAACGAAC
AAGCCGGATAGCTTGCGGCAGGCAGCTACCCCGCGCGTTCCATGGTCGTACTAGGCCGTG
ACGCCGGCGTGGGCGTGGGCGTGGCCCCGCTCGGATTTGGCCGCTCTAGTCATGTCTTGC
CGCCCAGCTAGCCACAGGCCCACAGGCCACAGCCAGCAGCGAGCGAGGTGTCCGTCGCGT
TCCCGCAACAGTTCGGCTTCGGCACGCACGCGTCACTGATCACTGTATGACGCATCTCAC
ACATGGAGCCGGGCCTTTTGGCGAGCTGGATTTCGTGGTATCTTCGGACGACACGCCTTT
TCGCCTGCCAACCGAAGGCCGCGTGATTGGTCTGGGTAGGACGACGATTGTTGGCACATG
TAATTTTGGTCGGCTCCGACCTCCGAGCGACTTGTGTGAGACTAGCTTCGAGGCGCCACC
GGGCACGACAAGCGCGCGGACGCCACAAAGCTTGCAGTCAGAGTTGGTGGGCGCTGCGTG
TTCTGCTTCGGTGCCTGTCGCTGCCGTTCAGCTCCATCTCCTCTCCTCTCCTCTCCTTCC
TCGTCAGTGCAGACTGCAGAGGAGTAGCACGCGAGGCGCTCTGTGTACTGTACCTGCGGG
CTCGACTCTGACTTTCGACGAGTGGAAAGATTTTAGCTCGTGTTCGAACGCTCACGCATC
TGCCGATCCTCGTTGAATAGTTCAGGACCAATTATTCGCCTCGTCGTTGGTAGCGACTCA
ATTTCCGCTTGGCCGTACTCACCACCAGACAATTTCCGCGACAGGGTTGTGTAGCTGCAC
ACTTCGTTACTGAGCGCCTAGGTAATCCTTGAGAATGATAGCACGGCAGGGACCAGGAAA
AAGGCTGCAGTGAAAACACCCACATGTGACGACTGACGAGCAAATCTTCTTGTGTTTGTC
AAAGTTTTTTTCTTCTATTTGGGAGGGGAGTAGTAGTTGCGGGGTGCATTGAGCGCCGTG
CCGCCGTTCATGCCGTCACACGGGAAAAAGAAAAAGAAAAGGGATATGCAAAATTCCTAC
TGGTAGGAAGACGAAGGACTCCCTCATTTGGTTCCATC
>Z27kG1_10941
CACTAAGTACCTTTTAAAAAATAGTTGATAGTTGAATCCCACACAGCACCAACATGGGAT
TCAGACCTCACAACCACTTGTTGATAGTTGGATCTTTTGATGGTATGTGAATCCCTTTCG
AGTTGCTGTGGGAGAAGCAATTGTTGTACATGAGGATGCAGCAAGAGCTATGGGAAGGAA
ACGCTTATGAACAATAGATACCTGGTCGTCCTAATTTCATGAAGCTACGACGAAGAGCAA
GCTGGCAAGTTTGAACGAGAAGCTGGACATCCTAGAGCGGAAGCTGGAGGTGCTTGAAGT
CCAAGTGGGCAGCGCGACGACCAACCCTTCCGTCTTCAACTAGGAATCGCGGGTTTATAT
GTATAAATAAATAGATAAATGTAGGTATGAATGTTGCTTGTACCAACGAATTCTGGTCGC
TATCAATCATGTAATGTAATGGATTTTGTTATTATTATTGTGGTATGTGTAAAGATGTGC
AGAATTGAAAAG
>Z27kG1_17312
GCAAGCAGCGTCATGAGGAGTTGCAGCTAGTTAGCTAGCTGGCGCCTGGCGGCAATGAAC
TTGCAGCAGGAACACCTGTTGTTCTCGGTCTCCCGGCCTGCTTCCAGGCCGTCGGCGGCA
ACGACGACGGGCTTCCAGGACCACGGGCTCGGCGGCTTCCAGGTGATCGCCACCGACGGC
GGCGCCGGCCCGGCCGCGCCCTGGTGGGCCGCCGCCGCTCCCCAGGGGTGCGCTGCGGCC
AAGTTCCCGATCGGCTCACCGCCCTCAGGTAATTAATCATGCAAGTAGACTGAAAAATGC
TCTCGTCGTCTTTCTTGCTGCCGGCCGTACGTCGACCGATCGACGGCGCGGCGGTGGTCG
GCCAGCTATTAGCAGCCGCGCGTCCGTCGATCGAGTAGTACGGCCGACGACGACCGCTCT
CTGAATGCCGGCCGCCGGCCGTACGGCGGCGATCCAGACCTTCGGCGGCACGAGCTGAGG
TTCGTCCACGACCACGAGTCGTCGTCTGCGCCCGCCGGTGGGGCATCATCAGCCGCCATG
GCCGCGCACCCGGAGCTGCTGCTGCTGGACAGGTACCAGTACCACCACCATGGCCGCTTC
GACCTGACCGTTGGGCAATCCATGGTGCTTAACAACGACAGCGCCATTGCTGGCCATCAG
ATCTATGGCGCCACTGCGTACTATCATCCCTTCTACGGAGCCCAAGCTCTGCACGGGAGG
GTGCTCCTGCCGCCGGCGATCGCGGCCGACGAGCCGGTCTACGTGAACGCCAAGCAGTTC
AACGGCATCCTCCGGCGGCGCCTGGCGCGCGCCAAGCGG
>Z27kG1_22950
CGAGCTGCTCTATCCGTGCTGGTTCTCTCGAGCGCCTCTCCGGTCTCCACTCCTCCCTCT
CTCTCTGATCCTTAAACCCGATTCGCCAGCTTCGTCGTCGCCGACCAGGCCGACGTCGGG
CCCGGCGCGCTGCTGTTGGACTGCCTCAGCCCGCGCTACCAGTCCGGCGGCACCCGGGCG
GCGGTGAGCGCGCATGCAGGCACGCACACTACGCCGTCGTCGACCTCGCGCTCGACACGC
TCGCCGCCGCACGCTCCTTCGGAGTGGAGGAGCTCCTGCTGCTCACCCAGGTAACCATAC
CAGACCAACCAATTCAAGCGTCTCCCTCCTCCCTCCCAACTACAATCCTTGACATGCTGG
TTTCTTCTCGAGGTAATCCTATTCTTCCTCCTCTCATCTGGATGAAAGATAAATAAGAAA
TAAATAAATAAATAAAATGGACAAAACGGTTGGGAAAACAACATCGATTTCTTGCTTCCA
GTTTATTTTTTATGTCTGCTACTTGAGGGAATTGTCCATGTTTATGATCTCGTGGCAGTT
TGCCATTGATGCTTGTTGCTGTAGTACATGGACAAATCTCGAAGAGGGAAGCATTCGATT
CGACCAAAGGCTTAGGCAAACTGTGCCACTGTCATCAGACGGTCAGAGTGTGTGAAGTGG
AGGGATGTTATCGTTCCCTATGGCAAGCCAGTGCCATCATCAGTTACGAGCTCTGAACTC
CTGCACAATCACTACAACGTCTACAACGCATCCCAGGTCCATCGTATGAACTGCAGAAAA
GGATTTACCTTCCTGGCAACCCACAAGTACCTGGGTTTATCCTTCTTAATCTGAGTTATT
AAAACCTGACCGAGTTTGGGCGCCTCCCCGCACTCCACGGAGCTTCAGCCAGCGCGCGTG
CGACCCTTGGCGACTGCTCAAATTGGGCAAACTTTTAGAAATGAGGTTTGTGTTTTCTAT
CACATTTCTACAAATGGCTACTACTAATTGCTGTGTTATATGACATTCCACTCAATTATG
GCATGTCTCGGTCGCTGCTTATTCAGTGCCTCAAAGGTTAAAACTTACTGACAATTTTTT
TCTTTCCAATTTGATATATTCCTTTTGTTCTTTTGTTTATATATGCTTGTTACCCTGGAT
GGAATTGTAAGCTATTACACTACTGCTATTTACAGAGAACTGTTAATAATGAGACACTTG
GTC
>Z27kG1_13171
GGGAGGAGCCCAAACCCTAGACCCCGCAGCCAAAGATCCCACCGCTCCACCAGAGGCGAT
CGAGGAGAGGACTCGAGACAACCCAACCCCGCCGCCGAGCTACATCGATCCATCGATGGC
CCCGGACACGGAGACCACGCTTGCGATCCGCGACGACGAACCCGCCGCCGCCGAGGTAGA
TCGATCGATGGCCACGGACACGGAGTCGCCGACGCCGACGCCGGTGCCGACTCTTGCGAT
CCGCGACGAGGAAGAACCCGCCGCCGCCGCCGGAGCCGGAGCCGGAGCCCAGGTCCTAGA
GGAAAGAAGCGTCGCCGTCATCCTGCAGGAGCTGCTCCAGCCCAGGGACCGGCGCGTCCA
GGCTTCGGCCTTCTTCTTCGCCTGCGGAGGCTCCGTGGTGCTCCACGGGACCGTGGCCAA
CCTCGCGGACAACCCGGAGCATGTCCTGCTCGGATTCGGGCTGTTCACGGTCGGCGCGGC
GCTCGCCTTCCTCACGCTCAGCGGCTCCGACCGCCTCGGGCGCGCTGCGGCTCGCGTGGA
GGAAAAGCTCAGAGGATTGTTCCGCTCGCCCGCTGGCTAGATCCTGCAGCTAGCTAGTAG
CGAAGCGAACCCTCGACGGTCCTTCTGTTTGAGTGTGCTAATAGTTCTACTAGTGTGCCG
GCGTGGGCTGATGCTGGGCTCACCATGTGGTTTAATTTTGAGAATGTGTGCTTTGATTCT
GTGTATATTACGAGATAAGTGTGATAGATGTAGTGGTAACTAAATAATTAAAGTTCTCCT
TAGGGTCGATTGTAATTCCAATATCCCCTTTGAATATAATGTTTCCTTTC
>Z27kG1_15490
GCGGCAGCGGGAGGAGGAGGCCGCCGCAGCCATGGCCGCCGCGGTTAAGCGGGAGGCGGC
GCTAAGGGCGGAGGAGGAGGCCATGGCCGCCGCGGTTAAGCGGGAGGCGGCGCTGAAGGC
AGAGACTAAGGGACGATCGGTCTCGCGCGAGGCCTTCTGTGGGGCCAAGGATAGGCAGCA
TGGGGGGCAGGGCCACCGGTGGGTGGCCGTGGTGCATCGAGCGCCGCCGACGTGCGGGGA
AGTTGCGGCAGGGAAGAGGGAATGGATGGTAGGAGGTAGCCGTGGCAAGAAGGGGCTGGA
CGATGTCGCGGACAGTGCACCCCATCCCCGTGGCGGACGCAAGTACCCGCGGAAGGGGAA
GAGGAAGGGGAATAAGAAGGGCGAGCCAGGTAATCTGGCCGAGGCAGCTCCTCCAACATC
GAACGGCGGCAAGGTGGACATCAAGAGCGAACTCAAGGCGATGGGGAAGGCCTCGGTTGC
GCCACTCGATCCGGCCAAGGCGGCCGTGGCATCATCCCCGGGCCACCTGACCTGCAAGGG
GAGGAAGGGGAAAGGCGCGGGTAACCGGAGCGCAGAGACGAGCCGGGGCGATGGTCCGGT
GAAGGTGAAGACGGCCGGTCCGTCGCTGCCGCGAGGCGTCAAGTCGGGCAACGCGGGGAA
ACCGAAACCTGCAGCGCCCAGGCTCGCAGACGCCGGGACAGGCAGCGATTCTCCTGATGG
GAAGGCTCCGGCCCCGTCCCCGGCCCCGGCCCCGGCTCTGAACCCTTCCACCTCGCCCGC
CGATGGCAGGAGCAAATCGAAGAGCGGTGGCATGCTCCGCAAGACCATGGAGGCGAAGCC
AGAGGGCCTAGTCGAAGGGCAGCGCCGGCAACCGGTGGTGGAGGTCCAGGCCGTGACCGG
GCCGAATCCACGGATTGCGAGGAGGTCGGCTCAACCCTGGCGCCCCCGCGGCATTAGGGC
TGCACAGCCGCACGGGCTTGTGTGGGTGCCCAAGGCAGCGGTGGCTGGACCATCCTCCAG
CGGCGAGGACAAATAATCGGATTGCCACTCCACTCGGGTAGTAACTTGACTATGCTTTTG
CTTTAGCGAACTCACGCTTGACTTGTGCATGGATGATGTGGGAAAATAATCGAAGCCTGT
GAAGGCATCTGTGTTCTGTTT
>Z27kG1_20505
CGGGTGAGCCTGGCCCGTGCTCGCCTGGTAAAAGTGCTAGGGTTCTTCTCGCCCATCGCA
GCCGCCGCCGCGGCTCTCGCCTCTTGACTCGCTCTCGCCTCTCGGAGCAAAAGCTGTGTC
CGCTCCTCCTGGTGATCCCGGAGCCAGTCCTCGCCGCACCGCGCTGTGTCTGCTCCTCCT
GGTGATCCCGCACCGTGCTGTGTCCGCTCCATCTTCCTCCGCCGCCACACTCAGCGCCGG
TGAGGACTACCCTCTTCCTCTTCCTCTCCTTCTCCCTCACCCTCTCCCTCTCCCTGTGGT
TCACTACCGGGTCGTCGGCGAAGGGCGAACGACGCCATGCCGGCGGATCCATGCAGGGCT
CCACAAAAGCTGGATCCGTGGAGGGTTGGATTCTCTTTGTAGGGCTGGATCCATGGAGGG
AGTGCACGGCGCTCGTCGCCCAGCTCGAGGTCCACGTCCACCACCGCGCTCGTCGGTTTA
GGTTTCGTGATCTCACTACTGCATTCACTGCAGGTGCGAGGGCATGTCTACCTACCCGAG
GACCTACGATCTCATCCATGCGGACTCGGTGTTCACCCTGTACAGGAACAGGGAGAAGAT
CCTCCTGGTTGTCAAGACGTATTGGACTACCCATGAGGCCATGACCAAGATCAGTAGCAG
GACTGTCAAGTAAAATTCTCAATGTTGATAAGAATTTTTCATGTTTGGAGTTGTACCACC
GTTTCTAGCTCCTTGAACTAGTGATCTCTTGACGGTTTGTGCTTGCTGTTCTTTCTGGAC
AGTACTTGCTCGGATAGGAAATTTAACATGTGGGGGGAAGGAAGGGTAGGTAGTAAGACC
CCTGGCCCCTGCAAAGTTTTCTTCAATTCCGAATTGTGTCCAAATGGTAAATAGAAGTCA
TTGTTGCGAGTCACCCCGACCCCGGATAAGCATAATCACAACTGGATTCATTCTAGCATT
ACAATTTTGTTCTGTGTAATTTCCTTTTTTTAAATCTTATTAGCATGTGTTGTCCCAGAT
CTATTAATGATATGAAAGAACACTGCTTCTGGTCCCAAATTATGGAGAGAAAGGGTCCAA
CAGTCGAGACGCCTGAATGGTGCCAGGAATGAATTGGTAATGTACAAACACATTTGACAG
GACAGTAGGCCATGTAAACAGGTCTCTGGTCTCTATTAAAATCATAGTTTCTGTTTAATT
ACAATCGTAGTTCTGTTTTTTGTTATCCATATTTTAAGTTGCTGCTATAGTTCATATGAT
TGTAATCGAAATGATTGTAATTAGTTCAATGAGAGAAATTACTAGC
>Z27kG1_05051
CAACCACTCCGCGCACTCGCGTCGCGCGCCTTTTCGGCACAGCGGCAGCACTGCTCCATC
CATGATCGCTCCCCAACACCACGGTCGCCCACGCCCACATGATCGCGCGCGCTTTGCGGT
ACGTCTCGCGGCCAAAGCTGTCGTCCCCCGTCGGTTCCTCTTGGCGCCGCGCATCATGCG
CGCCGGCTCCTATATAATATATAAGCGATCGAGCAGCACGCCAGCGGCTTTCTGCACCGC
ACCGGTGAGCCCAAGTGTCCGAGACTTCGAGCGCGCGTGGTCGTCTGCGGATCGAGTTCG
AGGTGGTGGGATCGATGGCAGGAGGCGGCGGCAGGGGCGCTGCGGCTGCGGCTGCGAGCG
CTCTAGCGCTGGCGGCTCTGGTGTGCTCGCTGTCCTGCGGCCTCGCGCAGGGCCGCGTGG
CGAGGAAGAGCCTCGGCATCGGCCTGGGCGGCGGCGGTGGCGGCGGAGGCGACGGGCTGG
GCCTCGGGCTTGGACTGGGCCTCGGCGTCGGCGCAGGTACCGGAGGAGTGTCGGTGTCTG
GGTCTGGCTCTGGGTCTGGGTCGGCGCCTGTGGTGGGATCTACCTCAGGGTCTAGGTCTG
GGTCTATATCCGTTGGAGGGGCCAGCTCGTCCGCCGGATCGAGTGCCGGATCGTCCGCGG
GCTCCACTGGGTCGGCGGCCGGCTCTTCTGCGGGCTCTGGCGGCGGGCAAGGGTACGGGC
AGGGCGGTGGGAGCGGGTCGGGATCTGTGTATGGGGAGGGTAGTGGGTCGGGCAATGGGT
TGGTGGGTATAGGGACTGGCCAGGGGTATGGTCATGGTTCTAACTTCGGTGGAAATCCTT
GAAGTCATAAAATGTTTGTATTGTATGGCGCGGTGTGGTGTATTTTGTTCTATAACAGTG
GAATATACTATCTTTTCTTT
>Z27kG1_10826
CAGCGCACCTGTCCTCCCGCGCTGCTCCACCCCTTCCCACTCCTCCCATTTGCAAGTCCC
AGTACCAGGTTTTCAAAACCGCCTTCACGCAGTCCACAGATAAAATACCGGCCTCCTCCT
CCCTTTCCCCCTCCGATTCCCGCGCCCGCCCCTACGCTGCCAAAAGCGGGGGACACCGCC
CGTCCCCCTCCCCGTCCGGGTCTCCACAAGCGCACCTGCGCGCGCGCGCCCGGCTTCCGT
TGCGCAGCAGGGCAGCTGGGCAGGGCAGGGCAGGTCGCCATTTAGTCCTCTGCGCTTTTT
GGCGTTGGTTCTTCTTGCACAACTCTTCTGCTGGATTCCAGCTCTGTTTTTCTTTCTCCT
GTCCTGCTGGTCAGTCAAATATATCCTCCTGGTCCTGGGTAGCTTTTGGGTTCCGGCGCC
TTGCCGTTCGCAGTTTGTGTTCTTGGTCATCTGATCTGGGTGGTATTAATCTGGAGACCC
AGTCACTCGGTCGGGACGAGATCAATAAAAAGGAAGAAAGAAGCAGCGCGGCAAGCCGGC
GGCGTCGCGAAGCTTAAGATCAGAGACACCGTTGGTTGGGCGTTGCTTCAGATATAATCT
ACAAGACCAAGCTCAGATTCCATCAGTCGGTACGTACGTCGGAACAGCCTCACTTCGCTC
GCTGCTGCGCGTTAGATGCCGGTTGCTTCGTCGCTAATGGCGATGGAGTTGGAGACGGAC
CAACTCGCCTGGGCGGAGCAGCAGCGGCAGCAGAATAGGAGGCAGACCATGGTCGTCTGC
AGAAAGAGCGACGCAGCGGTGGCCAAAGGGCAGCAGCGTCAGAACGCTTCGCCGCCGTCG
CCCAAGCCTCCGCCCGCGGGCGGGCTCAGCGCGGAGGCGTTCTTGGTTCTGGCGTGCGTC
GCCGTGTCGCTCATCGTGCTGCCGCTGGTCCTGCCGCCGCTGTCGCCCCCGCCGCCTCTG
CTGCTGCTGGTGCCGGTGTGCCTGCTCCTGCTCCTCGCCGCGCTCGCCACCTTCGTGCCG
TCGGATGTCAGGAGCATGCCATCCTCCAACTTGTAACTACTAGTTGTTTTGCTAGTCAAT
ATCCATAAATTCTTTTTGTTCAAGTCGGCATTTATGTCTGTGCATATGGCATAAAATGAG
TGTAATGAAATGGAAATCTTGTCTT
>Z27kG1_19865
CTTCATTTCCGCTCGGTGGATGGACGACTGAGGCTGTGGCGGTGGCGCTAGCCAGCCTCG
CATGCGTTGTTCCGGGCCGGTGATGGCAGTGCCCGCACGCGCCTGCTCCCAGACGACGAC
GGCAGCCACCCCGCGCGCCTGCTTTGGGGCCGCGGCATGGCCAGAGCGCGTGCTCGCCTA
CCCATGGCGATGACGCAGCCCGATTCCGCAGCGTGGCCAGATCCCGTGCTCGCCTGCTTG
CGCGGCGGGGGCGGCCCGCGCTTGACCGCATCTGCTCGACCAGCGCTCACATGCCTGCTC
ACGGCGGTGGCGGGGACGGCCTGCGCGCCTGCTCGCATGCTGGGCGGCAGGGGCGCTCGC
CCGCGCGCTCGCGGCCATGGCGGTGCTCGCACGTGTGCTTGTCTGCGACAGCACACGCCT
GCGCGCTTGGTTGTGGCGACGCCCGCTTGCGTTTCGTGCTCGTTGTCTGCTCAAAGCGCG
GCAGCATAGCCCGGTGCTGGCAGCAGCAGGGACCGACTTCAGTGTCTGCGAAGCGTAAGC
ATGCCTTCTCGTGGCAGTGGGACGCCGGTGCTCAAGTAGAAAATTTGTGTGTTTGGCATC
TCAGACAGCTTCAAGCTGCGATAAATCTGCAGAGATGTTTTTCTTTTATTTTCTATGTGT
ACGTATGTTTATACTCGAAGGTCGAAAGAAGCTGAAAATATAGAAATTACTTAGTGCGAG
TG
>Z27kG1_02533
CGACAGGTATTCGGTCAGCGACTCCCCGGAGGCTCCACTGGTGGTGGCTACCCCTATGAT
GGTCACCTCCTTCAGCATATCAAGCGGTCACTAGCTCTGTGCTGCGCCTATGAAGCTCAA
CCTCCTTCAGCATATCAAGCAGTCACTGGCTCCGTGCTGCTAACTTCTCAGCATGATTGC
TAGGGTCGGTTGATTGCTTCTAATGTTGGGGTGTAACATCATACTAATAGATGAATCTTG
TTTTGTTTCCTTTTCTTGGTGGACTATATATGATAATCTCATCATAATTTGTCGGAGAAC
CAAAATATATGTTTGTTGACCAACTTTGTGCTTGTTTTTTTATATATATTGTGACTCTTT
TGATGCT
>Z27kG1_07350
GCCTCGCCTCCCATGGATCCTCTCGCCTCTGCATCTCGCCATTGTTGCCGCCATTCTCGC
GCCCGTGCCCCTCCATTCTCGCCTCCGCCCCCGGATCCTCTCGCCCCCGCGACCTTCGAT
GGAAGCCCGCAATCTGCGCCCTTCCATCGCCGCAATGCATCGATCCCATTCCATTTTGCG
AGAAGGGCGGGCGCGTGCAGGGCTTCGCAATGGCTGACGGTTCAATTGGAAGATCAACCA
CAGGGAGTAGGACTCCTAAATGAGCCGCCAACTGTTCTTCTCCTTCCCAATCATCGGCAA
TCCCACACGCTCTGGTGGCTAAGGCTGCGGGATTCCCAGGTGCAGCGTGCTGGGGTCGCC
CAGGCACGGAGTCGGCCACCACGCAGCAGCCGTCGCCCCTCCACCTCGTTGTCGTCCGTC
CATGGTACACCTCGCCCGCGGCCATCATCCCTACACTAGTACCAGCGCGTGTATCGAGTT
ACAGTTCTCTCTGTTTTCTTCTGAAGAGTGAGCAAAGGATGCACACGCTGGTACTGTGGT
ATGTGCTGATCGATTAACTGTAATGAGCCTGTGTTGATCCATTTTCTTCCTACGAAGGGT
GATAGAAGATGCAGAGGAGAGGGGTTGGCCCTCTTTGCTATTTAGAGAGGTTACAGGCTC
ATTGCAGTTATGCCGACTAAATACTCGCTTGTCATGCAGATCTTGTTGTGGTTCATGAGC
ACTGAGCTATACTTCAACTTAACTGGTATGATTAGTTGAAAGAAAGGTACAACATCACCT
TACGTGTTGAATTGCCTTGATTAAGAAATTTATGGGTAGCCTTCCGTGTGTGTATGTGTG
TGCAGATTCAGCCCTTGGCTTTCTGGGCATGTTTGACAAAGTTGAATAGCTATGAAACCG
AAAACAACTGCCAAATGTACATGTTCTGAATCAAGTTATGATGCTAATGTCTCAGCGAAT
GTACATGTTCTGAATCAAGCAATGGCGAATTTTGAAGCCCACTTTAGATTAATCGGTATA
TATGGATACAGTAGCATGTGTTCAAATGATGCTTATTTCTCAACGAATAGTAGCAATCAT
TGGTCAGGACATGTAGCTTAATGCTATCTTGTTGTTATTACATGGGTGTCGTAACACCTT
GCCGACTGTTCATAAACGCAGGACCTGAGATCTAGAAGGACACAACAGGCAAGGTGGATG
TATTCGTAGCTGGTTCAGGCACAGAAGGCATAGTTTATTGTTTCTTTTACATTCAGTTTA
CTGCTTCTTAAGGAATTATTCAACTAGGAACATGTACTGAATATGGGATTCAGGTTGAAA
TAAAGCGTATATTTTCTGTTAAAAAAAC
>Z27kG1_10698
CATAGAGCTGCAGGCGGCCTGCGCTGCAGCCAACAAGCTCATCAGCTCACCGTACCTAGG
AGGACGACCGAGCAGCTAAGGTAGTAGTAGCTAGCTAGCCAGTGATGGCGGGCTACAAAG
CGCAGGGCGGGGCGCTCGGCGTCGTCCTGGCTGTCGCCGCGCTCTTCGCGGCGGCAGCGA
TGGCGATGGCGGTGGACGACGAGCACATGTACCACTGGAAGTGCTTCAAGTCGTGCACGG
GGAACTGCCGCGACGAGGACGCCTTTGACGACGTCGTCGCCCGCCACTCCGAGGGCTCCT
CCCACGTCGTCGTCGCTGCCGTCTCCGGCGGCAAGTGCAAGGACAGGTGCCTCAGCGAGT
GCTTCGAGGACCTGCCGGCCCTCTGCTACCACCAGTGCGTCGCCACCAACTGCCTCTGCT
ACCCACCCTGTATGTGCTAGCTCTGCTGCATGGTCAAGCAGCTGATAAGACCCATGGATC
GTATACAATTTTGTTTCTGGAATGAGTCTTATTATCTGGAATCCTAATGATCTCTCTCCC
TGTCATGCCCTGTCCTGTCCATGTGTTGCTTTACTTCTGTACATGCAATCGATTTTATTT
GCAGTTAGCAACGAGAAAGTGATGTGCCTGAAGAGCTGCTGCAACAAGTGCTTCCACCAC
GGCCCGCCTGCCCCGAAGCCGAGGCCGCCAATGCCTGGTCCTCCGAAGCCGCCTGCCCCG
GCGAAGCCCAAGCCACCGCCGACGCCGACGCCGACGCCGACGCCGAGGCCGCCAGCGCCA
AAGCCACCGACGCCCAGGGCGCCGCCACCGCCAAAGAAGCCGTGTCCCTGCCCCCCCGGC
AGCGACGAGGTCGAGGCCAGCGAAAACAACTGATACGTACGATGGATCGGCCAGTCGTCG
TCGTCTCAGAATAACTCCATATACTATACCACTTGACTTCGCAAGTGTACGTGTGTGGGT
ACGTCGGCACATCAAGTAGGCCCCACTATACGACGCGACGCATATATGTACGCAACGTAC
TTAATTGCTGCTACCAAGGAAAAGGAAGGAAAGCAATTCT
>Z27kG1_11176
CACGCCCTCCCTCTCCTATCGCGTCCCTGCCTCCTCGATCTCGCCGTCGAGCCTGCGTCC
TCGCCGTCGTCCGTGCCAGGCCGGCTCCACCAGCTTTCCTCGTCGTGGCGTCTCCAAGAA
TCAGTCCTCCTCTCCCCCGCTTCCCCCGCCCCCGGTCGAGCTCCGCCAGCAACCCCTCTA
CCTGTTCACCCGACGGCGACCTCCGTGGCCGACTTCTCTTCACTCTCGCCTCGCTTGCCA
CCTCTGCCGAAAGTGTAGTACATCGTCGGGAGGAATATGACGCCATCGGGCTCCTTTAGC
GGGGAGGCACTTCTATCTTGGCCTAGGCCTCGTCGTGGCCCCACATCCAGTTGCCACGGG
ATATGGATTGGGGCGTTGCTTCGCGGCGGCGGCGGAGGCGTTTGCTAGCTGTCGGCGGCA
TTGGCGCCTGCCACGACCATCGTCAACTGACAGCGACGGTGCGTTCGACGACCGGCAGTA
GCCTGCGCTCCACCCAGCCGCGCTTCCTCCTGTGGACATAAATCTACCTCTACTGGGGCA
CTGGGCTGGTCCCATCTTCCACGCGGCCCTCCCCTCCACTCATGACGACGTCGGGTTCAA
CGACCGGCATCATCATGCGCTCCAACCAGCCTCGCTTTCTCCCGTGGATACGGATCTACC
GCTGCTGGGTGGCCCCAGCTTCTGAGCGGCCCCGCGTGCAGTTGCTGGTGAAGACTGAAG
AGGATTTGAGGACGTCACGAGTGAGCTTGCCAAGCCTTGTGCTCGCCGAGCGTGCGGGCG
CACGTCTCCACAGCGATCGCATGACGTAGCTGGGGCCGGGACATGGACGTCATCGCGAAT
CTCATCTCTACGGACAGAGCGGCTGTATGTTCCTACACTTTATTACCTCCTCCCTCCTCC
TCTGCATCCCCATCTCGCGCTTTTGGAGCCCTTCGCCTACATTTTCCCCAAATCCATCTT
CCTTTGTCCTTATTGGTTTACCTCGCTGCCACCGACTGTCGTCCTCGTGGCCTCATGGGT
TGCTCTCAGGGGGCCGTTCGTGACCTAGGATGTGTGAAGTGCTATTGTGGGTACAGGTTT
GTTTGGCTAACCAAAGTTGTGTATCTTTGTCCACTACTTTGTGTGTATTTTCCTTCGATT
CATGGAACAAGTCCTCGGGTATGTGTTGGAAAGTGGAGAGATGAGTACAAGTAGAATTGT
AGACCAACAAAAAGGATACAGGAACATGCTTGCACTTCGCATTTTGTATGGAAATGGCGT
GTCTTAATAGAAAATGATGGCACAT
>Z27kG1_04184
CTCGCCGTCCAGGGCATGGCCATGTCCACCGCCGCCGCGGCCCTCCCATCTCACAACCAC
GGCGCCGTCTCATCCTACGTCTCCACCTCCTCCTACGCGCTCGCAGCCTCCGCCGCCTTC
CCCCGCGCCCGGGCTGCGTTCGCCGTCGGCGCCGTCTTGTCGGCCACCGTCACTCCAGTT
CTTGACGTCTACTGCGGGAGAGGGGACAAGAAAACGAAAAGGGGCAAAAGGTTCAACCAT
TCATATGGCAATGCGAGGCCGCGCAACAAGAAGAAGGGAACTGGGCCTGCGCGGCTCTTT
GCCCCTCCTGCTCCTCCAAGGAAGGATCAGTTCGATGATGGGGAGATCATTTCAATCGAG
ATTGACGAGGACATCCTGGAATAGGTTGTCCGAGTTCTGCCTTGCTTTATATTTGCCCTG
AGCTTAATTGGCCTAGTTTGTACCAAATCAAATACTACATATTTTAAGTAATTATTTCCT
CGCCTATAATTATCGATGGGTAGGCTGCCACACTTTCATTTGGCTAGTAATGTTCCTACT
>Z27kG1_03864
CGCAGCCATGGAGCTGTCATGGTGCCGGGGCCTTCGCCTCCTGCTCGTGGCGTCCCTGCT
CGTCCTCTCCGCCGCAGCGCTGCCGCCCTCGCGACGCGTGGGGAACCAGCCTCCGGCCGA
GCCGTTCGCCGCCGACGCGCTCTTCGGCCGCATGTGCGACCCTCGCGGCGCGCACCCGGC
GCCGCCCACCTGGTGCCACACAGTGCACCCCAGGCAACACGTTGGGGCCGCGGGGCACCG
CCGCCACCACCGGCCCGTGCCGATGCCGCCTCCGGGCCGCGACGGCGGCGGGGAGGAGGA
GATCGACGTGCGCTTCGGCGTCTCCAAGCGGCTCGTGCCGACGGGGCCGAACCCGCTGCA
CAACTGAGGCGCACGCGTGCCGCACGCCACGGCGCGGCGGCGGTCAGTTCACCGTTTCTT
GGACGCCGAGGTCCTGATGGGCCAGCGCATGCAAGCACCGCTCCTCGGCCTCTCTTGTTC
CTGCTTTCCGGCCGGGCACGCGCCACGGCGCCGGAAAGGACTTACAATGGAGGACCGATC
GACGCCTGGGCGTGCATGACAATAACAGAGATACTGGTAGAGAGTAGATACGTGTGCCAT
GTATAGGCTCGTGCTTCGTCTTCGTTCCCGTTCCGGTCCATAACTTGGCCTTGTCCCTTC
GCTCTGTTTCTTGCTGGGGTCCTCCTGTAGGGTAGTTGTAGCCTTCTTGGCTTCCATTGT
TCACTAGAAACTGAAGGTTCTTTTTTTTTCTCTCTCGCGGTGACGTCCGCAGAATTTGTC
GTTTCGCCCGTGTCTTTCTCGGCTTCTCGCCCGGCCCCGGCCGCCGGCTCCGGCGGAAAA
CGGGAGCCCAGACGCGCCATCTTTTCGGTTCCGTTTGGATTCTTTTCAGAGTTCGGCGGC
TGCAGATGGCGTCATGCGCGCGTTACTCTCCTCGCTGTGGTCGGCGTCGCGTCGGCGTTG
TTGCGGAGCAGCAGCACCGCGCCGCAAGTAAATGCGCTCTGCTTCCTCCTGTGAGAGGCT
GTGACTGCAAAAGGAGGATGCAGAAATTAATGGCGCGCTCCACGGCCTCGCCTGCCTTCC
GCATTGATGCCATGGCAATTGGCATCGACGACGCGCCTTCTTCGTCACAGCG
>Z27kG1_04991
GTCGATCTTAAAATTTGGGTATATCGTTGTCACTTCTCTTATTAATATCTGATTCTTTTG
CTGTCAATATATTTGAAGTTTTGAACTCGTCTTCTTGAATGTTTGGTACGTGCAGTGCTG
ATTTCTTCAGTTTCCTGGAGTAACATTTCTTTCCCTTTTCCTTCCAAGTTCCAAGAAGAA
ATAAATGCATGGATACTGACTCTTTATTTTTCTGGCGGTGTATGAATCATGATACAGTCC
GAGATCTCTCTCTGCCGCGTCTACAAGCGCTCAGGCATCGACGACGGCCACGGGCAGTCA
TCCTCCAGCACCCAAGCTTCCTCAGCGCGGCGGCGGATCTCCTCCCGCACTGGTGGTGTG
CCGACGACGGCCGTTCAGCACGGATCGACGCCGTCATCGATGCCACTTTCACCGACGCCG
CAGCAGCTCAGCAGCTTCCATCCGCTCCAAGGAGAATGCTCGTCTGCGTCACCGCCGGAG
TCCATAATGGATCAAGTTGCGGTCACCGTGCACCGTGCGCCGCCTCAGCTTCTCCCTCAC
CGCCCGAGGCCCTGCCCGTACGCGCCGGTGATGGCAACGGTATCAGCAGCGGAAGCTGCG
CCGCAATTGGCACACGCGGCGACTGCCCACGCCTCCACGTACTCGCTCTTCAACATGGCC
GCCGCGCCTATGGCCGCCAGCTCAAGGTCGACCATCGACGAGCTGAGCACGCTGGTTGTT
GCTCCCACCCAGGCCTACGCCAACCTCTCGGCCGCGACGACGGGCGGCCATCTCCTCCCA
TTACTGACGCCGCCGCCACCGCCAATGCTACAAATGACGCCGCTTGGTGCGCTGCCGATC
GTGGCGCCGCCATCGTCGTCTTCAGTCGCTGACAAGCTTAGCAGCTGGGACTGGAACCCG
ATACCTGACACGACAGACCGGGATTACAATCCTTCTGGTTTTAAGTGATCCCAAACTCAC
TGCTACGTTCTGAAAACCCTGCCATAAGTGTAGGCTAACTTATATACCCTTGCCCTTCAG
TGTCGGTCCACATGGACTACGTACAAAATGCATGTCAACTAGTACATATATATGATCAAG
AATACTAAATGATCAGGATTTTATTCAGAACTGAAGATATATAGGTGGTTTGTAAGCATA
ATGAGATCACTAACAATAATCTGCTTCATGCATGC
>Z27kG1_20941
GAAAATAGGGAAAAAACAATAAATAAAATATCTTCATTTGTGGCTTGATATTCCTTGACC
CCACGCATTGCATTCCCCCCTGGGAAGAAAACAGACTCACATGAACAGCGAGAAGAAGTA
CACTGTAGTTTTTCTTGAACGTTTGCTTCGTGTACTAATTATATCTTGTCCTGGTCGTCT
CATACTCCACATTTGGACTGTTCACACATAGCTCAGATTCCATTTACATTCCTGTTTGAG
GTTGCAGGATAAGTGGTAGCTAGTGTATCAGGAAACCAACATAATAGTAATACAGTAGGT
GGGTCCTGTGCAGTTCTTCTTTCTCTTTTTTTTTTGAAAAAAGGTACTATTGAACAGTAA
TATTATAGTTGCGTGTGTCTTTGATTACGATGTTTTGCTCACAAAGTTGCTACTGCTTTC
CAATAATTCTTGACAGCGTCAACGAGTTTGTCAGTGCAAAGACCGACCCAATGATACCAG
TGTATGAATTCTTAACTTGATTCTCTCATGCCAGGCCAGCAGAACCATGGCCCATGGTTC
CCCTTATCAGTGTCTCTTTCTCTCTCTCTCTTTTTTGGCTGACTTTGCTGCTTGCAGAAG
CAAAAGGAGACATGGATCTTGCAGCTTCTCGCGGTGGATCAGATCAAAATTGCGCACATG
CTTTTCATGCCTGTGCTGCTGGTGCCACTGCTTGCCGAAGCCCAATGCGCCAAGCTGCTT
CAGCTGTTCTTGTTGCACCTGCCGCGACACGCAGTGCTGTACTCCGATCTGCCGCTGTTC
AAAGACCCCTTCGTGCAGCCCCGGCTGCTGCACCTGCAGCCTTCCCAGCTGCAGCTGCAA
GACGCCACCAGGCTGCGGCCATTGCCGACCCCAGTGCAGCAGCTGCTGCTCTAGTGGTTG
CAGCTGCGCGGACTGCCCGTGCTCCTGCTCCTGCCCCCCGTGCTGCAGCTGCCCCGGCTT
CTTCTCCTGTGAGGGGTGCTCGGCTGGCTGCCTCGGCGCTCTCAACCGGTGTCTCGGCGG
CCTGTCGTCGTGCTGCAGTGAGATGCGACCTTCCTGCTGCAAGTGCCAGTCGTCGTGCTG
CGAGGGGGGTTCGTCCTGCCGCGGCACCGGCACGGGAGCGTGCTGCCGCGGTTCGTGCCT
CGGTGCCCCGGCGTCGTCGTGCCCGGAGTGCTCCTGCGGCTGCGTGTGCTCCTGCTCCAG
GTGCAAAGGAGGATGCCGCTGCCCGTCCTGTGGTAGTAATCCCTGCTGTCCCGGTGGATG
CTTGTGCTAGATCAGAGTATTATATTACTACTAGCTAGTGTGTCTGTTGCTCTTCTTTTC
CTGTTGTGGATGATTTGGCGTTTGATTTGGATGG
>Z27kG1_12875
GGCAGAGCCAAAAACTTTTGGCAGCCCAGGCGATTCTTATTATGCAAGAAATTTATATAG
GAAAAATGCAGCGTTTTTATCCAACAGGAATAAAATTTGCCTTTGACAGCTCGTGGAGGA
GCCTGGCTGCCCGCCACTTTGCTGGGGTGGTCGGGTGGTGGCGATTCAAGTGTAAAATTT
CTGTTCGTCTCTGTGGCTTTAAGTTCCATTCCATGGCAGAGTCACTGGTTCTTGCAATTA
TTTTTGCAGTGCTGCAGTTCTGCTGAGCTAGGGTTAGACATGCATATTTCCTTTTTTATG
ATTCGTAGACTAGCTGATCAATTTTTTTGCCTTTTTTCCTTGGAGTCTTGAACTCCCACT
CCAGAAATCCTTTAGCATGCAGTGAATTTGAAGTACTAGTGTTTGTATCTGCGGTCCGGA
GGTCTTTCTTAAACATCTGTGTACCGTGTTCTGCCATTGTCTCCTGAAGCAGTTAGAAAT
GAATTCATTGCCTCTGCGGAAACAAATAAACTTCATTTCCAGCATGAAACTTTTAAACAT
TTGCCCATGTATGTTTTAGAAAGTTTAATATTTGCATGCCTTCTATATTATTTTGTATAT
TTTTTCCATATTATTCATTTTGCAAGTTAAGTTTCAAACTTACGAGTACTTAGAAGGTTA
ATGCCACAGTTGTATGATTGTATCTCTTAATGGAAGATCTGTTAATTTATTAATGTTTGC
GTGTATAACATGTGCATGATGTCTTTTGTGTACAGTTTATCTTAAATTGAACTATATAAA
GATTTGGTTTGATACTTCTGTATCTTTGATCATAAACTCCTATGTTGGAGGCCATAGACA
GAACTATCAACTTACCCTACTTCTCGCATGGCTAACGTTATAGATGCTAGTAAGGTTCTG
GTGTGCAGCTTGGGGTTTTAAACACTAGATTAGTATTTGTCCTGTTCGAAACTATAATTT
TCATTTCGTTAGGACAATTCTTTGACCATTCTTTGACCGTCAATTACTCTGTTAGCATGT
CATTTATGTGATACAAAATGATACTCAGAGTCATGAGTAATTATTTTTTAGTATTATGAA
TCTAATAACATCAATTTTGTATTAACAAAATCTGTACTGGTAAAGAAGCTGTTGGTCAAA
GGCTTGTAATAGTTTGTGTAATGATTGAATTTCGATAGCAACCCCTCCTTATCCAATTCA
TGGTTTGTAGAAATGTAAATTGCTTGTAGTGCATTGTTTTTACGCACAGAGCGCACATCT
TGCCTCACTTTGATTCTTTATGTTCCTACTCCAGCACAAGTATTCTGCGTTCCCATGATG
TGATACTCTTGTCTCTGTAGGCATTCCATTTGCTGCCGGCCGCTGGGTCCTTCTTCGTGC
AGAATGACATGTTCCGCCTGAACTATGGCTAAAGACACCCGATACTCTTGTGATGAAGGA
ATTGATTAAGGGTTTCATGTTGAAACGATGAATACTTAATGTTGCCGCTACTCTGGTCTC
TTTTGTATCTTCTTTGTTGGCTGCTTCACTGTATTACAAGAAATTGCTAGACTTGGATTA
TTTCAGTTGTTTTGAATCATGTACTGGTTGCACCATTTCTTTGTGGAATGTGAATTGAAA
CGGTCGTAGCTACTTGAT
>Z27kG1_04673
GCAGCCCCCATCCAGCGCGCGCGACACCAGCCACCACGGCACCACCCTTCCATTCCATGG
GGGCAGATCGGCGTCCGCGTCGGCACGGCCGGCGGCAACCCGAGCGCACGGCTTCGCTGT
GCGCCAGTGCCCCCGCGCTGCGCTGTTCTTTGACCAGAGCTTTCGCCTCACGCGCATGTG
CGTGCGTGTCCGTGACGGGGGTGGGTTGCTGCCGCTGGCACTACAGCACCAGCAGCAGGC
CGCCGACTCCGAGCAGGAGCGGCACGAGGGGCGAGGCCCGGAGCGCCGGCCCCGGCGGCG
CGGCGCCCGTGGCGAGGCTGGCGAGCCAGGAGCTGTCGCCCAGCATCACGCCCTGCCCGT
CCGGGCCGCCGCCTTGCCCACCTGCCAGCCGCGGCATCTGCGGCGTCGGGCCTGCCGGTG
CCGCCGCCGTTGCTCCAGGGCCGCTCGACGATTTCAGGCTGCACGTTCCGTCCAAAAAAA
AAACGAGGGGGACGAACAATCAGTGAAAGGAACAGACGGTGAATCCAACGAAAGCAATGT
TTACGCTCCCTCTGTGCCCTGACACCATCACGAAATAAGAAGCGACTGGCCCGGCCATGA
CGTTGAAATGTAAACTGACAGTGACAGCGGTAAAAAAAAAAAGGTCCGCACGCGGGGTCA
AACCTCTCGCAACAAGCTAAAGTGAGGCTAAACACCCACCGGAATGGCAAGATACACCGC
GTAAATCGATCCAGGCCAACCATTACATCACATTGCAAATCTGCAATCTTTTTTACGGAC
CTCTCGCCATCAGCCCCATCACTGTCGTGTTCTTCTCCACTCAGAGTTTGAGAAGTAGGT
GGCACACCTGCACTCATTTTCTATGCATTTAATTAAGGCAGATAAGGTGGTATGGCGCGC
TCGCTCACTCACTCTTTGATCATGCACCAACTGCTACCGGTACACGATTGCTACGTCCAC
GTGTACCAGGCCATGGTGTGGCGTCGCCAGTTCACTTGACCCGGCGGCAGGCGGGCCTAA
CTCTGCATGCAAATCTCGAGAGCATTTATGACTAACCACGTCCTAATCAAGACCTACAGT
TAACCTTGGTCGGGAGAAGTCAGTTACTACGAGGGCGCGGTAGCCTGTGAACACTGACTC
CGATGAGCTCGGAGCCTCGGAAGTGAACTGAAGACGTTGTACGCACGTACCTTGGTGGCG
CGACGGGACAGAAGGTGATGGTGTAGTC
>Z27kG1_14711
CAACCACACCTAAGATTTTATCGGTCGCCTACTCCACTGTGTCATTGAAAAATACTCCTA
AGTGTATTTAATAAGATATACTATAAAATAAACACGGTACGCGTTAGGCAGCACGTACCG
TCACACTTGGCTCTCGATCTCAAACTTGAAGAAATTGTCAGGTGCAGTATAGAGTAGAGA
AGGGAGATGGAGTGATCAGCTAGCTGTGCGGTATCGGCGAGGTGCCTCCGCGGCGGCGCG
TGTCCGGTGGCGGATCCACGAAGCCGTAGTCTTGTCCCGCCGCCGCCGCAGCAGCAGCGC
CGAGCAGCAGCTGGTCGCCGGCGGCAAGTCCCTTCTCCTCCTGCGAGGGTGCTGCGGTGT
TCACCTGCAGGGAGGAGTCCGCGCCAAGCACCGGCGACGGCGAGGACGACGGCGGACGCG
GCTGTTGCCGTCCATGACGCGCTGCGAGTCCGGCGGCGGCGGCGCCGCCGCCGCAGCTGG
CCGTGCACACGCCAACCGCGAGAAGCAGCGCCACCGCCAGGCAGGCGCCCGACGTTGCTG
CCGCCGCCGCGAGCAGCAGCCGCGACGACGACGACGACCGCATATAATATGGAAGAAGGT
TATGAGTACACGGGCGGCTCGATCGCCGTCGTATGCTCATATAGAGTAGACTGCGCGTGC
GGCATTCGGGCATCCGGCCGGCCAGCAGGCCAGGAGCAAGCGATGCTGGCAGCTGGTTGG
CTGGCTGTGTCAGTGGTACGGCGCCCGAGATGGGGGGAGAGAGAGATGAGACGGCGGGCG
ACTGTGGCCGGGTTCGGTTGGCGTCACGGAAATGGCGTGGCACTTCTAATCAAGCCGCGC
TGCCGAAACAGGAGGCAAAGCCGACCAGCGTGCGGCGAGATGCCGTTACCTGGCCCCCAG
CAAATCCGGCCGGTGCTCCACCCCACCTGGCTGCAAAGGGCAAAGCAAACCCAGGCGCGC
GCCGGAGCAGGAGCCGGACTTACGACACGACGATGCGTGCCGCGCGCTCTTCCATCGCGC
TCACCTCTGTGCTTATCTCATATACTGTACTCCCCAAGCGTGCGACCCACGCGTAGGAGA
GTATATATTGGCTACCTAGCTGTCCATGGTTTGTTTCCGTTACGTTGTGTGCCAAATTCA
GTTATGTTCCCCAAACCGAGTAGTAAGTAGTTTACATATGGATCC
>Z27kG1_08171
AATCAACAGACATGGTATCTATTGATAAACAGAGGCAATTACTATTGCAGCTTGGGATCA
AACATGGTTTACAAATTTGTTGTATTACTATGGGCGTGTAAAAAGGGTCAATTCTATGTT
CTAAACTTATTTCCAAACATTCAGGCAGAATTTGATCTGGGCACAAGGTACAATATGTCC
TACCTTAGAGATTTTACTACAAAGTTTATGTTTATTCCTGTTCTTTCGTTGAAACATGTT
GAAGAGGACCTCAGATCGTTAGAGACTTCGCTAACGAGAGCTTGCCGGATTGTTTAATTC
TCTTTAGGGGTACCCATACGCACGCGCTTGCGCCAATCGTGCCTTATTCAATGGAGAATA
GTGTTGCAGATGCAATGTACAACAAAATTATTGTTTTTGTTTTCGACCAAGTTGTGGATA
CCACACCCTGGAAGAGTTGGTGGTAGATTCTTCATCAAGTATGGAATGTCTGCGATGCCT
AGCTAGGTGCTTGATGGCAACAGGTGCATATCAAAACTATTAATTATTTTCATGTGTTCC
TGCTTCAAGAACACATGCAATAGTAATAGGTTTCCATTAGTTTAAATGTCACATGCAAAG
AAGCAAACACCACCCAGACTTTCTTCTTAGTTTGCCATTATCACATCTGTACTCATCATG
CACATGAAACTTTTGGTTATGTACAACTCAAAGGTAGAAGGAAGACCTTAAGGT
>Z27kG1_18896
CAAGAAACAAAAGATCGAAAAAAGACACAGGTCGCTCCTGAGTTTGCCGCTCCCTGCATT
ACCGCCGGCCCGCCACGCTCACCGGTGGCCTCTCTCGCTCGCGCCGCCGGCACCCATCCC
ACCGCACGCTGCACCACTGTCCGCCTCTCCAATTTGCCCCGCAGGTCCCCGTCAATGTCG
ATTGTCGTCTGCCTCTCTATCCGTGCGGCCTGACTCCATCTCCATTGGTTGCTGCTCCCC
AGTCCAACACCGTGCGACCTCCTCCTCGGCACGTTTGACAACCCGAACTTCGTCTGCTCT
CTCGTCATCTCGCCTAGCTGCAGGTATGAACACTCTTCGAAATGTGCCTTCTCGGTGTTA
GGGATTTCCTTCTATTCGAAGTTGAGCCGGAATGGGGGCAATCTTGGTTCTAGCGAGGAA
GAGGACGAGAGGTTCCTCCCGCCAATACCTAGGGTTTCGGTCGCAGATCGAGCCAACGGC
CCCAATCTATGCGTGAGCGAACATTTTTTGGATAATTATTTTTCTCTTCCCCCAATCCCT
TGGTGTTGATTTCGTTTTCCTTCTCATCGACAAGCAATTACGGCCACAAAGCAGGCGTCG
TCAACACACACGTTCTCATAGCTCCCTCCTCCCCAGTTCATAGATTGCTTTCAGCCAACC
TTAGAAGAAAAGCAGGGTCTAGAACAGGTGGACGAGACTGCGACGCTGCAGTTCACACCG
ACTTGGATTGTGGCGGCAGTCTGCTCCATAATCGTGCTCATCTCCCCCGCCGCTTAGCAG
GGCCTCCATCACCTCAGCAAGGTACGTATAGGTATAGCAGGTCGTAGGCAGAGTTGGAGT
TCTTGCTTACTTTTCAGCTGTTAGCTGCTCCGCGATGTGACTGACTGACGGACGGTGATG
CTGATGAACTGAGAGCTTGACTCACTCTATTGTTGTTGCGCGAGCTTACATGGAGATGCT
CAAGAAGAACCATAAGAGGCCGCTCTGCGAGGCGCTTTCAAGATCAAAGATGGTAACTAC
TAACTACTAATAGAAAAAAAACATTATTAGTTCTTCTATGTTAGATTCTATAATGACGAA
TCGTTGCTCATCGGACATGTTGTGTTGTATCTGTGTGTGCATTGTTTGCTTCGGTCTTCC
TGAAATGGACAATTTGCTTCGGCCTTTTCC
>Z27kG1_06865
AGGAAACTCTCCACCGCGTCCATGGAAGCCGCCCGGATCTGCGTGCGCACCATCTCTCTC
GCCCCCGACCCGTCTCTCTCGCTGCCCAGCCACGTTCGCTCTCCACCGCGCAGATCCTCG
CTTCGCAATCAACGCTCCCTTGACTTACCAGTTACCACACCAACCCAACCCCGACTCTCC
ATGGAAGGCGCGACGACCGAGACCCAGCTCTCCATGGAAGGCGTCAACATGCCCTCGTCC
CCGCTCGCCCACGCATGCGCGCGCCCACGTGGCTGGGCAGCTCCCGCACCCTAGCCTGTG
CCTTCGCCACGCCCTCGCCCACGCCAACCCCTGCCTCTCTCCCGCCGCGTCCGCGTTCCG
GATCTGTCGCCTCCCGCCGCGCCCTGCCTCCCTCTCCCAACCTTGCCAGCAGGACCACCG
TCGGCGATGCCTCCCTCCTGTCGCACCTTACCTCCTCATCCCGACCTCTCCACCACGCCC
ATGTCCCCATTGTCGCTCGTGCTGGGCCCGTGCCAGACTCATCCACGCCGCTGATGTAGA
GCGTGCGCTAGGCGAGGGGGTGAGTGCGTGACCGAGATAGAGGCTGCGACAACCTCCCCG
GCCACCTTGCCATCTCCATCGTCCTCGGGGCCAATGCTGGTAGAGGCACTTTGGTTCCTG
GATGACCTACAAGGAATGGGAGATGGTGGGTAAGCGTGGGGTGTAGATCCTTCCAGGCTC
AGATCGATTTCTTCGTTCGCTGGTGAGTTACCTAGGCAAGCTGAACGGGATGGTTCAAGA
GCGCGCAAGATCGATCTAATAAAATAACTCAGATCTGTTTGTGTGTCAGCTCGACAAACA
GATCTGAGTGTCAGCTCGACAAACTCATGCTTGTTGTCGGCACCTAAAAAATAGTGAAGC
GGGTAATGATGTCAATTTGGTCTTGCATCCAACTATTTCAATAAATGAAAATACAGTACA
TGTCATAGCTGCATTCTGGGTGCCATCCTCGATCATGGAAAACAACATTCTCTATCAAAT
TATATCTCCTCATGTAAGCAGATGTAGCCTCTTCTTCTGTAGTGTGATTAGTTTGAACAT
TGATACAGAATTAAACATGCAGTAGGCTATTATTCTCTTTTATGCAGGATGGTGCTCAAA
TTTTGAAAAATAGAGGTAGGTGATCCAATTATATTTTACTACCATGGTTCATTGAGAGGC
TTGCTTGTGGACATTCCTTTTGTGGTATTTTTTCTATATATTGCTATTGACTCATGTCAT
AAATCAGTTAGTTATATTTTGCTTTGTTGATGGAACTCCATGAGGTGACAACATAATGTT
TCATTTGCAAATTTAGGTGAAAGTGAAGGTTGTTTGCCCCTCATAATGTTCCATGAAACC
GAACAACAGTCAAACTGTTAGTTGTGAGTTATATAGGATCTGTTTATTTTCCTATTTTCA
TTTCTCTGATTTTACTACACATCTTTTTCCCCACCCATTCCAGGAGCATTCCTTAATGCA
TTTGGATCAATTGTTCTCAATGCGCCTGTTGGAATCAAGAGTTATTACCTCAGCTTATTC
TTAGAGTTGTCACATATTGCCATGCCCTTCATAAGAGTTGAGTGTCCTACTTCCGGGTGC
CCATGATTGGAAGGTCTCTTGGGTTGATTTTCTCAGGGACTACACAATCACTAGGCTGGA
AATTAGCTTATACTTGCATGAGCTCACCTTGTCATTTGTGGAAGCATTCACTGTCTCCTG
ATAAGGGTGAGCTTCACATCTTTAGAACAGACACGTTGAAGGAAATGAGTATCCGAGTAC
CAAGAACGAAAGAAGAGCTTTTGGATATAAATGGCCTCTACAAGTAATGCAGCTACTCTG
CCTTTTTTGAATGAATTATGTATGCTGCCATCCTTTTGTTTTCAAAAAGGGCTTGGTCCC
GGTTTGTTCCTTTCTTTGTTTTTTCTCGAACGTTTCTTGTCGCGGTCTCATGGTGGTTGC
TATAACTCAATCTCCAGTTCACAGTAGGGTTGAAC
>Z27kG1_03900
GGGCGAACGACGCCATGCCGGCGGATCCATGCAGGGCTCCACAAAAGCTGGATCCGTGGA
GGGTTGGATTCTCTTTGTAGGGCTGGATCCATGGAGGGAGTGCACGGCGCTCGTCGCCCA
GCTCGAGGTCCACGTCCACCACCGCGCTCGTCGGTTTAGGTTTCGTGATCTCACTACTGC
ATTCACTGCAGGTGCGAGGGCATGTCTACCTACCCGAGGACCTACGATCTCATCCATGCG
GACTCGGTGTTCACCCTGTACAGGAACAGGTAACAAAAATCATCAGTTGACGAACGGACC
TGCATCAGGCAGGAAGACGCAGGGACTAATGCATTTTGGTATGCGTCAGGGAGAAGATCC
TCCTGGTTGTCAAGACGTATTGGACTACCCATGAGGCCATGACCAAGATCAGTAGCAGGA
CTGTCAAGTAAAATTCTCAATGTTGATAAGAATTTTTCATGTTTGGAGTTGTACCACCGT
TTCTAGCTCCTTGAACTAGTGATCTCTTGACGGTTTGTGCTTGCTGTTCTTTCTGGACAG
TACTTGCTCGGATAGGAAATTTAACATGTGGGGGGAAGGAAGGGTAGGTAGTAAGACCCC
TGGCCCCTGCAAAGTTTTCTTCAATTCCGAATTGTGTCCAAATGGTAAATAGAAGTCATT
GTTGCGAGTCACCCCGACCCCGGATAAGCATAATCACAACTGGATTCATTCTAGCATTAC
AATTTTGTTCTGTGTAATTTCCTTTTTTTAAATCTTATTAGCATGTGTTGTCCCAGATCT
ATTAATGATATGAAAGAACACTGCTTCTGGTCCC
>Z27kG1_19130
CCTCCCCTTACCGGCGAGCTCGTCGGTCTGGCCCCGCTCTGGTGACCGCTGCGGCCATCG
AAGATGCGGTGGATTGCGGCTCCTCATCTGTGAGCGGGACGGGTGTGTGGAAGAGGGCTC
CCGCCGGCGAGAAGGTCCCCTCCCTTCTCAATTTGGCACCGCTTAGGGGTCAAGTTCTGG
GTTGTGGCGATGAAGCGGTGGCGGCGACGCGGCAGCAGACATGGTGGTTCCGGCCCTCCA
TCCGCCTTGACGGCGCGTGCTCCGGTGCCAGCGAGGGGCCAGTAAAGCTTGGTTTGAGCG
ATTTGGGAGCAACCATCCTCAACCTCGACGACGACGCATCTGACCTCGGTGGCAGCGATG
TCTACTGGTACAGTCTCTTCCCCTTCTCTGGCGCTTGCTGGTTTGTAGAGGAGACTCGAC
CCCGGTGGCGGCAACTGACGGCGACGACGGAGGTGGCGGCGGTTGTTGAGGATTGGAGAT
TCATCCTGAAGGGTCTTGTAGTTCTTAGTTTATCTAGGGTTGGTAGGTTTCGTCCTAGCG
GGTCTAGGGTTAGGTTTCTGGCTGGCTTGGTGCTGGTTCGGCCGGATCTAGGGTTTGCCG
GGGGATGCCAGTCCTCAGCGGCTTGCTTTTCCTGGCGTCATCGGCGAGGCTGAGGTGGCG
ATGGTGCAGAGGAATAACATCTTCCGACCTCTTCCTCGCCCCTGTGACGTTCTGCTCTGG
CATCAACGGAGAGGTTGCGGAGATCCTCTTAGGAGTCTTCGGCTGGCGGCTCATCGTCTT
GACAGGAGTCTTCTGGCCATTTGCTCGACGATTGTGCGACATTTGCGATGTAGTGGTAGT
GGTTTGTGTTGGAAGGTATGTGGATCTAGCGTTCCCTTTTGTCGTTTACAGGCGATGTGC
TCAGATCCAAGACTAAGACAGAGTGGGGTGCGTCCCCAGCCGTTGTGTTCCATTGGTTGT
TTCAAGGCCTTGGCGCCATGGTGCTTGTCTTGGTATGCGGTGGCCAACTATCTTTGGATG
GCAGTTCAGGAGGATGCAGAGCCCCATAGGGTCCTCTGTGTCAGTTTGGTGTCACCTCCT
TGTTGTATGCATCGGTTGTACATCTAGATGTACGTTTTTCCTTACAATCTAGATGTAAAA
AACACAGATCAGGAGTAAAATGGTTTTTTTACCTGTC
>Z27kG1_14568
CTTTCAGACATTCGCAACACAATCCATAGAACGACGCGGGAGAGCGAGCGAGAGAGCAAG
AGCAAGAGAGGAGCGATCGAGAGGAGAAGACGAAAGAGTCAGGGGAGCGAAGGACCGATG
GCCGACCCCAGGTATTGGGATTGGATGGCCGTCGGATGCTGCACTGTGATCGTCGTCACC
TCTGGCTCCATCGTCTTAGGTGCCGTCGTCGCGTGCCTCGTCTTCATTTTTAAGTGCATC
AGGAAATGGTGGCAATCGCCACGGATTCTCCTCTTCAGGTTCGGCGGCGTCACCACCCTG
AGGCGGAACCTGAGCTACGGCTACCGCTGCCACCTGTGCCATGACCACATGGTGGCCGGC
GAGAAGGTCCGCACGCTCTCCTGCGACCACGTGTTCCACTGCGGCGGCGGCAGCTTCAAG
TGCGAGGGCATCGACAAAAGGCTTCTCACTGTACCGATGGAGCCCTGCCCGACCTGTGAC
CAGGTTCCCCATCCCGTGCCGTGGTTCCGGAAACCGCCACCGTCGCCACCATCTATACCT
TCACAGGGAGCATCGGCGGCACTGGAACGCGATTTCGAGCAGGCGCGGCGAGCTGTTTCT
GACGCACAACGAAAAACTACCTGAAGCGTCAACATCAGTATCGGCGCCACCGCTAGCGCA
GTCGCCGGCTCGCCGCTTCCGGTGGACAACGAGATACTACCGTAGGCGCCTTCATCGCAG
TTGACACGCGTGATGAAGCTTGGATAGGACAGTGTTAACAATTCCTGTGGGGCGGTCTGG
AACTGGATCAGTTCTTCGAGAGGTTCTTCAAAGATACTTTCGTCATTTCTTTTTCTGCAT
CCTTATCGAAGGTATAGTGCCTCGAACTGATCGACCTTAGCTGCGTTCTTGTTCTTTTGT
TCAGACTTTAGAGTTGAGTTCACCTTAACGAACCAAATGTCTCTGAATGCCAAGAAACGA
TGATTTGT
>Z27kG1_01291
GAAACCGGTCAGAGACCACAAAAGTTTCCATGGTGCCTTGACGCTGATCATTCTCGGCGG
CGAGTCCAGCTACAATCTGTGAGGCGGCGGCGGCGGCAAGAACTTGACAAGGACACCAAG
CCTAGCCTGGCCAGCTGGCCTGAAAGGTGGATGATGACAACAGGAACAGTCACCTATTCC
ATGCTGATCTAGCGGCAAGCATCCACCTCCTCTGCGGTCTCCCCTCCGAATCTCCGATGG
GTCCCCGGGGGCGACACGTACGCCGATCCGGTCCAGTGCGGAAACGAACCTCCACCGGCG
GGGAAGCTCAATACAGGCACGATGCATCCAGGCACAAATCGATCGATTTAGAAACAAGAA
TCAAAGGTGTGCGAGCCGAGAGACGAACACGAGAGCAAATCCTTCCTTAATATTCATGGA
CAGCGCAACGCTGACCTGCAACAACCGAAGCCGACCACAGGCATCCGCAAGACAGCAAGT
GAAGCTCAGATCGGCGAACTGCGGCCTTCTGCGCTTCGCCTAGGAGCCTACGGAGTACTG
AGAACAGAGCAGCGGAGGATCATGGCACACCTTCAATTCTTGCGGCGCCAGAAGCAGCGG
AGCTTGAGCCGGCGCGCTAGGACATTGGCGATCGCGACGGCAGCGGCGGCAGCCGCGGCG
GCGTCAGCGACGGGGTCGAGCTGGCCTCCCGTGACGACGCGGCTGCCGATGAGGCAGGCG
ACGAGGAGAAGGGGCAGGCACCAGAGCACGAAGTCGAGCACCGAGTCGAGGTCGACGTCC
CAGTCCCACTCCCACACCCTCAGCATGGCCATTGGGAGTCCGAAGCCGGAGGAGGCAAGC
ACGGACGGAGCTGGACTGGACGAGCGAGCGAGGACGCTGAGAAGGGAGGGAAAAAAAGAG
GAAAGGTGTGGAACGAGCGAGCAGCTAGAGCGGCGGCAGCTGGATCAAGGTGGAGAATCG
CTGCGGCTGGACTGCGGCGGATATGGATCGGCGCAGGCCGGCGGAAAAAAAAGGTGGCTG
GGGTTTTGCGATTGCAGCAGCGGGGAGAGACGTGTTTGTAATCGATCGTGTGGTCTCGTG
GTCGGCTGATCCCCGCGCGCGCAGGCGCAGGCAGCCCCTCCCCGTCCCGTCCGAGGCGCA
GAGCAAGGATTCGCCCCGACATGGACCCGTCAGAGGGCCGGAGGCGTGAGCTGAAACCGG
CATTGTCGGCCGAGTGCGCTGTCCGCTTCCGGTTGCCGAGTTGAGCGACGGGGGAGTCGG
GGGAGGAGATGGATAGGTCCGCCCCCGAAGAAGAAAAAAAAAAGGGACGCGGGCGGGAAA
GGGGAAAGCTTCCTCCATTCCGGC
>Z27kG1_05478
CATACGTCTCGTTCCTTATCCCTTGCCATCGTTCTAATCTTGGAATCCAGCTCTCCTACG
TTCCTTTTCCTTCAGCGACGTCGACTCCGTGGGATATTTTGCTGCGCGCTCATCTCACTC
AGTTCGCTCGACGCCTTGCTTCTTCTACCAGCACGTGACCTCGCCTCCTCACCGTGGCGT
CTCCCTTCCCAGCCAGGTCGAATCTCCAGGCCCGTTGTTCCTCTCCCTATCTTGGAGCTC
GCCCCTGATCTCTTCCATATGGAGCTTGCCCCTGATCTCTATTTCCTTGACATGGGCTCG
ACCTCCACTTCGCCGTGAAGGCTCGTCGCTTCACCCACCGGAGTTCGTCGGCCATGGCTT
TTGAGCTTGCTAGTAGTCGCCCTTCCGCCGTCCCTGGCTCGGCCCTGCTCGCCGCGTCCA
GCGGAGCTCGGTCCTTGGCGCGCGTTGCTCCAGCTCCCGCGCGCGCCCACCTCCCTGCTC
GTCCGGCGAGTCGTGCCCGGGCCGCGTCGAGCTCCCTGACTCCAGCTCGTCCCTGTGCGC
GTCTCTCTGATGCCCAGCGACGGCCACCGCTTTTTCCGTCGAACACCCTCCAGCTCCTCC
CTCTGCTAGCACGGCCGACTGCCCCAAGTTCCATGGCGCGCATCTCGCGCCCAAGCTCCT
CTTTGCCGAGCAGTTCGCCCGGCCTCTGGCCTTCTTCCTTGCGCACGGCCTGCCCCAGCT
CGCGGAGTTCCCTCGCGGCGTTCATCTCCCTGCGCGTCCTCTCTGGCGCTGCGGTGCCCC
AGCTTGGCCTTTGCCCATTCCTCAGCCGCGCCCTGCTCCAGTCGCTCACCCATCGGACGC
TACACGCTCGCATCTGCTTGTTCCGTGGGTGCGCACTGCCTTCTCTGTCCATGGTGCGCC
CTCACCTCTACTTCTCTGCTGGCCGGCGTTTTTCCAGCCGTGGATCTCCTTGTGTGCCGC
GTCCGGCTCCCTGACGTGCCGCGGTGCCCGTCGCCCTGCGCACGCTCTGTTTCCTCGCGC
AGCTTTGTGCTCGCCTGGCCGCGCCCTACTTCCATGTCCGCCGTCGAAGCTTCCCTGTCG
CGCCCCTCAGCTCGCCGCTGCTCAGCTTCTCCGGTGCTTTCTCCGACCGTGGGCGCTATC
GCGCCGTTGACCCCGTCGAGACTCGCCAGCCGCGGCGCTGCTCCTAGCTCTCTGCTCGCT
AGACCGCGCCCTGGGTCGCCGTTGGGGACTCAACCTCGCCTGGCCGTTGTCTCGGATGCG
CAGGAGTAGTGTAGGTACTTGCAGTCGGTGGATCCTCGATATCGAGCTGGGAATAGAGAA
GACAGTACTATTCCGTGCGTCGCTTATCCGATGCTCGACGGAATGCCCAACTGGGAGGTG
ATAGCTTCGTGTGTCGGTGAGCCGTCGTTTTTCT
>Z27kG1_02836
CCAAGAACAGCGGCAATGTAAGGAGCACCAAACAGAAGGAAATTGACTACGTATACAGAA
GCATTGAAAAGAAAGTTAAAGTTTTCGGTCGAGACAAGGTCCATGAAGATATAAGGTGCT
TCATAATGGACCGGCTACCGATGCACCAAGCTCCGACTCCAGTAAACCTTATTCTGTGAT
TGGCATATATGGAATTACAGGTTCTGGGAAGACTACTCTGGCACAATATGTTTGTGAGTA
TGAGAAGGGTGAGGTTTCAATCCTATCATGTTCATCCATGTGGGAACTACATTCAGTGCC
GGTGAAATATTTTGTGATATGCTGGACCAGATCACGCAACAGCGGCCCTCTGATGCCAAC
GGTCCTAAAAGCCTAAAAACAGAGTTAAAAGATCTAACACTACAGCAAACGCCAAAATAT
ACAGCTACTCTTGTTGACTGTCCAAATTCAAAATACACAGCTTATAAGCAAGGCTGTATA
TGTTTGCTACTAACTCATACCTATAGGCAGCTAAGACCGGTGTTATGCCAAGTGACATTG
AAGTGTACATAGCTGACCATAAGGGACCAGACCCTTCCAAACCTGAGGAGTTGTGCAGTC
AGGCTTGCACAGATCGGCTGAATATGGTCAAGAAATGGTGAGGCGCCATGAAAAGGACTA
CGACCGGAGAAAAGCACCAATCGATCCCATGGTGGTGTATGCTACTGGAGGCAGAAAGAG
TCATGGGCGGTACTCCATGTTTAATGGAGTGATTGACTCCAGAGAGGTTAGATCTCAGAG
GTCGGGGTCTTCCTCCGAACGATCAGGGGCTAGAACTCATCGCCAATCAGAGCATGAGTT
GGAGGTTGCAAGGGTGCAAGAGGAGATAAGGCAACGTGATGCATTCCAAAGGCACAACAT
GAGTACTTTGCCTCATTCTTGGCGCAGCAGCAGACCGTGCTTCAAGCAACTTTCCAACAG
CAGGGGATAAACGTAGTCCTTCCACAATTTCAACCTCCACCACTGCCACCAATATGGGGA
TCGGGTACCCAATACCTTCTGCAAGTCAATCAATGGATTCTAGCAAAACCTGCTTCAACT
AGCAAAACATAGTAAATGGATCGGCGGCACAAGGGCCCCAGATTTACCATACTCCACCTG
CATAGATACTAGCACCTGGAGACCAGTTCTACGGCCGATGCTGGAACTACATTTGTAAAT
GCAATCTTCG
>Z27kG1_21826
CACGGCCACACCGCCACAGCCGCCGCCGCCGGACGGCGCTGTCCTTCCCTGGGAGGCGCT
CCACTAGGCTCGGCTCAGCTCACGCGCGGCGGCGGTGTCCGTGGCTGCTGGGCTTGCGCG
CGCACCTGATTCCGTGCTGGGCTTCGCGAGGTGCTCCTCGTGCGAGACACACGCCCGATG
CGGCGGAATCGCGCGGCCGGCGCCCGAGACCCGGCGTGATTCGGTGGGGAGGCTGGGTCG
CGGTGCTTCCGCGTGCGGGAACCAGTGACTTTTTTATTCTTCTCTTCCCCAGCGGCTCGG
GCGGCTAGCGGGCGGGCCGCTTGGTGCTCGTCAGCGCGTGAGGCGGAGATTACCCGGCGC
CGATCTGGTGCTCTTGCCGCCCGGAGAGGTGGTGCCGGGGGCCATTGCCGGGTTCTGATT
AGGAGGAGGCGGAGGAGGTAAGTCCCTAGTCTTATGGGGCTCGCGCCGCCGGAGCTGGGG
CAGTTCGACGGGTGGGAGAGCTCCGGGGAGGAGAGGGAGCGCTGGGGCTGGTGCCGCCGC
AGCCGCCGCGGCAGCAGTAGGCGCCGCGCGGACCCCAAGGGCGCCGACGACGACACCGCC
GTCTCCACCGGTTGCTGCATCCGCCTCTGGCCCGTCGGAACATGCCCGCCGCCGCCGCCG
CCGCCGCCGCCGAGGTCCAAGGTCGACACCTCCACCAGCAGCGCCAGCACGCACGGCGGT
AAACGTCTCTCTCTCATGTCACCCGCATACTCGCTCCGCATTGTGCTTTGCTGCCTTGCT
CGCGCGGTGGATGGGATTTGCTCGTCTAGTGACCATAATTGCGACGCCGTACTGTAAGCC
CTCATTTCGTTATGGGTAATGATGTAACATACACATGTCGCACTTTGTCACCTCATGTTG
AGCTTGCAGCTGATCGATTGTAAATGGTCCTGAGGACGTGTGCAGTTTTCGGTAGTTACT
ACGCCGGTGTTTGAGGGAGATATGTGAGGCTGCAGCTGGGATCGACAACTCTTTCAGTTA
TATCCTTCTATTGAGCATTGAATTTGCGGATGGACTGGTAATGATTGCCTTCAGCATATA
CAAAGGATCACCGATTTGTTGGCAAATCCTGTACAACAAGCATCTTTCTTGCTGAGCAGC
AGCACACATGATAGTTCAGGTTCTGGAGGAGCAAGTGTGAGTGGACCAGCGTCATTAGTG
GTTTCCCGAGTATCTAATTTTAGAATAGCATTAGCATGTGTCGGTTTTGGCTCAATACTG
TTCGCTTGAGGTGTATAGCGAACTTGGAGTTACTTTCCGCAGGAAAGAATGTTATTGCCT
TCTCCATTGCAAATAGTTGTTGGTGCGTTAGACTCATACACCTGACTCTGATTTTGATGC
TGTAATGTCAGCAGGTGTGGTGTTTGAACTAGTTGTGGTTTAGTTGCTATTTACTGTTTG
TTGTGTCCAGTATGGCACTGTAGCTCATGTAGAAATATAAGCCCAGTTTGCG
>Z27kG1_23131
GGGATCAAGTTTTTCGAGACGAGCGCGAAAACAAACCAGAATGTGGAGCAGGTCTTCTTC
GCCATGGCGAGGGACGTGAAGCGAAGGCTCACCGAGACCGTTGCCGCCGCGGCCGAGCCT
CCGGCTATCCAGATCAGCAGGCCGGACTCGGGCCAGGCCGGCGCAGCCTCGTCGACGAGG
TGGTCATCGTCCTGCTGTAGCACCTGATCTGCCGCCGTGTGTGTGGCTGGCTCTGGCTGC
TATAGGTTACTGCTTACCGCGTGGTGTGTGTGTGTGTTTACTTCCTCCGGTGCCAAGCCA
AGATTTAAATTTCGCTCCAAAGATTTGCCGGAGCAAACGTGTAGGCAGATAGCTAGGCTG
CTGTGCTGGGTTTGCTTGCTTCTGTCGTGTAAACAAAACCCTTGAGAGACGGTAGTGTCT
GATTGTGTCGGAACATGACATGCTTGTACATTATTAGTGCATCGTATATCCAGCTGTTGC
TCCCATGTGCACTGCGCAGGGCAC
>Z27kG1_06344
TGCTACTTGTTTCCTCTTCCCAGTATTGTGATTCCTTCCATTCGTGAACAGAATTCCCCT
CCCTCTCTAGATCTCCCCCTGCTAACGAAGACAGACCACCACCACCAGTAATGCCGACCG
CGAGGCGCACGCGCATCCCGGCGTTCGGGGAGTGGAACCACCACCACCACAGCAACGGCG
GCGGCGCGTGGGCGCCGGCGGTCATGACCCCGTCCTTCGACTTCGGCCACGCAATAACAA
CGCCGCACAAAGCGCCGCAGACGCAGGGGAGGCGGCGAGGCGCCGCCGACGGTGTCGTCC
ACGCGGCCAAGCTGGCTGCGGCTGCGGCGGCGGCGGAGCCTCACCAAGGCCACACGCAGA
CCACGAGGCGGAGCAAGGTGGCCGACTCCGGAGCCTACGCGCAGGCCGCGGCGGCGGCGA
GGAGGTCCTGCTTCGCGCTGGCCAAGCCCGTCGACGACGACCTGTACGGAGTCCCTCCCG
ACATGCTCTACGGAAAGCCGCCGCCGCCGGGAGCGAGGAAGGATGATGGCTGGCGGAGGA
TCCTGCGGCTGCTGGGGTGCTCGTGCTTGAGTTGAGCCCGTCGTAATGACCGCCGGACAC
AGCCGAGCATTATTGTCACGGACAACAAGGCTGCTGGCTAATCAGGGCGCGGGCTTTTTG
GCTTCCATCCTCCTGTACGTACTACAAGATGTCTCAACTTTTGGCGCCTGCTGTGATCGA
TTGATGACGGGCCGGCAGGCAAGACGTGACTGACGTGCCGGCCTTGCGTTGCGTGGGTCT
GTGCGTAGGTGTGACGTTCGTGTTGTGACTGTGTTCGCTGCTGACCGCCTGTCCTTTGTG
ACTGCTTCAAGCTAGTAGATTCTAGGATTTAGAGGTTCTTTATTTATGTGTGTGCGTTCT
CGTTTGTCGCTCACCCTCACCGCCTGTAAAACCCCACCTAAAATGGTCGTGCTATCCGAC
AAATAGGCTTTTCACATCGTACTACTATTTAGCATCGGACAGTACTGACACAAGTATATA
TAATAAGACCCTGTTCATGTACC
>Z27kG1_12570
ACGGCAGCCCATCGGCCGTAGTATCTTCCTCCTCGCCCTCCATCCGAACAACAGCAGGAG
CCCGAGCCCGAACCCGATATTCCGCATTCCTACCCAGCAATGGTGGCCCTTGTCTAGGTG
GACGCGGTGCAAGAGGCGAAGCGGGGGCCGATGGATGAGGAGGGGCAGCGAACGCCGCAG
CCGATGGTGGTCGCGCGGAAGCGCCGCCAAGCCACGCCGGATCACCCACCCTACTGCTGG
GTAATACTAATACCTACCCGCCGCCCCTGCTCACCGCGGATTCGTTGATCGGTTCACCCC
ATTCTCGTTTCTTCTTCTGCTCCCCTTTTATTTTGCTTTTTGATATTTCTTTATTTTGAT
CCAAAAAATATTGTTTTGGTTTTTTGTACTTAATCAGTACGGCTTAATTAGTTTCATAGT
GCGATTAATTCGTTCTTAATATCTGCTCAATCGAACGTGCTAGGAAATTAGTTGTATATA
TCAGCCACCTCTAATGAGTTAGAGGCCACGCCACTAGACTACTAGAGCGGCCTTATTACC
GAACATGCTTATGCTAACGTTGATCCATTGAGCGCCCATCAATGCAGGATTTCCCTTTCT
CCGGGGTTACACCGATCAACCCGGTTCAGTACCACGCTTGACATTGTGGCCGTGTTTGGT
TTGCAGATGATCGGCGAGGCAACCGACGCGCTGGCCGAGGACGGCGGCTCGGAGGAGGAC
TCCATCTCTGCCTTTATCCGCGCCAGGCACCCCGGCGTGCCCCCCGCGCACGACAGGCTC
CTCCGGCACTACCTCGGCAAGCACGTCGCCGAGGGCTTCTTCGTGCGAACTGCCACGGGG
CGGTTCGAGCGCAGCCCCCAGGAGAACGCTGATGAGGAGGAGCTCCCGGTGGAGCAGGCT
GATCAGGCCGGCTCGTGCAAGCCGGCGTCCGTTGGGTCTTCGGTGGTACTGGTAGAGGCC
AAGCCCAAGCGTGGCCGAGGCAGGCCGCGGAAGGATGGCTCTCCTTCGACACTGGCCGTT
GCTGCAATGTCATCGGTTGCTGTTGCCGGCAAGGACGAAATCCATGCACCGTCCTTGAAG
CCCAAGCGCCGTGGCCGGCCTCGCAGGCAGGCAGGGGCGGACCACAGGGTATGCGGCATC
CCGTCTACAACACTTGCTTATCACGTTTAAAAGATAAATTTATAAATAATGTTTTTCTAT
AAAATGTGATAATAGTCTAGTGGTATGCTCCTTCCTTGTAAGGACTGCACTGTAGTTTGA
TTTTTCCTTAGCTATAAGTTTTTTGTCTCCAAATTTTAGTCCCCTTATTATTTTATTTAT
TAGATGTGAGTTTATTTTTATTTTCTAATCTAGCATCCTTTTTCTTATTTGGTAAGAATT
TTACACCTTATTTTTATTTTTATGTAAGGACAAGGAGCATGAGCCTCCGCGTGAGCTGGC
ACTGGTGATCCTCGGTGATAGCTCTGCCGCACCGATCATGGACAAGCCATGCACAACCTT
GGTCCCTCCAACCACGCCGCCTGTGGACGGTGGCCAGCCTATCGACCTGGCTCTGGCGAC
CACCACAGAGGTGCCTGTGCCTGAACCTGCGGCAACGCCCGCCATGGACAAGGACGGTGC
CGATGCCGATGCTTCTTCAATCGAATGACAGCATTTGCACAGCGCCCACTTCGCCAGAGC
CTGGCAGCTGGGCTTGCAAGCTGGCACTCGTGCCTGCTGCTAATGGTTTTTGATTGCTGA
CAAGAAGGATGGCCTTACGGAGGCTCCATCTCTGCAACCTACAAGGATGTTCATCAGCAT
CACAAGGCCGGCACTGCTCCAACACTCAACTCTGGCGGCAAGCCGGCAAGGGCCGCAAAT
CAGCGGTGGTGGCTAGTGGTGACCGTAATTGACTTTAGTGTGTCCTCTTCTACTGAATTA
TTAGGTGGCTTAGCGCTTACGAGAAACTCAGTCACAACATCGATTTAAACTGTG
>Z27kG1_11696
CTTGGGAGGAGTCAGAGGAACACATCTGAAAGTGAAAGCAGCGCCATTCCATTGCCCCCA
CGTTTCAAACCGACGCCCGTTTCCGGAACCAATCGCGGCGAAGAGTGTGGACGACGGGCA
CGGCACGGCACGGCATGGCACGGAGGAGATCGAGGAGAGGGACGGGTCTTTTGCTGTACT
CCGTCAGCTGTTTCGGCAGCGAGAGGACTGTCGGAGGAGGCCGGATCCCAGCGTCCGCCG
GTTCACGGAGGTGGCCAGCGCCCAACGGGACGAGAAGCTCGAGGGGGCGGCCGGCCGGCC
GCTGACCGATCGAGCAAGCAGCGGCCATTGCCTTCCGATCACTTTGCAATCAGATCACAC
GATCCAGTTTTCACATGAGAGGGCGTCAGCTGACCAAACCCGTGCCGTCCTTTCAGGTTC
TCCGAATGCTGTTTGTTCTCGTAGCCGACCGTGGAGTCGGTCAAGGTCAATGCAGTACCA
CGATCCAGTCGTCTCCACATGCTTTAGCCCCCACGAAGAGTCAGGGAGGCCGACAGCCGT
CTGTATGTTCATTTATGCCCAACAGAGACGCGAATGATCTTGGATCTCTTCTTCTTGGTT
CATGGTTTGCTTATCCTGAGGCAACCAAACCAACTACTACCATCCCCAGCTGTCGTGCAG
GGCAGCAGGTGGCGAGGAGGTCGTCTCGTCGCGGACAGCCGAGGCCGTTGACCTCTCCAG
CTGCTGGACGCAACACGGCAACGCGCAAACGCCTCTCCTCTGTGCGTACCGGACTACCGG
TACCGCGCGTTCAGTTTCCACTTCCACCCGCGTCGTCCGTCTCTCTCCGCTCAGCTTGAG
GTGTCCGGATCACGGCGGTTGCAACCTGCAGCCGCACCAGCAAGCCGCTGCTCCCTCTCC
TAACCGGCCGCTGCAGCTGCCATACCAGCC
>Z27kG1_10640
GGCGTCTCTGCATGCTTTATTTTTAAATTTGCAGGTGGCAAATCGTTGGATCCAGTGACG
AGGTCGAGTACAGCCCGTTCCCTGTGCCCAAGCACGGCTTGCCTGTCAGATTATGGAGAC
AAAACAATCCGGTCGACAGAAAGGGGCGTGAGACCGACGACGATCATGTGGAGAGGATAT
TTATTTAGTTTGACTCTTGAGTTAGGCATGAATTTAACCCCAAGCTAGCTAGAGAAGTTT
TTTTTCCCCTTTGAAATTCTTCTTTGCTCGCCTCTTCCTCCTGGATCAAATTGCGTTGGA
GGAGAAGAAACGGCAGCTTTCTCTCTTTCGTTTTCTTTGCCTGCTTCACCGCTACGATAA
TGGTGAAAATATGTAAGCTACGTGGACATCAATGATCCACAGCATCGTTGATATATATAA
TATATAGAGAAAATTCTCTGC
>Z27kG1_23427
CCGGTTCGCCGTCTCGCACACCCACTTCCTACACCGCCACCGAGCACTCGCTCAGTTTCA
TACCCATCCTCGAAGTCGCCTCTGTCTAGTTCCTGCTCTTCCACCACCGCCTGTGATGTA
TCCCCGAGGCCCGGATGGGGGACGAGATGCCTCGTCTCGCCCTATGCTTGCCACTCCCGC
CGGCAACGACACGCGCGAGGAGGATGAGATCACCACCGCGGAGGCTCATGTGGAGAAAGA
CGCCGCGCGGATGGACGCTGCCCTCCTCATGCGGACTACGCCCAAGATGGACGAGTTTCA
CACCGGGGGCGATCTGGACTCAAGTGGAAGTGGAAGCGGCATCTCGGGGCCAAGCGCCTC
CAAAAGACAGCTACAAAGAAGGGGATCGTGGCGGCAACGAGTCAGCAGGTCCAGCATCCA
TGCTTATCCTTTTCCTTTGTGTTTCTATTTGATCTGTTTTTTTGCCCGCGCCAGCAACAG
AGAAGAATGTGGTCGTGGCTGTAATGGGTCAGCAGCACAAATAGGAAATGTTGCATGTGT
TGCCGACAGAACCATCTCACTCTCTCTTTAGTTTCTGCAATTTTTTGGACGACCGAGAGG
TGCTGCCGTTTATGAGTAACTTTCCAGTGGGAAAACAGTATGCCACAACATCATGGTCAG
AGTTTGGACATTGCATGAAGCACTTGCTGGACAATTGAGAAGAACTCATGCCTACTTGCA
GGAGGGTTGTTGTACACGTGAGTGGAGGTCGAACCCTTCTTGTAGGGCTCTTAATGTATG
AAGTACGCCATGCTAGCTATTGAATCAAGTTCAATGGGATTCGTTAAAATATAAGGAGGG
TTGTTGTACAAGTGAGACAAGGTCAGCCCTTCTTGCAGGGCTCTTAATATAAGCCTGTAC
TACACGTTCATCCACGTCGAGCTCGTCGGCTCCCAACGCAACCCCTTCTTCTCTCACGAG
ATCAGTGGTGAGGACGACACTGGGGATAGAGACCTAGGGTTCTCCAAGTGGGCCTAGAAA
CTCCATGGCAACGTCTCAGGAAAAATGGGCGCATTGAAGTCTTGAAGGACTTTCAGGAAT
ACTAATTTTGAGAATTCGTGGAAATAAAAATAGGGTTGGCTTTATCAAACTGCACAAAAA
AATCAGCAGCACTTCTCTTTATCATGCAAGGAAAATCAAACTTAGGAGCATCTTCCAATT
TCGTCAGCAGCTGAGCCGATTGTGATCTCTGATCACTATACAACCATGGAAATAAATAAT
GCAGCTTTGCTCTGCAAATTTT
>Z27kG1_14168
GAGGTTTGAGCGGGAGAGGGACGCAGCTAGAGGCGGGGGGCTCTATATTACAATGCAGCA
GTGAAGGTGCGCAGCGCGAGCGCACGCCCTCCCCCGTGCCTCTCGGTTTCCTAGATTTGG
TTGCCTGCCGACGTCCGCCTCTACACAGTTTGCTGCGGCGGCTTGAAAAAGAGGAGTTTC
CCTGCAGACCATGGAGTGCTCCCGGGGGAGGCAGAGGCAGATGCAGAGGTGGAGGTGGTG
TGGCAGATCCATGCTAAAGCTGGCGGGGTTGTGCGTCGCCGTTGCCATCTGCCTGTGCGG
CGTTCGGTCCTGGGCTTGCAGTGGCAGCGGCAGCGGCTGCAGGGGGAGTACTGTGTTGCT
CCGTTCAGGTAACGAATCAAGAAAGGTGTTCTCACTCCTATGCAGATGTTTGCCGCATTT
CGGAAACTTTTTCTGGGTGGGTTCTCTCGAGTGACCTGCTCTTGCATAGTTAGTTATTGG
TGTGACACGTTTCTCATCCGTAGTTCATGTTTGTCAAGGTTCATTCGCTAGTTGCTTGCT
TCGTCATGCCGTGTTCTTTACGCACGCAGCAGTCTGCAGTCGTCGTCTAGCACCGGATTG
AGCTTCGTTTCACTGCCATTTACGCTCTCAAAGTAAGTTCATTGACCTCTTTTTTCCCTT
TTTTTTGCTCTTCAGAGTCCTTGAGACGAGGACGAGCGGCAGCATCTTGCGGTAATCAGG
GGTGCTACACGACTGGGCAATGGCGGCGGCTGCTGGCGGACGGTCCGGGGTCATACCCGC
CACGGTGCACGTCCAAGTGCGGCGACTGCAGCCCGTGCTACCCGGTGCACGTGGCCGTGC
CGCCGGGCGTGCCTGTCACCACCGAATACTACCCGGAGGCGTGGAGGTGCAAGTGCGGCA
ACCGGCTCTACATGCCATGAGCCCATGAGCGAGCAAGGAGGCGGCCAGCCGGTGAAGAAT
CTCTCGAGAGCGCCGGCCGCTGGGGCCGGCGCTGCATTATTGCGCCGGGCCGGGTGCCTC
TCGCCTGCGCGCGGTGTCGTCGTGGTCCTCGCCGCGCGCATGGGCGGGATCTGCGCTCTG
CAGCGCGCGTGGTGACCTACCACAGGCACACTGACCGGCTGCCGGCTGGGATACTGAGAG
ACTGCATGTCTTTTTCCGTGCCGCGCGCTGGAATTCGCACGGCCCTACCACGAGCACGTG
CCGTACGGGGCGTCAGCGCGTGCTGGATCGAAGAGGGATGCGAGCTGAGAGAGCGCGCCT
GATGAGAGGCTGAGACGAGACCTGATGCGGCCCACACCTGCACGTGTCCGTATAATCTGT
TCAGAGTGTTCATAATCGATCTTTTCAAATTTTTCTCAATGCCGTTTTCCGCATCTGAGT
CCTGTTACACAAATTTCCTGGTGAACTCTGTAGCCAAATGTAGTGTTGCCGTGTTGGATA
CT
>Z27kG1_18407
CTCACGCGTATTAAGCCATCCCCCTCACCACCTAGGGTTTCCTTTTACAGCCGCCGCCGA
CGCCGCCGCCGACACCGACGCATCTCTCAGCCTCCCCGCACTCGCTTCCGTCGCCGCAGC
CGCCACTTCGCAGCCATGGGTAAGGTGCACGGATCGCTGGCCCGCGCCGGGAAGGTCCGC
GGGCAGACGCCCAAGGTGGCGAAGCAGGACAAGAAGAAGAAGCCCC
>Z27kG1_02165
CAAGCGGTGGGTATGAAGCCTCGGGAGGCGACGACAGCGACCAAATACCCTCTAGAATTG
TGCACAGGTCGTCCAATTGGACAAATGTCATTCTCAATTCAGGTAGGCAGGCAACTATGT
CCGATCTGAACTTGCCTAGGCTACACCTGTAGGGTTCATAACTAACACCAGGCTGACATA
GCTCAAAATTGTGAGTTGCTGACTTCTTAATTAGCTATGTGTTGTTAGCCTGTGAGCATG
CATTGGTCAGAACCAGTGTTGGGAACCTGGTTTTTGGGTTTAAGAGTCGGGTTATGTTTT
GCGATCAATAAATACATGTGCCTTTC
>Z27kG1_13892
CCGATTCCTTCTCTCTCCCGCTAAATGGATGGACACGCTACTGCGCCGGATTTCTCCCCA
GCCGGTTCCTTCGGCCACGCGACCGCGCGCTCGGAAAACTCCACGGACAGCGAAGGAGGC
GAACCAAGGGCGACGTATTCGCCGCCGGAGAAGGTAAGTGTCGATCCGCCGTGTCCCGCG
ATTCGTTTGTCTTGCTCCGAGCGGCGAACAGCAGTGGGGGTCGTCCTCGCGGATCCGTCT
TCAAGCTTTCGCGGATCCGCCTTCAAGCTTCGCGGATCCCACACGAAACCTCCGAGTTCT
CTCGCCAATTCGATCCGCCTCACCGCCGCCGCCCGTCCGCCGGTCGGCCTTGACTGCTCC
GTCGCACGTGGCGGTTCGCAGCACGGAATCTACCTTGTGTTGACAGATCCGGGGAAACCC
TTGTTCCCGGTCGTTCCGGCTCGAATCTTCTGCGGACTGGCAATGTAAGCGTTCTCCATT
GGAGGGCGACGATCTACGGGGCGGTTGTTGGCAGGGTTGCGGGAATGGAGCACGTGTTCG
GAGGGAAGTTTAAGCTTGGGAAGAAGATCGGGAGCGGATCTTTCGGCGAGCTCTATCTCG
GTTAGCGTCTCGCCGGGTTCTTCATTGATTCTGTCACGCGTCTCTGCAGATTCCTACGCG
TCGTTGTTTTTGGCTGCAGGCGTCAACATACACAGCGGCGAGGAGGTGGCTATCAAGTTG
TTATTAGATAATCTGATACTGTTCGTGCACCATTTTTCTCTGTCGTGGAGTTATATGCCT
GGCATTCGGCATGAGTTTGTTCCATATGCAAACATATCATGGTCAACCATTGCTAGCAAC
GGTTTCGTGAAGAATTTGTGTGTAGATTATGGGATGACAGAAAATGGATGATGTTCTGCA
TGTAATTGCTTTAAAAAAGACTGGCATGGTCCCGAGCTATATTTTTACATGAGTAATAAC
AAGATTTTCAAACCTTT
>Z27kG1_09066
CTTCCCTCTCATCCTCTCGACCTCGCTTCCTCCCTCCCATCGTGCCCTGCCTTTTCCTCA
CGACCTCGCCGCCACGCTCGCGTCTCGCCGCTGATTGCGGTCCCCCATGGAGTCGTTGTT
CCATCGTCTTCCTGTATTTGTGCTGCTGATATGTGTAACTTGTGTTTCTCCAGGTGAAGG
CGGTCGAGCACGCGACCGAGATGGAGGCGACGGTGGCTGCCGCGGAGGCCGAGGAGGAGG
AGGCTGCTGCTGCGGCTTCGACGCCGCAGCGGTCTGGGAGGAAACGGCCCCGCGCGATTG
GGAGTGGGCGCATAGCACTCGCCTCGTCTCGCTGTCGGCTGCCGCTGGTGATCCTGCTCC
CTGTGGCATTGGCCCTAGCCAGCAGGCAGGCAGTCGGCCAGGGACGGATGGACGGAGACG
ACGGATGGAAGCCGCAGCCACTAGCCAGCCACACCGCAGACCGCGCATGCAGGAGAAAGA
AGCGGTGTTTGCATGGACTGGGATTGCCGACTTGACTGCGGATTGACGGGGACAGGTGGG
AGCCAGAACCGCCCGAGGACCCTCTTCTCCTCGGCCAAGTGACCCACACCGCAACTGGAA
CCCTCTTCTCCTCATCCGACGACAGTGGTGGCCACTGCTCCGGCCAGGCATAGCATAGGC
AGCCTGTAGCTTCTTCTACGCCTAGCCATGGCCTGGCAACCTGCTACTCAAGAGCTCCTC
CTGGTTACACAAGCCAAAAAAGAATGGTAGTGTGAAGTGGAATCAAAATGGGAACTGGGT
GCAGACTGCCTCAAAGGATCAGATTATTAAGATCCATGAAAGAGCAGCAATCCTTCTGAG
GGGACGTCGCTGGTTAGATAGTTATTACAGTATCAAGATTTTTATATGTTCCTTTACATA
TTTTAAGGTTCACAAATTGATACAGGTTTTATATGTAGCAGTTCATTTGTTCACTGTAAC
CATACATGTAAACCATAAGCAAATGTAACATAGGAGATTGTTATATAAAGAGACTTTTGC
AGCC
>Z27kG1_03998
CGAAGTGCGAGCGACCCACGTCCACACGACACGAACCACCACCACCAACCAGCAGCCGCA
CCACGCACCCAGCGCAAAGCGATGGCGTCGCTCACCATGATGGCGTCCTTCGCCGCCGTG
GCGGTGGCCGCGCCCTCGCGCCGCGGCACCTTCGCCGTGGTCAGGTCCGCCAAGGTCGAC
CGCTGCCAGGAGCCCGCCACGCTAGCAGCAACCGAGGCCAGGCCCGCCGCCGACGGACGC
CGCGCCGTCATGCTCGCGGCTGCTGCGGCGGCCGTGGCAGCCATCGGCGGCGCCGGCGCC
GCCATGGCGGGCCCCAAGAACGGGACCCCCGAGGCGAAGAAGAAGTACGCGGCCATCTGC
GTCACCATGCCCACCGCCAAGGTCTGCCACAACTGAGCACGCCCGCGTTGCATGCAGCTG
CAGGGCCGGGGGGTGGTATATAATTAATGTACGTGCCACGGTGTTGTTGTCCCTATTGTT
GGTTCGAGCTTTAGATGCATGCCTGACGTGAGGCCGCTTAATTGCTTTCTGACGGCCTCG
GAGCTGTAAGAATATCAAGTGCACTGCAAAACTGAATTCGGTTG
>Z27kG1_21452
GGATGCGAGGCTGCTAGCACGTGCACTACTTGAGTCAGTGTACGCAGCTACTGGCTACTG
CCCCTCTGCCTGCGTGCTCTCCGGCCTCTTCTGTACTAGCCTCCTGTAGTATGGCCGTGC
ACAGTGCCTCCTTCTCGGCTTCTCGCTGATCCATTAAACTTGACGATCAGGTTGCCTGAG
GTAGCCGCGCTGAGGTTTGAGCGGGAGAGGGACGCAGCTAGAGGCGGGGGGCTCTATATT
ACAATGCAGCAGTGAAGGTGCGCAGCGCGAGCGCACGCCCTCCCCCGTGCCTCTCGGTTT
CCTAGATTTGGTTGCCTGCCGACGTCCGCCTCTACACAGTTTGCTGCGGCGGCTTGAAAA
AGAGGAGTTTCCCTGCAGACCATGGAGTGCTCCCGGGGGAGGCAGAGGCAGATGCAGAGG
TGGAGGTGGTGTGGCAGATCCATGCTAAAGCTGGCGGGGTTGTGCGTCGCCGTTGCCATC
TGCCTGTGCGGCGTTCGGTCCTGGGCTTGCAGTGGCAGCGGCAGCGGCTGCAGGGGGAGT
ACTGTGTTGCTCCGTTCAGAGTCCTTGAGACGAGGACGAGCGGCAGCATCTTGCGGTAAT
CAGGGGTGCTACACGACTGGGCAATGGCGGCGGCTGCTGGCGGACGGTCCGGGGTCATAC
CCGCCACGGTGCACGTCCAAGTGCGGCGACTGCAGCCCGTGCTACCCGGTGCACGTGGCC
GTGCCGCCGGGCGTGCCTGTCACCACCGAATACTACCCGGAGGCGTGGAGGTGCAAGTGC
GGCAACCGGCTCTACATGCCATGAGCCCATGAGCGAGCAAGGAGGCGGCCAGCCGGTGAA
GAATCTCTCGAGAGCGCCGGCCGCTGGGGCCGGCGCTGCATTATTGCGCCGGGCCGGGTG
CCTCTCGCCTGCGCGCGGTGTCGTCGTGGTCCTCGCCGCGCGCATGGGCGGGATCTGCGC
TCTGCAGCGCGCGTGGTGACCTACCACAGGCACACTGACCGGCTGCCGGCTGGGATACTG
AGAGACTGCATGTCTTTTTCCGTGCCGCGCGCTGGAATTCGCACGGCCCTACCACGAGCA
CGTGCCGTACGGGGCGTCAGCGCGTGCTGGATCGAAGAGGGATGCGAGCTGAGAGAGCGC
GCCTGATGAGAGGCTGAGACGAGACCTGATGCGGCCCACACCTGCACGTGTCCGTATAAT
CTGTTCAGAGTGTTCATAATCGATCTTTTCAAATTTTTCTC
>Z27kG1_07411
CCACCACACTGCCCAGATTCAGATCCACCCAGCGCAGCGCCGTTGTGACTACTGGATCTC
ACCGTGGTTCTCACCACCGTCAGCAAGCCCACCTCCGAGCTCTCCTACTAGCGGAAGGTG
CTTCGCACCACTGAGCAAGTTGGGTAGTGCTCGTTGGCCTCACCGCCGACGAATGTGTCC
TATCGCGCTTCCTCTACAACGAGTGCATCAACCACTCCTTTGTCTATGAGGCACCGCTCC
CCGTCTCCATGTTTGCGCTTAGGCTCATTGATAAGGCGCAGGTCCGTACCTCTCCATGCG
CTCCCTTCTGTGATCCCGATCTCTTCTCTTACGAGCCCGAGGCAGACCGATAGAGTAAGC
ATTAGAATTTCAATGGTTTGAATCGTTGTACGAGTTGAGATCTGTGCTTCAGTGAGGTTA
TTGTTTCTCCAATCTGCGATCCGTTTCAGTTAACACAATAGCCAGATCTGAGGCTATTGT
TGTACGAGATGGCATGGGGCAATGAGCAATTGTTGTACGAGTCGAGATCTGAGGCTTGCA
CTCAGCACTCTTAACACAATAGCCAATACATTTGTGCAAATCTTGTTTTAGTTAACCTAC
TGAAGTTTTTATTTTTACAATCATGAATCATCATACCTACTAATATGGCCTCTGGAACCA
AGAGCATATTCAATAGATTTACTGCTCCTTTTTTTGTTATGCTTGGTGTCCTTGCTCAAC
TTTGCCTACTAGCCGTGCTTGCAAGGTTGGGCATGGTCGCAAGGCATACCTTGCTAGGCA
AGGTGAGTCAAATTGGTTATTTAATCTGACCACATTATAGGATGCTGCAAGTGTTGCAGC
TCTTCATCACTTCATGTATATCAACTAATTATCTTGTGGCTAGCAATGCAGGGAGGGGAG
TTAAGTTGGTTTACAAAGTCTATATGGTCAGTAGGTTCCCAATTTAAAACAACTAAAGTA
CAAACTGACAGATATGCAAGTCTACATTTGTTTAACAATTGTCAAAAAGATGTTGCTTAG
TAACTTCTTCAATAATATGAATCAAATATGCTATATATTAGGGGGTACTGGATTCAGGAA
TTGTCAAATGTATTTGGTTTTTTATAGTTTCTTTCAAACTTTTGCAGCCTATGTTCAATG
TGAAGTTGGTTAGAGTTTCAGATTTTATAATATCTCATTTGTCTTGTTCTTTAGGTTGCA
GTCTGTATCAGACCTCATGTGTTCAGTTAGTGTTATTCTGTCACTAGGATATGCATACAA
TATTGTAATTGAGCATAGTCTGTTTACTTCATGTTACTCTGTTCGATTAAATAGGGTAGA
TGTTACTGTATTTGAGTTTTTAGATTAAAAGATATAGAAGTTTAGCATCCTCCAAAGTTA
AGGTAGGCAACATGTCATTCTATCTCGCTTTTTAATATTGATCAGCTGTCGATCCCGCTT
TTTAATATT
>Z27kG1_17432
CGAGAGACCAGCCAGCTAGATGGCGCGCAGGGCGGTCGGCGTTCTACTGGCCGTGGCCGC
GCTCCTCGCGGCGGCGACGGCGAGGGCGGCGGACGACGACGACAAGACGCAGCCCTGGCA
GTGCTTCAAGTCATGCTCCAGAGGCTGCCACCACCACCACGACCACGACCACGACAACGG
CGCTGCTGCCGTGGCGGACTTCCTCTCCGGGGCCGCCGCCAAGGTCTCCGCCGCCGTCAC
CCGCGAGTGCAAGAACAACAGCTGCCATGACAACGCGTGCTTCAAGGACCTGCCGGCCAT
CACCTACCCGCAGTGCGCCATCGCCACCTGCCTCAGCCATCCGCACCATAGCAGAAAGAA
AACGGCGTGCTTGAAGGACTGCTGCGAGAAGTGCTTCATCAATGGCCCACCTGCGCCTGG
CCCACCTGCGCCTGGCCCGCCTGTGCCTGGCCCACCTGCGCCTGGCCCGCCTGCTCCTGG
TCCCAGCCCGACGCCACCATCTCCGCCAAATTAAGCCCATGTTGCATGGATGCTCTTGGT
ACACATGCATGAAGTAGTAGAGAGCAACGGTCAACTTACTCCTTATATTCCCATAATAAT
AAAATACTTAGGAGTACTTACTTCAAAAAAAGAAGGATCTCATGACTGTAACCGAAGTGA
CATTTTCTCTTGAGTTGGGGTGTAACATAAACCCAGCACCAAAGCTATTTGCCATCTCAT
TCCAGTTTCAATATATTAAGACCTAGTTTGGGT
>Z27kG1_21784
CCATACACTCGTACAACCTACTTTTCGCCACTTTGGAGAGCCAAGGGAAGAGGCGGCCTT
GGCGTACCGCAGGCACGGGTGCAGCACCGGCGAGGCGCACTCTGGCGCAGGCGCATCGCG
GCCCCGGCCTGGCGGCGCGCGGATGCGGCCCTGGACGGTCGGCACTAGAGCGTCGGCCAC
GTGCGTGCGTCTCCAGCGGCGCGGACGCCGGCCACGGCGGCCCCAGGCCATGGCAGCGTG
GGCCTCGGCGACCTAGCGCGCGCAAGGACAGCGGGATGCCCGACCGGCCGCGGGCTGCTG
GCCGCGAGCGCGACCCCCAGCGTGGGTCCTCAGCACGGTCGGATCCGCTCCGCCCTGGCA
GCGCGCAAGCGCTGGGAGCGGCTTGACGTGGGCTGGATCCGCGCCCTGGCGGCGTGCAGG
CGCTTGGAAGCCCTGGCGGGCAGGGGCGCTCGGCCTCCTGAGCGCGGAGACCCGACGCGG
CCGAACCTGGCTCGACGCGGGCGCGGCAACGCGACCTGGCCGCGGGCACGACACTAGCGC
GCAGTCCTTGGCGGATCCGGTCAGGCGCACGACGCGGAGGCGCTCTCGGATGGCGTGACT
TTGGTTGGCTACGGGCACTAGCGCGGGCTCGGCTAGCACTCCGGCCAGGCGTAGCCCCGG
CCATGACAGCGTTTCGGCACGGGAGCCACGACGCGTGCAGGCACGCTCCAGCGCAGGTGA
GAGCCGGATGCGCGCCTCCGACGTGGGTAGCCGCGGCCACACGGGCGCGCAGGCAGGCCA
CCCACACAGCCTCGCGGGCGCGCAGGCAAGCCACAGCCTAGTGGGCGTGCCGGCCCCGGC
AGCCCCAGCCTCGCGCGAGCACCCCGCAGCCTCGCGGGCGGGCGGCCCAGCCTCGGTGCA
GGCTAGCAAAGGCGCAGGCCGGCGCCCCCTGGCGAGGCCTAGCCCGGAAGAAACGGCTCC
TGCGTGCGCAGGCGTACTCGACGGGCAAGCAGTTTCCTGGTGGCGGCGGCGCTAGACGGA
AAGGAAGGCGATTAAAATCCCTAAACCACCTTGACTTGTAATCGATGGGCCACCTCGCCT
ACATGGGCTGACTCGGCCAAAATAGGCCACGAGCGTCTTTCTTATTTTGTTTATTTTATT
TTCTGCAGATTTACGTATTGAACTCTCTATTTGTTCAATCACAATTTCTAACTCTATTTT
AGTAT
>Z27kG1_21517
GGCGACTAGCCGATTGACATCCATCCATCTCTAGCCGGGCGGTCACTCAGAGTCTCAGAC
ACGCACAACCAGTACAAGTCTACCTGAAGTGACCCCGTCGACCTGAAGTCCACTACTAGA
CTCAGTGTACGCAGCAGGCAGCAGCAGCTAGTGCCACCGCTTGCCTAGTTGCCTGCCTAC
CCTGCATGCATGCACGCTCTTCTCTTTCTGTAGCCTGTATGTATGCACTGTATGTATGGT
CGCAGTCTCGCCGATCTATCAAACTTGGCCAGCGATCAGGTGTAGTCCGGTCTGTCTGCG
GGAGCCGCGCTGAGATCTGACGTGGCTACAGTGGCGTCCCAGCCTGAGAATAGAGGGGCC
TTTAACAAGACACCGAGGGCGCGCAGCCAGCGGGAGTACACGCCCCTCCCCTTCCTCGTG
CTTCCTAAACTTGTTGGCTGCCTGCAGCTTGCTTGCTTGCTTGCTGCGGCTTCAATCAGG
GTCTTGAAATAGGGGTGCTGCTCAGGCCCATCCCATGGAGTGGTCCATGTCCAGGGGGAG
GCGGAGATGGAGGCGGTGTGGCAGATCCATGCTAAAGCTGGCGGGGCTGTGCCTCGCCGT
CGCCGTCTGCCTCTGCCTCTGCCTCTACCTCTGCGGCGTTCGGCCTTGGGCCTGCAGTGG
CTGTACTGTGCTGCTCCGTTCAGAGTCCTGGAGACGAGGACGGGCGGCAGCACCTTGCGG
CAATCAGGGGTGCTACACGGGTGGGCAATGGCGGCGGCTGCTGGCGGATGGTCCGGGGTC
ATACCCGCCACGGTGCACGTCCAAGTGCGGCGACTGCAGCCCCTGCTACCCGGTGCACGT
GGCCGTGCCGCCGGGCGTGCCCGTCACTACCGAGTACTACCCGGAGGCGTGGAGGTGCAA
GTGCGGCAACCGCCTCTACATGCCATGAGCGCAGTCCGAGCAAGCAGGCAGGCAGCCAGC
CAGCCAGCCAGCGAAGGATCGAGAGCGCCGGCCGAGGCGCGCTGGGCCTACGCTCCATTA
TTGCACCGGGCGGGGTGGCTCTCGCGGTCTCGCCTGCGCTGCGCTGCGCGCGCGCGCGCG
GTGTCGTGGTCCTCTCGCCGCGCGCATGGGCGGGATCTGCGCTCTGCAGCGGCGCGTGCT
GGCCGTGGCCAGTGGCGGCCTACCACTCTGACCGGCTGCCGGCTGGGTCCGCTGCCTGGG
GATGCTGAGACTGTGCATGGCTTTTTCCGTGCCGCGCGCTGGAATTCGCACGGCCCTACC
ACGAGCGCGTGGAGGCTTGGAGCGGAGCGGAGGCATGGCGGGCGTACGGCGCGTCAGCGC
GTGCTGGATCGATGAAGGATGAGAGCTGAGAGGAGCTGTCGCGGCCCACTCCTACACGTG
TCCGTATAATCTGTTCAATCTTCCAAGTGTTGATACTCGATCTTTTCGCATCTGAGAATC
TTGTTACACAATTTTCTGGTAACCAAATATACTGTTGGATACTAGTACTATATTTCGTGA
TAGTACGGAACACTTCAAATCCTATTGCCCTACCGTGTTAGAATTGATCTCCACCGGTTA
GCCCAATGACAAACTAGGTCTTTGACCTCACGGCTTGATCGATAGAGTCCAGCACAAGGT
GAGGTTGGTGGGCCTTGTTGCGAAGCTTATAAATAAAGAGGTGGGAGTTGACGGCTC
>Z27kG1_07763
GGCCTTCGTGCTCATCTTCGCCCACACCTTCCTCTTCATCGCGGTCGCCGTCCACTTCGC
TCACCCACTCGCCACGGACATCCTCGCCGACATCAAAGCACAAAGGAGCAGCAGCAGGAC
CACTACCACTACCGGCGCCGCGAGCTCAAACCACTCCAAGGAGCTTGCGTTGCTAGCGAT
CTACCTCTGCTACCTCGCGAGCAAACTCGCCACCCAGCTCGTCACCGCCCTCGCCACCGC
CACGACCTACTCCGGCGAGCGCCTCACGCGTAAGGTGGTCATGGAGAGGATCGCCGGAGG
CGGCGGCCTTCTCGGCACGGCTGCCGTCGCCGGCGTGCTGGAGCTGTCGTTCACGGCTCT
ACTCGCGGCGCTACTCGTATCCACGTGGACCTACGCTGACGACTCGATCGTAAAGTCTGT
GTGTGGCTACTCGATGTTCTCGGTGGCGCTTCTCGTCTACATCTACCTCGCCACGGTGAT
CCCGGTCAGCGTCGGCGTGTCGGCGGTGGACAGAGGCTGCCACGGCGTCTGGGCGCTCCG
CCGGGCGTGGCGGCTCTTGAGAGCAAGGGGGAAGGAGGCTGCCGTGCTCGTGTTCGTCGT
CAACATCCTGCCTGCTTTCATCTACCCAGCCCCCGTGTACGCGTTCTCGTACATGTACCC
GGCGGACGAGTACTCCCTCTACTACGGACAGGACATGGCGGTCAGGTTTTCTCTCCACGG
CCCGGCGATGTGGAGGCAGTGGAGCCAGGGCGTGTGCTGGTTCATGGGCGTAGTTTTCGG
ATCTGGTCTTCCCTCGGTTGGTGCGCAGCTGTTCTCCATGGTGGCAGCCACGGTGTTCTG
CTGCCTCTCCATAGAAACCAACGATGATGCAGCGCGCGCAGTAGTATAAAACTGCTTGAC
AATTTTGTATTAATTGTCGATCACACCTAAGCTAGTCAAAATTTACCTACTTTAATTTT
>Z27kG1_11774
CCGCCACCGAGCACTCGCTCAGTTTCATACCCATCCTCGAAGTCGCCTCTGTCTAGTTCC
TGCTCTTCCACCACCGCCTGTGATGTATCCCCGAGGCCCGGATGGGGGACGAGATGCCTC
GTCTCGCCCTATGCTTGCCACTCCCGCCGGCAACGACACGCGCGAGGAGGATGAGATCAC
CACCGCGGAGGCTCATGTGGAGAAAGACGCCGCGCGGATGGACGCTGCCCTCCTCATGCG
GACTACGCCCAAGATGGACGAGTTTCACACCGGGGGCGATCTGGACTCAAGTGGAAGTGG
AAGCGGCATCTCGGGGCCAAGCGCCTCCAAAAGACAGCTACAAAGAAGGGGATCGTGGCG
GCAACGAGTCAGCAGGTCCAGCATCCATGCTTATCCTTTTCCTTTGTGTTTCTATTTGAT
CTGTTTTTTTGCCCGCGCCAGCAACAGAGAAGAATGTGGTCGTGGCTGTAATGGGTCAGC
AGGAAATGTTGCATGTGTTGCCGACAGAACCATCTCACTCTCTCTTTAGTTTCTGCAATT
TTTTGGACGACCGAGAGGTGCTGCCGTTTATGAGTAACTTTCCAGTGGGAAAACAGTATG
CCACAACATCATGGTCAGAGTTTGGACATTGCATGAAGCACTTGCTGGACAATTGAGAAG
AACTCATGCCTACTTGCAGGCATCATCTCAACCATACAATGGGATTCATTGAAATATCAG
GAGGGTTGTTGTACACGTGAGTGGAGGTCGAACCCTTCTTGTAGGGCTCTTAATGTATGA
AGTACGCCATGCTAGCTATTGAATCAAGTTCAATGGGATTCGTTAAAATATAAGGAGGGT
TGTTGTACAAGTGAGACAAGGTCAGCCCTTCTTGCAGGGCTCTTAATATAAGCTCAGCCT
GTACTACACGTTCATCCACGTCGAGCTCGTCGGCTCCCAACGCAACCCCTTCTTCTCTCA
CGAGATCAGTGGTGAGGACGACACTGGGGATAGAGACCTAGGGTTCTCCAAGTGGGCCTA
GAAACTCCATGGCAACGTCTCAGGTTTCATGCAGTTCTCTAAATTTATTTTGCTCGATTG
TAAGGGAACTGTGTCCTCTATAAGCTCGCGCTCGTGCTGTACCGGGAGTACCCCTTCTTC
CTGCAAGTCTGGTTCAATTAAAAAATTTTGTTCTGTCGTGTTGTAAAGTACTTGGCGAGC
TATGATATGTCATTACCTTAGTGAGAAGACTGCTTCTAATATATTAGTAATTTTTAGCTG
TGCAGATCATGTCATCATATAAATGTTGCAAACATTATAAAATAGAGGATCCATTTGAAC
TCTT
>Z27kG1_14341
GCCGCACAAAGCGCCGCAGACGGTATGTACGTACGTACGCGCGCGCGTTATCCAATCCAA
AGCCCACAACGATGCGTCGGCTTGCTGCTTATCGACGAGACGAATGGGTAGTAATGCTCG
TCGCGTCGCGCGTGCGTGCGTGCAGCAGGGGAGGCGGCGAGGCGCCGCCGACGGTGTCGT
CCACGCGGCCAAGCTGGCTGCGGCTGCGGCGGCGGCGGAGCCTCACCAAGGCCACACGCA
GACCACGAGGCGGAGCAAGGTGGCCGACTCCGGAGCCTACGCGCAGGCCGCGGCGGCGGC
GAGGAGGTCCTGCTTCGCGCTGGCCAAGCCCGTCGACGACGACCTGTACGGAGTCCCTCC
CGACATGCTCTACGGAAAGCCGCCGCCGCCGGGAGCGAGGAAGGATGATGGCTGGCGGAG
GATCCTGCGGCTGCTGGGGTGCTCGTGCTTGAGTTGAGCCCGTCGTAATGACCGCCGGAC
ACAGCCGAGCATTATTGTCACGGACAACAAGGCTGCTGGCTAATCAGGGCGCGGGCTTTT
TGGCTTCCATCCTCCTGTACGTACTACAAGATGTCTCAACTTTTGGCGCCTGCTGTGATC
GATTGATGACGGGCCGGCAGGCAAGACGTGACTGACGTGCCGGCCTTGCGTTGCGTGGGT
CTGTGCGTAGGTGTGACGTTCGTGTTGTGACTGTGTTCGCTGCTGACCGCCTGTCCTTTG
TGACTGCTTCAAGCTAGTAGATTCTAGGATTTAGAGGTTCTTTATTTATGTGTGTGCGTT
CTCGTTTGTCGCTCACCCTCACCGCCTGTAAAACCCCACCTAAAATGGTCGTGCTATCCG
ACAAATAGGCTTTTC
>Z27kG1_19583
CGAACACGCACGTCCGAACAATTCCATCCTAGCTAGCTAGCAGTTCTCATCACGCCAAGC
ACCTACGACGAGCATGGCCGCCAGAGCAAGAACCCACGGCCCTCTCTTCTCCCTCCTCCC
CCTCCTCCTCGCGGTACTCACCGTCGGTAATAGCAGCAGCAGCCGGTGCCCCGGCGTGCC
GTCCATGACGGCGCAGCAGGCGTGCGGCGCGGTGGCCGGGACGCGGCGCATGCTGGAGCT
CTGCCTCCGCACCCTCCGCGGCGGCGCGCCGCTGCCGGTGACCCGGCACGCGGCGGTGGC
CGTGCGCGGCGCGCTCGACGCGTACGCGGCCACGGTGGCCGCTGCGACGTCGCTGCTGGA
CGGCGGCGCGGTGCCGGCCGACGGCGAGAGGGCCGCGTTCGGCAGCTGCATGGTGGGCTA
CGGCAGCGCCCGCGTCGCCATGGCGCGCGTCGCCGCCGACCTCGCCGCCGCCGGCTGCGA
CGGCGGCGGCGCCCGGGCCGCGGAGCTCGAGGCGGGGTACACGGCCGGGCTCCGTGGCAT
GGATGCGTGCACCGGGGGCATGCTCAGCTACCCGGCGTCGCCCTTGTACGCCAGGAACCT
CGCCGACCGCAACGTGACCTTGCTCGCCGCGTTGCTCTGCAGCCTCGTGCCTGCGCCGCT
GGCTTGAGGACGCCGTGGTTGATGTGTTAATAGTCCTAGTCACTTGGCTAGCCAGAGAGT
ATTCGGTTGCAGTGTATGTACCAGTAGCACTGTTAATCGGTGGAACCAGACAAGCGATTA
AATGTGCCAAATGGTTTGCC
>Z27kG1_15766
CTCAGCCATCGTTATCTCCTAGCGCGCGCTCCTTGTCTTCTCCCAGCGCTCTCCTTCACT
GCCGCGCCGCCCTCCTCCCTTCTCCCTGCTCCTTCCCATGGTGCGCAGGGCGTCCTCCCC
TCGATTTCCTCCGTGCCTCCTTCCAGTCAGCGACGAACGAGGTTCTAGGCGGCCACGTCG
TTGTCCGGCACCTCGTCTGTGTTTTTCTCTGTGCCACGGTCGAGCTCGCCGCGTCCCTTT
GTTTGAGTCCGTCAACCTCCATCTCGCCCCGAGCTCCTTCCATGGCTGTCGTCGCCTCCA
AGCCTGGGGTATTGCCGAGCTCGCCCAGCCCTTCCCCATCACACGCCGGCGGTCCTCCAT
TCCCAGCCACGCCGCTCTCTGCTCACTGGTGCTCGCCCCTGCCCTCTGTCTAGCGCCCTC
CCTGCTCCACCTCTTCCCATGGCCGCCTGCAGCTCTCGTCCTCCCTCAAGCCCTAGTCGA
GCTTTTCTATGGCGCCCTGGATGCCAGCCCCTTTACTCGATGCCCCTACTAGGTTCCTGG
CATGTTCGCCGAGCCATCGCCCAAGCTCAGCTTATCCATGGCGCAGGGAACAACAACCCC
TTTCTGTTGATGGCATGCTGCAGCCCCCTCCATCACGCTATCTCCTGTTCTCCATTTTTG
CTGCAGCAAGTGGACGCCCCCAGCCCTCCATTATTTGCCCATCTTCCCCATGGTGCCAGC
AGCATGCCAACGGTTCAACGATAGGTGCAGCAGTCTGCGCGTCGTCAATCTCCTCACATC
AGGTCGTGTCCCTCTCTGTCCTTGCATGTTCTAGTTTCATTTCACTTTGTTGTCCATGTC
GTGACGCTTGTGTTATCTCTGGTTTATTTTTGTGTATGGTGAGGAAGAGAATTCTAGGAA
AAATCGATGAAGAAAACATGTTTCAGTTCGGTGCGCTCTAGGTGTTTGACGAAATGGGAG
CACCAGGGAACAATCGTCGTTCTTGCATAAACCAAGTCGATTTGACTGTGGTACGCTACA
TGATCACGTGATACGGAATTCAAGAACTGAGTTGATCTCAAGATGATGAAATGATGAGCT
ACTCCGACAAATGATGTCTGTGAATCAACCTAATGAGAGGTGGACCGATCAAGTGCCAAG
ATGAATATGGTCGTCAAATGATCGTCATCTAACCAACACTAACCTAGTGTTATCCCAGAC
AAGCCCCGGTGCATTTGCCACCTCATTCTGTTTTAAAAAGTTTTATCACCTTGAATGATG
CATTAGGTGATAGGAGTTGTGATCAAACAGTTGATGCATTTCCTTCCTTGATTAGACAAC
CCTAATACCCGTTTTATGAAAATTTAGTGATGCTTAGCCCTTCTTATTAATTTAGGATTT
GTTTTTTTAAAAGATGATATGTAACACGGGATAAGGGAGTTTGTGAAATAAAATGACTTG
TGATGATG
>Z27kG1_04600
CGCAGCTCAGAGCACGCGCAGGCCCCTTCCCTGTGTCCTGGCGTGGAGCTCGCGCAGCCG
CCTCGCCTCGCCTGGAGCTCGCGCAGCCGCCTCGCCTGGATCTCGCGCTAGGGTTGGAGC
CAGGGTCCTCACAGCCGCCTCTATCCTCGCCTGGAGCTCGCGCTAGGGTTCCTCTCGCAG
CCGCCGCTGTTGAGGTGCTACTTGCAAAAGCGTGTACTGAACAGCTCAAAAGGCCCTGTT
GTACGTGCACTGCGTGCTCAGACTGATAAGAGAGAGTATGCAATAGAGATGAAGAACAGT
GTGGAAAGGTCAGTGTATACTAAGTTGCTAACTTTACTTGGATTTGTAATCTTGTCTGGC
ACCTCCATAAGTGGTTAGTGCTACATAATTTCTGAATATGTTTCGTTTAGCTGACCTCAT
TTAAGTTATGTTAATTTGATCATCATTTCAGAGCTTCTTAGGTTGTACTCACAAAATTGT
GATCTTTGGCTTAAACTATATCAAACATGACACCTTCTCAAAATTTGGCACCAGATATTG
TTGTTACTGTATTAAGACCATGGTTCTGCATGACTAGTCTTAATTTCGACTACACGGCGT
TGTATTCTCCCACAGGAGTTTTATGACATTTCCTGCATCTAGTATATGCTGTAAACCTTG
CAGGTCCATATGGTAAAGGAAATCAGTGGCGAAGTCTATCTTTTTCTCCTCCTGCCGTAC
GTCCGTTCCAGCTTGCAAAGCGCTCGCGAGCTGCTGCCATGGCCAGCGCCGGTGCACCCG
CAGTTCCCCAGGCTGGTCGCCCAGCCTCCAACTTCGACGTCATCGTGGTGGGCGCCGGCA
TCATGGGCAGCTGCACGGCGCACGCGGCGGTGTCTCGCGGCGCCCGCATCCGGTTGCTGG
AGCGCTTATTTGAGAACAGATATGGTACACATAGAACAATGATGTTTTTCAGAGTTAGAT
TAACTTGAGTTCTATGCATTTTCTTATTTGAGAATAAATATGCTACACTTGTATAGAACA
ATGATGTTTTTCTAAGTAAATACTATCAGTAATTCTGGCTG
>Z27kG1_22850
CGGCAAACCTGGAGTAACTGAGCCTGCACCGCGGCAGGCGGTACGACGCCTACATGCGCC
GGCGCGACGCCAGGCGCGTGGCCGTGTCGGCCGAGCAGCGGCAGCACCAACCGGCGAATG
GTAAGGTTCACCAACCTCGAGGCGTGCGCGCCACGCCGATGAGCCCGCGCGCGCTCAGGT
GCGCGGGTCGGGACACGCACACGCAACAAGACGCGGCCGTGTCGACCCCGAGCACCCCGA
GAAGCGACGGCGCGACGCTGCCGAGGAGCAGGACGGTGGGCGGCGGCGCGGAGGGGAGCC
CGGCGAGGCCGTCGCACTCGCACCACCAGAGGCGGAACAGCCTCGGCGTCGTGCCCGCCG
AGTTCGGCGAGTGCGCCACGCCGAGGCCGTTCCTGAAGCGCGGCACGGGCACGGGCGGCG
CGGGCGCGGCGGCGCCGGCCAGGCTGCGGACGGCGCGGGTGCACGACCTGCTGCCGGCCA
TCGACGTGGCCATGACGACCCCGAGGCCGCCGCTGCCCCAGGAGCTCGGCGACTCCCACG
CCCACGCCCACGCGCCGCGCCACGTGCGGTCGGTGTCGGAGCTGCCGTTCGACGCGGCGG
CGCTGGCCTCGCCGTCGCCACAGGCGCGGCCGAGGAAGCGGTGGGGCAGCCCTGAGAGGC
CGACGGCGACGCTCTCGGTCTCAGCGACGGCCGATTCGCACAGGGAGCTGTCCAAGGGGC
TCAAGAAGCTGCTGAGCTTCGTGAGGAAGGGCGGCAGGAGCGGCGGCGGCGGCGGCGACC
AGCCTTTGCCGGCGCCCAGCCCGCGCGGGAGTGGGAAGCCCGTGAGCAAGGGGTGGTCTG
GTTGCTCCCAGGTCGGCGTCCCGTTCGACCGCGCAAGACTGGACGGGCACCGGTTCCCCA
TGCCGCGGCCAGTTGGCATCTCTGGGTGAGGCCCTGCGCGGCACGGCGCCGAACAGTGAC
ACGCGCCATGAGAACTGCCCTGATTGCTCCGCGTTCAGGTCAGGTGGTTGTGGTTCGACG
GCCCAGAGCGTCGCTCGCTGCCTCACTGCACTTCCAAGGCCCCAAACTAGTGAGAAGCTT
TTGCTGTTACCTTTGCACTACAAAGGTTTAGAGACGAATTCTGTAGCTTTAATTTCCATT
TCACTACAAGGTTTGAGTTCCC
>Z27kG1_13107
GCAAAAGACGTGAAAAAGAAAGAAAGAAAAGAAAAGGACGACGACCGGCTCCTGCAAGGA
TTAGAACAGCTCCTGAAACTGAAAAGAGTGTGCAAGAAAAGAAGTGATGGACTCTGAGGA
ACACAGGAATATCATTGACAGCTCGTCAGCACGGCGACAGGCCCACAGCAGAGGAGAGAA
TATTCGCCCGCTTCAAGAACACACCAAGACGATAACAAACAGCGGTAAAAGTAAGTAAAG
ATTCCATGAATGCAGGAAAGCTGCCAGATGAATTACGCGAACGGGAGGAGGAGGAGGAGG
AGGAACTAACTGCAGGCATCGCGCATTGCGAAGGGGGGACGAATCGCAAGGGAGAGGGGT
TAGTCAGGAGAGACGACGTACTGACCGGAAGATCCAGGCAGCGAGGAGCCGCCGCCGGCG
CCGATGGCGCACCGCGGCAGCGACGTCCTGACGGCCAGACATCCGTGGTGGTGCTCGGGG
TCCCTCTCCCCCGCAGGCGCTGGAGCTGCCGCCGCTGCCGCTGCCGCAGCCTCCATTCTC
TCGCGCTGCTGCACGTAACTCAGCGCCGCCCACACCTCCGCGCGCAGCTGGGCGGACGCG
TTCTTCTCGCGGCGCAGAGAGAGATGCGAGCAGCGCGCGAGAATAATGCGGAGGAGAAGC
AGGAGAGGAGGGGAAGGTGATGGACGGAACCGGGGCGGCGTCGGTCGGGCGGTGGCGGTC
GTCGCGTGGTTGGGTGGCGCTGTTCCGGGGAGGAGCACGTCGCGTTGCGGCTTGTCGCCA
CGCTCCGGTGGCACAAGGGCTCCAATTTAAATGCCCACATTATATTTTTTAAAAATATAT
ATAAGTTTTTTTATC
>Z27kG1_14162
CGTTGGTCTACAACGTAAACGATAAAGGCTGCGGCAGCAGCAAGCATGACGAGGTCGCGA
GCTGTAGTGACGTTAGTGCTCCTGCTGGCCGTCGCCACGGCGAGCTGCAGGCTGTCGCTC
GCCGCCGACGAGACCATCGCGGCCATCTTGGGCCGCGACCTGCGGGGGTTCATCGCCAGG
GCCGGCAACCTCTTCAGGTCGGACGGCGGCGCCTGGCGCGCCGCGAACCTCACCGCCGCC
GAGGCGAAGAACCTGAGGGCCGCCACCGCCAGGAAGTCGTCCTCCGGCGGCAGAGCGGGC
TGCGTGAGCGCCGCGGCGTGCGGGAAGAGGCGGGTGATCTGCGGCAAGAGGTGCTCTGAC
GTCGCCTCCTCGCGCGCCGCCAGCCTCAGCCACGTCCCGTCGCGATGCGTCGTCAAGTGC
AGGGAGTGCGTGCCCACCTGCTAGATCCTCGGCCCCTCTCTTCGTTATGCGATGGGTCTC
CACTCTCGCCTCTTGGTGCTCAGCGCATATGCAGGCAATGCAGCTCCGACTCCGGTCCAC
ACTTGTGTGTCGTAGGTTCAGTCATCAGTGGAATAAAATAAAAGATGCAGAGACTGTTCC
ACACGGCAGTAGGTAGTAGGTACACACGTACTACCAGTGACTATACAGTGACTATAGTGA
ACAGTGACTTGGACACTGTACTCCGTCTGTGAGTTCTTTCTTTTTTTTTTGGAATTTGGA
TTCTTTTTCTTTTCCTCCATGCTTGCAGTTGTTGTAGCTAGGGTATGGGGTACCGGGCGC
CTATGGCTCCTTTCATTTTCTTTCAGTCATGAGTGAGCTTGCAGACGACTGACGGGCCTG
ACAACGGGCGTGAAGGCTCCGCTG
>Z27kG1_22503
GGAATTGCGCCTCCGTGCTAAAGGCTTAAAAACTTTAGGAAGAATTTTCCAGGGGGCTAA
GGTCAACCCTAGCGAGGGGGAAACATCACAAACGAAGAATATAGACAACATGGATGGCAA
TGACGGCAGCTCCCCTGACTCGTCCCCAAATAGAGAGGCACAGTTCACTCCTAATCAGCC
TCCTGTCCCGAGCCCGTATGTGGAGGCGCCTCATGTTAACGGAGTCTATTGTCCGTTCCC
GATGCCAGCAGCTCCGCCTGGCGCAAGGAGGGATCGAATCCCTTGAGTCCAGATAAAACC
TGCTTGTAAAATGGGCTCTGTTTAACATTGCCTATAATACTAGATCATTTGCATGATGAA
CCTGGAGCAGAGGGGAACACAGGAGTCTGTCAGGTGTTCTCTGCACCTCCCTGTTATTTT
GGTCGCGTATGCTTGGTAGCAGCCGTGTCTTGTGTACAGGTGTGTTTTGCTATTGTTGAT
CGATGAAGCTGTAGGTGTACATGTTATGATGCCCATTATATTATTCTGTTGTCGGCCTGC
TGTATTTTAGCATAAACAGTGGATACATTTGCATCCATGGGAAATGAAATGTTCTAGTCA
TTGTTTCCCATCATTCAGGAGTTTGGTGTTAATGGGGCTAAGTTTTTTATG
>Z27kG1_12207
CACCATCCCACCAATCTCCCAAATTAAGCCATCCGTCACCAGCCAGCCAACCAGCACTCA
CTCACTAGCTACGTCCAACTCGTACACAACCCCTCTTTCTCTCTATCTTCTCTCCATCCA
TCCATCCTCTCGCTCGCCCTTCGACAGCTAGCTAAGCAGTACGACGTAGTATACTAGCAT
TTAGCAGTTCATCAACGCGCTCAACCTAGCACGACGTACGGCGATGAGGCGCCGCGGCAG
CAACTCCTCGCCGCTTGCGGCTGCTGCCCTGCCCCTCCTACTCCTCCTCGTCGCCGGCTG
CTTCCACTGCATGGCAGCGGCGGCTCGCCACCTGCCTTCTCCTGGCGCCCCAGTCCAAGC
GCTGGATCACCAAGGTACGCACACGACGACGGCACACGATACGACTTCGCTTGCCTCGAC
CGTACCGTTCGTACGTTGTTGCTTTTGTTGGGCTTGCTTGCTTTGCTGCTCGACTTAATT
AACGTCCCTGAATGGAACTCTCTCTCCGTCCGCAGCCGAGAACGGTGTCAAGGCTGCATC
AGCTGGTGCAGACGGCGCCGGCGGCCTTGTGCTCCAGGAAGGTGGCACGGGCAACAACGG
CGACGACCTCTCCTCCAAAACCCTCCTCGAGACGACGACGACGACGATGGGAGCGGAGGC
GTGCGAGGAGGGGAACGACAAGGACGAGTGCGTGCAGAGGCGGCTGCTCGTCGACGCGCA
CCTCGACTACATCTACACGCAGCACAAGGGCAAGCCGTGACCGTCAGCGACGAGGACGGT
GCATGCCGCGGCTGCAGAAAATGAGGAGCGGAAGAGGAGTGAAAAAATGATGGACCATCC
TCAAACCAAATATCCTATAAATTCACGCACAAGGGGAAGGGGATAGTAATCTCATCTGCT
GCTGCTAGCTACTAGTACATGCATCGATCGACCTTCTGCGTGTGCTGTATATTTCTGCCA
CGCTGCCTATATATTAGCATGCATCATCATCTAGGTCTAGGACTGTCTGATGGTTTCCCG
TATTTGTAAACACTGATGAACAGTACCTCTCTCTCTCTCTGCTTCCTGTAACCACCAAGC
TTACTTGGTCCAAGAGAACGTAACAACGCACATTTGTTTACTTGGCCCGAG
>Z27kG1_01673
TGCCTTTCTCCCACCACCGGCGCCGTAGCTTGCTTTTAGTTAGTTACCTTCTCGATCTGC
TGCCCTCTTTCCATCGTCTTTGCCTTCCACGGCACACAGGTCCTTCCTTGTACTCACTAC
TCAGGCCTCTTCTTTTCTGAGGGCCATGGAGAAGGCGCGGCGGCGGCACGTGCCGGCGTT
CGGGGAGTGGAACTACTACTACTCCTCCTCCTCGTCAACCTCCCCGGACTCCGCGCCCGC
CGCGGCCGAGCCCTGCTGGTGGTACGCGCCGGAGCCGGAGGCCCGCAGCGAGGCCTGGTT
CAGGTACTCCCCGCCCCCCCGCCGCAGGCCGGCGCCGGTGCCGGCTTCCAAGAAGGCGCG
GCGGCCCGAGACCGCGGGCGGCGGCGGAGGAGCCGTCGCCGCCGCCGTAGCTGCGGAGCG
CAAGAGGGCGGCGGCGCCCAAGGGATCCGGCCGCAGGGTGGTGGTTGTCAGGCCCGTCGA
CGAGGACCTTTACCGCGTGCCGCCGCCGGACGACAACGACGGCGCCGCCGCTGTCTCCCG
CCTTCCCAGACGCCGGAAGCGTGCGGCGAGGAGGAGCTTGTGGATGGGTTGCTTGGGCCT
CAACTGCGTGGCCTGAAGCCTGAAGCCAGTAGTAGTAGTACGTAGGTTTTACAAGGTGCA
TTCGGGCGGCTAATTAAGCTCAGTAGTACTACTGATTAGTTAAGCTGTATACGTATAGTA
AGTATGTCGTGCCGTGCGTATGGGATCTGGGCAAGTTGTACTAGTACTAGTAGTTAGTGG
TAGAGTCAGGGTGCTCTTCACATTTTCCATGTTTCGTGTTCGTCGTTAGCTTAGACCACT
CGCACTGTACTGTGTGCCATACCGATTGCTGTATAAGGCAGCACGGAGCAGATTAGAGGA
CCCAGCAGCAGTTGTTGTGCCAGCCAAGAATTAGAGTAGTACCGGTCAAATTCAACAGGG
CCCAGTAGATGTTGCAGCATCTCTTGTCTCTCTGGGTTTACCGAAACTAAAACACTGCCT
TAGTTTTCAGCCGCTTCAGATGTTTGTACTCATGTACTGACAAGTATGTTGCCATAAGCA
TGCAGAACAAATATATTATATATTTATATAGAGAGAGAGCTATCCTGTTGGTAGCCTTCG
CACGTACTGACGTACACGTACTGCTGGTAGCCTTCGCACGTCCTGATCATTCTGAACTGA
CATAAATATATATATTGATCTTTATC
>Z27kG1_09655
TGTCACCACTTCGTCCGCACGGGGGCTTGCAAGTATGGGGATTCATGCAGATACTTCCAT
CCGAAGCCAAATGGTGTCAATCCAGTATTAGCTGCACCAGGGCTTGGGTCTGGGCCTGCA
CCCATGGTGCAGCAGTCTGATATTATTGGGAACCAACCCAATTTTGTTGTATACCAGGGA
GTAGACATAAATTCTTCCTCAGGGAAGATACTGGGGGGACACGCCTCTTGGGGCAACCTG
CCGCCATCACTGCAACCTCCTCCTGAAGGCGGCTACCCTCCCCTCCCGTTCATCGACTGG
GGCTGAAGGGGCGTTGTCTCCCTGAAATTCGAACCATTTAATATTTCATACCTTGATTGG
TTGTGCTAAATCGCATATACTTGGAGCGCAGTAGAGTTAAGGTGATCCCAGTTTATTTTG
ATCTTAAATTTATCTCTGTAATAGATATTTACAGTCAGAGGTACACTTCGCAGATTGCGT
TGATGTTTGAATGAACTCACATTTGCATCAATGGTGCTCTTATGGC
>Z27kG1_13268
CGCAGATCGCGCGCACACGTTTTTTTTTCTTCCTGCCGCGTTGCTAGTTGCTACAGCCTT
CTGCTCTCTTGGTCTCCGTGGTTTTCTCTGTGTCATCCCTTCGGCGCGTCGCGTTTCTGC
TGCTGGCCTAGCTTGATCGCTCGCGTTCGATCGGTCGAGCTAGCTCCAGGAGTTTCGGAC
GCCAACGACATGAATCTGGAAGCAGTGGCGGCGTCCAAGTCCGGCAGCAGCACGGTGGCC
TTCTCTTGGGAGCACGAGCCCGGAGTGTCCAAACAGAGCCACTTGGGGGCCAACAAGCCC
ACCACCGCCGGCGGCGCGCCCCGCGCGGAGGCTGTAAGCAGGAGGACGCCGGCGAGCGCT
AAGAAGCAGGCTCCTGCGCCTGCGCCTGCGACGACGCACCGGCACCGCCTGCGCGTGCCG
CCACCTCCAGGAGTGCCGAGCGCGCCGGGCGCCTCGCCCCCAATGACGAGAAGGCCGAGG
AGCCGCGGCGTCAGGCCGGCGGAGGACCCGTTCCTTGCAGCCTACCTGGCCTGCACGGAG
GACGGCGCCCGCGGCAGGAGAGACGACAGGGGGGGCCAGAAGCTGGTTGGCTGGGCCGGG
CTTAGGCTCGGCCTCGGTCTTGGGCTGCGTGGGCGCGGGCTCTCTTGCAAGAGCTCGTGT
GGGGCCGTGGAGGAGTGCGTCGTCAGGCTTGCTAAGATCCCTGGACTCCACGAGGATTGA
ATCTATGTTTTTTTTTCTTTCCTTCTTTCCAATTTCCAAGAATCCAAAGAGACTAGCAAG
ACTAAGTACTAGTGGAGTAGTAAAGAAGAACGAGTAGTGCTGGCATCCTTCATTGTAATT
GTACACCGTAAGCTAAAGTTGCTGGTTAATTACC
>Z27kG1_05095
CGAGTAGGACGCACTTCATCCGGACGGTGACCAACGTGGGCGGCGGGAGCGCGGTGTACC
GCGCGTCGGTCACGGCCCCCGAGGGGTGCAACGTGACGGTGCAGCCGCGGCGGCTGGCGT
TCCGGCGCGACGGGCAGCGGCTGAGCTTCGCGGTGCGGGTGGAGGCGGCGCTCGGAGGGA
GGATGGAGCCCGGGAGCTCGCTGGTGCGGAGCGGCGCGCTGACGTGGAGCGACGGGCGGC
ACGTCGTCCGTAGCCCGATCGTGGTGACGGTGCAGGCGCCTCTGCAGTGAGTGCTGTACT
GACCAGCTGCCCCGACCGCCACGATGGGAGGTGGAGAGGAGAGGACACAGTCTCAGTGTT
CTAGCTTTTCTGTACTATTAAGGTTGCTGTTAGCTGTAGAATACGTCGTGGAAGAGCTGT
ATCGTTAGCTACTACGTAACGTAAGCTACACTGGAAATCATGGAGCCCTGGAGCTCCGTT
CTTCCCC
>Z27kG1_23942
GCATCCACGACATGGAATCTACAGAGCTGTTGGAGCACAATCACGTGGGCCTGCTCCTCA
TCTCCAGCAACTCAGGATGCCAGCACCGTTTGCAATGGTTCACAGAGATGGACAGCATCC
ACCCAGTATCATGAATCCCGGGGTTATACCATCGAGACAGTCTGTCCATGGTAATTTTGA
AAGCTCTGCTTCTGGCAATGCACTGGCAGGTATCTCATTTGCATCCATGGCACCAAGTTC
AGGTCACCAGGCGATGTCGTCCACATCAGACTCACATCCAGTTTTCCCAGCATCCTCGCT
TCTACCAGGTTCAGGTCCAGGGTCGATGACAAACTTTGTGCGGTCAAGTACCAGAATCCC
TGTTGTCATGGCGAGCGAACAAGCACCACGCCTGAATCCATATGTTCACCACATCGGAGG
TGGTCCACTGAACGCTGCACCAGCAGGAATTCAGCAAGCTAGAGCTCATATAGGACGCAC
TCCTCAGGCTGCCTCAGATCAGAGTCAGGACGTGCTGCATCGCCTACTACTACAGTTGCC
CGAAGTCATGGCGCCAAGCTTAGCTCAGCCAACCGCATCAAGCTCACACCCGGCTCCCAT
GGCAGCCCGGCAGCAAGCAGGGCTACTGAATCCAGCTCCTGACAACGTGGCATGTCCACT
GAACGCAGTGGCTGGAGTTGGGCGCCCCGGAGCCCGCATAGGCAGCCAGTCGTACCAGGT
ATCGGCTTCGTTGCTCGAGTGGGAGGCGACGCTCAGGGTTGGCCTGATTCGTGGACACCA
AGGCACGTACCCCTTGGGACAGGGATGTTCTGACCTGGCTGGAGGACCCCCCGGCACATC
CGCTGCCCAGGGATGCGGCTCCGGCGCCAGCAGAGAGGTGGTGTGCCTATCTGATGACGA
GGAGTAGCATAGCGTAGAGAGTAGTAGTTTTTTTTTTGGGCTGGGCTGGTCTGTGCAACG
TAGATGTGCATGGGTTGGATAGGCAACAGTAGAGCGGCACGATATCGTCGCCCCCTTTTA
GCAGCAGCGGCATCCTTGGAAGCAGGAGATGTCTGGCTCTGATGAGGGTAGTATGTCGTA
TTTTTGGGGGGTGGGGGACTGGTGGCGTGGCGTGGCGGCAGCAGCATATTAGTGAATAGT
GATAGCATATGAACCCTAATTCTGATATATAGTCTTGTCGTTTCATAGCC
>Z27kG1_18494
CACGAGGAGTACAGTACAATCCCACAAATACAGATTCTGCTCTCTGCTCATGGCAACAGC
AAGGACGCTCCATAGGCAGCTGCGCCGCCGTGTCGCGGCAGCTCTGCTGGTGGTGGCGAC
GACGTGCATCGCTCTGCCAGCCATAGCACCCGCTCCCGTCGCCGCAGCGGCGCCAACCCT
CGCCACCACGTCCGCGACCGCCGCCACCGACGCCGTCGGCCAAGCCGCCGCGACCCTCGG
CGCCTCCGCGCCTGCTACTACACCTCCTCCTCCTCCTGCCGCAGGCGACGACGATGCACT
CTTCAGCACCTTCCGCGACCTGTGCCTCAACCGTTCATCCGCGAACGACATCAGCAAGTG
CCTCCCGGCGATCGCCCGCCTGCAAAGCGTTCAACGCCAAGATCGATGCCGGCCTCGGCG
ACGCGACGAGCGGCAGCATCGATCTCATATCCGTCGCGCGTGACGCGCTGGCCTCGGGCG
ACCCGGCATCCCAGGCCCGCGCCACCGCGTGCGCCGTGGCGACCGTCGACTCGAGCGGCG
GCAGGCGGAACTGCCACCGCGTAGACCTCCGCAAGAAAGTAGCGCTGCCGGATAAACTGC
GCAGCAGGCTGGTGGCTCAAGCGCCCAAGCGCCTCGTCAGGATGTGCGGGCAGATCCTGT
ACGAGATACCGGCGTGCCGATTCACTGAGCTCCGCGCAGATAAATGCTTGGGTCTCTTTC
GGCAGGGGAAGAGCACGTTCGAGACCAGCCGTGACTTCAAGGAGACGGTTAGCGTTAGTG
TGCTACGGGATCCTAAATCCTATACTGAGACAGTGACTCGGACGGTGCCGGTGCATGTGG
ACTGCTGCAGCCTAAGCGACAGGTGCCTCTGCCAGTTGAAGAAGAAGCTGGGCAACAACA
CCACCATCCCGTGCCTTGCGAAGAAGGAGCTACAAGCTTGCAACTGACGAAGCGTGCGTG
CTTCTCGGGTCGCATCGCACGTGTGCGTCGTACTAGTACCCACTCTATATGTTCCCTTTG
CGATTGGTTGGTGAATGCATTCCTTTCTACAGTGCTAGTATACATGCATGGAAACGTGGA
TTCAGTTTGTATGGGAAATAAAAGTCTGTACCGCAATTGCTCTAGCGTCCTCTTTTTTTA
GTCGTTCATTTT
>Z27kG1_15063
CTTCCATCGCAAGACGGGGAAAAGTGAGCACATTCTTGCACGAAGCTTGCCGCCGCCGAG
CTGGGGAGGAGATCTTGCCTAGGTCTAGCGAGGAGGAGGTCGATCGATCGATTGGCTAGG
ACTCTAGGAGGAGGAGCTGGTTCATAAGCAGACCTACCGACCCACCCATCGACTGTACTT
GTTCGAGGAAGGGATGGCCGATCTGCTGAGCTTCCTGAAGACGATCTTGGAGGCCGGGTT
CAGTATAATGAGCGCGCTGGAGAAGGCTGGCCACAACGCGGACGACTGCCGCAGGATCGG
TCAGCTCCTGCAAACACTGAGTGCCATCGCTAACGCCAAGTACCTGGAGGACAACACGAC
CAAAGGTCTGAAGGAGACCCTCCAGCGCGCGTCCGAGATCGTCAAGACGTGCAACCGCAA
GACCTTGGTGAGCCGTGCCTTCAAGGCCAATCAAATCGCCGACGAGCTGCGCGGGGTTTG
CATTGACATATTGCTGAACCTGAATACGGTGCTCCTTGCCAACGTGGCCGACATTAAGAA
AACTGTTACCCACACTAACTCAATGTTGGCCCAAATTTTGGAAATATGTGCTGCTAATCC
CGATGTTCGTCTGCTACGGCAAAAGGTATAGTTGTTTTTGTTGTCTGTAATCCTGATGAT
TGAATAACCGGCCAATTAGTTGTGGCTGAACGAGTCTAGTGCCTGACGCATGCCAGTTCA
TGCGGGGCGAGTTCGAGTCTCAGGGGAGTGCGCGAGTGCTTGCAGATCGTGGGATGGCAC
GGCCAGTAAACGCGGCATGGAGTGCATGTAAACGAGTCGAGTCTGTTTATTAATTCAGAG
CAATACAACAGAAAAGGCTGTGAGTAATACAGCACC
>Z27kG1_20509
CATGGGCCATCGCTGTGCGCCAGCTCTTGCTCCATCTCTCCGCGGCGGCAGCGCAACAGC
CGCCCCCATGAAAGTCGCCATCCTCACCCCCCGCGAGCCTGCCCCATCCCGCTTAGCGTC
GTCCCCCGCCGCTGCGCAGCCGCGACCCATCTGGATAAGGATGCATCCGCTTCTCCCATA
GCCGCCACTACCCCTGCCTGCCCTCTGCTACGAACACGAAGATACCCTGGATGGAGGTGG
AGCTCTCAGAGGCTTAAGATCTAGAACTCTATCGCGTACTACGGATTCCACAGGGTGAGG
AGAGATACGAGCAGGTGTCCCACCGGCGATGCGGGTCCAATCTTCGGCATTGGGAGCAAT
CCGCCTACTCGACCACGAAGGTTCTCTGAGGCGGTGTAGCCAGAGATCATGCGGGCAACA
GGGAAGGACGATAGCTACGCAGCCCACATCACGAAGGCATATAAGTGGGAGTTCGCCGAA
AGGGAAGGTTTGCAACTGGTTGTGCTAAATCCAGGGACTACTCTGGGCCCATTTTTCATG
TCATCAGTCAATACCAGCCTGAATAATCTATTGCAACTCCTAAGAGGTTGAAAATTAACC
AGGCCAACGTCTTGAGTTGGACCCTGTCAACACAGGGTGGGTCTATCAAGGAGGACAAAC
AGGTTGGTTGATGAGAGCAAAGGAGCTTTCCAAGAAGTTGATTGATCTGGGCATTTGTTT
CCTTCCGTTTGATGTGACCATCAGGGAGACCGTCGATTGCTTCAGAAGCAAAGGGCTCAT
CTAGCCCTGTGAACATTTCCAGATGTACCAGGGTTACTATTGCTTACTAGAATGAGGCGA
GAGCTGCTTAGCTCCTTTGACATTCCTTCTACTTAGTGGCAATTGGTTTGGTTACTTGAA
CCTATGCTCCATATGATCCACGCTGATTGAATTTTGGTTTGTTAATACATTTTGGGCAAG
CAGTGCTATGAGATGGAGATGATGGTTAGGCATGATCTTTCTATAGGTTAAAAGAACAGA
TTATCCAACAGCTGATGGAACCTGCATTAGAGATATTATGTTGATGTCACAAATTTAGTT
GATGCTCATGTGAAAGCGCTCAACAAGGCAGACACTAGAAAAGTCAGTATTTACAACGTT
GGAACAGGAAGAGATAGAGAGGCCCGCAAATAGTTAATCTGGGACAACATATCTCTGTAC
TGGCCATAGAGGACAACAAAAAAATCAAAAGTTGAAGAATCACCAACGGTGCCTCCTTTG
CACCCTCCGGCTCAAGAACCTAGGCCCGAGCCAGTTCAACAAGTCATGCCCACAGCTGAA
GTGCTGAACCAACAGATTTACTGTAGGGAATCAATGAATCAGCCCGAGGCACATCTGAAA
TAGATCAAAACAAGGTAGTCGCCTTGGTCGTGGTTCCACATGATAATCCGCCAAAAGCAC
CTTCTTCTACCAGTCCTGGAAGCGTGGTGACTAGCTGGAGCAATTCAGATTCTGTGCGTT
GAAAAGGAAGTGAAAGAGGCTATTGTTCAGGTACTAATTTGCCATAGTGTTGGTCTATGA
CTGAATGGTACAAAATGCATGCAATGAATGGATGATACTTTCCAGTTAAATCATGTAATT
GGAATACAGTGGTGCCGTCAGTGGTGCGGATTGGGGGCTTCTAGAGAAAGGGTCTAGCGT
CGTGCCCTTCTTGACGAACAGTGTGTTGATGTGTGCCATCATCGCACTGGGAACGAACGT
GATGGCTAGCACGGGGAGCATCTTGAGCATCTGCTTTGTCTCCACCACTCACCATGCTCT
GAGCCTGTGTTGGTATGCAGACTTTTCCCTTTGTTTCAGAAGAAGATGCAGTTGCATTGC
ACATTGTTAGAACCCACGATCACCACAAAATTGAGGGAATATGTCATAACTCATTAGTCA
TTACCTTGTCAAGGTTTATGCTTTCCATCACGAACGGTTGGAGTTGCAACATAACATTCA
TGGTAGTAAATTGGGACAGGGCTAATATAGTGATGTATTTCCTTCCATAGCAAAC
>Z27kG1_23086
CGCCTCCCTCTCCTCTGCCCCACCCTCCTCCCCACGCCATCGGCGCCGCCATCATCGGAT
CCGGCCCAAGATGCCTCCGCCCCACGCGCCCGAGTCGTCGAGGCACACTCCTTCCCGCCT
CCGTCGTCCACGCATATCTCCGCCTCACCTCGGCGCCCGAGTCGTCGCACGCGTTCGCGG
TGGTGTCCATCCCGGCACCGGCCTCACGCACCGTCTACAGCTCCCAACTCTGCTCCTCTC
AGTTCTCCCTCCGCATTTCGCCTTCTCTCCCTTCCTCTCCAAGCAGCGTCCTCCTCGCCT
AGATCCGTACAAGCGGCAAATAACCTCTCCGGCGGCGAGACAGATGGAGTCGACCTCCGG
CGAGGATGCTCCGAAGCACAACCCGATTCCGTCCGCGCTCGTCTCCAACCTACAGTCCGT
GCTCACCGCCCGCCGCTTGTCCGCAGCCGAGGTCAGCACCGCCGCCACAGCTAGCGAGGT
TGAGGCCTTGGCTTAGGAAGCAGAGGCGTTCGCTGCCCCCACGGGAGATGGGACGCTGGC
GAGGCCCATCGTGCTACTGACCTATGCCGGGGGGATCCGGTCGGCGGGTCTCGCGGCGCT
CGTCGACGCCCTCGTTGCCGCCGACCGCTGCGACGTCCACGTGTGTGCCCCCGAATCGTA
CGTGCTGCGACTTAGAAAACCAAACCACAGCGGGACCAGTGCTCGGATAGGGTCCGACGA
CGATGCAAGCAAGGAGTGGCGCGCGGCCGACGGGGCGCAGATCGGCTCCTGCACGTGCAG
CGCAGCCGCGTGACAGTGAAGCAGGGAGGCCGCGATAGGTGGCGCAGGGAGGGTGCGACG
GAGGCAAAGTGCAAGCACCTGGGGACTTCAGAAAGAAAGAGTACAAGTCTACTACTGCAG
AAAGCAAGGAGAATGCCAATAGAAGCAGATTTCATGTATGGATCGGATAAAATCTTGAGC
AAAATGGGAGAAGGTTTGGGTTTTCTGCAATCTGTCGTCTCCTCTTCTGCTGGGTATCTC
CATTATTATTCTAATGAAGAGGGCTACGAGTTGGATTTTCGTAGGTACATTTGAGCGTGT
TTTGGAATGCTGGGATCGTGAAACACGTGAATATGTTGCCATAAAAGTTGTACACAGTAT
CCACAAGTACTGTGATGCTGCAATGATTGAGATAGATGTGCTCAATCGCCTTGTAGAAAA
TGAAAAATATAGATTTCTGTGAGTATCTCAGAGACCTAATTGCTTAAAGTATAACCCTAT
TCTGTTTTTG
>Z27kG1_20015
CAAGGATTTGTGTGTATACAGGAGCCATGGATCAAATTGTAAACGAGAAAGGTTTCATAA
TCCCAGGCCTTGGGGATGCTGGAGATCGCAGCTATGGAACATGACTCCGGCCCTTCGGTG
ATGGCCATCGTTAGGAATTTCAGCAAAACCCAGATTTAGTTGATGCCTGCTTATTTTCGT
AGATGAGATTTGTGGTTCCACTGAACACAAATCTGTAGTTTTGAGGGTCTGGACATAATA
TTTTGACAATGTGATGTCAAATTTCGCCCTTCTATTGTGGCGATGTCCTGATAATGGTTA
TGAGCTTCATGGAGTGTTTATTTTGAGAAGTGGGATAGCCTGCAATCACCGTAGCTCTAA
ACATAACCTATTTGCCTTAGCTCTGAACATAACCTATTTGCTTGGTTTCAAGAATGATGG
GAGTGCTTTGTTTG
>Z27kG1_17275
GACAAGTACAAGCAGCACAAGTTCAAATGCGTGTCATTGATCCTCGTGCCTGTCGTGATC
CCTACTTCATACTTTGAAGACTTAGCTGAGTAGCTGCTCTCGGACTGTACCGCTGTAAGG
CTAACAATCTGAGCTCTCCTTGAGCTCTTAGGGACAAGCAGAAAATAACCGTTTGATGAG
CTTTCCTCTCATTTAAGTAGCGTGGTGAAAGCTATTTGTTTGAGGTTCTTTAGGATTCGC
GCCGCTGTGTCACTCTTAGTGAGACCAGGCATTCTCTTGCTGTGAATCTTGTATCATATC
TTAGTCACACCTTGCCTTGGTCCGTTGGCAACGAATGTAATGTTTGATACGTTAGACCCT
TCCATCTAATCTATCTATGATGCGTGGATACTTTACTCGTGTTAGATACCGTATCAGATA
CTGATACTTCGTGGATATGTATCCGATACGCATCGAATATTTTTGTGATTTTAAATAAAT
AAAAAAAAACTTGAAT
>Z27kG1_12186
GCGAGGCCGATGTGACGCGGCTACAGTGCGTGCGGGGGAGACGACGACACCGGCCAAGGC
AAGCAGAAGCGAGCCCTGATCCAAGCTAGCCAAAGCGAGCTAATTAAGCTACCTCCGAGG
TCGTCCTGTGGTGGACGCCCTCAGCAGCTAGAGCCGTCTCCTTCCGCCCGGCGGCACGGT
CGTCGGCCGCTATACGGACAGTGGGTAGTGAGTGGTTCATCGATCGGGTTGCTCATGGGG
AGGCCGAGGTGGTGGGCCAAGCGGTGGAAGAGGAGCTCCGGGTCCGCGCGGACGCTCGGC
GTCGCGGCGGTGGTCGCGCTCGTCGTCCCCCTCTGCTTCGTCGCCAGCAGCAGCCGTCTC
CCGGGGACACTGGGTGGCGGCGCCCTCGCTTCAGGGACCATGGCAGCGGCAGCAGGAGCC
CATCATCCCGGCGATCAGGCGGCGGCGACTCATGGGTGTCTGCGCTCGGCTTCGGTGACC
ACCTCTTGCTTGCGGTTGACGCCAGGGCTTCGCTGCTCGCCGAATTAATCCACCCTCCCC
CCGCCCCCGCCTCCTCAGACTTGGCTCGGTCACTGATGATGGATATGGATTTGGCAGTTG
CAGGAGCTGTTCTACATCGCACGACGACGACGCCGGCGGCTCGCGGGAGGCGGCTTGGGG
TCGCACCCGCCACGGTGCGCCTCCAAATGCGGACGCTGCGACCCTTGCTACCCGGTGTCC
GTGCCCCTGCCCGTGCCGCGGGGGGTTCTGGACTTGGTCACCCCGGAGTCGGAGTACTAC
CCGGAGGCGTGGCGGTGCAGGTGCCGGGACCAGCTCTACATGCCGTGACGGAGGCCGGCC
GGAGATCGATCCAAGTAGGTGTGGAGATCGTTGGCCGGGACCAGCTCCACATGCGCTAGA
GCTTGGAGATGATAGCGCGACGACGCTCGATGGAGATGGCAGCACGACAACGCGCACTAG
AAATGGGGGCGCGATGGGGCTCGCTAGAGGCAGCGCTAGGCGACTACGGCCGCACGGGGC
CTTAGTCGTAGGGTTACGGTTGAATAGGATAGTGTACATCTAGATCGCAATAGGAAAGGG
GAACAGGTGTCTACGTGGCAGTGTGAGTAGCCCACGTGTCATATATAAAGATGGCAACAG
AGACTCGTTACCTATTATCCCGCAGGTAATTACTCCATTAGGGGACATGTTTGATCACAA
TTATATACCTGCGAGTCTTTTAATGGGAG
>Z27kG1_12000
CAGGTCGGGAACGCAGAGGCGGGGGCAACAAGAAGGCCGGGCGAGAAGACAAGAGGAAGC
CAAAAGGAGAACGAGTTCGGAAGGGAGCGGATGGCAATGGCTCTGCTCCAGCTATTGCTG
TCGCTCCTCATCGTCTCCTGCGCCGCGCAGTCGCCGTACGCGTCGAAGGCTCCTCCGCTC
AGCGCCTCGGCGCCGGGGGGCTCTGTCGCGCCACCGACAACGGCGGTCTCGGCGCCGCAG
GCGTCTGCACAGCCGCCGACAACAGTCGCCGCGTCTGGGCCTCAGGCCTCGGCCGCAGCA
CCAACAAAAGCAGCCTTGGCGCCACAGGCCTCTGCTGCGCCGCCAACTACAGCTGCCTCG
CCGCAGCTGGCTGCCACGTTGGCCCCGGTTTCCTCACCGCCACTAGCTGCCGCTGCGCCA
CCTGCATCCGCTACCCCTCCAACCACGCCACCATCGGCAACGCAGACGCAGCCTCCAGTC
GCCTCCCCGCCCACGGCAATGCCACCAGCGGCGGCGCTCCCCCCGGCCACGCTCCCTCCA
GCGATGGCTCCGACGCCACTTCTCGCCGCCCCCGTCATGCCTCCCGCCGCCCCACCGGCC
ACGGCGCCCGCGCCGGCCCCCGTGTCTCCGGCTCCAACTCCAAGCGTCGCCCCGACCCCG
TCGCCGACAGAAGCCCCCGCCCCGTCGCCCACAACAGAGGCCCCGGTCCCGACCCCGTCT
CCCGCGCTGGCGCCGCTCAGCTCGGTGTCGGTGAGCCCGTCTCTGTCGCCTGGACCCGCT
CTCGCCCAGGATGAGTCGGCGGCGCCGGGCTCGCGCACCGCCGTCGCCGCTCTGGTGTCC
TTGGTGGCGGCCGGGCTCGTCGTCTTGTTTTAAGTAGAGCTGCGTTAACCGTTACACGCC
CATACCGTTCCTCATACGCAGGGACGTGTTCTCCTGTTTGTGTTTTATGGATGCACGGAT
CATTCTTGTTGTACAACACGTTGGTAATTTGTTTCCATTCATTCATGTATGGCTGACGGC
CTGCGCCTGCGCCTGCCTGCTGCTTTCTTTTGC
>Z27kG1_08786
TGTCAACAGGGATCGTGCTGTCTCGTCTCGCCGTCGATCCATACTCTCTCGTCGTCGTCG
TCGATTTCTCCAGCTCCTCTCATCCCTCCTTTTTTTTTGTTTTGGTTTCCGACGGAAATA
TGCTGCTAAATGATTAGCGGCCGGAAGATCCATTGGCCCATGCCATGCCGTAGTCCATGC
TCCATGATGGAGAGGAGGAGCTAGCTGCCCTGCTGCCTCCATCTCTCTCTCTCTCTCGGC
TCACATGCGTCGCGCGCGTCAATGCGTGCATGCACCACCAAACAAAAAACCTAAAGCGAC
CACCCAAGCCCTGAGGCGAGGCGAGGCGAGGCGAGATCTATCTTTATATATAGCCTTGAA
GCCCTTGGAACACTTCATCTCCAAATTAAGTCGCCGAGCTCTGAAGAATCTAGCTAGGAG
CAGGCCGCCTACGCCATCGGCCGTCCACAGCAACATGTGCTCCGGCTCCTGGTTCTGGAG
CAGCAGCGGCAGCGGCAAGGAGCACCCGTCTCTTGTCGTCGTCAACCTCGAGCGGCAGCT
AAAGAAGACGCTGGCCGTCAGGAGAAGGAGGAGGTTGAGGCTGAGGAGGTTGCGAGACGG
AGGAGCAGAGGCCATGGAGATGGTGAACCTGAAGCTGTATCTGGAGAACCGGTGCATCAT
CGCAGAGAACGAGAGGCTCCGGGAGAGGGCCAGCGCGCTCCGCCGCGAGAACCTCGCGCT
GCTCCAGAACCTGTCGTCCAGGACGGCGGCCGTGCCAGAGCCAGGAGCGGGAGCTGCGTG
AGGTTGCTGCTTCGATCCTCTGCCTGCCTGCCTGCTGAACATGAAGTAGCGAGCTCGCGT
CACCCTCGTCGTTGGTGCTTGTGCTACTTGTGTGGACAGGAGACAGGCCAGTGAACTCGT
AGCCCTAGGAGGCCATCTGCTTGGCTGCTCCGCCATGTCTGTGTGGCTCTGTGCTCAACT
GCTCATACATAAACCGCCAGGTTCCTGGAGCTCTCTTGGGGTGCTCTGCGCCATGGTGTC
TGTACATTATAAGTGCGCGGATTAACTAGATTTTGTTGGCAAGAACTAACTCTTTTGGTC
ATATAAGAACACGGTCAAGTTAATTATT
>Z27kG1_20918
CTATCCCTCTCTCTCCCCTTGATTTTTCCAGCTCGCCGGTGCTTCTTCCCTGCGCCCAGC
GTCGCGGCTCTTCCCCAGCTCCCTCTGCCTGGCGCGCTCTCCCTGGTACACGCGCGCAGC
TCCTCCCTGCAGTTCGTTCATGGCCGTCGCGCCCTCACCTGCAGGCAGTCGAGCTCCTCC
CTCGCCCCCATGGCCGGCGCTCCTTCAAGCTCGGTCCTCCTCTCTGCGCGTAGGAGCTTC
TCCCATGGCAGCTCTTCCTGCTCGACGACGCCCTCCCTACCCTAGCTCTTTCAGTCGTCC
TCCCCACCTCTCTCCCATGGTCGAAGCACCAGCCCCGTCATTGGTCAAGCTCGCCCAGCT
CGCCTTCTGTCCCCAACCATGGATGTCGGCCGCCCCTTGCTCCCATCCATGGCTGCCTCC
CTGGTTCGCTGGTCTGCGTGCCCCCTCCCTTCATTGCCCTCGTCTTCTCCCTCTGCTCGC
TCAGTCTCCAGCTCCCTCCTCTCCCCCGAGTTCCCTGGTCGCCACGCGCCCTGCTTGGCT
TTTCAAGCTCGCCGGCGCTCCTCTACAGGTCGTGTCCACCGCTTCCAGTTGCCGCTGATC
TCTGGTGCTCGCCCCTGGCTCGGATCCGGTGCTCGGTGCCCAGCCTGCTCGCCGCGGATG
CGGGCCGCCGCGCTGCCAGGCTGCTCTCTCTGCTCGGCCTCGATCTCTCGCGCGCGTCCC
TGCTCGATGCCCAGCGCTCCTTCCTGCTCCGCGCCATGGCGTCTCCCAGTCCCAGGTCGC
CCCTTCGGCCGAGCTCCACATGGTGCCCGGATCTCCCTGCTCCCCTGCGCGCGCTCTGCT
CCCTGCGCGCAGCTGCGAGCTCCGCTCGGTCGCTCCTCCCTGCTCGCCCCTGCGCTCATC
CAACTCCACTACGCCGTGTCTCTCTGTCGAGTCGCATCCGCAGTTCGCCGCCAGCGTCCG
TCCGCCGGTGGTGCTCGTTCCCTTGACGTCGAACTGCGCCCCATGTCGGCTTCTCCAGTC
CGCCCTGGCTTGGCATTTGGACACCGGGTCTGCCCTGCTCGCGTTCCGGGTTGGACCGGA
CATCGCTGTTTGCCTGGTCACATGTGTTCATCGCGCCTGACCTACTTGTGCTCAGGTCTT
CACCATCGATGTTTTGGAGTTTGCCGTGACGCCGTACCAGCGTTCTGTGTGCAGTGGGAA
AACTTTGTAAGTTCGCGTTGTCATCAATGCCACGCGAGGTCGGCTCTTTGCTCTGCCC
>Z27kG1_17843
GGCGACGACGCGGCACATCCGGCACCGCGGCAGGGAGAGAGGGAGGCCGGGCGCGGTCGA
GTTCATCACACCGAGGATGCAAGGCGGCGGCATCGTCGAGCTCGCCAGGCAGGCGGCGGC
CTCGGCGAGGACCGACCCAGCGGCGCGCCTGGCGGCCTTGCAGCCGGTGCGGAGCTACCG
CGGCGTGCAGCAGCGCAACAGCAGGTACACCGCCGCGATCTGGAACACCCACGCCGCGCG
CACGCTGTGGCTCGGGTCGTACGAGACCCCCGAGGAGGCCGCGTACGCGTACGACGCCGC
CGCGAGGATCATGCGCGGGCACAGGGCCAGGCCCAACTTCCCCGAGCCGGAGGTGTTCGC
GGGCCTCGTGCTCGCGCTGCCGATGCCGACGCGCGCTCGCGACCCCGCTGCGGCGGCGGC
GGCTCATCAGGTGGCCTTCGACAACTGGCTGTCTGCGTCGGTGGCCGCAGCGGAGCCACA
GCGTCTGAGAAGCAGGCCGCCCGCGGCGTTGTTCCCGCACCACCACCACCACCAGCAACG
CCCGGTGCCACCGCCACCGTTCACGCAGTTCTTCTACCCTTCGGATCCCCCCGCCACTGC
TGCGGCCAATGGCGGCGCCGCTATCGCCAATCCTTCCATGCCGGGCGCCTATGTTTTGAC
ACCGCAAAACGTGCGGATATTGTCGCCCGCCAATCCGGCGAGCACCGCGCTAAGCAGCAC
CGAGCCCGTCGTCGTCGATGATGCCCAACAGTCCGGCTTCGCTCCCGCCGCTACCCATCA
GCACCGCGAGCTGCCGCCGGTGCCGCACGCCAGCGTGTACTCTGATGAGGTCGTCGTCGG
CGATAACTTCACCGACTACGGTGCGTCGTCCTCGTCTGCTGCACGTCCTCCGGTGCCTCC
GCTGACGCTCACGGATGTGCTGCTCCAAGTCGATCAGCCTGCTGGTCGCGGCGGCTCGGT
TCGGGCGCAGTAAGGAAGCACAAGCCGTGTCAGTGTCCGAGACCGATCGAGGGGCTGCCG
ATCGACTGCGATTATCTCATGCGGTTCCTGCTTCGAGTACTCGACATGTGGTCTTGTTTA
CCGTCTACTAGCTATCCATGATGATTATGTATGTTTTTTCTTTCCCAAAATTCGGAAACA
TTGTGTATGTATTATCAATTCAACTGGACTTGTGACGCC
>Z27kG1_11801
GGAAAGGGAACAACATCGCCCCCAACACCGAGAGAGATAGGGGGATCTGCCGCACGAGCA
TCCTGCAGGGATCACCGCTCTGGGCTGGACAGATGGTCAAGGCAAGTCTCCAGAGCACGT
ACGTTCGTGACCTCATATGGTGAGGTTGGTGGATGGGAGCATGGTTGTTTCTCACCGAAG
TTTCCCTCCGCCAAGGAAAGCCCCCTGCCGCGGGCCGGCGTTGCTGCTTCACCACTGTCG
CCCACTTAACACACCCACGCGACCTAGCACGGACAGATGGGCCCAGGTCACCAGCGCCTC
ATCTGATCCGCGCGCGGAGCTGCGTTCACCGGTGTGACGCTGGCGCGTGGGGCCATCTCG
TCGGTTCCATCTCCTACCCTATATTGAACTCGTCCTGTCTATTACGAAGGAGCCGGAGCG
AACATCGCACCAAGATACAGTCTGATACCTGTGATGCTTGCCTAGGATCCCTCACGGGGT
ATAAAACTAAGCCATTCTCACGCCCGACCCTCCCTCAAACCTAAACGTCGAGACTGCGTC
GTCGGTGATGGGTGCGAGCGAGAGAGATTGGCGCCGCTTGGCGCCGAAGGGCTGGGTGAC
CCGCTGTCCGCCGCCGATCTCTGCCCGTGCGCCCGCTGCCCGGGGGACTTCATCATGGGG
TCAGGAAGAGTCACCAGAGCCAGTGGTACATGCACGTGGGGTGTTGTATGTGCGACATCG
ACCGGCAACAGAGGAATTGCTCGTTGTCGCTTGATGTTGCCGTAAATCCGCCTCACAACG
TGGAACTTCTCCTGGTAAGCCGGTCTGGGCGTGTGGGCTAGTCAGGGGGCTTCACGGACT
CTCATTGTTGGAGTTCAGGGTCGTATGGGTCGCGATGGTGCTCTGTGGCCCCACCAATTG
CTCGCCGATGCCGAGCAGGCGCCACCGGACCGCCGTGTGCATGGATAGCTCACCACTCCA
TCTTTGCCTCAGGTAAATAACAATCCAATGCTTTACCCATGTCTGGAGCATCGTGTAGAA
CCATTCTGGGTTGTGGATTGAGCACCAGGGCGCCGAGTAGGACGTCTGTGGCGAAAACCC
CATCGTGGGGGCCTACGCGCCGCCATCCTGCAATGGTGAGGGAGAAGAAAGCTTTCTAGC
CGTTGATTCCTTGATGTGCGGCTAGGATCATATCGCTCGCATATCCTTTCGTGTATTCTA
CGATATCCGTTAAGATCTGATCAGATGGTTGAGAGGGGTTGTTTGTATGGAGCATTGCAG
GCCGTGCATCTTAGATCGTACTATCCACGTCGCTTACCGATTCATAAAATATCCCGATCT
AATCTGAACCCTTGAATCGCGATCGCACGGTCTGGTTGATCGATACCCTTTCGGTCGTAT
CCTTTTTGCATAAGAGCCCCTGAGATTTCTGAGAATCAACCCGCCGTCCTGATGCAGTGG
TAGAAAATTTAATCTATGCCCCTAAAACTTGTAGTTTGGCCCCTGATCTCTTAAAGAATG
GCACCCTCAGTCTAGGACTT
>Z27kG1_20043
GCCTGCCGTCGTCGAGGCTGAACGCCGAGTCGGTGGCCACGGTCAACAGCCTCATCAGCA
CCACTGTGGAGCAAATCAAGGCGGCCTTGAATTGTGCCAGCCATTGATGGATCCCCGGCT
GATGGATCCATGGAATTTGGTGCGGGCGTGCGTGCGTGCATGCATGCGCGCGCGTTGGTC
TCGGTCTCCTCTCCTCTCGTCCCCCAGCCGGCCGCCTGCCGCCTGCCTGGTGGCTGCTGC
GAGGAGTGAATTCCCTTCAAGGCGTTGGTTCGCGACGGAGCTCTTGGTTGGTCGGGGGGG
CTTCAATGCTGGCTGGCCATTCAAGGAGGCGGGGGCTGCTGCCATGGTGTCGCCCGCTTG
GGGTTCACCTGCCGCTGTTACTGCGCCGTCCGATCACCGGCCCATGATCATTCAGCTCTG
TCTCTCTCTCTCTACCTCTACCCCTTTCTCTGCATGCATGATAACTTTTCCTGTTACAGG
ATTTGAAGCTTGCTTGCCGGCGAGGCTTTGCACGAAACGGGGGAGTCAAGAACGCACCAT
GCTCGTCTCATTCCTCTTGCTGCCGTCACGCTCATCAGTTGTTAATTCCATTCCTCTTTG
TGTCTCCCCTCCCCTAGTTTCTGCCGCCGATTTGCAGTCTCGCTCCCATTCTGTAGTTTG
CAGCAGAGGATGATGCATGGTTCGGGTATTGACTTCTATCTAATGGTGTGAAGCCTTCAA
TGATCATTAATTCTCTCCTTCTTTTTAGTAAGGGAAATGTCACTGTCACTGCTTTGATTG
TTCCTTTTCATTCTTTCCTCTCTCTCACTGTTTAATCCTTCAATATGATCAATGGGCGGG
TTATTTTT
>Z27kG1_17142
CGTCCACACACCCACGCACACACAGAGACCCTTGCATTGGGGCCGATCGAACTCGCCGGT
GATTCCTTCGTCTACTCGACTCGTTGGTATTCGGCCTCGGCAGAAAGTTTGCGCAAACAT
GCAGCCCACCACCACCACGGAGATTTGGCAGTGGCAGTGTGGCACGTGCAGAGCTGACTG
GAAGATGATGCGCCAGCTGACCACCTGCTGCCCGCACGTCGGCCGCTGCTGTCAGGGTCA
GGGTGCTCCGCCTCCGCCGTCTGCAGGGAACCCTCCTCACTGCCACTGCCATCACCATCA
CCATCACCACCACCGCCATCGCCATCACCAGGAGCAGGTCAATGTCCTATCTACTCCTTC
CGTCCCAAAACTTCTATGCTTATCACCATCACCGCCATTCCATTAGATCGACTTGACCAA
GTGTCTTGCTCCGCCGCCCTTGGACAAGATAACAACCTTATCACAGTACACTTCTATGCT
GCAGGGTACCACCACCGCCGCCATCACCACCACCGGCCGGGCTTTGGCGGCGGGGGCCGA
GGGTTCCAACGCCGGGTCTGCTGGGCGTCACACCACCATCGCTACACTGAATCCTGCTGC
CCCTCCCGCCGTCGCAGAGGTCTTCTGGGACCCGGACCCCTACCTGATGGTGCAGCAGCT
CAGGGAGTTCGAGACCCTGAACGACGGGCTGGTGGCGCTCAGGGTGCAGCTGCAGGAGTA
CGCGGAGGAAATCAGCAAGAGCAAGGACACCAACGCCGGGATGGACTGGCTCCTCGCTCT
CCCGGCCAGCGTCAGGGACGTCGTCATCATGGCCAGGGACGTCATCGAGTCTTTCTTTGT
CATCTCCACTGGCGCCGCACCGCCATAAGCAGCTTTGCAGCTGTAGTCATATATGGATAT
TATTATATCATTATACAGTGTGGAAGAGTCAGTTCGTCTTTTTTCTCATGTCATGTACTC
ATGTGTGAGAAGTTTATATTACTGTGCAGTTTTCGTGCTTGTTTTCTGGTATTAGATTTG
CGGGTTATTATGTAAGTCTGGTATATAAAATTATAATCAATACATTATGAGGATCCTCCA
GCTGCTT
>Z27kG1_11023
CTTGAAACTAGGATTGGGTTAAAATTGGAACCGAGTTTAGTGCCATGGATGAATGAGTGT
TTCACATTGTTATCGCGTCAAAACGGAAATAAGAGGAGGGGATTAAGCTAATGCCTTGTC
ATCACTGGGTGGCAAACTGTCGTATTTTCATTGATGCGGTGTTTTCTTTCCCGTCAGGTA
CTTCCAGCCGTGTGGGCCCGGGGCAGTTTGGTTGGTGGACGTGAAGCTACCCACGCTTCC
ACCAGCCCCAATTGGCGAGGCCACACCACACCACACCACTCCTCCGTCCAGCCTCTCCCC
CTCTCCTCTCCTCTCCTCCCAAAACAAGAGCAGCGAGACGCGCGCGCGCGCGCCACGAGC
TGGTGGAACCTCGCCGCCTCCCGCGGCAGATCTCGCGCCGAGCCCTGGTTTCGACGCGAG
ATCCGCGCCCGCCGTCCGCCGCTCGCCGCCTCCGTCCCGGTGCGTCTCCCGCCCTTCTTC
CCTCAGCCTGCGCGCTCGTCGAATGCAGCGTGGGAAGATCCCTGTTTTTCTTCTTCTTCT
TCTTCTCTTACTTTGGTTCCTGTTGCGATCCCATTTGATCTACGCCATGCCGCTGCCAAC
TTGTCGTTCACGAAAAGAAAATTCTCCCTCTCTCTCTCTCTTTCCGGCTGTCATTTGTGT
GTCGATTCACGTGAGCGACGATGGAATGGGATCACGGCCGGCGGGGAGATCGCGTTTTGG
TGCGCCCGCTCTTGGCGGTGATGTAACCGGGGATTCCGGGCGATTGGAGTGTGGATTGGA
GCTGATGCATTTTGCTACCTCCAACCTTACCTTCCTCCCGTCCCTCCTGCGCCTACTGGA
AGGTCGAATCTCGATAGATTCTACCTGTCTGTTTAGCTGGCCGCAGTGCTCAACTTGAAA
CGTGGTGGTCGCGAATTGCGATGGGAATCAGATTCTCTCCCGGGCATGTTTGATTCTCTG
GTTGCTGTCAGGACAGGGTGCTGGAAACGGATTCGTTTCTGAATTCGCTTGCTCGCTGTA
TTCTTTTTTTATTAGCACTGCTGCGAAATTAGAGGAGCTTGCTCAACCGTACTCAGAGTT
GCCGCCTCCTTTCTGGAATGAACAAATCACAAATGAGCTGTGTTTCTTGCTGAGAAAGAA
GGTAGAATCTCATCATGAACAAATCTCATGGTAGCAGCATGTTTGTACAGCCCCGTCAGT
CGTTCCGTGTCTTCTTGTAAAAGCAATTCGAGTTCTTTCCAAATTCTCCGCGATCTCCCC
GTTGCACAAAAAATACCCCCCCCCCCCCCCCCCCGGGACTTTCTGAAATATCTGGTGGTT
AGGATTTGGTCAACGTGATGTGATCGTTAAGCACGTTTGCTATGCATCTAATTTTTCTGG
TTATATGTCTT
>Z27kG1_06796
CGAAGTGACGCTGGACACCGGCGTGGACAAGTCCCGCATCGCGTCCACCGTGCTCGACGA
CCCCCCCACGGTCATCCTCACGGTCGACAGCGTGCTGCTCCCGCACGTGCTCTTTGGCGG
CGCGCCGTCCCCGGCGCCGGCGCCCGGACCGGCCGCCGACGTGCCCGCGTCGGCCCCGGC
TCCCGAAGGCTCCGCACCGGCGCCCGCCCCCAAGGCCGCCGGCAAGAGGAAGAAGAAGAA
GGCCAGGTCCCCTTCGCACTCCCCGCCCGCGCCCCCGGCGGACTCGCCCGACATGGCCCC
CGCCGACGCGCCAACGGAGGACGCCGCGGACAAGGTCGAATCTAAAAAGAACGGCGGCGC
CGCAGCGGCCGTGAGCTTCGCGGCCTCGGTGGCCTCTGTCGCCCTTGCCGTCGCGTACCT
TTTGTGAGCGAGAGCGGCAGGCGGTCGACGCCGAGCCCCCGTAGCTCTCTCCTAGACTCT
GCGCGTGCGGCGTGCATGTCGTGACGCGATGAAATCTGTTGTTGTTACTCGTAAGTTCTC
GTGGGCTCCGTTGATGATTTGATTATGGTCACCTGATGTTTGTTCTTCCTCGTGGTTGGT
TAGTTGGTTTGTTGGGGGGAATTCTAGGATTTGGTCCTCCAGTCCTCCTCAGGTGGAGAC
GGTGATTGTGACGGACTGTTTTAGTAGTGTTAGAGCTCGAAGGTGTCATTCGATGTTGAT
TTGTTCTTGCTCT
>Z27kG1_02250
TCCAGCAGCGGCGCCCCCAGGCCAGGCCCCACCCGCTCAGCCTCCTCAGCTGCCCAACCT
TCTCCCCATCTGCTCAGCCTCAGCTGTCATTCCCGCGAAGCGCCGTCTCCCGGCTCTATC
GATGGACCGAGTCGCCGCCCTCGTCGTCGCGCTCCTCGCCCTCTTCTTCGCCGCCGGGGC
CACGGCGCAGGCCCCGGCCTCGTCGCCCAAGCGCACTCCAGCGCCAGCGCCACCCAGGAC
GGCCTTCCTCCCGCCGCCGCCGGCCAGGGCGCCTATGGCCTCCCCGCCCTCGCCTCCCGC
GATGGCGCCGGTGCCCGCGCCCTCCGCCGGCGTGCCGGCCACGAGCCCCGTCGGCGCGGG
AGCTGGTGACGACGCGATGGCCCCCGCCGGAGCCGCGGCGGCTCTGACTCCGGCTGCCGC
GCCCGTCACGGAGAAGAGCGCCGCCGTCTCAGCCTCCGCCGCCGCCGCCAGCCTCGTGGC
CATCGTTGCCGCCGTGGCAGCCGCCGTCGCGTTCTAGACCGGGACCGACCTTGGGACATC
TGATATGTCGGTGGATCCGTGGAGGAGCTAGAGCTGCACTCTTTCTCTGCTGTGTGTGTT
GGGTGTTTTCCTCCTCTTTTTTCGGATCCTATTTATTTGTTTATTCATTTGTTATTTCGA
GGCTTGAGACGGAGATGAGGACGTGTAATCCTACCAATTTTTCAGACGGGAGCTGATTTC
TATGCTTATG
>Z27kG1_08336
TTCCGCATAATTGCTCTTTCCGCCTTATAAACCAGCGGTCCTTTTTCTTTTCTTCGAAAA
CACTCCTCTAAGCCACCAAACACTTGCTATGCCCGCTCCTCCCCGCGCACTGCTCAGCAC
GCCGTGCCCGTGAGACCATGGACGCGAGCGCGGCCACCGCCAGGCGCAAGCGCAAGCGCC
CCGACGCCGACATCACCGGCGACGCCGACGCCGCCGCCGCCGCTGCCGCTGCCGCCGCCC
CGGTCGCCGTCGACGAGGCCTCGGACGCCGAGGTCGAGGAGTTCTACGCCATCCTGCGGC
GCATCCGCGACGCCTCCCGCCGGCTGTGCGGCGCCGGCGCCCGGCCCGCCCCGCGCGCGC
CGGCGTGGCGGCCCAGCTTCTCCTGGGAGGACTTCGCGACCCCGGCCCCTGGCGCGCCGG
CGCCTGAGACCCCGACCCCCACGCAGCAGGAGCCGGCGCAGCCGCGGCCCGACGAGCCTG
TAGCCGTCGTCCGCGCTACCGCCCCGTCGCCGCGTGCCGGGCTGGACCTGAACGCGGAGC
CGGAGCCGGAGGCGCCGGCCACCCCTCGCTCGGCGCGCGTCCAGGCGTAGCGTAGCGTAG
CGCGCGGCGCATCGTCACCTGCCTCCTGCACCGCGCCAGCCAAGGAGAGCCGTAGCGTGG
GGCCGTTGGGCGTGCGCGTCAGCTCGGCTGCTGCTGGGAGGTGGCTGGCCCGGTGAGTCG
GTGATGTCATGTCAGCCGAGAGCCGACGGTGGTCGCAATCGTCCGCGGGCGGCACAGCAC
AGCACACACAGTGCGTACCTTCCCCTCGGTGAATTACTGATCCGAATCCCCATCATGTAA
TCGTAATTTTTTTAGTGGCTCTCTTTGGTGCGCTGCTCCGTGTGGACAGGTGAGACTGGT
TCGTTGCTTTGGTTGCAGGAAAATACCTTTTAATCGGAGCAGTTGATGTACCGTCCG
>Z27kG1_19380
CACAATCCAAAGGACGACGAGGGAGAGGGAGCGAAAAAGCCAGAGCAAGAGCAAGAGACG
AACGATCAAGAGTCAAGGGAGCGAAGGACCGATGGCCGACCCCAGCTATTGGGATTGGAT
GGACATCGAAGACCTCGTCCTGCCCGTCGTCATCTTTGCCAGCGTCACCGTGGCCCCGTG
GCTCGTCGTATTCATTTTCTTGTACATCAAGCAATGGTGGCGCGTCTTCAGGCTCGGCGG
CGTCACCACCCTGAGGCGGAACCTGAGCCGAAACTGCGTCCTGTGCCAACAAAGCCTGGA
GGCCGGTGAGAAGGTCCGCACGCTCTCCTGCAACCACGAGTTCCACTACGGCCGCAGCGT
CAAGTGCGAGGGCATCGACCACTGGCTTCTTATGAGGGAACCGATTAATTACTGCCCGCA
GTGTCGCAAGTTTCCCCGTTCCGTGCAGCCGTGGAATACCTTGTTGGGAGGGGCACCGTC
GTCAGCACCTTCGCAGGAAGCATCGGCGGCAGCGCAACAACAGTTGCCGCGGACGTCGTC
GACGCGGGATTTGGAGGACCCGCTTCTTCCGGGGCACGGCGAGACACGGACGTCGACGAC
GCTTCCGGTGGACGACGAGATAGTAGAGGAGGCGCCTTCATCGCAGTCGACACGCGCTGC
CGTGGAAACGGACAGCGCCACCGTCGCCACCACCTTCACAAAAAGCATCGGCGGCAGCGC
AACAACAGTTGCCGCGGAAGTCGTCGTCGACGCGGGATTTGGAGGACCCACTGCTTCCGA
GGCACGGCGAGAAACGGACGCCGAGGCCGCTTCAGTTCCGGTGGACAGCGAGATAGTAGA
GGAGGCGCCTTCATCGCAGTCGACACGCGCGTGATCAAGCTTGGATAGGACGCTGTTGAC
ACGTCCTGTGGGCCGGTCTGGAACTGGATCAGTTCTCGCAGAGGTTCTTCAAGGATTCTT
TCGTCATTTCTTTTTCTGCATTCTTTGGAACTGATCGAGGGTAGTGCGTCTTTCTGATGA
TCGGTGTTCAGCTTTTGCTTGCTTCGAACTCATCAAGCTTAGTTGCGTTCCTGTTCTTTT
GTTCAGACTTCAGATTTGAGTCCACCTTAACGAACCAAAATGTCTGAATGCCAAGAAACG
ATGACTTGTTAGTTCTTGGATCAGCTATAATACTCTGTTCAATTCTCAGTATGAACTGTT
GGCAGTATGGTTTGCTAATTTCTTGCAGTAGTACTTGACGTCAGTTGCTTCATCTGCTTT
CTCGAGAGCCAAAACCCTGTGGGTTTTGTTGGTCTGTGCATTCTTCGAACTGATCGAGAG
TAGTCTAGTGGTGGGTGGTGTTGATCTCAAGAAACGATGACTTGTTAGTTCTTGGATCAG
TTACAATGTTCTGACTAAAGCAAATAGATCGTTGATT
>Z27kG1_16317
GCCACGAACGATTCCGCCCCGCCGGCCAGGTGAGAGATGAGCCTCACGGCGGCCTTCCGT
GCCACCAAAATCCCGCGCGCTCTTCCTCCAAAGTGCGGTGAGCCTGCCGCCTCCTCCTCG
GCCTCGGCGTCCGGGGATCCGCCGCCGGGGGCCGCGAAGAGTACTAAGGCGCCGCCGCCG
TGGTGCGTGTACCTTATAGCCTCATCCCGGATCCGCCGCACGTACGTCGGCGTCACCACC
GATTTCCCTCGCCGGTGATTCCTCGCCCTGCTCTACCTGCCTCCCCCGTTCCTTTCCCCA
CTTGCTTGTCTCGGATAGTCGTCATATGGTTGCAGCAAGCTAAGTTCGTGTGGTGTTAGC
ATTTGGAGAAGACTACGGTTGGAGTTGCAGAACCACAAGAAATTGACCCCATCCGGTTGT
GCTTGTTGCAGGACAGTGTGGCTCTATCTCGTTAGGGCTGAAATTTGATTGCTTTGCTTC
AATTTAGTACTTCTTGTTTTGTATTCATACTCTGAGTCGCCTTGCTCTGGTTTGCAGGAT
ACACATGCTTGAAAATGCAAATTTAATTCACAGTTTTTCAATAGGTATATGTTAATAACA
GCTAGCAGCTTAAGCAAGCATACTGTTAAAATGAATAAAGACCTGTAGTACTAGTCATGC
ACATAGATGTTGTATTTGTGTATTAGTGAAAGGAGCCTTTTTTATATATTTATATAGGCT
GCGGCAACATAATGGTGAGTTAAAAGGTGGTGCAAAAGCTTCCTCTGCCGGCAGGCCTTG
GAATCTCGCATGCCTTGTTGAAGGATTTGCCAACAGAAGTGAAGCAACTTGACTGCCTGT
CATGTGTCCTGGCGTATAACCAACTAGTTCATCTATCTTTTTCGAGCCTGTGAGTTTGAA
TCGAAATGGAAGATCGTCTCCCGAAAAATTGCACGGAAAAGAACTGAGCTTAGCATGAAG
TCAGTGTTGCAACATCGAGAAGCAGCTTTGAGCAGAGTGGAAACATTCATGGATTGTAGC
CACCTAAAAATCAAATGGCAGTCAAGTTGAGACCATTTAATCACTTGCACTATGCAGGTG
GCAGGCATCTAACTTGGAGAAACATAACCACTTAAGAATCCTCCTGTCTTCTAGCAGCTC
GTAGCAAAGATAACTTATAATCTTCTGCTGAACAATCAAGATGGCTGCTGCTATGCTTTC
TTAACATGAAAAACCAAGAGTAGCCCCAGTGAAATTCTATGTTTGATTTTTTTTTCTATG
AACAATTGTTTCCGAACAATAATATGGATCATGCGACACCCGTTTGTAAATGTAAATTAT
ACTTATGTATTGTAATCACCTATATTTCTTCTC
>Z27kG1_06053
CCGCCACTCTCCCTCTCCCAGCCGTTTCTTTCTCCCTCCCCCTTTCTCTCTCTTCTCCCC
TGCTCTTTCTCCCAGGCACCCGCGCGCCAGGACGCCGAAGCTGCGCGAGCCGCGCGCCCA
GCCCCGTGCCGCGCGACCCCGCTGCCGAGCGCGCCTAGCTCGCAGCGCGCGCGCGATTTC
GCCGAGCACCCGCCCCGAGCCGCCTCTGCACGCCAACCGAGCCGACGCCGCGACCAAGCT
CAAGCATCGACGCGCAGCCACGGAAGCCGACCGCGCCCGCGTGCTGGACGCCCGAGCTCC
TGCGCCCCGCGCGCAGCGCCCTGTTCCGACCGAGCGAGCCCGCGCGACCGACCGCGCCAA
CAACCGAGCAGCCGAAACCGCCCGCGATCGTTTCCGCGTTAATGGTGATTCAATGCGTTT
GTTTCTCCCCGTTACTCCCTCTCCTCTATGAACGACATTCATGGTGCCTTGAAGTCATGG
CCGGCCACCTCCCCGAGCGTCTCTTACTCTTCCCTCTCTCTATAAAATGGATGCCCGAGC
CCTCTCCCTTCCCTGTCCAAGCTTTTCCCCATCGCTACCTCGCCCGGACGTGTTCGTCGG
CCGCCGTACGTCGTTCGTCGGAGCTCGTGCCCCGTCATCCGCTCTCAACCCCAGCCACCT
CGCCCCTTCCTCCTTCTCGCAGTGGAGCACGTTCCGTCGTCCGCGCCGTCGCCGATTCGC
TGGACCATCCACTGCCCTGCAGTGCTCGGACCGCCCGTGGAGCCTCGCCGGAGCGTACCT
CGCCGTCCACGCAGCACCTCTGCCGAGACCACCCTGCCCTTCCTCCTGTACCTGAGCAAA
CTCAAGATTGAAGACAACCCAAGATTGTTGATGTATTTTCTAAATCCTGTTTTAAATTAC
TTTATGGATCTTGTGATTTATCGTGGTATTATCGATGCGATTCACATGTATGATTTTAGA
GGTTCGATATATACGTGTAACTAAAATCGAACCCCGTGACAATATTTTGAAAATGCGTAT
GATTTTATAATTTTAAAAATGAGTACGGTCACTATTTACTAACTTAGTGATTTTCATACT
AGAAATGTTTACGGATTTGTTTTTACTTTAGTGTGTGGAGCGATAACCGGTTATTATTGG
TACAAGTGTAATTTTAGAAATTAAAATAGAAACACTAGGC
>Z27kG1_06878
GGACGCCAAGAAAGAGGAGGGCAACAACAAGGTGGCCGTGGAGGAGGATCTGCTTCCTGA
ATCCACCATGGCCGACGAGGCGCTTGCTGTGGATGAGGGGCCCAAGGTTGACGAACCACT
CAAAATCAAAGACGGGGAGGAGAAGACGGTTGAGAGCCAACACATCGAAGAGGAGCATCC
GATGAATGAGGATGGGGATTCAGCCACGGAACCCCTGGAAGCGAGACCGGCGGTCGACGA
GCACAAGGCGAAGGAGGCGACGACCGTCGTCCCAGCACCGTCGGCGGAGGAGGAGAAGAC
CACCACCGACGAACAGGCCGCTGCCAACTAACTGATTACAAGGAGGCCAAGAGCTAGACG
ACGTGCATCCACCACGATGCATTTTGTTCAACTGAATTCGGGCGCCGGGCGGGCTGTCTC
TTTTTGTGTATCCTCATGCATGGGTGCTTTCGCTGTACGTGGGCCGGGCTGGAGTCACTC
AATATAATGTGTTCGATCCATCGACCCATTCGCG
>Z27kG1_07846
CCCGCTGACAATTTACTAGCCGTTAGACAGTTTATTTCACCCCATCGCTTCCTCTCCTGA
CGTGTTACTTCAAATTCGAATCCCGCGACCCACCAAATCCAAACAAATAAACTCGTCATC
GACGACGACGACGGCTCTTTCCTTACCAATCAATAAAACCATTCCCAACTGAGATTTGAA
GCCTAAGGCCGATGGGGATGGAGGCGAGATGCGGTGACCTGGCCGTAGCTGCCGGCGCCC
GCGTCCGGCGCCCGCTACAACCGCGGGACACCAACGTGGCGGCGTCCACGGTAGTGGTCG
GCAAGGCTGCGCCGAAGCCCAAAGCTCATCCAAAGGGGGCGACGAGGCCCGCTTTGCCTT
CACTGCCGCCGGCACCGCTGTTCCCGGTGGTGAAGCCACCCCCGCCCGTGAAGGACCAGT
GCGACGCGTCTGTTGCGGGCGTGGCCGAAGTGTCGCTGGCGGAGGAGCTCGAGAGGGCGC
GGGAGCGGCGCGCTCGGCTCCGCGCGGCGCGGGAACAGACGGAACGGGAGATGGTGAGCC
GTGCCGAGACGATGGAGCGAGCGGCGGCGGAGTGGGAGCGCCGCGCGGAGGACCAGCGAA
GGCTCGTCTCGGAGCTCATGCGCCTCATCGGGGTGCCTGAGGTGTACACGCCTGTGGAAT
CACTGAGATCCAAGGAAGAGAGGAAGCGAAGGGTGGCCACCATTGGTCGTTCCGGGTCGA
CTGGCTCCATCTCGACAGCATCAACAGTGCAGGCTGATGTTGGAGCAAAAGCCTGCAGTG
ATCAGCAATCCGAGGATACTGGAGGGATAATAGAGACGGCAAAAGCAACCGAGATCACCT
CCTGATTTTGTGCAATTGGTTCCATTTTCAACTGAAAGCAGAGTTGCTTGTGGCTTTGTT
TTTGCCCCCTAGTGTAAATCGTCAGTTGTGAATGAAATCAAACGGCCCGTTTGTGTGTTT
CGTTCGGAATGTTGAGATGCCCAAAAGTTCTATGGTCGAGATGGCGCTGTCTACATAGTA
GAATGTTGGGGCTTCGATTTTTGGGGAAAATATGAACATGAGCATGTGCATGTGCTTTCT
TAATATAACAATTTTGTTAAACCCCACGGCCATCTTGTTATAAGTTTACACTTCCGTGTA
ATCGTGCTTGAGGCCTAATACAACATCTCGGTTCTTTCTAT
>Z27kG1_23447
GAAAAATCAACCAAGGCCGAGGAAAAAAGAGAAACGAAAAAAAAACACAGCAAATTAGAG
AGGGGGAACACGCGAAGTTAGCCGGAGGCCAACCCTCGCGCCTCGCACACACCGTACCTC
CCTACCTCCGCCGGACGTCGGGCGACCGACCGATCGATCTGTCAAACGCGCGGCTATGGC
CGACGCACAGGCCCCGTCCCCGGCGCGGTTCACGGCGCGGGAGCTCGCGGCGGCGGAGCA
GCTCATCCACCTCAGCGAGAGCAGCTCCTCCTCCTACGCCGCCCTCCCGCGGGGATCCGT
CGCGTCGGCCTCCTCCACCTCGTCCCCGCGCTCCGTCAACGCGCCGCCGCCGCCTGCGAC
CCCTCCTCCAGCTGGGCTATTAGCCGCCCCGGCGGAGGATGACGAAGACGACCTGGACCA
GCAGGAGGTGCGCGGGAGGCCACGCAGGAACAGGCGCTACCGCCTGATCGCCGAGATCTA
CGCGGCCTCGGAGCCCAAGCCGATCGTGGGCGGGGCGCGCCGCAGGAAGGTGGACAGGCC
CTCGACGGACGGCGCGCCGGAGGCCAGGAAGTAGAGGGAGAGAGAGAGGAGGTGGACTTG
CTTGTAATTATGGATAATTATCAGGGACTAGCTAGCTCTAGCTTTGCTATAGGAAGGTTT
GTGTGAGAGCTTGGTTTAGATTGGCATATCTACCCACCATCCATTCTCTCTACCTTAGCT
ACCTTTTTGTTACTCATATCATGCATGATGTTCTTCTTTCTCATGGATCATCTGATCCAT
TTCTCTTCTGGGAGAGAAGATCGATGACACAGATCGGTGATCATCACTAGGAGTTGGTGG
GTTATTAACTGTAAATTAAACTATTGTATATATCCTTTCACTAGTGAGATCAGT
>Z27kG1_20811
GGCAGCAGCAATGTTTGTTCGAGGAATGGCTCCAGTTCTATGCGACCAAAGGACCCGAGT
GTCCGAACCTTATTAGAGCTTTCCAGGTATGGTGGAGAAGGTCTTTCATTAGATCATTGG
TAGAACCTCAAAACTAAGTTTTTCCTTGATGTACTAGTATGTTGCGTGTATGATTTGTAA
AATTGCAACTGTTCTGATGACCCTTAAAAATGTTTTTTCGTTTGT
>Z27kG1_18103
GCAACATCCTTTTCAAAGTTCCTTACCACATGGCATCTGGTGAGATTTGTATAGCTTTCT
GATTTCTAGCTGTTTCCAAGGAAGATGGATAAAACAATGAAGCCGATTTCCGCGACTTGT
AACAACGACGATGGAGTGCCAGAAGAAACAGGGATGGACGAAGTATTTTCTGATCTACAA
GCGCTCAAGAGGCTATACGGGTTGCTTCAAAGGTTAGATGAGGCCTCGAGGGCCCTTCTG
AAGAAGTTGCTCGACGATGCTACCCGCCGGGCTCTCCTGAAGCAGACCAATCGTTTCGCA
GGCTCTCACTGCTACCTCTTCTAGTTCGGCGATTCCGTTCTCGCTTGGTTCGGGGTCTCC
AAAGCAAATGGATCGTGCGACGTCGTCGAGTTCGTCATTTCTTAACAACAAGTTGCCTGA
AGAAACAGCGATGGAGCAAATTTTGACTGATCTGCAGGCGCTCACGAGGCTATACGGCCT
GCTTCACAGTCCAGCAGACGAAAATTTAGATGAGGCATCCAGGGCTCTTCTGATGAAGAT
ACTAGAAGATGCTACCCAGGAGGCTGTCCGGAGGCAGGCGAAGATGCTAATGCCATCAGG
TTCTCTAATGTCCCCTGTGCTAGAGAGAGAGCTCTCCACACAATCACACTGCCGGACACG
CCATGCCGATCCAATCCTGAGGCCACTGGCCTCGCCCCGCCCCAGCCTCCTGGCCAGTGA
GCGATCGCGCCGGCTAGACCCGCAACATTCTACAGTGTCACGCCGATCCGGCCTCTACGC
CGACGGCCAGCGCCATGCAGCGGAAGAGCCTCCTCCCCTTGCTCGCCTCGCCTCCAACCG
CTCGTCGAGAACCGCATTGACGGCGCGGCACCGTCCAAGCCAAGAGCAGCGGTGCCCCAG
CCTCAGCCTGCACCGTTTCCCCGTAGCTGGAACGTCGAGACATGGCACGGTGATCGGAAG
TACTCGGCTTGCCCGTCGCCGGGACAGCATCCGTCACAGCTCCGGTCGTGGTGACCAGTG
GTCGCTGGAACGCAGCAATAGCAATAGCAGCAGCAGCCGCCGTTCCGTGTCACGGCGAGA
GCTGTCGTCTCTGCGGCCGTCGTCAAGGCTGCGGATGCTCAAGAACAAAATCGCCACGGT
GTTCCATGACTTCCATCACCGCCACGACCACCACCACCACCTCCTCCTCGGGGGCGGCCA
GGAGGCGGGTCCCTCGTCCAGGACTGTCGTCCGCGGCGCAGGCCACCACCACCACCTCGG
GGGCGGCCAGGAGGCGGGCCCCTCGTCTAGGGCCGTCGTCCGCGGCGCAGGCCACCACCT
CAACTCGCCGTGGCAGTACCTTACGAGAATGTTCCACCGCGCGAAAGGGAAGATAGACAA
GAATACTAGGAGCCGGACGGCGGTAGGCGTGCCGGAAAAGAGGCACGGCGCTGGCGGTGG
CGGTGGCGGGAACATGCACGCGCTATTCGACGCGCTGCGGCGGCACCTGAAGAGCAAGCG
GAGGGCACCGGCAGGCATAAAACTGGGGAGGAAGGGCAACTGGGTGCGGGGCAAGAAGAT
GCATTGGTGGCAGCGGCTGAGGCGACGGCGCGGCATGCCAGGGTTGACGGCAGGCAGTGG
ACCACGGCGGCGTTTACGACATGGAAAGGCAGCGTGGCTGTAGTCTTGTTACTTACCGAT
TGCGCCACCGCACATTCACTTCCGGTGCTGTTTGAGGTTTCATTGAGTTTCAGTTTTCAT
GTTAATGATGCAGAACAACGACACGAAAAGTTTGTTTTGAGCTCTGAATGATCCAATTTT
TGAG
>Z27kG1_13869
CCACCACCAATCAATCCATCACGTTAGCTGCACCTGCGCCTCTCCTTGAGGTCGCGCAGC
CAGCAATGGCGTGCTCCAAAGCGGTGCTGCTCGCCGCGCTCCTAGCCGTCGCAGGAGCGC
TCTCCTCCGCTGCGGTGTGGGAGGACTACGACCACCACATGTACCACAAGTGCTACAGGT
CCTGCATGAGGAAGTGCGACGACGACGATGCCGATGATGCCTTGAAGAATAGCATCAGCC
CCGTTGTCACCTCTGTGTCCGATGATCACGACCATGACGACGATCACGACCACCACGATG
ATCACAACCACGACCACGACGACCACCATGATGATCACGACCACGACCACCATCACGATG
ATCACGACCACGACCATGATGATCACGACCACGACCATAATGACAACCACGGCGAACACC
ATGACGACGACGATGAGGATGACGATTACAACTATTGCCGGGTGGAGTGCATCGAGGACT
GCATCGACTACGTGCCCGGCATTTGTTACCGCCACTGCGTCTCCTACTCCTGCCTCTACC
TGCCACCGTATAGCTACCGGAGAGCAGCTTGCTTCCGGCGATGCGGCCACAGATGCTATC
ACCATGACCATCATCGTCATCACCACCATCACCACCACCACCATGAAGATGACCATGACG
ATGACGATAACGATGACCACCACGATGGCCCAACGCCAAGCCCACCTAAACCTGAACCCA
AGCCGCAACCACCAAAGCCAGGGCCGACGCCCAAGCCGCCGATGCCTAGTCCAACGCCAG
AGCCACCGCCCCCATACAACAGAAGCCAAGTACACGCCGAAACTGCCGCAAAAGCCGTCT
TCGTCTAGTACACCACGCACCGATGCCGCCCAATACTCTGCAGTCACCACCAAAACAGGC
ATCGTCCACTGAACCGAGGAACCAAAACTAGCACTGGCACCTCAAGCTACCCACAACAGT
TGATGGATAACTCATAACTCATTCATGCATGATTAGAATACACGAGGATTATCTAGCTCA
ACTGGTAGATGTAGTCTGTAGATTGGGCATAAATAAATCTGATATAATAAGCCTAGTTCT
ATAGATCCATGTCTGCATGATGTACTTACTGATCGAATGGCCATAATATAGTGTAAGAAT
TCCATAATTCTATGTTCTCGATCTTCTATATTCTCG
>Z27kG1_14953
CGAACATCCGGCGCCGTCCACACCCTTGCACCCCGACTCCCCTCGTCCTTCGTGGCCACG
ATGGGGGCGTCCATGGCATCGCCTTAGGGGCGATCGATCTGGGAGAAAGTGCTGGAGCAC
GTGGCGTCGTACCACCAGCAGCAACGGAGGCAGAAGCTACGCAAGAGCCTCACCTACACC
GGCAGTGAGTTCTCGTTCGCTGTCCGGGGTCGTGGGGACGACCCCGCCTCCACGTCCGTT
GGGGCACAGAACGAGGACATGCCTCTTGAGCACGTCTTTAAAATCATTAGGCCAAAGTTT
GTGCGACCGTTGATGTGAATTTCCTCTGGGCCCAACTTTGATCCGATGGCAAAAGTGTGT
GTTTATGGTTCCTGAGTCAGATGATCTTTCTTCAGTTTTAGGTACTTTTATGCTTTAATA
TAGCTCATGCAATATGATTTATTTTAACACATATTTGGAATAGAACTGGATTGTGCATAT
TTTGTAAAGTGTATGTTCTACATTTTGTAATTCGTATTATTCATTTTTTCCTTTAGTTTT
TCTCTTTCTACAACTCCTATATCTTTACAATCAAATTTCAGATGTGATAGATATTAGTAT
GAAAGATAAAACTAGAATGCTATGTCTGTCAAAGGAGCTTTCTTCAGTTTCAGGTACTGC
TCTGCTTTATTAGCCATCCAGCCGATGGATAATTTCTATACGTGTATCGCCCTGCACTTT
CAAACACTTATGTTCATTGTTTCCAATCACATATTTTTTCTTCTTCTCTTAGATTTACTA
TGTGGTTGTGGTCTCAGTTTGGCTTGTAGGTTAATTTGTATACTCATGTCATTTTAGTTT
TTCTGTGTATTTTATGTTGATTTAGTATGTCTTAATTTAGTTACTTTCAATTCTTGATGC
TAATAATATGGATAGATTGTGACACTACTTTCTGGCTTGAGCAGAAATGAGTTTGTTGCA
TATAGCAGAATATAGTTTTTGTAGCTGGCAACAATGACCGCTCTTTGGATGATCTAAAAA
CTATTCTGTAGTCAGGTAGTTAAATATAGCTGAATATACATTATTATGTTTTATTAATCT
TATTTGTTTTTTCTGTCAAAAGAACACACCTCTCCATCTTTCGGTGCTAGGTGGATCACC
GTCTAAACAATCCACCACCAGAACCGCCCTACCCCAAGATAGTTTTTCAGTTGGAGAAAA
CATTTAAGACAATATTTTCTCGTTTGTTCTCCATATGGGGCTTGTTCCACGCCACTTGAA
GGAAGAAGGGAATGGTGGTGTTAAGTTCGGACAATACATCTACACATCTTGGAGCATCGG
CATCAATGTTTTCAATCTTCTCAAATTTCAAATTATTCTGGTCTCTTCGTGCAACCATAA
AAGTTTATTAAGTCACTTATCTGAGTGGTCTAAAAGTCTAGCATATTTTTGTTCCTCTGC
CTGTCGAGACGGATCAACTGACATGAATAATATCCAGTGAATACTGC
>Z27kG1_15573
CACGTCCAGCTGGTCAGTCCTGAGCTGCGGATGTTCATTCGGTCAACTGGAATGAAACTA
GAAGCAGTTGATTCGAGGAATGCAGCTTCAACATATAATATCCTGAACGAGGAGGGCAGG
CCGGTGGCAGCTGCAGTTCTTCCCTATGGAGTCACTTGTTAATGTTTTATCTTCTATACC
AGTTGGGCAGGCGTTCTCTCTTTATAATCGATAACCAACTGAGCTTTGTTTCGTTCGTGC
TGTTTCTTGGAAGTTCTATATCTGTCATGCATGTCCAAAGTAGAGTTGTCTATCTTCCTG
CTTTTCTACTTCCTCTAGCAAGCCCAGATGCACAGACTGTTGGTATGTTTTGGTTGCCGA
GGGTACAATCATACATACAGGCGAAACACTTGCCACTCTGCTACGAACTGGGACGTGCGC
CCGCCTGGCGACTGGCGAGGACCACGGAGTCACGGACCCGGCTGTTTTGCCTTCTGTTGA
TCGTCCTAATTTCAGGGCTCAGGCAGGCAGACGCGATGGGATCCCTACGTGGTAGGAGTA
CTCGCCAGTTCAGATCTCGCGGGTTAATATTTACTGTCACGTCATGTTGTATCACTATCG
ACCATATACTATAAATTATGTAATTGATTTTTGTC
>Z27kG1_20818
TCAACCAGTTCCTAACGAAGATTTACGAGAGATTGAAGGAAGGTGATGCTGCCAAGTTCT
TTCAACTTCTCTCCTCAAAAAACATTTCACTTATCAACAAAGAGGAAGCGCCTGACAGTG
ATGTGACTGAAGAGATGGCAAGAAGTTTCTACCTGAAACGAGAAAAGGCGTCTCAGTAGG
AGCTGGAAGAAGCCGGTAACTCGAAGCGCCTTGGGTTTGGAGGGTATCTGCATGTTTTGA
AACTGGGTATCTGGGTGGAACTGGAACTAATACTCAAACTCTCTGGGTTGAGTCACTGTT
TTGCTGCACAATCTGCTGCCTACTACGTTTCGACTAGATTCAGCTTTGGGTACTACTGTA
TGTTGTTTGACTGGAGTGGCATGTCCATAGATCACATACTTCTGCAGT
>Z27kG1_13204
CCATGGGAGGGCGTCGCTGGCTAGCTGTGGTAACCTGACCTCGCCGCTGCAGCTCTGTAG
GTAGGTACAGGGTGGGCTCTCACGACCCTCCTGGCCTCCCCCCCCTCTCTCTCTCTCTCT
CTCTCTCTCTCTCTCTCTCTCTCTCTCTGTCCGGATTTCTCCGCCGCTCTCTGCTCATGT
GCCATGCCGAGGCGGAAAATTTGTGATTTTTGAGGGAATTAGGCGGGTTCGAGAGGGATT
TTTTGTTTATTTCCTGTTCTACGTACCAAGGCGGGTGCGCCAGTGTGCCGAAAAGCTTCG
GCTTTGATGGAATCCCGGTGCTCCCGCGAGCTCTCCCCCTTAACCGCTAGGATCATCATC
CATCTATGCACCCAAGGCTTCTCCTCCGCCGCGTCCCCCCCTCCCCCGCCTCTCCAACCG
CCCTCCGCCAAGTTCGCGTGGATGTGGATGTGGATGGGGAGTCGGCGGGCTGCTCTCCTT
TTCCGCGCCTGCGCGCTTGTCTCTTCCCTTGTCGGATTATCGGGACCGGATAAGCTCGGC
GAAGACCGTACCTACTGCCTAGCCTTGTTCTACACCGCGTGTCCTCTTCCATCTTCCCCC
TCGCCGCTCGAGCTGCCAACTGTCCAGCAAATTCGACAAAATTCGTTCGCTTCTGCTTCT
GTTTGGTCACCTAACCACTTCCTTCGGCTGCCAAAACGAGGTTCTTGTTTGTTTGATTGT
TTCCATTTCATTAGCTTTGGCGTACAACGAAAAGAGAATGGGTTAGTTGGGTTTTCAGTG
GTGCCACAAGCGAAAAGATGTTGCCAGTGCTTATCAATAAACAATGCCAGCTGCTTGGCT
TTTGCTGAACATTTTTTTGCTTACAAATAAATAAATACTAGATGAGTAGAGAGCAAGCGG
AGAACAAGGGGAGCGAGACGCCGCCTTGCCAAGTGTAAGCAACCGAGGGGAGAACGAGGG
TGCGGCCGTGGCTTGTGGCGTTCGATCAGGATAAAAAGGTTGCCAACTTCGCGTGTTTCC
CTCCTGCGTTTCCTGCTTAATTTAACTTAGGCAGCCCGGTTTCTCGCTTTGTGCCACCTC
TTCTATCTCTTGTTACATGTGTGGCTTTCTTGTCATGGTTAGTTAGGCTTTCTCGGAACC
GGTCCGGTATGTTGGTTTGGCAATTCGGGTAGACAAGTTTGAAAATGTTTCTTGTTTGAT
CCATTTCTGTGGCTGCACCTGTGTCCTGGTTTAGACTTTTGACTGACTGAGTAACCTAAT
TTTTTGCCTAACTTTTTCCTCTGCAGGTAGCTAGTATTCCAGAGGTGATTTCTCCTCTCC
TGATCGACAGAGGGCAAATCTGGTTCGTGACCCCCCAGTATCATATCAGAGAGGGCCACG
GTTTTGCTTATCAATGTGTTAGGAGTTAGGACCAAGTACTGGAGCTATTTCGTGGTTCCG
ATGGAGCCTAAGTGTGTGAACGACCAGGACACCTTGATCGACCTGGAGAGTGGCAACGGC
ACTGCAGTGATCAACCATAGCAACGACCTGGAGAGTGGTTGCGTGTGTGCGTGCGCCAAC
GGATGTCCGAGGGATGACAGGAACAACCAGCACATGGACTGCTCTTCACCGGCTTCGGAC
GCCGTTGCTAGAAGTGGAGACGACAGGAAGTCCGAGGGGGAGGAGAAGCTGGGCCTGGGC
CTTCTGGACAGCTCGGGAGGGGACAAGGCGAAGAAGAAGCGGTCGAAGAAGAAGCCGCC
>Z27kG1_12111
GCTGCTGCGGAAGTTCGACGTGGAGCTGAGAGGGTCGCCCGACGAAGTGGAGATGGTGAC
AGGCGCCACGATCCACACGAAGAACGGGCTGTGGTGCAGGCTGAGGAGAAGGACTTGACG
GGCCAACATTAGCTTTGCAGTTTGCACTGAGTGAGAAGTAGCTCTCGTGCTTGACTCCTG
TGATGTGCTTTAGGCGAGCTAAACTGCATCGCAGACAGACCAGTGGATGGGAACCGTGTA
CACTGAAAACATATCTTGTAGGCTTGTAGCGTAACAGGTGCAACCACAACAATATATTAT
TTATCTATCTATCTAATTGAGCTTGAC
>Z27kG1_23359
CTCTATCTTCTCCTAGCCACCACACTCCCGATTTCCCCCTCCCAGTGACCTAGCCGCCAC
ACTCCTGATTTCCCCCTCCTAGTGACCTAGCTGCCTCACGCTCGACTCCTGACTCCCAGC
GACCCAGCCGCCTCCCCCTATTTCCCCACTGGCATCTCTCCCTCTCTCTCCTCGTTGGCT
CCCTCTCTCTTGTGTCGACCGCTGCTGGAGGAGCCTCTAGAGCCGCCGCCTCGTCGCTGC
TGGAGGAGCTGCCGTGCCGCGCTGCTGGAGCCACCGATGGACTCTCCCACTCGCCTTACC
AGGTGTAAGGCGAGCAGGATGCCTTACGTCGCCGGGCGCCTTACCGCTTAGACGACGCCT
CGGGACACTTAACAACTATGGTTACAAATCCCTGTTACTTTTACTGTATCCTATTATCTA
CCAGTACGATAAGATGAATGAACCTCTAAAGAAAGAGATGGACGACTGTTCGGCTCCCGC
CCTCCCCTTCGGGCGGCTCTTTTGCTTCTGCCCTATCCGCTCACCTTGCCAACGATCCTC
CTTCTCGCATCCCCGTCTCTGCATTGGCGCCCAGTCCAGGTTCGACGGCCACCTCGCCCC
CAGTTTGTCCATCTGTTCCTCGGTCGTCAGGTCCCTCTCTCCATCTCTGCCTTCCTAGGA
GCTTGCTGTTGGATGGAACAAGGAGTTGCGCTGGAAAGGGAGTTCGACCAGTTTGACTGT
GTGTTCGTTTGTAGCTGGTGCTGAGTCGCTTCCCTCATTCAAAGATGTGGTCTCCAAACT
ACAGGTGAATCGTGTTGGTTCATCCAAGCCTCCCAGGCCACTCTGCTCTGCCTCTGAGGC
AGGGGCAGGGCCGACGGATCTTCAAGCGGAGGATGGTGGTGGTTGGATGCTGGTGGTGTC
CAAAAGTTCAAGGAAGCAGGCTCAAAGGAAACAGAGGATAGCACACTTGGTGGAGTTGAA
TGGGCGATGCTTGAAATGGTTGGCGAGAGGTCACTTTGTAAGATTTTGCAAGCAGGGGAC
GAGGTGTTTTTGCTGCAAAGCGCTTGGTCACAGGTCCTACAATTTCCCAGAAGGAGATAG
TTTGCAGGCGACTCGGCATGCTGTGAGGGTCCTTGTCTGGGAGTGGTTGACCCCGGAGTT
TTTTCGAGAGCCTGCCTGTCATGGCTTTGTTCTCAGAACTTCGGTGTGGCTGCGACTCAA
GGATCATGTAGGAAGACGAGTGTTGAAGCCCAATGCTGTTTGGAGACTCAAGGATCACGC
AGGAAGGCGAATGTCGAAGCCCAATGCTATATGGAAAAGAATTTCTCCTTCTGGTGTTGA
AATAGGAGGTTCATGGTGTGTTGTGTCGGAGGTTGCAGCACCCTCGAATGGCTTGCACCA
GCAGGGTCAGAATCCTGTGAGTGCTGAACCAAGAGGGGATGATCTCTCTCCCCGGCCATG
ATGAAGACGATGGTGGAAGAGGCGAACCTCGTTGGATGTCTCTAATCCTGCTCGGGACCC
TCCTAGCCTAGTAGGAAGGGATGAGATTCAGAG
>Z27kG1_21238
CGTGCCAGACTCATCCACGCCGCTGATGTAGAGCGTGCGCTAGGCGAGGGGGTGAGTGCG
TGACCGAGATAGAGGCTGCGACAACCTCCCCGGCCACCTTGCCATCTCCATCGTCCTCGG
GGCCAATGCTGGTAGAGGCACTTTGGTTCCTGGATGACCTACAAGGAATGGGAGATGGTG
GGTAAGCGTGGGGTGTAGATCCTTCCAGGCTCAGATCGATTTCTTCGTTCGCTGGTGAAA
GTGAAGGTTGTTTGCCCCTCATAATGTTCCATGAAACCGAACAACAGTCAAACTGTTAGT
TGAGCATTCCTTAATGCATTTGGATCAATTGTTCTCAATGCGCCTGTTGGAATCAAGAGT
TATTACCTCAGCTTATTCTTAGAGTTGTCACATATTGCCATGCCCTTCATAAGAGTTGAG
TGTCCTACTTCCGGGTGCCCATGATTGGAAGGTCTCTTGGGTTGATTTTCTCAGGGACTA
CACAATCACTAGGCTGGAAATTAGCTTATACTTGCATGAGCTCACCTTGTCATTTGTGGA
AGCATTCACTGTCTCCTGATAAGGGTGAGCTTCACATCTTTAGAACAGACACGTTGAAGG
AAATGAGTATCCGAGTACCAAGAACGAAAGAAGAGCTTTTGGATATAAATGGCCTCTACA
AGTAATGCAGCTACTCTGCCTTTTTTGAATGAATTATGTATGCTGCCATCCTTTTGTTTT
CAAAAAGGGCTTGGTCCCGGTTTGTTCC
>Z27kG1_20621
GACGCGGGCGTGCTAGGGTTGAGCGGCTACACGAGCGTGCTAGGGTTGAGCGGGGCTCCG
CGGGCGTGCTAAGGTTTCGCGAGCATGGCGGTGGCCGGCGAGCAGGTGAGGGCTCCCGCC
TCTAATTCCCTCCCGAGCTCCTCGAGCGGCCAAGCGTCTGTGTGTGGCCGTGTGGGCGAA
CCACATGCGCCAGCCACCGTGCGCCCTGGGTGAGCACGTGAGGCCAGAGGAGAAGCGCAT
GTACAAGCAGCTGCGCCAGTTTAGCGCGAGACTGCAGGGTAGTAGGCAAGCCGCGAGCGT
GTGACTGCAGCTGCTAGCCAAGTGAGCGTGCCACTACAGGACAGCAAACAACGACGACAG
CAAGCAAATGATCCGTTCAGCATGTGCTCCCTATTCGAAGTCCCCTGGGATCATGTCCAG
ACTCACACTGGGCTCGTTGCTCGGCCTTGTTGAGCTAGAGATCCTCCAACACAGCGGCAC
CGACACCAAGGCTCAGGCTAGTACGATCTGAATCCCTATCCATTCCCTGTTGTTACCTCG
TTGTGCTCGATCTGGTTACTGTCCTATGTGCGGGTTTGTTATATTGGTAGTAGGGATCAC
ATTGGTGTGGCTGGTTACATGAAGGAATGGAGATGAGAACGTCATATACTCTATCGTATT
CTCAAGTACCTCTGTAATTTTGAACATTAGAGCGTCTTTGGTGTATGGTGGTGAATTTTT
TTCTCGCTCGTATCGGAAGTCTGCTAGATTTTGTAAGTGGCAATAATGATAGTGAGGATA
AAATGTGATGGTAACACTAACATTGACATATTTTTTACATGCAGAAGTGTTTGAAAAGGA
AAGAGAACAAACAAAAATGGGTATAGTCAGGAATAAGGAAAAGCATTGTGGATGGGATTC
ATTCTTTTCTATGGTTCACCTCGTTCTGGTGATATATGAAATGGTACATCAGATAAGTGG
GAAGAGGAAGTATAATGCAATGGATAATCATAAAAAGTGATCACTCTGGAGTATCCTGTA
TCTACCATTTTTATTTACTAGGGTAGAATGCACTTTCAGTTTTGTCTTACCTAGTAATCT
TTACAGCGTGAAAGGATCTCTAGCTAGTTGATTAGCTGGTCTAAGTAGCACTCCTTAGGT
TTTTAGTTTGACTCCCCGTATAAAAAAATTTAGGCTGGGTTAAAAAATCTCCTGATTTGT
CCCATGACAAACCATTGTTCTAAGCCTCGACCCCGGTAATGTCTTGGTCATTCTCAAATG
GGCTACGATGTCGCTGCTACGCCAAAGCATAGGTCTAAGACTCGACCCTGGTGCGGTATT
TTAGCATCCCCTTTTTAGTTTCAATAGTGTATTGTTGTTGTCCCTCAAGTGTTGTTTATT
ATTTACTTTGTTTGTTGCAGCTGTCGGCCTTCCAGTTGTTCAAAAGCAACACCAGCTTCA
TGTCACCCTATTGTTGTGTAATGTTGCTGCCATGGAGGCACTTCCTATATTTTTGATAGA
ATGTTTCATCATGTTCTTTTTGTATTATTGTCAGCGACATTTGTTCTTGCCTTTGGAGAG
GGATCATGTCTAGGCTCACAACGGGGCTCATGTTGCTCGGCCTCGTCGAGCTGGAGATCC
TCAAATGTAGCAGCAAAAGCATCTCAGGAGACCATTAATAGTATGAAGAGATCGATCGAA
GAAAATAACCTCCTTCATCAACTATTAAGCTTCAATCGAGGCCAAGTGCCTCCATCTTAA
GTCTAACTAACCACTATAGGGCCTACAACCTTATAGCTGTTATAGTAGCTTGTTACAGTA
GCTCTAGATTTGAAGTTATATGATTATTTCAATTATGCTTAATGTATAATACTTTGAGTT
GAAGTTATAGGATTTGATTTGGATTTTAAGTTAAAGAATTTGCAGATATATGTTTTGAAG
TTATATAATTCTCTCATGGATG
>Z27kG1_22585
CACTCCCTCTGCCCCCCTCCTGCTCGGCTGCTCCGCCTCTGCTGCGGCGTCGCAATGTCC
CAGTCCCAGATCGAGGCGTACACACGCCGGGCGGGGGCGGCCGTGGCGCTCGCCGCGGCG
TCCGCGCTCACGACGGGCTTCCCCGCGCTCGAACCGCGCGCGCATGTCGTGCTGGCCCTG
CACGCCATCCTGCTGCTCGGCTGCGCTGCGGTGCTGCTCTCCCCGGCGCACGGAGACGGA
GGCCCAGAGGCTGCCCGGGGGACGACGGTGCTGGGATCGCTGCGGTGGCTCGGCTTCGCC
GGGATGGCGCTCAGCGCGCTCCACGTGGACGCGGAGGAGGCGCCGCGGGGCACGGTCAGA
GATCTCCTCCTCTTCCTCGTGTTCTTGGCAGGAGTTTGGGGAGTCTACCTGTCCATGGTC
AGGGGAAGGGGGGAAGGGGTGCCCCGGCCCCGCAACCGCGGCTGGCGGTGGAAGAAGATG
CTAACGGCGAGGAGGCCAACGCCATGCCCATGACGGGGGATGCTCGCGTCGTTGTTGATT
CGAAGGTTTGAAAGGTGCATGACTTTCTCTTTACCTACCTGGCTACCTTGAGTCGCTGAA
GATCAGTCGTGTCTTATCAGACTTGGTGCTCCTACTAAAAACGTATCAGGAAGGAAATAG
CCTCTGGCATATGGCGATTGTATCATAAATAAAGAACAGGAGCCACAGACAGACAGTTTA
TTAGTAGCTTTAGCTCCTCTTTGTCTTAATTTGGTACACTGTGCATCCTTTGTTCAGTAT
TTTCACACCCTTTTGTACAGTACTTTGTCGAAATGAGACCTTTGTACATCATTGGTGGAG
TATATGATTTGAGTTCCTTATATGCAGCAGTATTTGAGTTT
>Z27kG1_22523
GTGCCCCCGCGCCACTACCGCCTCTCGCGACATCCTCTCCTTCGCGACCACAGCAACAAG
GAGGCGGCTGCTCCTCTCCACCGCCACCACCACCATTGCCGCCGCCATGGCCGCTTCTTC
CTCCTGCAAGGTCATCGACTCCCACCTGCACGTCTGGGCCACGCCACAGCAGGCCAAGGA
GGAGTACCCGTACTTCCCAGGCCAGGAACCCACGCTGCGTGGCGACGCCGACTTCTTACT
CGAGGTCAGTCAGAGAACTTCAGAAATGCCGCATTCATGTGCACTTGAGGTTGCCCTGGA
GCCCATTCGTTTCAGAGTTTCTGACCATCGGCGGCCGAATGAGTTGTGCCCGTGCTCTTG
ATAGATGGATTGGTGGGCGCATTTTTCGTACGTCTGATGTGAAATCGCACACACTGCAGC
GGTCAACCTACTCTACCCCAAACCTGAAATCCTTCCACTAACTACATGTTACGATTCAAC
CAGGTAGTAGTAGCAGAGTTCGTAGTAGCGGAGTACAGCAGGGAGGGAATTGGGAAGAAC
GGAGTAGGAGACGTGAGGAACAAGAAGAAGAGGAATATTCTGCTTACTACATCTCATGCC
ATCTCTCCTCCCCCCATTTCTAGCTTATATACTCCAGGTCTTCACGCCCGCCAATCCGAC
CCGTGGAAGCGGGGATGGATTTTCCTCTGGCGACGGCGAGTTCAGGATAAGTGTTACGCT
TATATAAGCCGAAATAGCTTATATACTCCTTGCATAAGTGTTTTCCGTTAACTAAACCCT
TGAGCATTAAGCTGCACAGACACAGTTCAGGACAGACCTTCTTAGCCTCAGTGTCCCACC
TAAATTGTTTACAAACATAGGCACCGACTTAAACAACTCTACCCCAGCACCAGAGTAATT
AAAATCCGAAAATGCTCTGAATTACACCAGGTCTCTTATCTCCACGGCAAGAATGGCCGA
CAGAGTCATGGCACGTTCTCCGTGAGGCTGGTCCCTTTTCACATCTAACCTACTCCTGTT
TCAAGTCAAACGATAGGGAAATCAGAGGGTCGGAGACCAAGAAGAGACCAATCTATACTC
CTGGACTTCTCTTGTTGCTAAATCCATTCTCCTGGACGTTGCAAAAAGAGAAAAAAAGAA
AGAATATCACGTTCCTCCTTTCACGAGGGAAGGGAGTATTAGCGAGGTCCGTCCATGTCA
GCGGCATACTGGGCCAGAATACATGCAGCAACCACGACCCCCTTCGTGGGCTTTCTTCCC
CCGCAGAAAAGGCCCAACCCAGACTGACGAGCAGTTTCGCAGCGATCAGTTGGCCAAAAG
TATATACGAAACAAACGAAGAGACGCCTGTCCAACCCGCCGACTCCGATGCAACGCGAAC
CTGTCCAACCCGCCGACCCTCGGACGCCTCACGCACAAGCCCACACCCACCACCGGCAAA
CGGCAAAACGCGCGCGCGCGGCACATCACATATGCAGAGCAGAATGCAGATGCACCACGT
TGTAGCAGACCGCCGGCGGCATTACGTGGAAGCGGTCCCACGAGGCCTTCTCGTGGTGCT
GCCCGCGACAGCGACAGCGGCAGCAGCGACCATGGCGAATGGCCACGGCCACGGCCGGCG
CAGGGCGCTCGTGGCCACCCTTGGCGGCCCCCGGAGGCGTGGCAGCGCATGCGGTTGCGA
GACTCGCTTCTGCGTTCCTCTGCTACTGGCTTTGCGCCATTGTGGGCGTGTTTGTATCAC
ATGCCAATACTGCTCTGTGAGGCCAGAACAGAGCGAACGGTGTAAGACGACCTCATCATG
TGAATAGTGGATCCGACATGTGTGGTGTACTGTGGCATTCTGCAATGTATGAGACTCGAC
TTGATTCACGAAAAAGTAATGTCATACGGCTGTGTTGATTCCTC
>Z27kG1_18934
CTGCGAGCTGCTGAAGCGCTGCTGCGAGTCGCTGAGCGAGGAGAACCGGCGGCTGCAGCG
GGAGCTACAGGAGCTCCGCGCGCTCAAGCAGCTCGCCGGCCCGCACCCACATCAGGCGCC
GTCGTCGTCGCCCGCCGCCGCGACGCAGGGCGTGCCGGTGCCGGTGCCGGTGCCGCCGCC
GTTGTACGTGCAGATGCAGATGCAGCTGCCGATGCCGGCCGCCACGCTGAGCCTCTGCCC
GTCCTGCGAGCGCCTGCGCGGCGGGCCCAAGGCCGAGCCCGACAGGCCCCAGGCAGCCAC
CCACCGCTTCTTCAACCCCTTCACCCACTCCGCCGCCTGCTGAATGATGATTTTGCTTGC
GCGCGCCTGCGCTGCAGCTGCGCACCAGCACGCGCATCTACCTTGGCGTACGTGCGCGTG
CATGATGCATGAGCAAGCAACACGCAGCGGCGGCAGCGCGCGAACAGATAGCGGCACCGC
CCACCACCGTACCGCAGATACTAGCTACCACGTACGTAGGTATACACTCCTCCGACGATC
CATCCACCTCGCGTACGTCACAAGTAACATGTGATCCTCCGATCCTCTAGCTATTTTATT
TCTTGATCCGGAGGGGTTAAAGTTACTTGTCAGTGTTCCCATCAGCTAATCGATCGATCG
ATCGATCAATCATAGGCTTGATAGGAGGAGGTAGTAGTCAAAATAGCCGGTCCGTCCATC
CATCCATCCATGTATATTTTTGCGCATGCATGCTGTAATTCGGTCCCTCTCGATCGGCCG
GTCTACTTGCTCATCATCCCTCCCCTTCCCTTCTCGATAGGAGTTCTACGTAGCTTCTTC
ATTTGTCTTCTTTTTTTTTGGTCTTGTCTCACACAGACACAGGTTAGTATAATAATAATC
GTCCGAGCGAGGGCAGTAGTTGATTAAGTGGTAGTA
>Z27kG1_15337
CGACCTTGCCGTCTCCCACTCTCCCTTCTCGCGCCGTTGGAGGCAAATCGCCGCGCCGCC
CCCTCCGCCCCCGTTGTCCGCCTTGGTTCCCTCCTCGCACCTCCCTCTTCTGCCCCCTCC
CTCGTTGCCCGCCCTCCAGCGACAACTGCTCCCCTCCCACACGCGCGACTCCTCCCAGCA
CCGTTTAGGGTCTCGCGACTCGGCGGCGAGGCGGCCTTTGTCGGCAAACTCGGGCACGAC
GAGTTCGGAAGAATGCACGCGGCCATCCTCCACAACAACGGCATCGACTACTATGTCGTC
GTCTTCGATGTGGGCGCGCGCACTGCACTCGTCTTCGTCACCCTATGCGCCGATGGGGAG
CGTGAACCCCAGTGCCGACATGGTCCTCAATGCCAACGAGCTCATTATGAGGGTGAGTTT
CCCTGGCTCCATGGTGGCCCCATACATTTGCGCTCCATGATCTGTAGACGATCCCATCTA
TTGATTTTGATGCTTGGATCTAGGAAGCGACCACTAGGTTTCTTGCATTAATTTCGTGTG
GAGATGGCGCGACACAACCCTGACGGTGATCCTCTTCGCCGCATTCTCACATATATGCAT
CGCCATCTCTTTCCTTCCCTCTCCCGTCCAGTGGCGAAGCCAGCATGGAATCGAAGCCTG
AGCACTCGGACCTCTGGTTACTGGCTATTGCTGTCCCTGTACTTGCTGGTGTCTATATGG
TGGTGTGGATGCCTGTACCCGCGAGGCGAACACCACACATGGGTGGATGCGGAGCCCGGG
CATATGCCCGGGCGTGCGAGGCATTGACTCTGCCACTGCTCCCTTCATAGATCTGCTGAA
TAGTCGTTGTCACGTTCTTGTTCTTGAGGGCCATGTGCCATGCGCGTGGTGGACTGATGC
ATGGAGAAGAGCGTTCTTGTTCTAGAGCCTAGCAACCATGTGTGTACTTTTTTACTGTTG
AAATGAACTTCTTGTCATACTTCTGTGGGGAAACAAAATTGAAGCATTCTTTTTCTGTAG
ATGTTGGCATCTAATTTCCTTCCTACACAATAATGGTTTCTATTTATCATCTATTGCTTA
TGAAATAAATTGAACCAATAGTTGATCTCTTATTCTTGCTGGGAATGGACATCTTTCTTT
CTTTTTTAAATAATCGGAGATAGTAGTAATGTTGACATTGCTCCATTTCATTTATGATGA
ATATGGACATCCTTTATGGCAGTGCCTGCTTGCATTAGTAGCCAACAATCATTTTGTTTT
AGTTGTACATATACATGCACTTTCATGCCCCCAACTGTTTGCATGTCACTTTGACAAAGT
TATTTATATTATGTGGATAAGAGCTTTTGCATTCTAGAACCATGCCAACCGATGTCCACT
GGTGTCATCACAGGTTCTAAAACCGTGCTAGAATTTGCATTTTAAAGCAGTTGCTACACT
GATGACTAGTATATTTCCCCTCATTTTCTTGAGTATTTTATCTTTATTTAGGAAAAGGTG
AAGGTAAAAACAGCTAGCTTTTGTTGCAAGCATGTTCACATGAAGCCCTTTTATATAGAT
AAATTAATGTTCATTCCGTTTCATAATTTCTTAGAGGAAAAGGTGAAGGTAAAAACAGCT
AGCTTTTGTTGCAATCATATTCACATGAAGCCCTTTTATATAGATAAATTAATGTTCATT
CCGGTTCATAATTTCTTAGAGGTATGCACGACCTGCTGAATTTGGCCTAACAAATGGCTG
AATTCTCACCTTTTACGTTTTGTTTACACTTGTGTCCTACAACCTCATTTTATAGATAAT
CTGATAATATATAGGTGGAGTACCTTCCTGTTTTCTACCCTCTTGAGATCAAGCAAGAGA
ATGCCCTTCATTATGGGAGGACGTAAGTATGGGTGGGTGGGTTTGTAGGGGCTCTTGCGC
CTTCTTTTTGTTAATATATGATGGCCCAACTCTGAACAAGAAGGGGTTCAATTAAATAAT
TTTTGGCAATTAGCAAATAATTTTTCACAATTGAAGAAAAAGAGGTTTGGTTGAATAAAA
ACAATACTAAATGACACTGTGTTGTTCAGCTCTGACTCAAATTTTATATGTTCATAAATA
GATATTTGTTGGTAAGGGACATAACACTTCACATGCCCATATGACTTTAGAAGCTCATGG
ATCCTTTTAGTGTCTCCTGAAATTGAGGTATATGAAGGGATGATAGTTTGATGCCATCCA
CGTGACAGTGACCTTGAGTCCATGAAGTGGGAGGTGGCTCTACAATGTGTTGCATCCACT
CAGTTGGATCTAATCTTACTCGTACTAGGGAGCTACTAGAGTTGTAGTAGAATGTGTTCA
TGCAGAGCGGGCAAGAAGCTTTCACAGTGGGTAAGGATTCAAACAGGACTCCAACAAGTG
TGCATGAGCTGGTTGTACCTATTTGTTCCCTGGAAACTGGAGTGCTTGGAAAGAGAATCA
AAAGGTCTCTAACTGGTGGGCATGAGATGCAGTCTACCCAGGACAAGTGATCAGGGAGGC
TAGCATGGTAAACTTGACATTTCTCCTCATAAATTATCATAAGTCGCACATAACTCAATC
CTACAAAATAAATATGTTCATCTTATAACTAACATCACCGCTGCATGACAGCATGAATGG
TGAGCTGTAATTTTCCATGAAAATGCTGCAGGTGAAGGAAGCAATACTCCAACATGTCAA
GTTACAAAACCTTCAAGTTCAGTGAGATGGGGTGACAGGAGTAGCTAACCACAGTTGAGG
CGACAAAAATACATATCCAAGTTTAGGTCCTTGTGCAGATAGACAGATAAACAAGTATGA
CAGTCACTTCAGAAGTAGCTTCCACTCCCTATGTTTTGCAAGGTAGAGAGCTCCACGATG
TGGATTCCAGACCCAATGTTGCGCAAGGTAGTAAAAGTTGTACACATCTGTTAGCCTGTT
GCTGTTGTTGATCTGGTGATGAACATTCTCTTCTACAAAATCAAAAGATGTTTTATTTAC
ATAGAAATTGGACATATGAAGCTTCTGTTGAGTGCATGATAATTCAATATATTATGGGTT
ATATTCCATGATATGAATTC
>Z27kG1_15338
GAAACGCTGGATAGCAGCATCCTGGGGGACGAGGGAGAAGAGGAGGAGATGCTGATGGCC
ATTCGGGTTGCCATTGTCTGCCTCTCGGACTCGCCAACCGACCGGCCATCCAGCGACGAG
CTCGTTGCCATGCTAACGCAGCTCCACAGCTTATGATTAATCACCATATATCGCAAATTT
CTTGAGCGGCTGCCGCTGCGCATGGCCTTAAAACCATGGGGGGGCGATCATGTTGGATCA
GTGCTTCCTGTTTCACAGCTAGCACGGGGGAGTGTGCAGCAGATCTCATTGTGTGGTGCT
TGTGAGTCACAAGCGCTGAAATGGTCGACAAGGGAACTGACAGTTCAAGGCCATATAGGA
CAGGCGCAGTCGCTGTGTTCCCTGTACGATTCATCAGTGATGTAGTAGCTAGGTACAATA
CAAGATGGTGGTTGAGCTTCCTGGGTTGTTTTGCGCGTGGGCTGTGAATATGTCTTGGTA
GAAAAAAAGCTCTGTGCCGTGGATCTGATCTGTTGGTGTTAGCTGTAGCCTGTGTATAGC
CTGTAGAAAGACGTGCTTGTGCTGTGCACTGAGACCCATCATGTACACCCCCCCGGCTCC
ACTCCAATTTGCCTGAGAGCAGAGAGACTATGATGCCGAGTATTTAACAGGCTGCTGGGG
CCAACGGTTTCCATATC
>Z27kG1_20146
CCCGCCTCTCGTTGCGCTATCGCAGTCCGGCTCTGCCCGTGCCAAGCACAAGGCTGAGAC
TTTGCTTGGCTACCTGCGGGAGCAGAGACAAGGGTTTGGCTGCAGAGCTGGAGCAGTGGT
AGCAACTAGCTTGGCCAGGTAAAGCAAGAATTATGGTCGAAATCTGATCCATTCTCTGTG
GAAATTTTGCGAGCAGATGTAAATAACAGCTTATTCTGGTTAGTTTGGCTATGTGAATAC
ACATGTGGTTTGCGAGTGAGGATGCTTGGTTGGTTACTAACGTAGTGTCAGTTAAGAGTA
AGGCTTAAGATTTGGGTGGTAATGACGATAATGCTGGTTTGTAGCTATGTACAGGATGCT
AGGGTATGCTTGCTTTGTCTTGTCAAGTTATGGGGGAACGTTGGATTGTCAATCAGTGTT
TTTTTTGCTCGAGGTCAGAGTCCAAATTCCTCTCTTCCTTTTT
>Z27kG1_02686
CGTGCACGGTGGGCAAGAAGCCGAGCATGGCCAAGTACTACCTGGACGACACGGTGGACG
TGGTCAAGATGCTGGACGGCCTGGCCAGCGCGCCGTCGCCGCCACGACGGCCCGGGCCGG
CGGCGGCGGTGCAGCTCCGGGTCTCGTTCGAAGGCTCGCTCTGAGGGGGGGAAGGGAAGT
AAAACACACAGCGCTAGCGGTAAACAGCAAACGTCGAGCAAAGAAAAATAACCAGTGATG
ATGAACAGGATTCAGACAGGTGTGGCGTAGGATTAGCTGCAGTTACAGGATCGACAGTTT
TTTTTTTTGGTTTCTTCTTCTACATTGCTACCCCCAAAATCGTTCGTGCCTGTATATATG
CCGTTAATGATAATGTGCGAAGAATGTTTGGACCACCTTTGTATATGGTAGTAGCTGACG
ATGACGATGATATCATCAGAAGGAAGAAAAAAAAAAGGAAGAGAAGTTGATTCATTC
>Z27kG1_07637
CGATGTCGTTGAAGATGGAGACGGTGGGGTCGGTGCGGTATCCCGCGCAGGAGCGCTGCA
GCGCGCGCGCGAACTCCGGGTTGAGCCGCGGGTCGTGGCTGGCGCCCCGGTAGCCGTAGA
TGCGGGGCGCGAACTCGGCGCAGTGGGAGAAGCCGACGGTGTGGGCGCCGGCCAGCGCCA
CCATCTCCCGGGGCGAGAGGCCCTTGCGGGCGAAGAGGCGCACCATGGCTCGCGCCGACA
TGTTGGTGCGGGGCAGGTTGCCCTCGACGTCGCGCGCGTCGGAGCGGCGGGAGTCGCGGC
GGCCCAGCGCGACGGGGAACCGGGGCCCGCCCAGGGCGGCCACGAGGTCGCGCGCCGCCA
GCGCCAGCGCGTCGGCGCAGGAGACGACGCCCGGGCACTCGGCCTCCAGCGCCGCCTTGG
CGCGGGCCACGGCGTCGAAGGCGTCCCCGGGCAGGGAGAGGTTGATCTCCGCGGCGCGCT
CCGGCGCGGCGCCGGAGGAGGAGAGCGGCGAGACCAGCACCGAGGCGTCGCAGCCGTTGA
CGAAGCAGTCGTGGAAGAAGAGCCGCAGCGTGCCCGCCGCCGTGGACGGGTTGGCGCGCT
GCTTGGCGGCGACGGCGTCCGACACGATCCGCTCCACGCGCGGGCAGCTGCGGCGGTAGT
AGTTGGGCGACAGCCTGGGCGCCGCCCCCGCCGCGCAGCA
>Z27kG1_13295
CTGCCTTGCTGGCTGCCAGTGATTGCCGCGCTAACCGGGCTGTGCCACGATGAGGTCGTG
CGGAGAGAGGGTGCCGGAGTTGTCGGCGTCGAGCTCGTCGAACTCCTCCAAGAACTCCGC
GATCTCTTCCTGGCTAATCTTCCCCAGCTCCTTGAGCTTGTACAGCACAAAGTCCGCGGC
ACCGACCCGGTGGTCCCCGTCCATGTCCGCCGCCTCGAGGTCCGTGCAGGTGGTTCGGCG
CCTGAGCACCCACCGCGCCAGCGCCCGCTGGCGCCGCTCCGCGCCCAGCTCCGCAGCGTA
CAGGAAGAAGAGTGCCACCACGACCGTGCTCGTGGTGATCCAGGCCGTCGCGAACGCGCG
CCCGGCCACGGACGAGAAGCTCTGGTCGCCGTACCCGAGCGTGGTCACCGTGGCGCACAC
GCAGTAGAAGGCGTCCACGGGGCGCATCCCTTCCACCTCGACCATGAACGCTGTGCCGGA
GGCGAGCGCCGCAGCCAGGAGCGCCGCGGCGGTGTACAGCTTGTAGCGGACCTTGTTTGC
CTCCACGACGCGCAGCGCCTTGCGGTTGCGGGCGTGGAGCGCGCGGAAGAGCAGCGCCTC
CTGCTTCTCAACGAGGTAGTCGGCGGCCTTGCTGAGGAAGGTGCCGACGAGGGCCACGCC
GGCGAAGGCGAAGGCGCAGGCGAGCAGCTTGGCGGCGTCGCTGGACGGGACGAGGTCGCC
GTACCCGACGGTCGTCATGGTGACCACGGAGAAGTAGAGCGCGTCCACCACGCGGCTCCC
GGTGCGGTCGCCGGACATGTGGTCCATGGCGAGGTAGAACGCTACGGTCCCGGCCAGGAG
GTACGCCAGCAGCAGGACGCCGACGAGCCTGAAGCTCGGCCGCGCGCCCCGCAGAAGCTC
CTTGGGCGGCGCCAGCTGGGTGGTGCCGCGCTGCAGGCTCGGCTCCTGCTGGCTCCGCGG
GGGAGATTCTTGCGCCGCGTCGGTGGAAGGCGCCGTCCTGCAGCGTCGGAACCTCCTTGG
CGGCCTAGCTCCCGGAGGCGGCTTTGCGTGCCCGGCGTTATTAGGAGGGCCGCCGCCCTG
TAACAGGGGCTGCTCGACGCCGTTCTCCACCATTTTCGCCGTCGCAAAGAAGAGAGGGAA
ACGGCGAGCAGATGAGAGGTTTGCGAGGAGACGAGGCGAATAATTTGCTTAAAATTTTAG
GGTTGCATCGATTGTGGTTTGAGGATCGTACTG
>Z27kG1_12171
CGGGCTCAAGGGCCCGCCATGCGCGCGCTCACCTCCTCCCACAGCGGGCCCTTGAGCCCG
GGCTCCTGGAACCGCCCCTCCAGCCCCGTCCGCACCCGGATCAGCGCCTCCACCTCGTGC
TTGGGCCACCGCGACGAGCTGAGGTGCAGCGACCCGCCACCCTCGGGGGCCGCCGCCGCG
TCCCCGCCTTCGTACGGCACCAGCTCCTTTCCGGCCGCCGCCGCGTCTTCGTCGCCGGAC
GCCGGCGGCGGCAGCGTGATGGACTCGCCCGAGATCTTCTCCAGGTAGGCGATGATGGCG
GCCTCCCGCGCCGCGGCGCTGGCGCGGTCCTGCGCGCGCGCGGCGGCCTCGCGGGCGAAC
TTGTCGGCCTCCTGCCGCCGCCACGCCTCGTCCCGCGCGGCGCGGTCCCGCTCGCGCCGC
TCCATGGCCTCCAGGAACTGCCGGTGGAGGCTCTCCTGGTGCTCCATCAGCCGCTCGAAG
AAGGACGCCGACGCGCTCAGCTGCTCCTGCTGCCGCCGCCGCTTGCGCTTGCGCCGCGCC
GCGTCCGCCGACGGCTGCGGCTGCACGACCGCCGCCGCCTCCTCCCCGGCCGAGGTCTCC
GACGTGATGAGCTGCGGGCCCGCGTCCTCGGCCGTTATGCCCGGGAGGTCGGGCATGGCC
GGCTCGAGGATGGCATTGTCGTCTCCGGTGAGGCCGGAGCCGGAGCCCGTCTGGGCGCCG
CCCGCACCACCGCTCCCGGGCTTGTAGATGGCTTCCAGCTCGCTGAACAGCTTGTAGTTG
CCGCCGCCCGCGGCCA
>Z27kG1_20695
CAACCACGTCGTGCTCTTCTTCCAGCTAGGATGGCGTCACCTTGCTGTTCGCCGCCGTGC
CGCTCAGCCTCTGCGCCCGGCCCTTGGGCCGTGCCCCGTGGCGACTTCGCAAGGCCCCCT
CGAGGTGGTGGACTTGGCGTTGGTTGTGTTTTTTTTTTCTCTCGAGTAAGTAATACAGAA
TTTTATACGGACATGTAGTATTATAGGTAGAAGAGAATGGTCAAAGTATGCAAAATTATT
CCACAGCAACGGCCTGCAGCTGCAGCTGCAGATGTTGCTGTCTTAGACTCAAACTTCTAC
CAGGCAATCACTGCGATTGGCCACTGCTGTACACAAGTTGGCGGGGCGCCGTCAAGTCAA
GACAAGCCGCCACCGGCGTTGACGACGAGGCGAGCTCCAACTCGTCGCCCAACATCTCGA
CCGCCGCGACACGCGGCGGCGCGGAAGCTGCGGTGGCCCGGTCCTCGGCCCGCGCCGGCG
GCTCGGCCTTGCCGCGGCAGACCGGGCACGACGCGCGCGTCGCGAGCCACACGTCGATGC
ACTCCTGGTGGAACACGTGCTTGCAGCCGGAGAGCTGCCTCACCATCTGCCCCTCGTCCA
GGACGCCGAGGCAGACCGCGCACTCAGCGGCGCCGGCGCCGGCGCCGGCAGCATCAGCAG
CCACTGAGGTTGAGCCGTCGGCGCCGGCTCGCCGTCGGTACGGGAAGGACGGGATCAGTG
CGATGGCCGCGGCGTCGAGGCCGGGCTTGGGCTGACGCTGCTCCTGCAGCAGGAGCCCTC
TCGCGCCGTGGCGCCAGCGCTGGCGAAGCAGGACGAAGCGCACGAAGAGGAAGGCGACGA
CGAGGACGAAGCAGCCGGCGAATGACGTGGCGGCCACGGCCACCAGCGTCGTCGCTCCGC
AGCACCGGGTGCCGCCGCCGGCTCCCGGCGAGGCCGTGCTGTTGGAGGACATGGCGGTGG
TCGCGGAGTATAGGAGGATTCCTGAGGCGCGACCGAATTAATTGGCTAATGGCATAGGTA
GTTTAACCTCTTTATTATTTTTTGTTTAAAGGAAGTCACATTTGTTTTTTTCTCCTTAGT
TTTCGTTATTGCAAAAAATAAATAAATTAAAGGTAGCTGTCAAATGTCAAGCTGAGTTTG
ACGCGCCTCTCCCACATTTATACGAGCGTCTTGTTGTAATTATTTTTTAAATACAATTGA
TTTAAGAAAACT
>Z27kG1_22463
CTTTTTTTTTTTTTTTTTTTTTTTTGACTCAAGCAAGTCTACCATCCACATTTATTAGAA
CAATTTCTTTCCTCCAATTGAGACACCAATTGATTTTCATCCAAGTAATGACGAAACAGA
TCTGTCTTGTTAGCAAGATTTTGTACATTGTACATGACAACTAATGTCTTACTGATGAAT
CACAGCTGCTTGAAAGAATATTTTAGATGACAATTACATTGGTGTCAGCGAAGGCTGGAC
CTCAGCAGGACTGATAATACTAAGGTCTCTAGCCATAAATTAAGGCTAGCTCGAACGGGG
AAGAATTGATGTAAGCGCCTAGTTCTAATTCAGAAACAGTGCCATAGCTATTTGTCAGAA
CTCTATAAGAAGATCGTCGCAGCAATGGACCTTAGAATATACAAGCCATATCATTTTGGC
ATCGTTAATCTTTCAACCTGTATGTGCCATCAAGGTCAAAGGGCTGAGTAAAGCTGCCTA
CATTCCTGGGCAAGGACCTTGCTGAGGACAAGGCATGCTCCTCACTTGGGATGAGAGCTA
TAAGCAGCAGCCACCTCCACAGTAGCAATTCAATACTTCAATCTAGTTCTAGATCAGAAC
TCCCAGATATTACATGTGAATGTGATCAAGGAAGTGCCACAACAGAAGAAATGCTGCAAA
ATGGTGGTGCTGGGGTGTTGCTGGTCAGTAGTTACCTGATCACTCTACACATGTCAACTA
TTCACTTACCCACTGTTTCTTGATGAATCTCGTGAACGACGCTTTCCCTCCATTGCTTCT
TTCTTTTCCTGACAGCTCTGGCAAAGGAATGGACCATCCCAGCGACGCAAGCTCCCAGGT
TGTGATGAATCTTCATGTACAGATATACCTTGGTTTGGCTTTAACTCTACTTGACAAATG
GCACATATGAACAGTTTGAACATATTTCGAACAGGGTATTCAGAATCCAGCCGTCTAGAA
AGAAGCGCACACCCATCCTCAAATATTTCCTCCACGTTATCTGGATCCATATATTCTCTA
TCTGAATGGGAATGGGATGATGAATCCGATGATTTTTTCTTGCCGAACATATTTTTGAAG
ACACCAATTCCTGGTTGCCTTTTAGCAAGTGGCATGGAAGAGTTGTTTTTTTCTACTATT
ATATCAACAACAATACAGGTGGTATCATCCCTCAGCCCTTTTGATTGCACAGCAGTTTTA
ACGATTTGCTCAGCTGCAGGCACTGGAGGAAGTTCACGTGAACAGTTAAAAGCTACTTCT
GGAGACAAGACATCCCAAACACCATCACTTGCAATAATGAGTCGGCCACCCGCAGTAGAT
AGCTTAACTTGCTTCACAAGAGGAACTGGAACGATAAATTCACCAACATCTTGATCTCCA
ATTGACCTTGATAGGCACAAACCTCCAGGCCAACATCTAAGGGGGCCAATCTCAGCACCA
CCAACAACATTTAGCCTTCCAACATCACCTCCGCATTCTGTTACACGATCAACCTCCTCT
TTGCTTGCATCGAACCGATGATCAGAGGATAGATGATAAATTGAACCTTCAGCTTGTAGT
ACACAACGGGAATCACCAACTGATGCAACAGTGATGACCAATCCATCTATTATGACAAAT
GTCACAGTTGTCCCTGAAGAACGTGCTTTAGTCTGGAAATCCTTATCGGTTTTGACGAAT
GCAGCAACCAGCGCTCTTGGGAGTGCAGCAAGCCAGTCTTCCCTGTTCAGATCGGCTGGG
ACCGCACTCAAGATGTTGTTCAAGAGATTCTCCTTGGTGTAAATTGCGGCTCCGTTCCCA
TTATGCCCATCAAACAGGCCGAAGGCGGAGAAGGAGGAGGACGGGACGTCAGGGACGCGC
TCGCATTCGGGCTTGAGGAAGGTGAAGTCCTCGCCCTTCTTGGCCTGGCTGAAGAGGCCC
CAGTGCAGCTCCGGGCGCTCCGACGCGGTGCGCTCGCTGGCCACCTCCCGCCTGAGCAGC
ACGGCCAGCGGCACCGCGCCGCCTCCCCCCGCGCTGCTGCCGCCGCCGGTGCTCCCTCCG
CCCGTGGACCCCGAGCGCGAAGACATCTCCCCGCCAGGCCGCCGCCGCTGCAACCACCGC
CGCAGCGACGAATCCGGTGCGCAGGCGAGCGAGGCGGGCGGTCCCCGTGCCTCTCTCTCG
CGCCTTTTGGTGCCGCGCCTTTTTTGGGAGGCGAGGAGAGGGAGGGTGGTGGTGGTGGTG
GTGCGACGAAGAGGAAG
>Z27kG1_07982
TGATTATCTGCTCGATCTTGCACAGGTAGATTTGAGTAGCTTAGTGGACATTGACTTGCC
TGAAGCGGACGCGGCGGAGCTCGCGGGTGCCATCGCCGAACTCGCGGATGGTGATGGACA
CGCCGGGCTCGTCCTGCTCCACCCACTCCGTGGCCTCCAGGTCGCTCGCGTTGCTCACGG
ACACGGACGCCTCGTCCAGGGACGACGTGGTAGCGCGCGACGGGTCGAGGTGCGGAGCGG
CCGGTGCCGGCGCCGGCGCGGAGTTGAGCAGGTTGAAGTGGTGCGCCCACACGTGGTCCG
ACGGGTCCGGCACCGCACTGGACGATGGGTTGCACGCGGCTCGGGCCGTGGAAGCCGCCG
CGGCCGTGGCCCTGCACGAGGTGGCGCGGGCGATCGGCTGCTCCCTGCCCACGGCTGTCG
GCGGCAGGATCACCGGGCTGTCCCTCGTCGAGCCGGCGCGGGAGTAGAACGACGAGTCTC
TCTGCATGCCAACAACCGTTTCAGTTGGGTGGCCTGATCCACGACGACAGCACAGAAACG
TACGTGCGTGCGGCATACGCTGCACCGGCGCCGGTGGTCGAGACGGCTACGCACCTGCGT
GGCATCGTCGATGGAGGACGTCGGCGTCGAGACGCCCTGCTGCCGGCTGAACGTCTGCAC
GTTGTAGAGCTCCACCACGCGGTCGTAGTTCTCTCCCCACCACCGCTGCGCCTCCCACTT
GTTGAACATGTCGCGGCTGCACGCCAGACACGTTCGATGCTCCGTTACGTTAGCTGAGCA
CGCGCGCACTTGATGCAGCAGTCGCGCGCAAAGCTAGCTGTTGGCGATAGATAATAAGCA
CCTGAAGCGGATTCGCTTTATGTCGTTGCCAGCGCCGCCGGCGGTGGAGACGAAGGTGAT
CTGGACGCCGGGCTCCACCTGGGCCGTCCACTCCCGCGGCACGCGGTCCTCTTCAACGAC
GACAACCTCTTCATCCTCCTCATCGTCCTCCTCCCCGATGCTCGGTATCCAGCTCGCGCT
CGGGCTCCTGACGTGCTGCGGGAAGCCACGGCCGACCTTGGTTCCCGCGGTGGCGCCGGT
CGCGTGCGTCGTCGTCCTCATGTAGCCGTAGCCCTCGGTGGCCCCGTCCGACGTGAAGCC
CGAGTCGTCAATGACGCCCGTGTACGCGGCCAGGCGGCTGTTGCGGTGGAAGCGGTTGCC
CCGGAACGACGGGCTCGCCGCCGCGGCCTTGTACTGCCTGCCGGAGCCGGAGAACTTGAG
CACCATGTCCTTGAGCTAGAAAGCACATTTGCGGAAATGCTTCCTTTTGTCAGATGGTCG
AAGGTGCAGAAATTTATGACATGGCACATGGTATTTTTGCATG
>Z27kG1_18305
CGACACTTACTCCTGGCCCCAAGCCAAGAATCACCCCCATCCCCTTTCTCTCTTGCTGGC
GCCGGAGCTCGTCAAGCACGAAGATGACCGACGGCCCAGACATGTTCCCGTACTCACTCA
GCACCCGGCGGCTCGCTTCCAGCTTGTGCGGTTCCAACCTGAGCCCCGCCTCGACGCTGT
CCAAGACGGCGCGCCCACCCGGATGGACCGCCCAGAAGAGGTCGTTCCAGCTGCCGCCGA
TGCCGAGCAGCGAGAGCGCGTCAACCATACACTGCTCTATGTTTTCACGTACCAGAGACG
GGATCTCCCTGGAAGGGTGGAAGTGCAACCCATCCTCACAGAGCTGGCCGGCGGCGACAT
GCTTGCTCTCAGGTATCATGGTCTGCGAGGCGGACAGCATCTCGAAGTCCGGTTCTTCGA
CGGAGACGGGGTCGGCGCCGACGATGACGGCGCCTGCGCCGTCTCCGAACAGTGACTGCA
AGATGAGCGTGTCGACGTGGGCCTCGTGGGGCGCGCGGAAAAGGGTGAGCGTGACCTCGG
CACAGGCCACGAGCACGCGCGCGCCGCGGTTGTTCTCGGCCATGTCCTTGGCGAGACGGA
GCGCGGCGCAGCCGCTGGAGCAGCCGTTCATGTAGAGCATGGTGCGGTGCACGGTGGGGC
GCAGGCCGAGCAGTGAGGCCACGAGCCAGTCCACGCCCGGCATGTGGGCGCCGGAGTAGG
TGGTCACCACGAGGTGCGTGATCTCCGTGGCCGGACGCCCCCACTCGGCGATAGCGTCAA
CTGCGGCAGCGGCAGCGAGCTCGGGAACGACACTAGCCATGATGTCCTGCCGTTCATGTA
ACGATGGCATCGACCGGTCGATGAATGCAGGGTTGCCGCGTAGCAGCTCCTCCGTGTGGT
GGAAGTAGCGTTTCTTGATTGCCGATTTGTGACCTGAAAAAAAAACGATCCATTAATGCT
AGTTTAGGAACCCTATTTTATCAGAAGTTTTTGTTTTTCTAGGAAAAGAAAAATAAATTA
ATTTCTCTTGAT
>Z27kG1_15794
CACCCATGCGCTACGCGAGGAGACCCCTGGCGATGCGGCCGTCTGCGCCCTGGGGAAAGA
AGCCGCCGTGCTGGGCGGAGTTACCGGTGCCGTACACGATGCCGAGGATCTCCTCCGGCG
TGCGGTCGTAGGCGAGCGACAGGTGGTCGCCGGCGATGATGTTCCCCACGGTCAGCCCCT
CGGGCCCCAGCTCGGGCGCCACCACCAGGCCCTCGTCCTTCACGCCCCTCCTCCCCAGCG
AGTTCCGGAGGTCCGAGATGCGTGCCGTGATCTCCGCCACCCCGCCGGCATAGCTCGGCA
CACGCGCCATCCCGCGCTCGTACAGCAGCGTACGGATCACCGCGTCCTGCGCCGACTCCA
CCGCCAGCAGCCCCGCCAGCAGCTGCGCACACAGATAGTGCATATCAACAGCACGTCAAC
AGGGCAGGCACAGCCACAGGTACACAGCATGACTGGTAGGAGAGGGATGGCAACGATCGA
GTAGAATGTTCATGCGATGCACGCGCGTACGTATGCACTTTAATTACCTTTCTGGCCTGA
GGGGTGAGGAGCCTGGGGTTGGCGCCGACGTAGCCGGTGAGGCCGACGTAGGGGATGATG
TAGGAGGCGACGAGGAAGTTGAGGCTGTTCTCGTAGGGGTCGAAGGGCGGGTCCAGCGTC
GCGTTCAGCGCTTGCTCGATGATCTTGCCGAAGTTGGCCGCGCTGATGTCCAGCAACGGC
CTCGGGAAGCCCCTCACCGTCTGCTTGATCGCCCTGCATGGCCGGTCAGGGGCGGTCACA
ACATTGACTACCATCTGCAATTCCGTTCTCAGGCTGTTGCTGTGTCGGCTGTTCAGTTGT
TACCTGAGGTGCCCGACTTCTTGGTAACAGAACTGGGTGGCCACGTCGCGGATGAACGGG
GTGAGGGACGCGGACTGGCCGCCGATGGAGGGCGGCCCGCCGCCGGTGAGGTTGGCGTCG
ATGGCGTCGAGGCCGTACCCCAGAGCGGACCAGCAGAAGAACTCCGTCTCCAGGTACTCC
AGGTTCAGCGGGAACTCCAGCAGGTCCACGTCCGACTGCGGCAGCAGCGACCCGGCCGGG
GCGCCGAAGAACCCGCGGTAGGCCGGCCGCGCCCACTCGCTGTCCATGTCCTGCGCCTGC
GCAAAGGCCCCGCACAGGCAAACCACTGCCGCCGTGGCCACCACGACGACGGACGACAGC
GCCGGCGCACCCATCTCCGGCCGGCGGGCGGCTGCGACGGCAATCGAGCGGTGACTAGTA
TAGTAGCTTTATTTGGCAACGCGCACACGTCACTGCCGTTGCGATTCCTCAGCTGCACGT
TTGGCTTGTGCGTGTGTGTGCGGATCGGTGCAAGAATTTATAGGCGATGCGGGCGTGCGC
GGTGGCGGGCTGGCGGCGCGACGGTGTCCGATGACGGGACGGGTAGCCGTGGCGCGCCAA
GAGCGTGGCGCGCGGAGGAGTACGTACGTACATATCGAAGCCAGCCAGCGACGACGCTAG
CTCGTTTGTCGTGGCGCCGTCGTGCATATGGGACAGATTTGTTTCTTTTCGCGAGTTCAC
AATTGCGAGGCATAAAGATGGTGGTCCATTGGAAGGAAGCAAAGATTTCCTCTTGTTGGT
ACGGTAGCATGCGTGGATATATGCAAAATGACGAGAACGGAGCAAGTTAATCATGCGTCG
TGCACTCGTGCGCTCAAAAAGAAGGGTAGGAAGAGTGTGGAGAAACAAAAGTATGATCTA
TTCGTACTTGCAAGAAAACATATATCCTTCAAAAC
>Z27kG1_20810
GAATGGTGGCCGCGCCGGAGCAGCTGTCCAGGGTGAGACTTACTCCGTACAGGATGCAGG
GGAACTCCCAGAGCGAGTTCAGCTTCCAGATCTCCAGGTAGTTGTTGGGCTCCAGGAACA
GCGCCATGGCGGCGCACTGCAAGGTGGCCAGGAGGCACATCCAGGTCGCCAGAGACACAG
GGTCCAGGTACGACTTGCAGACGGGCACCTGAAACGCCGCCACCGGTGAGTGAGTAGTGA
GTGATTCACCTTCCCAGGGCGGATGGTCGGTCAGTACTCAGTAGTTGCAATACCTGCAAG
ATGTACCAGATGGAGACGCAGATGGCGTTTCCCACGAGGTAGATGCCTCCCTTGACCCAG
TCGCTGTTGTCGCTGGTGGTCGAGGGAAGAGCCGCGCCGAGGAGCGCCGGGCCCTTGAAG
AACGCCATGGATGCTGCTCCCGCGAGGCAGATGGCGGTGCCGACGATCTTGGCCACGCTC
CTCGGGCTCCTGATGTCCACCTTCTCTAGCCTGCGAGCCGGATGGATGGCGTGCCGGAGT
GGGGGTAACAATTTGGGCAGCCCAAAACAGGAAGGAAGAAAGAAAGAAACAGTCACCTAC
CCGATGACGGCGGCAATGGCGAAGGTGATGCCTGGAGCGAGGTTGGTGGTGGCCCTGGCC
ATGGACGGCGAAGCCAGGTGGAGGCCCTGGAGGTACAAGTACTGGCCAGTGGCGCTGTCC
CATTCGCACTGAATCAGAAAAACCAGAGCATGCAGCAGGCACTCCACTAGTCTCCTGTCC
ACTGACTGAGGATCATCACGACTCACGTGGCTAGGGACGCCGCGAAGAGCAGCGCGAAGC
CCCGCGCGCCGACGGCCATGGGCCGCAGCGTGCACCCCCTGGCGGCGAGCGACGCGAGGA
GGAGCGTGGCGGCGGCGATCCCCTGGCGGTAGGCGACGAAGACGATGGGGCGCATGCCCA
GCCCGTACGCCGTCTTCAGCGCCACGTCCACCAGCGCGTAGAACAGCTGCACCAGCACCA
TCCCCACGCTCGGCCCGCACCGCTCCAGCCACGGCGCCCCGCCGCTGGCCATGGCGCGCG
ACGCGACCGAGATCCGCGAGCGCGCGTGGAGTGGGGAGGGCAGAGGTCAGCGACCGTGAT
CCACTCTCTGTTTCTCGATCGCGGCGCGCGCCCAGTATGTAGCTACTCGATCGGTCGATC
CGCCGCCTCGGCAGCTAAGTAGTAGGAGCTGGGAGCATCCATGTGCGCCGTCACCGTTCC
ATTTTTTTTAATGGCTTGAGCGATTTGTATCCTTCTCTGTTTCCTCTCCTGGTCAAACCA
ATCGCGGAGGAGCTAATGCAAGCTGACCACGCAGTTCTGCTGGAATCTC
>Z27kG1_16273
CTGGACGCCCCACCGGCGGACCAGGAACTCGAGGATGTCGACGTAGTCCCTGGCCGTGTA
GACACCGATGCGCTGCGCGACAGCGCTGAAGCGCGCGAACAGCCCGTCGTCCTGGCCGTC
GTACATGAGGTGGGCGGGCATGGCCACCTTCTTCCTCATGGTGTCCGCGAAGGCGCGCAC
CGTGTAGTCCGGGTCCACCTCGAACAGCTTCTCGACGATCCGCTCGTACGCCGACTCGTG
GCGCTTCTCGTCGGCGGCGATTGTGCCGCAGATCTGCGCCAGCTTGGTGTCGCCGTACCG
CCTGGCGTGGCGCGCCGTGTTGCCGTGGGAGATGAAGGTGGCGCGCTCCTGGAACGACGT
GTAGACGAAGCCCATGTACGGGTTCGTCTCCGTCTTGGGATCCTGCATTTGTTTGTACGT
ACGTCATGCGTGCGTACGTTCATGCATCAACCACCCATCATTTAAAGGAAGAGGTATTTG
TTCATGAGGTCGCCGTGCCTGTTCTCCTCGGCGGCCCACGCCCTGGTCCACACCGCCCAG
CTGGTCGAGCTGGCGCCGGTCTCGTCGCGGACGCCGCCGTCCAGGGTGTTGAGCATGGTC
TGGTACGTCGGCAGCGCCTCCTCGGTGACCATGTCGCCCACGAAGCAGACGAAGTAGTCG
TCGGGGATCTCCCGGGCGCGCTCTCGCAGCTCCCGGACCTCGTCGTCGAAGGACTCGGAG
GCGGCGTCCGGCAGGTAGTCCTGCGGCTGCCAGGACCTCTCCACGGGCTTGAGGAGCACC
AGGATGTTGTCCGCCGCCCACGACTCGAGCGACTCGAAGATCTCCCGCTTCTGCGGGGGC
AGCGAGTGCGCCACGGGGCGGTGTACCTCGCGAGGAGGGGCGAAGGGCTTCCTGCTGGGA
GCTCTCACCCTTCATTCATCATCAGCATCATCGCAAGATTATCACAAAGCTAAAGGAAAT
TCAATTGAGGCACCGCAAGATTCAGAGGAGGACAAGGCAGAGCTCACGGGGCTGCGGAAG
CCATGGCCACCACCGAGGAGAAGGCTCTCCTTGTACTCACTAGGCAAGGAGGGGCGAAGG
CGCCGCAGGAAGGGAACGCCGCCACCGCCATGCCCGCCGCCACTTGTAATCTCCGCGATG
CTCTAGCTAGCTACAGTACATAACAATGCAATGAGCGAGCGACCGGCAATTCAAACTCCA
ATGCCGTATGTAATCGGTAAGTAAAGTACCTGATCATTAAGT
>Z27kG1_08754
GGCAAAAATGGAGCTGGCTGAAGCAACTGCAATGTAGCACACACGAGACACGAGTATGGT
AAAGCAATTGTCGGATGCAATGGATTTGATTGGATTTTTACAGGGCGGTACTGTTATTTC
CCCTTTGATGATGGCCAACAATAACCAATTCTGTTTCTTCTTGCTTAAAAGGTCGCTGCA
TTTTCTTTGTTTTCGCAGCTGAATCTTCTTCTTCTCCTTCTTCACCTCCCTCAGGCCTCA
CCTCACCTCACAGAGTCAACATTGTACAGATTCTTGCAAAACCCACATAAGAAAAAGAAG
AGAGAAGAGAAAACAGAAGGCAAAAATTGAGAACAGCGGTGGACTGACGGAGTCCCGGAT
CTCATACCAGATGTGGGAGTAGATACACCAATGCTATACACCACCACTCGATCCCTCGCG
CCGGCGCCGGCGCCGTGGCGTAGTCCTGCCCGCCGCCGCGGAGCGCGGGTGGGGAGGACA
GCTTTGTCGGCGGCGTCCGCGCGCTCTCGGAGGCCTCCGGGGCTGTCGCGGCTGGTGGGG
GGGAGGACGCGGAGGCGGTGGTGGCCACGATGGAGGCGGCGGCTGTGCGGGTGAACATCT
CCTTGGGGAGGAGAACCTTGGATACGGCGAAGACGGCGACAGGGTTCTGGTCGAACACGG
TCCGCGTGATGGTGGCCTGCACGACGCCGGTGTCGATGGCCACGGAGCCGTTGGCGCGGG
TGATGTTGAGGGTGAAGCGGCCGGCGTTGCTGAACTCGGTGGCCAGCGTGGGCTGGACGG
GGTTCACGATCGACTCCAGCGACCCCAGCGGGTAGTAGGAGTGGAGCACGTGGAAGCGGA
GCACCACGGCCTTGCGGTCGGCGGGGAGCGACTGGAGCCGGTCCCCCGCCGGGAGGCCCG
CGAAGGCGTCGTCGGTCGGCGCGAACACCGTGATCCCGGCCCCGCGCTCGTCGTCCTCGA
ACTCGGCCGCCACGCCCGACGCCTCCAGCATGGACGCCGCCACGTTGAAGGCGCGCGCGT
CGGCGAGGACGCGGGTGATGTTCACGGCCGCGGGCGGCTGGGACTCGGACGCCGCGAGGT
CGAACCCGGAGGGCGCGATGAGGCCGCTCACCGCCAGCACGCTCAGGTTGTACGGCACCG
CGGTGATGGCGCCGAGGACGGTGGCGTTCGAGCCCGGGAACGGTGCCGGCGACCGGATGA
CGGTGAGGCGGGAGGCGCCCGCTGTGGTGACGTTGACGGCGCCTAGGTCCGCGGTGGCGC
GGCCGGTCGTCTGGAACAGCGTGGTCACCAGCTTCCCGGAGGCGGGCAGACGGCGTAGGT
CGGCGTGGGAGAGGTACTCGAGGAGGACGTGGTAGCGGAGGACGTCGGCGAGGTCGGCGC
CCG
>Z27kG1_18751
TCCCTCTGGAGTACCGACCGACTCTCCACCTCAGGACCGCAAGCTACTTCCTCCGCCTCG
ACAGGCGTCGGCGAGATGGTGAAGAGAAGCAAGAAGAGCAAGAGCAAGCGCGTCACGCTG
CGGCAGAAGCACAAGGTGCTGCGCAAGGTGAAGGAGCACCACCGCAAGAAGCGCAAGGAG
GCCAAGAAGGAGGGCAAGGCCGGCCAGCGGAAGAAGGTCGAGAAGGACCCCGGGATCCCC
AACGAGTGGCCCTTCAAGGAGCAGGAGCTCAAGGCGCTCGAGGCCCGACGCGCGCAGGCG
CTCCAGGAGCTCGAGCTCAAGAAGGAGGCGCGCAAGGAGAGGGTATGTCATGTCTGGCCG
TCTGTTATCGTTGGTGCTATCCCTGCTGTTAGTTTGTGTCCGGAGCAAATAGTATTTCAG
TCTTACAGCCGAATCAATCTTCATTCCGCAAGCCTAATTCACCTCCATGCCCCGTCAGTT
CCATTGTGAGATTAACTTTCTTAGATGATTCCCTATATTGGTAGTGTACATAGTAACCAT
TAGGAATGCAAATGGGGCGGCGTGCAGTGTTATGCTCAGAGTTCAAAGTTATGGTAAATG
AACTTGTTGTTTTTCAGTAGTCGATAAACACATTCCACGTTCAGCACAAGTTCCAGGTTT
GGTGCGTATTGGGAAAAAGTTATGCTATAGGCTATTGTTGAACAAACTAACACCCTCTCA
CTCTAATAAATTGGTCAATGTTGATCATCCTTGACACAATCTAGTCATGGTCAGAGAAAG
CCATGCAGTGAAGGAAGAAGTGGTTTATTTGTCATGAAAGCCTTGCTCTAACTGAAAGTT
AAACAGAAGAGGGGTTGCTAATTATAAGCTAATTGAAGCAGAACATACATTTATTTGGAT
TGAGCCTGGTCAGCCATGTAGAGCAGAGTCCGTGACGGGTTCTCTCGAATGGAGTAGTCC
ATGCTACAATGCTAATAGTTAAATGGATTTGATTTGGATGTAGCAATGGGGATGATGAGA
CGGAAAACAGGCTCTTTCTTCAGTGTCTGCCAATGGAGTAAGACATGTGCCTAATCTTGC
TTATTTAACTCCTCTAATGGTGTAGTTATTAAATATAAAGTAACACATAACTAAATCATA
AGCAGGCACATGTGCACTCAGTCTAATCAATTGAGTTGACAAGATCTGCATTCTTAGTGA
TTACCTCTAGCTTCAAGTTTCTTTTGATTTGCTCAAACTGTTACTGATTGCTAATAATTG
AGGACTAATCGCCACTTGCTTGGACATGATTGAGCTTGCTGGTGGATTGGGAAAGCAGCG
GAGGAGTTCTTCGGCAACTTTGTCTCAGGGAGGCTCACAACTCAACGGAGAGAATGAGGC
CAAAGGTGGAAGAGCCGGGGCTGGGAGTGGGAGGAGAGAAGGCGGCAGCGGCAGAAATGG
GAAGCTGACACTAGAGTTGCAAACTCTGCTCAGAGGTGGATTTGGTGCGTGAGGGTGGCG
GCGGACTGGGAGATGCTGGCGCCGCTGGACTATGCGGGTCACCCATAACAACCTACTCCA
TCTAAGTGGGTTAGCTTGCAGGCTTCAGTGGGTTAGCGGCGTGTACCAGGCCAGTGGCTT
GGTGGCATGGCCCAAACCATTTGCAAGCCTAGTTAGTAGTTACGTTTGGCTGATGGCCTG
CTACCGTTAGTATCTGCCATGATAGTTTTTGCCCCAACCTTTATTGTCCCTTATTACAAC
CTAAAGCTTGTTAGAACTTAGAACAGGTATTGCTGTATCTATAATTGTGTTGTCTTGTGA
AATTATGGTAATTGATCTCAGACAAGCTGG
>Z27kG1_03856
CACCCCTCCGCGCCTTCCAGCACGCCCTGCTCCATCTCCTGGATCGCGCTCCCGATCGCC
GACGCCGCCGCAGCCACCCCGTCCTCAGTTTCCCCAGAGAGAAGGTCCGCCGTGGCGGCT
TCCACGAAGCAGGGGCGCAGGCAGTTGCCGAAGTATTCGGCCGGCAGCGGTGGCGTCAGC
CTGGACCGGCACTCGGCGGAGAAGAGCATGTGGCTGCGCCGGGCGCCCGCGACGCCAACG
GAACCGCACTTGAGGAGGCACACCCACGCCAAGGCCGACGCCGCCACGAAAGACGATGCC
TTTGCTGCCGCGCCCTCCTTGATCCGGTCGATCTGCTCGCGCCCCAGCAGGAACGACGCC
ATCACCATCGGCGTCTTCTCCTCCTGCTGCGGCGGCGGCGGAGAAGGAGGAGGGGCGAGG
CGCGCCATCCCGGCGAGCGTCTTCCCGCGCAGGTCGTCGGGGTCGGCGACGACGGAGCGG
TCCAGCACCGGCCGTGGCGGTAGCACGGCGTCCTCGGATCCGTCGTCGTTCTCGAGTCCT
AGGCGGCAGGTAGCGGCCCAGGTGCGGACGAAATGCATGGTGGAGGCATCGTCGCAGGCA
GCGTGGTGGACGGAGACGCCGAGGCAGAGGCCACGGCCTCGGAAGACAGTGGCCTGCACG
GCGGCGAGCGCGAACGCTCCGTCTTCCCCCGGCGGCGGCAACTGCGGAACGAGGGGGCGG
ATCCTGTCCAGGTCCCTGCGTGACCTGGCTACGAGGCTGTCGAAATCGTCGGGGCTGTTC
GACTCGGCGACGACCATGGTGAGGGCATCGGTACCATGGGTGTAGGAGCAGAGGAAGGGC
GCGTGGGGCCTGATGGTGCCGGCGAGTGGGTAGAAGCGGCGGAGCGCGAGGGAGAGCGAG
GAGCGGAGGAGCGGGAGAAGAAGAAGAAGAAGAGCCAGGCAACGTCGAAGAAAGTGAGGG
GGAGCGCAGGCTCTTGCTCAGAATCAGCCGGCGGCGGCGAGACGCGGATGCGGTCGAGCA
CGCGCACTAGCGGCGGCTGGGGAGACGGAGGCGCCATCTGATCTGATCTGGTGTTCTGCT
CTCTCTATCCTCCACTGTCCGCTTTGCTCTCCTCCGGCGCGCTCCGCTGCGTTTCAGAAC
TTGAGAAGGCGAGTCAGCTGGCACAGGATACGGGAGAGGAACGCTGCAGCTGAAGCTGTT
GTAGACTTTAGTGGTCTGCCCACTTGCTTGTGTTTAGGCATGTACCTAACCTAACCCACT
AATACTAATGTCTCTAGTTTGTTTTT
>Z27kG1_02566
GAGAAGCCTTGCGCTTCCAGGTTGGCCGCCGTGCACGAGCCCAGCGTCTCCTCGTCCCTC
CCGGAGAGGAGGAAGACCTTGAAGCCCTTGTCCAGCAGCGTCGTGAACAGCCCGAGCACC
GGATGTATCCCCGGGCACGCCTCCCTGCTCGCCCAAGCCCGGAACGCCAGCGGGTCGTAC
GCACTGGAAGAGACGAGACGCCCAGAACCACAGGTGAGGAACAACATGGAGAGAGGAGAG
CTATATAGCTAGCAGTGGTGGATCGATCGAGGTCGCAGCCATGCCGACATGCGGACGCGT
ACCCGAACTGCTTGGCCTCGTAGTAGAGCAGGTTGGAGAGGCAGGTATCGTCGATGTCGA
AGACCCAGGCGTCGAGGCCGTCGGCGTCGGCGGCCACCCCGTCGGCGTAGGCGCGCGCCT
GCTCTGCCACGCCGGCCACGTCCCGCTGGTACTGGCCCCGGGTCATGTACCCGCTGACGT
ACCCGACGCACTGCGGGGGCACCGTGCGCCACCCGCGGGCGTTGTTGGCCTCCACCATGA
CGCGCCAGCTGAGGCACCCGGCGTCGTCGGACGCCTGGCCCGGCCAGAGACACTGCCTCG
CGACGACGGCGGCGGCGCTGAGGAACAGGTGCGGCAGCAGGGCGAGGAGCGCGAGCCGCC
GCCACGGGGCGATGCGGACCGTCAGCATGTCTATCGATCGATCAGGTTTTAATTCACAGA
CGTACCCGCGCCCACTGCAAGCATTGTTCGTAAACTGGCAGTGAGACACAAGGCTAGATA
TATATTACATGCTTGCTTGCC
>Z27kG1_15185
CACCGCGCTCGCGCTGCAGACGCTCTGCGAACGCGCGGTTTCCGGTCTTGGGGCCTCCGA
AGGAGACCACCGCGATCGGCGGCGGCTGGTGGTCCGCGGTGCCGTCTGTTTGAGCAGCCA
GGCAGGGGCTGAGCTCGTCGGCGGCGAGGAGGGCCAGCGACGCGCCAAGGCTGTGGCCCA
CGACTGTGATGCTGAGCTCCTCCCCCCTGTACACCTGCACGAGACGCTTCACCTCCTCCA
CTATGGCGGTCGAGAGGCTGGGCGCATGGTCTCCTGGCGTCCTGTATAGGCTCAGGAACC
CCTTCGCCACCTTGGGCGCGGACGCGTCGTCGTCCGCCGTGAGCGGCACGAGGCCGGCGC
GGAGGTTCTCGGCCCACTCGGGGCACGTGGCGGTGCCACGTAGCACGATGGCTATGTCGC
GGCGGCCCATGCGACGGACCTCCCGCTCGTTTTCACAGACGGCGACGTAGCCGACGAAGC
TGGTGCGCTGCGTGAGCCAGCTGGGCGCCGACCGCCGCTGCGCCCACGGCGGGATGGACA
GCGACGACGAGGCGAACAGGCTGCGGGTCGGGTGGTACGAGCGGTCCGGGAGCACGAGGG
TGCGCTGCTGACCGCTGGAGGCTGCCTCCGCCGCCGACGGCATGGAGTGGAACGCCGTGT
ACGCGGCCTGCACGAAGTCGCCGTAGCGGAGGAGCTCGCGGCGCAGGTTCTGGTCGAGCG
GGTCGAGGAGGCCCTCCCACCTGCCTTCGCCGTGGTACCTCCGCCACTCGCCCGCGATGG
AGCCCTTGGGCGACAGCCGCGGGGAGAGCGTGAGGAGGCGCTGCATGTACGCCAGGCTGC
TCGGGGACATCTCGTCCACGGCTGCCTTCCGCGTGAAGGGCAGAAACGTGGACAGGTTCA
GCGCGTTGAGGAGCCCGCCGTGGCCGCTGCGGTCGTCGGGGGTGGCCTCCCCGTCGCCTG
GTACCTCATCGGCTGGCAGTTTCCTGGGCTGCGGCGGGAGCGGGAGCGGGAGCGGTGGCG
GCTTGACGAGGAGGCGGTCGAGGTTGGCGAGGTGCCTCCTTGTCGTGGAGACCGCGTTGG
GCTTGCCGTTGCTGATCGGCGACTGCGTGGCCCTCGAGTTGGGGTTGAGAGGGGACGGCT
GCCTGTGGCAGGGCGGCGCCGTCATCACCGCGGCGGACATGGACTCGTCGTCGTCGTGTG
AGAAACTACGAGAAAGATCTGGAGAGAGCACACACTAGTTGCCTGGTGTCTGGCTGTCTC
TGTGGGTACAGCATGCTAGTGGCGAAGTGCGCTGCCTTATAGGCACAGGCGCACAGCACA
GCAAGGGAGAGGCCGAGAGGAGCAGCTCACCATCAAGGGCATCAACATGTGGATCATGTG
CCCATGACCATGAGCGTAATCGTCCCCGGCTCCTTTTGAAAATTTTGTGTCGTCCCCGGC
TCCTTTTCAAAAGCTCGCTAAAGAAGTTTTAATTTTTAAAGCAAAGCCAATTGAGATCG
>Z27kG1_16241
GCCGCAGCTTGCCGCCCCGGAGCGCGGCGTCGTACAGGAGCTTGAGGTGGTCCAGGTCCC
GGAGGCAGTCCGGGAGCGCCCCGACCGACTCCAGCAGGTCGGCGCGCGCTCGCAGCGCCG
GGATGGAGGCCGGGTCCAGCGCCAGCGCGCGGTTGCAGTCCGCGATGGCGTCCGCGGGGC
GCCCCGCCGACCGGAACGCGGCGGCGCGGCCCACCAGGCAGGCCGTGGCGAAGGGGTGCG
GCAGCACGCTGCGGCGCGTGTCCAGCACCTTGTTGAAATGCCGCACTGCCTCGCCGGGGA
GCCCGGCGTCCAGCGCCGCCACCGCCGCCGCGCGCCGCCGGAGGAGGAGCTTCACGTGCG
CGAGCAGCTGCGACACGGACTCCGCCTCGGACGCTGCGGCGCTGTTGGCCGTCAGCGGGT
TCGACGGCGAGAAGCTGTCCTCCGACCAGCACACGCTCTCGCGCCGGAACGCCGCGGTGG
CGAGGCGGCGGGCGGTTTGGAGGAGCACCACCGCGTCTTCCATCAGGCCGAGGTGGAAGC
AGGCTCTGCCCAGGACCAGGTACCTCCACTGCGCCTCGGTGCTCGAGCTCCTGCAGAAGC
TGGCGACGAGGCGGCGCTTGAGGTCGGACACGTGGAGGCAGCAGAGGAAGCGGGCGGCGC
CGGCGCAGGCGTCGGAACGGTCGCGGTCCCCGGAGGCAGACGAGCAGGACGAGGATGACG
AGGCGCAGGTGGCGTCATCGTCGCCCGAGCACGACCTGGCGTAACTGGGGATGTAGTCGC
GGAGCATGTCGGCGACGTCGCGGTAGCGCCTGAGCGCGAGGAGCGCGCGCGCCCGGAGCT
CCAGCGCCGCCTCGGCCCGCGGCGACATCTCCAGGGCGGCCGTGACCAGGCCGAGCGCCG
CCGCCGCCGCCGCCGCGTCGTCGGTGTCCTGC
>Z27kG1_12447
GCCCGACGAGCTCTTGCTTGTACGGTAGGTACGAACGCCTCCGGCTGCCGCCGCCGCCGC
CGCCGCCTCTACCGTAATATCTCATCTGATGCGCCACGCTGCCTGCCTCGCCGTCGCCGC
CTCCTTCATCCACTTCCTTGTTACTCCTACTAGGACGAGGCGGATCCGGAACGGCGGTGA
GGAACACGAACTTCTCCTTGCCGTCGCTGTGGCTGCGGCCGACGAGGCGGTCGCTGATGC
GGCGCCAGCGGAGGACGGAGCCCGTGGAGCCGCTCTTCCGGCACCGGCGCGGGGACGCGG
GCGCCGGCGACTGCCCGCCGGGCGCCCACAGGCAGTAGCTCTCCGCCGGCACGCCCTGCA
GGTCCTCGTCCCCGGCGCCGCCGCCGCCGCCGGAGGCGTCGTCCTCGTCCTCGTCCTGCC
ACGCCTGCGCACTCGACGATCGCCCGTCCGGCTCCCGCGCGCGGAACTCCCGCTCCTCCA
GCAGGAGCCGGCCCAGCGGCACCCGCAAGGTGGCCGTCTCCGGCTCCTCCTCCTCCTCCT
CCCGCAGCGGGGACGGGGGCCGGCCGAAGATCGGGTACACGGGCACGATGCACGCGCCGG
CGGCGACCGGAGGAACGGGGAAGCTGAACTCGTCGCCGTCCTCGTCCTCGGCCTCCACGG
CTGGAGACAGGGGCTCCGGAAGGGGAGTGGTGGCGCCAACAGAGAAGGAGGCCGGTCCGG
CCGTGTCACGCTCACGGTGTGGGATGAGCCGAACCAAGGCGTGAGGCGCGACGGATACGG
CACGGGGAGCTTCCGTGACGCTGGCCGGTGGGCCGCGTCACGAAACCGGGACCACGACTC
AGTGGGAAACAGCGAGGGTAGTTGGGGAGCGGTGGGCTGAGCCGCCCAGCCCGCGGAGGT
GCTGTCTCGTTTGGGGCGCACCGGTGAGGTGAGCCGTTCCGAGGGTGTGGCGCGCCGTGC
TGGGGCAGTGGGGCTGGTGAGCCGTTCCGAGGCCAGGCCAAGCCAAGCCAGAAGAATGAG
GCGGGTAGCGGCGGTGGCGGTTCTAGAAGTCCGAGAACGCGAACGGGATGGGGTCAGCAC
GCGAGACGGACGGGTTCGCCTTTCGCGGAAGAGAACAGAAGCGAACCGCGATCAGCTTCG
AGGGTCCGCCTGTTCTTCTGGTGGTTCATAGAACGCGGACGTGGCTTACCGCTTACCGAA
CCGCGGCGGAGGAACAGGGCTCGTTGGATTGGATCGCCAGCACTGCGCACCGCACACCGG
ACACGGGCAGGCTACGGATTTGGTGGGCTTTGGTCGCTAGGAAACTCAAGACACACGAAT
AATACC
>Z27kG1_21839
CAGAGGTGGCTTGCATTGCACGCACGACTGCCTGCGCCTCAGGAGACGTCCTCCGATCCC
CCTCCTACAATTAGCGGAGCGAGCATATGGCCGCGCCGGCGATCTCAGGCGTAGCCGTTG
CGGCTGAGGTGGAGGAGGCCGGAGCTGCCGCACTTGGGGCACACGTCGGCGCGCTTGGGC
ACCATGAAGTACATGAAGCAGGCGCGGCAGCCGGCCGCCACGAGGACGTGGCCGGCGCCG
AGGCGGGCGCCGCCGTTGTCGCCGGAGCCGGACTCGTCGGTGGGCGAGAAGGACGAGAGC
GTCGACGAGACCGCCGACCCCCGGCTGCTGCCCGTGCTGCTGGAGCTGCTGCTGCTGGTG
GTGGTGCTGCTGCTGCTCTCGGCCTCGTCCTCGTCGTCCGCCTCGCCGTCCTCCTGCTCG
TCGTCGTTGTCGTACCCGCTGTCGTTGCTGACGCCCCGCCACGCGCCGGTCACGACGTCC
GCCGCGCCCACGGACGACGACACGGAGGTGTACCCCGACGACGGCGTGGACGCGCGCCGG
GTGCGCCGAGACGTGGAGGAGCGCGGTGTCGGGGAGGAGACGAAGGCCGACGCCGTGCGC
GGGTCCACCGTCGTCCGGGTGCCGTTCTCCCAGTTGATGTAGTACACTTGCCCCGTCTGC
ACGAAAATTAGCTCAGAGAGAAAAAAAAAACGCAAGACACCAGCTATTAATTAGGTTACT
GCGTTAAACAAACAGCTAGCTGTTGGACAACGCTATAGAATCTATTTGCACGTAGACCGT
TCCTAATCATCTTTGTTGCGTTCTGTTTGTCTGTTTATACAGTGCATACACTCACACGAA
CTAGTGGCATTAGAGGTGGGGGTGGGGGTGTGCAGGCACTATGCAGGTATCGGGGAACAG
GTTGCAGGAAGGCAGCTGGGGCAGGGCTGGAAAGAAGGAAACTCCACTCCACCATGACCG
CACACGCCTTCCGCTTCACCAACAGCATCTCTGCTGTCTGAGATGGATCGGAATCATGGA
AAGGAGCTTTCCAGCAAAAAGCCTTGCCCGATGGCAAAACTTTTCGCCTATGATGATGTG
TTTGCGTTTCAAAAGAAATTTTAAAAAAAGATGCTCTTTTTGCTTGGGTTCTGTGTGAAT
TTCTTGCTGGGGTGGAATCAGATGCAAAACAATGCAACTTGGTTCCAGGAGGAGGAAAGT
AAACGCGGAGGGGGGAACAGCTTGAGTTGCGTATCACAGGCCTTTTCAGTTAATAATGAT
GTGCTTCCTTGCTGCAGGATAAGTTGGTGCGTGTCAGATGGAAAAACTCAAAGATCTCTC
TGCATCTGCAGTGGGGAACACGCGCTTGAGCAGAGCAGTTGATTAGGCTGGGTGATTATG
GCCCAGGACCAACCAGCAACAGGGTGCAGAACCGCTCGCTGTGGTCCAGAAGAAATCCGC
GGCGAAATCTCGAGTTCCAGATACAAACAGATTAGTAAAAAGGGACGGATCCGCAGGGAT
GTGTCAGGATTGAGAACACGGACAGATCTGGACTCGCCTTAATCACTTCCCTGCCGTATG
AAATTGGGAGAACGCTAGTAGTATAACAGAACAAGGAGATGGAAAAAGAAATAGTCTTCT
GAGCTCGATCGAACCGAGATGAAAGATAGGTTGGTTGTTGTTCTTCGTCTCTCTCTCTCT
CTCTCTCTCTCTCTCTCTCTCTCTCTCTCTCTCAGAGATTCAGGGAGGTCCTC
>Z27kG1_14972
CCGCGACTCGTCGGCTTCTCATCACAGCAAAATATCTCACTACCACGGAACGAAGCTAGT
CTCGCATACCGTGTGGCTCCACCACCAGTGGGCACGCGGGCCCCCACACGTCCACGTCAT
CCAATGACAATTGCGATGGCAGCAGCCTCGCTTCCCTGCCGCCGGTTGCCCCCGGCGGCG
GGAGCAGAGGCGGCGGCCTTTGCGCCGTCGAGCACGGAGCCCCGGCACGTGGGGCAGGAG
TCGTGCGACAGGAGCCAGGTGTCGACGCAGCGGACGTGGAAGCCGTGGGCGCAGCGCGGC
AGCACGCGCACCTTCTCGCCGTCCGCGAACTCGCCGAGGCAGATGGCGCAGACGTCGGCG
GCGACAGCCGCCGCCCCGTCGGCGCCGCACGCGCCGTACACCTCGACGGGGATGCTCCGG
AGCGCGCGCTTCTTTAGCCCGCCGGCGCCGCCGTCCTCCCCGGCCGGCGCGCGGCGTGCC
CAGCGGATGAGGCAGCGCGCGAGCGAGTTGAGGCCCATCGCGAAGAGGAGCGCGAACAGC
AGCGCGGCGAGGATGATGACCATGTTGGTGTCGAAGCTGCCGTCGCTGCCACCGGAGCTG
CTTCTCAGCGCGCGCTGCCCCTCGCCCTCGGCGGCGCTCCCCGGCGCCGGCGACCCCATA
TACCAGCTCATCGACCTGGCGTGCACGCCCATGGGCACGACGATACCCCGGCACACCGCT
CCCCCCTCCTCCTTCCCTTCTTCCTATTAACCAGTGACCGCGGTGCAATTACGCGCCGGC
GGCACAGGTGATGCTGGATGGCAAAAAGGGAAGAGGACGCTGCAGCTGCGGCCACTGCGA
AACAGAGTCCAGAGAGCGCTTTAGCACTCACGCCGCATCTAAATTGGTTTGGAAAAGTTT
GAGGCTTGTGATGAGTGTGATTCGGGCTATTGATGGACGATCTGGCGCAGGAGCCGTATC
GGGTCGATTTCTGGTAGGGTCATCACTCATCAGCCGTGAAGTGGAAAGCTCCCCTCCCCC
TGCGCAAGCGTCCGGAGATGGAGATTTTATAGCGGGGAGGCAAGATCTCGGGGAGCTCAG
ACTCAGGCGCAGCGCCGCTCGGCGGCGGTTGGAGCGGAGGGTCGGTTCCGGGTCACTTTA
TGGTGGGCCTTGCAAAAGTTCGCGCCTCACATGATAAATATCTGTGCCCGTCTCGTAGGC
TTGTTGCGC
>Z27kG1_12501
GCTTGTTTATATTAGATAGTAGTGTTATTACAGACAGACAGAGAGAGAGAGAGATGAGGG
TAACAACTATAGATGGATCGACTCTATTGTAACATGATGAGGTCAGACATCCCAACCCGG
TCGCCGCCGCAGGATGATGGGGTACCCTTTGAGGGTGCGGGTGGTGGGGAAGAAGACGAC
CCTGTCCTCCTCAGCCTCTTCCCAGCTGAAGCGCGTCACCAGACGGTGGAGGAAAACGGA
GACCACCACGCGGGCAAGCTCGTGGCCCGGGCACAGGCGAGGCCCCCCGCCGAAGGGAGT
GAACACGCTGCCCCCCTGCTGCGCGTCCTGGCCTACTACTCGTACTCCCTCCTTCTTGCT
CTGCTGCCATCTCCAGGGGTCGAAGGCGCGAGCGTTCTCGTAGTGCTCGGGGCTCAGGTG
CACGGCTCGGAACGACGCGAAGATTCTGCAGCCCTTTGGGATAACGTAATCTGACGAACA
CGAACGAGACGGGGTATGCTGTTATAGACGAACGGACGGACGGACGAACCAATGTCCCAG
CTGGTACCAAAGCTTGAAGACGACGATAGAAACACCTTTGAAATGGATGTCGGCGTTCGC
CCGCCTGAACACCCCGCTGATCAAGTTAGCCACGCGCAGCGTCTCACTGATCACCTGCAA
ATAATAAAAAAAAAAGAACGGGCGTGCTAGCTCAGATGTTTGTTCTTTTCGAATTCAGGA
GGGAGATCGCGAGATGACGCCGGTAGAGCAGGGAGGGGATCCGAAGAAATTTGACAGGGA
GTTAGTTAGTTACGCATTGTGTAAACGGCATCGACTTGTAATCGCTCCATTGCAGAGGCT
GCTCGTCCTTGCCTTTCCTGTGTCTGATGCTGTCGTGCTCTTCCTGC
>Z27kG1_17789
CCGGCACACGTGATGGCGCGGATGTTCTCGCAGCTCGACTGCGTTGACCTCGGAAGCTGT
TCCCTCGTCTGCAAGGTACCCTCAGTGCAGATTAGCCTGCAGGAGGCCATCTCTTATCTG
CGCCGAGACATCCTTGACAGCTCCAGGACCGTGGGGGATGAACACCGAAGAGGACTTGGA
GGAGGCCCCAATCTCCCTCATGGTGTCAAAGTACTGGGTGACCAGGACCATGTCCATGAT
GTCCTTGGCAGTGTGCCTGGAACGTTCTCTGAGAAGGCGAGCACACTGTCCCTCAGCCCA
TCCACAATGGCCTGGCGCTGCCTTGCAATACCCACGCCAGCCAGGTACTTGGATTCCGCC
TCTCCCTCGGCTTTCTTGATCTGGAGTATCTTCTCAGCCTCAGCTTTCTCACTGGCTGCC
ACCCTCATCCTAGCAGCTGTGCCATGCAGCCAAAAGGGTAGCATGTAAGATTAGTCAATG
TAATTAGTAGATGCTGATGGCTTAGCAAATGGCCAAATTCTGTATTGCCAATTTAATCTG
ATGCGGTGCTTATAATATGATGAAAATTGAAGAGT
>Z27kG1_05856
TTTTCGAAGTCATCTTTCCCATCATCGCCATTTTGCATTCCTTTAAAGGATCTATTCCAT
GTAATTATTTTCATGACCCTTGCAGAATGATCAATATGCCCTCGGTTGTCGGCGAAATTG
GAGTGGTAATGCATCCTGTTGGCCTCCAGCGCCTTAGATACCTCACCGGCGCTCTCTGAC
GCCTTCAAGAACCTCTCGTCGATTTCTGCAAGCACACGGAGGAGGTCCACACGCGGCATC
TCGGCGGTGACTAACTTCCCCGCCTTACCACCGGTGACCAGCGTGACCAGTGGCGCCGAC
TCTGTGTGTTGATGGTGCGCCGCTTTAAGCTTCTCCTTCCCCTTCTTTTTGGACGAGCGC
TTGGGCGGCTTCGGGGGCAGAGATGCAGGCGGAATGGGCATCTCCGGCGTCCGCGGCTCC
TCCTCAAACTCCTCAGATAGCGGCACGGCCGCCAGCGGAGGGGAATGAGGCGGGCGCGGT
GGCAAAGGCGGGACGTACTTCTCTTCCGGCCCCGCCATGATCTCCTCGTCATCAGGGGCG
ATGGAGGCCATTCCCTCGTCCATGGAGAAGAAATAGTCCCACGTGGCAACTCCTGCCTTC
ATCTCCGACGAGGGCGGGGGAGGCGGCGGCGGCGGAGGCTGAGGAGTCACCGGCGTATCC
GGCGGCGGCGGCGACAAGGGCGGGGGCAGTGGCGGGCGGTGGCGCAACCGCTGCCGACGG
TCGTCGAGATGGCCGTCGTCCTCCTCTTCCTCCTCCCTCTCTGCCTCGTCCTCGTCCTCC
TCCCTAATGGAGTCGCTGCGGAGCATGGCGGGATTTCTGTTGCCGGACGACGGCGGCAGT
GGCATGCTAATGGAGCGGTGGATCTTCGCCGGCGATGGCGAGAAATCCGGCAGAGGCGGC
GGCGGCGGTAGCAGCGAGTCGAGCGGTGGCGGCGGCGGCATTATCGCGTCGGACCCCGAA
GCCGAGGCACCCGTCGCTGCTGCGCCGATCCCTCCCTGCGCCGCAACGGGCGCCGCCTTA
TCCGCCGACGCCTCCGGCGGCGGCGGCGGGGGCAAGCCCTCACCGTGCGCGAACTCCGAG
AGCGCGGAGCCGGTGTCCCTGAGCGAGCAGGCGTACGCCGAGTGC
>Z27kG1_21257
CACCTGCATCCACCGACCACCAAGCACACTCTCACTACAGACCGGAGGGGATTGCCATGT
GCAGTTCTACTCTACCGTCCGTACCCCTGCATCGAGCCGGTGTGCGTCCACCAGTGGCCG
GAGTTGAAGGAGAGCACGTCGGCGTCGCGCCACGACTCGGCGTTCTCGGAGATGTCGTCC
AGCATCAGCACCCGCTTCCCCTGGACCACGTCGATGTCCACCAGGAACTTGTAGGTGTAC
AAAGGGTCCGCGGAGACGAGCTGCGCCGGCGACTGCGGCGCGGCGGCGTGCAGCAGGCAG
ACGAGCGACTCCCACTGGTTGCGCCCCAGCGAGTCGCCCACGAACATCACCGTCTTCCCC
TTCATCCGCGTCAGGAAGTCCGCGCCATCGAACCTGCAGGTGCACGCAGACACAGTACAA
GCTAAGTAATCAGGGCGGCGCTCACTGCCACTGGTTGCCGTGGGTTCATGAGGCATGGCT
GGCGCTCACGGCCACGTACGTACCTCGGTAGCTCGCAGCCGGCCGGCTTCCAGAGGTACC
GGAGGTAGTCGGAGTCCGGGCGGCCGTAGAGCTGGCAGTTGAACTCCGCGTCGATGAGCG
GGCAGTTGTACCCGGTGTACGCCGCCGAGGCCGAGCTACCGCCGTCGAGGACCCAGCTGC
CGCTGAAGACGTCGCAGCCGCCGGCGGCCAGCCCGGGCGTGGCATCGTGCCTGTGGCGCC
GCGCCAGGCCGACGGAGAGCGCAGAGGCTGCCGGGAGAGAGAAGGCGTGGAGCAGGATGA
GGACGGAGGAGGACAACGCGACGACGCCGAGGACGGCACTCTTCCTGCGGGACGGCAGCA
TCGTGGCAAACAAAAGAGAAGAGAACGGAAGCAAAGCCGTCTTTCTGATGGCCCCTTTAT
GCTGCTGCTCGGTTCATCGTGTAACCACGAGTCCAGAATCCAGATAGCCGCGAGTAATCT
ATCTAGCTGCGCTAATTCTCAGGAGTTCGATTGAAGAGGAGGTGTGCATGTGAGGGTAAG
AATTGCCGCTAGACCCCGACTGGAGTTCACGTGAGCGTGTTCGAGATCTCGTAAGTAGTT
TGCACCCGTATGGAATCCGTGGATTCGTTGCCTTGCCCGGTTTGCCCTTCGGCGTACGTC
GGTGTAGGAACATCCAAAGATTCGCAGCCATGGAATTCGTGCTTTCTTGGAAATGGAACA
TACTTTGCATATCTCGTTTTCAAAGGGCCAACTAGATAGATGGCCATATGTTATTACGGT
TTCCATTTATATCTGAGTATATAGAGTATATACCACGAAAACACATGTGTTTTGTTGGTT
TATTCTTATCCCATGTTCAGTT
>Z27kG1_16970
CGCCTGATGACCCGGATGAGGTCGTCGGCGGCCTCACCGCACGGCTCCATGGCGAAGAAC
CCATGCCCCTGCCCCGCGAACACGACGAGCTCGACGGCCTTCCCGGCCGCCTTGAGCCTG
GCGACGTAGTCGACCACGCGGTCGTGCAGCGGGTCCTGGTCGGGGTCCACGACGAGCAGC
GGCGGGAAGGCCGCGCCGAGGTCGCGGAGCGGGACGCTCCCCGGCGCGAACGGGTTCGCG
AACGGGTGGTCCTTGGTCGCGCCCGCCGGCAGCGCCAGGCGCCACATCTGGTCGAACAGC
GCCGTGCCCATGGGCTGGTCGGCCGGGAACGCCGCCTCGGACGGCGTCGGCTCCTCGCCG
CCGAAGTATGGCCAGAGCATGACGCACCCGGCGAGTCGGAGCGGGGCGAGGGAGAGCCCT
CCACCGGAGCTAGCGTGACGCACGGCGACGTGGTGCGAGATGTTGCCGCCGGCCGAGTCG
CCGGCGACGAACACGCGGGCGAAGTCGGCCGACTCGGCGAGCCACGGGTCCGACTCCGCG
CCCGCGGCGGAGGGCGGCGCGGCCTGGGCGCGCAGCCAGGCGAAGGCGGACTCGGCATCG
TCCAGCGCCGCGGGGAGGCGGTGCTCCGGCGCCAGGCGGTAGTCCGCGGACAGCACGAGC
GCCGGGAGCTCGGCGGCGAGCCGGAGCGCGCCGGCATGGAAGCTGGCCACCTCGAAGCTG
AGCAGGCAGAAGCCACCGCCGTGGAAGTACACCAGCACCGGCAGCTTCGTCTCCCCGGCT
GCGGCGCCAGTGGGCCGGTACATGCGGAGCCGGAGGCCGCGCGTGTCCTCGTACACCACG
TCCTTCCACTGCACGGGCAGGTCCGTGTCCGACGGCACGCGGCCGATGGGACGGAGCATG
GAGTAGTCCGTGGACCGCCTCACTGTGCCGTCGCTCAGCAGCTGCACGAAGCCGAGGCAG
TCCTCCACGACGTGCGGCTCCGCTGCCGTGCCTGCAGCCGGCGACGACATGGCCGGACAG
CCGGTTGGCTCCTCAACACGTGAGACAAGCGTGCAAAGTGTGTGTGACCGTGCGAGGCTG
CTTGAACCTACAAACAATTCGGTGTCTTTTTATAAATTTAATTAAGTTTATAGT
>Z27kG1_05127
CAATCCCGGTTTCCCTTCCCTCGACTTGGACAACGACCGGCTGCCGCTGCTGGCAGAGGC
TGGCCGCGCATCCGTCAGCTCCTTCACGACGGCAGTCATGGAGGGCCTTTGGCTCACCTC
CCTGGCCGCGCACCGGAGCGCCACCGACAGGACCTTACGCACCTCCTCCATCTCCACCGT
GCCGAAGACTTCCTCCATGAGGGCCGGGTCACAGACGGCCTCGATTTTGTCGGTGCCGTC
CAGCACGGACGACACCCAGCCGACTATGTCCGCGCTGTCGGGGAACAAAGGATCCACCGC
CGTCCTCCTGGTCAACAGCTCCAGTAGCACCACACCGTAGCTGTACACGTCAGACTCCAT
GCTGCTCTTGGTGGAAAACGCCAATTCTGCAAGACAGCGCATGCAATGGCGGCAGTCATC
ATGAAGATATGCTAACCCATGGGCGGTGCCAAGAGCTATGTCATACCTCACACACCAGTC
CAAAGCTGGTGCTGGCTGAATTACATGCAGAATATCATGGAGGCTGCCCTTTTCCATAAA
ATCATACAAAATCGCAAGCTTCTTTATAGCATAAACATCCCCTGACCTCAGTGTTGCCTT
GTAAACAGTTCCGTGAGCACCTGTACCGATGATATACTTGTCATCGAAATTTTCAGTGGC
CTCTGTAACCTCATTTAATTTAGATGAGGAACCTTCAAACATGTTACTGACTTTATTTTT
CTTCCAATCTCGAGATTTCAGAAGGATGCAACACAGTACAAGTACAAGAACTCCTCCCAC
AAATAATGAACCGAGAACTATGAGAACAATTTTCAATTGGCCATGTACTCCTCTTTTCTT
CGACCCACCACAAGGTTTCAAAACATTAGCTCCCATGCAAGAAGAGCCACTGGTGCTGCA
GGAGATACAGAGGCCTGGGTTTCCATCAAAAGAATATGGTGTGGAACTCAGAAACTTCAG
AAGATTATCTGGGACTGGTCCACTAAATTGGTTGTAAGAAACATTCAAGGCCTGCAAAAA
GCCTAGACTTCTCAATGTAGCAAGGCCTCCTGTGAGATTATTAAATGAAAAATCTAAGTT
TTGCAACTCCACCAAATTACCCAATTGTGTTGGAATGTCACCCATTAGGCCATTGCTACT
AAGGTTCAAGGCTGTGCCCAGTTTCACCAGCTGTCCTAATGACGAAGGGATACTACCCCC
AAGAATATTTCCACCAAGTTGCAGCTCAATAAGCATTTCCAATTGTGAGAGAGAATCAGG
CAAGCCTCCGCTGAATCTATTCTCTTGCAATCGTAGCTGTGTCAGAAACTTCAAGTTGCT
TACGGTGCGGAGGGCCGAACCATTCAATGAGTTAAAACTCAAATCAAGTGAGTACAACTT
GGAGCAACTGGAAATTTGCACAGGGATCGAACCATGCAATATGTTGTGTGAGAGGTCAAG
TCTTTTCAGATTCACTAAGTTTCCAATTTCAGGTGGTATTGCTCCAAAAAGCTTGTTCTC
TGACCAGTTTATCTCAGTAATGTTTACACATCTGCTGAAGCTTGCTGGAATGTTACCACT
CAAGGAATTGTGGCTTAGGTCCATATAACTTAGATTTGCACAGTTTACAAATTGTGGAAT
AGACCCGTTAAGGTTATTGTTTTGTAAAATGACTCGCTTCAAACTTGGGCAGTCCACAAC
ACTGGATGGGATGCTACCGTTGAGATGATTAAACCCTAAGTCCAAAATTCTCAAAAAAAA
AAAAAAAAAAAAC
>Z27kG1_20273
GTCAGAAGGATCGCACAGCATCAAGAAACAACAGAGGCAGCAAAAGCGAAAGAAGAAAGA
GCCAAGATCGAGGGCAGCATCAAGATTGCATATCTGTGTGTATACCACATACCTCCTTGG
TCATCTCCTGGATGTCGACGCGGCGTCCGGCCCAGCCGTGGAGGTGGGCGCGCATGAAGG
CGTCGATCTTGGGGAGGAGCGCGGCGCGGATCATGTGTGGCCGCGTGAGCGCGAGCATGG
CGCCCCGCATGGCGCGGTGGAGCGGGCCGTGCACGGCGGCGATGTTGTTGGGCCCCAGGA
TGTCGAGCATGGACTGCGGGTAGCCCGGGACGAAGCCGGCGCCCTCGCTGGCCAGCGCCC
GCCGGTTCAGCTCCGGCTCCATGCACACCACCGTGGGGCAGCCCAGGATGTGCGTCCGGA
ACAGGCTCCCGTACCTGCCATGCCCACCACCAGGTTCCTGCTTCAGTCCCCCTATGTGCT
TGCTTTGCTGTTACTGTTAGCAAATGGTTTTTCTTTTTACCATGTCTAGCTAGCTTGTTT
TGTTGTTGTTATTATTATTATTATTATTATTATGCTTATTATTATTCTGCAATAGAAAGT
CGGTGTTGTTTTCCCTCTCCCTCTCTCTCTCTCCTGTCTGCCAGCAGTGGCATCATGATA
AGGTGGTGGTGCTTTTGGTTTAGGATGCTGATGATGGCACGGTACTATGATAATCAGCCA
GCAGAGGGCTGGAACAGGAACAGTGCTGTGCTGCGAGCCTTTGGGGAACACGACACTGAT
GCTCCGCCTCTGCCTCTGCTCCTCCTCCGGATCGCCACTTTTCTTTCTTTCTTTCTGCTA
CTACTACACTTCCTTTCTAACAAATGATTGATGCGGGCGGGGAGTGACAGACAGACACAC
ACATACTGCAGACGGCAAGGCGAAGGCAAAGCAAGCAGGGCTCGCGCTCGCGGGCGCGCT
ACTCTGCTCGACTAGTGCTCTGCTCTTGCCTCTTGGAAAGACGAGAAGGGAGAAGAGGCA
GAGCATGGGACGGGTGAGAGAGCGAGCGGAATGCAGCGCAGACGGGGCGGGCGGGGCACG
GTACCTGAGCCTCCTCTGCTTCATGAAGCTAGGCCCCTGCTTGAGGAACTCGGTGGTCTC
GCCGAAGAGCGGCCACCCCATTGTGCCCGGCGGCAGGCCCCGGCGGCGGCTGTACCGCAG
CTCGTTCCACCGCAGCAGCAGGCTGCTCGCCAGCACCACGCCGAGCACGGCCAGCAGGAG
CAACAGCAGCGCCATCTCTTGTGTCTCTCTTTCTCTCTCGTGCGTGTGCTGCTTCCAACA
GGACGAGCGAGGAGAGGGGAAGAGTGGTGGTGGTGGTGCTCCAACTCCCCAACTCCGAGC
ACCGCAGAGCAAGGAGGAGGGGTGTGCTTTGGTTGCTGTTGTACTGGGTGCCGAGCATCC
CTTTATATAGGCCACAGGCACACACACACCAGGTCACCTTGGCGAGACCAAGAGCTTTTT
TTTCTCAGTTTATTATTTGTCACTCGGTGCCTTTCCATTTTTCTTTTTCTTCAATTTTCT
CAAACTCTAATACAGAGGAGGAGCTAGGGTCCACATTCCAAGGCGGAGCGGATTGAGGCT
TGACCGTGGGGTCACGACAAGCGTCAAAGCTCCTTGTGTGTGCCGTGCGTGTGCGTGTGT
GAAATGTGAGAATCATGGTGCTTGCT
>Z27kG1_07125
GAACATCTCACCATCTCCTTCCTTCGGCCTCCGCCGTCAATCTATCTGTTCAATCGCATC
GTATGTTTTCAGCTATTACAAATCTAGCATTCACCTCACCTCCAATCGATGGCGAGTCGG
TGACGCATGTTTCTATGTCCACACGCGAGCGACGCAGCCGGAGAGGAAGGCGCCGAGCCG
GCGCGCCGAGCCGGCGACGGACGCGGCGCAGAGGCGCGCTGGGTCCCCGGCGCTGCAGCA
TTCCGGACACGGGCGCAGCAGGATGCGGCACCGCCGGCGGTGCAGCAGCCACGTCCACAA
TCTGCTGAGGCACCCACGGTCCCGCGGCGGGACGACGATCGCCGACTGGAGGTACGCCGA
CGCGGCGTGCTTCAGCAGTTGGTTGCGGATGTTGATGTTGGACGCGTCGAAGTCGATCGT
GGGGCCGGCCGTGTCCCAGAAACTGCCGCCGCCGCTCCCGGGACCGGCACCGGCCTCGGC
GAGCATATCCCGGAGGCTCGTGTACTCGACACCGCCGTTGCTCCCGCTGCTGCTCCAGCT
CGACGGCCTGGACGGCGGCAGAGACGGCTCTAGCGGCTGGGTCTCATCAGCGTTCATGGT
CAACAGCAACTCTTGTATCGGATTTTGTTTAATACAGAACAATCAAAGCCTAGTTTTGAC
GTGGAAAGGATAAGGACGAAACAGATAGCACGATTAAGCAATGTGCTTATTTTCTGAAGG
TTCTGCCTGAATGTAGGGAGTCTGGTTGACCTTGTGCCCAAGTGAGGAACAAATGCCACC
TGGAAATGGAATGGGTTCTCTGCATTTAGCAAAAAAAAAAAAAAAAAAAAAAAAAAAAAG
>Z27kG1_11857
CCCATGCATGCCATGAGCAAACCACGCCTTGGCAGCGAGTCGCCGACGATGACGAAGAAG
GCGTCGCGGTCGGGAGGCACGGGCACCCAGCGCCCGTCGTCGCCGTGGAGCGCCAGCTGC
AGGCCGGGCGTGCCGTTGGAGCGCAGCACGGACACCAGCTGCGGGTCCGTGTGCTCGCCG
AAGCCGGTGACGCCGCACGAGTCCGGCAGGCGCTGCAGCAGCGGGCACGCAGGGTAGTGG
TTGATCCGGAACACCTGGTCGCTCGCCGCGTCCGCCACCATGCCGCTCAGCGCGTCCCTC
GGCGCCACGCCGAGCCCCTCCGCCACCGCCTCCAGCACCGACGTCGCCAGGCCCCTCACG
GAGGCCACGTACTGGTTCACCGCGTCCCTGCACGCCGGACCGGACCTACCCATCGTTAGA
AACGCACGCGCGTGGGGCGCAATAATGGCTTCGCTGACACTGCATGCATGCTTTGATTGA
TTGGTTGCCGTACCGCAGCGAGGATGACGGGACAGGGGAGGCCTTGGACACCGAGGCGTT
GCCGTCGAGGGCGAGGAGGAGGTACTCGAGCCACCCCATGTCGCCATTGCGCCCGATGCG
CCTGTTCCCGTACCCGAGCGGGCTGGCGGGGCCGCACCCGCACGCGTCCTTGGCCGCCTG
CGGCGACGCGAAGAACCTGACGGCCTCGGCCTCCAGCCGGTCCACGACGCCCGCTGGCAC
GCCGTGGTTGACGACCTTGAAGAAGCCGAAGCGCTCGCACGCGTCCACCACGGCCAGGGC
GGCGCCGGGGCTGGAGAGGTCGACGGCCGGCACGCCGGGGAAGGAGGAGGCGTCCCCGGG
CTGCGGGGATCGGAGCAGGGAGATTTGGTCGAGAGCCGGCGGCTTCGCGAGGACGACCAT
TATATATATATATTGCCAAGAAGAAGCAGAGCAATGTACGGCAACAAGCGGAACAGGTGG
AGGAGTGCCCGGAGCTCGTGTCACCGCTGGTGACTGGAGCTCGAGCTCGAGTGCATGTGG
TGGCGAACGAAGAAGGCTTCATGGCGCGTATTTATATAGGGGGAGGAGGACGGACGGGGC
GCCGGGGCCCCACGCGGCGATACGAAACGAGCGGGGAGGGAGCGAACAACGTTAGTTACG
AGCTGTTCATCGTCGTCCCCGTCCCACCTTTCTTTGTCTGTATTTCTGCATCGCGCGTGT
TTCTGAACTTTTTATCCCCCTCGGCCGGGCCTTTTG
>Z27kG1_02916
CAAGCAATCAATCAAGAAAATCTCGTCATCAGGCCTGGGCCTCCAGCTCCCGCTCGCTGA
TGAAGGTGCCGTGGAAGCCGTAGGGCACGCGGGAGGGGAGCTGCACCGTGGCCTCCAGCC
GCATGTCCACCGCGTTCACCACCAGGAGCTCCGACGTCCCCTTGCGCTCGTCGCGGACCA
GGGATAGGATGTACCCGTCGTCCTCGCCGCGCGGCGCCGCGCCCTCGGCGGGCACGAAGC
AGGGCTCCCCGCCGAATCGCCCGTCGCCGTAGTCGAACCGGACGACGTCGCCCGTGCCCA
GGTCCACTTTCGCGAACCCGGACACCTTGGGCCACGGCTCCGCCACGGCCAGCTGGCGCC
CGTCGTCGGCGTCGTTGAAGATGGAGTCGGCGGGGGTCATGCAGGACCCGACCACCACCA
CCTCCCCGGTGCCGGCATCCTCCCACGCGTTCCACAGGTGGAAGCAGAAGCAGTCCGGCA
CGTCCACCCACGCCATCTCCGACGCGTCGCGCGCGTACTTGGGCAGCACGCCGAACCGGG
ACGTCTTGCCCGCGTCCAGCACCACGGGGGACCCGCCCCGCAGCATCTCGCCCAGCTTGA
ACACCACCTGGTGGTCGGGCACCACCACGAACCGCTCCGTGATGGCGAAGTCGTGCACCA
TGGTGGGCTGCTCCAGCGGGATCTCCACGTCGCCCGACTTGCCGCCGTCGGGCCGCAGGT
AGAAGTACCTCAGGTAGGGCCGCTTGATCACGTCGTAGCTGAGCGCGAACAGCTCCCCGG
ACGCCGGGTCAAGCTTGGGGTGCGCGATCATGCTGCCGCACCCGGCGAGCTGCCCGCCGA
AGTCGTAGCGGCCGACGGTGCGGAGGTCGCCGTCGGCCGTCACGCGCACCTGGTACGGCA
GGTCGTCCTCGGACATGGCCAGGAGACGGCCGTTGAAGTAGACGAGGCCGGCGTTTGCGA
CCCCCGTGCCGCGGGACGGGTCGACGAGCCCGCACAGCCCGCGCGCGTAGAACAGCGCCA
GGCGCGCGATCCCGGAGTGCCCGTGCAGCTCGCCGATGGCCTTGGGGAACACGGCCCGCC
CCAGCGCGCGCTCCTGCCGGAGCCTGGCCGTCTCGGTGAACCGGCACGCGTACGACTCGG
CCGCGCCGTTGCGGATGCGCACCGCGTGCACCATCCCGTCGCCGTCGAACAGGTGGTGCC
CCGCCGACGGCTCGAAGCAGGGGTTGGCCCCGTTGCGCGCGTACACGCCCGAGATGAACG
GCGGGATGCGGCCCGACACCGGCAGCGACCGCACCGGCGCCTGCTCGCCGACCGGCGCGA
AGTTGCCGGCGATCTGCACGGCCGGGTCCGCCGACCGCGGCAGCGCGC
>Z27kG1_11267
AGAGGACAAAATGACGAGTGCAAAGAGCACAACTTACGTCCAAGCCGGTGATGGGGCTCT
CCGAGTGTCTCCACGCGACCTCACCGGCGTACCGCTCGAAGACGCAGATCATCTTCTCGC
GCACGTAGGGCCGTCCGTCGGCGGCCACGAACACGCCGTCCAGGTAGCGCGCGTGGCGCG
GGCAGTCGTTGAGCGGCACCAGCGGCATGGCCTGCAGGCCGAAGCCGTACTCGCCGGCGT
CCATGTACGTCTTGAAGTACCACGCCTCGGTGGGGTCCATGTACGGTACGAACAGCTCCG
ACGCCATGCCCTTGTACAGCACCTCCCGGTGCGCGCCCGTGCCGGGGTCCTGCACCCGTG
CGCGCGACACCACCATGCCGGCGCGCGCGTCCGCCTTGAGGTGGAACTCCCACCCGCCCC
ACCGCACCGTGTGGCCGTCCACCAGCTCCACCCGCGGCCCTGACGACGGCCCCGGTTCCA
TCGACGGCGCCCGCACCTTCTGGAACCCCGCTGTCTGCTGGTCGTCGCCTTCGTCTTGCA
TGTGGCGGGAGTACCGGTAGTCGGTGTTGGCGGCGGGCGGGATGGGGATGCCGGCGCCGC
GGTCGGAGATGCGGACCACCTCCCTCGTGTCCATGTCCACCAGCACGGTGAGGCCCTCGA
TGGGGCGCATGTAGAAGTTGGCGGTGCCCTCCGCGGAGAAGCACTGGATCTTGATCAGCC
GCCGGTTCTCCTCGCTGGGGCCGTACCACCCGAGCGAGATGGGCAGGCAGGCGACATCGG
ACAGGCGGACGCCGTGCCGCTGGATGGTCGCGTTGAACGCCGGGTCCCTGAAAGGCGTGT
AGCAGAGGAGCACCTGCTCGTCCATGGTCATGGTCGGGTACCCGGAAGCTGGGACAGGCA
GAGGAGTCACGGCGCCGCTGGCGAGGTCAATGGCCAGGACGAAGGCCTCACCGCGGAACC
GGACCACCGCCACCGCGCGCCGCGGGGGCAGCGGGTCGACGCCCTTCCGCCAGCTCAGGA
CGACGGGCTTGTCCGGCTCGTCGAGCGCGAGCGAGTGCACGAACATGGACGACGGCGACG
ATGCGAACGGCGGGTGCGCGCGGAGGAGCTCGCGCGCACGGTTTACCTCGCTGATCGTCA
GTGGGTCGAGCGGGTGCCGCGGCACGTCGTTCTCGTGCGACGGCGGCTTCTGCTTAATCC
GGTCGGCTTGCCGGCACCCCCACGGCGCGAACCGGGTGCAGCTGCTGCCCGCGGTGGCTT
CGTCATCGAAGAGTGAGGTGGTGGGTGTGTCGATTCCACGTGGGAGGCGGAAGGCGGAGC
GGACGACGAGGAGCACCAGGGCTGCGCCAAGAGCAAGCAAGATGAGCCGGAGCAGGGAGG
TGGAGCGATCCATCAGAGCAGCTCTCTTCTTTTTTTCTCGTTTCTTTTTTGGTCTTAAGA
GTGAGCTACCGAGTGAGAAGCGGGTCAGTATATGTACATATGGCGAGGTGTGTGGCTGCG
CTCTTTGGCAGTCGGTGGCACTTGGCAGGGAATATCCAATGTGGACGTGTACGGACTACG
GAGTCGTGTTTTTTTG
>Z27kG1_04765
CACCTACTACTACCATATACTTGCAGCACCGGATCCACCACCGCCTCCCTCCCTCAGAGG
TCCTTCACGACCTCAGGCTTCCTGCCCCGCCGCAGGACAACGTGCCGGCAGCCGGACCTG
AATTCCCGGAACCTCCTCCTCAGCGACCCTTTCTCGGCGCGCTTGGCACCCGGCTCGGAG
GCCGAGCCATGGTGGTAGTGCAGCAGCGGGGGCTGCGGCGGGCCGGTCCCGACGCCGTCC
ACGATCCTCTGGACCATGCCGTACACCTCGCTCATCTTGGGGCGGGACTTGGGCAGCCGG
ACCATGCACCGGTTCGCGACGCTCGCCAGCTTCGTCGCGGACTTGAGGTTGTAGTGCCCC
TCCAGCCGCGGGTCGATGATCACGGGGAACCGCTTCACGTCCGAGATGTATGGCTTCACC
CAGTCCAGAAGCTTCTGCTCGCTCTTTGGACGGTTCTGGTCGATGGGGCGGCGGCCTGTG
ATGAGCTCGTACAGGACGACTCCGTAGCTCCATATGTCGCTCTTCGCCGTGAGGTGTCCA
GTCTGCATGTATTCTGGAGCTGTGTAGCCTAGAGTTCCAACCACCTGTTCAAAATGAAAC
ATAACAAAAAGAGGGTCGTAGTTACATGGAATGGTAACTTCAGACTGCTCTAGGAACGAA
CTAGTGAGATGGCATGGAGAGGACATAGATGTAAAACTGTCTGTGGCAAATTCATATGGC
AGCTGGTAACTTAGCAAAAAAAAAGTACTTAAT
>Z27kG1_17997
GGCGTTGGCCGAAGCTCGTTTCTCTTCGGCTATGCGGCGCGTCATCTCTAGCTTTTCGGC
CATCTTTTCCATGGCCTCACTTCTCATTCTCTCAGCAAATTCCTGCCACAAAGTGTTTTT
CGACATTACTGCCACGTCCAAATTGTTAAATTCTAAATATCGTAGCATTCGGTATTGCTG
CATTCAAAACATGGTATGAAAGATTATTGCATTCGAAATTTGGTAAGAATTTCAGGCAGA
GAAAAGCCAGGTTCAGTTCATTTTCAAAAAGGAGAGCCAACCAAGTATGTACCTCTATTC
TTCTCATTTCATATTCAATTTTTGCTCTTTGACGACCCTCCCAAGCTTCAATCTTCACCT
CTTCTTTTTTGAATCTGAGGAAATACAATCTCCGTTACATGTTGAAATGAACAATACGAG
AATGATCATTTCTTTTATAAGGGGGTTCCCCATTTCTATTACTTTCATAATAGAAATACA
GCAGAGGTTAAAGTAGCATAGCAGGATTACAAATCAGACTTAAACGAGACATGCAGTTGA
ACATGTTGCGCAACCTACTGGACTAACAAACAGTGTTTCCAGCCAGGCACGCAGGCCTGA
TTCAGAAGGCCTGGACTAACAAACAGAAATGATCAAATATTTCGGAGAATAATAATACCT
TGCTGTATGTTTAGTATTTTCTGCCTCCTCATACGATGCAGCACGAGCAGCATATTCCTT
CCTGATGCGCTCCAAATCAGCGATGCTCGGTGCCGCAGAGACTAGCTCTAGCTCCTCTTT
GCTGGCCCACGTAGCAATGTTCATCTTTCCTAGCTGTATGCCAAGCGCAGCGATTTCTTG
CCTTGTTTTAAGCCTCGTCTCAGTATCTGACAATTCATTTGCATGTACGCCGCATTTCCT
GTGGAAAAATGGGCCATCGTCTGTGCAGTCTTCTCCAGGAGGAGATGCTATTGACCTCCC
CCCTACAGGTGTTGACGGTACTGAACAGTTAGGGCTTCGAGTTGGTGTCCTTGACCCTAG
TGGAGTTCCAGTTCTTGAAGGTTCCTGGCTAGGTATTGGAGTCATCTCTGTGCCCACATC
TCTCACGGACACCGACGACTGGACTGTTGGAATATCTGCACACGTTCAAACCAGTGTCAG
TTCCAAGACAGGGCTTCACTTCAATCGATGAACCAGTATCAGTTGCCTTGTGATGCTCTG
AGTTAGCACCAGCGTTACTAACTGGACAGACATCTGCATGCCTAACCAACTTAGGCTGAT
ACGAAGCGAAGGACAACCTCTCCAGTATGCTGCGCGGAGCAGACAAAGCTGGATTCACTC
TCTTCATTTTCTGCACGGGACGAGCAGAGATTTTGGGCACAACGGCGCCCCTGGCTGCGG
CGGAGCTCATCTGGTTTACTGTCTGGTTCTGCAACGCGCCCTTGGCGACGTTGTTCTTCT
GACTGACATTCTGGCGGCTCACGATCCATTTCTCTGCGTCATTCCACTTGGAGGAAATGG
AAGTCTGCCTGGACAAGTACCCGGCTGCTGGATTCTGCGTCGCCGCCGCCTTCTCCACTC
CGTGGAACTCGAAGCTGCTAGTGCTGGCGTTGTCGAGACCACTGTCGCATTCGGTAGTGC
TGTCTTCTTCCGCGGGTCTCAGTGGGTGTATCTGTATCATACTCGAGCTGCCTGTCGCTG
GCTTAGCAGCCGAACTGGTGGAAGCGTTCTGCACTTGACTGATGTCCACTGCTGGATCCT
TTTGAACCTTTTCTACGGCTTCGGTTTTGTT
>Z27kG1_17701
CACGGGTTTGCCGAGCGCCGCCTCGTAGCACGACACGAACTGGCCCTCGAGGCCCACGAA
CGTGTTCACCACCGCGCCGTCGGCCGCGCGCATGGCCTCCACGCACTCGCCCCGGAGCGC
CTCCCACCCCGGCGAGTTGAAGAAGCCCGGCGCCGTGGCCTTGGTCACCTCTACGTGCAC
CGGCATGCCCGGCACCACGAACCTCTCCTGCCCGTCGTCGACGTCAGCCGCCGCCGCCGC
CGCGGCCAGCTCGCGTAACCCGTGGTCGGTGGCGTTGAGGTCGCAGAGCGAGTAGAAACA
CGGCGGCCCGTGGAAGAAGAGGCGATGGATCCCGAGGCTTCTGGCCGCGCCGGCCGCACA
CGGGTTGCACCAGTCGGAGACGATGCAGCTCGGGCGCGGCGCCTGCGCTCGCAGGTACGC
TTCCAGCGGGCCGGCGAGCTTCTGCAGAGCGTCGAACAGGGGGACGAAGTGGCCGTTGTC
CGTGACCTGGTCCATGTTCTCGATGCCCGGGGGCAGGCCGTCCACGTCCGTCGGGAACGG
GAGCTCCACGATCTCGAGGGGCAGCTTGGCGCGCGCGGCCTGCTCGGCGACGCCACGCAG
CCGTGCGCCGTTCAGCGGTGTCGTCACCAGGCTCGCGCGCGCACCGCGCTCCGCCAGGAG
GAGGGCGAGGTCGACCATGGGGATGGTGTGGCCCTGCGCCACGAGGGGGACGATAACGAA
GTGAGGTGGCGGCGGTGGTGGCGCTGGCGTATCAGCAGCCGATTCATCCGTGGGCGCCAT
GGACGACGTGCGTGCTAATTAAGCTAGCTGCCTGCCAAGGACCTCGGGCGGGCACCGCAT
GAATGGTGTAGGAAATAGAGTGTGTAGCCTGTGAGTAGAAGTGTCGAGGTGCAGCACATA
ATTTATATAGCCATGTGAGGGCGCTTTTTTTCCTTT
>Z27kG1_07630
GGCCGCCACGAGGCGGCAGGCGTGGAGGACGATGCCGGTGCGCTGGCACGAATCGTTCCG
GCTCTGCGCGGTGACGGTGTTCTTCTGGCCCGGCAGCGGCACGCGCGCCCAGAGGTTGCA
GCGCTGGAGCACGGCGGCGGCATTGCCGAAGACGAAGTCCACGGTGCCGTAGATGTCGCA
GTCGCGGTAGAACTGGCGGTTAGAATGCGCGTACAGCGTGTCCTGGTACCCGGCGATGCT
GCAGCGGTGGACGACGGCGCGGTCGGCGCTCACGCGCAGCGCCACCGCCTGGTGCCCCGC
CGGCCCCGCCCAGTTCTCCACCGTCATGTCGCGCATCATGAACCCAAACCCGGACGCGGC
AAAGGTGGCGGTCCGGAAGGTGGTATAGTTGTCAGCAACGCTGCGGTTGCCGGCGACCAC
TGTGACGCCCTTGCCGTCCCCGACGAACAGCAGGTTGGTCTTCTTCATCCCCACCTTGAC
GTTCTCGTCATACCGTCCCTCCTTGACGTGTATCACCGTCCGGCGCTCGCTGCACTCGGG
CGCCGCCTTCACGGCGTCGGCGATGGTGGCGTGTGTCCCCGTGCCGTCCTTGGCGACCAC
AATGTCGGCGCTCGCAGCCAGCGCCGCCGCGGGGGCTAGCAGCAGGCGCCGGTCCCTCAC
CGGCTGCCGCCGCGGGAAACCGCACGGGCCCCGCCGTTTCGTCTCGTTCTTGCCGCTGCG
TTCCTCGCCCATGACGAGGCCGCCCGCGCCGCCGGCCCCAGTTGTTGTGGTGGCGGTTGC
GGCCTCCGCGGCGGTGGACGCGTACATGGCGAGGCTGTCACGGACCACGCCGCGAGCGGC
GGCGAGGTGCGCGTGGAGGGGCGCCCCGGCCTCGGCGAGGCTATCGGCGCAGGTGTCGTG
GTTGGTGAGCGCGGCGGACAGCCACGTGAGCGCGTCGCGGCGGGCCGCTCCGGGCGCCCC
CGCGCCGGCCAGGAGCTGGAGGGCCTCGTCCAGCAGCTCCGCGCAGTCCTCCCG
>Z27kG1_20257
AAGATCCTTTGCTCCAACATGTGCATCCATCTCAAATAGTTCGTAGAATTTGCCCATCTT
GAAAAACAGAACCTTATCCATGTGCTGTGATTTGAATTCCCACCATTGCCTCTGCCCTCC
TGTCAAATTCTTCAAGAACTGAGGTGGCAATAAAAGTGTTCTCGGATCAAAGCCCGGGTT
TCCAGGACGTCTGCCTTTTGCGTCTTTGCGCCCTTCTCCAAGGAATTTAAACTTCTCAGC
ATCCCGCTGCCCAAAGCGCTCAGCTGCATCCCCAGTAGGAGCAGTGTAGTCATTCCCCGT
AGTTTGCCCCTTCTGGCCACAGCTCATTGGCACTTCTGGGTCAACTTTTCTATTGGTATT
AACTGCTTCGAAGGTGAACCTTTTAGCAAAATCCAATGAGGCCACATCCACGTTTTTCCT
CCTCTTCGAAATTCTTGGCTCCGATTCTGATGTCAAACCAGAACCCAATGTCGATGGTGT
TGAACCTGACATCAAGGAATTCTTTGGATTTCTCTTTCGTGATCGCACTGCAACAACTTC
CTCCTCGTCTTCCTCATCCAGCTCCACCTCCTCAGAAGCATCCTCCACAACAGTATCCCT
CTTCCAGTCCTCGTCCTCAGTGGAATCCCCTGCGCCATCCTCTGCCTCAGCCGGTGATTT
TGCCACCGAGATATCAGACATCCGCCGGAGACGCCGCAGCTTCCTCGCCGGCAGCAAGGT
CGACTCCTCAACGACGGCGGCCCACTCGAACTTCTCCTTCCTGAGATCGACCTCCTCCTC
GTCGCCGTCGTCATACTTCACGCGGTGCCTGCGGGAGGCCGCGTCGTAGGCCTCCACCTT
GCCCTTGTACCACGCGTCGTCCAGCGGCCAGTACACCCGCAAACACCTCCCCACCACCTC
C
>Z27kG1_07636
CTGCAGACAAACCAAAGCGCAAAAGGAGTATCATGTGGTCAACTCTGACGAAAGGAGTCT
CGCGGCGGAGTCACGATCTGCTTCGGTGCCCGCGTCAATCGTGCCGAACAGCTCTCCCAT
CTCCTCAAGCGTCCGGCCGCGCGTCTCCGGGAGACACGTGAAGAAGAACACCCACGAGAG
AGCGACGATGCCGGCGTAGAGAAAGAAGCTGCCGCCGATGGTGATGGCGCTGGACAGCGA
CAGGAAGGTCATGGAGACGACGCCGCTCGTCACGCGGTTGCACGCCACGCCGACCGCGTA
GCCCAGCGCGCGCACACGCAACGGGAAGATCTCCGAGGTGTACACCGCCGTCATGGGCCC
GAGGCCGATGGAGAAGAACGACACGAAGGCCAGAGTGGACGTGACGCACAGGCCCACGGC
CCAGGAAACTTCGGTGTGCGGGTGCCGGCCCACGACGGTGAGCCCTGTGGCGAGGCCGAC
GAGCGAGACAGCCATGCCGCCGGAGCTGGTCAGCATCAGCGGGCGCCTGCCGACGCGGTC
CAGGAGGACCGCGGCCAACAACACGATAACCGTCTTGGTGACGCCCACGGCGCAGGTGGT
GGCAAGAAGCTGGTCGTCATCGGTGATGCCCGCGCTCTGGAACACGCGGGGGCTGTACAT
CACGACGGAGTCAACGCCTGAGGCCTGCTGGAAGAACTGGAGACCAAGCGTCGCGAGCAG
GATGCGCCGCACGGTCGGCGTCGGGGACAGGATCAGCTCCTTCCAGACCCGCCTCTCCTC
GGCGCTCTTCCTCTTGGCCACGGCGACCACGTCGCCATCGGCTCCTTCGCGGGGGATTCC
GGCGGCGGCCTTGATGTCGGCCAGGCGTTCCGCAGCCTCCTCCGGCGTCTCGGCGATTTT
GTCCAGCACGACCCTGGCGTCCGCGAGGCGGCCCTTCATGACGAGCCAGCGGGGGGACTC
GGGCATGCCGAACACCATGAGCGCCAGCAGGACGGACGGCGCCGCTCCGATGCCGAGCAT
GACGCGCCAGCCGAGGCGGAGCGGCAGGCGTGCGAAGGCGTAGTTGGAGACGTAGCCGAG
GAGGATCCCGACGTTGATGAACACTTCGGAGAAGGAGGTGAGGAAGCCGCGGGCCGACGC
GGGGGACACCTCGGCGGTGTACACCGGCGCGATCATCAGCCCGTAGCCCACGCCGACGCC
GGCCACGAAGCGGCCCAGCATCAGCGTGGCGTAGCCGCCGGCGAGGCCCATGAGCAGGGC
GCCGGCGAAGAAT
>Z27kG1_11630
CAGAAGCTCCATCGATCTCGGAGCAGCAGACGAGCGCATCCAGCTACCTAGCAGGACCCG
TCGGCGGTGACCACACCAGGACGCCGAGGTCGTCGCTCCGATGCCTGGCGGCCTCGAGGT
ACGCGGCCCGGCCCACCAAGCCTTCGGTGGACTACCGCTGGTCCCACGCGCGGTGCACAA
CCACTTGTACCTCCGCGTCGTCCGCCGAGCGCCGGCCGTGCTGCCGCGTCGCCGCCGAGT
CCTCCGGCTCGGAGTCGTCCACGTGGCCCCCGGTGACGCGGCGGCGGCAGACGGGGCACG
TGGAGTGCGCCAGCAGCCAGGTGTCGATGCACTCGGCGTGGAAGGCGTGGCGGCAGGCGG
GCAGGACGCGGAGCAGCTCGGCGGCGTCGAAGGCGCCCAGGCACACCGCGCACTCGGTGG
CGCGGCCCACGTCGACGTCACCGTCGCCGAACCGGACCGCCGGAAGCGCGCCCACCGCGG
AGCTGCTGAGCCCCGAGCGGCAGCGGTCGCACGAGGAGGGCGCGAAGCCGAGGCCCAGGC
CGCCGGGCCGCTCGCCGGGGCCGCGCTGCTTGCAGTGCTTGGCGTAGATGAGGAAGAGGA
AGAGCGCCAGCAGCACGGCCGTGAGCACGCCCATGATGACGGCCGCGTCCACGGCCGGCA
GCGGCGGCGGTGGCAGCGGCGGTGGTCCCACCTTCGTCGGCGGCGACGGCGACTGCATGG
CCTGGCGCGCAAGCGCCGGCAGCGGCGTCGGCGGGGACGTCATCCTGTCTCGATCATGGC
CGGCGCTCCCATGAATCGCTCGCGGTCGCGGGAGAGGATCTGCATGTCATGGGGTGGAAG
TGAAACGGAAAGCTGGCGGCGTGCCGGGCTTCCCTCTGAGCTTGCACGGCTTAAAAATAG
CGCGAGCTATCTTTGATGGGGCCATGGGGGCAACGGGAGCTTGCTGAAGCAATGGTGATG
CGTCCAACTCATAATGACGGTCAATTCCATCACGATTGCGGTAATTCAGTGCTGATGTAG
GAGTGTATCACAGCCAGTCAGCCACGCTTGTAATTTCCGTGGTGTTCCACGGAATTAATC
ATGACGGCCGACCGCTCACTCACGGCAGCAAACATCCGGAAGGGAAGCCACTCAGCATTT
GCTGTACCAGTCCTTCAACTTGCTTGCAAAGATGAGGCCAAAACAAGCCGCCAGTTGGTT
TTTATTTTTCCCGCTGCGATGGTATGGGCGGCAGTTTACTGTTTTTATTTTGAACTTTGT
TTCTTATTCTTTGCACAAGCCCATGGTGGTCGGAAAACAATATCACAAATAAATTAGCAC
AAAGCAACGGTTGTC
>Z27kG1_02332
CAGCAGCATGTCCTGCTCGCTCGCCACCTGCGACGCGGCAGCCGGCTGCTGCGCCTCAGG
CATACGCTGGAGCCATGGCGACGCGTGGGGCACCGCCGCAGGGTCGTGGTCGTGGTACGG
CTGCGCCGAGGCGAATTGCTGCGACATGATGCCCATCCCCGTAGCAAACTCCGCCGTGCA
GGCTTCCTCCATCGGCTGCGGCATCTCCTGGTGGCCGCCAGGCCCGCCACGAATCCCGGC
ATACTGCGGGGCGGGGTATTGGTGCTGCCACGCAGCGGCCGGGGCCTGCTGCATCATCGT
CAGTAGGTCATGTTCCCTCGCGCCCCCCGCCGCCGCGTCCCAGTACTGCCCCATCTCTGT
TTTCTGGATGATCTGCTGCTTTCTGTTTCTGGAGAGCTCTGCCATATCCAACAACTCCTG
CAGCTGCAGAATCTCCTGGGATAGCTCGGCCGGGTGGCCGTGCCCAAGGATGATGCCGTG
CTCATTCTCGGCGTCTTGCGTCACAAGGTGCTGCTGCTCGCCCGTCGTCGCCCCCCAACC
GCCCAGCAGCCTGTAGTCCTGCTCGTGCTGCAGCGCGGCGTCGACCTGCGCCTGCGCCTG
CGCCTCCAGCCCTGCGGCAGCAACGTCGACCGGCTCGGACGCGACCTCGGCGTCGAACTC
CTCCCGCGCATCGTCGACCTGCTCCCTGTACTTGTCGTTCACCTCCTGGTCCTGGAGGAT
GCAGAGGTAGGAGACGCGGTCGAAGGTGGGGTCCCGCGCCCACGCCCTGGCCTCTTCGAC
GAGCGTGTCCACGGCGAGCCGCCTCTGCTCGGGGAGTCCGATGTCCTCGGGCATCTTGGA
CACGTTGCTGGCGCCGAAGACGCCGTGCACGGCGGCGAACTCCTCCGCCGAGAAGTAGGC
CGCGAAGACGCAGCGCGGCACGCATCTGCACCGGAGCGTCCTGCACGCCCCGCATGGCGC
CCCCGCCACAGCGCCCCCGTCCGCCGGCATCTCCTTCGCGCAGCGCAGCGCAGGGTGACG
CCTGGCGCTGGGCTGGAGCAGTGCAACTGTGCAAGTGGGGAGGTGTTGTTCGTCCTCGTT
GGGAACAGAGAAAAACAGAAAGTCGTTTGGGATGGAATCCTCGGTCAGGTGGCTGGCTGT
GGGTCCCACGGCCAAAAGGGATAGTTGAGCGTCTCTGGGCACTGGGCCCAGGTTAGTTAC
GGGTGCGGTAAAAAAAACGTGGATTTCAATCTTC
>Z27kG1_08495
GGAGGGTGAGGACCCCCCCCGGCGAAAAATGGCTACGTACAGCGCTCCGCAGCGATATGG
CGCCAAAGCACAAGCAAACGAAGCACGCACCAACTCCGACGACCAGCTCCCCCCACCCTT
CTCTTCCCTCCACATGGGATGGGAGCCGACCATGGGGCGGCAGAAACGGACGACGGCCTG
TCACGCTCACGCCTGGCTGACGGACGAGCCCAGCCCATCACCAAGGCCCGTAGGCGTGTA
CCACCACCGCCTCTCGCTCTGTCTGGCGCTAGCTGTGACGCCGGTGGGCCGCAGTCGTTG
CGCCGCCGGCGGCCTGGGCCTGGGCGCCCATGGCGAGCTCGAGCTGCCGCATGGACAGCG
CCGGCAGGGGCAGCGGGTACTGCTCCTGCGGACGCTGCTGGGGCGCGGAGAACGACGAGG
CCGGTGGAGGCGGCGCGGGGCGGTTCCAGGAACGGAGGTTGCTGCTGGTGCTCGTGGCGC
CGTCCCAGCCGATGTGGGCCACGTGCTTCACGTCCGTAGGGAGGCCGATCACCATCTCCC
GCTCCTCCTCCTCCTCCTCGTCGTACACCGCGAAGATCTGCGACAGGTTCTTGAACCCCC
GCAGGAGCCGCGCCACCAGAGACTCCCCCTTGCCCCTCGCCGCCGCCGCCGCCGCCCCTG
CTTCAGCCCCTGTCATAGCAGGCGGAACTCTTCAGTAACTGTTGTCGGCCGTCGAAAGAA
CGGCAACGGAACAGAACTGCGGGCTGCCCAATTGACGCGCGCGCGCACGTACCTTGCGGG
TGGGGCTTCTTGCCGTCGCCGGCGAGGCGCCCGGTGTCGACGACGTCGACGCTGGAGTGG
GAGCGGCAGCCGGAGGAGAAGGGGATGGCGATGAACCTCCGCCGTGGCATCTGCTGTTCC
CTGCTCATGGCTTCTCACGGTCACGGCCTTCGCCAGCTGAGCCGAGGCCGGCCAGGGGCC
GGCGCTGCTGCCTCTTGCTGACTTGCTGGCAGAGCAAGCGGATTAGGATAGCAGGGCAGC
TGCCGACCGGCGAGGCTTTGCTTTACTACACCGGAAAGGGCGCGTTAGGTCCGCGCGCGC
AACAGCAGCAGCAGGCAGTACGCACTGCCCCCGGTCCCCGTCGCCGTCCGGATACGGGGG
ATGGGAGCGTCGAAGTGGTGGTGCCACTACCAGTCTGCCATTGCATACACTACTGCTAGC
ACCATGTTGACATGGCCGCGGTGTGGCAGATTGTCAGTGCGGGAAAGGAAAGAGATGGGG
CGGAGTGATTTGTTGATGGGTGGGTTGGGTACTTGGGTTGGTGTTTGGTTGTACTCCCAC
CCGAACCTCACAACGCCTTT
>Z27kG1_22232
CACACGCTTGCTCATACTCCGAGTGCGGCGCTCTCAGCCTGAAGCTCCCAGGCCAGGCCG
AGCTCGGCGCCTCCTCGCACGGGACCGTTGCCCAGGCCGCCGCCGCCACGCCGCCCTCGA
GGAACCTCGCCGCCGTCCTGACCGCCGGCGCCGGCGCCGGGTTGGCTCGGAGGGAGCGCA
TGAGGGCGGCGTGCGCGTGCAGCGGCAGGCCGCCCACGACCACCCGCTGCGCGTGGTACG
AGGATCGCTTGGCGGCGCTGCGCTCCCGCTTGTGCGCGTTCTGGTGCCCGCCCAGCGCCT
GCGAGCTGAAGAACTTGCGCAGGCAGAAGTTGCAGGAGAACACCTTGTGCGGGGGCGGCT
TGGCGGCGGACCCGGACCCGGACCCGGACTCGGAGTCCGCGGAGCAGCTCGCGGCGTCCG
GGGACGGAGACGGCGACGGCGATTCGCTCGCGCCCAGCGTCAGGTTCAGCCACGCCGCGC
CGTCGCCGTGCTGCTCCCTGGTGAGTCGCTGCTCTGCTGTGCTGGCCTTGCTCACTACTG
ACGATGCCTCGTCTCCTCGCTCCATATCTCTCTCTCTTGCTCTGCTTGTTCTTGCTTTAG
GTTGCAGGCTTGCAGCCCCTGGATGGCTGGATGGTGCATCAGAAGCAGCTTGCAGTTTGT
TGCTTTATAAAGGAGGACGAGGTACGACTAGCATCATTGAATTTTTTTGGGGGGAAGGGG
GTAATAATTGAGGGCTTGTCTCTGTGAGGAATCTGGAGGTGAAGAACTTTGTCTGGAGTT
TTCAGTGGATATCTATCAAGTTGCTTATCTATCTCCCATCCCTGGGCTCTGGCCCATGCA
TATATAAATGATAAATCTTTTATCACTCCACTTGCCATGGACGACCCCCATGGCGATGGC
GATTTGATTTCCTGGATCACCCGCCCCATCTCACTTCTCGACGTGCGCGCGCCGCTGTTC
CTCTTCCTTTTTTTCCCAAAAGAAAACGGAGTGACAATACAGCTCATGGCAAAGGTTTTT
ATGCTCTCCATCCATCCATGCAGGTGCCATCCGGCCACCCTGCAGGGGATGCTATAGTAG
CTACCGAAAGCGACCTGCCATTGACAAGAGTCATGAGCCTTGTTGGGATTATTATGAGGA
ACGCCGGCAGCTTCAGACTCTAGGGGCGACTGTTAGGTCAGGCCACAACAGGGAATCCCT
CCTGCGACAGGCACCTTGTCCTGTCTTGTGCGCCACTGTTGCTTCATTGCTTGGGCATTT
GTGCGGTGTGCACTGCTGATGACACACACAGTCCAGCACAAGCCTTTTTCATCAATTCCA
GTGGCAGCGTGCCTAGCTTCTCTGGAAACCAATTGCTTGCTTGCTTGCTTGCACTGAAAG
GATGCTGGTTAATGGTTAGGTCAGGACTCACGATGATCCGGATCAACAGGCGACAGCAGC
AATGGGTGACGAGAGAAGTAGTAACAGCTATCTCTTTCTTTGGGATCCAAATAATTGAGT
TGTTTTTTTGTACTGCAGATGCGCTGTGGCCACATGCTGTTCTTTCTGCTAACTTCCGCA
TCAGGCATCAGATTTTCTGCCTCCTTTTTTTTTCCTGGTGCTTTAGACTGTTGCTGTCAC
AGGTACGGTGCACTGGAAGGAAGCTGACCACCTGTTCTGTTCTTTTTAGGTGGTCTTTCT
TTCTTTCTTTCATGGCGAGATGGGACGGGAGCCGAGTTCTTGCTCGCCTTTGCTTGTGCA
AGCCGTGACGGCGATGACGTCGGAACCCGAATGTGCTGCTTTGGGGCTGGTGGGATGGAT
AGGGATACCGAGTCAACTTGATCAAGATAGAAAAGGAGAGACGCCTAGGGGTTCCTCCTC
CTTCCAGGCTCCCACGTATACTTTACAATATCTGCAGACATGTGTCATTTTCGGTCAGAT
ATGCAGATCTAGGTGCATATTTTCAAGCACAAATTCAGTTGAACACATATTGACACTCAA
AAGTGTTGTTG
>Z27kG1_02792
CGACGGCGAGCTTCTTCACGACGCCCGAGTCCCGCCGCGCGCGTACGATGGTGTTCCCGA
GGATGTGCACCACGCCGGCGTCCTTGCACCGGTTCAGGAACTCGAGCTCGTCGCCCACCG
TGCCGCAGCTGCCCGCCTGCCCCGCCGACGCCGACGCCGACGCCGAGCACTGCAGCAGCC
GTAGCCCCCTCGGCGCCGGCGACTGCGCGGCGGGCACGATCGAGTCCTGCGACGAGAAGC
TCAGCTCGCCGTTGGAGCACATGGTCGAGCACGTCCGCTCGCCGCCCTGCAGGAACGCCG
CCGCCGGGCCGCCGCGGCCGGAGCCGGAGCCAGAGCCAGGCGGCGCCTGCTCCGGCACGC
TGAACTCGTCCGAGTCGGAGTAGCCCTCCATCATGCTCTCCAGCCGGACGAAGAAGAGGA
CGCAGTCGAACAGCATCCTCTCGAAGTCCTCGTCCCTCTTGTGCAGGTCCTTGTACCCGT
ACCTCGCCACGCACCGGAACATGTGGAAGTCCCTGGGCCCGATCCTCCGCACCAGGAACC
GCTCCTCCGTCGGCACCGTGTACACGGGGAGGTACTTGACGCACACGAACACCACCACCG
AGTGGATCGCGGGCAGGTTGGTGATGAAGTGGGAGAAGATGTGCGGCACGCCGCTCGCCA
GCTCCGTGTACACGAACCCGATCCCGGGGACCCTCACCAGGCCCAGGCTCGGGCCCAGGC
CCAGGATCCACGCCATGGACACCTTGCTGTGCATCTCGAACTCGTACCGCTTCACCGTGC
AGAAATGCCACACGTACATGATGAGGAAGAAGGCCGTCGCCACCACCAGCGGCACCCAGC
CGCCCTGGTCGATCTTCAGTATGCAGGCCACGAAGTAGGGAACCTCCACCATCAGCGACA
GCACGATGAAGGTCACCACGAGGATCCAGTGGCTCTTCCATACCAGCAGCATTATTGGCA
CCATGAGGAATGTCGTGACTAGCATGACTATAACCACCGCAGTACCTGCTCATGTTGTTT
TTTTTTCAATATGAAAAATAAAAACAGACGGTTAATTGTTGTCTGATAATGTACAGTAAT
ATCATGAAAGTGTTCAGTACCATCT
>Z27kG1_22949
CGGCGCTCACGGCCTCCAGCGTGGAGTTCCACCCGCAGTGCGTGACGAACCCGCCCACCG
CCGGGTGGGTCAAGATGAGCATCTGCGGCGCCCAGCCCCGGATGATAAAGCCGCGGTCGC
CGCGCGCCACCAGCTCCGCGAACCCATCGGGCATCCATTCCGACTCCTCGGTGTCCGCGC
CGCCGACGACCCAGACGAAGTTCTTGCCGGACAGGTCGAGGCCGCGCGCGAGCTCGCGCA
TCTCGGGCGGCGAGAAATGGGTCAGCGTGCCGAAGGACACGTACACCACCGAGCCCTCTG
GTTTCGCGTCCAGCCACTGCTGGCAGGCGCCCGCGTCCCGCGAGAGCCCGTTGTTGGCGC
CCCTCGTCGCCACGTCCTTGCTGGCGAGCGCCACCGGCCCGACGAGCCATGCGCGGCGCC
CCAGCGTCGTGGTGTAGTGCTCCATGAAGTCCGGCTCCAGCTCGTGGAAGCTGTTGAACA
CCTCGCCGTAGCTCCTCTGGTCCGCAGCGTTCATGCGCTGGAAGAAGGCCCAGCGCTCCG
GCCGCTTCTTGGGCTCCATCATCTGGCTGCGCCTCAGCTCGACGCGGCGCGGCAGCCCCG
GAAGCAGCACGAGCGCGTCCGGTCGTCGGGGGCGGCCTCCACGGGGTTGTTGCGCAGCGT
AGACTCGCTGCAGGCCCGCGAGAACAAGCTGCTGCCGAGGAACGCTATCCGCGGGACGCC
GTGCTCCGCGGCGGCGTCGGCGGACCAGTCGAAGAAGCTGTCGGTCACGGCGGCGTCCGG
GCGGTTCTCCGCCAAGAACCGGTCGTCCATGGTATTAAGCGCCGGGGCGCACTCGACGCC
GGGGGGCAGGCCGACGTCGGGGAAAGGCACGACCGCGATGTCGATGGCCAGGGCGCCCTC
GGTTCCGCGGGAGGCGTCGTTGGCGCGGTCTACCGCCGAGCGGATGAGTTGGGCGTTCAC
CGGTGTGGTGAGGATGGTGCACCTGACGCCTCGGGCAGCGAAGAGCGCGGCCATGTCGGC
GATCGGGATGAGGTGCCCCGGCGCGAGGAACGGGAAGAAGAGGATGTGCAGCGGCTGCGG
CTCATCTTTGATGGCCATGGCTGGCTGCGCGACGGCGGCTGCGCAGCTGCACTCTTGCAT
ATTTTATAAGGAAGGGTATAGCTAGAAAGCGGAGTAGCAAGAGATTTGAAACTTTTGGCG
GAAGATGGTCGTGTATTTGTAGGATGCATGATGACTGGAGAGACTTATATTTGCAGTTTT
CTATTGTACT
>Z27kG1_14339
TTTTTTTTTGGTCCAAAGAGGGGAAACCCCATCGAGATCACATCTCGTCCCGTCTATCTC
ATCATCACCACACATCTTATCCATGTTGACAACCATGAAATGGAAAAAAAAAGAATGAAA
TAAAAAAACAAAAGTACGTAGTAGTAGCCACTAATGTAACAGTAACGCTGTCAGGTTCCA
AGGACGACTTATACAGAGGCATGATTGAATATTGCAGCAGCTAATAATTAATGATGCGAA
ATTCCATCACCTAAACAAACTCCTACATGAAATGACAATGACATATAACTGAGCAGATCA
ATGGAGAGCAGTGCGTGGTAAGCTCGCACACCGTACCTCAGCAGTAGTAGCTAATCACGC
TCATCACTCCCTCATTGCTTCGCTTCCTTGCTCGTCCTCGCTCTGCAGCTGCAGCCGCTG
GGCCGGCGGCGCGAGGAACCCCATAAACCCGCTTCCGGCGCCGCCAACCAGATGACCGAA
GCCGACCTGCCCGGACATCGTCGACGGCTGGTGCTGGTGGATCGCGACGAGGGGGTCGAG
CCAAGCGCGGGCAGACGACGACGGCCAGCCGCCGCCACTGGACTGAAGGGGTTCCCCTTG
GGAGAAGATCAGCTGGCCCTGCAGGTGGTCTAACCCTTGCCGTGGGCCGGGCACGCCGAA
CATGTAACTGTCGCCATTTCCGGCGGCCCCGCGCCCGTCGTCTCCCGCGCCGCTGTTCTC
TGGAGCATGCCACGGCGGCATTCTCTGGCCGTGCGCCTCCGGCCAGCCTTGGACGCCTGC
AACGGAGATCATACTACCGTGGTGGTTCGGGGACACATGGCTGAAGATCTGCTGCTGCTG
CTGCTGCTGGTGGTGGTGGTTATTGGTAGACTGGAGAGTGAGGCAAAGCTCCTGAGGCTG
GTTGCTGCTGGTCGTGCGCGACAGAAGGTCCGGCGGGGAGCCCCTGTACTCGTCCTGGGT
GGGGGTAGTGCTCGTTGTCGACGACGAGGGGAACAAAGACTTGACGTTGCCGGAGCCGGA
GCCGGAGCCGGAGCCGGAGACGTCATCGGCACCGACCGAATGTGGCATGAAGGAGCCGGC
CACACCACCGATGGCGAACCCGTAGGACGTCGAGGTCACCTGCTCGGCCGGCTCGGTAGT
AGTGGCATCCGCTGCCTCCGCGGCAGGCTGCCCCTCTTCCCGGTCGGCCGAAAGCTCGTC
GATGGCGGCCTTAGCGTTACGGATGAGCCAGTCGACGGCTTTGCTGGGGCGGTCGTAGCC
TAGCCGGTCCTGCACGTCGTAGAACCGGATGGCCGTGTGCGCGGCGAGGCGGACACGGCG
GTCGCGCAGCCCGCGCGCGGTGCACACCTTGCTGTGGCGGTCCTTGCGCCCGGCGGCAGA
CCGCACG
>Z27kG1_03825
GAAAGAACAGAGCCGGTAGCAGAGTTAGGCAGCGGGACCAAGGTACCTGAGCTGATCCGT
GTGCACAAGCTTGCCGTACATGGAGATGGGCGCGTCGAGCTCGTCGTCCTCGTACAGCAA
CGCGGGGTCGACGTCCGCCGCCGGCAGCCGCCGCTTCTTGACAGCGGCGACGACAACCTG
CGCGAGCCGCGTGAACGGGCTCCCCGCGGGCTCCAGCCTCCGGTACATCGGGTACCCGGC
CACGAAGGCGGCGACGGAGACGCCCATGCAGAAGGCCGGCACGCCGAGGCCCCAGCCCCA
GCCCACGTTGTCCTGCACGTACACCACCGCCGTGACGGCCAGCAGCATGGACGCGCCGTT
GCAGAAGTAGTACCAGTTGAAGAAGCCCCAGCTCCGCGCGCGCTCCGCCGCCCGCGACTC
GTCGAACTGGTCCGCCCCGAACGCCACGATGCAGGGGCGGTACCCGCCCGCGCCCACCGC
GTTCAGGAGCAGGGACACGTACAGCACCGCCAGCTGCCACGGCGCGGCCTCCTGGCATGC
CACCGCGCCGCCGGGCTTGCACGGCGCCGGCCGGAACCGCGGCAGCGCCGCTGACACCGT
CAGGAGCGCCATGCCCTGTGCGCGACGGACGTCAGTGATCATTCATTCACTCGCAGCCGC
GCGCAGTTCACCACGCCCACGACGTATGCTGTATGCATTTCTTGGCAAGAGGGTTCCACA
GTGCACGTACGGCTTGGTAGACGACGGACGCGGCGGCGATGGTCCAGAACCGGCCGATGC
AGGCGTCGGCGAGGAAGGCACCGATGAGGGGCGTCGCGGCGGAGGTGCCGCCGAAGTTGG
TGAGCGTGGTGGCGGCCTTCGCCAGCGGCATGTGCAGCTGAGTGGTCAGGTACGTCAGCA
TGTTGGTCGAGAAACCCACCACGGCGAGCTTCTCCGCCACCTCGTTTGCTGCGCGGGCGG
AAGTGCAAACGCAAAAATTAAACCAATTGAGATCAAGGCTCCCAGCAAAAACAGCACCTG
TTGGTTAGTAAACTCGCTTACCGAAGATGAAGGGCATTGTTCTCAGACCACCCTTCTTCC
TGCATGTCATCTTCCCCGCTTCCTCCATGGCCATGGCTGCCGCCTTCTCCGTTCGTGGTG
GCCGAGGCGAAACGCTCTTGTGCAGTTCCGCACAGCCACAACGGTGCCTAGCGTCCCTAG
CTGCCTGGCCATCTCCGCTCCACTTATTTATGAAAACATATCATGTGCTTATTTAGTACA
CATATTAAATCATCATCATTTATTTTGAATTTCACGTTTCTTGTTGCTTTATATATGCTA
CAAATAACACCCTCCACTATTATTCTTTATTATTTTTATTTTGTCCCATAACTTTTAGTG
CAGGTGAATGGCTCCTTTTCTTATGATGTTCCGATGGAGAGGGAGGCTCCTTCTAGTTGG
CAGAAGAGGTGAAAGACTCCTTCGACTAGACGGAGAACTTTTTTGACCAATACTTTTAAT
TCTTAGATTGGAATTCTGTATTTTAATGTATCTTTTCTATCATAGAATAAATCTATGTAT
GATATGTGAAAACATGGTTTCATCGTCACCCCCTATAATATTAGCTCTAGATCTTTGTAT
C
>Z27kG1_14206
GGCGTGGGCCGACAGCGACAAGGCGCCCCGCGCCGTCCCAGCCCAGGGCAAGCCCCAGCA
AGACCAGAGCCTCGGCCGCTTCTAGGCGCCGTCGGCGGCGGCGGCGGCGCCGGCGTCCAC
GGCGGCGCGGCAGAAGGGGCACCGTGAGGTGCCCTCGAGCCAGGGCAGCGCGCAGGCCCA
GTGGAAGCGGTGGCCGCAGCGCAGGTGCGCCAGCACGTCGCCCGCGCGGAACTCGTCCAG
GCACACCGCGCACTCCGCCTGCTCCGCCGCGGCCCACCGCGGCCGGCTCCACCGCATCAG
CCGCCGCATCACGCCCTTCTTCGAGTACACCTCGCGCTGCACGCCGGCCATCGCCGGCGC
GGAGCTCTCGCCGCGCTCGTCCGCGCCGGCGCTCCGGTGCGGCACGCCCAGCTTTATGCT
CCCCGTGCTGTGGTGCCTGCTGCAAGGTCTGCGTCTACCTCTTGATGGCGGCCTCCCTCT
TGGTCCTGAGCTTCTGGTCCAGCCGCTCCTTGGCCTCCCGGGCATTGCTGTCCAGCGTCC
ACCCGTGCCCGTGCACCACGCCGCCGCTCCGCTGCCGTGAACAACAACACAACCGCCTTT
ACGTACGCTGCTTATACATCGCGACAACAGGACCAGACGGCTGTGAATCTCTGTGCTGTG
CTTCTCCTACCTTGCCAGAATTGCCGGCGCCGCCGTGGCCGGCCGCGTACAGGCAGAAGG
AGGACCGCCGCCCCGTGCCTCCTCCGGCCGCCTCCGCTCCCATCCCCGCCCCGCCCTGCC
GGACCCGCCGCCGCCGCGCGCACTCCACGCCGGGGAGCATCCCGGCCATGAGGACCATCC
ACGCAGCACGCCTCCGGTCGTCGTCCTCAGCAGACCTCTACTGTGCCACACAGGGCCGCC
GCGCGCCAGCAAAGCAGCGATCGACGACGCACCAGGCGGGGGTGCGTGCGCCTATGTAAG
TGACGAGCCGGCCGGGCCCACAGGCGCACCTAACTATCGCGGGCGCGTTTCCGTGCCGAG
GATCCAGTAGCTCTGGCGAGAGCCGTGCGGGCGCCGGCCGTTTGAGGCAAGCGCTCGTCC
GCCATCTCGTCTTATTTTTGCTCCTTCTGGTATGGTGTATTGGTGTGGTGTGGTGTGGGT
GGCCGTGGGCAGCAGTGGTGGCAGTGGCTCTGGTTGCAAGGATCCCCACCCCGCGCTTTA
ATAGCTGCCACTCGTGTCCTGACAAGGGCGGGGGCGGGGGCGCGGCGGAGCGGCCAACTG
CCTCGCCACGACGTGGGGTGCCGGCCGGGGGAGGGGGTGGGAATCGTGGGATCATGGCAT
CGGTCTGGTACGACGTCGGGGCCCGCGCGGGATGGCGAGGAAATCCACTGGTGAGTGAGA
CGGCGAGAATTATTGGGGTCGGATCAGGTCGTGTCAGGCCACCACACCACACTCCAGGAT
GTGATCGCCGCCCGACCTGCATCTATCTATTCTCGCGTTGAAAGTTGAA
>Z27kG1_06987
CTGCCGCCTTCACTGTGCCCCTGCCCTTCCCCACCGCACCTACGTCGTCTCCACCGCAAT
CACCGCGACGGCTTTACCATGTCCCCACAATCACCGCAGCGGCCAGATCCGACCTCGCCC
AGCCCATGGCACACGCCCGAGCTGCCCGCGTCCCCCAAAATCCGCCCCAGATCCTCCATC
GTCGACAGAGCGTGCAACCTCAATCTTCACCACATCGCGGCGATTGCGTCCACGCCCCCG
CCTCGCGCCCTCGTGTTGACCGCCCCGCCCCCACCGCGTACATCAAGCCGAGGAGCCAAC
ACCGCACCCCCGCGTGCGTCCCTGCCCCCGCGCAGTCCGGAGGTCCGTGCCCGCTCCACC
CCTCAGAGATTTCTCCCTCGCCGAGGAGCTGGAGGCGACGGTGGCGTGGCTACGTCAGGA
GAAGGAGGTTGCAGAGGACGCCACGCGCTACGGTTCCGCTCCAGTGTCGCGCACTCCTCG
CGCCTCCGCTTCCCGTGGGCGTCCAGGTAGCTGCGCCTGGAGCTGCCCAGACCGCCGCTG
TTGCTGCTGAATGAGCTCCGCGCGCTGGCGTTGTTGTTGCACCGCTGCATCCTGTCGTTG
TACCCGCGGACACGCAGGTCCGGCCATGGCTTCGAGAACGCGCGGTCGGCGGCGTCGGAC
GCGCCGTCCCTGTGCCCCGCGGCGCGACGGTGGATCAGGCCCTAGAGGCTCCACGCCTTG
CGCCACCGCGGCGGCTTCTTCGCGGGGCTATGGAAGGCAGCGTCTAGGCTGGCGGAGAAG
TCCTCGACGAGTGAGTTGGTGCTGAAGCAGTGGTCGAAAAGGTCTTCGGCGTGGTGGAAG
TGGTAGAACTCCGAGCTGCCCATTGCAGGGGATTCCTTGCCGTTTACAATGGCGGCCGGT
GGTGCGTTCATTGGAACAGGTACATGTCGACGCATGTACCAGAAGATCAAGCATCTTTCT
TAGCTGCTGGAGAAGCATTTGCCGAGCTTCTGCGTTTTGAGCATCACGGACAGCAGTTGA
TGGATGGTTCGTTAACTTGTGAGGATGAGTAACCACTCCTTTTTGGAAACAAGAGTTGCA
CACATCAAAATCTGGACAAATCTCGCACCGCCAGCCTTGACCAGATTCAATATCATGACT
GCAGACATTGCACGTAGTGACAAATGCTGGTGCAGTTGGATTGTGTAGGTGGTACAACAC
CATCATTGATGAATGCTTGGCGCATCGAAGTGTGTCATACTGATAATGATTTCCTTGGCA
AAGACTAAGGAATGCCTGTCTGGTGTC
>Z27kG1_01346
CCCCGCGCGCGTCTTCCTCCGGCATGCGCCAGCCCCCCCGAGCTCGCCCGCGCACCAATC
TCGCCGTCGGGTATCCCGCCCGCGAGCCCGCGCACCAAGCTCCTTCCCCGCGACAAGCTC
CCTCCCCCGCGACGCGTCTTCCTCCTCGCCCTAGATCGCCGCCCCAGCTCTCTCCTCACC
CCGCAATCCCCGCCGCCCATGCTCCGCTCTCTACTCGCCCCAGATCGTCGCCCCTGTTCG
CGTGGATTGGGTACCGGTCCCAACTATCTCCATGGATTGCGCGTCCGCGACAACCCAATC
TCCTCCCGGTCTCCATGGAAGGCGCGTCCTCCCCCCGTGATTCTCGATTCCCCGCGTCCG
CGCCCCAGATCCACTCTCCTCTCTCCCACAATCCCCACGGACTCTGCCCCGTATCACCAC
CCCGGCTCCTTAGAACGTGATCCACTCTCCTCTCTCCTGCAATCCCCGCTACCTCAACCC
AGATCGCCGCCCTCGCTCTCGATCCTCGCCCACGCTCTCCATGGAAGGCGAGGCCGCGAT
GCTCGCGTGGATCTATGTAGAGGCTGCGACGCTCTCCCAGGAAGACTACTGCCAGTGCTC
CGTGCTCCATGCGCCGCGCTGGAACGCCACCGTGCGGTCCATGTCCTCGTAGTATCGCCC
AGACTCGCCCATGTAGTCCCACCTGCATCCACCGACCACCAAGCACACTCTCACTGCAGA
CCAGAGAGGATTGCCACGAATAGGTGTGTGCAGTTCTACTCTACCCCTGCATCGAGCCGG
TGTGCGTCCACCAGAGGCCGGAGTTGAAGGAGAGCACGTCGGCGTCGCGCCATGACTCGG
CGTTCTCGTAGATGTCGTCCAGCATCAGCACCTGCTTCCCCTGGACCACGTCGATGTCCA
CCAGGTACGGCGCGCGGTAGAAGGATACCGTCACCTGGTACTCCTGGTCGATCAACCAAC
GTATTTAGATTAGATTAGATTAGGCCCAATCTCTTCGGCCAAGCAGCCTAGCTGGTACAT
GTGTTTACATGACATACCAGGAACTTGTACGTGTACAAAGGGTCCACGGAGACGAGCTGC
GTCGGCGACTGCAGCGCGGCGGCGTGCAGCAGGCAGACGAGCGACTCCCACTGGTTGCGC
CCCAGCGAGTCGCCCACGAACATCACCGTCTTCCCCTTCATCCGTGTCAGGAAGACCGTG
GCACAACGCCTGATGTCACGTTGTCCCAGCGGCGCCGCGGCCGGCGTCACGCCACGCGGA
TGGTCACCCACGCCACGTCCCTAGACCGGTGTGGTACGCCGGCGCCCACAGCGTCGATGA
GGAGGAGGTCGGAGCAGCAGTAGCTGTCATGGGCAGTGCCGCAGATGTGGAGCAGTCGAA
TGAGAGGCTAGACGGGCTGGAGCACCACAGCAGGCTGGTGTCGCTGTTGGCCGGTAGCCG
CTCCTCCCCCACCGGCACCGAGAGGGACTTGTGACCCAAGGATCTGTTCCCGGGGGATGT
GGTGTTTGCGCTCGTCGATGATCTCAGGCTCAACCACTCCAAGGACCCATAGGCCATGGG
GTTATGCAATCCAAAGGTCTCCATCGCCAATTTCATTTTGTAGACAAATAAGTTAGCTCT
TCTGATGGCATACCATTTATAGATTGCCAACGATCTGAAGGCATATATGAAGGCTTGTTA
TCTCTTCTGTGTTTAATTGATCAGTGACTTTGATTTGGACCTGGTT
>Z27kG1_04858
GCACATGCTGCGCTGTCGCCCTGGTAGAGCGAGCGAGGCACGGGCCACGCCACGGTCCCC
CTACTCCTCCGGATCGATCGGGGGAGTAGTGTCTCAGACCTCGCCGGACTTGGCGAACCG
CCCCTTGATCCGCATCCGGCCGTCAGCGCGGGCCTTGCGCGACTCGTACCGGATCTGCTT
GCCGAACCTGTGCGCAAGCAAGAGCAGCGAGAGCTAGCGACGTGAGAGCGACTGTGGTGT
CGATCGGAGCTACCACTACTCCGGCTCGCCCGCTCACCTCCTGTTCTTCCGCTTCTCCTT
GTAGCGCGAGATCACCGTGCCGCGGTCGGGGTGGGCCACGTCGTAGCCGCCCTTCTTTTC
CGTCACCGGCACCAGCGCCGTCGTGGCCAACAGCTGCGGTCGCGGGGCCGTTTCCTCGTC
TGGCTTGTTGCCGCTATTGTCCACGTCGCCGCCGCTGCTGAGCGTGACGCTGGCGGGGAA
GATCTCCGACATGTCCACGAACGAGGACAGGCACGGCTCGTCCGGCGCCGGAGCAGCCTG
CTCGCGCGCCTCCTCCACCTCCACCTCCGCCCGGCGCGCGTCGACGTCACAGGCGGTCGC
GATCCACGCCTCCTGCTCCTGTCACCAGTTCATGCATGTCGTTGCTTAGAAATTTGATGA
GATCCTGTTGCCCTTGGAAATATGTAGTTTAGAATTGCCATATATAAACTAGTAGATGCT
GTAATGTGTGCAGCTGCAGCAGAGAAGTGACTGAACACTGAACCAAACCTCGTGGGAAGG
CACTGCTGCGAAAGCCATGGTCGCTGCATCATGCCAGGCGGCGTCAGCGTCAGCAGCGTC
GAGAGCCCCGAAGTCTGCGGCGGCTCCAATGTCGAGCTCCGGCGACGCCCATGGAGGCAG
CTGCTCGCCGTCACCCGGCTCCAGCTCCGCGTAAGACGCCGCCACGGCCGCCGCCTCCGA
CTTGGCGAGCTCCTCCAGCTGCCGGATTACCACGTCAGCCAGCTCACCGCCGGAGCTCCG
GTTCTAGGTCGCCATATCAAGACAACCATTAGAGAAGAGGAAAAAGAATCCCGTTTTTTT
TTTGTTTGGTTTCATTTAACAATGGCTCTTGTAGCAGGGCAGCAGCCGAAGCAGCACCGT
ACCTTTGGGGACGGCGGTGCGAGGAGCGGATGGAGGCCATGACAAGATGTGGTAGGAACG
ACCACGTCCTCCAAGCACACCACCTGGGGCTCCTCCCAGGTGGACCACCAACCGACGTCC
CCGCCCGCCGCCGCCGCCTTCTCGTCGTACCCGGCGACGCCGAGGATGGCCGCGAGCTCG
GCGATCGAAGGGCACCCGGCGTACTCTTCCACCGCGTCATGGTCGTGGTGGA
>Z27kG1_11777
ACCGGAAAAAACAACACCGCTCCACTGCGGGGCTGCCCATCTTCTTCTGACCTCTTTCTT
CTCCGCATCCACTGCCGCGACGGGACCTCGCCGCGGTGCGACCTCACCGCTCCACTGACG
CAACCTCGTCGGCTGTGCCATGGGAGCTCTGGCCCCCTCGCATCAGCTGCTGGCGGGCCC
GCGAGCTAGGGTTTCCGGTCACCGCGGATCTCGACGGCCTCCTTCGCTGAGCTCCTCACA
GCCCCGCGATGCAATATCGTCAGCCGTGCCGCCTGAGACTCCGGATTATCAAAAGTTGAT
GCGATCTCACCACCAGTGACAAGAGCTAGCCGTTCAATGCCCTCAAAATCAGCATGCTCA
ATTGCGAGGATGCCAACATCAACAAAGAGTTCTTCAGGGAAGTTATAGATTAACTGCCTG
TTGACAAAATAGTTGATCCCATGCGCTATAATCTTCTGCACCTTCTTTCTCATTTTCTGC
TTTTCAGCAGCTTCAATATCTGCAACCTTAAACATTGAATCCACCCAGACACATGCCCCA
TAGTCTTAAATCTGTGTCCATAGCACTGTTTGCAACCAAAATTTTGGCATTCTCAATTCT
CTTAGGTTGCCCAATGCCAATTTTCTTGTCAAGAATGAACCCTTCATCCAAAAAGGAGTC
CTTAAGAGATCCTCCAGGTTTCTTCAGAATTTGAATGGCTTCCAGGTTGGTGCTGCCCTT
AAGCCTTAATACAGCGTCAACTGCAAGTTCAGCAAAGTACTCTTTATCCTGGGAAAGAAT
TTTTGAACTAAGGGTAGTCATAGCAATGTTCATGAGATCAGCTCTGAACTTATCTGAACA
TACTGTACATGTTAAATCAGTGCTTTACTTTGAACTAATAAAACACCGTTAACTGGTAAT
TTATCATTGCTATGGTCCTTCAGGCTATTTGAGGAGATGTCGTCATCGTCATCATCATCC
TTACTCTCTGGCTCCAATACTGTGAGTGTTGAGCTTCATCTAATCCCTTGCAAGCTCTGC
AATGGGGTGGTGATTGAGCGGGTCTCCAAACAACCAGAAAGCACATCGAGGAAGTTCTAC
CGGTGCAGAGCCAAGAAAATGGATGGGTCTCAATGTGATTTTTTCCATTGGCAAGCGAGC
TATGCTGTTTTGTTAATCAAGGATGGGGTTGTCAGTGGTGACCATTGCCTTGAGTTGTTA
ATGGTCGCACTTAATGATCATGGCAAAGCTGTTGAATCTCTAACCAATTCCATCAGAGAG
ATGAAGAAAAAGTTGTCCGACCTGGAGTTAGTGATGGAAGAGCTGGATAACGTGAAAAAG
TCAATGAAGGCAGCCATGGTTGGAATTGAGGAAAACAATAAAACGATAGCTGCATTGAAA
CTGATGGAGAATGAGATGCAAATGCTGAAAGGGTCAACTAAAGTGAAACCTAGGAATATG
GCACTGTGTTTTCTGCTTTTGGCGTTGATTGGGTGGTTTGTGATGGGACAGATGTATTGG
GGGGAGGATTAGGAAGCATCCGGCCGATTTATGCTGAGAGGCTAATGAACTTTGGATGGA
CTTTTGTATAGCTAGATATAATCAGAACTGGTTAGGCCT
>Z27kG1_18556
CTAGGGTTTCCGGTCACCGCGGATCTCGGCGGCCTCCTCCGCCGAGCTCCTCGCAGCCCC
GCGACGCAATATCGTCAGCCGTGCCGCCTGAGTGCCCAAGCTTAACAGACTCCGGATTAT
CAAAAGTTGATGCGATCTCACCACCAGTGACAAGAGCTAGCCGTTCAATGCCCTCAAAAT
CAGCATGCTCAATCGCGAGGATGCCAGCATCAGCAAAGAGTTCTTCAGGGAAGTTATAGA
TTAACTGCCTGTTGACAAAATAGTTGATCCCATGCGCTATAATCTTCTGCACCTTCTCTC
TCATTTTCTGCTTTTCAGCAGCTTCAATATCTGCAACCTTAAACATTGAATCCACCCAGA
CACATGCCCCATAGTCTTAAATCTGTGTCCATAGCACTGTTTGCAACCAAAATTTTGGCA
TTCTCAATTCTCTTAGGTTGCCCAATGCCAATTTTCTTGTCAAGAATGAACCCTTCATCC
AAAAAGGAGTCCTTAAGAGATCCTCCAGGTTTCTTCAGAATTTGAATGGCTTCCAGGCTA
TTTGAGGAGATGCCGCCATCGTCATCGTCATCCTTACTCTCTGGCTCCAATACTGCGAGT
GCTGAGCTTCCTCTAATCCCTTGCAAGCTCTGCAATGGGGTGGTGATTGAGCGGGTTTCC
AAACAACCAGAAAGCACGTCGAGGAAGTTCTACCGGATGGGTCTCAATGTGATTTTTTTC
CACTGGCAAGCGAGCTATGCTGTTTTGTTAATCAAGGATGGGGTTGTCAGTGGTGACCAA
TGCCTTGAGTTGTTAATGGTCGCACTTAATGATCATGGCAAAGCTGTTGAATCTCTAACC
AATTCCATCAGAGAAATGAAGAAAAAGTTGTCCGACCTGGAGTTAGTGATGGAAGAGCTG
GATAACGTGAAAAAGTCGATGAAGGCAGCCATGGTTGAGAAATTGAGGAAAACAAGAAAT
CGATAGCTGCATTGAAATTGATGGAGAATGAGATGCAAATGCTGAAAGGGCCAACTAAAG
TGAAACCTAGGAATATGGCACTGTGTTTTCTGCTTTTGGCGTTGATTGGGTGGTTTGTGA
TGGGACAGATGAATTGGGGGGAGGAAGCATCCAATCGATTTATGCTGGGAGGCTAATGAA
CTTTGGGTGGACTTTTGTATAGCTAGATGTAATCAGAACTGGTTAGGCACCCTGGGAGTG
GAAGCTAGATGTAAGAAGTTGATTGTGCTGCGATTTGATGCTCTGGAGGATGAAGATGGG
CTCTGATCGAAGCAAAGTTGTGCCACTAATATTTTTTTCTTATTGAACTTAGTAGTTTTC
TGTATGAACTTCTGTTTATCAGATACCCAGTTGAACAAGTTCAGTACTCTATTTATGATA
TTCAATATTAGCGGTTGACTTTAGGAAATCAGAAATTATTTGGCTCATGATAATCTCACG
TGATCACGCTGCATACAGAAGGTGAAGCCTGTTTGTTGGCGGAGTGAGAAAACTTAAGAC
TAGGGGAAAATGAACTTGTAAACAAGAATTCTTGACAGGAATTATAGTTGGATTAAGATT
CTTTTTATGTACCTCACTTCGGCACCACCGTGAAACCATAGTGTCCCCATCCATGTTGTC
CGGAGTCGAATAATTGTATGCATTTTTTAATCGAGGACACAATTCAATAATCTTGGATGC
AGAGGATGAACTAACAGAGGACAAAGCTCACACAACCATGGATACAGACGTCAATCCAAA
TTCTGCTTCAATTTGTAAAGGCTCTTCAAATTCTACTTCGTTTTGTGAAGGTGGCAGTCG
TGAAGGTGGCCATGAACAAAAAAATCCAAACACTTTTGTGAGAGAAAGCAGGTCAAAAAG
GAGGGCTCTGTATAAAGCTTGCATAGATTTGGCTTGTACGAAAAGTGAAAATGATACATA
CAAAAAAATCATAGGAAACAGGGCTGCTTTGGCAGACTTATCAAGCAAATATCTG
>Z27kG1_04101
CGTGAAAAAAAAAACTCGGAAGCAATTTGCACGTCCAGAGGAATGGTCGAAGTTGCAGTT
AGACAAGGTAAGGTGGTTGACATGTATAGTTGAGAGGAGGGAAGAAGGTGCATTATCCAT
TGTGCCACTGCTATCAAACTGCAGAAATGTGGAAGAGCTCTGCGTGTCTGTTGTGCCATC
GCAGGGCAAATGGAGGCGGAATAGTGGCGATGGAGGAAGTCATGGTGTGCTTGGTGGTAA
GAGGGTATCGGTGAAACATCTAAAGGTCGTTAGGATGAAGTACATTGATGAAAGCAGAAG
TGGATTTAAACTGGTAAAGGTCCTGCTCAAGAACGCCTCTGCACTGGAGACCATGACAAT
TGTTCCTTCCATGGATGGCCTTGAGCAGGCCAAGTTTAGGCGTAGGGTGTTGAAGCTGAG
GAAGTCCTCTCAAAATGCTAGCGTCCAGTTTTGCACAGCTGGATGATATGATGTGTATGA
GTAGAGTAGGTCCATTAGCAAAAGCTCAATGTTGCAGCCCAGGAAGAAAGGCCTGTCCAT
GAAGGTCTTCCTTTTTCGTCGGGTTACTTTTAGCCTGTGTATGTAGCTGCTAACTGTTGA
TGAATTCCTTACAGAATTAATGGAACCATTGTCAGTATTC
>Z27kG1_01174
CAACAGACAGAGTACGTACAAGCGACTGGTGACCGTGTGTGTTTGTGTGATTTGATTGGG
GTGTTGCCATGGCCGGATCGGGAAGCGATGGGGCTCCAGCGACCGCCGGCGCCAGCCTAA
TGAGCGACTACCTCGACGGCCCAAACGCCATCCAACGGCGCGCTGCGTCGGTCGCAATCG
TGCGCTCCGGCGCGGGGGCAGGGGACGGCCCGCGCGTCGTCGACGGGCCCGGGCGGGAGG
ACCGGAGGGCGCAGTCGTCCCGACGAGCCTCGCTGTCGTTATGGCGCTCTCGGGCGCCGG
CCACGAAGACGGCGGCCGTTGACTCGATACCCAGCTCCGTCCCGGGCGCTGCCGCGCCGC
GGGGTGCCAAGGATAAAGGGTCCTCGACGGCGTGGAGGAGCTGGAAGCCGGTGCGCGCGC
TCGCGCACCTCGGGAAGCGCCGCGCGGGGTGCCTGTTCTCGGTCGAGGTCGACGCCGCCC
GCGGCGTGCCGGCGTCCATGGAAGGGTTCCGCCTCGCCGTCACCGTGCGCAAGGCGGAGA
CCAGGGACGGCTCGGTGCAGACCCTGCCGTGCCGGGTGCGCGGTGGCGCCGCGGACTTCG
ACGAGACGCTCTTCGTCAGGTGCAACCTCTACTTCGCCGGCGGAGCCGGCACGGGGAAGC
CGCTCCGGCTCCAGCCGCGGAGGTTCGTCGTAACCGTCGTCGCCGTCGAGGGACGAGGAC
GGGGCGCCCTTCTGGGCACGCACACCGTCGACGTCAGCTCGCTCGTGCTCGAGTCTCTCC
GCAAGATCAGCTCCGAGGGACGCCGCGTCAGGTGGTTCGACGAGACGTTCGCGCTCTCCG
GCACTGCGGCCGGCGGAGAGCTGCAGCTCAAGCTCGGGTTTCAGCTCATGGAAGACGCAG
GGCTCAGCCTGTACACGCAGGCCGAGGAGAGGGACCGCGGGTCTCCGGCTCCGGGCTCCT
CTCGTGCCAGGGCTCACAACAGGAACTCCTTCAGCATTTCAAGCACGCCCAAGCTTTCGC
CATCTGACGCTTCCGTCTCACCTTCCATGAGGGCCTACAAGCAGCTTGTCGATAGGCTTC
GTGTCGACGAGAATGGAGATCCTGATCATCATCCTGCGGTACGATCTCTGATGCCTCGGA
AGCCCGGCGACGACGAGCTTTCGGCATCCACCACCGACGCCGGGGACGTGAACAGCCTCC
CCGAGTACGAGGTCGTGGAGAAGGGCGTTGAGACGGTTAAAGAAGTCGTCCACTACCAGG
CTCAACGCGAGGTGCTGCGGGAGCTCGACTCCATTGCCGAGCAGATCGAGGCCATCGAGG
CGCTGATGACCAACGGCGGGAAGAAGTCGCCCAGGGCGGCGGGTCAGCAGCAGCGTCTGG
ACGCGGATGAAGAGATGGTGACGGTGGAGTTTCTTAGGAAGCTCGAGGCGGACGGTGTCG
GCGACAAGAAGAAGCTCAGGCTGCCCTTGACGCCGAGATCCGAGCCGGCGTCGCCAGCAA
GGAAGGCGGTGACGACTCCGCCCGTGGTGCCAGACTTGGGGCGGGGCATTGGCCCTGCCG
TGCAAACGCGTGACGGCGGGTTCCTGGTGTCCATGAACCCGTTCGACCTGCCGCTGGGGA
ACAGAGATGGGCCCCCAAAGCTCGCCATGCAGGTGTCCAGGCCTTTCGTGCTGCCGGGCG
CCACGGCGGCCACAGGGTTCGACGTGCTCCAGAAGATGGCGGCGGCAGGCGGCGCCGACG
AGGTGCGCGACAGGGTGGCGTCGCTCGGCGGCATGGATGACATTACGGGGAAGACGCCCG
AGCAGGTGGGCTTTGAGGGCATCGCGGCGGCTGTGATCGGCGGGCGACGCACCGAGGGCG
CGAGCTCGAGCGCCGCGCGGTCCGTGCGGCTCGTCCGGAAGCTCGCCGTGGCCTTGTCCG
AGGGCCGGAGCGAGCGCGTCTCCACGGGCATCTGGAGCGCCGGTGACGACCCGGAGACGC
TGGACGAAGTTTTCGCCTTCTCCCTGCAGAAGCTGGAGACCATGGCCGTGGACGCGCTGG
CGGTCCAGGCCGAGATGGCCGACGAGGACGCGCCGTTCGAGGTCTCC
>Z27kG1_19954
CCGCGTGCCGTGAGCCACGCCACGCCACGCCTTGGCACAACAAGTTCCCCGGGTCTCGGG
CATGCCGCATGCGGCCGGCGTCGTCGGCGGCGGCGTGGGCGCGGGCGCGTGGCCCCGCCG
CGTCGTTTGTTCGCGCAATCATTGATGATGATTCTCTGCTGCCGGCCCACTGCGCCGTGG
GCCCCTCCCCCGAGAGCCGTCCTAATCACGCTCGCAAGTGGACTACTGGGCGGCCGTGGT
CCTCCGGGATCCGTCACGCTCGCTTCGGCTCGGCTCTCCTCGGGTGCCTCCCTACGGTTA
CGTTACGTAGCCTAGTCCATTGCATTGGTTGCCACCGTAATCCAGGCCCTACTGTACTAC
TACTTCTATCTCGTAGTTGTAGGTGGTAATGCGCTCAAGATTGCCCGTTGCCACGCACGT
CCGTAATCAAGGTTTGCCTCGAGGTTTTTTGTGTACTGGAGCAGTACGATCCATACGAAT
TTGGGGGCAAATTTGAAGCTCGAGCGAGCCTACAGTTTGTTTTTTTTTTTGCCGAAGGAG
GTACTCAAAATACATGTTCCACCGTAGTAACCATATAGGTACATGGAGATGCACTGGAGG
CTTGACTTTGAAATATATTGTTGGAACTCTCATCACATATGACTTATATATATATGATCC
ATCAATGTGACTC
>Z27kG1_04122
CGAGAGGCGAAGCAGATAAGGAAGCCAGCCGGCAAGGGGAGCCACTCCGGCGTCGAGAAA
CCTAGGGCGAGCGCCTCGACGACTCCTATCACCCCATGGCGGCCTTCGCTACGGGCAGCA
CCACAGCGCGCGCGACGCTGGCATCGCCGACTTCGTGCCAGCCGGCCGCGCGCCGGGCGC
CGGCCCGATGGATGCCGCTGCGCTGCTCGCCGCCGGCCCTGGGCCTCAGGGGAGGAGCGC
GTTCTCGGCGGAGCGCCACGCTACGGGTGAATCCTTGCTGACCTGTACTCTCTGATTCGC
GTTGCCTTTCAAGTGGCAGCTAATTGAAATTAGAATGGAGTATGTGAGAATATCGTGGAA
TTGTTTCTTTATAAACTACAGTAGAATGTGTCATAGGAACTCATCTCCGAATTAATGGCA
GATATTGACAATTTAGGTCCACTGGCTGCTGTCCAGATGCTTGAACTATGTCCTGTACTC
GTCGTTGCACTTGCCGGAGTTTGCAGCTACTATGAGCCATCCAATTTTAGTTCTGCTGCT
GTATCAAAATTTCTGTTCCTAGTCCAGGACATCTGGGCTCAAAGACAATAAACTAGTATG
AACTTGGTGTATCTTGGATGCATCCAACTT
>Z27kG1_20776
CTTCCAGAAACTGCTCGTACGATCTCAAGAACGCCGCCTCCCCGGTTCCCGCACCCCCGT
CGCCGCGCCGGTAGTCTGCCCGTCGCCGTCTCCTCCTCCAGATCTGACCCGCCTGTCAAC
GTAGTCTGCCGGGAGTCCATCACTGTGCCGGGGCGTTACTCCTCACCGCCGCTGTGTTGC
CTCTTCTGCGGGGTTGAGGTATTCCCGCCTGCTGGGACAAGTTTGCTTGCGCCTGCAAGC
TGTTCGACCAAATGCTTCTTCGAAGGAAATTAGTCTCTCCCACTTGTTTTCAGCACTGCT
ATTTTAAAACTAGGAAGAACACCAGAATAGGTAGGAAGAAAATTGCACTATGTCTTGTCA
AACAACTTATTATTCGCTGTAACCGAAGCATTTGTGCCTCCCCACCAGAAGCAATTAGTG
AAAGCACTCTAACCTTGTTTATCCACGCTTGCGTGCTATAAGTTTGATACTAGTATTCGT
CTACAATCGTTCTATCGGTTTAACGCTTCTACCTGTTAGAAATTGGCCCTTGTTATCAGA
ATCACATTGTCTGATGCTTTGGTTGCTTTGTGCTATTCAAATCAGTATGCTTAAACTGGC
TAAACACGTGATGTTCATGTAGTCCATGCCATAGCTAGTAGACATTTATTCAAGCACCAT
TTGTTCTACTTCTACCTCAGGTTTCTTCAAACATTTCATCTTCCACATTGATTTTTTGCT
CCTTGAATAATTGCTCTTCTGTGTGTGTTGTGGTGCTGAGGTGGAATTTATGGATACACG
CTGTTGAGCTAATCACACCTATTGGTCAAATCCATGAAGGTGAAGGCGAAGGTGAAGCAG
CAGGATGGGTCGGAAGGCCGGTGCTTTGTACATAAACCCAAAGAAGTTTGGTGCTATGGC
GAAGCCCTGCATGCCGGAAATGGTTGCCTTCCTCAACTGCCTAGCCTTAAACAAACAGAA
CGATGACAAGTGCATCAAGCAGAAAGATCTTTTGGTTGCATGCTCTCAGGCTCAGAATGG
GAGGCCAAAGAACGCAGCCAAGACCATCAATTACCATCTCCAGCGACTTGGGCGAGGCAA
GTTCCTCTAGGTGCTGTGTGAGATCATTTCTTCATCCAGCTTTATGCCTTGTACCGAAGT
AGAATTGCTGAAATGGGGCATTAATGTGTTTGCTTAGATTGGACAATGATCAGCAAATAA
TTTTATGTCAAACAGTAATGTATGAGCAGTATATTGATACTGTTTTCTTCTC
>Z27kG1_08804
GAATTCTGCACGAACGCACGTCCAGATGCAGAATTCAGTCCCAGGAATCTAGGAAGGAAG
GGGACTGCAGTCTACGGGTAGTAAAGGCGAAATGTTCGAGAATGGGGTTAGCTCACGTAC
CCATGGTGCCGGACGCGTCGCCGCCGCCGTAGAAGGTGGCGTGAGCAGAGGACCACGCGC
CACCTACGAGCGGTGCGTGCCCGTGCGGGTGCGGGTGCGGCTGGGCGTGGTGGTGGCCGA
GCCCCAGCCCGTGCGTGT
>Z27kG1_16295
CATATCTAAGTGATCGGAGTGATATTGATTAGCTTATTAGATGGATATTGGCCCAGTTTA
TCTTTCATTTTTTTCTATAGCTGTTAGAATTTTACTTTGCTCAGTTCATACTATAAATAA
TATGAGACTCTTGTTTTGTGGTCCAAGTGTTTAGCGCTTAGGGTGCCTTGGAAGTACGCT
AGCTTGTTGTCATGAAGAAGTCATTCAAGTTCCTTCCAGCACTTCCTATATTTCTTGACA
TAATGTTTCATCATGTTCTTGGTGTAATATTGTCATTGTCATTTGTTCTTGTCTTTGGAG
AGGGATCATGTCTGGGCTCACACTGGGGCTCATGTCGCTCGGCCTCGTCGAGCTGGTGAT
CCTCCAATGTAGCGACATAGGCATCTCAAGAGACCATTAATATTATGAAGAGGTCGATGG
AAGAAAATAACAACCTCCAACTATTAAACTTCAATCGAGAACAAGTGCCTCCAGCTTATG
TCTGCTTGACCACTATATGATCTACAACCTTATGGCTACTATAGAAGATAGTTATAGTAG
CTCTGAATGTGAAGTTATACGATCATTTTCAATTATCCTTAATATTTATCACTTTGAGTT
TAAGTTATAAGATTGGCTTTGGATTTTAAGTTAAAGGATTTGAAGATATATGTATTGAAG
TTATATGCTTCTTTAATGAATGAAATATTTGTGTTC
>Z27kG1_10917
CGCGGCTCACATCAAACACCCCCTTCAGCTGTGCTCGGTGCTCACTGCCGCAAAACCACA
ACCACACAGGGAAGCGCCCAGCGCCCAGCACCCTTTCAAATCACCACATCCACGCTCCTC
CGTTCCATGGCCATGTCGAGCAGCGCCAGCAAGAAGCAAGCCCAGGCCCAGGCCCAGAAG
GCCGGGCGGAGGCCCCCGGCGGTGTCGTCGGCC
>Z27kG1_18838
CAAGCAGTGTCGCCGGTGAGCAGCAGCCACAGCAACTCCGCGCTCCGCCGGCTTGCGGTT
TTGTCAAGCCCAGTAGACAGCAGCAACCCCGATGTCTTCACGTCGTGCGCTCCACCCCGA
TTTGCGCAGCCCCTGCGCGACGTCGTCCACCCGCTAGATGTTGACGCTGTGCCACGCGCA
CCAAGCGTTCGACGAAATGCCCAACCAACGGACAGCACGCGGGTCTCGAACCCGATTCGG
CTAGGTTGTTCGATTTGTATTTTGTGGTCTACTCTAATTACGCTTTGGTCGATGTCGCAT
ATATATGTGTGTGAATATGTTTGTATGGATTCGAGTTAGGGAAGGAGAAGAAAGCGAAGT
AGAAAAGAACCCGGATGTTTCTTAGGTTTTCAGAGGATTGTGGTTGTATTGGATGTGTGT
TGAAAATGCCTCCTCGCAAAGAGTGTATGGTCCCATGCATGCGATGTGTGATTTTTGTTG
GTGAATGCGAAATAAGTTTAGTGTTTC
>Z27kG1_15960
CTTGCTTCCTTCTCGAGCAGAGCAACAGAGCAGGTGAGGCAGTCAGCACGCTCAGCCACA
CCCACAGAGACGCGGCACGCCTCCACTCCTCCTCCGACTCCGAGGCCAGCACGCCGCACG
CTCCGCCTCGCAGTCGCAGCCCCTAGCCTCTCGCGCGTGCTTCTTCTTCCTCCTCGCTCC
GGGGGCTCGATCTGGTAACTCTGGTGGGGGACAATCAAGAACTGAACACTCGACACTGGC
ACAGAGCTCTGGCAGCATGCGGTGGCTCGGTCTATCTGTCGATGTGTTCCGCAGGGGGAT
CTCCTTGAACCTTTACTGCCGTGTGATTCTGTAAATCGTCTCCGTGGCTACCGGCTTTTC
CTTCGCACGCCTCCTGATTCATGAGAGGCTTGTGAAGGCACTTTACATCTTCCCCACCCA
GTCATTAATTGGCGTCGCTGTTAGGCTGTTGTGGTTGTTTGGCCAAGGCTTTTGAGGAGA
ACGGGCTGGAGTACTGATGGTGTGGAAAGCAGCCGCTCAGACGAGATTCCGCGTGTTTAA
GCATGAGAACGGAATCACAGTGAGGGCTATTGCTTGCTTCCAGCCGCTGCAAAATTGCCA
GGCCGAGTACTTCCGCCATCTCCTCAAGCCCGTGACGTAGCTCCCCTCTGCTCTCCACCT
GCTGCTGAATAAACTTACAGCCTTAGTTTTTTCTCCATAGCAACTGAAGTGGGAGAACAT
CCCAGTCGTTCATCGGGACTTTCTGCTGGTAGTTCTGTCCGGTGGTTGTTTTAATTTATT
CATCATGGGGGACAAGCATCGTCGATTGCTGAGAGACCTCTTCCAATGGGCCCGAGACAC
GTCACGACATTGGCACCAAGTTTCGAATCGCCTGCACCGTGTCCCTCGCGTAAGAGACCT
TCAGTCCTCTACCAGAAGGAAACTCATGGTCCCACCGCAGCTCCTTTGCGGAGGAGCAAG
GGGCCACTGGATCCTGTGCCGGAGCTCCAAGGTAGCAACGAGACCAACGTAACCGACGTT
GGAGCAGAAGAAACCGAGGGTGTTCACGAGAACACAGACGAGATCGATGCCCTCCTGGAC
TCCTCCGACTCGGACGAAGGGCCGCACGAACTCGACAGGGCCAGGAGGCAGCCTGCTGCA
GAGAACGAGACCTCGAGCGTCGAGTCGGTGGCCAGTGCCGCAGGTTCTGCGCCGCCGGCC
AAGAAGAGGAGGCTCAGCTCTTGCACGGACAGGTCCGTCGTCGACACCGCCAGTTCGGCG
AGGCCGGACCATTCCGTCGAGCAGAAGCCTCTCGCGAGCGACTGCGACGCGCAGTCGTGC
TGCGTCGGCGAGGTGGTGG
>Z27kG1_10927
GTAGTTTTTTCTTTTTGTTATATTTAAAACTGTTAAGTTTTTTTAAAAAATATATATATA
AACGGGAGGACGATTGGACGAAAGGAAGGAGCACGTCCTTCGTCCGATCCAAACACGCAA
CACATTCAAGTTCGGACGGACCTGGCGCGTACGTGCAGCAGAGCATGCTGCATCTCTCAG
GATTATTATTTTTCTTCTTCTCAGCTACTGGGTTCTACTAGTTCATTCACTGTAGAGGGT
AGGACCGGTCTCCTATTTTATTTATGGCGATCCACCTAATTTTTTTAAAAAACTTTTTTC
ACGAAACCCGGCCACG
>Z27kG1_07964
GGATATTCAACTTGGCAAGGACGATGGAGTTCATGTACAACCAAGAGGACAATTTCACCA
ACTGCCACAACCTTAAGGATACCATTCGCTGCTTGTTGGTAGAGCCATATAGGATCCACA
TTTAGTTTTTGGCAACAAACTAATGAATTACAGTGTCCAGTTAATGTAATGCAGAGTTAT
ATGTCATCCTTATATGTGTTAGTATGTTTTCTCTAGTGTATGTAATATGGTGTCATCTCA
TCCTCATGTGTGTCAATCTTCTTTTCATGTATAGTGTCAATATGTACACATATATGTGGC
ATCATTTTTGTTTTCACCCTAGAGTTTACTCTTGTCGTATCATTTGCCCTTC
>Z27kG1_05552
CTGGCAAGAATGTGAACTGTATCCTCTCTATGCCGATGGAAGAAAGAAGTGGTGGATAAG
AGTTAATCATCAGTAATCTCCACAGGAACACCTCACATTCACAAAATGGTGGAACCTTAG
AATTATGTCTAACAATAATATACCTGCTTTCTACCTTAGAAATGAACTTCAATGCAGAAT
GGCAGTCTACACAAATCTGCAAATTCTTCTTCACAATGATTGGTTTTGTAGCTGGCATGC
TAATCCAAGCAAAAGTAACGGCCATTCTCTCACTGTGATAGTGCAGAAGCCTCTCGTTTT
TTTTTCTATCTTCAAGGTAAAGTGGCAAGGAGATTATGTCTGCCACATAACCTTCCTCCT
TTATCCTTTTGGAGAGTTTCTCAAGTTTTTTATATATCTGCTCTTGCTGTGAGTGAGTGT
GACTAAACCTCAGATCCAAACACACGTGTTTTCTTGTTAGCATCGACCTAGCTAAAACCA
GGCAGCTTTTTAATACTGATATCCTTCATTGACTTCTTGACTGCCTTCACATCCTCCCAT
TGGCCCAATGATGTGTATATCCCAGAAAGGGATATGTGAATACCGGTGTTATTTGGATCA
AGTTTCATAAGATTCTGAGCAGCAACCTCTCCCAACTCCTTGTTTCCTTGCATACGGCAT
GCTCCAAGCAAGGAGCACCAAGCATAAGCACTGGGTTTGACTGGCATCTCACTTATGAAT
TTTTCTGCTTCATCTAGTCTCCCAGCTCGACCATACATATCAATGATACATGAATAATGT
TCTGCTTTAGGCTCAATACCATGTGCATCCTTCATGGAGTGGAAATATCCCAGTCCTTCG
TCCACTAATCCAGCATGACTGCATGCAGTCAGCAGGCAGACAAATGTAATGTGATTTGGC
CTGATACCACTTGAGGTCATCCTATCAAAAGCTTGGATTGCTCCCCACCCATGACCGTGC
TGCGCATAAACATTTATAACCGCATTCCAGGCAATCTCAGTACGGTATCCAATCTCATTA
AATAACTGAAGGGACAAACTAATGAGGCCACAATTTCCATACATATACACAAGGGTGGAA
CCAACAAATGAGTCACTGATCAAATTTGTCTTGAGCACTTGAGCATGCAGCTGGGCACCT
TGTTCGAGCAGATCATGCATGGCACAGCCCTTAATCATGCTCGCAAAAGTGAATTCATTG
GGCTCAACACCTTGCCTCCCCAACTCAGTATATGTCTCAAGAGCCTCCTCAATACGACCT
GCCTCAACGTAACCGTCAATCAGTGAGGTAGCTGACACAACATTCCAACCTCCAGGATCA
ATACTCACCACACGAGAGGCATTCTCCAAATCCCCAGACTTAGCATACATGTCCAGTAAC
GCATTCCTCACAACAGTCTCCAGTTCAAACCCAGCCTTAATTATACAACAGTGCAGGCTT
CGACCAAACCATCCATCCTTGAGCCCTCCCGATGCACTCAATGCACTGCAGAAGACATGT
TGGTCAGCTCCAACCAGGCCCTCACATTTCATATCCCGAAAAATCAGAATGGCGGCCTCT
AGGCTCCCGTTCTTCGCGTAGCCATCGATCATGGTAGTCCAGGTGACAGCATCCTTTTGC
GGCATTTGATCGAACACCCTACACGCCTCGTGAAGGAGGCCGCACTTGGAGTACATGTCC
GCGAGGTTGCTCGCGACGAAGAGCTCATTGTCGAAGCCAAGCCTGATGCCGATGCAGTGC
AGCTGCGTGCCGGGGCGCGGGGCGGAGAGT
>Z27kG1_03578
CGGCGGTCTCGGACAACAGCTACACCCCCAGCACGCCGAGCAAACAGGAGGCCTCCGTGG
ACGCCAGCCTCTCCACGTGGCTCGGTTCCTCGGCGACGCCCGAGAGCAACTCGGTCCGGT
CCTACTCGCCGATCAGCCGGGACGAACGGCCGATCCTCGGCGCCCTCACCGTGGAGGACA
TCAAGGTATCGTCCGCCAACTCAACGCCTCGGAGGTCGAGGTCCCCGAGCCCGAGTCCCG
ATGACATGCCGATCCTGGGGACGGTGGGGGCTTACTGGAACTGCAGTGCCAAGGAGTCTG
ATCCGGTCACGAGAGGAGGGTTTATGAGGACCAGAACCAGATTTGGCCAGGTCAGGTGAG
CAGCTTTGTCTCGGTAGTCTGACTTGACTGTTGTAATCCATGTTTGCTATTATCTTCTGT
TGAAATAATGGAACACCTCCCGCTAGGAGGAGAGAGAGAGAGAGGGTACCGAACCTGGGT
GGGAATGCAAAGATATACAAGTATGTGTGAGAATGCGAGATCGTGAAACCAGATAGATTT
GTGTGATCATATTTCTTTC
>Z27kG1_12367
CAGGGAAAGAGCTCCCATTAGGGTTCCCCATCACCTGCTCATAGCAGCGCATCCTCTGCT
CATCGCGACAGCCGTCATCCTAGCTAGCAACGCTCCGTGTGGCGGCGCTCACAGCGCCTG
ACGGCATTGACCCTTGCTCCTAGCGTAGGTGGCAATCGCATCGCCCTTCCGTGGGCTCGC
AGTAGTGGCATTATCTAGCATCGGTTCTCTGCAGCGCCCCAAGCCGACGGTCTCCTAGCT
GTGACGACCATCCCCATCAGCGACAACCCTCTCGATGCTCTGTATGTTTTGGAGGCAATG
CAAGTGGTATTTTGGAGCATGTTTTTTTGATAATATGTTTTTTATTAAAAACAATCAGAG
TACAAGCAGGGGAAAACTTGAGTTGGTGTGCACCTACTTGCGAAATTGAGTTTGTTGTAT
TATGACTACTAAGGTAGTTGCTGCTGCCTGATTGTTTGTATCCAGATTCACAATCCACCC
TCATTAGTTGTTGCTGCCAGCTTGTTTGTTATCCAGATTCATAGCTATAATGACACATTA
TTTTGGGGGTAGATGGTGTATCTTAGTTGTATGATTTTTTGACATCAGTGTATATAGTTC
ACGTTTTTACTTTAGTGTTTATAATTTTGCAAAACTTGACACTTGAATAGAGCAGGGGGT
ATAAAGTCTTTGATCTGCAGAAATACAAGGACCCAAAGGTACTTGACACTTGAACAGAGC
ATCTCTTCCAATAGACTATTCTAAATTTCTAATGCACCAATATTTTTTGTTGTGCTCTAC
TACAGTATGGCTAAGAAGGTTGTTTGGGATAATGCAATTTTGAAGCACCTAATTGACATT
TGTAAGGAGGGGATTTTAGCTGGTTGGGATAATGACCTTTTTTGTTGTGCTTTACTAAAG
TGTGACTTCTTAGCTCAAAGGATGTTCTGAGTTTATTCTATGTTTTTGTGTTGGACCAAA
TTATATTATCTATGACTTACATGTTCTGGTTTTTTGTTTAGATGCACGATAATATGGAAG
ACTTAGCAAAAAAGCGTCATGAATCTCTTCACTTACTGAATTATCACAGCATGCTGCAAT
TCTTGGAAATTTAGGCACTCTTTACAATAAACGGTATTTCCACAAAGGTGAATATAGAGA
AACAGAAGCTCTAGAGTCTGGTTATCAATGGGTCATGAGATGTTTGGATCGTTCAAGATA
TTTTTATAAGATGTTTAGAATGAGCCATGATATTTTTATGGCACTTCATGAAATCGACTC
ATAATGTTACATCAATTGAGTCACTGCAATGTTTCTATC
>Z27kG1_07419
GGCGAGAGCCGGAGGCCTGCCGCTGGGCCACTTTTTGGAGGCCTGCTTCCTCTGCCGGAA
GCCCCTCCCCAGCAACCGCGACATATTTATGTACAGGTTCGCCACTCTGCCGCCGCCATG
GCTACGGCTACCGCTAGCGCTAGCGCTACCGCTACCTGGCCCTGTGCCGCTCGTCTTGCT
TTACGCTCTCTGTTGGGAGGGATGGTTTTGGGAATTTCTGCGGCGGGTCCCGTGGTATGG
ACGTTTCCGACGTCTTTGGAAGGTGTATTTTCCCTTGGAAGAGCAGGGAATTTGACTGCC
GAATCGTCTGCCGGAAAAAGTGGGAGGCGGACGTATTATTTCTCATAACTTTCCTTTTCT
TCCGCGGTTTAGTTCGAACGTCCAGGCCAGATTAAAAAGAAAAGTATACTAGTGGCACGA
AAAAATTGGTGAGAGCTGAGAGCTCCTTTTCCTCTTTCCGATGTGGTGTTGGTGGGATGG
TTTTGTCGCCCTTGATGTGTTTGTTCAGGTTGCTTTTGCGCGTGAATCAATTAAATTCCT
GGGACCCTAAATTGGTGCGCTTATTTATGGCCATGCCGTGAGCTCCTGCCAATTTACCAC
GGAATACCCTCTCTCGTTTGTTCTTTTATATATGGAAGTTGGTAATCGGAAAAAAGCTTC
GCTGCTAAGCACGGGAGCTTTATTGGTTTGGTACCTGTGAGGCGGTAAGGCAGTAGTATA
GTATTCCTGAATGACGCGTTGTGGCTATCGCCAGTTCCATGAATATGTGGGCATGTTGAA
GCTACTCTGCCATGGGTCTCGTATACCCCTTTTTAATTTCATCTATAACACTGATTCAAT
GGTTTTGTTGCACGAGTACAAGTGGTGCACATTTTTCTCTTTTCAAAAAAAGGTGGTGCA
GGCATCCAAAGATATCTATTCATGACATCCCAATTCCCAAGCCTGTTAATCTGGATTAAT
CTTATATGGGTGCCCCTGTGTCTCTTGTGCAGAGGTGACATCCCGTTCTGCACCGAGGAT
TGCAGGAGGGAGCAGATCGAAATGGACGAGGAGATGGAGCGGAAGGAGAGCAAACCCAAG
AACGTGGCGCCGAGAGGAGCTCCATCCCCCAAGGACGTGGACTCCCCGCCGAGGCCTCCC
AAGGCCCGGGCCGGGTCAATCCTTGCCGGCTAACACCGTGAAGAAGAAAAAAAAAAGCTC
ACAAACGAGCTCTCACGTATGCGCGCTCCCCCTCCCCAAAACCAAGAGATCAGACCCCCT
CTTACCACCACGAACTACCACCGCTACAGTTACGTATATGGGTTTGTGCTTTTTGTTTAA
ACCCCTTGCGCCATTGGTGGCGCCGTGACCTGCTCAGTGTCAGTGCCTGCCTACCTGTAT
GGCTGTGATGATGTATAGAGATGGGGGAGGGGAGGGGAGGGGAGGAGAGCGCGCTGGTGT
TTAGGACCGCATGCAGCTCTTATTGCGCTGCTGTGTCGTTCGTTGTATCATGTGTGGGTG
TTTCTGCCTCCGTTTACAGGGGATTTTTGTG
>Z27kG1_15383
GGATTGAGTAGCGCCGTGGCTATTTCACCGGACACGGCGACATCCACCTGGGAGTTGTAT
TCATCAAACCCCACCACTCACCCATGGGTTCAATTTTCAGAGCACAATCATGTAAGATTG
AAAAGTAGGGCAGCTGCTAGCTCTAGATTTAAAGTAAATAGCTGAACCAGACAGAAGCAT
ACGTTGGGCCCTGGCTTGTCTGTAATCAGGAAACTAAGTTTTAGTTATTGGGCTAAGATC
CGGAGGAATTGTAACTGAAAGATCTCAGGCAAACGTGAGGGCTAACAAACTTGGGACAGA
GAACAGAAGCAGTTAGTGTGGCGTCGCGCTCGCCCGCGGGCCTAGCCTCCAGCATCCACA
CCACCCGCGGGACGGCGTCCGCGACCATGGCCTGCTGCCGCAGGCCGGCCTTGCCGCGTT
GTCGCAGAACTCCGCGAGCGCCGGGCGACATCGGCGCGGGTGGCGGACCAGTCGCTGCCC
AGCG
>Z27kG1_22075
CCTGCTTCTGCGGCGGAGGCCAAGCAGGAGTCGGTGTTGGAGACGGAGGAAACTAAGCAG
GCGGTGGCAGCAGCAGCAGCAGCGGCAGGAGGTGTGCAGGCCATGGCGGTCACCGTAGTG
CGGGACGTTGAGACGGGTCTGGACACGAGTACCAACGACCGGGACGGCGACAAGCCTTCC
TGGTTCACACCTAAGAGCTGCTCGGGATTAACTTGAGCTTCTGGCGATGCTCAAGTGCGG
TGGGATCTGAGCAGACCAGCGAAGGTAGCAGTTTAGTAGTTCGAACTGGAGCAACAAATC
ATTTGGTGCGGTGTGTTTCATTAGTTAATTTGGAGCTTGCTTGTCGCTCTGGTTGTTCCA
TTTGTGACTCGGAGTTCTCGAATTTCTACGTTTCTCCTCGTTTGCTCGCTTTCGTGGTAT
GGAATTGCGTTTTCAATTCAGTGTTCGCTCGATGCACTTTTTTTTATTAGGCAACTGCTG
TGCTGGCAACCCTTTTCAGCGAGATAGCTAGATTGGTTAAATTTAGTTTACTGTGCATTG
CAATTGGAAGGGACCTTTTTCAGTTGAGGTCAATTGTAGGCTGTAGCTTCTATTGCCTGT
ATATTCTGCTGAGACAGGGCGACTGTTGGATCCCAATATTATCGAGATGGAAGCTGGAGA
ATTGGTTATTTGGTTTCCCACATGTCCTCCGGTCATATGAGCATCTGATATGAAAGTTTG
GTTCTGTTCTGTTGTATGGTTACTGCCTCTGAGTTGATTATTTAGTATTGTAATCGTATT
CTCAGGATGCTGTTGAATTTTATTCATGTTTTCAAGCT
>Z27kG1_15388
AGATAGGCCAGCTAACCATGAAATGTCTGTTGAGTACGGTTGACCTTGAAAAACCCAGGA
GGAGAGATCGAGATACATCAATTTTGAGAGGTTACCAAGGTGGGGTGGCACTGTACCAGA
GAAGGGTATGCCGGATATGTTGAGATACCTCAAGTTCACCAAAGAGCCCAAGAAATCTGG
TATTTGGCCGCTTGAGCCAGTAACGTTGTTCATGCTGAGATCAAGGTGGACAAGTTGATC
CAGGGCGAGTAAGGAATGACTTATGTGGCCGATCAACGCTGTGTCTCTGAAAAGAGAGTA
CGAAATTGAAGACGTTACATGGACATTACGAAGTCGAAGCTTGAGAACATGGCCGGTCCG
GTTGCTGCAGCGGACACCTCTCCACCGGCAGCAGTCTCCGTAGCCCTTTTGATGCCAAGA
GGCAAGGAGGCCCATAGGGTCACTGCTTATGCCATGCTTAAAGGCCAGCAAGGCGTCCCG
TTCGTGCGGTATGCAGCTTGCAGAAGCTGCATCTCCATCTCCGGTTGGCCGCCGAAGCTG
CAGAGAATTGGATGTCAGGAACGCGGCGGCCAAGATGTGGAGGATGAGGAGCTTTACAGC
AGGATGCATGGTGGGAAAGACAATGAGTTGGTCGTCTCTATGGCCAATACTCAAGAATGA
AGAAAAACTTGCTACTACCGGGATTTTTATGGCGACTCTGAAAGTGATCCCCACATCTCA
GTTTTCTACGCTTAGTCAAGATATATACAACGACTGACTAGTCTGTGGCTGTGCAACCTG
ATGGGCTACTATTGTTCTCTGATGAGGGCAATCGAACTTCGTGTGAAGAGTATACATCAG
TTTTCTACTACTGTCAAGAGTATAAGAGCCCAACATCCCCGAAAACAACTTTTTTTTTTT
TGGAACACATGTCTGGTGCAGTGTACGATGCCACGTTAGACAAGTCTGCATTTGAACTTC
GTGTGCACTTTGTCAGGCTACTATTGTTCGTATCTCGTAGATGGCATCCGCTGTACACCA
GATGCCAAGGTGCTCGGCCTAACTCTAGGACCTGTTTGGCAACAGTATTTTTTAAAACCA
CGATTTTACAATACTATATTTTGCAATTGTCATTGACAATACTGTGGTTTTGTTCAACTC
CAAAAATACTATGGTTTTGAG
>Z27kG1_04120
GAGTGTGGTACAGGTAGATGAAAGTGAATTCAAGAACTCAACATCTGGGATCACAAAGGA
AGATTTCAAGCATGAGCAAGGAATTAGCACTGCAACAGTGATCAGCAGGCATGCACTTTG
CCTCCTAACTTTGCGTTGCATGCTTACTGTTTATAATTTCCTTCACACGTCACAAAGGGC
AGCAGTATATTAGGAGAACTTTGAAAGCTCAGCAGAAGAAAGATGACAATCTATTCTGGC
TTGTGCTTAGGGCATTTGTTGTTGCTATATCGAAAATCTGGGCAAAATGAACAGTGCAGA
AAGGCAGCGTATGTGGAACTGAAGATCGAGTGAATCCTTCCTAGTGGAAAACGAGAAACC
GGTCCATGAAGTTCCATTTCTCCCATGTGAATATAGATGCGCTACTTTTGTGCCGCAGTT
TAAGTAATCTTTTTTGGAGACAGCTGGTCTGGTTTGTAGTCGCTTCCCACTGTAGGTGAA
AGACCATGTTGGGCCGTGTTCAACATTTCACCCATATAGTCACTCCAAAACATTGTTTTG
CACTTTAAATTGTACTGATCGTAGAGTGGATTTTGAATATGGGTACGAGGATGGGTAAGC
TGACGGAAATAGCTTAAAGTTTAGTTATCCTAGTCTGGTGTTCATGTGTTAGATGTTTGG
TACAATGGATGTCATGTGTCTTTTGGT
>Z27kG1_11724
GCTGTAACAGTTCGCCACGGCTAGGCTCCTCTCCCCTCTCAGCTCTCAGCTGCCCCTCCT
GCATGCCGATCGCCTCCAAGCTCGTCTACTTCCAGCGCCGCCCCGCGCCGGCGCCGCCTG
ACGACCCGGGTCCCGAGCCTCCCGACCCCCGCCGCCCCCGCCGCCGCCGCCGCAGCGGCT
CCCTCTCCTCCTCTCACCAGAAGCCGGTGAGTACTGACCGAGTACCCAACAACACGCTGC
CGTTCCGTTCCCTCTCACCTCCTGCCGTTTTGTTTGCTTACATAAATAAATAAGTAAATT
AAAGCCGCGGCCTTTTGCGTTTTCCCCGAGTGAAGAAACCGGAGGGTTTTCTTCTTGATT
CCAAAACTCCGGTCTTCCAGCAGACTGCAGATCGTATCCGTAACGGAGAAAAAAGGTTGG
TGTTTTCTTGGTGGAGCAGAGCTGCCGATGGATGCAGATGTCTAGTGTACTGTACTGTAC
ACCCTTATGGTTGAGGAGTCCATCAGTAATTCGGTTTCGATGAAGGCCTAGGCCTAGCCT
CCTCGTTCTTCAGGAGCATCGAGGAGTCCACCAGCGTCCTGGAATATTCGGCACCGCTTG
AATGAGAAGTTAGCTCATAGTCCATCTCGAACTAGGCAGAGTATTATTGTAGCGAACCTA
GCAGGCAAAAAAAAAAAACAGAGGATATCCTAAGTTAGAAAGCATGGATGAATCCCTGGC
ATGGATGATTGCAGCCTCTCAAAATATTAGTCAAAAGAAAAGAGAGTGTAAAAACGATGT
GGGCTTGTACAATTGGTATAAACTTGAATGGGCAAATTTGTGTT
>Z27kG1_12727
GCCTCCTCCACCAGGGGGCGCCAGAGACCTCCATAAAGTCTCCCCCCGATCCCCCCACTA
CACCTGCCCGCCCGCCAGTCTCCAGGGGATCGGCCTGCCTCCTCCGCGCGAGGTCAGTCG
CACGCTGTCCCGGATCCGCCATTCCCGGTCCCGCGCCGGGTTTCCTGCTCCGGCTGCGTT
GTTCCTGGCTGTCCCGTCCCCGCTCTTGGCCCGGGTTCTCCTGGCCTGCCGTTCGCGGAT
CTCGAGCCAGATCCTGCCCCGCATGGGGTGTCGTCGGTTCCCAGCCTAGCGGTGCCGCGC
CATTGCCACACCATTTTGGAGCAATTGCTTGCCCGGTTCCTCTGGTTGTCTGAGCTGCGA
GAAATCTCCCTATTGTTCAAATCGAAAGATCCAGTTCACCGGGCCTTTCGCGTGTGCCGA
ATTTGAGGCAGATTGTCCCCATCAATCAATCGTCTGAATCTCCTGCTTTCTGCTTCGGAG
GAAAAAAAAAATCTGATCCCTGCTCCAACCACCACTACCAAACCACGCACCCAAGATCCT
CCGCTGCATTGGCCGCGGCCTGCGCGTATTCTGCGAATCCTGATCCAAGAGCCCGCAGGC
GCGGCAGCAGCCGCTGGCCGGAGATGACGTCGCCGTACGCCTCGCCGTTCCTGCTCTCCC
TGCTGCTGCTCATCTCCATCCCGGTCGTCTTCCTCCTCGCGCCGCGCCTGCTCCCGCCCA
AGACGCTCCCGGCCATCCCGGACGCCGACGAGTCCGACGACCTTGCCCTCTTCCGCCGAG
CCATCCTCTCCTCCTCGTCAGCCACTCCCACGCCCACCTCCGCGGGCTCCTACTTTTTCT
GGCGCCGCCCGGCGCCCAAGATCGCCTTCCTCTTCCTCACCAACTCGGACCTCGTCTTCT
CCCCGCTCTGGGAGAAGTTCTTCCGCGGGCACACCCACCTCTTCAACCTCTACGTCCACG
CCGACCCCTACTCCGTCCTCGAGATGCCGCCCACGCCATCCTTCC
>Z27kG1_07954
GCTGAGCCATATGAAGACCTGCTGCCTCATCATGGTGTTTGTATATGAAGATCAACTGCA
GTGCCTACACGCTGGACGGAGTATTTATATGATGTGAAGGTCAACTGTTCGGCATCGTCG
GTATGAAATGGCTATGGCCTTCAAAGCTTCCTTGGTCACTGGACAGGGAAGAAATTTTCT
GCTCAAGCTAAAAATTAGATACAAGCTTGTTCAACTTGCACTATAGTTCATTTGAGTACT
TACCTGTTATTGATCTCTATTGAGTTGAAGCTAGGTTTCAAGTATCTCCTAAGGTTTCGT
ATAGGTGAAAACCAGTGACTCTCTCTTTTTTTTTAGCACTACAATCTGTGACGTTTCATG
CCCTTAGTTTGAGCTTTCTCCTTAGTGAGTTTATTAATTTTTCTTCTTTTCCAAATCAAA
AGATGTTTTGACTTTCCATATTTTGCTATGCATTTAGTTAAATCTAC
>Z27kG1_23962
CTAGGACCAGGAGGGCGCGCCGTGCAGCCATGGCGAAGAACCGGAACAAGAAGAACAGGG
CCAAGAGCGGCGGCCTCGCCACCATGGACACCTCTGAGGGCGGCCCCGCCACATCCACTG
CCGCAGACGTCCCACAACCAATGGATACGTCCGAGGGAAAGCAGCCATCGTCACCACCGC
GGCGCTCGGTTCGATCAACAAGTAAGCTAAAAGTACTGCACTGCAGCAATTGCTATTATT
TTTATATTTATATATGTGTGCACAGAGGCTCGTTTCGTCAATTATTATGTCGGCCCTTCA
GTAATGTGCCTTCTTATTGTGACATTGCTTTTCGTTGAACACTGGAACCCAATCCAGCAG
TAATAATATATCATTGTGGGTTGATATGCTCGACACGCCGTATAGTGCACAATAAAGTGT
ATGGTTAACAACTATACTTTCTTAGACTTTAGAGCAGCTCTGCATAGTGCATTGATGAGT
GGATGCCAATATTGATCAACTTAATAAATAAATAAAACAAGATAGAGTAGCTTGCTCGAT
TCTTGATTCATCAGTAGCCTGTTTGGGATCATCAGAGAGTATTAGCTATCATCAGTAGCC
TCCATTTTTTCTGCACGTGCTAGTGGTCAATTCTCTTTACTAATATTGAACTTGGAATCG
AACAAGCTCATGCCGGTCGGCCGACCACACTGGTAGGGAACGAAAACAGAGTTGTTTATT
CTATCCATTGATTGCATGGCATGCTGGGGACGGAGTTAGGGGCTCTTGCATTTTTATTTG
GAAGCTAGTAGCTCCCATTCGAGTTTGTCCTAGATACTAGTGTTAGCATGCATGTCTTAA
TGATCAACAGGGTACGTGTACGCGTACGTGGTGCTGTATACCAGGCACCATGCATGATTA
CATTCACTACGTATGATTGTACAATGTACACTTGCCCTCCGAGTATAAATACAAAAAAAG
AAACTTCAGTGGTCGACTGTGTATGCATGCAGGCTGGATGCGAATCCGCATCTCTATTCA
GTCCTATTTTTTGTCATCCTTTACATGAAATATTTTGTGATTTACTTTCATCTGCAGTAT
CACCAAACTTTTTGCAATTTAATACTTTTATTAAACTTTCAGTTTGAATTTTCTGTTAGG
AGTTTATAGACCTGTTGATATAGTAATTGACAAATTATCAAAATATGTTGTAGGGAAGGT
GCTGGAAGCAAGGATCAGAGTGCTAGCTGTTGGCGTAACATCACCCAGCTGATGGAGAGA
TTTTAGTTTGCTAGCTAGATGAATCTTTAGACTTTGCATGTAATAGAACTAAAAGATCAC
TTCAGAATTCAGAAAACATGTATGCTATTATTTTTATATGTTCATCACACAAATTGTGTT
CCAAAACAATATATGTTGGAATTCAAAGTCAAAGATTGATCTCTTTCTTTT
>Z27kG1_03616
AGAGGATGAAAGGAAGGAAGATGATGAAAGGAAGGAAGAGGATGGAAGGAAGTCTCTCAG
CTCTGAAGAGAAACCACAGCAGACAAGTACGGCTACCGATGAAGAACCTGCAGGAAGCAA
AGGAACCACCGAGGATCAGATGGACGTGGACAGCGGGAATGGAGAGGGTGGAGTTGTAGG
CCCTGTCCCACCAGCACCAGACACTGAAGGGGGTAATGATGAAGTATCAGTTCAAGAGAT
CAGTGAAGCCCAGCCCTTGCCTTGAAGACGGCGCTCCTTTCCCTTCAAGCTCCGCTTTCT
TCTCCCGCACCTGGCGATCTTCACGATGTTGTTGTTGCACAGCAGGTCCGGACTGAGTAT
TTCCTATTTGGTTATATTTTTAGTGCACTATAATATCGCAAGCGAAGCTACAATTGGTTG
TGAGCTAAATTTGCATATCCTTCCCTTTGTTGTATTCCCTTGAACAATGAATCAGAACAA
CTGTTTACCATTTTTCT
>Z27kG1_03623
GGCAAGTGTTCTTGGCTTGCATTGGTCTTTTTCGAAGTAATATGAACTGAAAAGGGTTGA
CGCCTTTTTGTTTTCATGTATGACGAGAAACAAAACCCGATCGTTCTAGAACATATTTTC
TTACTTCTGCAACGACTCCTCAGGCCCTAGAAATGACAAGTACTGACGTGGACTCACATA
TAATTTCTCAGGTCGCTGGTGCTGCGATTATCTATGAGGTGCAAAGAAGTGCTAGGTCAG
AAGCCAGAAAAGAGGAGGCCCGTCGTCTGGAAATTGAGGGGATAAAGAAAAGGGAGGAGC
AACTAGCGCTGGAAGTACAGATAATGAAACACAAGATTAGCGAGATGGAGCGGCAGTACT
CGAAGTGGACCCTTCCCGGGCTTCGCGGCTTCGGCACTGCCCAGGCGGCGGCACAGCCTG
CTGGTACTCAGCACCCAACAGCTGCGTGATTGCTCTACTTCTGCAACTGTCGACAGCTCG
CGATCTGGATGGCCGACTGCAGACTGCCTCTGTTTAGCTTGCATTTTACTCCGTTACATA
ATTGATTCGACTTCAGTAGCTGGCGAAAGGCTGAGGGTTACGTTGTGGTACAACTGAATC
GAAGTTGTTATCGCCTTATAGGTTGATCGGATCGGCGACATGACATTCAGACCATGTTTG
TCGTAGCTTAACTTATTTCACAGCTTCTTCATAGATTTAAGCAGGAGATAGATTTAAATA
GAAGTACCAAACAGTAGCTTCTGCAACAGTCTCCCCTTTTAGTCGTAGCTTAACTTATTT
CACAGATTTGTCGTAGCTTAACTT
>Z27kG1_04958
CGCTTTCCTTTCGCCTCCCACCACCAAAAAGAGGAGCAGAGGAGAGGTTTGTGTGACAGC
GTGAGCGAGCGAGTGATGATTAACACCTCAGCCGGCAGACAGCCGCCAAAGCAGTAGCGT
AAGAAAGAGAGTTAGTAGAGCCCAGATCGAGGGAGGGAGGAGTAGCACCGAGCACGAGCA
TCTCCACTCCACGCGCGCCCCATGCCCGTCCGCTCCACCTCCATGAGCGTCAGCTGAGCA
AGACAAGGAAGGGGAATCTCTCCCTCATTCGCCTTGCCGTCTTGATCTGTCGGCTCCCGG
CGGCAACACCCTACAGGTTTCATCTATGGGGCAAGATGCTGGCTTCAAACGCGAGGATCA
TTCTGGATTGGGATCAGGTCCTCAAACTTTGAAGGTCTCCTGCTGCACTAGTGAAGAAAA
CGAGAGTCGAAACAGAAGATACCATCAGTTGAAATGCTCAGAGAGCAACTCGAGGCAGTT
GCACCTGGACTACGTCCCAAATTTCCACTGCAGGAGCTTGCCAACGAGAAGCCGCAAGAC
GAATGCTGAGCAAAGCACCGTGGGGAAGCGTGGTTCTATGTACCAGAGCTCCAGCGAAAT
AAGCAGGATCAGAAAGATCCAGGAGGGCAGGAGGAAAATAGATTCTGCATTCGATGGGGA
CGCGTTCCTGTCCTTTGATATTGTCGATGCATCCTCTCGCCCTAGCACAAGTGGAGCTTA
TCTGCATTCCCATCAGAATCGGAGGTCGGGCGCTAAGCCTTCTGTGGACACCGCTAAGCG
AGCGTCAAAGGACTTCCTGGACCTTCAGTTCCGTGAACATCCTGATGAGAATTTTAAGCT
AGATCGACCACGCTTGGATAGTACCTTGTTGAAAAACGATGATGGTTTCTTGGAGATTTC
TCTCGAGAAAGAGATAGCAAAGGGTGGCCCGTGCAGAAATGCAGCTCCTATCCTGCTAAA
CACTGGGTCAGGCAAATGCACTGACCTGCAAAAGATGAATGGATGCCCCAGTGAGAACAA
CTGTGGTGACAAGGGGAGAGATTCAGCAAGCAGTTCCAAATCAACGCCTGTGAAAGTAAG
CTCCTTTGACGGATCCTGCCAATCTGACGGTGCTCAACACCATATCACAGAGAACAACAC
TAAAGCTCGATCAAGCCCCTTCAAGAAGATGCTGGACCCTATTATGAAGTCCAAATCTCC
TAGGAGCCCATCTATCATGGAAAGAGGAGGCTCCAACTCCGCAACTGGGCCAGGAAGCAG
GAAAAACTCCGTGTCTCGAAAATCACTGCTGGGTGATTTTTCAAGAAGTGAACAAGCATC
TAATTGCCAGCCCAATGGGCAAACACAGAAGCGTGTAAACAAATCTGCTTTGTCACCTGC
TCATCTCCAAGCGGTTCTTAGATTGGATTCCAAGAACGGTGTCCAGGTTTTTGAATTCTG
TGTTGACGGCCCAGGAGAATCCATTTCCGCCAGGAATTGGAAAAACGGTGATGAGTTGAG
CTCTATATACACCTTCCATAGTGGCGGGAAACGGTCCAGTGCTGCTGGAAGGATCTCCAA
AGATGGAGGCTGGGATTTACCCCCAATCGTTGGGCAGGTGCAGGTTTCATCATACTTATG
CTCTGAAGTTGGAAAAGACGGTACGGTGAATAACTCTGTCGTCACCGAGTTTGTTTCGTA
CGACATTGGTCATGCGAGGCGGATTGTTGAGGAGAAGACAGGGGCACTTCAACAGCCACA
GAGGACTAGTCTGACGGAAGAGAACAAGACTGGGAGAAATAACTCAGATGTATCGACATC
TTGCCCGTGGTCCGAAGAAGACCTTCATCCTTATTTGGAGATTGCGGCGACTGTGATAGA
GGTTCCGTTTAGCAGATACAAGTCCGAAGAGGTGAAGAATGGTTCATCTCCTTGTACTGT
CAAAGTTGTTGCACCTAGTGGACTGCATGGTTCGCCGAGTGACGATGAAGCCGGCGGCCC
ATCTCCCTTGCTAGATAGATGGAGGTACGGTGGGGGTTGCGACTGTGGCGGATGGGACAT
GGCTTGCCCCATCGACGTTATTGGCAACACATATGATAATAGCTGGGCTGAGTCTATAGC
TACCAATGTGAAACATCCCATGGAGCTCTTTGTTCAGGTACCTATTCTTTTGGTAATCTA
TGAGGATACTGTGGTGTCCCAAGGCGAAGGACCAGATTGTTTTCTTTGTAGAAGTAACTT
GCTGCTGAAAACAATTATCCACTTT
>Z27kG1_13984
TTCCGGTCGAGCGAGGAGCAACCAACAACATGGCACTCTCGTTTAGGCTGGTCGCCGGCG
TTCTTCTGGTCCTGGCATTAGCTCTGCTCTCTTCGAGCGCGGAGGAGAGGAGCGCCGGGC
GCGCTGCCACTGTCAGCGCGATGGGCTCAGATCACGATCAGACGTCGGAAGCTCCGGTGC
CGCCGTTGAGGCCTCTTGGGTCGAGGAAACCGGTGGCGGCTCCGCCACCGCCGAGGCCGG
CACATCCACGGGCGAGTATAAGGCCATTTCCTCCACCTCGTCCGTCACAGCCGCAGCCGC
AGCCGCCGCCGCCGCCACCACGCTCGTAGGTGTAGGCTGTGTACGTCTAGGCAGCCGGCA
AGCTCTAGTCCTCTAGGTCTACAGACGTGAGAAAATGGTTTGTTGGCGTTGGCATCCCTC
CAATTTCCTGTGAACCTGTTGTAGTGTTCCTCAGTTGTGAGTTTTCAACGAACTTTTGAA
AGTTCTATGTCTCTGTCGGTTATGGTTCAGGTATTTGGGAGCTTTCAGCCCCAAAAACCA
TCGGTTGCGTATTTTAATATTTCCTTCTTGGCTGCTCAACATTTCTATGCCTTTCTTTTA
TCAGATGACCTGGCATTTGTCGGTTGTTTCCAAGATGCTAGTGCTACAAGCTCATGAACT
TGCTCACCCGAATCACCAGAGGACCAGAACGCGTTGTATTGAATTTCTGACTGTGCAGTG
AAGTGGCTGGAACGCCTCAAAGACCTCATTTTTTTTGTATCGAACTCCGGATCCGTTGAC
CTGACCTGCCGTGGCATCCATGTGTTCGTTCAGATCTCAAGGGACCTCCTACCTGAGATT
CCACCGACAAAACCCTGGGTCACCTACCTGAGTTTTAGTATAAATTCAGGTAACCAGATC
ACTCGGAGCAATCGTTCGCAGCCATCAATCACCATGAGACTGGTCAAGCTCCTTGCTGTC
TTCGCCATCCTGGCTGTTCTGTTCGCCGTGACATGGCCCGTTGCTGTGCTAGGGAGGCTG
GGTAGGGCGCCCCCGACGCCGAAATCTGGCCCCGTCAAGCACCATCGTCCACCACGGCTA
CAGCGCCCGCCGCCGCCGCCACCACCACCACGGCCGCACCATCGGCATGATGGTCTTCGT
CGGCCACTGCCATATCCGGCACCACCACCGTGTCAACACTGATTGCTGCTATCGGATTCG
ATGATGGCACTCAAAATTTCAGTATTCGACGAGCAATGTAGCTTCCGTGTACTGCATTCA
TAGTTTCAGCATTCTTGATGCATTTGGTGTTACAAGAAATTAGTTTTTTTTGTACTCCGG
GGGAAATACTACCAATGAGATTCATACGAATAACCGCACTGGATTTTCCAAATTGTCTTG
ATCTCAAAAATAATTTGACGTAATAAGAGACTCATCGG
>Z27kG1_07696
CACCTGGCAGTTGGACTGCCAGTCAACACAGGGACTGAGCTCGTCGTTCTGCCCTGCCGC
CAAGTGCGGAGACATGTTCCTCGGCAACACATCCTCCTCCACCTCATCCTGCGAGAGCAC
AGCATGCTTCTACGCCGGGTACACCAACAGCACATCGTTCGCCATCCTCGCCAATGTGAC
CACCACCAACGTGTGTAACGCTGGGATGACTCCGACGGCGCAGCCGGCTCACTCTTCGGC
GCTTCGGTTGGAGCCGGTGTGGCTGAGATGGACGGAGCTGGTTGCCTTGTCTCTCTTCAC
GCTGTCTTTCTTCGTCTAGGCTATCTGCGGCAAAAGACTGAACGTTGTCGCCAAGCGTCT
GTCGTTAGAATCTGGCCCTCTGATTCCTAGTTTGATGTTGTGAGTAATATCTGCAGTGTT
TGCGCGACTTTGATCTGTAACTGGTTGGATTTGTAAGGGCAAACTCTAGGGTAACACTTC
TGTGTTAGACGGTAGATCAGGAAACATTTGTACTTCGTCAAACTTTTGCAAAGATAATTT
CTTCTGTTG
>Z27kG1_20878
CGACCCCTCTTAAACCATCCATTCCTTTGCAGTTTCTTGATTTCCACCAATAATTTGTTC
CAGTCGTGAAATCTCGCCCCCCTTTCCTGGTTTTTGTGTCAGGTGGCTCCGGCTCGGTGC
AGGTCGGGCGCGCCGAGCTTTACTCGAAGATGGCGCGTGACCTCGACGAGCGCGGCGCGG
CGTTCCTGAAGGGCGGCGAGACGTCGCAGTCGCTCACGCTCTCGGACCTCTTCGACACCG
CAGATGACGGCGCCGTCGTACCCAGGCTCAAGGCCGCCGACCCGCCAGTGCGCGCGAATG
TGCTCTATATGGACCCCAAGTTCGCCGCTGTGATCTCGTGAGTGGTGACCTTTGCCAAAA
TCCGCAGGCAACTTGCTGTTAATTGTTCCTGAAGCGATGCTCTCTCCTTACAAGGGAGAA
GAACTAAGTTAGCCCGTGATTGGTCAGATGGCTGTATAAGTTCCTTTGGGAGGTCAGGTC
AGGGCAGTGCTCATTCAGTATGTTTTGGGCTTGCAGGAAAGCTGTAAAGGACGTGTTTCT
TCCTTATTTTGACCAAGCTATCTGGTTCCAAAATACGAGCATGTATCACTTCAGCATGTT
TCATGCCTCCCATCACTTGGAGCCCATTGTAGCAACTGAGGATGAGCCGAAGTGGAGGCA
GTAAAAGGTGTCACCAAGAATTTGTGTCCGCTTAAAATTGTATTGGACAGAGTGGTTTTG
ACCTCAACCGGTGTGCTTCTTGGCCTGTGGCAGGTTGAATCTGGTACTGATCCTGCAGAA
ATCCGCTCAAGATTGAGAGAAGCTCTTCCTCGTGCACCTCAAAAGCAACTGTATGACCCT
GTTCTGCTTCACACCTCGTTTGCACGAATTCTGGGACATCCCAGGCTCCCTAAAGAGCAA
AGTGCATCATCGTTTGATAATGTCAAGTTCTTCCATGAGCTAGTTGCTCAAATTAATGAG
AAGATCTGTGGCTTTCAGGCGACGATATCAGAGCTATGGTATGTCGAAGAGTACGATGTT
CTTGCATTGGCACTGAATGGAAAGATGAAGGTGCGGAGGCTCCACCTTGGCTGCAATCGT
CAGGGCATCTGAAGCTAGAGAGGTCATGGAAACGGGAAAGGATTAGGAGATGCACAGCCA
CCAAACAGACTTTTTTCGCTTGCATGTCTCGCCGAAAGGGCCACCTTGGTACTGCCCAGC
TGAGCGAGATGTGCTACAATCTGCCTTTACATACCGAGAACTGACAAGTTATATTGACCT
AGACTATCTTCAGCAGATTATCTATCATCATTTCTATATTCAAATTTCACTTTACGAACA
TTAGTCTATAGTACAGAATAAACTGTTGGACACAGACTAATGTTTATGTAGGAACAGTAT
GCATGTTTTAACAATATATAATACAATTATTTGAGCAC
>Z27kG1_23305
GCGAGTTCCTGCTGGCGAGGACGTGGCTGGTCCGCTACGAGGCGCGCGTGTCCGGGTCCG
TCGCCGCGGGCTCGCTCACGGCGCTGCGGGGGATCAGCGTGAAGGTGCTGTTCCTGTGGC
TCGGCGTCGGCGAGGTGGACCGCGCCGGGGAGACGCTCAGCTTCTACATCGGCCCCGTCG
CCACGTCGTTCCCGATCGACGACTTCGCCGAGAGCCCGCGCTGCCGCGGCTATGATGCCG
AGGCGGCGGCCTCGTCGTGACTCATGACGCAGCCTTCAGCCGGCGGTGATTATTAGGACT
GCCTTGGTGATTTAGCTGGCTATATATACACGTGTGCATCGATCGAGTCGGAGCCGGCGA
TTAGCTATTTTTCCTCGTCCTTTAATTTTTGTTTATTTCGCGGACTTTGAGTAAGCTGTT
TGCGGTGATCTTGTTGCCCTAGGTGGGTTGGTTTGTAGGAATTTCGGAGAAATCATATAA
GAATTTTACAGGACAGTTTATTTTC
>Z27kG1_01254
AGCTTCTCCAATGGAACGACCTGTACGGTGAAGGCGGGTCGAGGAAGAGGAAAGCGCTGA
GCTACTTCATGTGACGGCGAGAGACATAAAACCAGAAGGATCACAACCGCGCCATAAAGC
CAGAAGGTATCGCAGTTGCGCCATATTGTACAGCCGCCATAGTACTTCCCCCCTCCCTGG
CCCTAAATCCAGCCAGGGTTTTCCTCCTCCCTCCTGGGTAGCCGTGGCCGCCTGTAGTCC
CTCCCTCGTGTAATTAGAACCGTGTACCGAGTCGAGTTCATTTACCCACTGTTTGAGGTT
CCAGAGAGTTGAGATTTAAATTTTAAGTGGCGCCATTGCCCTTCCTTTCTTCCTCCCCTC
CTAAGTATTAACTTTGTTGCGGCCATTGTTGTCGTGACTCTGGCCATAGATCCTTTTATG
TACATGCGAAATGTAACCAAGGGATATGGAATAAGAACATGTTCATCC
>Z27kG1_04190
CAGCGCTCTTCCTCCATGGGTGCTTCGGCCTCCATGGGTGCCCCGTTGCGACTGGAAAGG
GAAGGCAGAAGCTAGTCTACAGCTCGAAGCTTTGGTTGGCAACCTGGAATGGAAGATGCG
GCATTTTCCATCGTTAGACATGCCCCAAAGTTGAACCTATCACACATACATAGAGAATCG
AATGTAACATAATGGAAGCAAGGGAAACTGCTCCACGCTGTTGATGCTGTGACGGACATC
GAGCGAGAATTAGTATGGATCAGCACCACTAGGCCGCAGTGGACCAACCTTGTCATGGCT
GTTGATTCTAGAGTGGACAAAACTCTTTCCATTTTGAAGCCTCCTGCCACGACGGGCGCT
GCGAAGCATTGCAATCATCGGATACGGCATTAGAAGATCAGTCTTTGTCAAAAACTTCGC
GTGCAGTCAATGCCGCTCGTTACTGCGAGAATGTGCTCCGGGAATGGGGTGAAGACGCTA
CCTTCTTGGATATGGGTCCTCAAGGATCCCTGTTTACAGATGAAATCAGCTTTTTAGTTA
AGTTTTAGGGACCAATTACCTGGAACAGATACTGTCTTGGGTTCTGCTTGAGTTCGAAGG
AATATGTCCAGAACATTGGATCCTGGAGTGGACAGACCTGTCATAGGTGATGAGATCCTG
GACGAAGAAAGTGCAGGAGTATCCCCTGGTTTTGTTCACAGTCTAGATGTTCTGACAGAC
AGGACCTCTAAGCTGAAGCTATATCTTAATTCGAAGGATTTCCTTGATCTTTGGAGGAGT
GTAGCGGAAGGCCTTGACTACTTCATCTACAACATCATACGATGGGGTGAAGTGTGTTTC
TCTGACCCTGCACCTGCAGCCATCCAGCTAATAAGACTTGATACAAAGGCCCTTCCTCCA
CATCTTTAGGCCCTTCTGTTCAAGACCTGAAGCTTTTCTCCCTTTTCTAAGCGAATCCCC
CGAGGTTGTTGACCATGAACTTGTTGGAAATGCTAACGGTTGACACAATGGAGTGACAAA
TGCGGAAATGCCTAAAGCATCAAGGGCTGCACCATGTAAATGCTAGCCAGGCAGGTTGCA
ACAAAAAAAAAAAACACCAGGAAGTTCTGTGGGCAATCTTGGTTTCTACAGAGTGTAGGC
GTGTAGCTGAGAATGACCTTCGGCGAAGACAGATGCACTAACCAAGGAGGCAAGGAGCCC
TCGCGATTGGCACATATGGCACGCAACAATGCTTTGCAAGGTCGACAGGATTTGGCCGCT
GCTGCCTACTTGGCCACTTCCTGGAATTCTTCAGGCGATTATTTACTAGTGAGGAGAGGG
CCGGTCACCGGGTTGGTTTTACTTCATCTGCGAGCACGAAGCTGCCAGTCGCCGGCCCTA
GTGTTCATCTGCCTCGTGCTTTCTAATTAATCCACATGTTCTTTTCCTTTTTTTCAGAAG
TGGGTCTCGTAAAGAAAGATTTCCCTGCATCTCATCTCATAGCTTACACAAATTGTATTG
CCCTAGGTTTGCTGCATAAGATGGTCAACTTAAGATGTCAAGTCTATTG
>Z27kG1_23136
CCGGAAACAACTCTCCGATGCCGAAGTGATCGACGACGATGGGAAGGGCGGTTTCGACTG
CAATGTCTGAAGAAAAGCAGAATGAGCAATGGCTATGGGAACCCTGACCACCTGAGGCCA
GAACCTAGCATATAGGACGCCATGTGCTTGTGCACGCTCTTTGCCAGAGCAAAGGATAGT
CATCACAGCTCATTACAACAACACTGATGGACAGTGCCACCCCGTAATATAGGTTTTTAT
GTACTGTAACAGCGAAACTATAAAACTAAATCCAATCATATATTTGACG
>Z27kG1_11052
GGGGTGTTGATCCACAAAGTGTTCTTCCTGAGGACGGGTGGTTTGTCGACACCGCCAAGG
CCGCAATCCACAAGCTCATGCTGGGGGTTTCTGGGTCCGAGTCCGAGCCCGAGCCTGATG
CGGAAGAACATATTGCTCTGCATGGTGAGGTCTCAGATTCTGAGGAGAGCTCAGGTGCAT
CGACAGTAGGATCAGAAGACTCATTCGCTTCTGCGAAGAACGATGATCTAGAAAGCCCCG
TTTACTTCACTGACCCTGAGAGTTGAGAACTTCTCAGGTCGTCGTTGTAGATTCAGTTAT
CGTTTATTTGAAGTTTTGTCATCCTGCATAGTTGGCAGATTTCAGAACCGTGGAACATCG
TTGCACTCAAGATGAAAACAAAGAACCCAGAAATGCCGTTTGTAATTATGGTCGTTGCTA
TTGTACCTTGTTGCTTATTGTTAGCGCCGATTTGGACATC
>Z27kG1_05639
GTTCAGGCTCGAGAACAAGTTGAATGAAATGGATAAGGGGAAGCAATACTCGGATCAAAG
GACACGTACTCCAAGAAGTCCTTTGACGCCTGTCAACCAGTAACCTGAGTGGAGAATGCG
CCAAATTCTGGGATGCTCAAATGTTGTAAAGATGGCAAGATATCTTGCCGATATGTTACC
ACCTTAATTTAGCGTGCTCGTCAGACGTTAGGATGCTGCATGCAAAGATTCTGATTAGGG
TTAGATAAGAAATCCAGCAATATTGGATTTCAATTTGTATCATGTAAAATCAACATAATA
TTCTCACTTATGCCTTCCATTTCTGATCAGTCATTTGAGTAAAGTAGCATGCAATGTCGA
AAAAAAAAC
>Z27kG1_06074
TTGTCGCTCAAGCTGGTATTTTGCTGACTCCACCAGACCAGCAGCTGCAGCTCTATGAAG
AACTACTGCACCGTACTTGTCCCTACATTTAGCTGGTATTGTGTTGAAAGGCTTTAGTAG
TTTGTTGTGAGGGAAGACCTGATTGGGTACGTGGTATTTTGGAGTTAAGGATACCGTGGC
TTCTCCAAATCACGATGGCGTGTAATTTTGGCATTCCATAGAGTACCACGGTTTCTCAAA
ACTAAGATGATGACAAAACATCAGGGATTTGGGTCCAAGTGATGGTGTAAATGCAGAAAA
TTGACAGCATTTTGGCTTCTCCAAATCACGATGGCTCGTTGAGTACTTTTCATGCTCTAT
CACACTTTGTTAATAGCATCGCACTTATTGTAGGACAAACACTGCAAAGCAAAGTGTATT
TTGTGTCCATGTTTTGAGTGGCTTAGTGTCCAACTCACT
>Z27kG1_15115
CAACACAAAGCAGTCAAACAATTTCACCGGCGGGCGGCGGCGGCCACCAGCGCGTCGCCG
CGACGTTAGCGCTTGATCCGGCGGCGGTGACTCAGCCCCTTTCTCTCCCCCAACGCTCAA
ATGCCACCGCGCGCCTTGCCCACTACCTCAACACCCGCATCTAGGCGCGTCGTCTACGTC
CTCCTCGCGGCGCTCGCCACAGCGCCGTTCCTGCTCCTCCTCCTCTACGGTGGCGCCTCC
CCGTCTGCGCTCTGCCCCACCTCCTACCGCACTCCCCGCCGCCTCCCGTACCCGTCCGTG
CTCTGGTCCAAGGTGCCCCCGCTCCCGGCGCTCTCCACCTCGCCGCACCCGGACCTCCGC
GGCTCTCGCTGGATCGTCTTCACCGCGTCGCCGCACGCCCCGCGGCACCGCCCGCTGCGC
GCGGTCCCCGGGTGGCAGGTCCTCGCCGTCGCCGACGAGGCTACCCCCGCGGACTGGTCC
CACCCAGGCGCCGTGCTGCTCACGCTCACCGACCAGGGCCGCCTTGGATTCCGCTCCGTC
GCTTTCCTTCCGGCCCGGGGCCCGGCGCGCAAGGCAGCGGCGTACCTCTTCGCCGTACAG
CGCGGGGCGCGGGTCATCTACGACGCCGACGCGCGCAACGCCGTCCTGGGCGGGAACCTC
ACCAGGCACTTCGATGTGGATCTGGACCAGCGCCACGGAGGCGCCGTGCTGCTGCAGTAC
AGCCACGCCAATCCTAACCGGACGATCGTGAACCCGTTCGTGCACTTTGGGCAGCCATCG
ATCTGGCCGCGTGGGCTGCCGCTGGAGAAGGCCGGGGAGCTGGATGCTGAGGAGTTCTAC
ACTGAGATATTCAGTGGTGGCCAATTCATGCAGCAAGGGATGTGTAATGGCCTTCCAGAT
GTTGATTCGGTGTTCTACTTCACTCGGAAGTCATTGGAGATGGAGGCATTTGATTTCCAG
TTTGACGCGGATGCACCCAAGGTCGCGCTGCCGCAGGGCATGATGACACCAGTCAACTCT
GTTAACACATTGTTCCACTCGCCGGCGTTCTGGGGGCTTGCGTTGCCAGTGTCAGTGAGC
CCAATGGCATCAGATGTCATACGCGGATACTGGGCTCAGAGGATACTATGGGAGATTGGT
GGCTACCTAGTTGTCTACCCACCAACTGTACACCGCATAGATAACGTGCGTGGTCACCCA
TTTGATGAAGAGAAGGATCTCCATGTCAATGTAGGGAAGCTGATAAAGTTCCTAATGGAG
TGGCGATCCAGTAAGCTGACACTATTCGAGCGGATTCTTGATCTAAGCTATGCGATGACA
GAGGAGGGATTCTGGAGTGAGAAGGATTTGCATTTCATGACTGCTTGGCTGCAAGATCTG
GTTGCTATCGGGTATCGACAGCCACGGTTGATGTCATTGGAGATTGACCGGCCCAGAGCA
ACCATTGGACATGGTGACAAGAAGGGGTTTGGTCCCAAGAAGCTGCCTTCAGTGCATCTT
GGGGTTGAAGAGATTGGGGAAGTAAGCACTGATATTGGCAATCTAATAAAATGGAGGAAG
CATTTTGGTGATATTGTGCTCATAGTGCATTGCACCGAACTTGTGGACCGAACTGCATTA
GAGTGGAGGCTGCTTTATGGTCGGATATTTCGAGCAGTTGTTGTTCTTTCAGAGCAAAGC
AATTCTGATCTTGCTGTGGAATTCAGCAACTTGACACAAGCCTACAAGTACTTGCCGAAG
GTGTTTGATCGGTTTGGAGGTGCCCAAGGATTTCTGTTCCTTCAAGATCGTATGGTCTTC
AATTACTGGAACCTCTTGAATGCTGATAAGGCTAAGCTCTGGATAACCAACCAGGTGAAG
GAATCTTGGTCGGATGTGCCTCTACATGGTAACAACATTGAGTGGTTTGTGAACCAAGGG
GATATGATTAAAAAGGCGGTCAGCAATTTTCCATCTCAATATCAAGATAACTACAGGAGA
AGTGTAGGTGAAAATAATCTGATTCGTTGCAGCAGTGAGATATTTTACGTACCTCAACGG
TACACCCGTGATTTCTCAGATCTTGTAAAAGTTATTGGGAGCTTAGACATTCATCACAGT
TTTGCAGTCCCCATGTTATTCCTTGCGATCGATTCACCGAGCAACTTTGAGTCCAAAGCT
TTGAC
>Z27kG1_20506
TCTAGACACACTAAAATGTTATAATCCTCAAATTGCAGCAAATGATAGGCAGTGCAGTAG
AGGATTATAACATTCTAGACACACTAAAATCTATCATCTATCATAAACAGTAGCTATTTC
CCCCTCTGTTCTTTGTGTCTCTGATTGTGTGGTACCAGCTACTTTGGCATACATTTGTTT
TTTGCTTTAATCTTCTGTTCAGCTTCTAATTCAGAAATCTTTACTTCAGATAACCAGAAT
ACTTCAGCTTCCATAGTTCCACTTACACAGTTGTAACAATCTAGCCTGTAATGGCTTGTA
ACAGTACAGTGAGTTGGGAGTTGGGACACCTCTGATGTTTAGAGCTCCAATGGTCCTGTG
GGAGGGATATATTTTTGTTTTCATATTGTTTAGCCATGGGGTGCCAGGGTCTACGTTCTA
CCTTGGTTTGGTTCTCTCCTTTTCTCCTATCTGTCAACACATAGTCGTCTATTACTTATA
AAAAACCACATTTTCCCATTTTGATCCCTTTATGAACAATGCTGGAAATCAAATTCTATT
CATTTTGGAAAATAATTACATATTTATTCGTCGTAGCTATATTCCATTGTTTTATTAGGT
GCTCAAAAATTGTGTTGACCGGACACATGCTATTTTGGCCTATGTGCTATCCATTGCTAT
GTTTTATCGGTAGGGTTTTCCATGCTTAGATAACTTCCTAATTTCTCATTTTTTGTAAAT
AAATAAATACTTGGAGATTCTTGGTCAAAGGAATGTTGGACACCTGCTAGCCAATGTGCA
GGTAACAGGAACCTGAACAAAATGGCCTTGCAGTCTTTTTTTTTTGACTGTGTATATCTT
TTTCATGTGGAGTCCATTAAAAATCCATGCATAAGCAGCCGCGAGAGGTCTCAGACAGAT
AAGATGGTCGACGGCATGGACTTCGAGGAGCTCTGCAGCGACTTCGAATGCATAAGCAGC
CCCTACGTGGAGTCCATAATGAGGCAGGTCGCGCGGGACATCTTTGAGCTTCGCGAGGAT
AACCGCGCATTCAGCTGCTACGCCGTCCCCGTGAAGTATGAGGCTCCTTCCTGATGATAA
TTTATAATGATAAATCGAGGAAACTCCAATAAGTTTCCTTCCTTTTTTTCCTTTCGTTTT
TCTCCCTTCTCTGATTTTTCAGTGTGGAGGGACTGGACTTCCGACAAAGGAAATCACAAC
ATTGTATATGATTGACTTGTAATATGTTAGTAAATATGTCTGTACGTT
>Z27kG1_07967
CTAGTGTGAAGACATGCCCCATGTTAACCGTGTTGCCTTAATTTTTTCTTCAATTTTTTC
TAGATGTATTGATGGCTTCCTTCTGTACTGATTTTGTGACAATTCTATTTCTTTATTTAG
GTGTAAGTTCTGTTCAATGTTGTGAGACCTGAGTATACCGTTTCTTTGCAGTTGTTCCGC
AGTTTCCAAAAGCCCATTGTTTCGTGGTCTGCTTACTAGCGCATGCAGCAAAATACTTGA
CCCAGCGATGGATCCTTGGAACGACATGAGCCTACTCGTCCACATCATCCTCGAGCTTCA
AGCACGGCCCTAATCTTCGGATGGACTGTTCTGGTGCTTCTAGAGACGTTTAGGTATATT
GTGCCCTGATTGATGAGCCTTGCCATTTCCTACCCAGAAAAAAAACCAAATTAGAGTTGC
TTAATGATTCAAACAAAGCTGCTTAATCACGCAACTGATTTAATAGTAGGGCTTTATATA
ACGAGAGGGGAGACCATATGTCTCTACCAAGATACTTTTCGTGTACTCATGTTACAGTGG
TTTGGACTTCATGCTCTAACAATATTATAAAGTAAGACC
>Z27kG1_21610
GCTGCTTGGGGACTTCGGGGACGAGGAACTGGAGATCGACCTCGACCTCGACGATATCAA
CGACGTCTTCCCGGAGATGCCTGGCTGCGACCTCGGCCGCGGCATGGACGATTTCCTGCA
AACCGTTGATTTCTGCGTGTGAATTAAGTCAGTGCCTTAATATGTTAGGGTTGATGGTTT
GATAAGCGTGCTTGGAAGGGGGGATTGTCTTGGGTTTTTCCCTCGGGCATTTTAGTCTGC
TCGGGCCCAAGATTTCTCTTCTTCCCAAACAGCACATTAGCTTCCGGAGAGGTAATTTTG
ATAGGTTACATTATGTTAAGTTATAGTGGTTGTGTTTTTTCTGTTATTTGGTAATGCTTG
TCAAGACATTATGAACAAGTCATTGAGCTGTT
>Z27kG1_04169
GGCAGGGTGGCGGCGACCGCGCCACAAATGCAGGCGCAGACGCAGACGCAGCCTTACCAC
GTGACGAAGCCGGACCACCGCGCCCGGGGCGCCGCGAGGGAGGCTGCGGCCACGCCGGAC
GACGTCAGCGAGGAGCTGAAGAAGGCGTTGGAGGCCCGCCTGCGCTGAGCAGTCAGCCTT
GGCTGCCAGGCTGCGTCGCGTGCGAGCCCGGCAGCTCACCGGCACCGCTCGAGTGAAGGT
GAAGTGCTAGTGTCGCTGTTAGGCGTTGTAATCTGTTGGTGTCAGCAGCAATTTGGAGCT
GCTGATTTCTCCCTGTTGCTTGCTTAGGTCGTAAGTGTTGTGAATGATCGCTGGGAAGAA
GGGGATCGGACTTGTCTTGCC
>Z27kG1_01273
GTGATTTGTCATTTGTCCCCTGGGTAGCGGCAGGTTGATGGACGCATGCATGCATGCATG
ATATAGGCCAAAAACTGCCGCTGTGTACTCGAAGCAGGCAACTGTACAATACAACCCTGT
GTAACTTGTAAACTAGAGGACTTGTTTGGAAGAAACCCTGTGCAACCCTGTGTATTGTAG
TACTAGTTTCACCGAAGGTGTTGTTTGGTAATGAGATATACAGCAGTACCTCC
>Z27kG1_19114
GCTAGCGTACGTACGTGTGAGTTTGTGACCAATTCAGAGAAGCCTCGATCATCGTTCGCT
TCGCTTCGCTTGTGTGTCGATATATATGGCGAGATCGCCGTTTGTTCCGATGGATCAGGG
GAAAGAGCAAGGCGCCGGACGAGGAGCGGCCGGCAATAATAAGGAGCGGCAGGAGGAGGA
GGTGCTGCTGGTGCACAGCCAGGTGCGGCGGATCAAGAAGGAGGACGAGGAGGCCTTCAG
GGAGCGCCTCCTGAAGCTGCGCCTGCTGGAGACCCGGCCCAACACCGGCGCCGGCGGCGT
GGCCTGGCGAGCCCCGCGCTCCCTGTCGCCGCTCCGCCGTGCCGGCAGCGCCATCATCCC
GGTCCCGGTGAGCGAGTGACTAGTAGCGAGCATCCGTCGACACGCGGTTCTCTCGGCTGC
CCGCGCGCCCGCCGCCGGTTGTAGATATCGCTAGGCGCGTACGTAGCGAGCGTGACCAGT
GTTCTTGGGGGGTGTTAGTGAGTGAGCCTGCCCGTGCTTTGCGCCTGCGCGCGCGGACAT
GGGATCGGAGCTTGGTAGACGACGACGGTATATAGTAGGTAGCATCGCCATGTGTACGTA
CTGCGTGGTTCCTGGTACAGTAGCATAGCATGCTCTGTTTCTGTATCCTGCTGTGCTCTT
CTTCTTGGTGGTGGTGGTGTGTATGTATATATAAATATATGTTTACGATGAGTTATGAGA
GGGAGTTTATTACCTGCTT
>Z27kG1_18412
CGGCGGGGCCCTCGTCGCGGCGCACGGCGCGTTCCGGGTGCCGGAGGACCTCTTCCTCGA
CGAGCCCAACGCGCCCCCCGGCAGCAGCGCGGCCCAAGGGCTGCTGTCATTCCTTGGCGG
ACCCGGATCTGGGGTTTGAGGCGGCGGAGGGCAAGATCTGGTAGGGTTCTTGGGCTCGAC
AGATCTACTGGCTTAGTGGTGGTTTCGATTGATGCACCGGCTTCTGCGAAGATTAGCAAA
TTCATCGAGATTTTACCATATGGCTGAGTTTAGTGCCAAGTATCGAGTAATATGAGTTTG
TGGTGTCAGACTTTCGATATGGACTGTATCTTCATTCGCACGCAGTAATGATACGTTGAT
ATGCTTCACTCACTCGTTCAGTATTCTATTAGTATTTCCTTTTCCTAC
>Z27kG1_16887
TCAGGAACTAGATGTACCAAACTTTGCTCCTGCCTGCCAAATTTCACCGAGTTGCACATT
TTTGCTTTATTCATCTACCCCTGCCACCAAACACTATCGGTTTTATCCCCCTGCTTCAAT
CTTGGCCTGTTTGGTTTTAATCCAGGCAGCTTTGCCTGGCTCTTCATGCAATTCCAGGCT
TTGGAATTTTTTGTGTACCTGGGGTGTAGACTGCTTAGTGGCATGCTTTGAACCAAACAA
GCAGACCCCAAAACCATTGTTGAACTGAGGTTAGGTAGCTGAACATACATATGTACTTGT
TCGATTACAATGTTGTTGCAACACACATGCAAGTTTATGTTTAAACTTTAAACCATTTTT
TGAATGGGAACATTAAGCTAATTTGAAGTAGTTGTTTTAAGCATAAGATTTCTAATTTAA
CTGGTTATTATAGATATATGTACTTTGGTATGAGTAGCTAATATCTAAAACTTTAGAAGC
TGTAACTTTTTTATGACTAGTTGGAAGTTTTTTGGTCATATTGATTTAGATCATAATGAT
CCAAAAAACGCGATAGAGCATGCTCACGATCTTCCTCAACACCTTGATCTGATGCACATG
TTCCAATGCTTTATTGATTAAATGAGTATTGGTGATTGAAGTTGCGGTTATGTACTTGCC
TGCCATGATGGGGAAACCAAATGACAAAGATTGAATTGTTGGGAAGAGTCCGCAGTCGCA
AGTTTTTTGAAGATTCACTGTTCATCTCATGTAGATTTAGAAGGTTCTGAGGTTATTGTG
ATTGATACGAGCTTAGTGGTGGTAAAGGATCATTATCTAAATGTTTATTCACAATAAGTT
AGAGCTCAATTAATTTTACTTTAAAAATGAATAGGAATAGAGCTCGATACTAATTCGATT
CAATCATTAAATTTAATAGTGTAAAATCTAGAGCTAATTATCACCTTTATACGAGCTTGA
CCACCTCCATGCGTGGGAGTCTTGTTAACCAGAAATGTGCAGGAGCATGTGAAAATAACC
ATGCAGGTGTTGTTTATGAAAGAGTGAATTAGCCTCTGGACTCTGGAGTTGCACAACATT
GTTAACGCAGAAGTGTTATTAGTGGAATGACTCTACTATTTGTTTGTTTATTTGATGTTT
TGTTAAGGTGTTTCATGTAAATGCTAACTGTATCAGGTTTTAATTAGAAGATTAATTTTA
GATTATGTAAGTTTCATAAGATTTGATTCTGAGATATTGTGGACATGTACTCTACCGCAA
TACATGGAGCAGTTCTTTGTGGCGTTG
>Z27kG1_06134
CAAATCCAACAGTGTCCCCTCTCCTCCTCTTGTCGTCCACCACCCAGTCCCCAGCTGCCT
CGCTGATGGCCACCGAGACCATCCAGGTTCCGGCGCCGGCCATGCCGGCAGTAGCTGGGC
GCGCCGCCACCAGAGGCGGCAGCAGGGCGGGCCTGCCGCCGCCGCCGCGGAGGGGCCAGA
TCAAGGAGAAGATCCTCAAGGACGTCGTCGCTGCTGTCTCCGCCATGGCCGCGGGCCTCG
TCAAGAATAGCCGCGGCGACGGCGAGGAGGGTCTCCCGGCCTCCGTCGACGCCGACGACA
ACAAGTGAAACGGCCGGTCCCCAGAAGTATAAGAAGAGCCGCGCCGCGCGTTCTCACTTC
CGCCCGCGGCCTGCCCGATGCCCTCGCTCCTCTGCTGCTATCATGTGCTCATTTTAGTGC
ACGCGGTAGAGGGCTGGCAGAGGGCCAAATATTTACAAAGAAGCTCTCGTGAATCTCTCC
TCCGTGTTTGAAGTATTTGTGGGGTGTCTGTTGGTCAGATGGATCGGTTGCCATATTAGA
GCACGCGCTGGTCCATCCATCCGTCCACGGTCAGTCTTGCTGCTTTCTGGTCTCGTTTTG
TTTGGGTTTCAGTGGCTGCTGTCAGGAGGTTACTGCTGTTTTTTAAGGAAGAGCCTCCGG
GACTGCGGTTGGTGATGCTGGTTAGTCTTAAGTTTCTGTTGTTTGATCAGTGTGTTGTGT
AAGCTTGTGCCGTTTTGTCGAGCGCTTGGTTGTGTAAGGTTCAGGAGGACTGGAGGAGGG
GATCAGCAAGTATTATGGTCTGGTCCCTTCCTCTCTGTGTCACCGACCCCTTCGCTGTAA
CTCTGCTTTGCTGTCATGTCAAATAAAGCTTCTTGTTTG
>Z27kG1_22711
TTTTGGTTTCCGACGGAATGCTGCTAAATGATTAGCGGCCGGAAGATCCATTGGCCCATG
CCATGCCGTAGTCCATGCTCCATGATGGAGAGGAGGAGCTAGCTGCCCTGCTGCCTCCAT
CTCTCTCTCTCTCTCGGCTCACATGCGTCGCGCGCGTCAATGCGTGCATGCACCACCAAA
CAAAAAACCTAAAGCGACCACCCAAGCCCTGAGGCGAGGCGAGGCGAGGCGAGATCTATC
TTTATATATAGCCTTGAAGCCCTTGGAACACTTCATCTCCAAATTAAGTCGCCGAGCTCT
GAAGAATCTAGCTAGGAGCAGGCCGCCTACGCCATCGGCCGTCCACAGCAACATGTGCTC
CGGCTCCTGGTTCTGGAGCAGCAGCGGCAGCGGCAAGGAGCACCCGTCTCTTGTCGTCGT
CAACCTCGAGCGGCAGCTAAAGAAGACGCTGGCCGTCAGGAGAAGGAGGAGGTAACTAGC
GTGCTCTGTTCGAGTTTCTCAAGATTCCTCTGCCCAGCAGCAACAGTTTCCTGCAACCAC
ACACGCGCCACACGTACGTACGCATGCATGCAGGTTGAGGCTGAGGAGGTTGCGAGACGG
AGGAGCAGAGGCCATGGAGATGGTGAACCTGAAGCTGTATCTGGAGAACCGGTGCATCAT
CGCAGAGAACGAGAGGCTCCGGGAGAGGGCCAGCGCGCTCCGCCGCGAGAACCTCGCGCT
GCTCCAGAACCTGTCGTCCAGGACGGCGGCCGTGCCAGAGCCAGGAGCGGGAGCTGCGTG
AGGTTGCTGCTTCGATCCTCTGCCTGCCTGCCTGCTGAACATGAAGTAGCGAGCTCGCGT
CACCCTCGTCGTTGGTGCTTGTGCTACTTGTGTGGACAGGAGACAGGCCAGTGAACTCGT
AGCCCTAGGAGGCCATCTGCTTGGCTGCTCCGCCATGTCTGTGTGGCTCTGTGCTCAACT
GCTCATACATAAACCGCCAGGTTCCTGGAGCTCTCTTGGGGTGCTCTGCGCCATGGTGTC
TGTACATTATAAGTGCGCGGATTAACTAGATTTTGTTGGC
>Z27kG1_04193
CTTCAAAAAAAAATTATGAAACGAGCTCCGTGGTTGCAATGGCGTCCTGTTACGAATGAT
ATGCATGCGCAGAAGAGTCACGAGGAAGGAAAGACATGCAGCGCCACTGCAACGGAAGCC
CAGCCGAGTGCATAGCAGATAGCGCTGTGGACTGTGGAGTGTGGAGTGAAGTGAACGAGC
TCTCAGTCTCTCACACACTCTAGCTGCTCCTGCTTGCTTGGCTGCTGCTCTCTCCCACTG
TCTCGCCGTCTTGCTCGCACGCATGGGCGTTGGCCGGGGTTCCTGCTCCAGCCACTGAAG
ACGCGGCGGCGGCGGCGGCTCCTGCTCATGGCAGGAGCTCAATGCGGCACAGGACCGCGC
GCCGGGCCGCTCCTCCTCGTCCTCGTCCTGTGCGGCTTCCTTGTGCTGCTCGTGCCTGCG
GCTCGGCGCGGGGACGACGACGAGACGGAGGAGTTCCCCGTCGCGTCTTCCGCTTCGTCG
TCGTCGTGGCACTGGCACGCCGCTGATGGGCGCCGCCGTGCCCTGCCGCGGCCGGCCGCC
GCGACGTGGCCGTGGCGCCCCGCCCAGCCCCGGGCGCGCGGGAGGTGGAACTCCGCGGGG
CAGGACGGCAAGCACGAGGTCCCCAGTGGCCCCAACCCGGACTCCAATCGGTAGCCGTAG
CCAGAGAGGTGGGTGGTCGTGAACTCCGATCCGCCGTCTGTGTTTGTTTCGGCGAACGGC
GACCAAGCTCCCTCCCTGTCCCCTGCTCCTGCTCCTGGAGGCCGGTCGTCTAGCTAGGCC
TGGCCGTCGTATCGCTCCTCCATGCTTCTTGCTGCTCCGTGCTGGAGCCAGTACGTGCGT
CGTTTGCTTGCTGTGTTGTATCTTCTTCTTCGCCGTTCTCTTCGTTAGAGAATGAACATG
ACCATCATCTGACGCATGCATTGCTC
>Z27kG1_04200
GTTCCCAATACGGTCCACGCGGGCTGTCCGTCGCCGCAAGTACCACCGCCTGGGCCAGCT
GACGGACGTCGACGACGGCACCGAGCTCCGGGCGCGGCAGCTGGTGGGGCGCCTGCGCTC
CGGCGGCGGCGCACGCTTGCGGCGGCGGGTGCGCGTGCTCCTGGCGGGCCCGCGGCGTGC
GCTGGCACGGGCGCGGGACGCGTGCGTACGCGGCATGCTGGCTCTGGCCAGGCGGGCGTC
GGCACTCGCGCTGCCCTGCGGCGCCGTCGCGAAGCAGCAGCGGGTCGCGGCGCCCGGCAA
GCCCACCGAGTTCGAGCGGCGCCTCGTCTTGGAGATGTACAAGTCCATCGTCGCGTCCAA
GGAGCTCACCGCCATGCTCCACTCCTCCGCCGCGCACCTGCCGCCCAAGAGTACGCCCGC
TGCGGGGATCCCGTCGTCCACGCATCTGCTCGACATGTGATCCACCATTTCACCGCCGAT
GGAGGAGGAAAACGTACGAGCTGATTCGCTTAATCACTGCTAGAGAAATTAATTCAGAGG
ATCGTCCCAAGCTGTTCAGCAGCGTCGTCGTTATATACGACAGTAGCTAATTTTATGATG
CATGTGCACATGTCATGCATCCACGCCCTAGTACTATACCGTGTGTTAAAATTATAGACA
TTTTCC
>Z27kG1_13623
GCCGCCGTGGGTGGTGCTCGCCATGGGCGCCGCCATGAACCTGGCGGGCTACCTCATGAT
CTACCTCGCCATCGACGGGCGCACCGGCAGGCCCCCCGTCTGGCTCATGTGCATCTACAT
CTGCGTGGGCGCCAACTCCCAGTCCTTCGCCAACACCGGCGCGCTCGTGACCTGCGTCAA
GAACTTCCCGGAGAGCCGCGGCGTCGTGCTCGGCCTCCTCAAGGGCTTCGTCGGCCTCAG
CGGCGCCATCTTCACGCAGCTCTACCTCGCCATCTACGGCGACGACGCCAAGTCGCTCGT
GCTGCTCATCGCCTGGCTCCCCGCCGCCGTCACCATCCTCTTCGTCCACACCGTCCGCAT
CATGCCGTACCCGCGCGCCAGCCGACGCCGGGGCCCGTCAGCGGCAGCCACCAGCAACGA
CGCCTTCTTCTGCTTCCTCTACATCTCCATCGCGCTCGCGACCTACCTCCTCGTCATGAT
CGTGGTGCAGAAGCAGGTCAACTTCTCGCACGCCGCCTTCGCGGTCTCGGCCGCGGCGCT
GCTCCTCATCCTCTTCCTGCCGCTCGCCGTCGTCGTCAAGCAGGAGTACAAGATCCAGAA
GGAGCTGGAGGAGTCCCTCCGCGAGGACCCCACGGTGACCGTGGAGAAACCGGCCACCGC
AGCTTCGCTGCAGCTGGTGGCAGCAGCAGCAGCAGCACCTGAACCAGCGGTGGCTCAGAG
CATGACTACGGGAACAGAGGCCAAGCGGTCCAGCTGCCTGGGGTCTTGCCTTCGGCACAT
GTTCAGCCCGCCGGCGCAGGGGGAGGACTACACCATCCTGCAGGCGCTGGTGAGCGTGGA
CATGCTGGTGCTGTTCCTGGCCACCATCTGCGGCGTGGGCGGCACGCTGACGGCGATCGA
CAACATGGGGCAGATCGGGCAGTCCCTGGGATACCCGGCCAAGAGCATCAACACGTTCGT
CTCCCTCATCAGCATCTGGAACTACGCCGGGCGCGTCACCGCCGGGTTCGCGTCGGAGGT
GTTCCTGGCGCGGTACAAGTTCCC
>Z27kG1_15546
CACAACTGAATTGTCGAAAAGATGTAAATCCCCAACCAGTTTATCAGGAGAGTGCACTCT
AAGGATAGAGTGATGATGCTGGGAGCGTGCATCAGGAGGCGACGATGATAAAGAAGGCAT
CGAAGACTTTGTGCTGTCTTTACGGGCTGAGCTACTACCTGCTGGTTCGTTGAAATAAGC
AGCATCAATTGGCGCATCTTGGGCTTCATGTCGTCTTTCCTTGCCAGGCAATGAAACAGC
TCCATACTCTGCAGAAGTACCTTTTTCCCTACTTTTCCAGCTACTGATCTTCCAATGAAC
AAGCAAAAGCGCAATAATCCCAGTAACAAATACAACAACACAGATAATCAATGCATATAG
AATCCCACGCTTCAAGCCGTGTCTTGCCTCATCTGATTTGTCAGAACCATTTAATGATTC
AGAGCGAGGAAGAACGAGCAATTCGTTCCCTGGATGGAAAGATGAATCTGGGAATTTCAG
TAAATTACTTGGAACAGAGCCAGACAGGTAGTTGTAGGAAACATTAAATTCGACCAGATC
ATCAGGGAGGCCATCAGGTATGCTACCATTGAAATTGTTGCTTGATAAGTCAATGTATAA
GAGATTCTTAAGTTTGGTGATTGTTCTTGGGATTTCGCCAGTAAAGTTGTTCTGACGAAG
GTTCAGCAATGTCAACGCGCTCAAATCACCAATGCCCATAGGCAGTGAGCCGTGCAAAAA
ATTGCTTGAAAGATCAACATAGGAGAGGTTTGAAGTTTGCACAGGAAGAATGGACAAGTC
TATAGAAGTCGAGTTCTTGGTATCGGAATTTCGAAGGGGGAGAGTCCCTGTAAAACTGTT
GCCTGAAAGATTAAGAAAAGTCAGCTTAACCGCTGTAAACAGATTTCCAGGCAAAGGTCC
ATGCAGCTGATTAATACTGAGGTCAATGAAAATCAGCTCTGGATAGGTTCCAAGGACAAT
TGGCAGTTCTCCTGATAGCAAGTTGTTGGAAATCCTCAAAGATGTCAGCCTTAAAAACTG
GGTTGTCTCATTTGGCCAACTTCCTGTTAATCTGTTTGAGCTCAAATCAACCATCTGGAG
ATAATTTCCCCATGTTCGGGCAACTGATAAGTTCCCATACAGCATGTTTCCACTCAAATC
AACTACTGAACAGCTTCCAAATGTGATCGGTAAAGTTCCCTGAAGATTATTGTGTGACAG
GTTCAAGTACTTCAAGTTTGTTGATGTCACACGTCTAATTGGACCTGTGTAAGAAAAAAG
GGGACACAGTAAAAAGAAGCAATCAGCATTATTATTATTAAATGGTACACATTGTATAAA
TGATTAAATAGCACACATGCCTGTGCCAAATTAGGCAAGAAATGTTTTACTGATCTAAAT
TAATTCTCATTCAAATGAAAAAAGTTTACGGATCTTG
>Z27kG1_15074
CACACGGTCACACACACGGCGTCACACTCACACAGTCAGACGCTCCATTCTTCCAGAGTT
CCAGTTCCAGGCTTCATCGCCGCGCCGCCGCCGCCAGCAGCAGCTCCACGTCCAGCCAGG
CAACCAGCAGCCAGGTGGTAGCCATCAAGATTCAAGACTCAAGGGCTCCAACGTCAAGCC
GAGCCAGCAGCCAGGCCGCAGCCGTACAGGGCTCCAACGTCAAAAGGTGGTCCAGGAGGG
AAGCTGATTCCTTCGGTGGTGGCTGAAGTTGAATGGTGAGCTGCTGGAGAGTGGAGACGT
GGAGTGGTGGCCGCCTGGCCGGTGGGCGCATGGGCGGTGGCTGCTGGCTGGTGCAAAACT
GCAGACTGTGCACTTGTGCCGTGGTGGCTGGCGCTAATCTATTCATCTATTGTGCTTGTG
TGTTGTGTCATTGTGTGTGGCTGTGTGCATTTGTGCTTCCGTGTGAGACTTAGTTTGAGT
TGTGTTGTGAACTTGCGATCGTATGTCACTGTCTACTGTAGTCTTCTTTTTATTTTATTC
ATATCTTGTTTCCTGAATAGCTATTAGTATTGTGGCTGTATTGTGCCTGTTTTTAAAATT
T
>Z27kG1_18423
GAAGAGATGGTCGTCTGTCTAATTTTGTTTTCCGATTGAACTTGTGCCAAATCCCCTGAC
AACCACCAACTCTAATGAACTAGTGGATGGAGTGAATTAGGAGTAAATAAACCTGAAACT
CTCCAAAATTGTACTACGTTCCTGAGGCTGTTGACTGTCCAGCACAGGACTACAGGAGAT
GGCCAAGCCAGCTAGACTGGTAAATTGCCTTAGCATTTGCTTGCTCGTATGAGGAAACTC
AAACTCATCACCCGCATGCGCATCCTCTGTGGAGCTCGACACGCGCAGCGGATAGGAGAC
GGAGAAAGGCTCGAGGAGAGGAGTCGAGGCGTCGAGCGCCGCCAACTGGAACACCGGAAG
GGTCGCGAACCCCGTGGCGACAACTCTACAGCTGGACCGGACCAAACTCGTGTGGCTGGC
AGTGGCAGTGTCCGTAGACGACTTGGCGTTTTGTAGCCGGCGAAAGCGCAGACGACACCT
GGCCCTGGCCGGGGTGCGGGCTCTGGTCTGGCCAGCCGCCAGCAGTAGTAGTTCCAGCGC
ACTCCTCGAAAGTGACATCTGGACCGCGACGCCAGCAGTGCTTTGTTTCGCCGATTGGAA
GCCTTTGTTTTTTTAGGGAGGGAGGGAACATTATGATTTATTACACGGTGTGTACATGTA
GATGAAATAGGAAGTCCAGTGAGATTAATAGGTGCGTTAGGCTAATCACAGTGGTTTATA
ACACTCTTTCTAACAGTGTC
>Z27kG1_07528
CCTGGTAATTCATCAAATGCTTAAAAAGACCAAATTCTGATTAAGAAGACTGCACAAATC
TTTTGAACGATAACATACCGCTAGTGTACCAAAAACCTTCATCAGAAAAGACCCAGCCGC
CTGAAGCTTGTCAGGGTTCTTTCCATTCGTCGCAAGCTCCCTATCTGCCTTCTCGGCGAT
TAGCCTGATCTCGAGCGCCACAGTGTGCATCGCCTCCATCGCCCACGGCGTCTCCCAGTT
CCTAAACTCCTGCAGGAACGCGTTGGAGGCCTTCTCGAACGAGGAGTAGGCGTCGGCGAA
GCGCTGGATGGAGTGGAAGTGGATGGCTCGGAGCAACGGAACGAGGAGGTCGGCAAGGTC
GGGGTAGCGATCTCCAGCGAGGCGCGGGAAGTCCGGGATGGCGGCGAGCGCGTCGGAGAG
CGGGGTGGAGGCCGGCGCGGAGGAGACGGAAAGAAGGGAGGCGAGCGCGGCGGCGTCGGA
GCAGGAGATGGCGTTGGTCACCCGAGAGAGGTAGTCGCCGATGCGGCGTTGCGCTTCACC
CATGCTCAAGTACGCCGCCATCTCCAGGGACAGCGTCACA
>Z27kG1_20229
GGGAGAGGGCGAAGGATGCAGTGAAGTTCATGGCCGCGGATGAAGGGGTCGGCTGCAGAA
GTGGGGGCTCCGGCGACGGTTGGGGAAGAGGAGGGGCGACCGACGACTTGGGGTGCACCG
GCGGCTGGGGAAGGGTGCCAGCGGCTGGGGAACGCCGGCGGCAGGGGAGGTGGTCGGCTC
CTGTAGCTAGCGGGTGGTGTGGGGAGAGAGGGGAAGGAAAAAACAGACCTAGCTCTACAC
CATGTGGGAAACCCTAACACTAACACAGGGTTAGGTGTTGTATTAATAGACTGAGTTAGT
TGGGCCTGGCCCATTACACAAGGGTGAGAAGGTAATTACATGGGTAAACCCCAAACCCTA
AACGGGTACTCTAACATCCACCTCCCCTCTTCACCATCAAGAGCCTCCGCTCTAGTTGCA
TAAGGAGCAGCCACCCACGGTCATCTTTCCCCACCACCTCCTCTCTCCATCTAAGGACAA
GACGGCTCCCCTCTTCCCTATCAAGAAGAGCCTCCGCTCGAGCTGCGCGAAGAGCATACA
CTCGCGGTCATCTTTTTGCGCCGCCTCCTCTAGTCCTCCGTCGAAAGAGAGCACCCAAAG
CGACAATCTTCCCTCGAGCAAGACAGCATCCCTTCCTTGAGCCAGGTACCTGATTGGCTT
ATTGATTACTCTGCCCTGTATTTTTCTACATGCTCCTAGCCTATTCTCTTGAGCAGGACA
GCAGCATGCCAATTTGTTTATATTTGCTTTGCTTAATGCTCAGTGCTCACTTATAATGTG
TCTGGAATCTTGATGGCAATTTGTTTTTTATATACCAACCTGAGCCAACATGAGCCCTAT
TTAACTATTTGTGTCCACTGTCCAGTTGTCCATTAATGATCAGTGTTAATTAATATTACT
TTGCTACTAACACGAATTGTCTCTCCTCTGCAGTCAGTTCTTGTATGCAGGCTGCACAGG
AGAAGACAACATCAAGGTATGACATGCTTCTATAGTAATGTAGCATGTGCATGGCCGTAA
GGCATCGCCTCACCTTAGGCTATTACCCATCCTCATACCTACATTTAAATTTCACTCTGC
AAATAGTACAATCTACAGTGTGAAACAGTGCAAAACAGTATTTTGTGACCATATAGGTGA
ACAGCTGGACACGGTCTTACTCGCTTATGCGTAAGGCAGTAGTTAGTCGCCACGCCTCGT
TTTACCACTTTGATAACCATGCTCATATCTCATCACCAGAACATTTCTACTTAGCATATT
AAACAAGCAATATAAGACCTGGCCTGAGATACATAATGGACAAAGCACACACAGATTCCT
TTAGGTAACATATGAAAAGAAAAATGATAAAAACAGTTAATCATATATCAGAATTTGGAA
GTACCAAGTTGTTTAGCAGCATAAAGACAATAAGTATCTTCAGCCACTAAGATAAATGGA
AAGGAAATCTAATAGTTATGTTAAAGCCCTCCATGCTCAAGGTGTTAAATATTTTACTGT
AAAGTGTCTTCAATGTCATTCGATTTAGAGACATCACTGGGTTCATTAAAATCAACAACT
TGTCAATTTCCAGTTCTAAATGATACTTGCAGATAATATCCACCAACAATTTGTCATTCT
ATGAACATTATTATCACTTATAACATGTGAGCATCACTATCACACTGCTAACAATTCATT
GGTTCCAATAACACTTATAGGTCACTCTTGAATGAATTACAATCATGTATTTAACTGGGT
AGTGCATACTCATAACCACATTTCAGTTACAACTTACAATAATGGCAGAAACCAGAACAA
TATCATGGGGTAGTCAAGTTAAATCCAGATGAGGTCAACACAGCAAACATCCATCAAGTT
GATATTCTATGAGGTTTCAAAGGAAAAGAACAAAAAGTAACCACCAGACTCAAATCTTGT
TAAATCAAGATTGTAGTGGCCAAATGTTTGTTAATTGGTATACGATCAAATAAATTTATA
TATATTTTCCATTTCTCCTCACAACACAATAATTATGTATAACACCTAAATCAGAGGTAA
AATGAATACCTTAGAGGTTTACACAGGAAACTATTGCTATAGTGCAACCACGAGTGCATA
TAACAACAATGATCAAATTAAATATTTGCAAGGTCTAGTATAGTTGTCCGACCATACCTT
CCAGACCATAAATGGTATCAGAAGATGACAAGCAACGAGAAGAGCATGTAGACGAGCCAG
CACGCATAAGCGATGAGCCCCCTGTGCTCGTCTCCACTGGATGCAAGCTCTGCTAGCAGC
CTGGTGCAGACCCTGGCGGACCATATCACGAACGCCATCCCTACTCCAAATATGAGCCCG
CCCCCGCGCGGCAGGAAGAGGGAGACAGCCGAGAAGATGACCATGGGCAGCATGCAGTAG
CCGACGAGGCTAACGCATCTGTACAGATCGAGGTCCCCG
>Z27kG1_11447
GTCGAGGCGCCTCCATCGGCTGCCGGGTGCGGCATGTCGGCGCGGCTCCTGAGGCTTCTG
GAGGCGCGGCGCGAGGGCTTCGTGGCAAGGCTGAACCGGGCGATGAGGGACCGGTGGAGC
GACGCCGCTGTGGACGCGGCGCTCGGCGCGCCGGCCCGGCTCGCCTGCCACGACCAGAAG
AAGGGAGCGACGGCGCTGACCGGCCGCGGCACCACCACCTCTCCACGTCGGACGCCGGAC
GCCGCTCGTGGGTCCAGCGTGGCAACGTGAGGCTGGAAGCGAAGGGCAGTTCTGGTATTG
GTGTCTTAGATTGAAATTAAAACTGGTCCCGCGGGTGGTAGGCGTGGGCCATGGCCGCGG
CCCTAATGGTGGCTGGAGGTGAGTGAGTGGTCGTTGTCATGCATGTAAAAATGGTAGATG
GCTGGGACTGGGAGGATGAGGGCCCCCCGGTGGCTTCATCATTTGGCTTGAGCATGAGAG
CATCCATCCAGATCCATAGTGGATTGTAAATGACAGGTAGTGCTATAAAAATATGGTTCC
ATTCCATGCCAT
>Z27kG1_03687
CGGACCCAAACAGGCAGCTCCAGTAACAGATAACCATGGTGTACCTGTTCTGTGGGTTGA
CCACCATATATTTTTGTTCCGGTGAACCTGAAAGAGGTGCTGGTATACGTGTGGAAAAGA
ATATGGTTAAGGAAGCTCCTGCAAGTCGCACCTCATCTCATACCATGACGACACCTGGAT
GTCTCCTCTCGATGTACCTTTTTCGCTAGGCGTGTATATTTCGGGGAGATACCTAGAGGT
GGATTAGAGAACTTGAAGAGATAGGCTATAACTTTTGCTTAGTATTTGGAGAAACACGTT
AGGCCATGTGTTGGCTATAGTATTTCCTTAACCAAACATATGGAAATGGTGTTAAACGTT
AGATGTTGTGAAGCACTTCATAGGCTCTAATTTGAGTGTTAGTGTTGTTTCCTTTTCGGT
T
>Z27kG1_22282
CGAAACCCTCGCGCCGTCATCCGCGCCGCCGTCTCCCTCACCCGCCGGCCCCCCGCCGTT
CCTGCCGCGGAGGCTCTCCAAACCCTGCCTAAAGCGACGCCCTCGCCTGCGCTTGGGGCG
TGGCGGCCAGACCAGGCGGTGGGGCCTTTGGGTAGCGTCAGCCGCCGCCGCGCCTTCTCC
TCCTCCGCGGCAGAGTATGGCAAGGATGTGGACGAGGTGAACCGCAAGTTCGCGGAGGCG
CGGGAGGAGATCGAGGCGGCCATGGAGAGCAAGGAGACGGTCTACTTCAACGAGGAGGCC
TCCATCGCGCGTGACGCCGCCAACGAGGCGCTCGCTGCTTTCGACGCGCTTTTAGCGCGC
CTCCCGCCCACCGACGCCGACGCGCTCCGCCGCTCCATGGGGCTAAAGATGGAACAACTG
AAGGCCGAGCTCAAGCAGCTCGAGGACTAGCCGACTAGGCTGCGGAAAGGTTTGAGTTTT
GCGAGAAAATTTGGGCGGAATGTTTGGTTATACACCTGTTCTTTTGAGATAGAGATTCCT
AGGTGTTCCGCTTGGTGAATAAATTTTAGCACAACAATCTGTTGCATTGCCTGTTTCTGT
TGGTTCTTGGTGAGAGGAGATCCGAAGCTAATTTGTAATGTGCCTGGTTTACCACCTTCA
CATGATTGGCCACTGTTGAGGCCTTAAATTGATTTGATAGAAGTTAGACCGATGCGTTCC
TGCGTTGTTCGGATT
>Z27kG1_22106
GCCGGTAAGGCAACATGCGTCTGAGCGAGACAGCGAGACAGCGTAAAGGGGCGGCCGGCG
GCGGGGTCCTGTAGCACGCTACAGTGATGTGAGGCGCCGCCACCAAGCCGGGTGAGGCAC
CACCGCTTAGATCCAGCAGAGCTCCAGGCGCCGCCAACCCCTGCCTCCAGCTCTAGGCGT
CATCGAGGCGTCGACCGCTGCCTCCAGCTGGCTCGCAGGCCACACTGCGCCGACTTGGCG
ACTCGGATCCAGTCGTCGACGCCCCCTGCCACGCTGCGCCGCCGCCCTCTGCCTGGGCAC
TCGTGACCTGCGTCCAAGAATGCAGCAGCCCCACCCCGGCGTATCAGGTCCCAACAGCGG
GCACTCCTCTGCGACCACCATCGTCGGCTCATCATCAGCAGCAAGAGGCACCTCACGCCC
GAACCCTCGATCCGTGGCCCCGTCGTGCAGCCCCTCGCCCTCTTCTATGCGCCATGGATG
TCGATGATATTTGTGACATTGACAACAATGTGTCCCATGAAGATGAAATACATGGTACCG
GGGAGGATGCTAATGGTAACAACAGTGAACACATGGTGGAGGAGGACCATGTTCCTGCAC
CTATTGGTAGTGAGGTGAATGTCCTCTGCCAACAAGTTATTCGTGGAAAAACAAGTCCAT
AGATGGAGACCATCGTGTAGTGAAGCGACAACTAACAACCAAGTCAACCAATACCCCAAC
AAGCAAGTTTATGGCACCTTCATTTAAAGCAGCAAGGTCAAACGACAACATGGATTTAGT
GCCACAATTGCCATGCTAGAGTACTATATTGTATGATGTAAACTTATTGATATATTGTTA
TGTTAGAGTACTATGTTGTATGATATATACTTATTGTTATATTGTC
>Z27kG1_16080
CTTTTCCTCCGACCACGACGACTCCGCCTCCCTCGGTCCCTCCTCATCCTCTTCCCCCAA
GGAAGGCAAAGCCCAGGCCCAGACCCAGACCCGCCGATAAAGGCCATGGCCGCCGCCGAG
CCGCCGCCGCCCTCCAGGATGGGCTTCTTCGGCATGCTCAGCTTCCGCCGCAGCGCCACC
GCCGTCGCCTCCTTCGACCCAGCGCAGGACGATGAGCTCCTCGCGCTCGACGCCCTCCAG
TCCCACGTTGCCGCCCGCCTCCAGGCGCTCTCCGCGCACGCCACCCCTGGCCCTGGCTCC
CCGTCGCTCCTCACCCTCCCTTTCCTCTCGGAGCTCCTCGACGCCGTCGTCTCCTCTGAC
GACGCCTTCCGCGGAGTGCTCGCGCTGGCCCCAGTCGCCGCCGCGATCGCCAGGCCCCCC
GCCGACCGCCTCGCCGGCGACCTCCTCGACCGCGCCGTCAAGACGCTCGACGTTCTCAAC
GCGGCATCCCTCACGCTGACCACGGTCCGGGCCGCGCACCGTGCCGCGCTCGCCGCCGCG
TCCTGCCTCCTCCTCGCGCCGTCGCTCCACACCGCGCACCTCGCGCGCGCGCGCAGGGCC
ATCTCCAGGCTCTTCCCCGCCGACGACGCATCCGCCAAGGCCTGCGGCGGCTCCGCGGCC
TCGCCCTCCTCGCGCACCATGCGCGCGCTCTCCTTCAGCGTCTCCAAGAACTGGTCCGCG
GGCCGCCACATGACCGCCATGGCGGCGCACCTCGCGCCGCTGCCGCACCCGCTGTCGCCC
GCC
>Z27kG1_13897
CTCACCGTTACTCATTACATCCATTTGATTGATCGATCTTTTTATTTATCATGAAATGAA
GCACATAAGAAATCAGGTTGATTGTAGAAACAAATATTGTTCAGATTTTCATGCATAAAG
CACACACGAAGCACAGCTCGTCAATGGAAAGTGGAGGCTTGTCACCCTAGTTTTCCCTTT
GTTACAGATCAATATGTGTTGCAACTCTCTTGTTCTGGTGGGCATATGATTTAGTGCTGA
TGTTCAAATTGCTGGTGTTGCTAGTTCCTGGCATTACTCTAGCAAATGAACCATTTGAGG
GCCTCTTTGCTATCATCTTGTTGCACGGCCTTGATACAATGATTGTCCGTTGGTTCATGT
CTAATCCTACTGAATAGCTTTTGCTTGCTCTCATCCTCTTACTGTATGAAACTTTCTTTG
CAAGGTCTTGAACACTTGTAGCATCAGATATAGACGTGAATGATTGGGCCTTCCCTTGGT
AGTAATTGGACAGCCCTTTCCTGTGGAAATCGTGTTAATTGAACATGAGTTGGAATGCTT
TGCATCTGAAGTGAAATTTATAGAAGTAATGTTGACTATCCATCTTTTATAATCATGACA
TTGTGTTATATATCCACTCAGTATTTTTTCCTTTCAGCAAATATACATATGAAGTTGAAC
TCTGCTGCATGCTTATCATAGATCTTGTGCAAAAGGGAACCTCTACTAGTTATCACAGAG
CAGTATCAAGTTTTGTTGAGCTGAAAGTGAATTTGCAAGCTTTTTATAACAAATAACAGA
TCATTCCATTGTATGGTAGGGACAGAAGCTTGCTGGTTTAATAGAAGATAATAGTGCAAA
GAAATCGCAAAACTTATTGAAGCATTTGTAATTTTGAGGCTATATCTTTTTCTACCTTCA
TCATGAATGTAAAAGTTACAAAACTACATTGTGAAGCCACATTGTGATTTATTTGTAGAA
ATTGGACAGCTTTTATGACTTTTCTTCAAGGTAAATGATTATAAACATGCACCTGATTGG
AAGCTCATCTAGCAGCGAGGATAACTCATACAGGGGACCCTCGGCGTCCAGATGCAACGT
GCTCGAAGATGCTGAGGATGGCTCAGAGCGATGGCCAGGTGGGGAAGAAGTTGCATCATC
AGACACGTTGGAAGCTGATGAGCACAAGGACCCACTGGACGCGCCCGAGAAGGAATTGTA
AGACTCGGAGCTTTCGTCACCTGGTTTATTGCAAATCTCCTTGTGACACGAGGGTACTCC
ATGAGGTGCTAAGTTGTAAGGCTCTGCCATTCAATGTTTTGACATCAAAGGGACGCAGCT
TATGTGGATATATATAGGAGAAAAAGGGAGAGCTATCCAAGTGGTTGGATAAGCGTCTTG
TTTAGTCGGAGAAATTTTGTGAACTCACGGCCGGAGAGCGAGTGATAGTTGCCCTTACTC
CATGTGATCTTGATAGATTAGTACATTAATATTTCTTCATTTCTTGTGCT
>Z27kG1_15557
TTTTTTTTTACATCCACAAACACAAATGATCCAAAGGAAAACCAGAACATCTACAACCAT
ATTTGCATATCTTGGCAGACATCTACCTGACTGTCTGGTGCGTATCTGGGTGTGCCACGA
CGCTGCCTTGCTAGATCTGTACAGAAAAGACCCCCCACAGAGGCCAGCTGCAAGCTTGCA
ACCCCGATCGTGCACGTGCTCTCCTTTCCTCACTGAAGACCTGCTCGACGCTGCACACAC
TCCATCTCCATGCGCACCAGATGTTTATTGGGAGCGGGAAAATGTTGAGG
>Z27kG1_15708
AGAGCTAGCAAGCTCAAAGAAAACTGAGCTCGTGTGTAGTGAGCAGCGAGTAGTGAGTGA
CTGGTGACCATTTCAAGAACAGCGCCGCAGCAGGGAGCTAATTCGTTCGTTCATCGTCGC
ATCATCAGTTTGATCCTTCGACCCCATAGCTTCCTGCAACTTCGAGCTCACTAAACAACC
ATGGGAGGCACGCTGGAGTACCTGTCGGATCTGCTGGGCGGCGGCGGCGGCGGCGGCCGG
CGCCGGTACAAGAAGAGAAAGCAGTTCCAGACGGTGGAGCTCAAGGTGCGCATGGACTGC
GACGGCTGCGAGATGAAAGTCAGGAACGCGCTCTCCAGCATGAAAGGTATGCATATCTTC
TTCATCAGATTCTACTCCGGAGAAATACAACAACCTGCTGCTAATTGTTTTGTTGCATCG
CCTTGTTTGCGTCCATCATCTGATCATCATCGTCATCAGGGGTGCACTCCGTGGAGATCA
ACCGCAAGCAGTACAAGGTGACGGTGCAGGGGTACGTTGAGCCGCACAAGGTGGTGAAGC
GGGTGCAGGCCACGGGGAAGAAGGCCGAGATCTGGCCCTACGTGCCCTACACCCTCGTCG
CGCACCCTTACGCCGCGCCGGCCTACGACAAGAAGGCGCCGCCGGGCTACGTGCGCAGGG
TCGACGCCGTCATGCCCGTCTCCTCCACCTACGGCGGGCCCACGGCGGCGGCCGGCCCGC
CGCAGGAGGAGCGGCTCGTCACCATGTTCAGCGACGACAACCCCAACGCGTGCTCCGTCA
TGTAAATTAGAATTATTTTTTCTTTTCCCCTACACACCACCGTGGGTGCATGGCGCAGCT
CTCTTCGACCACAGAAAATGTAAACCGTACGTGGATGCATGTCAAAACCATAGATGATCG
CCTCGGTTGGATGTCTATGTCCATCACATGTGCATGTACGTACGTAGATGTATGTTGTTG
TATGCTTTGTATATTATTAATTGATGGAACC
>Z27kG1_05808
GTTCAAGCACGCATGAAGCAGTCATGCAGCTTCCTTCCGGTTTCAGAATCCTGGTCAAAA
TCGAGGATGCATTCACAATCCCAAGGCATAGGAAGTGCTGCAGGGAACGCCCTAATTCCA
CCGCAGCTTCGTGGAAGGAGCAATGTTGTTACTGAAGACATGAGCAAACTCTTTGTGGCT
AAACGAAAAGAGTAGCATCTTAACCTTTTCTGGACCTGAACCTCTGTTTGGACTCCATAG
ACTGATAAACGCATGTACTGGTCCCATAGTGCAATGGATGTGCCGGCATGATCCAAGGTT
GTTGCTGAATCCTAAAGAACCGGACGAAGGATGCTAACGGTAGGACGACCTGGTCTCTTA
GCCTACAGTGGGCTGTTGTCAGATGTCAAAAATGCCCTCTTAGAAGTTTAGAACATTTCT
TTGGTGCTCACTCGCGTTTCATGTTCAACGGTGCTACATGACTGGTGCTGGATGCATGTA
AACTCTGCAACCCTATCATGTTATGGCAGCTAGATGCTACT
>Z27kG1_08014
CAAGCTCTCACATTAATGTGAGAGCTTGAGGCATAATTTCTGAAAAAACCATGTCCTTTT
CTTCAGTACTGGCTGTTTCTAGCTTCTGTTGTATGAACCGGCTTCCATATTGATCAGCAC
TAAACTCAACAACATGGCCAGCTATTTCGGAGAGCTCATATGATTTACTTTTGTTGCTCT
TGAATTCCTCCAGGAGAGAGGGCATCAAATTAGCATCCATCTTTCCACTCATGCCTGAAT
TCCATGAACCAAAGGAATTACCGAAGTTTCTCATGCCTGGTGGAAAGCGCATGTTGCGGT
CACCATGCCTAAGTGGACTGCCTGGTGCAATAGGTGAAGAGGGAAGAACAGGACTTGTCA
ATGGACTTCCAGCATAACCACCAAGGTTAAATCCAAGATTGCCACAGTAACCATATTGCT
TTTGTGACTGAAGTAAAGGGCCAAGGTTAGCTTTCTGTGTACCAAGTAAGTCCATGTAAG
AACTTCCCAGATGGCTCCTGTCCATTAGAGGATCATCCCAGGTAGCTGCAATTTGAGCAA
GGTACTGGATATACGCTGGATCAATAGAAGTCTGAAGAGAAGGTGACGCAGTTGGACTTC
CAATTCCATTATAGTTTAGCATGTTAGACATACCAGCTAAATTTTGTCGAGAAGATACAG
TCCCTCCAGGGGATCTAGAACCAATCCTAGGGGAAGGAAAGCCAGATCCAAGAGACAAAC
TGTCAAAAGATGTGAAACTGCCAGAATTAATCTGGTTTCTCATCGTGGATGAATTGGCCA
AATTGGCAGAATATCCATCAGATAACTTAGATTGTCCATGCTCAGGACGCCTCATGTAGT
GCTGCTGATTGCCATTTGGTTGGTCACCCTGTCGATCAAAAAGAAACTTCTGGACGTTAT
CAACATCCTGATAGAGCTGAGACTGGTCCATAGTTTGCCCACTCATTGCCCTAGATGATA
AGTTCATCCCAGATAAGGCAGCCACCAGATCATCAGATCCACCGATTGCGGATGAACTAC
GACGGAAAGAAGAGGAACCACCATTCATCTTATCAGTGTTGCCAACTTTCACACCGATTG
GAGGAAGGGATGGACTAGGGGCCCTCCTCACAAGCTCAGGATCTGGAGATGCACTCCTAG
AAAGAGATGACCCTAAAAGAGAAGCAAATGTATTTGATGGCAGATCATTGTTCGGAATTT
CATCCAAGCTTCGTAAACTATTGCTAGAGTGCAGGCCTCCAATAGTTCCAGGTCCACGAT
TTAGACCATACTGTATTCCAGAAGAACATAATGATTCACTACTATTGTGGCTGGCAGTCT
GCCTATCCATATCACGCTGATACGAATCCTCCTGAAAGACGGTGGAGAAGCTCCTCTGGC
GGGCAAGATCGATCCCGGGCAGGCCGACCGTCCCTTGGGCGGCCGGCTGCTGCTGCCTCC
TGCCGTCCCCGATCCCGCCGAAGGCCGCGGAGCGGAGGCGGTGGTGCGAGGAGCGCCAGT
CCTCCTTGGACAGGAGCGGCGGCGGGAGGCGGGGGTTGAGGTGCGCATTGGAGTAGTAGT
AGCTCTGGTACGCCGGGTCGGCGCGGAGGTCGTCATCCACGAGCAGGTCGGCA
>Z27kG1_18633
CTCCCTCCGCGCTCCATCCGCCACCGTCCGCGCTCGCCTCCCTTCGCGCATCCTACAACC
GCGTGCTCCTTCCTTCGATGGTGCGGATCCCCCGTGACTACCATCTCCCTCCGCCCTCCC
GCGCTCCATCCGCCACCATCCGCGCTTCCTACAGCCGCGCGCTCCTTCGACGGCGCGGAT
CCCGCACCCTCGAATCACGCCAGCAGATCCCACAATCAAGCAGCGGCGACAGGAATAGGG
GCGGGCTACGCGGGCGCTACTACGACGAGGGTGAGGGCGAGCGCTCCGGCGCCGCGGCGC
CATTCATCATAATCGGTCGAGCTCCTGGAGGGAACGGCTGCAGAGCGGACGAGATCGAGG
AGCGGGCGGGCGGGTGCCGCCCGTGACGGCGCCTAGGCTCAGGCTCCGCGACGGCCGCCA
CCTCGCCGCGCAAAGGTCTCACCGGCTCCCGAGAGGACAGCGCCCGCGCCTCCCAGGTTT
CAAAAAACCTTCTGAGAAGGCATGTATAAAACTTTGGGCAAAAGGAGATCTTCCTACCTA
GCATATCTTGCCTCGGAGGAGGGTTGTTATATTCAATACTATGGGTTTGATGGAGGTAAT
TTTTAACAGGCCTGTTGATATTCTAAGGAAATTGTTTGATGGGAACACCTTGAGATCACA
AATCAAAGAATTCTTTAATCGCTTTGGTGCTGGAGAGGCTGCTGCAATGTGCTTAATGAT
AGCTGCGAAGCTACTTTATGTTGAAGATAGTCTGATAAGCAATTCTGTTTCTGAGAAAGC
CACTGAGGCATTTGAGGACCCTGGGCTTGTTGGGATGCCTCAAATTGTTGGTACCACTGC
TTTATCTAATACACGAACTTAGGCTGGAGGCTTTACTATGGGCCAAGTTGTTCAAGAAGC
ATAACCTTTGTTTTCTGGTGCATATGAAGGGCTTTGTTTGTGCTCGTCAAGACTACTTTA
TCTCATATGGGAGTTTCCTATTATAGTGATTCGAAGACCGGCTGGTACTAATAAATGCAA
GGATGGTGTAATTGTTTGTAGGCTTTCAGCTGGGGCCATGAAAATTCTTGAGAGCAAGAT
TCATTCACTGGAAACATTTTTAAGATCTAGAAGAAATAAGAGAAGGGGCCACGCAGTACC
ATTGACACTTACCCTCAAGGGTAAAAACACAAATATCATTGACATTGTGCATAGAGTCTT
CATCAGTATTTCACTGTCAAGTCATTGTTCCATCTTCCTAGGAACTGATATATGTAAAGA
TACATAGTATATTCTTATACAATAGTATATTCAT
>Z27kG1_12473
CTGCGTTGTGTCGCCGTGGTGGGACCGGGTCCAGCTTGCCCGACACTGGATAGCAATGTT
GTTGAGAGGTGCCTGGCAGCAGTAAATGCTCTTGCTTCATACCATTTCAGAGAAAGATTA
GGAGGGAGAGGAGGACAGAACTCGTAGCTCATGGAATCTGCAGGACCAAATGGCAAACTG
CAGATATTTCACCAATTCACTGCTTCCTCACTATGAATCACCTGCTGCTGCTGCTGCAAT
CAACATTCAGTCGACACAAACCAGACAATTCACCTGGACACAAAACTGCAGCAGCAGCTG
TGAACCATTCATTTAAATTTAGACAAAGCAGCAACAATTTCAGTCAATCATTCTAACTCA
AACCAAGCAGCGGCAGTGTCGACCATTCTTACAAATTCAGAGCAAGCAGCCTCACTGCCG
ACCATTGTTTCCACTTTAGACCAAGAAGCAGCAGTGTCAACCATTCTTTCAAATTCAGAG
CAATCAACCTCAGTGTCGACCATTATTTCCAATTTAGACTAACATGCAACAGTGTCAACC
ATTTAGTCAACCATTCTTTCCCCAAGCTGAATGACTAGAGGGGCAATTAGCAGGAGCAGA
AGGAGCATGTGTCGCTAATCATGTTGTTAGCCTTTTTTATTCTTTGCTCCAGAAATTTGT
TATCACATTTCTTTTGCCTTGAAACTTGAATAAACTTTCTTGTAGCAATTGCTAATACTA
GAGGCTAAGCCTATATTTGGGTGCTTTTTCCTCCTATGATTGGCATACAGACATGCAGAT
GGATATTGATAATATGTATTATGAGGTACTATCTTTTATCATGTCT
>Z27kG1_12886
GAAGAACCCTAAGCTGCCCTCGCTCCGACGCCGCCACCTCGTCGTCCGACCGCATCGATT
CGATGGCCCGCATCTCCGCCGTCGTTGCCGCCGTGATCACCGCCGCCGTTGTCGTTGACG
CGCTGTTCACAGCCGCCTCCGCCACCGAGGCACCGGCCCCCGCCCCGATGTCCGGCGCGG
GCGCCCTCTCAGCGCAGCTCTCCGTCGGCTGCCTCGCGGCGCTCCTCGCCGCTTTCCTCC
GCCACTGAGCGGTGAGGCCGCCCCGTCTGCGTGCGCGTCTTCAGATCTAGTGGTACAGTG
GTAGTGAGAGTTGCAGTCTAATGTTAGTCGCAGGTATCGTAGCGGTGGTGATAGTGTTAT
GAAGATGAGGCATTTGGTTTTGTTCCACGTGGTGGGTGGATGGATGAATCTGGGCGTTTG
GAGAGTTTTTTCATTTTGATGCTGGATTTGATTTAGTATGATTGGTGTTAGTTTATTACT
ATTATTATTTATTATGTGCGTTTCTGTACCTACTGCTCACCGGCTACGAGGGATTATTAT
TATGGATTTATGATGTTTTATGTTATTGCGTCTTCTTTGTGCAATCCTATGAAACAGTTT
GTAGTTGCAATTT
>Z27kG1_03700
CAAAACTTGGCATTTATTGATGTATTGGTATACATCAGTGTATGGAATGGTGGGCACCGG
ATTGCTGTAAAGTGACTAATAGAGCCAAAATCCAAACAGGAAGAGCTAAAAGTGACTCCG
TTTAGCTCCTAAGTGACTAAACTTTAGTCATTTTTGCTATGAAACCGGAAATGGAACAAC
AAACCAGTGTATCAGTTTGCAATCAGGCCCATGTAGTTTGTGCTGATCTCTTGTTTTCCA
TCTATCTGAAAGCAGTGCCCAATATGCTTTTTTTTTCCTTCCATCTTGGCTTAGGATGTC
AGGATGCTGGTGGGCCCGCAGAAGGAGAGATGTGATGTGAAGGTGGCGCTGTCGAACTCG
TTTGGATTTGGCGGGCACAACTCATCGATTTTGTTTGCACCATTCAAGTGATAGCCGTTG
ACAAATTTCTTGTGGTGGGCTACACACCGTCGAACTGAGACCTTGTATAAGAAAGTATTT
ACCGGACGCAGCAATATCTCCTGTACTGCAAGATTAGGAAGAGATCCAAAAGGCTTAGTA
GG
>Z27kG1_10258
CAGTCACACAGTCCAGAGGCGTCAGTCCACCGCGCCAACCCCAACAAGCACCACCAGCCA
CTCGAGGCACCGAATCGCGATGGAGCCCGCGGGCACGATCGTGTTCGCCTCCGTCGGCGT
CACCAACTTCGGCTTCGACGTGTTCTCTGCCACCGTCCCTGCGCCGACGTCCGCGGAGGC
CGGCGTCTCCGCGGAGGACCTCGACGAGCGGCGCCACACGGACGGAATCTCCGTCAACTT
CAACGCCCAATTCGCGGACGACGCCGGCGACGCGGTCGCGTTCGTGTCCGAGCGCACCGG
GGCAGCGAGCCTGTTCCTGTCCCGGCCAGGGTCCGAACCCGACCCGCTCCCGGCCGCCGA
GGGCAGCCTGTTCCACGACCGCCCCACGGTGCGCGGCGGCCGGGTGTACTTCGTCTCCGC
GCACGGGAAGCCGGACCGGCCGTTCCGGAGCTGGGCGGCCGTGTACGCGGCAGAGCTAGG
CGCAGGCCGCGAGCGGAATCCGGAGCCGCAGCCGCAGCGGCTCACCCCGCGCGGCGTCGT
GGACATGAGCCCCGCCGTGTCCGCCTCGGGCGACCTCCTCGCCGTCGCGTCGTACGGCGA
CCGGCCCTGGGCGTTCGACTTCCGGGCGCTCGAGACGGAGGTGGCCGTGTTCCGCGCGTC
CGACCCGTCCCGCCGCGCCGTCGTCGCCGCGCGGGGCGGGTGGCCCGCCTGGCACGGCGA
CGCCGCGCTTTTCTTCCACCGCGCCGCGGACGACGGCTGGTGGAGCGTCTTCCGCGTGGG
CGTGTCCCCGGACACGCTCCAGCCCACGGGGCCCGAGCGCCGCGTCACCCCGCCGGGGCT
GCACTGCTTCACCCCCGCCGCGCCCGCCCGCGG
>Z27kG1_12260
GGACAATTGTTGGGATTCAAAAGGAAATGGTTCACCGTGGATCTCAAGAACAATACACCC
TTTTGATTTTAGATCCTGGTCATAGAACTGCAGATCTAGAAAGGTCCCTAAGAAGCAAAA
ATGGATGGCAGCGTCTGGTGAAGAGAGGTGTCCACACGCTCAGGAAGCCACAGTATCAGT
TATGTTATGTGGATCCTGGAATTGCTAGTTCAGAAGAGATGGAGCAACTGAAGACTATTG
ATAGTATGCTTGTCAGGTTTTAGGTTCCTGAAAACAGGATGAGGATTATATGTGTTTTGC
ACACAGGGCACTCCCCTGGTTGAAGAAACAAGAACATCTAATCCATTGCCGAACGGTGCG
CTGTACGAATGACACAGCAAGGATGGGCCTGCAGAAAGATCTTTGACGCTGCCTAACTGA
ATCTGCTTGCAGACTGGATCTACTGTTGTTTGGAGGACCTTAGAAGGGTCCTGACTGCTT
TCGTAACTGGACCTGCCCGTTGGGCTTGTTCGGTTATCTGAACGACTGAACCTGTGGTGT
AGGTAAACGAAGCAGAGCTTGATGTACAGTACAGTCGCTTGTGTTGAAGTGGAGAGAATA
AAAGTGTTTGTACATATAAT
>Z27kG1_18487
GCAAAACCCTAACCCTAGCTGCGGACGCCGTCGCCGCCTCCGCGCCCAACCGATGTCTGA
TTCTGAGGCGTCCCCACCGCCCACTCCGGCCGCCGCAACGCCCGCAGCGCTGGTGGAGAC
CTCCCCGTCCTCGGCGGTGGGCAGCGAACGTTCCCTGTTCCTCTCATCTCTCCTGTGCTA
AATCTGATTTCTGTTATTCTGTTCGCTTGGGCTTGTGTTTGGATTTTCAGAGGAAGGAAG
AACTGCTGCCTGTGGAGGAAAAGATCTCGGAATTAAGTGAATCACAATCAGAGCTTCTAG
GGAGGCTCCGTGGGCTTAAGGAGGATTTGCTGAGTTGGAGGAGTAATTTAGACTCCCAAG
TGACGAAATACAAAGTGGAACTCTCTGACATCAAGAGTGCACTCAATAATGAAATAGAGC
AGCTTCGCTCAGATTTCCAAGAGCTGAGGACCACCCTTAAGAAGCAGCAGGAAGATGTGT
CACTTAGCTTGAAGAATTTGGGGCTTCAAGATGCTACCGAAAATGATGGGAACAAAGGAA
ATGGAGACGGCACAAATGAGGTCTTGTCAGCTAACTTGGGGAACTTGAAACTGGATGGTT
CTTCTGAAAACTATGATGAAAGCAGAGAGTCAAAGGAGGACAAGGTGGTAAGAAATTAGT
ACCCAGTTACATGGATGACTAGAAAATAAGTAGGAACACACACTCGTATTTTTCTTTTCC
AGCTGGATGGTTCAAAGCAGTCTCTTCGTTGCGAGGGACCAAACATGCTCTGGCATATAG
AACATCTGCAATGCTAGGATCCCATCCTTTTCTTATATGAGAAAAAAAACTTATAAACAC
CAATAAAAGAAATCAAATGTTATTTGAGAAATTCAGGTCTTTTCATCCTTTTTCAAGATG
ATATACTGTAACTGGTTATGGGGTGGAGTTTACAATGAAAGGTTTCACACTATCTTTTCC
CTGATCGTTGAGTGTGCTGAATCATGCACCAAGAGTTATGACAGAACTTAACATGCGCTG
ATGATGGTTTAATTTGCTGCAGGGTCACCACAGTTTCTTAGTGGAGAGTTCTCCCTGACC
TTTTCCTTTCTGATGGCTACAGGAAAACACCGACACTGCTGGTGATGGCATCGTCGACAA
AGCTACTAAGGAGACGAGCTCAACTGATGAACAATTCTAACACAGGAAACTGAACTACAC
TGTTCGTGTCTCAGCTGTAGAAATTCTAGGAACATCGATACATGAGTTCCTGTAAGAGAG
CGAGTCCATGCTTTGCTATGGCTCAGTCGGGTTGGTTATGGAACTCTATTGGGACCTGTG
AGTCGTGAGGATCCAAATCTCCTCTAGAATTGTGTACCAATTGAAAGTTACGATATGGTA
TCATGGACATTTGCTC
>Z27kG1_22960
CTCCCTTCTCTCGCCTTCTGCGGCACTGCAGTGCTCTGCTGCCTCGGCGTCTCCACCTCC
TCCCGGCGACGGCAGGGCATCCGATACGACGCCGCGCTTCCTTCCGAATCCCAAGCCGCA
CCCCGCACCCTCCCGGTCGCCATTCCCGATGCTGGTGTTCTCGAGCGACGACGACTGCTG
CGGCTCCTCGTACTAGGGGGGCAGGATCGATCGGCAGGTGACGTTTCGTTCGTTCTGCTG
TTCGGTTCGAACGGGAGAGTTTGCTTGGGGGTTGGTGCATCGGTTTCAGAACGACCAGTT
CATTAGTTTTGGGGATTGGGGCTATTTCTTGTTTTTTTTAAGGCAGGAGAGTTGCTTTTC
ATTCTACGTATTCGAGAGATGAAAAAAAAGTGTTTTTTGGGCTAGTTTTGTTCCAATGAT
TTGGTAGCAATTACCATGGCAGTTGCACGAAAGGGATTCATGTACTGGGTCTGAACGGTT
TCATGGCGATGCAGTTTCCATCACCAAATTCACCGTGAGATGTCTGGTACTCGTTGTGAC
TAACTCAGTAGGCAGTCTGTCAGTTAAGCCAGGTAAACTAGTTACTAGTACTTGACATTG
CCACTGTATTTTTTGTAATTACTAGTACCATTTGATGAGAAGTGGTACTGAGTTTTATGT
GGGTAGACGAACGATGTCATCGCACTCCCTTCTCAGTGTCAACGATCATGGGTGGCATGA
CCTGTGGGCTGTGGAGGGCGGTCCCGGTCCCCTTCGTTTGGCTTATCTGGAAAATGCTGG
TTGCGCGTCAAGGCCATCTTGAACCTTGGAAAAACGCTGCTGTGTCTATCTTTCCTGCCT
TCCTGGTTCCGTCCGTGCTGTGCTGACATGCGTGTCGAATTCTCGCTCATTTGGTTACCG
GTAGTGGGGTCATGTCGGATATTGATGTGGAAGGGGGAGTTGGTAGTGGCACCCCCTCCG
CCTCGGACCTGGCTTCTTCTGATACCGGCTCTGGAGCTGGGTAATAGAGCGCAGACTTTG
GGTCTGGAAAGCGATTGTGGTTATCGTTACGACAAGTATGCTAGGTCAAAACTGTTTTTG
TATGTAGTTGGTTCACAGATGCCAAGGGCCGATTTATTTGTTTGTTTGTTGCTCATGTTG
ATGTTCTGAGCATACCATTTTTCAGATGTTTATATTTCATATCTGATAAAGTTTATAAGT
TTATTGTCGTCATTAAGATGGGTTAAGAAGGATGCCTGCTGTGTTTTAGGATGAGGCTCC
ATTTGGAAGTCAATAGTGCAACACTGCTCATTCCAATGATATACCCCCACTACAAACAGA
CACTTGGTC
>Z27kG1_21312
CGCGGCGGCGATGGAGCAGTTCCCCGACGGGGCGCACGTGCGGCTGCGGAGCCGCGTGCA
CGCAGGGTACCTCCACGCCGACGAGGACGGGGTGGGGGTGTCCCTGCGCCGCTGGCGCCG
CAGGTCGATGAACGTGGCGTGGAAGGTGCACCGCATCCTGCACGACGGCTCCACCAGCGT
CCTCCTCCACAGCGCCGCCTATGGCCGGTACCTCGCGGCGTCCCACGACCCGGCGCCGCC
GGGCCACCTCGGCCTCCGCGTCGACCTGGGCGACTACGACCAGGACGTGGACCCCATCCT
GTGGAAGGCCGTCGGCTCCGGGGACGCCGGCTACGTCCTCCTGCGCCACGTCTCCAACCG
CCTCCTCCGCGCCAACGGAAGGTACCGCCTCTGGCACCGTGGCGTCTCCGTCGACGACGT
CGACAACCAGAGCACGATGATGCATTGGAAGGTCGAGACCATCCCCACCAGCCCCAGGCC
GCCAGCACTTCCAGCGCCGACTCGGAGGAACCGAGGCAGCTTCCGCGGCCTGTTCCTCCT
GCACGAGGAGCCCGTGGTGCTGCAGCGGACGGTACGGTTCGTGCGGGCGGACAACTACGG
CAACTTCCCGGACAACTGGGGCACGCTCCAGTTCCAGGGCCGCTCCGTCTTTGAGCTGAG
AGCGGAGATGGCGCGTCGCTTAAACTATGCGCTCTTCTTCTTCCGCCTCCTGATGTGCGT
CCGGG
>Z27kG1_23240
GCTTTGCGAAGGAGAGCTTGCTGGATACGATCCTTTTCATAAACGAGTGTTCGCAGTCGA
ACGATCCTGACCTATCCCTGAAGCAGAACAAAGTCCCTGATTATGCCGAGCGGCTGGTGA
AGAAGCATGCGCGCCGCTTGGCTGTTCAGGGAAGCAGCCCTGAAGCACGGGGGCGTCCGT
CGCGCGGGGGATGCTAGCGACGCTGCGTTTGGCCAGGAGGCCGACGACTCCGAGTGGGAG
ACAGCTAGCGAAAGCGACGGCGAGAACGGTGCCGCCACGGGGGGAGAAGCAGACGGTGAG
ACTGGATGGAAGAATGGTGGCCGCCAGGAAGATTTCTGTGAGAAAAGCTGAGCAACAGGT
CCGGACTGTTTACGTGCTATTACGCGAATACCTTTGCGACAAGAAACGCTAGTCCTCTTC
GAAAAGATAGTTTCAGCCACTGACAGTTCCTTTTCTCTTTGCAAGATCCTTTGCTGTTTA
TGTTTCATATTTTTGCATGTAACATCCCTTAGCAATCTGTTTTTTTTTGTTTCTTCCTGT
GCAGCCAAATGTGTATTCAGAGTCTCAAACTGAGCTGCTACAGAAGCAGATGCTGGGCCT
TCTGCGGTCGGCACACTATGAAGCATCAAATCTTTCTAACGAAAC
>Z27kG1_17157
GCCAACAGACCCCTCATCCGCCGTGCGCCTGACGCCCACCCCGACACTACCCACCTCCAT
CGTGCTCCGCTCCCCGTCCTTCGTCCCCTCGCCTGTCGCCTCAGCCTCCACGCGACGCGA
CCACGGCTCGCCTTCAAAATTCAAATCCTCGCCGCTAGACGCGCCCACTGCCATCCAGCC
TCTGGGGTCTGGCTCACTGCCCGGCCGTCAGGCCACCTGGCACTGGCCACGCCCAGTCGG
TGCGGAAGAGGAGGCCGCGGACCTGGCCGAGCTCCCTTGTGAGGTGGTCCCGGGGCGCGC
GGGCCTCACGGTGGCCCATGGACGCCGGGCGGAAGTCACGCCGAGCGGAAGTCACGCTGA
GCCATCCATGCCTACCCTGGCTTCTTCCCTGCCTACGCGGAAGTTGGAGCTGAGTCTTGA
GTGCCCATGAAGCTCATATCGACATGTTGGCCTTGTTGGGTAGCAGGTTGGAGCAGGTTA
CTCCGTTACTGCCGATGTGCATTCACAGTATGAAAATGAGATCCAGGAATTGATGGATGT
GATTTCTGTTGAATAAGAGGAGAAAAATGACATTCACAGGAAGCTTCAGAATGTGGAAAA
TGAGTGTAAATGCAAGCTGGATTGATGAGTTGAAAAGGAAGACGAGTTTCTTCAAACAGA
AAACGTCATGAACCAATTCTAATAGGAAAACAGAAACAAGATTTGTATCCTCAACATGCT
TATTAAGTAGCGTTCCATGGGCTTGTCTTTCAGTTCTGAAAAGGGAGCAGAAGATATGAA
CCATGACCCCCTTATCTAATCTTCAGAAACTGCAACTGTTTCCCTTACGGCGTAGCTTTA
TCTCATACTGCCGGATTTAGAAAAATCCACTGCTCCAAATTCCAAAAATGACATATCACT
GCCAGTTGCATTAGAACCAACTGTGCTCTAAATATGTAATATAGTCATTTCAGTTTGTTT
CTGATCGCAATCTTCCTGCATACTTGAGACAAAAGAAGCTTGTTTCTG
>Z27kG1_07182
GAGGATAAGAAGAAGTGTATAGAAATACCAGTTGCTTGTGAGTTGCTGAATCTAGTATTA
GGCTTGCAGTTCCGCCCTCAGGTTGACAAGCTTAGTAATTACCTCAAGGCAATGGATTCT
ACTTTTTTATGTGGTTCTACTCATCCTTTCTTCATGAAGACTCGGTGCTCAATTGACATG
CTATATTTGGACTGTGTTTCAGTACCAAAATGACTACAAGGTGATAAACATGGATCAGTG
GATGGGATTTATGCGGTTCTGTAATGAGGTCATGTTTTAAATATTACATATGTTGCAGCA
TTTCATTTGTTTTAAATTTAAAACAATAGCTCAACCTTGTAATCCTCTTTGCAATATTTA
ATATTTTTTTATTCTGTCATTGACACTTGGCATTTGCTTTTTCGCAGATAAACTTCCCAT
CACTTGACAATTATGATTCAGACCTTGCTTGGCCTTTGATTCTAGACAATTTTGTTGAGT
GGCTAAGAGAAAATAAAAGCTAGATCTTCTATTCATGTGGTGGTGAAGTTGTCATTCAAA
ATGTAATATTCAAGAATGTAGGTGACTATATATATCATTGTTTACATTTGTAAGACCATT
TTTTGCCCACCTACTTGTATATACTGTCAGTAATGCAAACTTAGGCTCCAATAAA
>Z27kG1_22756
GTGCGGCGTACGGAGGAGACCAAGGCGCGTTCGGTGGCGGAGAAGGCGCGGATGGACGCC
GTCGGGAAGGCCGTGAGGCAGGCCGCGGCAAAGGCCGGAAGGAGGTTCTGGTGGGAGGCG
GACTCCGGCGAGCTCGGGGACGCTGAGCTGCCAGGATTCGCCAAGGCGCTCCGTCGGCTC
AGGGTCAACCTGCAGCGCCATTTGGACTCGCTGTCGGCGTCTGCTAATAAGCAACTGCAG
TAGGAGCGGCTGTGCAAAACTGGCTCATTTCATTTGGTGTTGCTTAGGCACTTAGGGTAT
ATTACTAATGTTTACAACGTT
>Z27kG1_11060
GTGTGAGCGCGTCTGCTGGTCTGCCAAGAGGAGGAAAGGAAGGAGGAGCAAGTAGAGATG
GCTTGCCCTGCGCAGTCCATGCTCTCCGCCAGCGGCTGCATCTTCCTGAGGAGCAAGCCT
CAGGCGGCATCCCAAGTGCGAGGGGGCATCATCGGCGGTGGCCGCAGCAGCAGGCCGTTC
CTGCTCACCTGCAACGCTTCCTCTTCTCCGTCCCCTTCCTCGCCGGCGCCGGCGCAGGAA
GACCCCGACTGCAACGAGGAGGAGTGCGCCCCGGAGAAGGAGGTACCGCTCTCCTCCTCT
TCCCTTCGCCAGCTGTCTTGGAACTCTGCGTGCCTCGTTGCGGCAGCAGTAGTAGATAGA
TGCTTACGCCGGCACAGCAGAGAGCGGAATTGAAGCAGCAACGAGAACGAGATGCCATTG
CCATTTCTGTGGTGCGCATGCATGCAGGTCGGGAGCCTGAGCGCCGAGTGGCTGGCCGAG
GAGAGGACCCAGGTCGTCGGCACTTTCCCTCCCAAGAAGAAAGGGTGGACCGGCTTAGTG
GAGAAGGACACCGCCGGCCAGACCAACATCTACTCCGTCGAGGTAACCCTTCGATACAAA
TCTAATTCTGCGGCCACTTCACTCACTGTGGTGTAACCTCAATCTTTCTGTTCCTGGATA
CAAGATAGCTTTATTATACGATACATCACCTCCTGCCATGCCAACTGATTTGCACAGCCG
ATGGTGTACGTGGCCGAGAGTGCCATCAGCTCCGGCACGGCGGGTACGTCGGCGGAGGGC
GCCGAGAACACGGCCGCCATCGCCGCGGGGCTCGTCCTCATCACCGTAGCCGCGGCCTCG
TCCATCCTCATCCAGGTGAACAAGAGCCAGGTGCCGCAGGTGCCGGAAGCCGCCTACAGC
GGCCCGCCGCTCAGCTATTACGTCACCAAGTTCCAGCCGGCGGTGGCTGCGCCGGCGCAG
ACCCTCGAGGCCCCCGCCCCCGACGAGGCACAAGACGGCGCCGCCGCCACCGTCGAGGCT
CCGGAGGTACCGGCACCGCAGCTGTCGTCGTGAGCTGATTCGGTTTTGTGGCATGCAGCT
TTATACTACGGATGAGCCAGTAGCGCATGATGATGGAAGATATGAATCCATGATACAAGC
ATTTCGGAATTGTATTAAAGTTTGTATATACACATGCATTCAGCTCGCGCATTCTGTATG
CTTATTTGAATTCAGACATCACGGCACTCCCAC
>Z27kG1_12793
GCTGAATGTTCAGTGGGAGACGTTTTCTCTGATTTATCAGTTGCGATTTGCGTACTATGG
TCGCTTAAGTCAACTCTACAAAATCGGCTCCCTTTTATCTGGAGCCAGTTGATTACTCGA
TTGCGAGTGTGAGGGATGATCTAGGCATACCCTGTTGCAAGGGCCTACTGGGTGTGTGCC
GGCCCCCATGAGGCTGTGACGATTGCGCCAGTCCAGTACCTCGTGAGAATTATGTAACCG
AAGTTGCCGTGTACCTGGGAGAACTCCCGTACTGTTTGGTGTTTGATTGCCTATTTCACT
TTGCAGTTTGGTCACAAGATAACGACTTGCTGGTAGGGTTTTGAGAAC
>Z27kG1_03311
GTCTCTCGGTTGAGGCTTCTAGGGGATAATGTACATTCCACAAGGATTGCTTTTGTTGAA
TTTGTCCATGCTGAGGGTGCCATCATGGCTCTGAATTGCAGCGGGATGATTTTGGGAACA
CTGCCTGTCAGGGTGAGCCCTTCCAAGACTCCGGTGAAGCCCCGTGTAAATCGAGTGGGA
TCTAACTGACTCTGCGCAAGCTGAACTGGATTGTTCACGGGAAGGCGTCGCCATAAGCTG
AAGGCTTCCGCGGTCCGGTGCATCATGATGCGTCTGCTCACATTCTTACAAACGTTTTCT
TTGTACCCTTTTGCAAACCTGTTGTTGGAAGGGAACTGGTTAGATCAGGCCCTTCTATAG
CCAGCTTTCGGTTTCTCCTGTTTCACTGGACGTGATGGAACCACTGAGGATGACTATCTT
GGCAATCAGCCATCAAAGTAACTTCTGTTAATGTCCTTGTTGTTAAGCT
>Z27kG1_16711
CGCCGCCGCAGCAGCAGGAATCCGCCATGGTGATATCCGGCCAGAGAATGTGATCCGTGT
CAATAACGGCTCAAGGCATCCATATTTCGTGCTTATTGGATGGGGCCATGCTATCCTAGA
AGATAGAGACCGGCCTGTGATGAATCTATTCTTCTCATCCACGTTTGCGCTCCAGGAAGG
AAAACTATGTGGAGCATCTGACGCAGAAAGTTTAATCTATCTTCTATATTTCTCTTGTGG
TGGAGTTTGCCCTGAGCTTGACTCTGTTGAAAGTGCACTTCAGTGGAGGGAGACTTCGTG
GTCGAGGAGAGTCATACAGCAGAAGTTGGGCGACATCTCTGCGGTGCTGAAAGCTTTTGC
GGATTATGTTGACAGCCTTTGTGGAACCCCGTACCCGATGGACTATGAGATCTGGTTGAA
ACGGCTTCGAAGAACAATGAACGAAGATCATGGGAAGGAGGTCGACACATCCTCGAGTTA
ATAACACAGCGCCATTTTCTCGCAAATCCGAGATTCGGAAGATCAAGTGATTGGCCTGTT
ACCTGTTTTTGTTGTTGTAGATAATTTATTTGTGAAAGGTCCATAGGTCATAGTCTGTCC
ATCGTTTTGATATACCGTTGCTTGGATATAAGGGTATTCTG
>Z27kG1_09632
TGCATGAAAGAGCGAATAGAGTGTTGCATGGCAGTGAGGGAAACCAGATGAGGGAGTTAG
AGAAAAAGGTATACTCTACTGTATGTGGTAGCTAGGTTGTTGCAGGATTAATTCATAGGA
ACAGCGATGACACTTGTGTCGTCCAGTGTTGTGGAGGTGTCATATACTGCAGATCACTTG
ACATGAGTTGCCAAGAACCAATAGGTGTTGTAAAAGCATGTTTGTTTTAAACTGAGTTTT
GGTACTTAAAAAGTGTGCTTTGTTTCTTAATAATCCAAGTACTGGATATTGTTGCGGGTG
C
>Z27kG1_13793
ATCCTCGCCCTCTCGAGACCACCGACCGCTCGTCCTCATCCCGTCATCCGTGCCCGCATC
TCCGCAGTCGTCGCCAGTCGCCACCGCTATCCGAGCTCCCCCCCCCCCCCCTCCATCCCG
CACTATGGCTCTTGCCTCGAATCCGCCCACTCCCCACATCGAGAACAGCCATCGACGCCG
CAAGAGGAGACGCACCCAAGAGAGAGGAGGCGACCATGAGGGCCAAGGTATACTCCACCC
ATCTCCCTTCCTACTTCTCGCGCCTACTACCTCATCTCTTAGATCCATGTGGCATATCGC
CCTGCTGGTGCTCCCGGCGTTGGCCCAGGTCCCGAAGCGGGAGGGTTGGTGGGGGAGGAG
GAACTAACGATAGCCATCGCCATGGCCACCGACGACGACTGATAGGACTGCCTCTTCTTC
ATCGATGTGGTAACGACAGAAATCAAGTAATGGGGACGGGGCTCTCCAGGCCATGCGGGT
CAAACGACTGGAACACGTCCCCTTAGCCTCCGAACGGGAACCCCGGGCTGGAGCTCTACA
GCGAGAAGACCAAGCTTGCTGAAGGGCCGCAGGCTTGGAACATCTAGATTTTGTTTTGCT
AAGGGGAGCGCTATGTGAGGGTGGGCAGGTTGCTCAGGTCAAGTGGGTTCACGGCTGCGA
GCTTCATGGAGAGACTATTGATAGCAGTTGTGTCCTGCATCATTCTTTGATCAAGATTGA
TGAGGGAAAGATCAGTATGCCGAGGATGGGACCGGGTTGTAGCTTGCGATGCTAGATCTG
CTCATCATGAAACCCATCATGACTAATGCATTTATCTGCCATTTAAGTGTACACCAGATT
ATTTGTATGTTTGCTGCTTACTATGCAAAATGGCAGCTAAAAGAAGCCCTAAAGCATGCG
AGCTGCACCTCTACCGGTTTAGTGGCCAAACTGGCTGTTACTACGTTTCAGGTGTTTTAT
CTGTAACTTTTATTTTGTTCTTTTTCTTGTTACTCACTTATTTCTGAATAATTAAGTATA
TATGTCACTTAATTTAGTGCTAGAATGCAGATCTGGCATGTTTGGGAACTAACCTGCACT
ATTGGTTGTTTTTTGCTTCTTGGTGGACCATTTTATCTATAGGGTTTGGAATGTTTTCCA
GCATGCATTAAATTACTGTTAACATATGATTT
>Z27kG1_09636
CTGACAACGTCTGACCGATCCATGGATGGATGAATCGTCATCCATGCTTGCCTTTGGTGC
GTGGAGATCTGAGGCAGCATGCAGAATTACCAGTTATTAGTCATTTCTTTGAGGTTTTCC
TTGTTGATTTTCACGCATGTATGTATGCTGCTACCTACGTGTACGTACGTACGTATATGC
ATGCATCACTATGGTTGTTACGCCTTTGATCACAAGACAACTACGTAGCTAGGATCGTCG
GAGTGTGTTGACGACGTTTGGTATGTGCATGCGCAATGCCTCATCACAGGAGGTGTGTAA
TAATATTAGTTTGCAGGTATAATTATGCGTTTTATT
>Z27kG1_18742
ATGGAATATTTGCGAAAAAGCCTTGACCGACAGTTCTCTTCTGACGAAGTTCTACAACTC
TTGGACCGCTTCTTTAACCTAGAAATGCTGGTATCTGGAAATCCAATATCGGAATTACTT
TGTTATATTTCCCTTCTGTTTTTGTCTTATATTTGTCTGGACAATCGGAGTATATTATAT
CTATCTCTGCATTAATTTACCACGATTTCAAATTCTCATGGAAATCCTACAGTTGGGTCA
CAACTGACAAGTTTTACTTATGATGATGATTGATAAATGAAGAAACCAGAGGATGATGAG
AAGGATAACTTCCGTCAGGGCGAAGAATTTTCGTTGCCAGAGAGTTTTCTCAACAAGGAA
GAATAATATCTAGTAACCTCGTACTTTGGGTGTCCTCTGGAAGAGAAATCAGAAGGCTGG
TTCTTAGTGATTCCCTATTTCTTGTAGCATTGTCATCTGGAACATCGGCTGCGGGGAGAC
ACTGAACACTGAAGTAAAGAAACACATTTCCT
>Z27kG1_10879
CTAGCGGTCCACGATACTCCGACGCCCACTTTGCTACCTCGGAACCCTAGCCGCCGCCCA
TGGATATCGCCGGAGACCGGCGCCGGTAGCGATACGCAAAAGGAGTGGTACGTTCTTTGA
CCTTGTTTATTGCTGCGCCCGAGGCGTGTGGCGCGGGGGGAGCAGGAAGGAGAGGGGAAG
AACAGAAGGGGAAGGCGGGCGGGGCCGCGATGTCGGTGCGGATCAAGGCGGTTGTAGACC
GGTTCGTGAAGGAGCTGCAGGAGGCGCTGGACGCGGACATCCAAGACCGCGTCATGAAGG
AGCGCGAGATGCAGAGCTACATCGAGGAGCGCGAGCGCGAGGTCGCCGAGCGGGAGGCCG
CCTGGAAGGCCGAGCTATCCCGTCGCGAGGTTTGTTGAGATTTATGCTCCAAGGTGCAAG
CCGGAATTGTCAGTTCGGGAATCAGAATTCAGTTACATTTAGGTGAAACCCGTAGCGGGT
TTTGGTGCCAGTAGGGGAAATTGGAGAGGAAACGAGGAGTGTTTAGAAGGCAGAAATGGG
AGCCGCTAACAACAAGGATGAATTCACAGGGAAATTTGGGTTCGCAAAGTGGAAGTGGAG
GCTTGGTAATTGGTGGGGTGTGATTGATGAGTGGTGGCACCAAGGAGAGAGGTGTTGGGT
GGGGTTAGTTCTTGGAGTAGAAAGTGTATATGGGTGAGGAGATCAAATTCATATACCGGG
TGGCAGGTCAACCACAACTCCATAAGAATAGGAGACGTCTAGATCAGAATCCAAATGGCC
CAAATTTCATTTTGCTGTGCTTTGCCTTGCCCGTCTTGCTTCACTTATGGAAGCTTGCAC
ACATTTGGCCTGTTTCTTATTACGTGTTCAGTAGCCATGAGTTAATGTAGTTAACTAGTT
ATGTCTTTACTATGTCTCATTTCTCTCAGTCAATGATGGTCTGGCCAGCAATGCAGTTCT
TGACTCATGCTATGTTATGTACAAGTGCTCATATGTTGGGCTATGGTTGAATCAATAACT
CTCATTATACGGAAGGCTTAATTTGAAGTGCTTGATATGGAATGACTTAGTTCAAACTGT
AACACGGTATTTTATATACAAAGCAAGTGCTTAGTCACTTGGTACTAGATCATCATCATT
AACACCTGTAGTATTGAAGCGAGAACAGTAAAGCCGGTTCTCTTTTGCCTAATTAGGAGC
AAAATTAGTTGATGGTCGTGCCAGGTCAGTTTTCTTTAAATGTATTAGAAGACTTAGAGC
GAGCAGTATGCATTTGGGTAGGATCTTCCTGATGGATGAAAGTCAAGCATGTCTCCGATC
ATCACTATTAACTGTAATTAGGGACCTGCAACATGACTTGTGTTCCAATCCTGTTCTGTA
CAGGCCGAGATCGCACGGCAAGAAGCCAGGCTGAAGATGGAAAAGGAGAATTTAGAGAAG
GAAAAAAGCGTCCTCATGGGAACAGCATCGAGCCAAGACAACCAAGATGGAGCCCTTGAG
ATCACTGTCAGTGGTGAGAAGTACAGGTGCCTCCGCTTCTCCAAGGCGAAGAAATGAGAA
ATGGACTGGCACTGAACTGGACCAACACATGCTCTGTAGTCAGCTAAATCTAGCCACCTA
GTCTTGCAAGACCCTTATTTTGATTCAAATTGCATTCTCTTTTCTTGTACAGGAAATCCT
GGAATGCCGTTAATAGAATAGCGGATACTTATGCCAGGACTGTCTTGTTTATAAAAAAAC
CGGGCTGCTAGAGCAGCTGCAATGGGGAGTTAATGATG
>Z27kG1_13368
CATCCGTCTCAGCCTCCACCGTAAGCGCCGTCCCCACGTCCCGCACTCCCGCCGGCCGCA
GTCCCGCTCCTGCCGGCGCGCTGCAGCAGCTCGGCTGCTCGCGGTCGCAGGCCGCAGCTT
GTCCCGCCCGGCGCGGCGGCGCCCAGGCTGAGGCTGCTCGCGCGACATTCCTGCTAGGAT
CCGAACTAGGATCGAGGTGGCCGTGCTCAACTTCCTCGCCGCGCTAGCCTCCCCTTCCTT
GCCGGCCATCTCCGTCCTCCCCCTGGAATTTGGTCCCTAGCCAATTATCACGATTCGTCA
TCAGTTATTGCAAGCTGTATGATTTCTAGTTCAGATAACCTTGGTGAAATGTATTGCGAG
CAGTATGGTTAGCACTGAACAACCCAGTGTGTTACAGTATTAGTCGGAGCTCTGCCAATT
GCAGTCAGCACAGTGGGTTGCTAAACGACGCCTCGTCGATTTATCTCTCACACACCTTCT
GCAAGAGGTCACTGACACAATTTTTATCTCTCAACTGAAGCAACACCTAACTTTTTTGGC
GTCCTCCGCCACTGAGCGGAGGCGACGTGGATCGGTTGAGGCGCACGGTGGAGAGGTTGG
AGCAGGCTTGCGCCGGGCTAGGCGACTTCCTCAAGCTGCTCGAGCTGGATATCATGAGGT
CGCAGGCGCCGCCGCCGGCGGCGGCTGCGGCTGCTGCTGCTGCTCCAGAAACACGCGGCT
GCAGCCACGACGGCGACCCAGTGGAGGATTTCGTCTCCGACACCAGCAGCCAGCCGGACA
CAAGCCTCGACGACGGATCAGAATCCGAGCATGACGATGACCTGAGTACCTGACCTACAT
TTTGCGCGAGCACATTTCGAAGCGGACTACATTGGCTGCACGGCAGCGATCGGCCTGCAA
ATCGTGACGCGAAAGATCCAGCGAGCGGCGGGCAAGTTGAGGACGATGCCGCCAGCCCCT
GTGCCTGGCACTGACATTAACATCGGTGATTGCCCGGCACCAGAACCTGCAGACACGGCC
TGGCTGCGCGGGATGGTGGCCGACATCCGCGAGGCCGTAAGACTCGGCGACAGGACGGAG
GTCAACGCCGAGCGCAGGTGGCTGGCGGAGTGGCGCCGCGAGCTGCAGGCTGTGGCGGAC
AGAGCTGACCGCGTGCTGCTTGCGTCGCCGTCACCTGTGGCATCCCTGGGTGCTGGAGGA
GACGATGAGGTGGCGAGGATGGTGCGGAGTTTGGAAACAGCGGCAGCACACCTGAGGGCC
TACGTCACGCTGCTCAGGTTTGCTGTCGTGGTTGTTGAAAGTAGATAGGATTTTACTAGT
GCTAAGAATTTTTTAAGTTTGCTAGCTGCCAACATACTCTGCGTTACAATGGGATATAAA
ATTTTGTTTTATGATGTTTACACCGTTAATAATAAGCTAGCAATTTATGTTG
>Z27kG1_14748
TCGCGATGCACGTTTCGGGAGTGTTGCGCGGCGAGTGTGCTTGTATAAAGGGGGCGATCC
GTTCCGTTCCGTTCCTCTCGGTGTTGTCGAAGGGCTTCAAGGGATAGGCACTCGACCGAC
GTGTGGTGCCGCCCGCTCGCTTTTTGGTTGCTTTGTAGGCAAAGCTAGCTAGCAGGAGGA
CTGGAAGATGAAGTAGAGAATACTATACCTTCCTTGCGTTGCGTGCTTAGGCAGGCGGAC
AATGCAATGCAAGCCCCGAAGATTTGGAAGCTACCTAGCTCGCTAGTCGGCTCTGGTGCA
TTTTGGAGCGGTGGAAAGGGCGTCTCGCGACCGTCGACGGCCGTCGGGTCTCCGTGAGCA
GTTAGTTGGTCACTTGCCTGGTCGGACTCGGAGCGCAAAAGCGCACGCCTTGGCCTGCGG
TGTTTAGCGAGCTGCCCGCGTCGCGTTGGCTGGGTACGCGGGGATTTTTTTTATTTAATT
GGCCGCGCCCGCTCGTGGCACACTGGCGACGGCACGAGACGTTCTTTCAGGGATTCCTCC
GATCGGAGTGTGTCACCGAGCTCGCTTTTTAAAGCCTTTGGAGCGTTTGTTACTGG
>Z27kG1_04936
CAGAAATTCCTGTAACAGGGCCTCATGATGTGTTTAGGGGGCATACATTGGAAAGAGTTT
TTGTGAATCTGTTGCTTGAAGTTGCAGAAGACGAAATATCTTTTCGCACATTAGTCAGAG
ATTTGAAAACCAAAAGGCCCATGCTGCAATTAGTTCTTCTTAGTTCAAAAGCATGGTTAT
CTTCTGGTTGCTGTTATGAAAATGATATCGATGGTTCACATGGAACAACAGATCTGCAGC
CAAGTGTTAAACTCTTGTATTCTGATTATAGCAATGCTTCAGAAGCAGATTTAAGGATAG
TAGAAGCGTGGGCATCCAAATATCGGGCTGAAGAGCTGTACATGATGAAGCGTCAGATAG
ACGAACTTACTGAATGCCTAAGCTCAGGAAGGAACAACTTTCCAGTTTCTTGTTCTTCCC
TTGAAGGGATGCGGCTCTCATCGCTTAGGCGCTGACTTCAGAATATGACATGGAAATTGT
GCCTGGACTGATCATATTTTTGTACTGATCAAAGGAGTCTACAGCATAGAATCCTGATGG
CATACCTGATCATCCTCGGTGTCTTTTGAGCTTTCAGCAAGCTACCTAATAATTTCTTCT
TTAAAATTTAAGATGGCATGCCTTGTCCTCTGCTCTG
>Z27kG1_03746
GTGAGGCAGCACGTAGTGCTCTAAGTTCAGCCTTCTGATGAACATCTTTTTGTAAGGTCT
GGTTACAGCCAGTCGATGGATAGAAGGGAACGAGATGTGCCGATTGAGCCACGGGACGGT
GTCTTGTACATCACTGCAGTACGTGGATTTGGATCTCTGAAAGCGTACAGCTGATACCTG
ATAATCTTTTTGCACTTCTGTAAAATATGAACTATCCTCATGGATGCGTCAGTGTGCTGG
TGCCATTTCTTGTCATGGTTTAGGTGTGGTTGATAGGGAAAACGGTGTTTTTTTTTTAGT
GGCGAATATAATGTATCTTCACGTGAGTGTAATAGCCAGTTTATTTTTGTGGC
>Z27kG1_16210
CGAACACACTAGCTACACATGTCTACCAGCTTGGAATAGAGCAAGTGAATATATATATAT
AATAGTTCAGCCTGAGATCATCCTCTCCCCACAAGTCTTCTCCTCACACATATAGCAGTG
CGAAGACACACTGTACTAAACCGCGAGGAAAAGTAGCAAAGAAATTACAAGGGGGTGGAC
GCGCGGGGGGCAAGTCGTCTCCTTCGATTTCGTTCTTGCCTCTTTGCCTCTCTCAAGGTC
TGCTCAAACTCAAAGTGGATTCGGCAGAACACGCATGGCGTAGAGCGCGGGGAGCAAGAG
ATTTCCTAGCTTCAAGAACCTGGAAGAACAAGTCGAGGATCCGTCGTCGGCGGCAGCGTC
GTCGGCACGCTCACCGCGGCGGGGCCCGTCATGGTGATGGCGTCCACGTTCGCCAACGCC
ACCTACGAGAGGCTGCCGCTGGACGACGCCGACGAGGAGCCCGCCGGGCAGCAGGCGGCG
CAGCTGCCTCCCGGACCGGGCGGAGGGCAGCCTATGGTAATGGGCGGGATGGCCGACCCC
TCAGCGGTGCCAATGTTCGGCGGCGCCGGCGGTGTGCCGCCAAGCCTCATGCCAGCAGGG
GCCGCAGCCGCCTCCTCCGGTGCGGGCCTGCAGCTCGGGCACGACCGACTTGCATGGGCT
CATGCACGGCCACCGCCATACTAGGAAGCCGGGGAGGATGCATCATCCATGACCAAGGAA
ATTGATGAATTAGAAATGGAGGATCGTTCAGCGCAACAACAGCTAGCAGCAGCTCAAGGA
CGACTGCCACTCACCATCATATAGTAACTAGAACCGAACGAAGATCGAATTAAGCGCTAG
CTTCCAGGAGCTAATAAAACTCTCTTCGATCAATTCTACCTATTACAGTACTCTGCTAAG
AAGGTAAACTACTTATAGTGCTATATATGTATGTATATTACTACACTGCTACTGCATGCA
TGTGACTGTGTGGCTGTGCCAAATGTCAGCGCAAGATACGATGGAGCTTGCATTGTTTTT
TCCCATTGTAATGTTTGATTTATATTAATTATTAGATACAGCATGATAAATAGATGATGG
ATGATTATTA
>Z27kG1_07594
GGTAGAAGATATTGACCAATATAGTGAAGAATATTCTGAGTGATGAACTGATAAATCATA
ATTATCTTGCACCAACGAATTTGATCAGTACATGTGAAGCCGTCAAGGCATAAGTGGTTT
TATGGTGCATGGTGATGCAGTGAAAGAGAATACCTGGCAGTGGGAGGACATCATGGCTTG
GCCAGTTTCTTAAGGGCAGAGTATGTGAAGCAAAGCTGAGTGTAACCAGACTTCAAGACT
TTGATCTCTGTAGTGATCATAGAAAGTATCACATTGTTGTAAAGAAGTTTTGCCTTTAAA
GTCTTGGAGCGGTTCTCAACTGTTTGTTTTGATAATATATAGACCCCCCATTTTGC
>Z27kG1_15221
CTTTTTCACTCTCATTCTCATTCTTGTAAAAGCTAGCGAGAGACCCTGAAGTTTGTGTGA
ATATCCTTGCGGAGACTCTGGTCACTTGATTTGAGAAAGGATACTCAATCTCGAGAGAGG
GAAATAATTGAAAGAGACTCATCCTAAGTGGACTCATCAACGGAGACGTAGGTTTCCTTT
GGGAACCAAATCCGGTAAAAAACGCACGTCTCTTGTTTGTGATTTGCTTGCAATTTATTT
CCTCCTTCCCTCTTCTAAGTTCTATTGCTTGTGTTTGATTCAAAATCATTTGTGTTGCTC
CCAAAGTATTTCTGCAATTATAAAGAGCAACACTAGCAAGAAGAACATCTCTCCCTCACT
CTGATTGATTTGCTGCTCGTTCTAACACCTAACCAGGGTTTGAGTTTTGTATTAAGTGAT
AAATTTCAGGTTTCACCTATTCCCCCCCCCCTCTAGGTGACTTTCAATATTAAATATGAT
AAGTGACATTACGAGCAAGATATTATATTGTTGCCATGATGTAGGCAACATGCATACCTA
AGACTACTATATAGTTAGTGCCATCATCCCTTTTAACCACACCTAAAGTTGCAAGCATAA
TAAGGTATAAGTTACACCATTTGTTAACTATGTTATATCCACTGGTGTGGACTCTAGTAC
TTTCCACTATGACAAGACATATATATTGTTGCAGCATGATAACCTTAACGTTGTAGCATG
TCTAAGACATGCACCATGCACAATTACATGTATGTGACAAGATATGGTAATTGAGCCTCT
AGTAGGTAGGGCCACTGCTCAATAGACATGTATCACTCTCTTCTCCTTTAAAATATAAAA
AGGAGTAGTAGAGCAGTGTAGAACTCTATTGCTCTATATTTAATTGATATTTAAAGTTGA
ACTAGGAACCAGCTCGACTAGACTCTCACCATAACCAAAAGGGAAAGGAGCGCTGGTCGG
TCATTAACTCAGTAGATACATAAGGTCACAATCTTCTTCACATGGTATCAATCAATCTAT
CATACTCAAAGAGAACATAGGGTATTACACATCATGTGGTCTAAATCTTTATAAAATCAC
TAATTTGCTAGTAGCTAGTAAGTACTCAGTGCCTCTAGCCTACATCCCTCGCTCTATCCA
TTAACTCTCTCTCTCTATCTATCTATCTATCTTTATTTCTCTCTCGGGTATCTATGGTAC
CCTAGAGTCATGGTGTGGCGATAGTACCTCCTCATCTTCTGCATGAACATTGAGTCATGA
CCACTAATGTCGTCCAAACCTTCATCCATAGCATTATGACTAACATACTGATACTACCAC
AGTGAGGAGGAACTCTACATCGACTTCAACATGCTAGCTCAGTTCTAGCCTCTAGGATAT
CCATGATGTGGCTCAACACATCTGCTAAGCTCGAGAGAAGATTTATTACATGACATGATG
TGGGAGATCATCCATGGTCGAGAAGTGACTCGATGGGTACCAACATACAAGTTGTGCTAG
GACACCATGGGAGCAATGGTCGTGTGAATGATCTTGTGGGTAGCACCCATGGTAGAGAGG
GGGTGGAGAGAAGGGGGTGCTAGCCATGGCTAGAGCGAGAAGGGGTGGAGAGAAGGGGCA
CCAAGTCCATGTCCATGGTCAAGCCACATATGGCACAGTGTGGCCATGTGGGGCGGGGAG
AAAATGAAAAAAAATCATAACCTAACGTGTGGGTCCTCTATGTTAGAGGATGTATAGGAA
TAGTGACACCTAACAGGAGGGTGAATTCGGCAATTTAATTTCTCTCTAATGTATGGCCAC
AATTTTTTCTCCTTATCAAAACCTATGCAAAAAACCATGTTATCTTATGTGC
>Z27kG1_21876
GGACGACCTCACCTTCCCTGCCACCTCGACGGCGCCGCCCGAGCCGCCGGCTGCCGTCGC
AGGCCCACTCCCGGCAGCGGCGGCAGCGTGCCGCCAGCTCCCGTCCCCCCGGTTCGCGGT
CGTCGCCAGATCGCCGCCGCCCTTGTCCCCTCCTCCCCCTCCCGCCGCCGCGCCACCGCC
GGTGACAAGCAGCGGAGCACCCACGCTCACCGCCGTGGCGGCGCCGGCGGGGGCGGGAGG
CGACGCCACGGAGGAGGACAGGATGGACCTGCTGTGGGAGGACTTCAACGAGGAGCTGGC
GCGGGGCGCCTGCTGCTGCTGCCGCGCCGCCGCCGCCGGGCCGTGGTCGCCGTCGGACTC
CGAGTCGGAGCCCGCGGCGGCCCGCGGGTGCGCGCCGGTGCTGCGGCCCTCATCCCGGGC
CGGCGCCGTCCGGCACTGCCGCCGCCGCGCCGGGACGTGGGCTCTGCTCATGCGGATCTT
CAGGAGGCTCTTCGTTGTCGAGAAGACCGTCGTCTCCAGGCGCCAGCGCCACCGCGCCGC
TGCCAAGGCGAGGGCGCGCTGACGCGACGACCACGCACCCTTGCGCAGGCGCAGCCAGGC
AGGCAGTTGCCATTTGCCTCCACGAATGTAATGAGTTGCTTCCTATGCGACAAGGGAAGA
AGAACCATGCATGCGTTGCTTCCTTCCTATGCGATCGTACGGCCTACTAGTAAGTTACGT
ATTATACTGCTATGATAATCCATTAGACACGGGAGTGAGGAGGTCTGCTCTTGATGCTGT
AAATAAATAGGATTTCAGTGTTGTTCATCGTCAGCTGATACAGAGAAATTAGAGCAGTGC
CATAGCAATGTCGTCATT
>Z27kG1_04297
GGGAGCTCCGAACCCTAGCTCCTAATTTGAGCCCCGGTGTCATCGATTCCTCAGGAGCCC
GCCGCGATTCGGCTCCCGTAGCAGCATAGGGCTCCACCGCTCCCCAGCTGCATCAGCATC
GACGGCGGCGGCGCGCCGCCGCGACTACGCTCGAGGAAGCACCTAGTCTCGGCGGGTTCT
CGTTCTTGGAGGCCTTCCATAAGGCGGTTTCGTGGTGTCCGAGCCCGGATCTACGGCGAT
CTGCAAGCGGAAGGCGATAGATGAGGCGATTCAGTGGTAACCCCCAATCCGGTGGGTTTC
CGGCTGGCAGAGGCGGAAAGGTTCGGGCCTTCGGCGGGTGATCAGATTTCTCCGTGCGGC
GCGCGGCTTGTGTCTACCGCAACGGTGTAGGACTGGAGCGCAGGAGCCGACGAGGCGGTG
GAGATACAAAAAAATTGCTTGCTTGTACACTTGTTCATGTTCATTTGTTCCTGCTATCTG
TTGTGGTTTAAAGCATCAATTTTCCGCTCAATTTAAGGGCGAAGACACTTTTTTTGTT
>Z27kG1_21142
AGCTGTGGCTCCACCTCCAGCAGCAGCCCCCGGATGGGAACAAGGCGCGGCCCCCGTTGC
GGCGTCGACCCCTACCTGGGAGTAATTAATAAAGAGTAAATGAGCATGGTGGATGGTTTA
TACTAGTCATCAGCGGAGCTTGTTGGTAGGCACTTGCTGGAGTAGTTGCTTCGAACTTTT
TTTTTTCGTGTTAGATGAGGTAAAAAAACAATTTTGTGTTATTGACTCTGCTGTGAGCGA
GTGAACCTTGCACATTTTCGTTATCTCAAATGGATAGATCTGTTCTACGCTTGTTTTGTG
AATTGTAATAGCTGTTCGTTTCGGC
>Z27kG1_04304
TAAGACCATGTCTTGTGCCGTTCCTGTTTCTCTCGCTCCTGCGATGGATGCAATTGTTCA
GGGAGTACGTCATGCACCTGCTCTGCTTATCAGCTTATGTTTACTGACGTGTGTATCTGT
GAAATCATTTTGCATGTTAATTTTCATTAACAATGATCTAGCTAGCTAGCTAGCACCTTA
ATTTTCATTGCTGGGAAACAAGCTAGCTAGCTACTAGTATGCAGCTGTTGTTGGTCCTCT
GTTTTTCGGACTACTATCTGTCGAGTTCAGGTGAAATTGCCTTTCTTTTTTGAACCAGAT
TAAATAGGTATGTTGGAATAATCCTATTTTTTTCCTCTTGGGAACGCAACCAGCACACGT
TCATCAGGAGTGTTTCTGTTTGGCCTGGCTATCTGTTTCGGTTTGGATACATACAGATAG
CTTACCTTCTTGGTTCATCAGGAGTGCAAAGTTGCAGGATCTCAGGCGGCGCTGACGATG
ACGCAGCAGCCCTGGAGCCTTCCACGGCCGAGCAAGGACGAGTAGGAAGGAGGGCCACAT
GCGTCGTGGCCCCGTGACACCTGCTTCACGTTCTCTCAGGAAAAAAAATCTGCAAAAAAA
TCTGCAGTAATCTAGCTCGTCCTCCCCGTTCACTATTTCACTGTGGTCTTGCCCTCATGC
TCGGCCTCTGTATCTCCAGATTTTAATTTTATGACGCACAGCGAAAAGCCCAAAAGGAGG
GGGGGGAAGATGCTGTCGATACAGATCGTTCGATCCACACGGGAAGATCTGAAGCATGAG
AGCATGTCTGAAACAGTCGAGATGTCAGACATGTCCTGCCGCCATTTTATTTTTTACCCG
CTCATGTACGGGGGTTATTTTTTTTTCGTATTTCTTTCCTCAGCGGCGCTGCAGAATAGA
ACCGATCGAGGCGGAGTTGTCTGTCATCTCATCATCTCTCAGTAATATTCACACGCGCTG
CGTCTCTCCCAAGGGCGCCGCCAACTTGTAC
>Z27kG1_04309
CTCCACTCCACTGCCTCCCATCCCTGCTGCTCCCTCTCCCATCCCGGTTCCATCATGGGC
GGCCTCTCGGTGATCGCACCGCCCGCGCGGGACTCGGCTTCCCCGCAGCACCGGCGCGCG
CGCCGCGCGTTCCTCGTGTCCAACTATCTCATCCTGGGCTGCGCCTCCGGGTGCGGCTTC
CTCACGCTCTCGCTCCGCCTGGCCCCCTCCGTCGACGGCTTCCTCCTCATCCTGCTGCAC
GCGCTCACGGTGGCCGCCGCCGTGGCCGGGTGCGCCGTCATCGCGGCGCCGGACCCTCCG
C
>Z27kG1_04943
CGATCGTCGTCGCAGAAAGGAAATAGAAGTAGCAAGAATACTCGTTTCCTCATGGCACTA
CTCTTCAAGAAAAGTCCGACCAACATCACCGACTTGATAATCGCTTCTCTCCTGGTTCTT
CTTTTCATCATGGCTTCAATGTCCCCATCCTTCCAAGTGCATGTGAAGGGCGACGATGGC
CATCAGCACGAGGGATCCCTAGAACTCGCGCAGCAACTGAGGACGACGACGTGCATCGCG
GTTAAGGGAGGCATTTGTTTCCAAAAGAAGTGCCAGGGTATCTGCGAATCCAATGGCTTC
AATGCTGCAACTGCCTTCTGCTATAAACCGCCTGGTCTTCATCTCCCGCAGTGCTGCTGC
CCATGATCGTTAATTAGCCTAATGCAGTGTACGCATGCATCGATCCGTATGCTTTATACG
CACATAAACTGAATAAGATGTGTGGCTTTACTAATAATAATATATTACAATGCATGTGGA
GTATTTCAT
>Z27kG1_23133
CGCCAGCGTCGTTGTCTCGCTGATGCCTGCCTGCATCCGTCTCCGCCGCCGTAGGAGCGA
GGCCTGTGACGCGGTCTCCGTCCGTTCCATCGTGGCATGGCATCATCCCGTCCCCTTCGC
GGGCCGGAGAGAGAGAGAGAGAGAGAGTGAGGTGTTGTCTGAGAAAAAGACCATGATTCG
ACATGGCAGATGCTGACTAGTCCCCTCGTCTCTCTCTGGGTATCACCATTCACCAGTCAC
TACCCTACCTCCCTACAGCGAATAGCAATACCGGGTCTGGGTGGATGGTCACACTGTCCA
TGTCTGCAGTGCAGACAGACAGAAGATGCCTCCTCTCTATCCTACCGGCTGCAGTCTCGC
CAACTAATTCCTCGGTGCAGCTTAGCTAACCAACCCCTCGAATCTTTAATCATTACTAGT
ATTTTTTTCTCTATCGAATCCAACAACGAAACGAAGCGATATAGTTTTACTGGTAGTCGA
AAGAAGTAGATCTGGACATCTGGTGAGCTAGCGTGTGCATGATTGGGTGGCACTGGGGGT
TCAGGTACGCATGTGACGAGTCCGGGGCAATAATTCTCGGTCACAAGCGGACAGGATGAT
GCGCATGGAGACCCAAAATCCCCTGTTCGACTAACCCGACAGCTCAGGAATATCTGGATC
GCAGGAGATGCCATGCCAGTGCCACACATCGCTTGCTCCCGGCCGGGGTGGTTTTGGTAC
TAGTTGCACTGATGACTGGTTCGTCGCGGTCTAAACTTGACCCGGTTGCCCCCCTCCTTT
TTTTTCTTGCTATAATTAACTGTTAAAGCTCGTGTGAGTTGTGACCACTGCTCCAGGAAA
GGATAGCCGCTGAGATGCTGACACGCGGGTCCAGCTGAGAGGTGGGGGTACGTCCTACGT
GTCAGTGCTGGAGTGGGGAGTGACGGGCAACAGCGACGTGACCGGACGCGACGCGATTAG
CGGGCGCATCGCATGTGCGAGGGAGGAACGATGACGGTAAGGAGACAAGACAAGCGTATC
AACTGCAGCTTCCTGCAGGCTGCCGGGGTGGGTTGCTGCAGTAGGTGCCGCTGCTGGCCA
ATGCCAACGAGCCATTTGCCCGGTTGGCCGTGGTCACCTGGCGTGGCTCTTCCGGCCTGT
GGATTATGTGGGCGGAACCGCGGAAGGATAGGGATGGAGCCTGGAGGAGGGGAGAGACGC
GTCCGGTGACGTCCCCTGTCCACCGTTTTGAGTAGGAGCGCTGTCAACGTGGCGAGGATT
CAAGGAGGACAGACAGTCCAGGGCAGGTTGATCACAATATCAACTGTTTGTTTTAGGTAG
GAGCCCTGACAACTTGACATCCGACACCGTGACATTGAGGTGTGCTCCGGAGGCTTCTCT
CGGATAGTTTTATTTTGGAACTTGATTGCTGGTCGAGGTGAAATATATATACTCCATGTC
CTGATTGCCGTGCT
>Z27kG1_05116
CGAGGTACGGTAGGTGGTACTAGCTAGCTTAGCACGCAGGCTAGCTCCAGAAGTTTGTCA
TCTGAGGGCCGGCCTGCGATTAATCGGTCATACACCCATGACCCATCAATCGGCCAAGCA
TCATCTGCCTGTAGGCGATGTGTAACTTTTGATCCTTGTTTTTTTTTTTCACTCTTCGAG
TTTCTCTTGACTGATCCCGGTGGAAGGGGGTACAG
>Z27kG1_10881
CACAGACACAGCACAACGCACGGAGTCAGATTGCGGGCAGCGCTCGCTAATCGCCATAGC
CTATAGCTGTAGAGAAACTGCTCCGGGAGGAAGTAGACAAGGAGAGAGAGAGAGAGGTCA
ACAGGGCACTGCCGGATCCGGAGCCAAAAAAAAACCCAGAAGGATCCATGGCTCCCGGAG
CCGGAGACGACTCTGATCCCGCCTCTTATATCCACACGGTGCAGCACCTGATAGAGAGGT
GCATGACGTTCGGGATGAGCATGGAGGAGTGCATGGAGGCGCTGGCGAAGCGCGCCGACG
TCCAACCCGTGGTCACCTCCACAGTGTGGAAGGAGCTGGAGAAGGAGAACAAGGAGTTCT
TCGACAAGTACAGGCAGTGGATCTCGGAGAAGAGAAGCGGGAGTACCTCCTAGTCCTAGT
AGCACGGGACTCGATCGTGTCTCTCTGCTGGCTTAGCTCGCTTTAAATTAGCCCGTGATG
TGTATTACGTGTGCTTAGTTATTTTAGGATTTATTATTACTTACTGTGTTTGATTAGGGA
GGAATAAGCGGTAGGGAGGGAGGGAGGCTTGTAATGTGATTCTCTGTAAGCAAGCAGAGC
AGTAGTCACCTGTACGGCGCGGGCTGTGGCGTTATGTGTACAGGGTAAAGCAGGGAAAGC
CATCTCATCATGCGCAGCGCAGAACTGTACGCAAGTAGCCGTTGCTGGCGTGGCGTATGT
ATGTGTATACACAATTTGCCCCCTACTTCTCTACCGTATGGGCTCATCGTCGCTAAAAGT
ACACAGCAGTTGAAAAAGCTCGTCCTTTTCTGACAGTAATGTAAACCAG
>Z27kG1_05123
CTTGCCTTGTCTTGTTGACATAGCATCACCTCCCTTGTCTTCTCTCCCTGTGGTGGTGGT
GGTGGACTGGTGGTGTGGTGTCTCCGTGTCCGTCTGTCATTAGCATATCCTTCAGAGACA
CCCGCAGCAAAGCAAAGCACAGAAAAGCAGCGGCATTCGCAGCTGCAGCGCCATCCCTTG
CCTTCTCCACAAGCATCACCGGCCGCTGGTGCCGGCGGCGGCGGCCTCTCGGGACGACCT
GCACGCGCCGAGGAAGGAGAAGAGCCTCCTGGAGCTGGACCTGAACTTGCCAGCTCCCTG
CAACGAGGCCGATGCTCCGGAGCTGACGTCCCCACGCTTCGCTTTCGCCGTCGCGGATCG
GCCTCCGGCGCCGCCGCCCTTCCCGCCGGCCACGCCGTCCGCCCTGGTTGACTGCCATTA
CTAGTAAATACAACACACCAATCAGCCCCTTCTTCTGCTTGGATCATCATTATCATCATA
CATAATTACTACTGCATACATACATATACAGTGACACACACACATACACTACACGCCACT
TCGTTCCTTGCTTTCTAGATATTCTTCTTCTTCTTTCTTCTTCTGTTCTTTGTATTCTTA
GATCGATCGGTCTATTTTGATTACAT
>Z27kG1_07644
GCAGTAGTTGACATGATACTGACCCTTTTGGTTGTAGCATAAGCTGCTATTTATCTTGAT
CTGTTTTATTTGATTAAGATCAGCGAGCAAGCTGCGGCCTTCTTTTGCTTCGATCCATCT
CCACTTGTTTTTTTGCTGGCTGGAGTTTCTTTTAATTGTTTGCTTAGCTCTGCAGCTTCG
ATTTGTTCCGAAACTTTGTTGATCTATCTGTGCTGTTGTTGCTCAGATCAGCTCGCAAGG
AACTAACACACTTTATTTTTTAGATCTTAGAATTCTGACTCCATATCTTGATCTCGATGG
CTTGCACGCCGTACTACAACACCTGCACAGCCCGCCACGCCACGAAGAACGCCCCGTCAT
TTCCGCGACCGCCGGCGCCACCCCAGGCTCCGCGCGCCAAGGAGCCACAGCCACACAAGA
TGGCCGTCGCTCCTGAACCATCCAAGAAGAGGGTGGCGCCGGGGACTGGACTGGAGGAGT
GGACGGAGACGGCGGACTCGCTCTACTCCGTGTCCCCACCGCCGAGCAGCGTACCGATGC
CTACGTCCCTGTTGCTCACAGTCACGCCGCCGACCGCCTGCGCCGTGGATGTCGGCGCCA
CCGACGAGCTCCGACGGATCCTCAAGCTTTAGCTGCGACGATGCGGCTATGGCATCGCAA
CAAAGATGTGATCTGCGTGACTGTCCGTTCTCTTTAGCGAGCAAGCGAGCTTCATGGTCT
CGTCCCAAAGTTGTACTATTCTAGTAATCGAATGTTCCAATGCGTTGTGTTTTCCATTCC
AACCAAACCACGCATTCGAGTATGAGATGTTGCTTTTTTTCTTTTTTTTTGTAATCGAAT
GTGTCCGTATTGTGTTCCGAACCACTAATTAATTCCAGTATGAGATGTCTCCGTTTGAAA
AAAAAC
>Z27kG1_05134
AAGTTTTGAGCATGGGAAATCTTCTGAACGGCCATGAACCGATGCAAAGGGAAATCATAT
TCTCAGTCCAGGAGAGAATAAGCAACGGTCATTATTCGAGCCCAACCCCATTATGTACCA
ACAATGAGAAGATCCAGACACATAGGATGTATATATCTGGGACATCTAATGACCTTTGGG
TTGCATTGTCTGTAACGTCCTGGGATTGAGCTGCACGATGTATGAGAGGAGCAATTGGTG
TTTTAATTAGCTTAGAATCCCGTTGGTGCAGATAAACTATCATTGTATTTTTTTTTTGTT
GGATGTACCAGAAGTCCAGAAGGGGCCACCAGGACATGGCTAGTGACGCACTGAGGACAA
GCATCCATTTTTGACATCAGATCAAAGTATTGATTATTTACGTCTTGT
>Z27kG1_13653
CCCTTCCCCAAACTACCTCTGCTGCTCTCCTTGATCCCCAATTCTCTCTTCTGCCTACTT
GCCTCCATCTCGGCCTCCACCTCCACTCCTCGCCCCCGAACATCCGGCGCTGTCCGCACC
CCGACTCCTCTCGTCCTTTCGCGGTCGCGATGGTGGCGTCCATGGCGTCGCCGTAGGGGC
GATCGATCTAGGAGAAAGTGCTGGAGAATGTGGCGTCGTACCACCAGCAACAACGGAGGC
AGAAGCTACGCAAGAGCCTCACCTACACCGGCGGCGAGCTCTCGTTCACTGTCTGGGCCC
GTGGGGATGACCCCACCTCCACGTCCGTCGAGGCACAGAAGGAGGACATGCCTCTTGAGC
ACGTCTTCAAAATCATCAGATCTGATGGCAAAAGTGTGTGTTTATGGTTCCTGAGTCAGA
TGATCTTTCTTCAGTTTTAGTGCTTGGTGGATCACCGTCTAAACGATCCACCACCAGAAC
CGCCCTACCCCAAGATAGCTATGTGCAGGTTCAACTACTCATTTAGATATTGGTACAGCC
TGTAATAGACTTTGGTACAATAGGATTTGGTTTTGCTATTCACTTAGTTTTTAGTTCCAA
ACAACCAACAAATTGCATGTCCTTTAGGAAAAATATCACATGAATATCAGTAATATAACA
CTGATAATAAAAAATGCTTCGATTCTATATATTTTTCATGTTATAAGGTTGAAAACATTC
TGTCTCACGGATCAGAATGTGTACAAGGCGACATACTGTGTTTACAAATATATTTAACCA
TAATAAAAACATATTTGGAAACTGAATATCATTTAAGTCCAAAAATGTTTTTGCTGACTG
TTCATTAAGCTAGAGTAAAGAGTAAACTTAGCATTTCTTTTCTATATCTCTCTTTCGTGC
TCATGCCGCCGCAGTCTCCTCCATCCCACCTTTCCTACGCAGGCAGCTCCATCTCAGTCG
TTGTACCCATTCAACGCCGAGCTGGTGGCAGCGATGCAGGAGATGATCCAGCCGAGGTGT
ACAAGTACATGTTAGTGGACGTCACCTGCCAAAGATACACAGTTTCTACTGTTTTTCAGT
TGGAGAAAATATTTAAGACAACATTTTCATCGTTTGTTCTCCATATGGGGCTTGTTTCAC
GCCACTTGAAGGAAGGAGGGAATGATGGTGTTAAGTTCGGACAATACATCTACACATCTA
TGAAATGTACAACCACGATGTAGAGCATAGAGTTTCTAAAGTTGGAGATTTGGATGATGT
TGGAGATGTGCTTTGGTGTAGTTCATCTCTCCCGAATCAAGAGTCTGGTTTATGGGGCTA
AGGTAGAGGCTGCCATCGCCATTGGATTCAATGACTTCATTACATATGCTCTGAGAGGCA
TTGGGTTCTACCAGAAGGATAACATGGAGATCAAGAAGGCCAATGGCAATGGCACACTGA
TCCCTGAGCAGATCTTTGAAAAGACTAGGAGAAGTTCTAGATGAATTGATGCTTGGCTGA
AGAGGGATGTCAGATTTGTACAATGCTCACCCACAAAGAATAATACATTTCTCCAATGTC
CACTGTTTTGAAAAATACCTCCATTCCAATGTTTAACATTCTAACGATGTCTGAATTTAT
TGTAAAGAGACACATGATTGTTCATTGTTGTAACTTATGTACAATATATGCGTGTGTGAA
ATAAAGATCATCTTGGAGCACCGGC
>Z27kG1_05753
TCCACACACCTCTGCCCTGCACGCCAAGGCCAAGAACATCCATCCTCTCCCGATTCGAAT
ACCCTGCAGGCTAATCTCATCTCAAGAGCAGAGTGTGTCATTCCCCATTCTCTTCCCTTC
CCGAGTTGCCACTCACTGTTGCTTTGCTGCAGCCTGAAGGGGAAGGAAAGCAGAAATCTG
CTGTTGGCTGATGAGATCCATCCATGCGGATGCAATCCACCACACCAGCAGCAGCAACAA
AGCTAGCATTTTTCATCTGATTCATTTTTCATCTCTGCTTCATTTCCTTCCATCATTGTA
AAATAACAACAATATCTACTGCTGCGATGGCAACGGAGATGCCGCCGCTTCTCGCCCTCT
TCTTCCTCTGCCTCTCGCTTGCGCTGCGCCCCGCCACCGCCGTCTCTTCCCCGTCCTTCG
CCCTCGACTTCTTCCCCGCCGCCGGCGCCATTGCGCAGCTCTCCCTCTCCGGCGGCGCCA
CCGCCAATGCCACCGCGGGTTCCGTCTCCATGCCCATCCCCGACGCACGGGTGCAGTACA
GGACCCCCATTGCCGCGTCCGCCCTCCGCCTCGGATTCTCCACCTACTTCGCCTTCGCCC
TCCCTCACGCCCCGTCCTCCCTCGCCTTCTTCCTCACACCCTCCGCCTCCCGCTCGCCCC
CGGCCCTCGCACTCGTCTTCTCCGCGCGCCACATCCGCCTCGACCTCGCCGGCCGCACCG
CCCTCCAGACGGAGACACGCCATCCCGTTCCCACCACCGCAAGCCACCTGCATGCCTGGA
TTGACTACTACCACAGCAACTCTTCTTCCAGTTCCGCCGACACGGACACTCTCCACGTAC
AACTCGCCGCCACGCGCATCCCCACCGCCAACCACCACCCGACCCCGACCCCGCCGCTCC
TCTCCTACCCGCTCCATCTGCTCCCCGTCCTCCGCAGGGGCCCCATCCTTGCCGGATTCC
GGACCTCCTCCGGGAACTGCACGCTCTTCAGCTGGGCGTTCCGCGCAGCTCCCAACCGGA
TGCACTCTCTGCCGCTCAACCCCGCCGACCTGCTCACCACGCCGCCGCCAGAGCGCGAAG
CCAGAGCCAGCCAGCCAGCCCCCGACCGCCGCTACAGCAGCCCCTGGGGCGCCGCACTGT
CCCTGCTGCTC
>Z27kG1_12818
GAAAACACTGAGGCAAAGGCCCACGCCTGTCTCCAAGCAGCCTGACATTACTTTCTCGAG
CTCTGAAGATGATCTTGCACAGGTTGTTGCAGACTCAGAGGATGAAAGTGGGTAATTTGG
CAGAGGTTCGGTTGCATGCGGTATTTTGGATTTTGCCTTGTGGGAGCCGGTTGAATTCCA
CAGGTTTAGCGTCACTAGGCACTTCCATAGTTTCACTTCTACCGGCTGGCCGGAATCAGA
CGCAGACAGCACCGGCGTTTTCCCCATATCCGATGTGTTATCTTCACGAAGTCATTGGGA
CACCTCTGACCCACTTGTATGGTGATTTGTACATATGCATTTAGACACTATACTGCGATG
CATCACCACTGGAGCACCCAAAAATCTTGCTGATGAAATGCTTCTGATGTGAACTATGTT
ATCCATGCATTCGAAGAGAAATGGTGCTTATGTTTGCTTTAGAC
>Z27kG1_18061
GAATCGCCCTATTAAATTGCGTAAGAGTATCTGGAAGGAGAGGACAGATGTTGAGGCCCT
GCAAAGACAAAAGAATCATGTCCAAAGGAAGCCTAAAATTCCCAAGAAGAGTGTTCTTCA
CAAGTAGAGATATATAGGCCCTACCGAGGGTGAAGGGCAGCTCATGGATGCGCTGCTGCC
TTGGGATGATGCTACTTCTGGAATGTCTTCACTCTCTGCACTACTGGGGGGCGGAAATCA
CGCAAGGGCTGTTGTTTCATGCAAATTGCAACGAGCTACTGCTGCCATCTGATGCAATTT
GTGCTCCGTTTTACTGTTTCCCATAGTTTGCGTTCATCCATTTGCGGTGTTGGAGTACTG
TCATGGCTACTGACTAACCAGGCCGAGCTGAACAAGAACCAAATGGAATTTTCAGTTTTG
GTTTCAGC
>Z27kG1_09676
GTTCTTATAGTTCTCGGATTGGGCACCGCCCTTCATCTAGCTCTTGAGTGCTGTCACGAA
TGGGGCTCAAGGAGGAACGTGGCCAATATTCCGAGGCTGGAGAACATAGCGCCGACTGGG
TACCACCCTGCAGTAGTATAATCATTATGGGACTTGTAAATAGCGTAGGAACATCTAAGC
TCGTGCTGGCTTTTGGATTATTATGTTCTCGCAACTAGCTTTAGCTCACACGTGTTGCTC
GTTAATGTCGAGCTCAAATTCAAAGCTCGTTGATTACAATCCAGTTCATACTCCCACTAG
TCC
>Z27kG1_11127
CGATGGCAGCTGGTTCCCTCCCCAATGAATTTGAGTGCAGGGAGGGGAAAAATGCAATAA
CATTTTGTACCTGTGAAAAGGCAAATCAGAGAAGGCTAGTGGCCGAAACATAAAAGCAAT
AGTCGCACTCTTGTTAGGGCTCTGATCTGAATGTCTAATCCCACAGGACACATTTTGTAA
AAAGGCGGTAGCTTCTTTAGCCTTATTAGACTGTTAATACACTCAACTGAATGATGTCCA
GTTCCATCAACAAGGCTTCACCGAGACTGTCGAGTGACTGATCAGGATCATGTTTTTTTT
TTTCACGTTTTGCTTCTGTGCAGTTGCCTAATAAACCCATTCGTTGTAAACAAGCCAGTT
CTAACTTTAAAAAAAAGGGCCTGTGCATGGCGCTCTAGGTT
>Z27kG1_09681
CTCGAGCTCGAACTCGCGCATGTGATCGGCGAGATCGAGCATCTCGTGCGGTACGGCACC
CGTCATGAGGTTGGCGCGGAGGTAGTGATTGAATAGGTCGACGTCGGGGTGGTTGGGCTT
CCCCGTGGCGGCGTCGAGGGAGCGCACCCAGTGGTCGAACAGAAGCTTCATGTCCTCCCA
CCGCTGCTCCGCCATATACTTGGCAAACGTTTCCTTGAGCCCCGCGGCGTCGGGCTTATC
GTAGAAGGCGGCCATGCGGTGCTGCGCTCCGAAGGAGCTGCCGGCGGCGACGGTGGGCAG
AAGCGAAGAGGGCGGGTTGGCTGCGGCGGGGTTGCGCCAGTTCTGGCTGTATAAGGGGCT
CCCCGTGCTGGGGTTTGGGGGGAGTGGGGCGGCGCCGGCGGGGTCGGGGGCGCCGGTGGT
CGGGTCAGGAGACAGCTCCGGCTGCTGGGACAGTGCGCGGGAGGAGGAGATCGCGGCGCG
GAGGAGGAGGAGGTGGGGGTTGCGGTTGTGGCGTATGAGGAGCGAGGT
>Z27kG1_15019
CGCCGTCACCGCTCGCTGCGGTCGGTTCCCCACCGCCACGCATAAGTCCGGCGTGCAGTG
CCGCCACAAGATCGAGAAGCTTCGAAAGCGATACCGCGCTGAGCGGTCGCGATCCGCGGG
GCGGTCCAAGGGGCCCAAGTGGCCGTTCTTCCCGCTCCTCCACGACCTCGCCGGCGGCGG
CGTGCCGGACCCTAGCCCTAACGCCATCGTCAAGATCAAGACCAAGGGCCCTGCCCCGCC
GGCATCCCCGCCTTCCCCTGTGTCCTCCCCTTCCTCCTCCGAGGAGGCTGTGCGGAGCAG
GAGCCTGCACGGGCTCATCTCCAACGGCGGGGCCGGGAGCGGGCTGCGCTTCACCATCCC
TAAGGCCTGCCGCACGAAGCCCGCCGCGGCGGCAGCTGTGAAGCCGGAGAGGAGCGGCGG
CGAGGACGACGCCGAGTCAGAGGCGATGGCCGAGGTGGCTGCCGCACTGCGGTCCGTCGG
GGAGGGGTTCCTTCGTATGGAGGAGCGCAGGCTCGAGCTGTCGCTTCAGATGGAGAAGGA
ACGAATGGAGTCAGAGATGAAGCGCACCCAGACGATGCTCGACGCCCAACAGCTCTTCCT
CGAAGCCTTCCTGGGTAAGCAGCAGCAGCAGCAGCAGCACAAGAAGGCCAGGGTCTCCCC
TTCCTCTGCCGCAATGGAAGAGGACTGATCAATCCATGTAGCCCGGTTGCTCTAGTTCTG
CTCTGTCAACCTTGTGTGCATCCTTCCTCGCTCTGCGTTGACTGCTGTTCATGCTAGTAT
TGTTAACTTTGTGTCAGTAGCAATATAATCTTACTATTGTGTATGGATGGTGATGTAGGT
GTAGGGATATGGATATGGATAAGGGGGGAAGGGCGAGGTTTGAATTAGAAATTAGGTGGT
CTCAGTTTTAATCAGTGAACGACTTGTGTTATGAGCTTATGATGAGCTGCTGCTGTTACG
TTGAAACACTTCAGCTTGTTCAAATGGCATCTACTCGTTGTC
>Z27kG1_17782
CGCCATTTCCCCACCTGTTCCTACGCTACCGCCACCTAAAAAAAATTCCAGGCACCTAGT
GCTTCCCATTCCAATCTTGCTCAAAGGTCATTTCATTTCGGCCGGTGCCTATTTTAGGCC
GATTGGAGGGAAGGCTGGTCTGTGTTTTATTTTCCTGCTGCGAGCGCTTTCTTGGGCGAG
TTGAATTTGGGCGCCTCTTGCTCCAGGCAGTATTTTATCGAGCTAGAGTCTGGTACCCGG
TGATTCTTGCTTGGTCCAGGCGCCAAGGCGAGGAATTGGGCCTAGCTCCAGCTCAAATCT
GTGCCTTGTTGCAGACAGAAGGATTTCTGCATGGGCGAGTTGAATTTGGGCGCCTCTTGC
TCCAGGCAGTATTTTATCGAGCTAGAGTCTGGTACCCGGTGATTCTTGCTTGGTCCAGGC
GCCAAGGCGAGGAATTGGGCCTAGCTCCAGCTCAAATCTGTGCCTTGTTGCAGACAGAAG
GATTTCTGCATGGGCGACCATAACTAAGATGTGAGATTTGGTGGCGTCAGCTCGGCTGGT
GGGTGATTCTCGGTGCGTACACAGACACATCCCTGGAGCCTGGAGGCTTGAGCTGATTTG
GCGAGGAGGACAGTGCAGGAGAGAGATGTCTTTCAGGAGCCTGATTCAGGACATGAAGGA
CGAGTTCGGGAGCATCTCGCGGCATAGCCTGCGGTCCCGGTCTCACCGCTCCGCCGGGAA
CGCGGCGCGGG
>Z27kG1_08863
CTGCGGAGGCGCCGAGTCCTTTCGGGTTGCTGATCAAGCTTAGCTCCTTCTATTAGCATG
TAGAGCAGCACTCTGGGTTTCTCTATCAGTCAGTCAGTCAGCCAGCCAGTCAGTGGGTTG
TATATAATCGGAGTTGTAGTAGACAGTATACATTTCTCTGGGCAGGCAATCACTGTTTGA
GGTGTTAACAGTGCCGTTTTGCCCTCCCAATTAAGCCTCTACAGTCGGTCTAAGTGAAGC
AAAAATGCTTACCTTGTAGTAGCTAAATTTACATGTGCGGGGATATACGTTGTAATAGAA
TATTTCTGCGCCCCGTACGTGGCTGTTTGATGAAAGCATTCTGTACGGTAGTCAGGAACC
CTCTTCTACCTGAACCAGTCGCGAGCGTTCGATCGGGCAAACTGGCCAGGATGACGTTGC
TCTCAGTTCTTGTTGCTAGTTCTGCTTCTTGCGTTGATATATAGGGTCCTGCCCTGCGTC
GTCTTCGTCTC
>Z27kG1_09125
TTCAGAGCAAAGAATCTGGATCCAGATTTCTCACTGCAGGTGGGGCCTTGCTTGCCACGT
AACACAAGTTTTCTTGCCAGGGAAGTAAAGCAACGGAAACCGCCGCCAACGCCGCTCCAC
GTTAACTATCGCGCTCCAGCCATCACCGCGACGCGAGGAAAGAAATCAAGAAGAACTCGC
GACGTCCTCGCGGCGACGTTCGGTCCCTCGGCCGGCTCGACCTGCTAGTCCAGCCTCGCC
CACCGCCCCGTCGTCCGTCCGCGCGCGGGCCGTTCTCGGGAGGAACCCAAGTTCCCGCCG
CGCGCGCGCTTCTTCTTTGCCCCGCCCGGGAACTCAACTCACATGGCGGCCGGGAGGAAG
TCGGCGCCGATCGGCAGCCGGTACGCCCGCGTGTGCGAGGAGTTGCTGGACATCGGCGCC
CGGATCGCCGTGCGCTCCTACTCGCACTGCCCCCAGACGGGGCGCATGTACTACAAGCCC
CCCTCGGCCCCCGCCTCCGCCCGCAGCACCGGGCACGACGGGGCCGCCGACGCGTCGCCC
GTGGCGACGGCGACCAGGTGGAAGCAACAGACGGCGCCCGAGGTGGAGTTCCGCGCCTCG
GAGTTCATCTTGTACGGCGGCGGCGGCGGCAAGAAAGAACCGGCACGTTGCTCGAGATGA
GACGATACGTCCGCGTGATCCGGGTAGTTCTTTGATTCGGCGATACGTGAAGTTTTTGCG
AACTCCCTCGGCTATCGATTCTGTGGCGCGCGAGGGAGTTGAGTATTGAGATCGAAGTGA
ATTGGTGTTCTTTGATTAATTCATTTCGACTGGAACTAGTCTGAGAGGGCAATATAAATC
CGCGATTTCATCTCC
>Z27kG1_09690
CCTCACACCCGACGCTCGCCCTCGTCGTCGGCGACGCGCGCAGCCCACCCGCTGCCTCCG
CGAGCCGGGCTGACTGACGGCCATGGCGGCCACGGCAGATCCGCGGGCCAAGCCTCCATC
AGCCGCGCCGCACCACCTCGCCGAGCCATGGGCGCATCAGGCCTCACCAGCCGCCCACCG
CATGCCCTCGCCCAAGGCCGCGGCCGGCGGTGGCTGCGGCGCCCGCGATCGCCGCCGGTC
TTCCTCGTCCCACCGCCGGGCCCAAGCCATCGGGGCCAAGGCCGACGCCACGCCATACGA
CGGCGGGATCGAGGCGCTCCGGGCCAAGCTCATGGGCCACCTGCGCGACGCGGCGGACCG
GCTCCGCGAGCCCCACCGGCCTAGCAGCAGGGGCACCGCCGCGCTGCCGCCCGCTCCTCG
CCCTCCGCCGTCCAAGGCTACTACCCCCGCGAGTCCGCCACCACCGCCGCCCGGGACGGA
CTGCGAGCCCGAGCTCAGGGCACCGCCTGCTCCTCCCGCACCTGCTGCGCCCCCGCAGCC
GGACGCTGCCACGAGGCCGTGGAACCTGCGGGAGCGCACGCCGAGGCGGCCCGCCGCCGC
CAGGTCGTGGGCCGCGTCGCCGTCCCCGCCGGCACCGCCCCCGTCGTCGCGTAAGCGGCG
CAGGCGCGCTCCCTTCTCCGTGCCTCTGGCGGCGGAGGAGATCGAGGAGGACATCTACGC
GCTGACGGGCGCCCGGCCGCGGCGGCGGCCCCGG
>Z27kG1_16858
CGTTGATGAAGATGCAATAAACTGCGGTTGGCCATTGCTGGTGGATGGAACTGCAAGGTA
AATAATGTGGTGACTTACTGCTTCTGGTGTGGTTGCATGTGCTCCATGCCACAGAGGATC
ACCCAACCGAAGCTTACATAGGCAATCTGACATTGGTTTTTAGTGCCCGTACATACCTTG
TACATATAGTTTTTCTCTCCAACACAAATAGGGGTTTGTTTTAATTTCTTCATCGTCAAA
GTTTTGTTCTCC
>Z27kG1_12822
TGAAGAAGTCCCAGATATAGGCCCACTACATGCTCATTTAGGTTCAAGGAATGATGAGGC
TCAAGAGAAGTGAAACTTAAACCTTTGTCAGTTTTGAAACTGTTGGGGACTTGAGGTGGC
AGTCATGGTATCTTCTGCTTGTCAGCATTCGTTCTGATCCACATGCCAGTGTATGCCTTT
ATGATATGGCCCCCGCACAGCATTTTCTCTTGAAGCTTCCTGTCTCCGTAGTCGCAGCTG
AAAGAGAGTGGAACGCCTTGATTTGTAGGATTTCTTGTCATGCTGGTTAAAGATATGGTC
CGAGTCTCTGTCATTGCCAGCTTCTTTTTCTTCTTCTGCGTAATGCGTAGTGAGTGGATG
GCCTGCGTTTTAGGCACGTCATCAAAACCAATTATCTGCTGGAAAGTTGGTACTCTCTTG
CCACCATATTGCAGTGATTTAGCAACTAGAAGTCTTGATTGGCATGTTGACACACAAATT
CCTACTATGTTTGATGTCTTGTATCATGTCGGAGCACCAATTCCTGCTGTGTTTGTGATG
TAATAAGGCCAATTCCAACCAGCGACGTGAGACCAATCGTCCAATCTGCATGGATCCAGT
CGATGATACTTTTTTGAATTGTTTGATAAGTTCGTCAAATCCTCAAAAACAAGT
>Z27kG1_11144
CTGCTACTGCATTGGGTTCTGCACAGTCCTTCCTCCTAATGCTCACCATGTACCACAAGT
AGATGATCATTATGTTCTTCTTTAGCATGCCATCATAAATCAATCTGGAAATATTGTACT
TATCTATAAGACCCAACTAATTTGGTGGTGGTTTTGGTGTAGCGCTAAATTTCTCTTATC
ATGGTTTATACATGCTGCTTATCATCAGAACGAGACACTAATCCACTAATATATTATGTG
CCTATTCTGCTTCTTCTGTACGGGCCTGATAGTTTCTCTAAATTTTAACTAGCAAGAAAG
AGCATATTTGCCTTGTGCCATTGTCCTTGATCTTCTGCCTTTTTTTAGAAAAAGGAATTA
AATGGTACTCCTAACAGGATAAGTTGGATTATTAGATGCCCTGTGATGCTTTGGTTTATT
GGGAAAAAAGATCGCAATTGATATTGGTTATTCAAAGCAGACACTTCCCTACTGCATTTA
ATCTTTACTGTATTTCCTTTGTTATGTTATATTTCATTGCCCCCTCTTTATTTTGGTTCC
TGGCCTTGTTCTTTTGTTTCTTCTGATTCATTTTCAGTTCTAGCTGTGTGCTGAAGTGTT
ATTCTGGATGTATACTTGATTATTTGTCAGTTTCCTAAACGCACAGCACATTACTACCAT
TACTCCCCCCATTGCTATCTAGGTCTGATATGGTTTTTGTGAGTTCTTAACTTGTTGTTT
TTGTCATTTTGGTCCAGGAGTGTAGCACCAATTAGTTCGAGTGATGTCTCTCTGCCCACA
TCATCATTAGATCTCCCAGATGTTGCAGATCTCTTTGCTCCCCCTGCAGACAATGCATCA
AGGAAGAGGGAATCAAATGGGTCTGCTCTTCATGACTCGCGCAATAAATTTCCAAGGATG
CAATCACAATCCCAAGGCATAGGAAGTGCTGCAGGGAACGCCCTAATTCCACCGCAGCTT
CGTGGAAGGAGCAATGTTGTTACCGAAGACATGAGCAAACTCTTTGTGGCTAAACGAAAA
GAGTAGCATCTTAACCTTTTCTGGACCTGAACCTCTGTTTGGACTCCATAGACTGATAAA
CGCATGTACTGAGTGCAATGGATGTGCCGGCATGATCCAAGGTTGTTGCTGAATCCTAAA
GAACCGGACGAAGGATGCTAACGG
>Z27kG1_09494
GGCGGTCACCAAGACCTCAACCTTCCTCCTCCGGCGGCAGGATCCGCGTCGGCGCCAAAC
ACCAACAACTCGTCAGCAGCGGTCTGTACCCTCGACATGGTCCGCTCCGCCCTCGAGCGC
GCGACTGCCGGAAGGACCGCCGCGTCGCCTGCAACGTCTTCCACATCGTCCGCGTCCACC
TCGTCGTCCTCCTCCGCGGGAAAGCGCAACCGCCGGTCGCCGCTGCCCGCGACTCCCGCG
ATGCGCGCAGCCGCGTGCCCGTCCTGCCTCACTTACGTGCTCATCGCCGAGGCGGACCCA
CGGTGCCCGCGTTGCGCGGCCAGGGTTCCACCGCTCCGCGGTAAGGCCGCCGGCGCCGCT
ACCGTAGGTAGTGGCAAGAAGCCGAGGATTGACCTGAATGCGGCTGCTGATGAGATGGAG
TGAACGGAGAAAAAGATTAGAGGAAATTGGAACAGGAAATATAATCAGGAAACGGGTTTC
TTTTCGGCAAAACCTTTGTCTGATAGAACCGTCTGATCATAGTATAGGGGGCCTCTATGT
TTATATTTATTAAAGTTCGATCATAGATAGAAAAAAACTGGTGGGTTACAGAGTATAGGA
GCAGATTTTATTTAGTTTATTCCAGTTTTGTTGGTTATAACGTTGTGCTTATGCTGCTAT
ATTAAAGCATCAATTGCATC
>Z27kG1_09702
TCCCCGCACCCGCAGCCCCCGCCGTCGTCCTCGCGGCCAGCCGAGGACAGCCACCGCGCC
CGCAAATCACACGACCATGCCCTTCCATGCCCGCAAATCACGTCACCCCTTCCATCCATG
GCAGTCGCGCTCCCTCTGCGCCCTTCCATCCATGGTCGCGGATCCCTACGCGCCGCGATT
CTTCCCATACGCTCCCTCTGCGCCCTTCCATCCATGGCCGCGGATCCCCGATGTTGAGAT
CTGGGAGCTGAAGCTGGAGATCTCGCGGATGCGGGTGCGGCTGACGGCGGACGACGGACG
GCGCAAGAATTGCGGCGGCCGGAGCTCCCAGTGCTCCGACGGCAAGGCCCGCAGGCGGTA
GAAGGCATCCTTCGCCTATGACTGATGCTTCGCTGCTGGCGTCGACAGTGGAGGCGCGAC
AGGCGGTGATCGTGGATGGATGCGGTCTCAGCGTCTGGAGGATCGGTCGGAGCTAAGCAG
GGACGGTGGCTGCTGACAGCTGAGTGATACGTGTATTTCTAGGAAGATCAAGCCCAGAGC
TGTCGCAGAGCCAGAAGTGCATCTACTTCCACGGCACCGTCAGCAAGGACCTCCTCACAC
ACAAGTTGGTCATCCAGCTCTCTAGGAAGATCAAGGACGACATATGAAGACTGGAGTACT
TTGAAGTTTGATGAACAACAAGGACATCCTCACGCACAAGTTTGATGAACAGTCAACAAA
ATTCTTGAGCCAGTTCACTCCAACCCAATGGGACAAGGATCAGTGGCATCCTTTCATGGG
GCCACTGCGGTCCATCCAAGTGTTGTTCATTTGTGTTGTCTTCATGATCGTGGAGATCAA
CACATTCTTCCTTAAGCTTGTGTCCTGTTGCCGAGTTCCTCAAAAGGACAAAGTCGTTAC
TGTGGTTCAGTCTCTACTTGAATGATATTAGTGACAAGGTAAAACTATTCCTTTATTGTT
AATTATTTTCTATATGCATGATGGCAGTAACTAAAATATTGGATTGTGTTGGACATACAA
CAAGTTCTAGAAGCCATTAGCTAACCACATAATCACTGACCTTAACCCAGTGACCATTTA
ACAACGTATATAATATAAATTTACATTAGATGCTTTATTTTTGCACTGTAGACCTATTGC
ACATATAAGTGCTCCTTAGAACTTAGGTTGTTATTTTCAGTCTCATTATTCCATTCTTTA
CTAAAGAATTGTACATCAAACAAATTTATGTAGTACATATATTGCAGAGGTCCTCAAAAT
CTACACCAAGTTATGTCAGGGACTATATCTCCACTCAACTCATTTTAACCTTGTACATTT
CAATCAAATCCAAATACATGTGAAATAAATGTAGTAGGTTACTCTGACCAGTGTTGCGCT
CGCGCGCCAGCATGCTCGGACTAACCAACGAAAAAGGTGAAGTGGGATGGTATACCATTT
GCAATTGACATTTATGGTTTTTGCTACGCTGGCACTCAGTGTTTCCAAATATCTATTAGT
CAATGTGCGATCGTACCAAATTCAACAGGGCTCTCTACATATGGTATGTATAACTATCTC
AATTTGAACTGCATTCTGGTGGGAGTCGCTCTTATTGTTTAGTAATCATTTTTCTCAATG
TTATGTCTAACCGTGTTATTCAATTTTGCAATATGCACGGCAATTTATGGTGCTATATCT
ATTATAGGCTACCTCATGTTTGGAGACAAGATGCTCTCATAAATAACTTTCAATCTTCTG
AAAGATTCATTTGCAGCAAAAGTTGCACGATGGACCACGATAACTATTATTGTCGGTTTC
TCTGATTCAATTAAGTGGGAACCCTTGGTAGTGATTCAATTAAGTGAGAAGTGAGAACCC
TCATTGTGCTATTTTTTTGTTTCAGGGTTGTTATCTATCTTTGTAGCCGAAGAAACAATC
CTGAGAAAGAATGGAAAGCTCCTTGGCTAGGAATAATGTTTCTAAGTGGAATCACCTGGG
TTATGCGAGAAGCACATCAATGGATTCCACTGGTCCTCTGTTAGCTGGTAGGAGAAGTAG
CAGACATGGCTCAAGTGAGATGGGGGACTGCATATTCAGCTCAATGAGACATTTTCTTCA
GTTGGCGAATCAATTACTAGGAGAATTTGTTAGATATTAAGATTAATAGTAACATGTATT
AATTCAATTTTATATAATCGTTGTGCACCAACATTTTATTTGAAAGGGAGAAATAAATCC
TAGCAAAATTGACTATGGGAGAAGGGATATAGGAACAAAAATGGAATATGGGAGAGGGAA
CAAACTCATCGGCCTATGCGCCTTGATTAGAATGTCTCCTAAAAGTTTTAGGTATTGAAA
ATATGATAGGACATTTATTGTAATATGTTTATTTTCTGAAATACTAATTTTGATGTATAG
AATATTGAC
>Z27kG1_21227
TGAAAATCCCCCGGCCTCTACGGCCTCGATCGACCACCCGGACACCTCCAGCTCTGGCCG
TCACCACCCACCTCCTGCAGCTCCGAACGAGAGCTTGCGGTAATGCCCCCGAACGCGCGG
CGGCGGACTCCCGCCCGGCCCCCAACGGCGCTGCGTACGAACGACCCAGATAGGTGTCAG
CACCTCTGTGGAGGAGAAGGAGGCTGTGGAAGAGACGGAAGTGGAACAGGCAGCACTCGG
CGGCAAACGCACTCGACGCACCAACGTTCGTGTGATGGGTCCAGAATGGGCTGTGTAATC
CTAATCTCTTGTAATTCATGGCCAGCCCATGTGAGGGTATAATACCTAGTATGTGGTTTC
TGGAGAGGCATGCAAAACTTGAACAAACTCATACGCAATAACATCCGCCGCCTTCTGCCT
CCTGTTCACTGTTCTTCTCTAATCTCTGATTCTTCTTCCACTTCTGATCTCTGAGCATAA
CATTTGGTATCAAAGACTTGTCATCCTGGATCTGCTGCCGGAGGTGCCGCGGCGGGCGCG
ATCGTCTGCGATGGAGCAATCGGAGACTATCACCCACAAGTTGCTTGAGGAAATGCGTCT
CATGGAGGCGCGTCTATCTGAGCAAATCAGCGGGCGCTGCGCCGGCGTCGAGCGCCGCGT
GGAGGAACACTGTGAGGAGATACGCGTGCCTTCACCCAGCGCTGCGATGCCATCCACCAA
CAAGTGGATGTTGCGGCGTTGCGCGGTGAAGAACGCCTGATCGCCCTCGAACTCATGAAG
ACCGAGGCTGATATGTGGCGTCCCGATCTGGAGAAGCGGGTCGACGATCTGGAGTTGGAA
GTTACCCGTGTCAACAAATTCCTTGAACGGGAACGTCGCCAGCCAGCCTTCGACAAGCCG
GGACTCTTTGGTCCACACGCGTCGGCATCCGTGCGTCCTCCAGCCGGATTTCCTCACGCT
GATGGGGCCCGTGGCCACCGCTTCGAACCACCAAACCGGGAGGGTGAGTTTGGGTTCCCT
GCGACCCAACCTCACGGCCTGGTCAAGGGTACGTACAATGCCCATCCATCGCGCATTACT
GGTTTTATGCCTGAACACCAATATCCTTCTGAGTTTATGCGTGAGTCTGGGCTGGGTAGA
CTGCCGAAAGTCAATTTCCCACAATTTGATGGCTCGAAACCACAATTATGGAAGAAGTGT
GAAAATTACTTTGAGATGTATGACACTGAATACTATATGTGGGTTAAGGTTG
>Z27kG1_13554
AGAAGAGGGAGACAAGAAAACAGCTGCTCTTGGCCGTCCGCCTACAAAACTTGACCATCC
TGAGTTAGGCAAGGTGTTCCGGCCACCAAATGCCCCTTTCTCAACATCTCCTAAATCTGA
TCGTGACAAAACGGAAACTAGCTTACGTGGATTCAACCTTAATGAGGTATCATGTGCAAT
GGACTCTGATAGAACAGACATCACAGTGAAACCAACTTTTGGTGATCGATTGTCAAATGA
TCCCAATGCGAATCCATCTCCCAACAGGCAGCCTTTACCCTGGCAGCTTAAGCAAGGGGC
GCCTGCAACTGCTCCATCATATTCAAGGCTTCGCGAGCAGCAGTCGGGCCTGGATCTTGT
AGCTGCTCTGAAGGGGGTTGGGAAAAGGAGTCCTGGGGATAGTGATGTCCGGGATAAAGA
AGGGAAGTGAATAATTGGTGCTTTGTAGATGGGGAACGACTATTAAGTGTTAAATTTGCA
ACTATGGTCGGATCACGATCCAAAGTTCCAGAGGACTCGCACACCTAAGTCTTGCTTGCA
CAACGTTGTTGCTTTGTAGATGTATGTCTGTAGTAGAGTTAGTTTAGCCACCTCTATGGC
TCAATCACTCTGTATTTCTTTTGCCTCATGCCGGGGCTGTGAAATGTCATTTCAGGCGCA
TT
>Z27kG1_06277
GCATGTGCCTATAGTCCATGTAAGATGTATGCCAAGAGGCTCAAACGATGGCATGGACGT
TGACTAGAATGGTTGTTCACAGAAGCCAAGTTCTCGAGGGGCCTAGAGGTGGATGAGGCT
GAAGCTGGTGTTTGCACGAGGCAATGTGCATCATCAGGTGGTCTGCGGCAACTGGGCTTA
AGACATACATGTAAGATGCTTGGTGGAGGTGGCAGGCGTTATCAGAAACAAATCTTGCGA
AGATCTGCAACCATCCATGGATTTAACCATGCCCTTTACAAAGTGCTTACACAAAGAATA
AAGCCCCAGAGGAGCACTTCGGCCATGCGGTTCAGAATTATCAAAATCTTCATATTTTTG
GTCTCCATCTGAGAAGGGGCTGGGTCTTTATGTTGATACAAAGAGAGCTTTGCAAGAGGA
TGTCAAAAGAATGTATGATTTCTTTACGTGGAAAAGGGGTATGATATCCCGCATGTAAGT
TGAGCACTGCTGTTTTCTGACGATACGTTTCTTGACTGTTAGGAATTTTTGCACTACGAA
ACTGATAATACAACATGATAGAGGC
>Z27kG1_01459
GACCAGGACTCCTTCCGGATCCTGAAATAAGGCCACCGCTCGTTTCCTCTCCACCTCCCT
CCTCCTTCACTCCCTCCCCTTGCGTTTAGCCTCCCGCTGTTGTGGAGCCGCGGGCCATTC
CCAACCATCGTTGCGGTGGTGGCCGGTATTGGCCGAGACCCATGGGCATCCAGGTCGCGG
CGGTCGTGATCCCGCCGCCCTGCTCTTCTCCTTCCTCCTCCTCCTCCTCTCCGGCGTCGC
CTTCGTCCTCGGCCATTGCCACGTCGCCGCAGCATGCCGTTCTTGGCGCCAGGCTGGCGA
GGAGCCAGTCGTCGCTGGCTTGCTGGAACGCCGCCGGTCTCGGCCGGCGGCGCGGCGGGG
AGCACACGATCAGGCGCGCTCTCAGCGCGAGCATCGACAGCGTCGGGAGCGACGGCGGGG
ACGACGAGGAGTTCTCGAGGAGGATCCAGGAGCTCGCGGTGGGTCAGCACCCGGGCGCCG
GCGGCTGCGGGTGGCCGGCGAGCGTGGAGCGGAGCGCGAGCAGCGTCGGGCTGCCGCTGT
CCCTGCGGATGCTCAAACGGAGGAAGCAGCAGCAGCTGGAGCAGGGGCGGTGGGACGAGC
GGCTGGTCGACAGCGCCGGCGAGTCCGCGCGCGCCGCGGTGGGGCGCGCCTTCTCCTCGA
TGGTGCTCATCATCCGGGAGCTCCAGAGCTTCACGCTGCAGATGCGGGAGACGCTCTTGT
ACGAGGACCTGCAGGGCGTCCTGGCGCGCGTCCACGCCGAGATGCACGCCTCCTTCGTCT
GGCTCTTCCAGCACATCTTCTCCGGCACCCCGGCCCTTATGGTCTCCCTCATGCTGCTCC
TCGCCAACTTCACCGTCTACTCCATGGGCGACAGCGTC
>Z27kG1_14180
AATGAACTTCGGCTATCTATGTTAAAAGAGGAGTGTAAGCAACTTGAGGCTGATACCCAA
GGCATGAGAAATGGTTCTCCTCGTCGCCTCATGAATCACGGAGCTGGTGGCAGCGGTTCA
CCTATGGCTCAGAGCAGGCATCCTTTCTCCAGCCAAGGGAGCCCTAGAAGCCCGAGCGGC
GGCAGCCGGAGGAGGGCTTGATGATGATCTTGCTCCGCCTGATGCGTTGATGAACTGTCC
GTTGTGGCTTAACCAGATGCTTCCTGAAAACCCAGATATTTGACGGACGAAGTGCCCAGA
CAACAGACACTGTACCTGTACATACCCATTGCCGTTCAGCGCTGTGCTATTGTGGAACTC
CAACGGTCTCATTGTGTTTTTTTGTAGTATTGGGGGCGTTCCTTATCCTGTTGCCGGAGC
TGTGCCATTATCCTTTCCCTGGTTCATGGTTGGCATGAGCTTTTATAGCCTGTACACTGT
AGACTCTGTACTAGAGGTTTTCCAGAAAGGCTGAACTGCCGCTGCTGGGATGTGTTGTTC
CGGGCATATGCAAAGATGAAGGCTTTCTTTGC
>Z27kG1_18657
GTTGCGCCTCACCTCTTCGCCTCGTCCTGTCGCTGCAAACCTGCACTGCTGCCTCCTCGA
TGCAGACCTGCACTGCTCTGGTGCATGTCCACGGGGGCGTGTAGGGTGGCGCCGGGCGCC
GTGGTGAAGCCAGTGCCGGCATTGCTGGGGGCCACCTGCGGGACACGTGCCTGTGGTGGT
CGGCGCGGAGGGGGAGGATACGCAGCGGTTCGTCGTCCCTGCGGAGCTGCTGGGTCGCCC
GCCCATCGTCGAGCTGCTCCACCGCGCCGCGCAGGAGTACAAGTACGCGCGTCGGGGCCC
GCTCCGCATCCCCTTCCCCATGGTCGCGTTCCACCACCTCCTCGGCGCACTCGTGGGGAC
CGCCGCCGCCGCCGGCCCCGACGATGGGCTCATGCTCGCTTGCTTCGCCATGGTCGTCTG
AGATGAGATCCCTAGCGTAGCGGGTTCCTTCTTCTATTGCTTCTCCTTCCTTGAGGCATG
TGTTGTGCTGTCAGTGTTCTTGCTTTTCTAGATTCCATTTGTTTCTTCTTCCTTTTCTCG
TTTGCGCTCTGGCAGCTGCTCCACCTCTACAAGGCTACAAGCTCTACAACAAGAGCGACC
GTGTCCGGGTCAACTACAGATGTGCCTCACCTTCTCCTTCCACCGCTTTTCCGTCGAGGC
CGCCGACAAGGCCTGGCGTCACAGTGACACCCGCTCGACGCCCCCTCGTCCACGCTCGTG
ATGTCCCCGACGTGATGCCCCATCCCCCCGCGTGCGTACACCTCTGGTGCGCGCAGCAGT
ACGTCGCCTGCAATGTCGTCCTCTTGTCCATCCATGCTGCATCCATCAGCGTCTGCTCCT
GCTAGGAGAACATTGCTGGGGCCAAAATCCCCAAGTTCACCTGCTTCGTCGACCCGCCGC
GACCTTCATCAGGTAGCTACTCATCACCTCGGTCCACCAGCCGCATCGAACAGGGAAATC
AAACAGATCTATTCCTTAGAGTTTTGTTTCCTGTGTAGCGTGCCATATTAGCATTTTTGT
CGTTGCGCTCTTGTTTATTCAGATTCCGTAGTTCGAGAGATGAACAATGCAATTTAAGCG
TCATCAGAAACATGTTCTGGTTCCCCCC
>Z27kG1_06291
CTGCTATACCACCATCACCAGTCACCACCACCGGATAAGGACACGGCAGCACTAGCTCGT
AGAGGGTCGGCCAGAGTCAGCAAAACAGAAAAGGGAGAGGGGGGATGGGGGCCGATCGCT
TCCCGAGCGTGGCGGAGGGCGGCCTCGGCGGCGAGGCGCTCTACTGCGCGGTCATCCTGT
GGCTGTCCGTGACGTCGTGGATCATCTTCACCTGGGCCGGCGACGGCGGGGAAGGCGGGA
GGAGGCGGCGGGGCGGCGGTCGCAGCCGCGGGAGCCCAGCGTTCGTCGGCGCGTCGGGGC
TCTGCGACGGCACCGGGCCCGAATGCAGCGGCGGCTACGGCATCTGCGGCACCTGCCTCG
ACTAGCTAGCCGCGCGCCTGCTCTGCTACTAGTAAGTTTGTGTGAGCGTGAGCGTGTTTC
TAGCATCTACATGTCGTCGTCGTCGTCGATCCGTGACCTCGATCGAACCGGAGCAGCTCC
CCTGTGTTATGATCCTCTGTAAATTAAGCTGGAAGCCTGCTAAAAGTATCAGATACATGC
CTTCAAAAGT
>Z27kG1_16558
CAGCGCTCTTCCTCCATGGGTGCTTCGGCCTCCATGGGTGCCCCGTTGCGACTGGAAAGG
GAAGGCAGGGGGACGCATGGGCGCGGAGACGGTAGGCCTACCGACACTCCTGCGGGAGAT
CCAACGGATCGACACCATCCGGCTCTACGCGGAAGCTAGTCTACAGCTCGAAGCTTTGGT
TGGCAACCTGGAATGGAAGATGCGGCATTTTCCATCGTTAGACATGCCCCAAAGTTGAAC
CTATCACACATACATAGAGAATCGAATGTAACATAATGGAAGCAAGGGAAACTGCTCCAC
GCTGTTGATGCTGTGACGGACATCGAGCGAGAATTAGTATGGATCAGCACCACTAGGCCG
CAGTGGACCAACCTTGTCATGGCTGTTGATTCTAGAGTGGACAAAACTCTTTCCATTTTG
AAGCCTCCTGCCACGACGGGCGCTGCGAAGCATTGCAATCATCGGATACGGCATTAGAAG
ATCAGTCTTTGTCAAAAACTTCGCGTGCAGTCAATGCCGCTCGTTACTGCGAGAATGTGC
TCCGGGAATGGGGTGAAGATGCTACCTTCTTGGATATGGGTCCTCAAGGATCCCTGTTTA
CAGATGAAATCAGCTTTTTAGTTAAGTTTTAGGGACCAATTACCTGGAACAGATACTGTC
TTGGGTTCTGCTTGAGTTCGAAGGAATATGTCCAGAACATTGGATCCTGGAGTGGACAGA
CCTGTCATAGGTGATGAGATCCTGGACGAAGAAAGTGCAGGAGTATCCCCTGGTTTTGTT
CACAGTCTAGATGTTCTGACAGACAGGACCTCTAAGCTGAAGCTATATCTTAATTCGAAG
GATTTCCTTGATCTTTGGAGGAGTGTAGCGGAAGGCCTTGACTACTTCATCTACAACATC
ATACGATGGGGTGAAGTGTGTTTCTCTGACCCTGCACCTGCAGCCATCCAGCTAATAAGA
CTTGATACAAAGGCCCTTCCTCCACATCTTTAGGCCCTTCTGTTCAAGACCTGAAGCTTT
TCTCCCTTTTCTAAGCGAATCCCCCGAGGTTGTTGACCATGAACTTGTTGGAAATGCTAA
CGGTTGACACAATGGAGTGACAAATGCGGAAATGCCTAAAGCATCAAGGGCTGCACCATG
TAAATGCTAGCCAGGCAGGTTGCAACAAAAAAAAAAAACACCAGGAAGTTCTGTGGGCAA
TCTTGGTTTCTACAGAGTGTAGGCGTGTAGCTGAGAATGACCTTCGGCGAAGACAGATGC
ACTAACCAAGGAGGCAAGGAGCCCTCGCGATTGGCACATATGGCACGCAACAATGCTTTG
CAAGGTCGACAGGATTTGGCCGCTGCTGCCTACTTGGCCACTTCCTGGAATTCTTCAGGC
GATTATTTACTAGTGAGGAGAGGGCCGGTCACCGGGTTGGTTTTACTTCATCTGCGAGCA
CGAAGCTGCCAGTCGCCGGCCCTAGTGTTCATCTGCCTCGTGCTTTCTAATTAATCCACA
TGTTCTTTTCCTTTTTTTCAGAAGTGGGTCTCGTAAAGAAAGATTTCCCTGC
>Z27kG1_06297
TTTGTTATTCATTGAATGAAGAACTGGCTACTCTACCCGTTCCAAATTATATATACTTCA
AGCTGTACATGATAATCAGGTGGCAAAAGAATGTCAACTCAATTTTTTCTATGTTTTCTT
TTTCAGGTGGCAGCAACTTTTGATAGACAACCTTGTTGGATATGATACTATACCTACAAA
CAGCTTGGTGATTTCTCCTGGTCATGGTTATTTATACAACTTTGAGATGAAGGAGCTAAA
TGGTCTTAGTTATGGCCATGAAACACCAGAAGGTCCTACAAAATTTGGAGCTAGCTTGGA
AGATGGTGCTACGATTTTCAAGAGCTGCTAGCCAACGCCAATGCATCTCGTTTAAGATCG
TGCATGTGACCTTTCCTCTCCTCTCCTGATGTTAGGCCTTCACAACTTGTATTATGTGCG
GGCAGAAAAAATCCACTCTTTTATATAGCAACCACCTGCTGTTAAGACCTTTTTGACTCT
ATATCCTAAGGCTGCAAACTGTGTTCTCTAAGTATATGTGTAACCAGCATCTTTTATTGG
CCCAAAAATGTATTTGATTCC
>Z27kG1_14191
CAGCCAAGATCAAAGCACTCTCTCGACCATCTCCTGACCACTCCAGCATCTCCGGCCTTC
AGGCACTAGCAGCAGCATGGCTGACGACCAGCAACCGCCGACGCAGCGCATATGGTTCCC
GTACTGGACCGCGCCTGCGCCTGCTCATGGTCCTCGGCCGGCCGCCCGCCCGCAGCTGTC
GAGGCGGGAATCTCGCCCGGCGCCGCAGGCATCGCCGCCTCCTACAACAGCATCCACAGG
CGCTGGCGGTGGTGTCCCTGCTCCACCGGCCCAGCCGACGCCGCTGTCGAGCAGGCCGTC
GCCGCCGCCCGCCCGCGCTCCGCCACTCTCGCCCATCGGAGAGCCCAATGCTAGAGCGCC
GGAGCCGTCACCGGTGCCGGTTGCCAAACAGCACAGGCCGCCTTCTCCTCTTCGTCCTAA
TTATATCGCGCGTGATGTTCCTAAGCAGAAAGACATCGTCGTTCCGCAAGAGAAAACTAT
CCAGGAACCGGCGCTCGTAGCATCCAAGACGCCAGCCAAGGCCCCAGAGAAAGAGAAAGA
AGACAAGGAGAAAAGGGAGGAGGAGAAGACGAAGGAGAAAGACAAGGGGCACAAGATGAA
GAAGGAGAAGGATCACGAAGAGAAGCAGGAGAAGGATAAAGAGAAGGAAGGCGGCCAGCC
GCACAAGGAGCTCAAGGCGGGCGTCGCCGACATGGTGCGCAAGCTCGGCACTCCGGCACC
GTCGTCCGGCGGCGGCCACGAGCGCGCTGGCTCGGCGGCGGCCGAAGGAACGACCATCAT
CACGCTGGCCGGCGAGAACAAGGGCGCGTCCATGAAGGTAGACGGCAGCGCCGTGGCCGA
CGGCAGGGCGGACGCGGCCGGCAGCAAGGAGCGCC
>Z27kG1_09717
CTGGCGGGACCCGCGCGCCAGCCGGATCTTCGTGGGCGTCTGCCTCGCCGTGGCCGTCGC
GCTGTACGCCATGCCGCCCAAGATGGTGGCCGTGGCCAGCGGGTTCTACTACCTGCGCCA
TCCGATGTTCCGGGACCCTATGCCCCCGCCGGCGGTCAACTTCTTCCGCCGCCTGCCCAG
CCTGTCCGACAGGTTGCTCTGAGAAACTGGGGCCTTTTTAATTTCTCGCTCTCCCACACC
CTGATTATTCTCCATTTCGCTGTAACAATAACGAGCTGTGCGAGCAGTGTATCGGAGGAT
AGAAACAACAAAACTGAGATTGGTGTATTCATAAGCAAATATATAGATAGTGATACATTC
C
>Z27kG1_18175
CATGCACCAAAACCACAACTCAGAAAAATGTTGATACATGCACATCGATCCCTTAAACAC
ATACTCCTCCTCATTATTACCAGAAGTAATCCCATCGTGGATTGGTCTTGGACGACATGC
CACCGTATGTGTAGTCGGCACGGCGAGCATTGCGGAAAGCACAGCAGCCACAGGAGTAGA
TGGCTATGAGTAGAACAAGGACGATGACATTGAGGATGGTGATGGTGTGCCAGTCTCGGC
GCACCTGCTCCAGCACTCCGGCTTTGCACGAGTCGCACTGGTAGCACAGGACGCTGGGGG
CATTGTTCCACCGGTAGCAGTCCTCCTCGTCTTGCGCCGGCGCAGCGATGGGTATGCCTT
GCTCGTTGTATGTGCATGATGTCGGTGGCTTGCAGCATCCAGACTGCGCGCGTTTTTTGC
ATTGCAGTTTAATTAATAGCAAGCAAGCTAGAAATAACAAGAAGAAGAAGAAGACCCTCG
CGTACTCGTAGTTACGTACCTGTATCGGCGTGAGATTATGCTGGAGGTAGTCCAGGGGAG
TCCAGGCGGCTATCCTGGGGCAGGCTCTTGACCCGACCACGCATGCGAGCGCTGCCCGCC
AGTAGCGATCGACCTCGACATGCCTCTGGAGCCAAGCCGAGTAATCTGTGATCCGGAACT
CCCGGTAGGGCCTGCCGGGCACTTGCCTGCCGCCGCCGCCGCCGGCCGTGACTGCCAGGC
CAAAGACTGTGATCCCGAGCAGGGCGAGGACGAGCAGCAGCATGGCCAGGAGGTAGAGCC
ACAGCGCCCATGTCACATGGTAGCATGCGCCGATGAAGCCCGCCAGGGAGATGAGGAGGA
CGATGAACCCGATGGCTAGGAGCGGCGTCTGCAGTGCGGATTCGCATGTCACCGCCGCAG
AGCCATGGGCCAGCCACAGCCCTGCACCGATGATGGGGATGGATGCCACCAGCGTCACCA
GGTTCAGGTAGCCTATCATCGTGTTGCTCAAACGCCGGTGTGGTAGTGGGTATAGGTGCT
GCGAATGCATCTTGCTAATGCTAGCTAGCTGAGCGATCGATCTCGGATGACTGGTTCTGT
TGCTACCTGCTTATATGTCTATCTATCAAGTATTATCATCATATGCTTGCTATAGTAGCT
AGCTTTCTTTTCCTGCTGGCTTTGAGCTTTATTTCCTTTGATTGATTCGCTTTAATTGGT
GCTTTTCTTTGTTCATACCATATCATACCATACCATACCTCTGCTGCTTGTGTGAGCTGT
AAATCCATGTACGGCAGCCTTTTTCTAATCATCCAACACTCACTTGGATTCGATTATGTA
ATAGCACGGCATGTTTCATGAACTGGAATTATGTTTTCTGCATTTAAACTTGCATATCCC
TTTATTAACTTTTGCCCTTTTTCCTCTTTATGGAAATTATGCTTCCTTGTGTTTTTGCAT
GCCCTTTTGATGAATGACGGATTGAACTGTTCAACAGGCATTGCTCCAAATAAGAGAGCA
ATTAAAGAGGAAGGAATGCTACGGGATTGATTCTTAATCACGAAGGCAGCCGGGTTGAGG
GGATCTGCGTATGTACTATGTGGCTTCTTTTCCAAAGCAAAAGGTGTCACTGCATCCAGC
AGCGACCCCAGCGCCAATCCACGCCGACGGCAGTCACAGCGGCAACGTGGTGGCCATCCA
GATCTGAGCAGTGGTCGTGCATAACCAATGAGCAGCGATGAGCCGATGACGACAATCACC
GTGCTTTGCCATTGACGGGCTCACCGTTTTTTTTAAAATTTATTAGCTTTTGACTAATTG
ACAGAGTCGTCATTGGAGCCAAGACGGCTTGGCTTGTCTGCCTATCTCCGTCCCTGAATA
GTTTCTGCACATTTTTTTAGAATAAAAAAGATAACAATTTGGTGTC
>Z27kG1_09504
CGCTGGCGCTGCAAGCTCGGGCAGTCGAGCCGAGCGCTCCCTGCTCGGCGGACGCTGGCC
GTGGCTCGCCCTCGCTGTGCCGACACGCCGGCAACCATCTCCCCTCCAGAGCTAGCTAAG
GAAACAGGGCCAAAGTGAGCTCCAGGGAAAAAAAAAGAGCACCATGGAGAAAGGGGACGT
GCTGGTGGACCTGGACAAGCTCCCTATGAAGCGCCTTGAGGCCATCGACGAGACTGGCAA
CGAGCACTACCCACCGGACACTAGCAACGAGGAGCAGCGGCTCGCGGCCATCCGCCGGAT
TGACTTCTCTTGGGTCATAGAGAAGGATGCAAAGAAGGCCAAGAAGGCGGCTGAGGCTGA
TACTACCCAGCAGGCATGGCCCTGGCAGGGCCTTATGGAGAGCCTGCAGCAGGCACATCA
GGAGCTCTCCGTCGTCATAGACCTCATCGGCACGGTTGAGGCTAATGACGCCATGGCAGT
CGCCTCGACAACGAAGCCCAAGTCACAGCCAAACGAAATACTAGTTGACATGGCAGTGTG
TGCTGCCACCAAGCTCCAGTGCCTTAGGCATTTGTCACGGTACTTCAAACAATCTGCTAC
GACAATGGAGCAACAGTTCCAAAAGGAGACTAGGTTCTACAGCTCCTTAATAAGATTACA
GCAGAACTGGAAAGTGAAGCGGCAGCGGTCTGTTGGGAGTCCAGGAAGTGAGGGCTTCAT
GTTTGATCTAGTTGATACTTCTCAGCTAGACACAACAACAATGCCTCGATTATCACCATT
ATCTTTGATTCCAATTGATCAAGACTCTTCAGGCACTTTGTCTGTACAAATTCCACAGAA
GTGTTTCCATTCCTTGAGCCTTCGATTTCATGGAGACATAGCCAATAATGCAGAAAGCAG
TGCTGTCAAAAGGAAAGAAGGCACATTAACCAACACTACTACCGGAGCCGAAAATGATGT
TTTGGAGAACGATGATGTCAATAAGTCTACTGAACATGCACATTCCATCTTGCGCGACAT
CCATAAGTCCATATTTGAGGAGCAGGTTTTTGATATGGTGATCCAGGAGACATTTATCCA
ATCTCAAGGCATCAATGTTACTGGAATGTGCGAAGATTTTCTCCAATTAGCGATTGGTCA
GGAATGTTCTTTGTGCCTTTCGCATGATCTCTCTGGGCAGAATAATAACTCGGGGACAGT
AGGGCAGGAAGATCATATGGATATAGATCATACTGGAAATCTTGCAGTAGCCACTGTAAA
TGGGAAGGAGTCTTCAAATAAGGATGTGAGAGGGTTTCCTAACCCCAAAAGCTTAGAAAT
TTACCTGCTACATGTGTTCCATGAAGGCATCCTTAGAAAACTCAGGGAGAAATCTCGTCA
TGTGGTTCGGTACCAGAGTTCTGCTCAGGGTACACCTGACGAGTGTGGCCTGCTAAGTCA
TTTTTGCATGACAGTGTCTCACAGGATATTTTCTAGCAAAGTACATTTGGAGCTTG
>Z27kG1_19773
CTCCCTCCTCCTTCCTCCTCCCTGCAAATCCTGCAGGCACCACCGCTCGTTTTCCTGTCC
GGGGGACAGGAGAGAAGGGGAGAGACCGAGAGAGGGTGAGGCGCGGCGTCCGCCCGATCT
GCTCCGCCCCCCGAAGCAGCCTGTCACGTCGTCCTCACTCTCAGGTACCCGCATTTAGCC
TTCCTGGATTGTTATGGATCACTAGTGCCCCCCCTGCCACTGTTCCATAGATTGTTCCGA
ATGGATTGGTGAGGAATCGACCGGCGTTCGGTTCTGGGTTGCTGAGCCCGGCAACGGGCT
CGTGGCCGGCCGTCGATTCGGCAGCGGCACTCGCCGTCGCGCCGCCCGGTCGGGTCGGGT
CGGGTCTCTGCAAACTCGCCGTAGCGCCTGCCGGTCGAGCTTTGACACCGACCTCACCGG
CGGGCATCCGCGGCCCTGCCGATGTGGATTTCAGGTTTTGCCCCGATGAATCCACGCTTG
TTCCTCACCAGATCTGTAGGTATGATTCAGCGAGTGGTGCCATTCAGATATTTTGCCCGT
GCAATGGGACCGTGATTGATCTCCGCACCTCCTGCCGTGACCACTCGTTTTGGGAACATG
GCATGCCACCTTTAGCCACGCCCACGAGCTGACGAGCTCTTCGCAGCTCCCGTATAAAAA
GCTGCAACCTTTGCAGGTCTTTGACTCCAAAGGCGGCCTCTTTGTTTCGGCGCTCGCCCC
CCTCCATGTTGGGCATGATGCGTTGCACTTGGTGCCCGACTCCTCTGTTTTCTAGCTCCT
AATTTTTTTTGCTGATGCTACTATAGTACTATTAGCTAAGCGCGGAGTTGGCGATGACTG
CGCTCAAGAATCGACCTTTGGCTCGGGCAATCGATGCATGGACGAAGCCACTTGTTTTTT
TTTTCTTTGGTCATGTTTTTGACATGCGAAACTGCGAAGGTGGCAGAGTAGGTGGATCTT
TCTGTCTATGTTTTGGCCCTACTTGAGAGGAAGAGACAGTCGCCACCGTGCAAAGTCCCA
AAGGCATCCGACGGTGGCGCGTCGATCGTTACGATGCCAGACAAGCACCACGGAACGAGC
CACCTCCCCCGCGGCCAGCCCGCCATCGAGCAGGTCACGACTGAGATTGAAAGAAACGCG
ATCTAATTTTTGTCTTTTCTTTTCCTGTCCCAAGTTCCTTAATACTTGATACGTGAGCTC
TATAACACTAGAGGTTTTCCATTCGGAAAAATATGTTCGCTAAAGTCGGTCTCTGATTAA
AGTCGGCTGCTTGACGGCTGCAACTGTAATTTATGTAATTTATTAAAACAAAAACACTGT
GTTGACACC
>Z27kG1_20736
CGAGCACGCGCTCGCTTTCGCACTGCGCCGCCGCCTTGGTCCGCTCCGCTATATATGCAG
AAGAGGCTGAGCCGTGAGCCCACCACCACCACCACGACCACCACCGGATAAACCCGTCGT
CGTCTTCCTTCCCCAGAACAGAACCCCGTTCTGTGTGTGGTCTTGGGTGGGACGAGGCCG
GAGCAGATCGAGCCAAGAGACGAAAAGAAAATGGCGGCGTTGCGCGCGGTGAAGGCGCTG
TGCGGCGCGGAGAAGGAGTGGGTGGTGGGCACGCACAAGGCGCCCGGGGCGTGCCCGCGC
TGCGGCGGCGCCGTGGTGGCCGTGGACGTGGAGAGCGAGCGGCGCGTCCTGGGCCTGCCG
CTGTGCCTCAAGAGCAAGCGCAAGTACTCCTGCACCAAGTGCCTCCGCCGCCTCGTCACC
CTCTACGGCTAGGCTCCGAAGGCGCACACACACCAAGTGCCGGCGGCGGGCCACGCTGAG
GCTCCGTCCGGCGGTAGCTGGATCTGGTCCGCGCGTCGATCGACCTGCTAGTGCTAGGTG
GTGTTGCTTCGGTCTTGGTTGAGGCGAAGACTAATGTAATGTGTTCTTATAGCCGGTAGT
AGGAAGCTAATCAGTGATTGTAGCTGCTTGTAAATGTGAATTGTAGCGGTAAGAATAATA
GTTACTGCT
>Z27kG1_22702
CTCCGCCGCCGCCGCCCCTTACTCCTCCAGAGTTGCGCCTCCTCCTCCTCCTCTCCAGTG
GCGCCGTCCCCCGCGCCCCTTCCTCCTCGCAGTCACGGCCGCGCGGCACGTGCTCCGCCT
CGCCGTCGCCGTTGCCGTTGCCGTCGCCGCCGCCAAGTAAAGAGAGACAGGGAGGCGCAG
TAGACGGGGGCGTGGTGAGGAGGGAGTCAAGCGGAGGAAGGAAGGGGGACTGCGGCCGGC
GGCGGACTACCATGTCGTCTCTGGGAACTTCCAAGGGGATCCTGGAGATCGCGAAGTTCG
GCGTCTACGTCTCCGTGCCCGTCGCGCTCACCTACCTCGTCGCCACCGACTCCAAGACCC
TCAAGAAGCTCATGGGCCTCCGCCCGTACGTGGTTTACCCGCCTGAAGGCCCACGCCCTC
CACCGCCAGAAGAACTGCGCGAAAGGGCACGGGAGATTGCCCGGAAGAGGCAGCAGAGCT
GAATGTATGCTGTGGGTTCTCTAGGGGCGCCTGTGTGTGTGGCTGTGTCTATGGAACAAC
ACGGACGACGAATCCTCCCATCTCACGAGAACAGCCTGGGCTGGTCTTTAGCATCCTTTC
ACTGCTGCTGTTGTTACAATAATAATAATAATATACTGAGAAGCGAGAATCGGCTAGATA
TAATATAATCCCGTGTATTTTCTCCTTGGGAGCC
>Z27kG1_09733
GCGCGGGCGGGGAGGGGAAGGAGACAAGTGAACTCAGAGAAGAACTAGCGCGGCGGGCGA
GCATTGCAAGCCGAGCTGCAGGGGCCCGGAGCGGAGACCGGAGGAGGGAGACGTCGCTTG
CGATGTCACCGGCAGCATCCGCCGCCGAAACCGCCGTCGTCGTCGTCGTCGCAAGCGTCC
CGAGCCAGCAGCAGAGCAGCCACCGCGCCGCGGCGCCGTCCGTCCCGTCGTCCTACGCCG
TCTGGGAGAAGGAGCGGTAAGGCGTCTGCAGCTTTACGACGACGTCGTCGTCGTCTGCCA
CCTACCTACTGCTGCTGCTGCTGCAAGGGGAAGTAAAAAGGAACGGAAAGGGGGAAGGCA
TGGAGGTGGAGGCGGCCAAGTGCGAGTGCTGCGGGTTCACGGAGGAGTGCACGCCGGCGT
ACATCGCGGCGGTGCGCGCCCAGTACCTGGGCCGCTGGGTCTGCGGCCTCTGCGCCGAGG
CGGTGGGCGACGAGATCCGGCGCGAGGGGACCATCACCACGGCCGAGGCGCTCGACCGCC
ACGTCGCGTTCGCGCGCGCGCCGCGCTCCCGGAGGGCGCCCGCGGAGGACGACCTCGTGG
CGGCCGTGGCGCGGCTGCTCCGCCGCTGCCTCGACTCGCCGCCCGCGTCGCCTGCGCCGC
CGCCACAGAGCCGGAAGGTGGCCGCAGGGCCCGGCTGCCCCGATGGAGCCGACGCTTGAA
GCTGCTTGCTTAATTGGCGGCAATGATTGGGGGGTTGGTTCAGCTGCTGGTGGATTAATT
AGTTGTACTAGTACAAGAATAAACCTCCAGTGGCATAATATGATGGTACAAGTGCATGTG
T
>Z27kG1_11185
TGGGAATGTACATGCTGCGGTGGAACGCCTTCTTGGGAACCTTGGACAGTAGCTAACCCG
AGCGAGCCAGACACTATTCGTAAATCTTAAAATTGTCGCGCATATGCAGGAGTGTTCGGC
TTAATGTTCCTCAAGCCCCAGAATTTGAAGGCGGCGGCGTCCATAGTCCCGAAAACAAAA
TAATGAAAGAGTCAGGCAGCCGTTTACTTTTGTCATACATGGTGGTCTTGTCTTTTTTTT
TTTACAGCGATGTATTTTGCAATGTTGATTGGTGTACATACGTATCGGTCGGATGTTACC
TCCCTGTAGTCTGTCTTTTCCAACTATCGATTCTTGATTTCCAATATACTATCAAATCAA
ATTATTATCT
>Z27kG1_04380
CACCTTCTTCCTTGCCCCCAGCGTCCAGCGACGGCGGCGGCGACGACGACTCATCGCAGC
GGGGGAGGACGGATGGCCGCGTCGTGCGGCACTCCGAGTCCGGCTAAGCGGCCCCGTCAC
TCTGACGTCGCCTCCTCCGGCGGCGACTCTGATTCTGACTCTGACGGGGACCTCGTCAGG
TACGGCCGGCCTCACCTCAGCGCCTCCCCTCGCTCACGGACTCGCTCTAGAACATTCCTC
TTTCGAGTTGGATTGCGAGCGATCCTTTTCTTCTTGGTTTCCCGGCATTATCCGAGATGT
TCAATTCCGTGGTTGCGGCGGCAGTGACCTCAGGGAGATCGTGTGCCTGCTGCGGCTTAT
CAAGGGTGGGGCCAACAAGGACGGGCAGAAGATCTGTGAGCAGGTCATTGCCAGGTGAGA
TGCAAACCTGTAGGAATCCGAATCTCCTTGCGACTGCAAACAATTGGGCTCATCGCATAG
GTATTCGTTAATGTCAATGTTTTGTTGCATGATGCTGATGACTTACGATTGCACCGACCA
TTGGCCTGTATGATTACATTCGTCAGTTTTTGTTGCGTTTACATATTGCTGGTGAAATGT
TGTCCTATCTGCCGTCTGCAGTCAATGCAATTGTGCTACCATTTAGGCTTCAATGCAGTT
TTGGCAAGGGAACTCGTAATGGCCCGCGTTTTTTTGTAGTGAATGGATGGAATTAAGACA
ATATTTTTGATAATTGTGCTGTTCTGTGTATGGAGCTTTATGTTTCATGGATTAACCTTT
GGTGTTTTGTTGATGTTGCTGTGCCATATAGCTTGTGGTCTGAATTTCTTCCTAAAGTAG
TATTACTCTTCTTGCAATGGAGGTCCGGTTCGGCCCTCGTCCCAATAATATGATAGTTGT
AGTCGCATAATTGTAAGAGTGAGTTTATCCATGTGACTTGTCGAATTTTTCTCTGCTGAG
TAGGCTAAATGCATGGTCTGATGAAATCTGGAGGTCCTATTCCTTCATCTGTATCACTAC
AGTTTGTTGTTAATTGTTTCTTAACCTGTAGTGTGGCAGCAGATATTCAGACTATGCTAG
AAGAAACCCAACTGAAATTTGAGGAGGAAAGGTATTTGGTATTTGAACCACTCAATTTTC
CCCCATTAACTTACTGAGAGCATCTGAAGCCAGTTATAATTACGGGAGCTAAACAAAAAT
ATACATCTTCTGTGAGAACACACTAATCTGTGTTCCTATTTGTGCATGCAGACAGAATTC
GTTAAAAGTACTGTCTAACACTTCCAAAGAGGTATTCATAACAACCTGTACTCCAGGGTT
TTATTTTCTTCTAAAATGACATGGATTTGTACTTTAGCAGTGTGAGAGTTCACTGAACGA
AGAGTACAGCAAGTTTCAGGAAACATATGATACGTTCTGTAAAGAAAAGGATGCTCACAT
GCAGACTTTCAGAGGTAGGTCAAACAAGAGCAGTATCAATTTCTTCACTTCCATATGAAG
CATGGCTCTTTTTTTTTCATTTCCAAAACAAACTACTAGCTAGGATACTTGATTTATTAA
TTCACGATTGAATTTAGAGTACACCTTGGAATGAACCTGTGTGCTTTGTTTACTGAAATT
TGCTTTTTGTTGACTTGTTGCTACTTGCTAGTTATACAAATAGATTTTAATTATGTGCCT
TTAAAAAGCATGGCTTGACAAAAACATTAGCCTATCAACTAAAATCCTTATACATGTTAT
CTGCAGACCTGTTGTCAAAAGTTGAAGTTGAAAAGAAGAAATTGCTTGAGAAGTACGAAC
ATCATAGTAAGTAGTAGGAAGACTTGCCAAAATTTGTGCGATGGACTCTTGTTTACTTGA
CTATCATCGTCATTCTTTCAACCAGTGGAGGAGGAGACCAACACATTATCGGAACTTGAC
GAAACAATCTCAGAGAAGGTAACACATGCGGAACATTCTGTCAGAAGGGTGAACCAGGAT
GGCAAGTCATTTATCGTCTTTCGCAAGTCTACTGGCTTGTTTCTTGATTGTGGATCTGAT
GATGATTTTGACCTTGATGAGTGGCGCTGCTAATAATAATTCATATAACAGATAAATGGA
AGCCCTTAGTTCTTTCTTGGCCTTTCCTCTTTTTTTTCCCCTTACCTGGCGGACTTTAGT
AGCATACAATTTTATTGTTACTATAGTCTAGTAGCGCATTGTATTAGCCTTCTTCCAGAT
TAGTTTGTTCGCAATCCTGAATTTGGTATCGAGCTGGCTGGATACGTACAGATGTATTCT
GTTATTTTTCCACTTTGAAAGCAGATATTCAAAAGGATCATCGATCTGCAATTATTATAG
TTTGCTCAAGAAACTATTATTATTCAATGACATCATTGTAAGAAAC
>Z27kG1_07689
AAAGCTCAACTATATCTAACAATGCATATCTGTGTGTTGCTACCTGGGATACGAGGGCTC
CTCAACCATCACAAATTGAGTCTGCCGTGCGATGGGCTGTGAGACAGCGGTCACAGAACA
AACCTGTCTATGTCCACTGTGCCTATGGTAATTTTGCTCTTCTGCCTATGTTTGGATAAG
GAACTGTGTTGTCTTTCATATATGTCTTTCTTGCAAATAGATATATTTATGTTCTTAAAT
GTATTTCTGTGGATTAGCCATATTTAGATAACTGTTGAGATCATGATGATCCACAATGGA
ATTTCATGTATTGGCGAACCATATATTGTGTAGCAACTGGAGTCAGGAGACAACAGTAAG
CTGATATGTTATTTTTTTCATTTCTGGTGTCATCTTATTTCATGCGACTATTTGCCATGT
CTTATTTAGTTGTTCTTATCTGCAACAAGATCATAAGAAGTAAAAATGCCATGTATAAGC
TGAACAGCATTTGCATTACATTCAGACAGTATAAGGGTCATCATATATGTTGTGTAGATA
GTCTTATAATAGTATCAGACTTTAAAGAGATTTTTTAGCCAAATTTAAGCTTAAACATTG
AAAGAAAATTAAGCTCTGGATATGTGCTTTGGCTGGACTTTTAGGTTTGGCTCTTAGCTT
AAACTTCCCTGTTACTAATTTTAAAATAAAACCTCTTTATTAAGTCTTGTTCTTACCACT
TCCTCACTTACCTAATATGCCATCAAATTGAACTTAAGTCCAATAATATTGATCGCTTGG
ATTTCTTTATGTGATGGCGTGTTATATCTCTAACAGGTCATGGCAGAAGTGTCTGTGTGA
TGTGTGCGCTTCTTGTCGCATTAGGATTGGCTGAAGATTGGAAAGCTGCTGAGCAAATGA
TCCATGAGAAGCGACCTTCTATTAGCATGAACACTCTTCACCGCAAAAGCTTGGAGGAAT
GGTCAAAACATTTGCTCCCCTCTAAAAGAAGTGGGGAAGCAGATGTGAGTTCTGTTATCC
ATTCGGATTATAACCGGAAATAAAATTAGACCAGCAAGAGACAGGCGTGTTCAGATATTT
AAGATGCATTGTACATTTGGTTGTATTGTTTGCTCCTGTCCTAGTGAATGCCTATGGTTC
AAGTTACCATTTTGTGGTAATTGTGTTGTAAAAACTATATGTATCGAATTATATTAGTAC
TGTAGCTTTACACAGTT
>Z27kG1_11735
TCCCTTGTCAACAGCACCACCCCCAACTAAGGGTAGTGCGGCATAGAACACCTCGAATGC
ACGAAGTGCAGATTTATCCCTGTCGCCGAGCCCCCGGAGGATCTGGCAGTAGTCCTCAGG
ACCAAGTAGCTCGCCCCGAAACGACGAGAGGGCCGAACCAAGCCCTCGCCTATCTTCAGG
CGCGACGCGGAGCAGCTTCTCGACACAGCGACCCGCGGCGGCTGAGGACACGCGCCCGCG
GTCCTGTGCGCCCCCTCCGCCGCCGCCGCCACGGGTGCGCTTGGAGATGGTCTTGGTGGT
GCGCGCGCGCCGAAACTCCGGACCGAGCG
>Z27kG1_16227
CGTCCGCGTCGACAACGACGCCGCGGCCGTCTGAGATACCTTGGAGCAAGGATATCTGCA
ATTCGGTGCGGCTCATTGGGACTGTGGGCACCGATGTCGAGCTGCGGCAGCTGCCCAGTG
GCTCCGCTGTTGCGAGGGGTCGCCTCGCCGTATGGAAGTCGGCCACCGAGACTACATGGT
ATTACTGATTTGATTGGCGCTAGGCAATGTTAATTCTTCTACCATTTCTAGCGTCACCTA
TTTATGTCCATATTGTTGGGGGCCGGCAGTGGACAGTGGTTCGACTATCCGGGTCATTCG
CAGTAGGTGTTTGTAGCTTTGTGAGTGTGAGGGATGCGTGATTCTTGAAAGGTCGACGAA
GACATTCGGTAATATGTTGGCTAGAGCAGTTTGTGCAATTGATGTATTGTAGCAACAAGA
AAGATGATTGCCCAGACCATGGAATTGAGTTTTGTTT
>Z27kG1_10887
CGACCTCTGATTCCTTCGCATATCCCCAAAGCAAGCTCGAGTGAAGAAACTCACGAAATC
TGAAGCCAGCTGAGAGAGGCGGATGGGGCAGTGCCCGTGTTTCGGGTCCGCGAAGGCGGC
GGAGCAGGAGCGGCGGGCGGAGGCGGACCGGCGCGAGTCGCAGGATGCTCGCGCCAAGGC
CGCCGAGGCCGCGCAGAGGAGACAGCAGGACTATGAGAAATCGGCAGCTGGAAGGGCAGC
CAAAGCACAAATGAAAGCAATGAAGGAATCAAAGGCATCAAACCAAGGTGGAGAGCCGGT
TCTTAAGTGGCAGATGGGATCATGAGTTTCGTTTCTGTTGATTTGCATCCCTCCGCTTAC
TTTTGATGGCCGACAGAAAATTGATTGCGACTAATTTCTGATAGGATGCACTGTGATTGT
GTGATTATGCCAGTGAAGTGTACATCCGGTTTACCATCTGCTATGCTGTACATGCTATCC
CATAGACTGCCCAACTTCCCAGTTAAAAGTCACAAGTTTGTGTTTGTAAGTGAACAAAAT
ATATATTTTATGAACACATGTAGTCTCGTAGCATTTGCATGGAGGCTTTTACCCCACTTC
ATAGTATTTTTCAAAGCCATGTTTCATAGTGCGACTACAGTACTGAATTCTGCTGCAGCC
TTCTTTTTTTCCCTTCACATCATCAAGCATCCCCATGGAGATTCTCATATGTACCATGTT
CTGTTAGCTGATAGCTTATCAAGCTTTGGTATATGAAATGCTGAACACTCGTTGCACTTT
ACATGGATTGTTTTAATTTGAGTGTTACTCCATAGTTCCTGAG
>Z27kG1_14195
GTGCACGGTTCTACCTCCCTCTCTGCTCCACGATCCTCCCCAAGCGCGTAGATCCTGTCT
CCTTCACACAACACCGCCCCTGACTCACCGTCATCAACGGAAATTAAGTAACCGAGGATC
TCCTCCCCCTCTGCTCCACGATCCCCGTCATCCGCCCTGCCATCAACGCCCCCATCGCAA
TCTACTTCTCCGTTCTACGACTTTCCAAGGCCAGATCCGATGACAGCGTCGCGAGCCGCC
CCTTCTCAAGATCGAACTGGAGCCACCCTGCTTCTCAAGAAGGCCAATACATGGACGGCT
GCGGCACCGTGTCACAGGGCGAGGGAGGCCGAACGCTCTGGTGAACGAGGTCCGGACACC
AAAGAAGCCAACAAAGGAGCCGACGTCGGCCGTGAAGCAATGCAAATCCCGGCGCCAGAG
GCGACGCTGAGAGTGCGCGCCCGCAACGTGGCATTCTCCATCATGGAGATCCGCCAGGCC
GTCCTCGGGCTGTGGCGGCGGCTGGCGGCGTAGGCTGAGGCGCCGGTGCCGCGGCGGGGT
ATGGCCTCCGGTCTGTCGAACACGAGCTCGACATTGGCGCCAAGGCTGGGCGGAGTCCTG
TCAAGCGCAAGGAGGAGGTCAAGCTGCATGATAGGTAAAGATCCTTGTCCTCCCATGTGA
TTTTGGATCCGGTTCACGGTTGGAATTCGATCTGCTTCCCGCCGCCCCCGGCCCCGGCCC
CCGCACGCCACTCGCGGCGTCATTCCTTGCCCCCTCCGCGCACAGGCAATTCCCCGAACT
TCTCCACGAGGTTGCTCAGCACCGCGTCCTCCTCTGGGGACCACGACCCCCTCACCCGCT
CTTCTATCGTCGCGTTAGCCGCCGCCGCAGCAGAAGCGGATGCCGCGACGTCCCCACCAA
CAGGAGCACCGGAGGCAGTGATCCCGTTGACAGGGAGGAGGCGACAGGTGGTTTGGTTGG
GGTTGGAGCATGACCTCGGTTAGGGTTTGCGTCTCGTCGACCACCCAGAGAGAATTGGGA
CTGGCCGCGTCGGCGGCGTCGTTCGGATCCCATTGCAGCTGCGGCTGCAGCGGCGTCGTC
GGAGAAACAGCAGTTTCGGCGGCCGACATGGTGCGATGGCCACTTTGGTCTCTGTCTCTA
AATGGTGGAGCGATGTTCTGGAGGAGTGCTGCTTCATTTCGGCGAGGGTGACATGTAGGT
TCCACTGGTCAATCATTTCTCTTTCCTGGACAATTTTTTTATCAGTGCTGTTTGAAGCCC
>Z27kG1_01487
CGGTAAGGTAACACACAACGCAAGGAGCTCAAGATCGAGCTGCGTTGCGAGGGCAGAGAA
AGAGATGGGCAGTGCAGTGATGATGAAGATAAGGACCTGCCTGCCCTTTGAAAACGCGCG
CACACACAAACCAACACTGACATCACCGGTGGGGGCTGGGGAGGAGAGGGAGAGCCTTCT
TTAAGATCAGTAGATCACCACACCCTCACCCCTCCTCATTGCCCCCCTCACACACACACA
CACTCACTCTCTCTCTCTCTCTCTCTCTCTCTCTCTCTCTCTCCATTGTGTCACTGTAAC
TAGCAATTGAGCTCTTAAAATTTTGGTTGAGGTGCAGTAGCAAGGCACACTACTACGATC
TACAAACAAGATGATCAGTTGATGCCCGGTGTCTTCAGGATCTTTTCAGGTTCGCGAGGT
CCCATTTTGCTTCTCCCCCCGGGCTTGCAGTTGCGTTTGAGTGCACCTCTGAGGCTTTGG
TTGGCTCTCGCGCTGCGTACTTAAGCTCTCCGCCCCGTCCACGGCGTTGCATCTCTCATG
GCACTCGGTGTCTCCTGATAGCTGCTGCTTCGATCTACTCCACCTAACCGAAAGAGCGTC
GTGTAGGGTCTTGGATTCTTGGTCCGGTGCTGTAGGCGTGTTCTTGAGATCGAAGATCCA
GGAGATGATCCTGCGGCGGAGATCGAGGTCGATGAACAGCAGCGCCGGCGCGCAGAGGAG
CCACGTCCCCGGTCAGTCCGCGAGATCGTCGACCAGTCCATGCGACGGTGACAGTGGCGG
GGCCGGGGACGGGGCCGCCGCCGCCAGCAGCAAGAGTGCGACCGCGCGTGCCCTGTTCGC
CTCCCCGAGGCTGCTGCACTCTTCTTCCCTGCCCGCCGGCACCGTCGCCTTCGCCAAGAG
CCCCGCGCCGGACGCCGAGCCCCAGACGGCCTTCTCCATGAGCCCAACCTCCGTGCTCGA
CGCGGCGGCGGCCTTCGTGCCGGGCACGGACGGCGCCGGCAAGCGCCGCCCGCCGTGGCG
GGCGCGGGACAACAACGGTCTCGCGGACGCGCTGGACTGCAGCGACCACCACCACCAGCA
GCAGCAGCAGGAGCGGATCGTCCTCGCGGCGACGCCGTCGTCGTGCTCGCTGGCCAGATC
GTGCTCCCTGGACCGCCGCGTCGAGTTCGGCGTCAAGAACAGGAGCTCGTGGCTGCCCCT
CC
>Z27kG1_06309
CGTCGATGGGCGAATTGTCCTGCCATGACAGCAGCATCTCCCACACCCACAACGTCTGTC
GCATCTGCGGTGTCGGTCAGGTGTCCTGAAGGGGCATCGTCGGAGCCTTCACCGGCGGTG
GACCCTTTTGCATAGAGGATGCCCTTTGTCCGGGCGCGCTCTTCCTGTTTGTATGTATCA
CACAAAACGATGAAGGACGCGGCTCGTGCTGCGAGGGAAGGCACTTTTCCTTCATCGGCG
CCCGCGCCGTTGGTGCCGATGGCATATCCGAGTGGCACGGTCGCGCTGAGCCACTCGGGG
GAAGTTGTGTCAACGGTCGTGCCACCATCATGATCGGAGGGCCTACAGGCCAGGCGATGC
TTCTGTGGTGGGCGCGCTCGGTGCCTTGCTGCCTCCACCTCCCTTAGGTTCCTTGTCCCT
GAGTGCGGTGAAGGCGAGCCACTTGGGAGAGGTCGAGGTGGCGAGAGTGTCATTGTGCCT
TGATGTCCCTTCAAGCGAGCCCGGTGGCGCCCTTGCGTCGGCGGTTTTGCCACCTCTGCC
ACCCCGACTCCTCCACCTCCGAGTGCGAAGAGGGTGGCTCTCGCGATGCTACTGGCCCCT
ACAGTTGGGACCACTTTGGAGTAGTGCTCCGACGATCTCTGTCCTCCTCTCGAGGTGACC
AGAGCAAGAGAGGTCGAAGTAGAGGAGTGGGGGATCGTCAAGAAGGCTTACACATTGGCT
TCCTAGATCTCATGGGTTATCGATGTGCCCATGCCGCCATTGAGGAGGTGGCATCGATTG
CTTGCTCGACGATCACAAGTCAGATGCTTCCTGTTGGGAGCCTAGCTTACTGAAGATCCT
CAAAATGCCTTTACCTTGCTATATGCAAATGTGTTTCGGGTATGCGGTAAAGAGCGGACA
AAGTTGGGCTTTGACCGAAGCAATGAATAGAAGAGATTTGTCTGTATATATGCGCGGCAA
GGACGTCGGTCGAAGGTTGCTGGCTTCGACGTAAAGAAAGGATCAAGCGTGAGGTAGCAA
AGGGGGAGAAGCAAAAGTCTTATGAGACAAGAAAGAAAGGGAAAAGGCAATATTACCCCT
GTACTATTTGTTAATCATATTTGTAAGCTTCGTGGGCATGCATGTAATTTCATGAGTGAT
TGTTCGTCTTCCCTATAAATAGATGAACAATTCCGTGTAAAAATTCACCTTTTTGAAGGT
CCTTAGCTTCGTTCCACTTAGCCTTCGAAGTATCTTCAAGCTATCTTGCACAAAGAAGCC
GAAGGTATGTTTGTAAACTTATTTAATATGAAGGG
>Z27kG1_16575
CTGAGGATATTTTCTGGAAACGAACATCCATTCCATGACCGCCCTCTGGAACCTTTTGTG
ATGCCGCCACGGCAAGTACGCGAGATGCGCCCCCGTGCAAGGCGTGCAATGATAAGGGCT
CAGAAAAAACAGCAGGCAAACAGAGCCAAAGAGGAGGAAGATGCTAAGAATGCCGCAGCG
GAGGTCACTGCATAGGCTCCTGATGTGGATTTGCATGCTGCCAATTTTTTTGCTTGGTAG
CATTTCGAGTGGAATAGGCACTAAAAGCTGGGAATGTGCCAACTTCGTTCTGAATTTATT
TTGTATTCTATTACAATTTGTAACTGGAACCCTGCCTGTCACAGCTGCTTGAAGGTTAGA
AAGTTG
>Z27kG1_09130
CTGACCAGCACGGGCTAGATTCTTCATCTGTGCGTTATAGTTTATAGTTAGTTTCATTTT
TCTTTTGTTAGGGGAGTTTGACCAAATCATTATGGAGCTATTGGATAGTGCACTTAGTTT
TGGTTGTATAATAATGTTGGGAACTAGGTTCTGCATGGGCGTCGTAACTGTCGCAAGCCC
TATGTGGTCAAGCGCCTATACCATGGGCATTTGTTGTACATCCCACCTCCAAAAGATTGC
AAGTGGTGATGTAACATTTTGTATTAGCAATAAAGGACACAAGAATGCATTCATTTG
>Z27kG1_09746
TACATGTGAACTGCAGTAATTCCAGCAAACGAAATAAGAGCTAATGGTACAGATGAGCCA
ATGTGATTAGCCAATGCAATGCCAAGCCCTATGCCAACAAATTTGCTAACCATTCCTTGC
GCTTCACCCTTTGCAATAACCTCAGCAAAGTTTCTTTGTACTGCAAATCCAGCGTAAAAG
CAACTTCTGGTGGCAGACTGTATCAAAGAAGCTGCTGAGCGGCCAGCACCAGCAGCCGCC
CCAATTGGAACAAACAGGTGAGGGAACACTGGAGTCAGAATCTCCAGCCCATAAGCCATA
TTCTCCAGAAAATCAGCAAATAGTCGCCACCCTTTGGGGTTAACATCAAAATGGCGTCCG
AATTTGGACAACATGATCTTGCTAAGGTACCCGAGGCCATCTTTCAGCACCCAATTCACC
GCAGCAGCAGTGGGTATCGCTCCTTTCCCTAACCCAACCGCATAGAGCAGAGCCTGTGTG
GAAAGCACCCCGCTGATCTGGCTCGCCACACCCTGTACGCCGCGCCAGAGCGAGTAGTTA
AGGTAGTCGCTGCTGACACTATGAGGGTATCCGTCAGGGAGTAACAGATGAACAGCAACT
TCGGCGTACCGCCGCCACGACCGCCCCAGCTGCCTCCGTAGGGCGGCCAGGTCCTTAGAG
ATGCTTCCAACCTTTTCATCCCCGTCCTCCCGCTTTGTTCCGTCGTCCCCAGCAATGAGA
TAGGAGGTCCAGGTTGGGTCCGGCATGAGGCGAGTGCGCTTGCCGCCCCTCACCTCCCAT
ACGTCCCCCGCGTCATCACCGGAAGTGCTGAGGGCCTCAGCGAGCGCGGATGCGGCGCCG
GACTGGAGGAGCAGGAACAGGAGGAAGAACTCCGGGTGGAGGGCCTGGAGCCACCGCTCC
CACCACCACCCGTCCCCAGGGCCAGGAGAATCCATTCCTCGCCCGCCATCACCTCCGCTT
CCTCCATCGCTGCCGCCAGAATCACAGTATCCGCGGAAGCCGCCAGGAGGACTGTGGGAT
GCCGCGAGGAGTGGCGGGGAAAGCTTGGCGTCGACGCGGTGGAATCTGAGGGCGGTCAGG
GATGGCGACGATG
>Z27kG1_12550
CTGAAGCTTGTTCTTAAGTGTGCCATAGTGGTCTTCGAAACTTGTTGAGGCTAGCTAGCG
CCGTTTGGCCATATTGACATCTATCCGTGAGGGCCTGATTCCTCGGCAGCCTGTATGTAC
ATCTAGATTTGCACCAAGCGCGCAATCCTCAATCCTGACTACGGCATCACGCCTGTAAGC
ATATACTCCGTATGTAATACATTGTGTTTAGTTCGT
>Z27kG1_05212
TCTACGGGTAGTGCCGATGCTGGCATACATGATGGTATGAAGCGGCGCCACCAGTGGGGC
CGGTTATCCAAGTGAACAACAAATTCAATGCAATCCTCTACATCGTAGGCTAGGTCACGG
ACCTGCCTCACCCATGTCCTAACCACGTTGTTCTTGGCACGCTCTTCATTGGCGACATTG
AGAAAGGAGTGCATCATCTCAAATTCACCTGTGATGAACACAAGGTCCCTCTGTGCACTC
TGACGCAGCTTTGACTCTTCCTCAATAGCTGACTGGGCCTTTGTTAGAACCCCCTCCACC
ACCGACTTTGCCAATCCGACGACAAGATCCCCCATCGCTCTTACTCTCCCCTCCCTCTCT
CCTTGTGCTTCTATGCCGATGCCGTAGCAGCTACCAAGTGATGCTACTAATGCAGTAGAA
TTGCATATTTTGAGTACCCAGAGATGTGACTAATGAAGATAAGGACAGCTCCAGCTTGCG
CAGGAAGGATGCAAACAAGGAGCGGCAGTGGCAGCGCCCGGGAAGGACAAGAACAAGAAG
CCGTTCGGATCATGCCGCCACATCATTCATCACACTGGCTGCTACCACAGCTTTCTTCTC
CTCCACGGGTCTCGGGGCCAGTCGGCTCGAGCAGCAGTGCCTAGGCTGGCTTGTTGGATC
CGGTGCTGGGGCGGAGCACCTTGTGGAGTGGAGCGGCGGCGAGGGCGGTCGGGTGGGGTC
GAGTGATGGGTGTCAAGGGCGGGCAACCGGGGGT
>Z27kG1_11766
AATGGACAAGCCATTCCTCCAGCATCAAGCCCAATGGAAGTTGACAACTCTACTGCTGAA
GACCCAGAAGAAGGGCCAAACTCAAAGCGGAAGCGGCGGCTGTCAGTGAAGGGGCTTGAG
TTGCAGCAGTCCGAGAAAGGCAAAAAGGGATCAACAAAGAACAAGTCCCTCGGGAAGTCC
ACAAAATCCAGCGCCAAGAAGATGGAATCTGCCAATGGTAACAGCTCTGCCTTCGATGAT
GAAGCCACTGAGGATGATGAGATTAACATTGATAGCTAGTGTGTTTCTGACTGAGGGCAA
TAGGCGTGGGGGATAGAAAATGCCTTCCCCACCACCCATCCACCACCTAATTAAAATTAA
CTGTTGTATGCTGTGACAATATAAACGCATGTATCAGTGTTCTTGACTGTAAATTGATAT
GTGCTGTTTCTCGT
>Z27kG1_09763
GGTCACCAAACTAAGAAAGAGGGAGAGCCGTGCCGGAGCGAGAGAAGAGGCTGTCGTCGT
CGCCCCGTGCATGCGATGTCGCTCGGACTCCAAGATGAAGTCGGGGGAAATCGCCAGCAT
GAGTCGAAGCTCGTTGTGGTGTCTTCACTCTTCAGGCAGGGAGGATCCTCGGTGCTCGGC
GAATTGCTCGCCGAAGCCATCTCTCCGTCGTAGGTCCGCTATGGTGTGTGGACAGCTTCA
TCGGCGCCTTTAATCGCTGGTGAGTTTCCCCTAAACATATTCGCTATGATCTCTGCCTTG
TGTAGCAGCTATAGAGAGGAGTTGGGAGCACCGGAATGCTGGGTTCAATGCACTCCGACA
AGGCGCCACTGCGGAGGGCGCATGAGCTCTACTCCCCTCGCCGTCGACAACAGCGGGGAG
CCCTAGCCATTGGTTCTCAGATGGAGGGATAGGATTAGAAGCTAGGAATACCCCTTCGCT
TCATTAAGTGCTGACCGTTGACCTTGATATGTGCGGTTCTGGTGCACGCACCTCAAAAGC
CGCAAGATCGATCTAATCTGGACCTCCAGATGGGGATCGTACGTCTTAGCTTCGATGATA
CCCCTTCGGCTGAGCCAGATTTGCTAAAGAGTGTCTGTCATGTTTATAAATAACCTACAG
TCCGCAGCTATAGAAAGAACTTTATAATTTATAAAAACAACCCTACAATCTTTGGTTTTA
GTACCCGCACTCTAGAGTTTTTTGATAATTATAAAATTAATTTCGAAATCGATTTTAATT
ATAAAAATAGTTCTAGGAACTTAGTTAATTCATAACTCTCTTGTTTTAACTCCGATTTCA
GTGGTTTTTGAATATATGGATTCATCTTGACACATAGAATAATATTATGTAATTTGTTTC
CATGTTTGGTGTAAAGTTATTTTTATTTATTATTTGCCTATTTGTATGCTTTGTTGCGAA
TAGAAAAGTGAGGTTACGAGGAACCTAAACCCTAAGTGGATAAGTATCTGGAGTTGTACC
AAAAAAGACAAGTGTGTCCTTGATCACATTCTTGACCTAACAATATTAATGTTCTCTCCA
TGCACTCAATGTTAGGTTAAATTGATGGGACCTAATAGATTATGTAGTCTTGTTTACCGT
ATGTCTTGCTTATAAATGAATTATTGGGTAGAATTGTTATTGCTCT
>Z27kG1_12293
AAGGAAAGCTGAAGCAGCTGAGAAGCGAGCTGATGATATCGCTTCGGGAGCGGCGCAGAT
GAACGGCCGCGAGCTGTTCCAACATGAGCCCTGGGTGTTCGACAACAACATTTACTGAGA
TCGTGTCGGGCTACTGTTCCTGCATTAGTCCAAGCTCCAGCGGTGGTTTCATTTTGTACT
GCTATATCAGCTTTGCGAAACTGTGGATTTTATTTCACCGTTTCTAAGATTATTCTCTCA
ATAGGTAATTGAACTTGTTTCAAATACGTTTTGCCAAATCTTTGTGCAGTCACCGAATGG
TATCTAGTGTCGCTATTCTTTTTCTAAAACTCTTACAAACAAAGAGTTTGG
>Z27kG1_11759
TATATATCTTCAAGGCAACATAATTCTTCAGTTCACTTGAATAATATGGCAATGTAATTC
ATTGAGTTTGCATTGTTAGGTGAATAAACGTTTTGCTCAATCTACTCCATGTCCCAGGCT
GTTGCAAGAGCAGCATCAGTTAATTGATCAGAATGACAGTGACCCAATTTCCATGTGTGC
TCTGCCTACGGCGCCCTCAGCAAAACCAAAACCTGATGTTGTGCTGTTCTCTTCAATTAT
TTTGTTAAATTTTTACGTTGACATGCCAGTTATATATAAAGACAGAAGATGTATACCAGT
CTTGGTATGGCAACGTTCCTTCTTTTAAAAAATCCTTGCATTCTTATTTAGTAGTATGTA
TTGTTTTGAAGGTTGTAAATTATAGTGGATGAATTCATTGTGCATGCATTGAGCAGAAGC
CATCACCATACTAAATGCAGATTGTTCTCTCAAAAC
>Z27kG1_01522
GCCTTGTTGCCTTGCTGGCTGCTACAGTGGGTTTCCTCTGCTCGTCTCGATCGGTCGGAT
CGAAGGTCGTTGGCTCGTGAAAAGGGCTTTCTTCCCCACCGGTCACCAGCCTTTTCCCCC
CTTCCCTACCACTACTACTAGTACTACTATTCCGTTCCTCTCACGGCGTCTCCTGCTGCC
CTGAGCACTGCCCCTCTCTGTGGTTCCCTGCTGCCACTACTACCCACTCCTCCTCCTCCT
CTCCCTTGGCGCTACGCTTCTACTTTAAACTCTGCCTGCCTCTGCGCCGAGACCTTTCCT
GCCCTTTTGGCCTCTCTCTGTTCTGTTCACTCCCCATGCTTCTTGGCCCGCAGGCCTCTG
GAAAAAGCTTCTGCCCTTTTTTCCTTCCGGTGAACTAGTTAGTGAAGCTTCTTTTCTCGC
TCTGTTCCTAAAGTTCCAAGTTCCTCGTCGGCCTGTGTGTTCCTGCCCTTGTATTGTATC
TCAGATTGCAAGCCAGACCCTTTCGTTTCAAAAATCCTGTTTCCATAAAGCTGCAGCCCT
TTTTGCTTCGACCAAGGGGCTTCCGGTCCTCTGCATCCGCACGGCACCGGCACCGGCACC
GTGTGTTAGCTTTCAGGAAATCCCGAGCTGATCTCCGCGAGTTCCCATTCCCACGCTGTA
GCTGTAGCTTGTAGTAGGGCTCTGTAGCCCTGCCCTGCCCAACCCAACGCTTGCATCGCA
GCCGTTCCTGAAGCAGTGCAGCTCTACGAAAACCACGCCATGGGCCGCGCGATGAGGTGG
CTCAAGAAGGTGCTCGCCGGCAGCAAGCACCAAGGGGACAGGGATCGCAAGGCGCAAAAC
GCCGCGTGCGCCGCCTTGCCGCCCGCGGAGAAGAGGCGGTGGAGCTTCGCCAAGCCGAGG
AACAGCGTGGCTGACGGCGGCGCCCGGCGGCCCTCCGTCGCCGCCGGGGAGCTGTCGCAG
GTGCGCCCGTGCAGCTGCGGCCAGGAGCGCGTGGCCGCCGCCGCCGTCGTCATCCAGAAG
GCCTTCAGAGGATACTTGGCTCGGAAGGCGCTCCGCGCTCTCAGGTCGCTGGTGAAGCTG
CAGGCTCTGGTGCGTGGGTACCTGGCGAGGAAGCGGACCGCCATGACGCTGCGCAGGCTG
CAGGCGCTCATGAGGCTCCAGGCGTCATCCCGGAGATCCGTCGAACAAGAGCGGATCGCC
GCGCGGGTGAAGCCACTGGCCCTGCCCGCGGCGCACCGGCGGCGGCTGTCCGACGGCGGG
GACGACCGCAGCCCGAGGATCGTGGAGATGGACACGTGCCAGCTCCGCTGCCGGTCGTCC
CGGATCACGACGAGCCGCTACTTCCACGAGCCGGCGTGGTGCCTCCTGCAGGGGCCAGAG
CAGGTCGAGCCTGCGCACCCGAAGACGACGCACAACACGCCCCGCCTCGGCGCGTTCCCG
GGGTACCTCGGCTCCCCGGCGAAGCCGCGC
>Z27kG1_22188
GCATAGATGTGTTTACACTTCGCAGTGGGAGGCAATGCAACTCAATAGGTAACATAATTG
CATTTAAAGTTCTGTTCTACCAGTTCTGTGATGGTATGGATGATTCTATTTAAGCCTCAA
TGTCTCAGCATTAGTTATATTGGTGGATTCCTCAAAGTATGATTGTTCACATTTATTCAT
TACCATGGCAGCACCGCTTACAGACATTTTAATGATTGGTGCAGCTGATTTTGATCTTAC
TGGACATTTAGTGTGGCCAAGGGCAGTCCTGATGAACAACTAACTATCTCAACACCCTGA
AACTCTTAAGGGATGTTCAGTAATCGAGCTACGATCTGGGATTGGTGAGAAAATTCACTG
CCAGACTCCCTGCTGCCTTTGGTTGTATGAAAGCTAAATATATTATGACCTGTTGTATGC
ATTTCTGGCGTATTGTGTAGCCGTTTCTGCAAGGGTGGTAGAGCATAAATGATGCAGTTA
CCTTCTATACTTGCATCATTCCTTATTATTCAGTTGAAGTGCCACACATATTGTTAGATA
AATGCTGCACTTCAGATATCCATTGTGTATCGTGTTACCTGTTTAATTGCAACACATTTG
AATGTCTTTACTTACCTGGTATTTTTTGTGT
>Z27kG1_14045
ACTCCTCTGCTCCTTATCCTTTCACGCCAATTTCTCCGTACAGATTTTTCCAGCCGCTTG
CGTTATCTTCTACGCGCGGCCGTCCCAGCTCCTCGTCCTGGCCACGGTACTCCTCTCCCT
CGACGTGGAGCTCTCACGGCGCTCCATTTTCCCAGCGCGCGCTCTTCTCCCTCTCCCTGG
TTCCACGCGGGCGCGCGCCCTGCTCCCTAACGAGGCCCCATGGCGCGGTCGCCTCTCCCT
GGTGCCTCGCCCAGCCTCTGCTCCTCTTCTCCCCGGCGCCTGGTCGGATGTGGATCCTCT
GCTCGAAGCTCCCAGCGCCGGATTCCCTGCAAGCTTCAGCTTCCCTGCGCGCCGACTTCA
CTGCTCGCGCCGTCGCCCAGCCTGTTGGCGCGCGCATGCTCCCTGCCGCGTTCCTGCTCG
GCGCCCGGATCCCCTGCTTCTCTCCCTGCAGGCGCGCTCAATTTCCAGTGCTCGCTGGAC
GCTCCAGCCATGGAGTCCCTACGCGCCCTCCCCTCTGTTCGCTTGTCGCCATGACTCGCC
GCGGTGCCCGTCCCTCTGCGCGCAGCCGCGTGCTCCCTGCTCGCCACTACCCTGCTGTAC
GCCATTGTCTACAGTGGAGAAGCTAAGCCCCTCCGCCAACGCCCTTGCCTGCCACTCCGT
GGCCTCGCCTGATACACAGTGGTCGCCTTCCCTTGACAGCGGCGTTGCTGGCCACCGTGT
TGCTCATCTCGGCCATGTTCCTCTTCGTGCTCAGCACCTAGGCGTCGCGTCCGACCCCGG
TACCCTAAATCCTCAGCAGTCGCCTTGGCTCCTGCAGCCGCGTCCATGACGTGCTCGCCA
TCCTAGCGACTCGTTTCCCTGCTGCGCGCTACCTATGCTGAGTCCAGTAGTTGTATTTCA
TCGACGGAGGAGAGAAATCACCAGAATGTGTGGAGAAGCGTAGTCCCATACGACATCCGC
TAGGTGCTCGATAAAATATCAGAACATGGGATTATCGTCGTTTCCGCATACTCCGAGTCG
ATTTGGTTATGGTGAGCTGACCTGTTGTCCCTTCTTATTGGTTTATTGGTTGAGCTGATT
GAATTATTAATGCGAGAAGGATAGATTTAGTGTCTCTAACATTTAGCTGATATGTGTGTG
TTGTCAGTGTTGTTATGGTGAGATTAGTTTGTATAGTGAAGTCGGTGCTCTATTTTAGTA
GTTAGGATACTCTACGTTTATTGATCGAGTTCTTGTTTTAGGTGAATGTTAATGGTTACT
CTAAGTATTTGGAGTAGCGTCAACAAGCTAATTTTAATTAAATTCC
>Z27kG1_05855
GGAAGAGCATGCTTCTGCTTTGAGAAAGGAAATTGAAAGCAAAAACAAGCAAGTAAAACT
CCTCATTGATCAGCTCCGTGACCTAATAGCTGACATAGCAATGTGGCAGAGCCCTTGCTC
AGTGTGAAGTGTCGAAGTTAGAGACCGTAGCCTGGACGTCTGGTATAGGCATACTGTGCA
TGTTGGTTAACTGACCACTTGGAAGGGAGCAATAGATGGAATATGACTGGGCTGCACGGG
AAAAGAAAATGAAGCTGTCCAATGCAGATAGGGATGTAATATGTTGGACATGAATGTTAT
TTTGGACACGACTGTAGATACACGTATCTTTTTGAAACGTGTGGATTTTCGCTGTGACGA
AAGTCCTGTAATGTTTTCTTGTGTTTCCTTGAGAAAAACAATCTAGAATGATATTTGGAT
TCTCACATGCAATGCACATTATTTCTGTTAACTG
>Z27kG1_14209
TGGGGATGTAAAGTTCACCATTGTAGGCGAGTTATACCCCCCAACCTAATCATAGAATAC
TAGAAGCCAAGAAAAGCGATGGTGGAATATATAGGGAAAAAAAAAGGAGTCGAGTGTCAG
CATAGTGTTAGCTCCCTTATGTTCTAGTACCTTTTTTAGAGGATAGTTCTACTAAACCAC
AAGAGAAGAAGATGCCATTAGCCTTGATTAAGAAAACGGCAGCATATGCAGTATTGCCAG
ATATAAGTATATATATATTATATATACAAATAATCCAGTGTCACCCTAGTCTTTAGAGAG
AGATATATAAATAGTATCTGTACTTAATGTTTACCAGTAGCAGGCAGGTAACATGAGCAC
AAAGATGTTACTGTGACACTGTCCTTGATGTACTCTACAATGACAGGCCCCCCAACCCAC
CCCACCCCCACTAGGTTTATTATACTAAATGCGAGGTTAATCCACGATTCTGGTACCAGC
CACATGTCACATGTAAAGAGCAGTACAGCTACAGCCTGCTGCGAGATTCATCAGATATTG
TATACTACTAGGCCACTAGGGAGGCCCAGTGACTGTAGAAGTGCACATGACCATGGCAGT
TGTCTGTAAGCTATTTTAACTGCTACTAGTGCAAGATCCCAAGCCAGGATAGAGAGTCAT
AGAGGTGTGTGTGTATGCGTGGGTGTCTCGGTATGGGTCTCCTAGTATGTCCGCAGTCTG
CAGAGACAGGTCGCTGCAGAATACTACTACAATACTACTAGTACATGATTGTATTGACCT
AGTTGCGTGGATGTAGTTGACAGTTTGACACCTCTATCTACAGACAGAATGGAAGTAAAA
GTGAGAAAGAAAGTTTGTGCG
>Z27kG1_20061
GTAGCATCATTCAACTCCGTGATGAATAAAAAGAAGGGAAATACAAGAACAAAGCCGCTC
CCTCCTTCTAAAAGACTTCGCCAAGAAGCACAGAGGGTCCTGAAGGAGCGTGTTCAGGAC
ATTGCAGATAAGAAAGGCGTCAAGCTGAGATTTTGCAATCTCAAGGAATGTGAAAGCCAC
ATCCTGTCATTGGATAGTCCATGTGAGAACACGAGAACTGAAATTGGATGGCCACAAGGG
GTTCCGTTTGTCCATCCACATGACCTCCCAAACAAGGCAAAGCTTGGGTTTTTGGAAGCT
TACGAACCTGGATGGACGGCCTCCCAACAAGAAATGGAGTTAAGTTCTATTGAAACATGA
TGAGTGCATTCTCATTTTATCTTTCTAATTGGCAAAGGTATAATAGTGCTCCTTAGGTTT
CAGAATTGTTTTTTATGGTACAACAAACAACATACAATCAAGAGATTTATTTTTCAAGTT
CCATCTCTAACCTACCCAATCTTTCTTGGGTTTTCCCTAAAAAATGATTTATTATTTGCT
GTTTAACATACAGGTTGGACAACTGCTTGCGACATTGTGAACCTCATCCTGATCATTCCA
GCCTGTTCTCAAACCAAATTGTTCTACCAGTCCATTGCACCCTAGCAAAGTCTGAAATTT
GTGTTGATTCAGCCTTGTGCTCTGCCCTGGAGTATCAGTCACTCCAAAAAAAAACTGACT
TGGATGGCACCTAGCCTTCTAAATGACATTCGTAAAAGTGTGCTGACCCAAGATTGTCTA
ATTCAAGGTTAGTTTTGGAACCCCATTTTCCCAAGGGATTTCTATTTTCCCAAGAAAATT
TAGTTCAAAATGAAAATCCATTAAGAAAATAGAGTTCCCAAACTAGTCCTCAGAGTGATT
TTGTTCTGCGCTAATATATCGCAGTGCGCAGTGGCCCTGAGCTTTCCCTTGAGTTCAATA
TTGTAGCAGCAGCTGTTTTAAAGTCACTCTCGTGGTTGTGTTTCATGTGGAGTCGCAGTT
TGCCACGATTTCTTAAACAATCAAGCCATCGAGACTCTAGAGGAGCCAGCCTCAGTAAAT
TTTGATGTATTACCAACCTTGGATATGTTTTGAATTTCGGGGCTGGTCATCAATTCATTC
CTTCAACATGTTGCAGAAGCAGTAATGTATACTGACGCCAAATAATTTGTATACATAGAT
GTAGTATTTGAGAACGTGTAAATGCGACTACCCGCTGCTTAGATTGAAAGTTAGATTATA
TAATCTGGGTAGATTATAATCCTAAACAAACAGGCCTTTAATCCATAATGCATTATACGG
AAATGTTTGTAATATACTTCGCAAGTTCGCATC
>Z27kG1_17783
AGGGTGCAAAGCAATTGCAACTTACATCCGAGAGGTGCTATTGGAGAATACAAAGAAGCT
TGAGTGTCAGCGTGGTTAACCTTAGGAGGCAGTGCAGGCAGGTTGATGACCTGAACCTAC
CCAACAACGGACATCACACAGCCCATTAAAAGGCTTACTGGTTGTGGTTGTGGGTGGCTG
GCTCTAGTGCAGTGCACAGGAACTTCCAACGGAGTATGTGCAAGTCGTCAGAAGTTGTTC
AAGGCAGCTTGTTTGTCATCATCACCAGGGATACAAGACATGCTTCCTCAGTAAGGTGTT
ATCGGAATTTTTCGGTTCCTGTAAACTGATATAAATCGATGGTGGAACTGTACTGATAAT
CTTCCGTATGGTGTTATTGGAATTTGTGTGACAGTTCCTGTAAACTAATGCAGAGAGAGA
GATCCAGCGGGGCTCCTGCCTCCT
>Z27kG1_19438
CTGACCTCACCGGAGTCGGAGAAGTAAGCCTATGAGTGACAAAATCTTCCAGGCAAAACG
TGGACCAACTTAAATCAGCAGCAGCGTCAGGTGGTTAGGCGCTAGCGAATTAAATTAAGG
CCGGCCGAACCTCACTGTCTTGAAAGATTCAGATGTTCTAATGTTTAATGCTTTACCACC
AGTGGTTAGTGGTTGCTGGTTCATGCTTCCCAGGTTAGAGTCACGATTTTTTTTTTTGAG
GCTGTAGAAAGATCTGACGATACTTCATGTGTGCTTTCTCTCTGACGATGGTTCCATACA
GGGGCTTACCAAAGACGTAGAATCTATCGTTGCAGCTCCATTGCTCTGAGCATTTCTATA
GCTTG
>Z27kG1_05700
AGAGAGGGTGCAGCATTGGTAAGCCTGCACTTGAAGAGTATGAAGCTTCATCTACCAGGA
TGTTAGGGATGATAGCCTGGCCATACACGGTGGAGAGCGCGATCGAGGTGGCTGAGCCCT
AGCAGCTGTCCCACATCGCTGCGGGAAATCGACCTGCGAGCGAGGCGGGGACGGCGGGCA
GCGGTAAGGCGGGACAAGGCAAGCCCTAGAAGGGTCTTAACCTTGCTGATCTGCTTGGAG
GTCCCCCTGTGGATGAAGCCCATTGTTGGTCGACTGTTGCCGGAGTTTGGAGGTCTTCCT
GGTGCTGCCTTCGTTACCCTGTTATGTACTAAATGCCAAGCCTAGTTGTCCCGTTGGTCC
TTTGCTTGGTTGAGAGGCCGGGGAAGAAGAAGATGGCTTGCTTGCGGACTGGTGAGGAAG
TTTGTCGGAGGGGCAAAGGTTTTCTAGTGCCGTTCTTCCTGTCTGGGGACTCCAATTTTG
GTGTATCTGCTGTCAGTTCGGTTTGAACGTACTCCTTTTGTATTTGC
>Z27kG1_05225
CGGCCGGTTACTGAGCAGGATCGGAATTCCAAGCACGGTTCATTAGTCCCCTGCTGATCC
GTGTGTGATGTGCGGCGAAGCCAGGAATTATATGGAATGGAATATACAAGAGACAATTCA
TTATTTGACACTGGTAAAGTTTTTGGTTTATTTTCTTGAGCCTCAAAATATAATTCTTCC
CTAAGACTAAGGCTAAGGGCATGTTTGTTTATCTCCTAAATTATATAAATTGGATTACGG
TGGAAGAGTAGAACTAG
>Z27kG1_11790
CTCCTCACTCGCGTCGCGCCTCCGCTTCCATGTCATTTGACAGCGCAACACGGCGCTGCA
GGGTAAAGCTCTCCCCCGCTCGCCGGTCTCTGTGCCCAGGCCAGCAGGACGAAGAAGAAG
CCGGCTGGGAAGACCCAGGCCTGACCGCCTGAGCTAGGGGAGAGGAGGACGACGACGACG
ACGATGGGGCTGCTGTCTCAGCGGGTGGAGCGGTCGGAGATGGAGCCCGGCGACCACATC
TACACCTGGCGCGCCGGCTACACCTATTCCCACCACGGTACGGCGCACTAGCCGCTCTGG
TCTTCAGTATCCCTCCCGCCCCGATCTCCTCCTCCTCGGCTTCCCAATCCGGCCCTGGAG
TTGTCCATTCTCTTGCTTTTAACCTGTGCAGTGGCCATTGCACCTGTGAATCCAAGAGCA
TTGCAAATGCTCTTGACGCCGGAGTAATAATGCTGTGCCCATCCAGCCGGCGTCCGGACA
GAAACCACGCTGCCCGTGGTCACCTCTCTCGCCAGCTCATAGTCATAGCTCTGCCCTTTC
TTATTTCGTTTTCGTTGTATGAAATTGCTTGGACTTTGGACATTTCTGCAACCGCTGCTT
GTTCATCAGAGTAGAGTACTGACAATGAACTTCCTCACGGGATCAGATATCAATTAGAAA
CCCATTTTGTTTACCAAAGAATCCTTACCGCCGCCGTCTTTACTAACTTGGTCAGCTCGT
CGTCACTAGATCCGGTGACCAGCAAAGATATGCACATGCATGCATTCCTCACCTTTTGCT
TTGCATCTCCTTATCAGCTACAGCACTGGCCTAATGACAGCCAGCGGCTGCAGTTATAAA
AACAAAATTACTGTAGAAGTCGTAGCAGTAGCCGAATTAAAACCGCAGTGCATCCCAAAG
CGCGTAAAAGATGCATCTCTTCCACATCATGTCACTCTACGCGCGCTGCTACAGGCACCG
ACATTTTGTGCCCGCACGTTATGGACGTCCTTCCTCCCTACACACCCAGATCACCACTGC
ATGACATATGTGTGGGGAATGGCATGCCGGCTAGCACGCATGTGGGAGTGGTAGCATGGA
TAGCACTTCTCCGCATGGATGGACAGTGTTTTCTCTTACACCTTTTGTCACGATCTTGCC
AGTAAATCTTCTGATTTGGCAATAATAATGTCGATCTGTAATCGTTTCATTCGTCGTTTG
AGATCCAATCCAACTTTGTATCTCAACATGCATGGTCATTACAGCTTGAGTAATTAAGCC
ATGACGAATGTATTCATTAGGGCCTATTTGGAAGGTGATAGGATAAGGTAGCGTGCCATG
TTCTTATCTGACGCGCCAGGTGTTGCATTGCATGGATGATATGGATCCATCCATGACCCA
GGGATTTACGTCGGCGGCAGCAAGGTGGTGCACTTCACGCGGAAGAGGGAGGCGGGCGGC
GCGGGTCTGGACTCGGCCATCGCCGTGTCCAGCCTCCTCCTCTCGCGGGGCTCGGACGAG
TGCCCCACCTTCCCGGACTGCGGCTTCCAGCTCCCCGACAGCGGCGTGGTGCTGACCTGC
GTGGACTGCTTCCTCGGCGGCGGCGCGCTGCACCGGTTCGAGTACGGCGTGCCGGCCGCG
GCGTTCCTGGCCAAGGTCCGCGGGGGCACGTCCACCACGGCGCGCGCCGACCCGGGCGAC
GCCGCCGTGCGCCGCGCCATGCACCTCCTCCGGCACGGCTTCGGCGACTACGACGTGTTC
GAGAACAACTGCGAGGACTTCGCGCTCTACTGCAAGACGGGGCTCCTGCTCCTCCCCGCC
GCCGCGGCTGGCGGCGGGGTCGGGATCGGGAGGAGCGGGCAGGCC
>Z27kG1_22490
TTATGGACTAGCTTCGTTACGCAGCTTTTGGAAAGGCGTACTACTACTACCTGGCCTTGC
TCGGTCGTCGTCGGAGTTAGATGTCGCGTCGGCGGCGGCGGCGGCGGCGGCGCTGCTCTC
TGGCGCCGCCTCCTCCATCTCCGCTTGCCCCCCGGCCCCGACGACGTTGATGCTGATCTT
TCCTCTGATCCCTGATTCCTCCAGCTCCGCTTCCGTGACCGCCTTGTCGTCGTCGTCGTT
[truncated: 540,610 more chars]
