# Supplementary material for: Computational Identification and Functional Predictions of Long Noncoding RNA in Zea mays
Source: PLoS One. 2012 Aug 16;7(8):e43047. doi: 10.1371/journal.pone.0043047 (PMC3420876; doi:10.1371/journal.pone.0043047)
Supplement: Dataset S8 — The set of noncoding RNAs that contain a miRNA sequence and map to a gene locus. (FASTA) [file pone.0043047.s019.fasta]

>Z27kG1_18025
GTATATTAGTATAGGCCAGTTCCCTCACTCCCCAGATTCCCCTTTTCATAGCACCTCTAT
ACCTCTTCTTCTCGTCGTCACTCTATCCCGCATCTGCTGTTCTTTATTTCTATACATACA
TATATACTATCATCGGTTATTTGCTTCTCTATTCTGTCCGAGTACTTTACGGTGTTCCGC
ACATAGATCTCGTGGCCGGCTGTTTTGCGCTTTCGCTTGCGTTTCTTGGCCCTGCTGGTG
TTGACCGGTCCGAACGGGGGCAGATCGATGCTTTGGGTTTGAAGCGGAGCTCCTATCATT
CCAATGAAGGGTCGTTCCGAAGGGCTGGTTCCGCTGCTCGTTCATGGTTCCCACTATCCT
ATCTCATCATGTGTATATATGTAATCCATGGGGGAGGGTTTCTCTCGTCTTTGAGATAGG
CTTGTGGTTTGCATGACCGAGGAGCTGCACCGCCCCCTTGCTGGCCGCTCTTTGGATTGA
AGGGAGCTCTGCATCCTGATCCACCCCTCCATTTTTTTTTGCTTGTTGCGTCCTTCCTGG
GACCTGAGATCCGAGGCTCGTGGTGGCTCACTGTAGCCTCGCTACACTGTTTTCTTCTCC
TCTCCTGTGCTATTTGCTGTTTCTCCTAAGATTCTTTAGGCCGTGCTTATCCGTGCTGGA
GTTTAACGAAGCAGCACGTTGCTGCTGCTGGTGCTGCCCTCATGCCCTGGTGGTCGACTG
GTATCGGTACCCGTACTTGCGTCGCTTTATTATACCCTATCTTCGCCGGTGAGGTTTCCG
GCCGTTCGGTACAGGTAGTCTATGTCAAACACTCGTTTTATTTCTTGTCATACTATATTC
TTCTGCTTCCTGTTCGTACCGGCGGCGTGTGCCTTTGCGGTGGCGCTCCTGGATCTGGGT
GCAGCGAGCGCCCGTCAGCTTCTCCCTCCCCATGCCACCTCGTCAACGCCCCCCGGCACC
TGGCAGATTCGCCGTCATGCTGGCTCAGCGCTCGACCCCTCGCGCTCGGCGGCGTCGCCT
GCAGGCCAGGTCCGGTTTCATCGCATGTCGCCGCCCGCTGGTGCTTCCGTGTCATGGGAG
GGAGCTTCGTTTATCTTTCTGACCGACATGTAATGTGCAGTGCTAGGACTGCTGCTGCAA
CGCTTCGCGATGCAAGGACGTCGTTCCAGCAGGACGATTCTGTTTGGACTCCGGAACTGC
GGTTTGGAGTTCTGAAGGCGAATAGGCGATAATAATGCGGTGTAAATTGTGATGAAAGCT
GAGATTCTTTGTATGAAATACGGAATGTATCGCTTGGACACTGTATCGCGAATTGGTGGA
TGAGCATGTTGTATTCCGTTGCCCTTTTGGTTCGAAACAATGCCCACGT
>Z27kG1_23905
TGCCCTGCCCTGCCTGGAGATATGATGCATGCATCTCACTCACTCGAGGCATGGCATGGC
ATACATCTCTCTCTAGTCTATCCTCCTTCAGTGTCGCCAATAAATGCCCCCAACCTCCCG
TCCCGCGTCGTCGCCTACTCGCTGCTTCATTCATCCATCCATCCATTCATCCATTGATGC
GCTCATCGCCGTCCGGTCGCTGCCCTGCTGCTGCTGCTGCTTCTTCTTCTTCTTCTTCTT
CTTCTTCACGCCTCACTCTGTCGCTTCTTCCTCTGCAGCGTACGTGCTGGTGCTGCAAAA
GGAAAGGAGCCGCGGCTCCATCCATCCATCCATCCATCCATGCAAGTCGTCTTCCTGCCG
ACCGGCCTGCCTGCCTCTAGTACATTCGGGATCGATCGAGGTGGGTGGCTAACTAAAGCT
AATTAATGGCGATATCCTCGTGCGTGCATGCACGCAATGGCCGCGAGCTAGACGGGGTAT
TGACGCGGTTCAATTCGAGAGCTCGAGCCCTAGCAGAGGCCAGGGGGGGTGGGGCTCTGC
TCTCTGATTGAGCCGTGCCAATATCACGTCCCACTCGCCCTCGCGCGCGGACGTTGCCGC
CGCGGTGTCCGTCCGTATCACATCCGTTAGTTCTTTGCCTCGCTGAACTCTGCATTAATT
AATGTGCGTATATTATATCCTCAACAATTTCCCCTCTTTTTACTGATGACGTGTTCCAGT
CAATGTGAATGAATGGAAAATGGACGTGTTTACTGATGATCGATATGAGCTGACAAGTTA
TTCTGGGAACCTTTTATTAGTAGAAGCAAATCAATGGTCACACGCAACGCCATGTCTGGA
AACCAGCAAAGGAAAGCTAGCTGGTCATAAACCGTTCGTACGTGCGAGGGCAACTGATGG
CCACTGCAAAGCTTTGTGTGTGTGTGTGTGTAATTGGAGTTACCACAGAGAGAGCGTCCA
ACCAAAAGGACAATTGTGATAAGCTCTCACGCATGCCACCTACCCCCGCGTTTACATGAT
CTCCCATTTCAGTCTCATTCTAGTAATGGTTGATGCCAAGTCCTTATACATGAGCATGAG
CATGTTTGGATCGTAACATCCCATTTCAATCTCATTCTAATAAATGATCAATGCGGGGTG
CTTATACATGATCATGAGAGCATGTGTTGGATCCGCTGGACTAGTTGTAGCCCAACCAAA
GTGTAGGTGACTAAAACTTAAATAGTCCTATGTTGTTT
>Z27kG1_12681
CGCCAACACAAGAACACACACACCAAATTCCAAATCTCGGGCAGCTCATTTCGCTCAACC
ACTCCCCCACCGGCTGCCCCCTCGTCGCAGCTAAGGTTTCACCTCCCGCTCGTCCTCACA
TCCGTCATGATCGCGATGGACGGCTGCCATGCCATGCCTCCCCGCGTCTCCAGCACCAAC
CTCCCCGCGTCTCCAGCACCTAGTGGCCACGGCGGTAGGTCCGGCCGTCCGGCTCTCTCT
GCTGCCGTGTTCTTTGTCACGATTCATTCCTGCCTTTATGGTTGTTTAATGTCGTCTGTT
TTTTTGCCATGTGGTTCTGCCCTGTTGCCATTTGAATGCCTAGTTTTACGTGTCCAGTGT
ACTTGACATGCGGACTCCAGCCAAAATTGACCCCACATGTCAGTGACTGGATTTGATAAA
CGAACGCATCGATTGTGCCAGCATCTTTATTTTATTATTATATTATTTTGGTGACTTAAA
AATTCAGCAGCAGCAGTAATCATTTCACATATCATGACCTTGCTTGCCGCCTCCTAGACC
ACGGTACCTATGTGTGTGCGTGCGCGCGTGCGTCTACAAATACATACCCATGCATGCTCC
TCACACACCTTGCCAAGAAATAGAGATGAGAGGATGAGAGGGGCTCGATCGGGAGAAAGA
AGGGGGAAAGATATGAAGCTACTTGCTTCTGAGTGGAATGTTGTCTGGTTCAAGGTCTTG
CTTTCCGATTTGAGGATGATCCATGCTTGCATGTGTAGTTTTTTTTGTTCCTCAGATCTA
CAAGATCTCGGACCAGGCTTCATTCCCCTCAGGAATAGCTTCAAAATAATACCGCCGGAG
AGTTATTAGGAGGAGCTGCTAGTACTACATAAACTTGTGTTCTTGGTCTTTGATTCTGAA
ATATTTTCTTGGAGTTTTCGTGAGTTTCCTGGTTGTTCTTGTAGTACAGTGGGGAGTACT
ACTGTGTTTTCCACTCCTAGCTAGCTAGATCTTACTTTTCCACACAGTGCCTTTTTTTTT
GTTTGCTTGCTTGCTGCAGAGATCGAGGTCGAGGAGCAGCAAGATTGGTGTAATGATGGC
CTACTTCCTCTTCTCTTTCTTCTGTGTATCTGGCAGGTGATGAAAGTTTTCATCATTACA
TTTTGATTGGGAGAATCTTCGCTCTCTCTCTCTCTCTCTCTCTCTCTCTCCTCTCTATAT
AGCACGTTCTCTATCTCTTTTCTTCTTCGTATTCATTGTTCCTCCTCTCCATCTCTCTAC
TATGCCTGCACGGACTGTTGTTACGGTGCTCACATGGTTTTGTAGAGCATGGTATTTAAA
CAAGGCTGGTGTAAACTTTATATGGAGATTTGAATGGTTTGTACTAGTTTTTGGCCAACC
TCCAACATTTTTGAAGTGTTGAGAGC
