# Supplementary material for: Computational Identification and Functional Predictions of Long Noncoding RNA in Zea mays
Source: PLoS One. 2012 Aug 16;7(8):e43047. doi: 10.1371/journal.pone.0043047 (PMC3420876; doi:10.1371/journal.pone.0043047)
Supplement: Dataset S10 — The set of noncoding RNAs that contain an shRNA sequence and map to a gene locus. (FASTA) [file pone.0043047.s021.fasta]

>Z27kG1_15879
GCACCCTTTCATCAGCCTGCCTGTCCACTGTTGGCTTGGTGACTTCCTCCGCTCCGCTCC
GCTCCCCTCCGCTCCCGAACGGTCGATCTTTGCATGGCAGCAGCAGCAGCTTCGTCAGCC
GCGTCCTCGCCGGCAAGGCCGCCTCGCCGAGGAGGGCCGTGCACGCCTCGGCGTACGACA
AGAACCTGGAGGACCAGGTGCGCCCGGCGTTCGTGCCGGACGATGTGATCGGCAGCGCCG
GGAGCCCCGACAAGTACTGGAGCCCCCACCCCAAGACCGGCGTCTTCGGCCCGGCGGCGG
TGGACCCCAAGCTGGCCGCTGGTGGCGCGCCGGACGCCGGCGCGGATGCTGCAGGAGGCA
CGGTGCTGGACCAGAAGGTGTGGTTCCGCCCGCTCGAGGACGTCGAGAAGCCGCCCCCCG
CCGCGTGAGCCGCGCGGCGCTGCTAGGCCAGCCCACACTGCTGCTCGCTCATAAAAAGGG
CGGCGGGAGAGCCTGGCAGTGGCAGGCACTCTGCTCGTGCTCGGCCGGGCTGGGCTCCCT
GCTTATATCACTGCAATATTATACTACTAGTAGTGGTGCTTGATAGCAGTGTGTGGCTGT
GCTAATACCAGTATAATACTGGTTCTACTATAATACAGTCGTATCAGGCATGGCGTGCAT
CAGGACTGGTTGTGATAGTAGCAACGTGATGCTCGTGCCTGTAATAAGAACAAGCAGGCG
ATGTGTGCCTGTGATGTACCGGTGTCGTCAGTGTTATAAGTACTTGGGTCAATGGTTTCT
GC
>Z27kG1_12682
CATCAAGCCCGGAAGCGTCAACACCGACCCCATCTTCCCCAGCAACAAGCTCACCGGCAC
CGACGTCGGGTACAGCTCATTCCTTTTGCATGACCCATCCATCTAGCAGTAGCAGTAGAG
TAGTAGTTGTTGACGCCTTTTCGGAGCGCCAAATACTCAAGAAGAACCGGCGGCGGTGCT
CTCTGGTCAGGCGCGGACGGTCCGCGGCCTGGGGCCGGACGGTCCGCGACCTGGCGCAGG
GGCTAGGTTTTCCTGCCTGACGTCCGGACGGTCCGCGCCCTGGGGCCGGACGGTCCGCGC
GTGCGCAGGGGCGGCGGAAGATCGCCGGCGACGCCTGGATCTCGCTCCCGGGAGGGACCC
CGTTGGGGAGGAGAGATCCTAGGAGTTGTCTAGGCTCGGGCCGGCCGACCTAGACTCCTC
TAATCGACGTAGAGTCGAGGAGAGGCGGAGAATTTGGGGATCGAGAGGCTAAACTAGAAC
TAGACTAGAACTACTCCTAATTGTACTAGAAATAAATGCGAATAGAAGTTGTATTGATTC
>Z27kG1_18125
CGCGGACGACGCGATTCCACACCGCAAACCCTCCCTCCCTCCCTGGATTGATCGAGCTGC
TCGTCCACCTCCGCTCCGCCCCTCGCCTCGCCATTTCGTAGCTTGTTTCTTTTTCCCTTC
TCCCTCCCTTTCGGTTTCTGCTCGATTCATCAAATTAGTTTATTGGAGGGGAGGGAGACG
TTAGGTGGGCTGGGCGCCTCAGCGCCTGCGTGCTCCGCCTCGGGAGAAGCCGAGAAGGTC
AAAAGAAATCCCCACCACCAACGCAGGCGACTCCCGCAATCCACCATAGCTTCCTATTCT
CCCCGTCGCCAGACGCCCAGAGCCCCCCGCCCCCAGCTCGGAGCAAGCAATAAAAGGCAA
AGGTGCCGACTTTTCTGAACCGCTTGCCCTCCGTCCACGCCATATTGGTCGATTGCTCGA
TTCCTCGGTCGGGGGAGGGACCCCGGGCCCGGAGAAGTCAGCAAGAGATGTGCCCGCTGC
GGGTCATCCTCATCTTCCTCTCCGCCACCGTCGCGGGCTTCTTCCTCGTCAGGGGGCTCA
ACGCCGAGCCGGACCAGTTCGACGCCGACGCCGACGCCGACGAGTCGGGATCCCCCAGGG
CGCCCCTGCCTCTGCATTCCAAGGTTGGATCGGCTGTGAAAGCAGGGTTCTGGACGATGG
TGGACATGGCAAGCGGGCGTTACCTCTGGCGCACCCTTGTTGCACAGCCTGCGAATTCAG
AATCCGAGAAGGTCCGGTGACGAATGCTCGGTTGTTCGTAAATTGTCTCGTCCTGCGGAT
GGAGTGCCACATAGATAGACATAGGTGAAGGCTGGTGCAATCCTGTTGTATCTTCTTGTT
ACATACTCCCTCCGTTTCTTTTTATTTGTCGCTGGATAGTGCAAAATTACACTATCCAGC
GACAAATAAAAAGAAACGGAGGGAGTATTGGTATGATGGTGTTGGTGTGTAATATAGATG
TTACACGGGGGTCAATATATTGAAGTAAATTTGCAACATTGTTCATGTGTTGAGTTGAAC
CTTGTGTCGTGTAAAACTGGAAGTGGGTGTATTCTGGCCATGTGATCTGGGTCCAAGTTT
GCAGGTTTTGTCGTTCGGCTAAATCCCTTAAATGTGAGACTTGAAATATAGAATAAAAGC
GAAGCTGAGTACATGG
>Z27kG1_03013
CGAGAGCAAAAGATGGAAATGGAAATGGAGTCCACTTGGAAGACCCTGTTCCAGCGGAGG
GTGGTGTTGGCGGCCAAGCACTGCTACAACGTCCACGAGCGACTCCTCAAGGTGCTCGTG
CCCTTGAACGCCGACTTGCAGGACAGGCGCCGCTACCCGGGGCCCTTCGCGGAGGCGACG
CGGCGCGAGCTCGAGGGCGCCTCGATGGAGCTCGGCCTCGCCGTCGCCAGCATGGGCGCG
GCCCGCCACCTGGCGCTCCGGGGCGGCGCGCCGTGCCCGAGCGCGCCGTTCGACTCCGTG
GACGACCTCGCCGGGGACCCCGGCGTGTGAGGGCGCGCTGGAGAAGCTCGCGAACGCCGC
GGCGCTCGCCACCCGCGTACACGACGCCCTGGAGCTTGCCTGCGGCCACCTGCGCGCTGG
CGAGGTCCTGCTGGCTCTGGACGAGGCCGGCGACGGCGACGAGCAGAGCCCCAGCAGCGA
GCAGCTTATCGGCGTTATGGTGCTCTCGGAAGCGATGTTGAAGGCGGCGGACCTCGCCAC
GGAGACCGCCGAAGCGCGCGAGGCGGCGTTCGGCTTCATCGGCCGCCGCGTCAAGTGAGG
TCCTCCGGTGTCAGGAATCCGCAGGACTCGGTGGTTCGATTCGTCACCCGATCGCCTGTT
TGAGTTTAGTAATTCTTGGAATGGTGGAATAACGAACGTGCCTGTTTAGTAATTCTTGGA
ATAACGAATCGAACGTGACTTTTTTTTTGTTGTGATTTGGTAAAATCTTGGAATGATGAA
TGGTCCATCCACCATGTGCCTTGCGGCTAATGTGGGTATTTTTCC
>Z27kG1_06519
GCCGTTCCGCGTTTGACCAACTCCCCCGCACCGTAACCCTAGCAGCAGATCGGCCATGGA
GAGCTGGGCGACCTGGGTGGGGACAAGCGTCACCTCCGCCTTCTTCGCCTCCCTCGAGCG
CTGCTCCTGCATCAACCTCTCCACCGACGACGACGACGACGACGAGGACCACGACGAGGC
CAAGGACCGGCCCCTCATCCTCGCCGCCGCCCCACGCCACGACTCCGCCGCCAAGCCCGA
TCCAGACTCCGCCGCCGAGGACCAGGACGACCAGAAGCAAGAGCAGCCGCCGCTGCCGCC
CGTATGAATCGAACCCGATTCCTTGCTTGTACTAGCTGCTACTGCTGTTATGTCGCCAAA
TAAAGTCGTGTGTGCGTGTGCAGTCAGTACTACTGCTCTGCTGCTACTATCCTAGTCCTA
GTATATTAGTATATTATACAGTCCTCTGTGAAATTTGAATCGACTCGAAAACCAAACCCC
ACCAACATGAGCTTGTTAATATTTGTCCTCCCGAATC
>Z27kG1_15975
CGCGTTCTCCCTCGCTACCACGCTTGCGTGAATGCCCTCACCGCCTCTCCCCGTGCTCGC
CCAAATCACCGCCTCTCCCTCCCTGTCGCCCCTGCGCCACGGTGGTTCACGCCTTTGAAG
TCACCTCACTCATCCTGCCGATGCAGTCACCCACACCGCCTCCTCCCCTCCGCTCAAGCC
GCACCGCGATAGCTACACGCCGCGACATCAGCTGCCAGCAGCGCCCCCCCTAACAACGTC
GCGGCGTCCTCGTGGGCTAACCCCCTCCATCACTTCTTCTCGCCGGGAGCTCCATCCACC
TTCTCCAGCACCCCCACCCCCGCTCAAATGGTGTCAGAAGGTACGGGAACCAATGGGTTT
GAAGGCTGTTCTTATGGAATATAATGAGCTAGCCATTAAACCACGGAAGGGCTGAGAGAA
AATTGGGAGGTGGAAGAGATGCGCTCACCAATCATCTCTGCGAGAGAAAGCAGTGCGCAG
CCACATGGGCCCAGCAATAGCAGCGTCACATGGTGGTGGCCATCGTCACGTCGAGCTAGA
GATGTCAATGGGTAATTCCCCATCGGGTTATAGCATCCCAGACCCATCCCCATCATGTTT
GATACATCCCCATACCCATACCCATACCCATCATGGGTACAAAACTCATCCCATACCCAT
CTCCATTCGGGTTTCGGGTCCCCAATGGGTCCCCATCCCCAATTAAGGAATAACTAGGTA
CTAACATCTAGCACAAACTATCCAGATTTCATACATCACCACATCGGCAAGCACTCATCC
ACGAACTATTGTCCATTCATCCATTCATCAGAAGAGAAATCAGTACTTGGGACCAATATA
AGAAATGGAGTCTGCCGGGTTTGATGGCCGACTCGGCCTCAACTCATTCATACAAACAGG
ACATGTGTACGCATATGAAATAACCATGGGTAATCGGGTTCGGATTATTGCTTCCCAAAC
CCATACCCGTTTACCCAATGGGTGGAGATTTTGTCCCATATCCATACCCATGGGGACAAT
TTTTGTCCCATACCCGTACCCTAATAGGGGAATTCCCCATGGGTTATCGGGTATCGGGTC
CCCATTGACATCTCTACGTCGAGCTCTCCCTCTCCACCAACTAACAGTTCCTGACAGTGG
AGCAGAAATTCATTAAGAGCATATAGGGATTCACAAGTGATTTTGAGCCCAACAATCTCG
CTGCCACCGATACTCCTGGTTCGTATATTTGGTTACTCAAAACATGAGATGATCCTCTGA
AGTAGAAAGGGAAACACTGAATACGCTCTTGCTGAAATATTCTATAGAAAGACACAATTC
CATTTTGGCAGATGCAAGTGAAAGATCTACAGGAAATTGGGGTAGCATATAACCGCCGCA
AGGGAAAATATGGTGTAGCAGATGAGGATATAATCTTATATGGTCAATGTGTTTGAATTG
GTCCAACCATTGATATTGCTTCACGGTTGCTAGACTTGAGAGTCGCGGTTTTGCATAGTC
CTATATTTTATCTGCACTAAGAGTAATATATACAGCCAAGCAGACGTTTGGTTTAACATT
TACAAGGTATGTTTGGTACTTTTGTTTTTTTGGAATTAATGGTTGTCCGATGCTTGTC
>Z27kG1_07381
CGCGTGCACAGGACCACGCCCTCCCTGCTCCATCTTCCCATCGCTCGCTCCTCAAGTTCC
TAGCGCCCAGCTGAATTCCCCTGCGCGCGCCCTATCTTCCACCATGTGCCCTGCTCGCCC
ATGGCGCCAGCCACAGCTCGGAGCTCCCTCTGCATCCCCAGGCCTGCGCCTGCTGCTTGC
CCCAGCTTGGAGCTCGCTCGACCTCCAGCTCCGGCGCCCGGCTGAGCTCCCTGGCTGCCG
CGCCCTGCTCTCTTTTGCTGCTCACCGGTGCTCCAGCTCGCGGCGCCCCTGCTTTTCTCT
CTCCTCCTCTACTCCCGCCATGGCGCGCGTCTCTGCTCCCTCCCCCACGGCGTGCCCCTC
AAGCTCGTCCAGGCCGCGACCTCGTCGTGGACCTTCCTCGCCGGCGCTCCTCCCTGCTCA
GCTCTCCAGCGCGCGCCCCATCTCGCTGCGCTCGGCCCCCAGCTCGGTCTTCCTCGGTCG
CGCTCGCTCTGGTCGTGGACACCGTCGAGCTCAGGGCCCTGCTCGCCGTATGTCCACGCA
TCATGCGTGGAGCAATGGGGGAAATCTATAGCCTAACAGCTTGTTCGCTGCGGCTTGCTG
CGGCTGCAATCCGGCTGCGGCTGCGGCTTCTACAGTATTTTTCTCTCTATGGATTGCAGC
TGCAGCAGTCCAAACAGCTGCAACAGTGTCGGCTTGCAGCCTGCCGAACACGCCCTAAGC
CTTGGTCAATGTCTGTGTGGATTTGGGAAAGAAGACGGAGATATGGTTGTAGAAGACAGT
GAAGTCGGCTTGTGTCGCACGTCTGGTGCTCGACGAAAAGCTCAAACATGAGACCGTCAT
CGATTCGGTTGTCGTCCATCTCACCAACATATTTTATCCGTCGTGGTTTAGCTCGCCATG
GGCCTGCTCATTGTCCCTATTTTGCCTTCCCCAAGAAGCCACGTGGATGGCCTTGCCCTC
GCCATCATCGTTCGGTCACCTCGCCTTAATGCCAGCCCCTATATGATGCCTCCGACTTGT
GTTCACGCCGACAAAAGAATCCCAAGAGGATGTGGAGAAGCAAGCCCCTGGTCGATGCCC
CCAAGTGCTCAGCGAAAGGCCTGAACAAGGATCATCGTCATTTTTGCGAAGTTCTAGTAC
TATGGAGAGATTCCAAGAATTGTGGATTGAGGAGAAAGTGAAGCTCAGTTCAATACTCGT
CTGGTGTTTGATCGAAGACTTCAATCGGAGACTGTCGTCGTTCTCGCAAATATTGAGTCA
AGTTAATTATGGTGAGCCGATTCAGTATTTTTACTATTGATTTTATGATCGGGAAATAAG
ACGCTTAGTTTGCGTATGAAGTTTAAGTTAGAAATACCAGTGATGCGAGGTGTGCTTCGA
TGAGTTTAGTTGCCGAGTATATTCGAACTAGTTCTATTTTGCAGAGTGTAGTGTCTCGGT
GACGCGTAGGTTAAGTTTAGTATTTTAAGCAATTATCGATAAGTCTGTCGATGCTAATTG
TGTTCAGTGCGCGTATGATGAAATCGATGTCCTGTGCTAGTAGTTAGTATCATCTATGTT
TGTGATCGATAATGTTGGAGTCGGATATTGATTAGTTAGATTGATAGCTATGAATAAATA
GTTGTTATCTG
>Z27kG1_03224
GCTTTAAAGCGCAGCAGGAAGAGAGTCAGAAATGCTCTTCACACGGAACTGCCATACCTA
ACCGCGACAGAATTTTCATCTAATCAAGAGAACGAATCATCCATTGCAAATACTTCTGAG
ATTGGATGTACTGACAAAGCGGTTTCAGAAGCTCATGTGGCACGATGGAGGTCTCTGTTT
GTTCAGATGGACAAAACACTTCAGGAGGAAGGGAAACAGCTGGTGAGTTTACTGATCGGG
TTAGTTTGTGTTATAGGAAAGGAGCACACTATCTGTCATTGTTCGTGTTGGTATATTGCT
CTATTCATATTCGGCCTGATTGGTTGTCCGCTTGGCCGCATCCAGGCTCGTCACGCGCGT
TGACCGCATGCATGCATATGATTGGTGACCTGCACCGGCCGAGCGTAGTCTGCATGCGCG
AGTACAACCTAGTTATTTTCCACCACTTCCACCTGCACACGCAGAGATGCTAGGAGAGAG
CTTCGCTGGTCACCCAGGCCGACGCGAGCCTGATTCCCACGAACACATCAACCAATCACG
CAGATTGTTTGTATAAGATGCATTGTGTTTATGCTCATAGAGTAGGTATATACAGTACCT
GACTTCTTAATGCTTGTTGCAGGAGAACAAGTTGAAGCAAGTGCAAGAAATGCAATTGAA
TTGTGATAAAGGCCTCAAACACATGACCTGTGAAGCTCCTCTGCTAGGACCTATGGCTGA
ACTATGGTTAGTTCACTTAGTTGTTTACTTTCTCTTTTTTGACCCATTCCACTTAATGAT
TGAGCAAGTGTCTAACTGAAGTATGCCAATCTGTCTCTTCAGGAAGCTGAAGAACCCAAA
TATTTCCGAGAGCGAGTGGGCGGTGCAAGCCGCTGCCGCATCGATCTACTCGACCTGCAA
CATGGTCATGAGAACGGAGAACGTGCCTTGCTTTTGATACCACACTTGTACTTTAGTTTT
TTGCTTTGGGCGTGTTCGGCTGGCTACAAGCCGACACTGTTGCAGCTGTTTGGATTGCTG
CAGCTGCAATCCATAGAGAGAAAAATACTGTAGAAGCCGCAGCCGCAGCCGGATTGCAGC
CGCAGCAAGCCGCAGCGAACAAGCTTACCTCAAACCAGGTCTTCTTTCTTACCTTTACCC
TATGTGAATCGTGATCCCTTGTCCATTACAGTAGTGGCGACTGGCGAGTGATGTAACAAG
AACAAACTTGTGATGTATGTTATCCCGAGCCTACAATTTCACAGGCACATG
>Z27kG1_05615
ACTCATATCAATTCTTGCTTGAGTAAGAGAAACTGTTCGCATGACATAAAGATAAAATGG
TAGGATAGCAATCCTCCCAGAATCATCCTTCTCAAACTTCATGAAGTTTGAAGGGCTGAA
AAATCGTTTGCATTTCTGACCAATCTGCTCCGTGCAGACTGTGGCGATATGGCAGAAATC
TTCATAATTCATCTTTTCAGCACCAGTAGCATCATCAATAACACAATTTTCTCTGAGACA
AACCCACATGGCATCAAGATCATCAGCATTCAGCAGAAGCTCTGATTGTTTCTTTAGAAA
CCTGTACTTGGCCAACCTTTGAACTCTAGAGCTAATGGATCCTTCTTCAGGTTTCTTCTT
GTAAAAACTTGGGATGGAACCAGCCTCGGCACTCTTCCGCTGCCGCTCCTTGAAAATCTC
AAGCAATATCCTTTTAGTCTCCAGTTCCATGAGGGCCTCCGATCCGAGGCCGGCGCCCGT
GCCGACGAAGCGGCGGAGATTGCGGACCCACGGCATGGACGAGGCGGGCGGGATCCGCCT
CCCGGCGGGCGCCGATGCGGCGGCCCCGTCGCCGCCTGCGTCCGCGCCGTCGCCAGAGGC
GGTGCTCATC
>Z27kG1_09663
GTTATTGAGGTCCTGGGATGGAGGTCGCTGGACCCTCTACTCACTTGCCATGGTAAATCC
TCTCAACTCTGGATGTCTTCCATTTTTTTCTTATTAAAGAGTTTTCACCTAATAGTTGAT
TATGGGTTGGTACATCAAGGCTGATTCAGTTCAATTTTAGCAACCTTTACTGTTTATTAG
GTGCATTTCCAATATTTTGTGTTTTGGTTAGTAATTTCTTTTGCCAGTTTCATCAAACAT
TGATCTTCTAAACAATTTGTTTGTTTTTTGTGTGCCTGCCAAACTTCTTCATATTAATGG
GTTATGAGATTCAAGTACTATATGCTTTACATGAAAGCTGTATTCTCTACCATTCAGCGA
AATGTGCGAAACATGAGAAACATTTTTGTCTTGTGTAACAATTTGAGAGCTGATTATTAC
ATTGACTGCTAGTTATAAAACCGTGGGCTTATTACTTTTACTTTGTATCTAGATTTGCTG
CATGTAGATAAACACTGGTGGGAAGCTGAAATTTTACTGTGTAATTAGTATTCAAGTGCA
GGAGAGATGCGTATCATTTCATTGAGTAAAGAGGCTACAGGGAAAGAAATCCAACATAGC
CCGCCCCTCCTCCCTCTAAGCACACAAGACCTGAAAGGTTCTCAGCCTGTTAGCACCATG
GAATGCTCTTATTTGTGATTGCCTGCAGCACCGCCATCATAACACTTGCAATGATGCCAT
TAAAAAGACATCATACTGATGTTTCCAGATCTCTCAAGCCACCAAGATAGTGAGTTCAGG
CCTTTCTTGCTATATCATTTGGCACTTGTCAGCCTAGCTCAAACCGGCTTGATAACTTAT
TGATGATAGGTTGAGGCGCAATGGAAATAATCCAAGCCTGCCAGATTGGTAACCATTCTT
TAGACTGCCATTTAGTAAGTCAGGTTGAACCTATTACCATCTATAAGGACTTGTTCGGTT
AGCTCTCAATCCATGTGGATTGAGTGGGATTGGATGGGTTTGAATCCCAAACAAGTCAAA
CTTCTTCTCAATTTTTTCCAATCCCATCCAATCCATATGTATTAGGAATAACCGAACAAG
CCCTAAGTGGGCATGCAAATGGCATTGTGTTGGATTGGACCATTGTAAACGGTTTCTCGT
GTTGGATGCAAGCATTCTGTAGTTGTTTTGT
>Z27kG1_19787
CCAGAACCCCAGTTCGGTTCCCCCATATCTAGCGGTCGACGCTCCGCCATCCTTCTCCAG
GACTGCCAAGCCAACCAGCAAGTCGATCTTCTTCTTCGGCTCTTCCTCTGCTGACATCGC
TCGCTCGGTTTCTTGTTGGATCGTCGAGCCCGGCCGGAGAGCAGAGGCAGCTAACTGACA
GCAGCGCGCGCGCAGAGGAGAAGCGAAATGGCGGCGGCGACGATGGGCGTGGTGCGGGTG
CTGTGCGGCGCGGAGAAGGAGCGGGTGGTGGGCGCGCACAAGGCGCCCGGGGCGTGCCCG
CGCTGCGGCGGGGCCGTGGTGGCCGTCGACGTGGAGAGCGAGCGGCGCGTCCTCGGCCTG
CCGCTGTGCCTCAAGAGCAAGCGCAAGTACTCCTGCACCCGCTGCCTCCGCCGACTCGTC
ACCCTCTGCGGCTGAAGGATCGGACGAGGCACACACCCTCTTGTTGCCAGCGCCAGGCCG
CCAGCCGGCCGGTTGTCGCCGATGAAGCAGCTCCGATGGCTCGAGAGCTCGTCATTTGAC
AAGTTAATGATCCGCTTCAGTTTCTTGACTAAGGGTGCCCGTCAATGTCCTGCGCGGTAT
GGCCAGCGTGTTCCTCCTAATCAGTGGCGGACCTAAGTCCAGACAATCCTGGGCTCTTGC
CCAGGCTCCTATTCCTGCTGCTTCAACGATGTCTCTCTGCTTCAACAAGCTAGCTAATCG
GTGCTTCTAGCTAGTTCCCTGTAATAATGTAAATGATAGTACGTACTCCCTCCGTTTTTT
TTTATTAGTCGCTGGATAGTGTAATTTTGTACTATCCAGCGACTAATAAAAAGAAACGGA
GAGAGTAATTATCAGGGCTCGTAGTCGTATGGCGACCGGCACCGGCGGTCAGCAGAGGCG
GCGAGCCGGCAACCATGCGAAAAAGAGGCCGCTCGCTGCGGCCGTCACCATCTTTGCTTG
GAAATAGTGTAGTAAAACTATTCATAGTACTGTAGTAAAGAGAGTGTAACTTTCTGTTGG
TGCTC
>Z27kG1_23657
GTTCCGACGGCGGTGGCGGCGCCGGAGCCGGAGCCGGGGAGAAGAAGAGCTCGCAGGCGC
CCGCAAAGCCTGGAGCGTGCGGCGCCGCAAAGTTCCTCGCGGGGTTGCCGTCGCGCGGCA
ACTTCTCTTCCGGCTCCGCCCCCTCCAATCTGGGAGGGTTCAGGGTTTACGTCTGCGAGC
ACAGCACAGATCCCCCAGAAGGACAAGTTATAAAGACGGATTCAACGAATATTTTAATCA
GGCATCTCCAGTTGAACAAGCAGAAGACTGAGGGCAAAGATGTGGATTCCAGAACTGTCG
GCGAAAACAACAGAGGGAAAAGGTAAATAACAAAATCATGAAACTATTTGATACAAACGT
TCTTTGCTTGTGGTTGTATTAACCCCTAGTTTTGTGTATGTTCTGTTAGTAGTTAACAAA
TACATGATGTTGTATGGATGTAATTTTCTTATGCATATGAATTGCTAAACTCTTGTCGCA
TTTTCAGTATTTTGGTTGGTCATAAGGATATTTTTTTCTATTCGTCATAGGCATGAATAT
TGGTACTCGAAGTTACTTGGTGACCTATTTTTAATATTGTTTCATATCCTTCTTCAACAC
CCTTTTATTGTTCCATGTTTGATGCTCCTGAATTCTTGGTGATGTTTACTTTTCTGTATG
ATTCCATTGGAGTAAGCAATAAAATACCCTGGCCTCCATCACTAACGGGTCGACGTCAAT
CGTTCACTCTACAACGGCCCAACCGGAGGGTGGCGTACAACACATTGTAACCCGAGAGCG
GATGAAGCACATCAAGGGGATTTTTTTAACCAAGTCGGAAAATTCGCCCCGATGGGAATC
AAAGCCGGGTCTTGGAGGTGCTACTCAGAAGCCTTAACCACTAGGCTAGAGGCCCTTTCG
CCATGCTCAACACTATAGCACATTCGGAGGCATGTACCGTGTACGGCTCCACGACTACGT
CGCTACAACAAGATAGGAGTAGTTGGAACTCTGCTAGGTTGGTCTTGCAACCTATGCAGG
GATGTAAGCGTGTGTTTGGTTGCAGTGACAGGATGGGATGGGATGGGATGAGACGATCCC
TCAAATAATGTTGTTTGGTTCAGGGTCAAAGGTTGGGACTGTGACTATCCCAGTGTTGTT
CCCAGTTGTCCCTCAAAATTGGAGGGATGAGAGAGGACGCCAGGGGACGTCCCTGTCCTA
GCTGTCCCACAACCAAACGCACCCTAACTCTCTCCCTCTCCCTTCTGCTATAAAAGGGAG
GTGTAGAGCAGTATAGAATGGGGTTATAATGTTCACATTTTTTGGTTCATGACTTAAGAG
TCTTGAGCTTTTTAGACTTC
>Z27kG1_07566
GAGAGTTTAAGAGGGGTTCCTAACAGTCCTAGCGATCACTTCTTCTTGCCAAGTTCGAAG
GATCACGATGAGTCTCAGGAACCCGGGTCCCACATGTCCCATCCACCCTGCATGGAGCCT
AAAGGAGTCCTTGGCCAAATCCTGTTTGATGTTTGTGTTCCGAGAAATGTTGAAGGATGG
GACATCAAGCCGACAGTGTCCCCGAATGGACGGCCAACATTTGCTTCTGCCCGTCAACTT
GGTCCATTCAATCCCATCAGGTACTTCCGACGTTCAAGACTATAGTTTTCTGTAGGAGTT
GAGATTATTATTTTTTGTATATATAACGGAGGCAAGGTGTCTAATGGGCACTCTGAGCAA
GATTTTACCTATGTAAGCTCCCTGTAATTGTTTCTGTTTTTTACTTTTGCGCTGCTTGGC
GAGAGAATGTACATATGCTTTGTATACCATATTAGGGCTTGTTCGGTTAGCTCTCAATCC
ATGTGGATTGAGTGAGATTGGATGAGTTTGAATCCCAAACAAGTCAAACTTCTTCTCAAT
TTTTTCCAATCTCATCCAATCCATATGTATTGGGAATAACCGAACAAGCCCTTAGTGTGT
ACTAGAAGGTGGATCGTGGACATAGTTTCTAGGCGGGTTGTAAGGTGCACGCTAACATTG
AATAGCCAAGGGAATGCATTATTATGCTCCTGTAGTCTCCTCTATATTTCATGTTCGTCA
AATCTAACTATCGGAAAAATCTTCTCTTC
>Z27kG1_02650
CGCCATGCCGTTCACTCCGGGTCCCTACTCTGGCGTCAGCACCCTCGCCCTTGTAAGTAC
CCGTTCTTCCAGAAGATTCTGTTCTGGTTGCTTCCGGATCGGGTCTGAATTCCTCATCGC
GCTTCTTCGTCTTGTCTCTGCAGGTAGCGAGGGCATCGGTCTTCGGCTTCGGTGTCGTCT
ACGGGAGCATCAAGCTCTCAATCCTCAAGGTACGCCTAGGGTTGTGAATTGGCTCAATCT
TAGTCTTGTGAATTGGCTCAACCTCAGGCTTGTGAATTGTCTCAGTTTGGTAGCGGAGGG
GTTATAGATGCTATGACTCCCGCAACCAGCAACACTTTAGCATGGTTTAGGAATCAGCTA
AGGATACATGATGTGAGGATTTTATGGAATGGCGAGCTTTTTTTATTCTGGGTGAAATTA
ACCTTTACCTATGTTGATGACTTGATGCCCTTAGGCCTTGTTCGTTTGTGTCGGATTGCA
CCCGGAATCGTTCCACTCAATCAAAGTTTATATAAATTAGAGAAGCAATCCGGTTAGGAT
TTGTTCCGACCCACCAATCCGACAGAAACGAACAAGACCTTAGTGGATCGGTTTCGAGCC
TCACTCGTCTGGATAGTCATAGAGTGAAGGGTACCTTTATGGTGGTATTAATCACCGAGT
TCAAATTAATGACGAGCTGATGCTTGACATCGTTGACAAAGTATTTTGCCGGGTTTGTTT
CCTCTGCATGTTTGTGGACACTAGACATGATATTCTTCTTCACTGAAAGTTCCCCAAAAG
CATGTATTGGAATTTATTAGATAGAATGACATGACATTTCAATGTTGTTTACTGATTTGT
TTTTTAACTAATGCGTACATAACTAACCAACTGGAGGATTTAAACTACTGCGGGCATAAT
TGTAGTTTCTTATAGAATTGATGTAGCCATTCTGTTGGTTCTGCAACTGTTCAACATTTT
TTGTTGTTGTTATAGACAACATTAATTGTTTGTGCATTTTGGCTCTGTTGCATGTTATGG
CCTTTATGTTGTGCTTGAACTTTGTTGAGCAGTACTAGGTTTATGTGTGGCTTAGTAGTT
ACAAAATATGTCGATTCAAGTATCCCAAACTGAAAGAGTGTATGTATGTTTTGCTATCAT
ACTGGTAAACCCCATAGCCTATAGGTCTAGTTTGAGGATTGCCTGATGCTGCATATATTT
TAATCGGAGTTTGATGTACTGTATTGAGTTCATAGACATTGTTTATTATGAATACCCACT
CTCCCCTAGAGTACTATGCATCAAACTCTATTCTTCTGAGATATCGTAGGTTGTAGTTTT
ACCTAAAACATCAATCAATTAAATCAATTGTCTAGGCATAGTGCTGTTTCTTCTGTTGAT
ATTGTAAGAAATTTGTTCTTTTCTGATGAGTACATATCTTCTTCTAGTTTTGGGTTCAAA
TCTTGCTTTATTCATCTGGTAGCCCTTGAAACAGTAGGCACACTGAATGAATGGCCTTAA
ATTTATGTCATAGCTCCCTCTTTTATTGTGATTGGTGGAAACTCTGTAACTGAATTTTTA
TATCTTATGAAATTTTGGGGTATATAAACATCGAATTTATAAAAGCACGTCATACTTATT
CTAAATGATAAATGATGATGGACTGTTTTTGTTTTGGTCATAAATAGTCTTCTGGTATAT
GAAACTGTTAGTGTCTATGTTTTCTAGATTATTTAATTCGGTTGATATCATGGTCTCCTG
TTAAAAACTTTGATTGGTCGATTACATTTCCACCCCTCTTCTCTGATAGATGGTTATGCT
GGTTCTTCATAATTTCCAGCATTGTGTAGATCTTTGCACTGATCCTTTTGAACTGATTGA
TATACACATTTGTTGATTTCTTTGATCCATGGTTCACTAATATCTTTGTGTTGGTTGCTC
TTATCTTTAAATTTAGCACCGCGGTCCTTACTAGTTAAGGATTTGACTGAATTTTTTATC
TTCAGTGGATGCAGCTATAGTTGGCTTTCATATGCAAGCTTATGAAACCTATATTTTCTA
GTTAGCTTGTTTTGGTGTTGTTTTAACTTTAGGCCTGCTTACAGATGAGCTTACATGCCA
CATTATGGTTTAGAAAGACCATGTTTGCTTCATTTTTCCCCATGAAACACCCTATTGTGT
ATCAAACCGTTCAATTAAATTTGCTGATGTTGCAATTTCTCTTTCAGGCAACAAAGCCTA
AAAAGGAAGAAGCGCATGCTCATCACTAAGGACGACAGGGCTGCTACATGTTAATTTCTA
TGGAAGGATGATATAAAAATGTGGTTGCACTCTTTCTCCATACGTGCAATTTGATTTATG
ATTTGTGGACATCTTGCTGTAACACACCTGCTGAGTTATCTTAGTTTTGTGTCATAATAA
AATTCTTAGCCAATGACTTGAAATCAGGAAGGGGAAAATCAAAAGAACCCACTTTTGTTT
T
>Z27kG1_07374
CTCCCAAGTTCCAACGCCGTGTTCGCCGCCCTCTCCCTCTACCGGCCTCCACACCGTCTC
CATCGGCCGGCCCGCCCCATTGCCCACACGACGACAGTTCTCAGCTCGTCTAACGCTTAG
CCGCTGAAGCCATTGGAGAGGCGATATGGGAAGCCCCCGGTGACGATGCGGCTACCGCAG
CACACGGAGCGTGCGGGTTCGCCGAAAACCTGCAGCATCTTCCAAGCGTGGCTGCCCCGT
CACCTTCGCTGTCCCGGTCCTGTCTCGCAGCTGCTGGTCCTGTGCGCTGTCCCTGGATGC
CCACGCCGTCGATGCCACGGACACCTCATAGAACGCGTAGCTTCCAGACTTTCCTCGAGC
ATACTTTGTTACCAGCCTGGCAAATTGAAAAGCCAACATGAATCAAACGTCGGCGCGCGG
TGGATCTGAAGCCTGTGTGGGGGCGCGGTCGGCGAGGAGCTGGGGCGCGCGTCCCCGCCC
AGCTCCCCCGTCGTGGCACTGGACCGCCACGCCTGCGTCCACCAAGAGACGTCCGCACCA
CCCTCGTCCACGAGCAGCTCCAACGACCTCATCGCCGCATTGCGCCTGCTCCTGCGCTGC
AGGCTCCGGTTACCGTCGGTGCCCACACCGAGGAAGGCGTAATCCACGCCAAGCAACCCA
GTTACTGAGCTACTGAGCTGCAACCTCCGATATCGCGCACGTGTCCAGGAGCATTGAGGA
GGCTTGGTACGATTGCTTGGCGATGAGCGAGTCGGATGTCGAAGACGATTTCCAATGTGC
AAGATGGGCTTGTTCGGTTAGCTCTCAATCCATGTGGATTGAGTGGGATTGGATGGGTTT
GAAACCCAAACAAGTCAAACCTCTTCTCATTTTTTTTCCAATCTCATTCAATCCATGTGT
TTTGGGAATAACCGAACAAGCCCTTACTGGATGAGCTTCTCCGCTACCATTCAGATCCTT
TTTCACATGGCTTCGAAAACGAAGCTGCATTGAGCATGAGAGATGATGGCAGCGATGGGA
GCTTCAATGGAGCTGTACAATCAGGCGAGCAGCACCATAAAAAGCCAAAGTCTAGCGAAC
GACTGTTAAAGGGGAGCTCGGAGAATGGTGTGACTGTGTGAGATCGTCCAGACTCCAGAC
CATGAGCCATGATGATGCGGTGAGTGTTTCTGGTGCGAACATCACTCACGGTGGAGGCAG
GATACTCGACTTGCTTCTGCCAAATATTTGTCTGCCATGAATTACATGTACGTTTCTTCT
CTTTCCTATGTGAACAATGATTCACTAAACACATATTTCCTCCGAGTGTTGTTGGGTTTA
TAAGGACTAATTAGTCCCTTAATTTTATTCATTTTAGTCACT
>Z27kG1_19129
CCCCTGCTTGATGTCTTATTGCTTGCGCATTACTGGAAATAGATTGATTATCATGGGCTC
ATGGCTGTGTGGGTGTCACAATCGTTCGTCCTTTTCCAGGTTATGACATGTTTCTAGCAG
TAATAACTCCTAGGTACTCTTTGGTTCACATATTTGTAATGTAATGAATAACTGATAACG
TTAAACCATGTTTGTTTAAGCTAAACTGTAATCAGATACCACACTAGAAATTGATACCGG
TCTATTCAAACTTAATATCGCTGGTACTCAAGTGTGAATCATTACCGTTGCCATTTACGT
AATATTTCGTGAACCAAACAGCACCCTAGTTGACACTTGTAGCGCCTAGGCACTTCACCA
ACTCAGTCTGCTGTATTCTCCTCTATATAATGCTGTTATAGGATTCTAGCTTTCTCTGTT
TGGAATATGCATCATTGACTTGTGGTTAACATGAATCATTTAGATTATTCTGAGATAATA
TTAGCTGCTTACAAATAGTTTAACTGGTGGCTTGCCTAAATAATTCACTACCTAAAAATT
TGCATGCAACAGCCGTTTAATCCTTTAAGGTTGTGCAATTGTAGCTCCATTTTGTAGCTG
CTGGTGATAATTATACAAAATAAATGTAGACCAGGCATGTAACTTTATTTCCAGCATACT
TATGGGGTGTGATTTGTGCTTGCCATTTGTTGCACTGCAGTTCCAAGCTGTGCTGATGGT
CTGTTGAATATAAATGTGAATCGATATCTGCACATGTAAGGAATCTAAAAGCAGGCGTGC
AGTGCAGCAAACCCTGATGTTCATCCATTCATTATCCAATTTGTATGCCGGCATGTTCAA
GAGATAGCTTAAGTTATTGCATCCCCAGCTGAGCAGAGGGCAAGTCAGTTGTTATTGTGT
GCTCGCTCAGTCGCTCCGTTCCAAATAAAATTTGTTTTAGTTAATTAATAGGTTCATATA
ATTTTTGATGTATATGTTTTATATATGTCTAGATTCATCATCATCTATTTGAATATATAC
ATAAAAATAAGAGCTAAACGAGGAAGAAAGTATTATTTTGAGGTTGCCAATTTGGGCTTA
TATTCTTGG
>Z27kG1_20238
CCGCTCCCGAACGGTCGATCTTTGCATGGCAGCAGCAGCTGGCTCCAAGGGGCGGGCGAT
CGCTGGAAGCTTCGTCAGCCGCGTCCTCGCCGGCAAGGCCGCCTCGCCGAGGAGGGCCGT
GCACGCCTCGGCGTACGACAAGAACCTGGAGGACCAGGTGCGCCCGGCGTTCGTGCCGGA
CGATGTGATCGGCAGCGCCGGGAGCCCCGACAAGTACTGGAGCCCCCACCCCAAGACCGG
CGTCTTCGGCCCGGCGGCGGTGGACCCCAAGCTGGCCGCTGGTGGCGCGCCGGACGCCGG
CGCGGATGCTGCAGGAGGCACGGTGCTGGACCAGAAGGTGTGGTTCCGCCCGCTCGAGGA
CGTCGAGAAGCCGCCCCCCGCCGCGTGAGCCGCGCGGCGCTGCTAGGCCAGCCCACACTG
CTGCTCGCTCATAAAAAGGGCGGCGGGAGAGCCTGGCAGTGGCAGGCACTCTGCTCGTGC
TCGGCCGGGCTGGGCTCCCTGCTTATATCACTGCAATATTATACTACTAGTAGTGGTGCT
TGATAGCAGTGTGTGGCTGTGCTAATACCAGTATAATACTGGTTCTACTATAATACAGTC
GTATCAGGCATGGCGTGCATCAGGACTGGTTGTGATAGTAGCAACGTGATGCTCGTGCCT
GTAATAAGAACAAGCAGGCGATGTGTGCCTGTGATGTACCGGTGTCGTCAGTGTTATAAG
TACTTGGGTCAATGGTTTCTGC
>Z27kG1_21891
CACTCTGCCGCCGCCACCTTCGCCACCGTGCATTCGATGTCTGACTAGGGTTCGTTGCCG
TCTTCCCCGCGCCTCCTTCACTTTGAATCGCCAGATCTCGATCCGCGCTATTTTGCTTGC
CTTGCCTCGTTCGCGTCGCTTCTTCTTCCGTTTGTTTTGGTCTGCCTAACATTGCAATTG
TCCGGCGCTGCATTCGGTGCGTCGGGCAATCTATCCTTGGGCGAGATTGAACCCAAGGGG
AGGGCGCTTTCCTAGCACTTCCCGCCTGCTTTTTAAGCTCCGGCGGTCCTGCCTCATCCC
AGGGTTCGCCGGTGACAAAGCAGGCAAATTTCTTACGTTTACTCTTTTTGATGTTTGGTT
TGACTGGCCTTCTTTGCTTGCGATGGCTATGGCGGGGATGACGAAGAAAATCAATCGGAT
TCCCATTGATTTCTACGCGAAAGATGAGATCCTAACCAGCTACTTCTGACTCGCGATATC
GCTCTCATTGGGGCCGACCAATCTTTGTTTTTTTTCCCTTTTTCTTTTCTGTTGTGATGA
TAATCCGCTGGGGCCGGTGATGTGATCAAAATATTTGCTACTCTTGATGGAGCAAAGGCT
CCGCCTGACGACCAAGAACCACCAAGATCTCTGAGGCCCTCTTTAATGAGTTTTCCTGAT
TTTTGTCGAAACGTATGAAATATTAGAATGGATGGGACACTAACTAGCACGGGAATAACA
AGTGCCGATTCAAAATCGTTGCACGAATTTCATCTTGTTAACATTGGGTACAGTAACTCC
ACGAAATCTAACCTATAGGAAACGAGCCAAATTTCCCAAAAGAAATCTGCATGTTTGTAA
ATGTAAAGGACAACCAGGTCGGCGAAAGACTGTTATTCGCATTCAGTAAAGAATTAAATT
TTCGAAGCACATATTTTTGAGTTGTGAATGTGCGTGTGTGTTTTCTAACACCATCAAAAT
GTTTGCTAGTGGGCCATTAGTCTTTAGTCTTATGGGAAGAGCTCTCTGATCCGAAGATCA
ACCGACAGATGTAATGGATTTGAACTTAAATTTATCTTCGGGGCATCAGAAGCAAACATG
ACATTCCAGTCCATGGAAATAAATTGAGACGAATGATTTGAAGTGT
>Z27kG1_19533
GGAAGGGCATGGCCACCATGCCGTTGGACGTTTCGTCTCGCGGATTTCAGCATTTGTTCA
TGGCACCGGTATTCCCATTCAACGAAGTATAGGTGGAACGATTCCGGGTGCAATCCGACA
CAAACGAACAAGTCCCAAGTATATACGTCGATTGAGCTGACATGGTCTCGTTGGAGCTGG
TTTGGAATTTGAAGAAGGGGCGATCGGAGTCGGAGCAAAGGGAAAAGACAGTGGCGTCAG
AACATGGAAGATCCAATCCAAGGAGGGCAATGCTCTGACAGTGGGGTTGGTTCGTCATTG
TCAACAACTCAACATCATTGGTTCCCGGCACCAAAATGTGTTTGGTTTATAAGGTTAAAC
TAGGATGAGCTGAGGGTGACACCGTTCTCTCGATTTTTTAGGACCATGCCGGCACAAAAA
ATTGCTTCGGTGTTCATCTCGCTCCCGCATGACTATCATTCAAACATAATTAAAAATGTG
ACCGTCTC
>Z27kG1_09028
CGGCCAGCCATCCCCGGCGAGATCCCCCCCTCTCCCTCTCCCATCACCCCCGCCGCCAAC
GTCTGGTCGCACGGACCATAGGCCGCCAATGCCCACGTCGGATTGCTCGGGGTCCTACCA
TAGGTCCGGATCGTGGCTCCCCCTCCTGTCCCTACTATGCCACCACGCACGGGAGCATGG
GAGGGCGCCTCGGTGTCGCCCCTGCCACCGTCTACGACCTCACACCACCACTGCCCTCCA
CATGGCTGCCCATTGCTGCCGCCGCGGGCACGGGCGCGAAGCTACTGGGAGTGGGGGTTC
TTGCTGCCTTGGTTGTTGGCTTTAGCTACGGGTGCTCCGGTGGTGCCCATCGCGCCCACG
CTATCTTTGTCGTTGCCGTCCTTCACGGTCTCAGCTCTCCTAAAGCACCTATTGAGCTCG
TAGTTGGGGTGTCAGTCTCTCTCGGGTTTCCTCCACCCATCGGTTTCACGAGACTGTATT
GAAAGTGAAATGTGCCTTGGGCCATTTCTAAGTATTTTGGTGATTTAGTTTCAAACACAA
GTGCTTAAGTGTAAAATGGTGGACAAAGTACAAACCAAGGATAAAGGTATGTTTCTCAGA
CTTAGTACATTGTTTTATGGACTAATGTATTGTATCTAAGTGCTGGAAACAGGAAAAATC
TAATTGGAAATATCTTGGCTCGAGCAGCCAAGAATCTGCTCAGTCTGGGAGCACCGGACT
GTCCGGTGGTGCACCGGACAGTGTCCGGTGCGCCAGGCTGGTTCGAGCGAAGTGGCCGCT
CTCGGGAATTCACCGGCGACGTACGGCTATAATTCACCGGACTGTCCGGTGTACACCGGA
CTGTCCGGTGAGCCAACGGTCGGCCGCGCGATCTGCGCGGGACACGTGGCCAAGCCAACG
GCTAGAAGGGGGCACCGGACTGTCCGGTGCGCCAACGGCTCCAAGTCTGCCAACGGTCGG
TTTCGCCATGTAAGGAAAGAAATCAGGCACCCGACAGTGTCCGGTGTGCACCGGACTGTC
CGGTGCGCCAGACGACAGAAGGCAAGAATTGCCTTCCCAGATTGCTCTCAACGGCTCCTA
GCTGCCTTGGGGCTATAAAAGAGACCCCTAGGCGCATGGAGGAGAATACCAAGCATACCT
TGAGCACTCTTGATCACTCACACTCTATTCTTGCGCACTTGTTCGACATTCTAGTGATTT
GAGCTCCGTTCTAGTGTGCTAGTCTCTTGAGCTCAAGTCTGGGTCTTGTGTGTGCGTATT
TGCTGTGATCTTTGTGTCTTGTGTGAGTTGCTAATCCCCCCCTTACTCCGTGCTTCTCTG
TGAACTTCAAGTGTAAGGGCGAGAGACTCCTAGTTGTGGAGATTCCTCGCAAACGGGATT
AAGAAAAGCAAAGCAAAACACCGTGGT
>Z27kG1_17457
CTCCACCATGGTGGTGTCGTCGGCGAGCCCCGGCTCGCACATCTCCCGCAGCTGCGCCGC
GTACGCCTTGTTCAGCGACGGGTCCTGCCCCACGTGGCCGCTGTAGTTGTACAGCCGGTC
CGACGCGAACGTGGTGCACTGCGCCCTCCCGATCGTGTGGCTTCCTGCACTGCATGCAGT
CAGGGATTGTTCCGTGTGTACCACCGTCGTCGATCGATCAGTCGTCTAGCTACTTTGCTT
GCAGGACGTACGTACGTACGTAGTTGGACAGCTCATTGGTTGTATTGTACCTGACAGCAC
GACGAGGTCCTTCCAGCCCAACCCCTTGAAGCTGAAGTAGGTCTTGAGGTCGACGATTTT
GGAGGAGGGCGGCGGGAGGTCGTTGTCGGCGTCGTACTCCGCCGACACCTTGCCGTCGCG
GCGGCCGGTCTCCACGGCGTACCGCGGCCCGTTGCTCTGGGAACAAGGAGAAGCCGCTTC
TTCAATTCAATTAATGTGTAGCTAGGTTGATATGGTCCGATCGAGGAGAGCAACAAATTA
TGTCGGAGGCTGCTTATAATTATTTTATTTACCAGGTACACGGCGTCCCGGGCCGCCATG
ACGATGATGTCCGCGCACGACACGGTCAGCGGGCACGCGTCCTCCAGCTTGGCCTTGATG
TGCTCGATCTCGGCGTAGCCCCGGAGGCCGTAGCTCGGGAAGGCGTCCCTCTCCGCAGTC
CCGTTCCGCGAGACGAGCATGATCGACGCGTCGCAGCCCTGCGCACGCGCGCGAGGCAAC
AACAACAACAAAAAAAAAAAGACATCCAGGAAGCTCGTATCAAGCAGTAGGCAGACGATG
AGAAGGCCGGCTGCGGCAACGTACGCACCCGGACGAGGCAGTCGTGGAACATGAAGCGCA
GCAGCGCCGGGCCGATGGTCTCGTCTTTGTCGACGAGGGTCCGCATCTCGGCGAGCACCA
GGTCCTCCGCCTGCGGGCACTTCTCGTTGTAGAACCCCACGGCGAGGCCGGCGACCGGGA
GTCCCGGCAGCAGCATGCTCACCGCGGGGTCGTCCGCCCGGCAGCGAGCGACG
>Z27kG1_10433
GCAGCCTACAGCTCTGCCATCCCTCTCCGCGCGGCCGGTCCCTCGGCTCTCGCCATGGCC
ACGGCGCACGGCGGCAGGCTCTTCCTCTTCGAGGCCATGCTCTTCTCGGCGCTGCTGCTG
CTGCTCCTACTCCTCCAGGCACACACTGCTTCCGCCGCAGACGGCAGCACGTACCCAGCC
GACTGCCCTTACCCGTGCCTGCCTCCGCCCGCGGCGCCCGCCGTCGTCACCGCCAACTGC
CCGCCGCCGCCGCCATCGTCCTCCTACAACACTCCGCCTTCGTCCTCCTGGAGCTACCCG
CCGCCGCCGCCGCCGTCGGGGGGCTACATTCCCTACTTGAATCCTCCAGCGGGAGGCGGG
GCGGGGTACGGCTACCCGGCGCCGCCGCCGCCCAACCCCATCCTGCCGTGGTACCCCTGG
TACTACAAGACGCCGCCGCCGCCGCCGTCTGCGGCGGCGAGGGGGACCGGTTCTAGTGTT
CTTGGCTTGGCCGCCGTGCTAGCCGCTGGCCAGCTGATCGTGGCTTAGGCGCTTAGCCGC
AGCACCTGTTCGTTTTGCTTCTTCGTTCGATATTCTCTCCGCCCTGATGCAGCAGAGCTG
CAGAGGTTATTTCTCCCTCCCCCTCTTTTGTTATAATTTATTCAGCAGGATTATATTCAT
GAATATATATATATATATATATATATATATATATATATATATATATATATATATATATAT
ATCATCTACATACTACTATAGCTAGTTTCTTGATTACCACTGAGCTTTTGAGTAGTGGAG
CAACTACCATCGCAGCATCGCTAGTTCTTCATGAGAGAGAGACAGAGAGCATCATGTATA
TGTGCATGGACGTGGCTAGTGACTACAAGAATATTTGCCTTTTGTCTCGGTGCGACGGTG
CCCCCCTGTCCGTTTTTTGTTTTGTGTTACATCTGAAGTACTAGTTCTTCCTGTCAACTT
TTAATTTGTGTATAAACAACATTAACGCTTTATTTCTTGTTT
>Z27kG1_09453
CTTGCCCCGCCGTATAGGAGTATATAATAACCTCCTCTCTCTTCTCCCCATCTCGCCTTC
GATTGCCCTTCCGGCCATCCTACCTCCTACCCTCTCCACCTCTCCTCCCACCCCTCCCCT
CCCCTTCCGTGTCCTCCCCTCGCCTGGGGATCGATTCAGGCTACGCGTGGGGTTGCGTCC
ATTGATGCGAGGGAGGCAATGGCGGTGTCCTCGCCTTCTTCTGCTCCGGAGAAGAAGAGG
AAGTGGCTGCTCAGCAGCAGGAAGGTGACCGACAAGTACCTGCGTGAGGCGAGGAAGATT
CTTGCGGCGGCGCCAGAGTGTGGCGGCGGTGACGCGGTGGCGGCGCTCGGCCTGGTCGAC
GCGGCGCTGGAGCTGTCGCCGCGGATGGAGGCCGCCCTGGAGCTGCGGGCGCGCGCGCTC
CTCGCGCTGCGTCGCTACAGGGAGGTCGCGGAGATGCTCCGCGATTACATCCCCAGCTGC
GGCAAGTCGTGCTCTGGCGAGGACACCTCCTCGTCCTCGTCGGCGTCCCTCTTGTCCACT
GGCTCCGGTGATCTCGGCACGATCTCCCGCGCCAAGCTCCTCTCGCCCGACCGCCACCGC
TCCGACGACGCGGAACCTGACGCCCGCCCCGTCCGCTCCTTCCGCTGCTTCGACATCTCC
GAGCTCAAGCGCCGCGTCCTTGCCGGCCTCTCCAAGAACCCGAACACCGATACCCAGTGG
AGGTACTTGGTCCTCGGCCAAGCTTGCTTCCACCTCGGCCTCATCGAGGACGCTATGGTG
CTGCTGCAGACCGGCCGCCGCCTCGCTTCGGCGGCGTTCCGCCGCGAGAGCGTGTGCTGG
TCGGACGACAGCTTCTCGTCGTCGTCGTCGTCCTCCGCGACCGCCGCGGCTCCCTGCGTC
CCGTCCGGCAAGACATCCAGCTCCGGTTGGGCGTTCATAATCCCGGCGACGGAGTCGGAG
GCTGTGTCCCAGCTCCTGGCGCACGTGAAGCTCCTGCTCCGGCGCCGCGCGGCTGCCATG
GCCGCGCTGGACGCTGGCCTCCCGGCCGAGGCCGTGCGCCATTTCTCCAAGATCCTCGAG
GCGCGCCGTGGCGTGCTGCCGCACCCGTTCGCCGCCGCGTGCCTCGTGGGCCGCGCCGCC
GCGTTCCAGGCCAGCGGGCGTCCGGCCGACGCCATCGCGGACTGCAACCGCGCGCTCGCT
CTGGACCCTGCCTACATCCCGGCGCTCCGCGCCCGCGCCGACCTCCTGCAGTCCGTGGGC
GCGCTCGCGGACTGCCTGCGTGACCTGGACCACCTCAAGCTCCTGTACGACGCCGCGCTA
CGCGACGGCAAGCTCCCGGGGCCCCGGT
>Z27kG1_11627
TGCCCTTCCGGCCATCCTACCTCCTACCCTCTCCACCTCTCCTCCCACCCCTCCCCTCCC
CTTCCGTGTCCTCCCCTCGCCTGGGGATCGATTCAGGCTACGCGTGGGGTTGCGTCCATT
GATGCGAGGGAGGCAATGGCGGTGTCCTCGCCTTCTTCTGCTCCGGAGAAGAAGAGGAAG
TGGCTGCTCAGCAACAGGAAGGTCAGTGCCGCCGGCTCCCGTCTTCCTCTGCTGGCTCCT
CCACCATCCTTGAGCTGGGCTCCCTTCCTCTCCCACAGTCCCACCTGAACGTTTCTTGGT
GTTCAAGAACTGCACGAGAGCCAAGCTTGTGCCTTTTGACTTCTGGAGGACTTGACGTCC
GAATGCCAGGAGGGCGTGGAACCGTTCGCGTCTCTGAAGCTCGCTGTGCGTGCCTTTTGT
TTGTTTCGTTTCGTTCAACAACAGCTTGGTTCCAGCGCGTTCTGTCCGGTGGCTTGTCCT
GTTTTGGTTCCGTTTGTTTGTTTGTCTCCCCCCCAAAAGAATGATCTCATCCCAGAGTGG
TCAATCCGGCTCTGTTTAGAGGGAAGAATGTTGCCTTCGCTGCGGAAAATCTGATGTTTC
CCGGTTCCGTTTTCGCCAGGTGACCGACAAGTACCTGCGTGAGGCGAGGAAGATTCTTGC
GGCGGCGCCAGAGTGTGGCGGCGGTGACGCGGTGGCGGCGCTCGGCCTGGTCGACGCGGC
GCTGGAGCTGTCGCCGCGGATGGAGGCCGCCCTGGAGCTGCGGGCGCGCGCGCTCCTCGC
GCTGCGTCGCTACAGGGAGGTCGCGGAGATGCTCCGCGATTACATCCCCAGCTGCGGCAA
GTCGTGCTCTGGCGAGGACACCTCCTCGTCCTCGTCGGCGTCCCTCTTGTCCACTGGCTC
CGGTGATCTCGGCACGATCTCCCGCGCCAAGCTCCTCTCGCCCGACCGCCACCGCTCCGA
CGACGCGGAACCTGACGCCCGCCCCGTCCGCTCCTTCCGCTGCTTCGACATCTCCGAGCT
CAAGCGCCGCGTCCTTGCCGGCCTCTCCAAGAACCCGAACACCGATACCCAGTGGAGGTA
CTTGGTCCTCGGCCAAGCTTGCTTCCACCTCGGCCTCATCGAGGACGCTATGGTGCTGCT
GCAGACCGGCCGCCGCCTCGCTTCGGCGGCGTTCCGCCGCGAGAGCGTGTGCTGGTCGGA
CGACAGCTTCTCGTCGTCGTCGTCGTCCTCCGCGACCGCCGCGGCTCCCTGCGTCCCGTC
CGGCAAGACATCCAGCTCCGGTTGGGCGTTCATAATCCCGGCGACGGAGTCGGAGGCTGT
GTCCCAGCTCCTGGCGCACGTGAAGCTCCTGCTCCGGCGCCGCGCGGCTGCCATGGCCGC
GCTGGACGCTGGCCTCCCGGCCGAGGCCGTGCGCCATTTCTCCAAGATCCTCGAGGCGCG
CCGTGGCGTGCTGCCGCACCCGTTCGCCGCCGCGTGCCTCGTGGGCCGCGCCGCCGCGTT
CCAGGCCAGCGGGCGTCCGGCCGACGCCATCGCGGACTGCAACCGCGCGCTCGCTTTGGA
CCCTGCCTACATCCCGGCGCTCCGCGCCCGCGCCGACCTCCTGCAGTCCGTGGGCGCGCT
CGCGGACTGCCTGCGTGACCTGGACCACCTCAAGCTCCTGTACGACGCCGCGCTACGCGA
CGGCAAGCTCCCGGGGCCCCGGT
>Z27kG1_03579
TGTTGGTCGTAGAACTAGCAGTGGCCATGGTGCAAGGCGAGGAGAGTTCTTGGAGGATGG
AGAGGGCAGCGCTGCCTCTCAACCAGGCGCTCGCGTACGGAGTCCAAGCCCACGCCGCCG
CCGCCGCTGCACCGCCGACCTGCTTCCTGTACTTCCTCTCTCTCTCTTCTCTCGACTTAC
TTCCGGTTTGTCTTCGATATACCCCTCTGGCTCTGCTAGCTAGCTAATCGTCTTCTACCT
CGCCTCACCCAACAACCCAATTCCAAGAGGCCGCATCCGCATGCAGCAGAGCTCTGCCGC
TGCCCGCAACCTTTTCCGCGTCGCAACAAGGCTCGCAAATAACTGGCTAGCTCCCCCTCC
CTCCCAGCACCAAACCGTATTTTCAAATGCCTGGGTGCGCAACTTCTTTGAAGTATATAT
TTTTTTTTCTCGCCCTCCTTTTATCCGTCTTTATAACAGACCGATTCCACGAGCTTATGC
CGCGCCACTTTGGTTGGATTACACCTCCGCCGCACGCACCGAAATTTTTTTCTTAATGCT
CGAGGCCTGAATCCTGCGAGTGCGAGTGATTTGTTTGGGCACCAAGATCGATCGCCGGCC
GGCACCATCGTCTTTTGGCCCTCATCCTTATCTGCTGCCTGCCCCAGAGCCACGGCTACA
GCAGCTACAAGCCTCGTGCTTTAGGCAGTCTCGGCCTTTCCATTCTTGAAAAGGCTTTAT
CTGCTACTAAAATATGTACAATATATTTGAGAGTATGATAAACACGTATGTACAAAAAAT
AAAATTTAAAAATGTCTTTAATATGGGTATTTGAGTATAGAGAACGTGATTTAGAGGACG
TTGTTGGAGAGAAATGAAATATAGAGGATGAAATCTTTTAGAGGAGACTGTAAAAGGCAG
ATATAGAGGATGAATATAGAGGACGTTGCTGGAGACAGCCTAAGACCAGACATATCACGC
GCAAAGAGGCAGTCTAGTTCTGACACACCGAGCTTTGCCATATACGTAGTTTGTGAGGTA
TGCATGTGGCAGGTCTAATGATAAGGATGATTGTCGAATTCAAGTTTATTTATTTTAACT
AGGGTATTTTGTTCTTTTAACTCGAGATTCTCTCTTCTTCTATGTTAGAAGAATATTTTT
ATTGATAGTATGTTACTTATAAAACCTTTTTTTTTTTGCAATATCCACGGGACTAAATGA
GCTAGTGAAACTTGATGTACGCAAACCCATCGTTCGCTGATGTCACAGATACAATTTTGC
TCTTTTATATAGTCCATCGCCACCGCCCACAGCGCTTCCTGCTGGTCTCTTGTTGGTCGT
AGAACTAGCAGTGGCCATGGTGCAAGGCGAGGAGAGTTCTTGGAGGATGGAGAGGGCAGC
GCTGCCTCTCAACCAGCTGGCGCTCGCGTACGGAGTCCAAGCCCACGCCGCCGCCGCCGC
CGCCGCGGCTGCACCGCCGACCTGCTTCCTGGACTTCCAGCCT
>Z27kG1_14379
CATCAATCATTCTTCTGCTCTCCCGACTCGTCGCCGTCGCCGTCGCCGTCGCGCCCGTCA
CCGCCCTGGTCGTCGGTGTCCGGCGGACCACCACCCGGCACCACCGCCAGCAGCTCCGTG
CGCTCCGCCGGGCCCTCCCCGTCCTCGACGCCGAACAGCTGCCTCCGGAGCACGCCGTGG
AGGCCGTCGAAGAGCCTCCTCTTGACGGCGCCCAGGGCCCAGTCGAGGCGGTGGAGCAGC
TCGGTGGAGTTGTCGTTGTACATGAAGAGGGCGTTGTAGAGGTCGAAGCTGTCGCGGCAC
GTGTTGTCCACCAGCCGGAGCAGCGTCTCGTACCCCCTGGTGTCGACGGGCGTCGCGCGG
AGCTCCAGCGCCGCCAGCATCCTCCCGACGGTGTGCGTCAGGAACTGCGTCTCGGCGGCG
TGCGCGTCGTGCTCGGCGCAGGACATCTCCACCATCCGGCACCCTTCCCGCGCGAACACG
CCGAGGAACGCCTCGGCGCGGGCGCGGCGCGCCGGGCACGAGTCCCCCACGCGCACCCTG
TCGAACACGAACGGGAGGCCCGTCCAGCCGCTGGGCGCCGACTCCGGCCCGAACATCGGG
TGCGTGCAGATGATGTCCATCTCCTCCGGCAGCGCGCCTAGGAGGAGCCGCTTCGGGAAC
TCCTTCACGGACAACACGTCGACGAAGAGCGTGTCGCGGCGGAGCCGGTGCAGCGGCAGC
GACCGGACCACGGACTCGGCCGACAGGATCGAGGTGGATAGGATCACTACGTCCGGGTGG
CACTCGCACAGGTCGTGCGCGTCCGGGAAGAAGCGCGCGCCCATGGCTGCCGCCGCGGCG
GAGTGGTCGGACCGGGAGTGCGCCAGGACCGTGTGCCCCTGCGCCACCAGCGTGCGCGCC
AGGAACTGCCCGAAGTTGCCGAACCCGACCACGGCGATCTTGAGCCGCGGCGGGGGCGGA
GGCTGCCGCTGCTCCTCCACTTCCTCGCCCTCCTCCCGGGTTCCGCGGGACAACGGAGCG
TTGCTGTCACTGCCAAGAGGCGGCTGCGGGGAACCCGTGGCGCAGAGGCGTAGGGGAGGA
GGTGCCGCGCCGGGAACGAGAACCCGCCGCCGCCACCGGCAGCTCGCCGCGAGGAACTGG
AGGTTGGTTGGGGCGGACGACCGGCGAGAGGTGGACGGCAGGTGATGGAGGCGGACGCAG
GAAGATGACGCCATGATCTTGGCTCTTGGGTGAGTGGCAGAATATACTGCCACTTTTTTC
TTCGCCCTCAGTGAAGTGCCGGCGAGGAGAGGACGGCGGCGACCTTATTATTTTTCTCGA
GGGAAAAAAGAAGAGGGTGACCCCTCCTTAGGTTTCGGAGGGACAGTTCTTAACGGGCCG
ATCCGGGCGGGCCGAATTGCCAAGTGGCACAAACAGCTCAATTTCAGGCTGGGCCACTAT
GGCCTGCCC
>Z27kG1_12837
GTGGAATGGTGGAGCTAGCGAGCATGGCATGGAACATGATCCTGTTACTGTATATGCATG
TACTCGTAGTAGTAGGTAGCTGTAACCAATGCATGATCAGCACAACCAGTCTGGATGATG
TTGCTGGTCAGCTCAGCTGGAGCTGGTGACAACCTCCAGCAGTCCAGCCCCGGGCCGGGC
CCGGTGCATGTAAATATATGCGGTGCCGGAGAGACTACTGATTACTGACACTCTCTTGCT
GCTTGGCGTCGCCATCGCACAGTGACACGGCCATCGGCACTCAACTCACTCCACAGGCTT
CGTTTCATCATCATCATCATCACCGTCGTCATAGCCATGGCCGCGCGTCACCACGCCCCG
CACCTCCTCGCGATGCTCATGCTCTCGGCGGCCGGCTTCTTCTCCGTGGCCTCCGCCGCG
CGCGACCTCGACGCAGCCAACCCGCTCGCGGTCGCGGTCGCGGCGCCCGCCGCTGGCCGA
AACAACGACAACAACAACCCTCCCGAGCCTAACTACTACTCCTACCATGGCGGCTACGGC
GCCGTCCCGGCGGGCTACGGACCTGCAGGCGTCTCTGGCGCCGGCGGGTGGGGCGCGGGC
TCCGGCGGCGGTGGCGGGTACGCACACGGCGGCGTGGAAGCGCCGACGGTGATGTGCCAG
GACAAGGGGCCCTGCTACGGCAAGAAGGTGGCGTGCCCCAAGCGCTGCTTCTGGTCCTAC
AGCCGCTCCGGCAGCGGATACGGAGCCGGAGGCGGCGGCGGGTCCTGCACCGTCGACTGC
AAGGACAAGTGCACCGCCACCTGCTGATGGATCGACGGGTAGAGCTAACTAGCTATCTGC
TCATGGCTCTCCACTCGATCGATGACGATATATACTACTACATACAGTGTGTGTGCGCTT
GTACTATATATATATATATATATATATATATATACAGTATACAATAGT
>Z27kG1_23813
GCACTGAGAATTGAGTCATCCAACTGCTCCAAGCTGAAGGAATTGAACAAGGACCTAACA
CAAAAGCTGGAGGTTCAGACACAGAGGCTTGAACTATTGACTTCTCAAAGGATGGCTAAC
GAGAATGCCCTGGCGAAACCAATTGACACACGCCCCATCAACGAGGCAACAATGTATGCG
GATGAAGGAGACGAGGTTGTTGAACGGGTGCTTGGCTGGATAATGAAGCTCTTCCCAGGT
GGGCCAAAGCGGCGAACCAGCAAGCTTCTGTAATGAAAATAGAGCTCCTAGTATACCAGA
TATTTCTTCCATTTAGGGTGTGTTTGGCATGGCTCTGCTCCACCCCAGAGCAGCTCTACT
CTAAAACTCTGGGTGGAGCAGCTCTGCTCCAGAGTTTAGATTGTTTCTCATAACCAGTGA
CAATGGCGGGTAAATAACTCAAAACTCCATGACTAGGTTGCTTTTTTGGAGTTTTCAGAG
CAGCAAAAGAGGTACTCCAAAAAATTGTACTGCAACTCCAAAAACTCCATAGAGTTTACA
ACTCTGGAGTTAGGGTGTTTGGCATGCTCTGGCCAGCTCCTCCTTGGAGTTTTGCTCTGG
AGCCATGCCAAACAGGCCCTTAAGGCCTGTTTAGATGAAAGGGGGTTGCGCTAGCAGCAC
AAGGTATTTAGTTCAAATTTGAACTAAATCTTAACTAATCTGTTCCAAATCCCCGACATC
CAAACATGCCTTTTATATATATACATTTTTTGTTTGCCCGGTTTTGCTGATAGCATGGTG
AGAAGCTGTATATTGGAGCCATTCGATGTAACCATTCTTTTTTTTGTTAGAAGATAATGT
AATTCCCTGGAGTATGGGGCGGCAGCTGTATTGGCAACGAAAAGATTAATCGCAAAGAAT
ATACCCTTTTGTATCC
>Z27kG1_12721
CTTAGATTTTTCCAGCGACGCTGTCTTCTTCCCCTGTTGCGCGCCGTGGAGCTCCCACAC
GCGTTTCTTCCCCTGCCGAAGCCCTCCCATGGCGCCCGGCTCTGCTTGCCCGTGGCCGTC
GTTCCTAGGATCAGCCTCCATCTCCAGTTCGTCTCTCTCCCTGCGCGCTTTCCCAGACGC
GCGCCTAGCTCCTCGCGCGGGTCTCTGGTGCTCAGCAGCCCAGCTCCCTCTGCTCGCGAC
GCACGCCCAGCCTCTCCCAAGAACTCGAGTTCCTCTGCTTTTTCCCCAACCGCGCGCGGT
ACTTCTCCTCTGCTCGCTCGTCGCCATGGCGATGGCCACCGAGCTCCCTTGTCGTGGCTT
CCTGCTTCCTCGTCGCGCGCGTAGCGTTCCGTCGTTCCCTGCCGTGACCCCGTCGTGGTG
CTTCCTCGCGCGCAGCTCACCCCAACTCCCATTCGTAGTGGTCGCCAGTCGTCGACCTAG
CTCGGATTCCATTTCGCCAACACCTGCTCCTAGTCGACGCTTGCTCGGATTCGCGTCCCT
GCGCCCAGCCAAGTTCACCCCTGCGTGCAGCCGTGGGTTTCTCTGCACAGCGTTCCTGCT
CCCCGGCCTCTGTCGTGCTCGACAGCATGTAATTCATGTCGAAGCAGCAGCTTCGATCCC
TTGCGTCATGCTCACCAGATCGAGTCTCACGTCGTCGATCTGTGCCATTATATTTGGCTA
TCGGTTTCGCCGGTTGTCGATTTTCCTATTCGCTATGGTCATCACGACAATTGTTCCTAT
CCGAGCTAGCCTCGCTCGCCAGCCGTCACGCCATCTTTACCTGTTAGGCCGTGCGTTGCC
GCGTTCACTTCGTTGTGTTGCCGCGTTCACTTCGTTGTGTCATCGTGAACTTGTCGACAT
ACTGTTGTGGTACCTGGATCGCGCTTGCTGTTGGGCCTATGCTTCGTCGCCGAAGGTCTT
CTAGGAAGAAGCGACCTTCGGCTGAAGCTGTTTGTGTAAGATGGCCGAAGGTCCCTCTTC
ATGAAGCTTCGGTATCACAAACCGACTTAAAGATAGAATAACCTTTTGGTCCATAAAGGT
CTGAGTCAATGTTGTAAACTTTCATAAGGGACATACTTGTAATCTCTCACAGGCTGCGCC
CTGTGCCTATAAATAGTGAACAGTATTCCTTTACTGTTCACGTATTCCTGTATCTGCAAT
CGCATCATTCGGAAACCAATCTTTGCCAAGGCAGAGGTATAACTGTATTCAAT
>Z27kG1_12772
GTGAAGAAAGAGAGCTGCTTCTTCCCCATCCCCCAGGCTGCAGAATGCATTCTGCGAATC
GTTGAGAAGGCCAATGCACCTGTGATATATTTATCTACTGATGCTGCTGAGAGCGAAACA
AATCTTCTGCAGTCCTTGGTTGTGTTCAACGACAGGCAAGTCCCTCTCGTGAAGAGGCCA
GAGCACCACAGCTCCGAGAAATGGGATGCCTTGCTAAACAGAAACCGCATGGGTGGAGAT
GGTCAGGTTGACGCGATGCTTGACAAGACGATCTGTGCGCTATCAAACGTATTCATAGGA
TCGTCAGGGTCCACCTTCACGGAGGACATCTTCCGGCTGCGGAGGGGCTGGGGATCGGCG
TCGCACTGTGACGAGTACCTCTGCCAGGGCGAGCTGCCTAACTTCATAGCAGAGCTAGAT
TGAGAAGGCAACTTCCCAGGAGGATCGATAGCTGCAATTTTCTCCCATTCGTGTCCATAT
GTCCTGTAAAAAAAATGGTGGTGTGTACATCTAGTGTGATTTGTGGTGGTGCTGGTGTGT
GTGTGTGTTGGGGGGCGGGGGGAAGGTCTCTGTATCGGGGATGTCCATTGATTTGTTCGG
TGTTATTCTTGCACAGGTAGGCAATAAGCTTTGAGAGAACTCTTTGCCGTTGTGTTGGGG
GCCTTCGGCTTACGAAGGTCCTCAAAAACAGGATTTAACAGTATTTCTGGAGC
>Z27kG1_05073
CTCTTGGAAAAAGAGAAGCAAGAAGAGGAACAAATCTCCTCCTGTCTTGAAGAAACAATC
AGTTAATTACACATGAAGAAAAGAAAGAAACGAAAGCCACCCAACGGAGCTAGCCAGGCC
ACCAATGGAGCCGGAGCTGAGTCAGCTAGCACCCGGACTTCTTGGCCCGGAGGATAGTGC
ACTTGGTCCGCTGGAACGCGGTGGCGGCGACGTCGGGGTCGACGAGCTGCAGCTGGAGCG
GGCAGACGACGACGAGCGGGCACTTGGCGGACCGGCCCTTGTACTGGAGCACCGTGTCCA
GCCGCATCTCCACGCCGAAGCTGCCCGTGTCGTTCTCCGCCCGGAACTCGCCCACCCCGG
GCCTGGTCAGCTTGATGGGCTTGCCCACGCCGCCGACTCTCACGCTCAGCGTCGCCGTCT
TCCGCGCCTTGTGCTTGAACCCCGGCACGGACGCGGAGTCATCGAAGCGGGTGCCGTTGA
AGGAGAAGGTCACGGCGAGCGCGCCGTACTCGATGGCCCGGTACATGTTGGGATTCCGGA
GCGACACCGTGGCGGTGACGTTGAAGGAGATGGTGGAGTTGGACGCCGGGTCGGCGGGCG
CCAGCGCGAACCGCTGCAGCACGGCGTCGTCGGCCGTGGCCTTGGGCGGGAACACCACGC
CGAAGGCGAGCACCAGGACGGTGATGAGGCCTCCCACGACGACGATGGCGGCGGCCCAGA
TGGCGAGCTGCGTCCAGCTGCAGTCGTCACAGCAGCCGTCGCCCTTGCCGCCGCACCAGC
CCTCCCAGAACGCCATGGCCGCCCGCGCTGCTCGGGTGTGGGGGTGGTCGGGTGGGGGAC
GCGGATCTTGCGGGCCTCTGGCTGGCTATCCAAGGCAACGGTGCTGCTTGGTGTTGAGAG
AATCAATCGCCCTGCCTGCCACTCACCGATTGTTATTGTTGAAGAACGAATAAAAGAGGG
AGGGCCAGCCGGCCAGGGGACGACGACCAAGACTTGGTTGGGGTCATCGCCGGACAAGGG
ACACGGAGGAAGGTCACACTCGGGGAAATCAGCCACCCACCAATCCGAAATCTTGGAGAA
ATGGAAGGGCATTGCAAGTGAAATTAATCAGGATTCAGGAGACGGGTTGTGTCGCTGGAC
GGAGATGCTGCTCCACTTCCACCGGCCGCCGGCCGCTGGTTGGTGAGCTGGTGCACTTTA
CTGGGGGGAGAGCGCGCCAGCGCCCGTGCCAAATCGGGTACAGTACTTAAGGCTTCTTTG
GTTTGTGTCTAACTGTGCCCCACTTTGCCTAAGGTTAGTCGTTCGAATTGAATAACTAAC
CTTAGGCAGAAAAGTTAGGCAAAATGTGGCAATTGAGGCAACGAACCAAACATGCCTTTA
CTCCGTTACAAAATTAGTTGTCGTTCTCGAAAAATCAACAATGTTTAACTTTAAGCAAAT
>Z27kG1_18082
GTTTCATGGGACATGGCTCTCGTAGCCATGGCTATGCGATTCCTAGCTGAGGTAGCAGTA
CATCATCCCATGGCAAGACCTTCTCATCCTCTCATACATGGCTTCTCGAAAGGTGAAAAA
AATCTTTGTGCTCATGATTGTTCTAGTACAAGAAGGAAAAAAGAAGGTGATGAATGCAAT
ATGATATTGGGTGTGTCAAAAGGTGAAAGGCTTTCTCATAGAGGATGGGACTTTGAAAGC
AAATATATTGCAATTGAAACTTAAAGAACGTTATAAGGTGCACATCCCCTACAAGAGAGT
ATATATGGGTAGAGAGTTAGCATTGAATCAACTTTATGGTGGTTGGGATAACAGCTTTAA
TAATTGGTATGTTCAAAGCACAAGTTGAGAGTTGTTGTCCTGGTAGCTTAGTAACTATTG
ATAATCACACAGTAAATGGAAAGATCATATTTATAAGATTGTTCTTTGCCTTAAAACCTT
GAATAGAGGGCTTCCTTAATGGTCACAGACCTTACTTGGTAGTAGATATCACATTCTTAG
CATGCATGTTCAAGGGACAGTTTACTAGTGCTTCCATTGTTTATGGACACAATTGGTTGT
ATCTTGTTTGCTTTGGGGTATTGAAAGGGAAATGTGTCATTGGGCCATTTCTAAGTATTT
TGGTGATTAAGTGACCAACACAAATGGTTATGTGTTAAACTATGCCAAATGGTGGACAAA
GTGCAAATCAATACAAAGGTATGATTCTAGACTTAGTACATTGATTTTTGTGTACTAACA
TATTTGTCTAAGTGCTAGAATCAGAGAAAAGACAAATGGAAAAGACTTGGCTCGAGCAGC
CAAGACTCTACTCAGTCTGGGTGCACCGGACTGTCCGGTGGTGCACCGGACAGTGTCCGG
TGCGCTAGGCTGGCTCTGGTGAAAAGGCTGCTCTCAGGAATTCGTCGGTGGCGTACGACT
ATAATTCACTGTACTGTCCGGTGGTGCACCGGACTGTCCGGTGAGCCAACGGTCGGTCGC
GCAATCCGCGCGTGACGCGTGGCCGGGCCAACAGTCTGATGGGGGCACCATACTGTCCGG
TGTGCACCGAACAGTGTCCGGTGCGCCAACGGCTCCAAATCATCAACGGTCGGCTGCGCC
AGAATAGGAAAGAGATCTACTGAGAGCACCTAGAGGGGGGTGAATAGGTGATCCTGTAAA
ACTTTAAACTTAAGCCACAAAAACTTGGTTGGGTGTTAGCACAATAACCGCCAAGTGGCT
AGAGAGGAGTCTCAACAATACAATAACCACGAAGATATC
>Z27kG1_06459
CCCCTCCCTGTGACGCCTTGTTGATCAGGAGGTGTTGACCTGGCGGCACTGCTTCCTGAT
CTGGCCGTTTGCGCCGGTGAGCACGTCGACGCGGCCCATCTTCTTCATGGACATGGAGAA
GGCGGCGTAGAACTTGATGGGGTTGGTGAGGTCGGCCACCATCTGCGCGGCGGCGGCGTT
CTGCGCCAGCGCGGCGTCGGAGGCCAGCGTGCCCTGCCTCTGCTGCACCCTGGTGTAGTA
CCCGCTGTCGAACCGGAACGGCGTGCCGCCGTCCAGCGCCACGGTGGCCGACGCCGGCGA
CGGGTTGGGGCACGACGACATGAGCGTCCGCGCGTAGGCCGAGTCCAGCAGCGGGTCCAC
GCTGCTGGCGTTCCCCTGGTACAGGCGCGGGGTGACGCTGGAGCAGCTTGCCACGCCGAT
GGTGTGCGCCCCCGACAGCGCCACGAGGTCCGTCAGGTTCAGCCCCCGGTCCGAGAAGCT
CTGCAGCAGGCCCGCGAAGCCCGCGAAGGGCGACGGCAGCGCCCCCGTGTTGGACGCCAG
CGACACCGTGCCGTCGCGCCGCCCCGTCTCCACCTGCCACAGCGACGCCTTGAACTGGTA
CGACACGGCGTCGCGCGCCGCCAGCGCCACGATGTCGGCGCACGACACCACGCCCGGGCA
CGCCCTCTCCAGCTGCGCCTTGATCGCGTCGATCACCTCGTACCCGCCCACCGACAGGTT
CGGCGCCGCCGTCTTCTCGCTCTGCGCGGTGTCCAGCAGGATCGACGCGTCGCAGCCCTG
CGTCAGAAGCAGCTGGTGGTCAGTTGCAGGATGGGGTCACGGCGTTGGCGACCGACGAAC
GACGGACGCGACAAGGACAGGACGCGGCACGAACGCGCCCCCGTCCCTCCCCTCCCCTCC
CCTCCCCAATCGACATCCAAGCCGACCGCCGTACGGGAGAGCGGGGTCCGGGGGGGCAAA
ATGACAAGATTCGCGTTGCCCCCGGCGCGGCGTAGTAGTACTAGTACGTGGAGTATTTTC
TTTTTTTCCCCCGTCGTCCTGTCATGTGTCTGTGGGCGCGCCAACCCGAGGAGGTGTTGC
CGTAATGCTTACGTATTCCGCGTAAGAGCAGAACACGAGGAGAGAGGGTCGACTTCAACA
CTGCTGTTCTGCAGCGCTCTGCTTTGTCGTCAGTAAAAAAACCGACAAAAGTGCGCTTGG
TGCCC
>Z27kG1_02209
CGGCCCTCACGAACACTACTTGATCTTATCCGAGCGCGCCGTCCGGCAGCACCGCGGGCG
GCGGCCGGAGTCGCCTCCCCGTGCCCGCGTTGCCCCCGCCGGCCTGCAAGGGTTGGTGGG
TTGGTGGCGCGGTTCGTCGGGAAGAGGCGGCGCTTGCGCCCGCGGTCGCTGCCGGCGACG
AGCGATGACGACTGCCCGCGGTCGGAGCGCGCGCGATGATGGCCGCGCGGGTTCCCCAAA
CACACTACACGAGATACTTCGCGATGTTCTTTTCCTTTGACATGTTCTTTTCCTTTGACA
TGTTCTTTTTTCGAAAAATTTGAAGTATTCTTTATTAAAAAAAAAGGCTTTTTATGTGTG
TTTAATCCCGCTTGTCTTCTGTTTGTGCTTAGTCGTTCTATTAGTGTGGTTTGATTTTGT
ATCACGCTCGTCATTGACAAAGTGATTCCGTTCCGGAATGATACTAACAAAGAATGTGCC
TTCTACTCTGTTACCACGGGTGGTCTTGGGTCCTTACCCTTCAGATGTTCTTGTTAACGG
TTCTTCTCTCTTCGTCCAGCACATTGAACTTTATAGTACACTTAGTATCATTACATTGGT
CCTTTTAGGATGGAGGGTGAACTATTAGAGTTATTATTAAGATGGTGGATGTTAGCTACG
CTTTCATGGTGGATGTTTACTATGTTTTGTCATGTAAACAACTGCATGTCTTTAAATTTG
TCTATCAGTATAAATAGTCACTGCACATGCTTAATAAGGTTAGATTACAACATCTGGTGC
AGTCCTCTCCATATCTGATATTTTTCTGTTGCATCGATAGCCCTCATGGTTATTAAAAAA
TGTACTTGTTTGCCATGTATGTTGCTCAATATATGATTTGTGACTCACCTTGCTTGACAA
GTTGGTATGATTAAGCGTTTTTTGGATCATGAGGGTGAGATGATAAACAACCTTTGGTCC
ACATAATTGGATTAGTGAGGTGGAAGCTTCGGATATAGCGGTGGGCTTTACGGTTGCCCT
AATAGTGAACAGGTCCAGCACATTTACTACCATATTTTTCCCTTCGTAATCTAATCACTA
AGGAGGATCGAAATTTTTTCATGCATAGCTTTGGTTCCCTCTCAACTGATTATTCACTTC
AACTGTTTTTTAAATTCGTTAAGATGGAATGAAATTGCTTATTTAACCACCTATGCTGCC
AATTTGTCCATTAGGGTTTCAGTTTATCCTGACATTTCATATATTTGGGACTTTTAAGTT
GCCCCTATGGCTTTTTGCTGTGCCTGTGGGATGAACATGTCCCAACATTTACTCCATTTA
TTCACTTTGTCAGCTAATAGCCATACATGTTTTATGTTTAGCTGATCATTAAGAATGGGA
AATTTACACTTTCCATACTGTGTTATACATGTTATGTTTGCCTGCTTGAACACCCCTTGT
TTTGAGGTATCGTTTGGGAGCAAAATAGGTGTTCTGGTGGCAACAGCAGTGCCGGTGAGA
TGAGCTTTTGTCCCAGTTTACCACCAAGTGTGTCACTTGGTTGTTAGTGTCCTATGGGTT
CTTTGTAGCCTTCTGTTTTCCTACTTTGTATCTTGAATGTGATTTCATGGTCGCTGGTTT
TTTATCAAGAGGAGCTGGGTTCAATCGCCACTTAGATCAGTGTTTTTTGTGATTCTCTAA
TGCAACAACAGCAACCTTGTGCTTGGCTAAAGCTACAATAAGGATAATATTCTGAACTTA
TTTGCCCTGGTGATGTTGTAGGTTTACAGAAGAGAGAAATTCTGGCAGATCCAATTGCTG
TTGCCGTCATTCTGATACAACCTGACTTGATGACTCTCAATGAAGCTGAATGCTGAAAGG
TGTTGCTGCCTTGCAGAATGAAGCTTTGAGTTCAATACATGGAATTCATATTTGGTGGTG
GTGTTTTGGAACTTGTTTATCTGCTAGGTGTTGCTGCCTTGCAGAATGAAGCCGTCCACA
TTGTCCTTGTTTATCTGCAAGATGCATGCCTGCTCTATTTCTTGCTCTTCAGTCTTGACT
GATGCCTACTGCCTGAGTGCAGATTCAGTGTGATAGTTAGATTCTGCTGATGTGTTAACA
TGTTCATTGTAAACAAATTTCTTGTTAAACATGTGTGATCTCTTCAAGACCATGTGTCTT
TGACCTAATATATTGCGAAACATTCTTC
>Z27kG1_12355
CTTCCCCGACGTGTCGATGATAGTGATGGGGACGCGATCGGGGAAGTAGTCGGCGGGGAG
GCGGGTGGGGGGCATGACGCGTGGTACGTTCTCGGGGAACTGCTCGGTGGCGAGGGCGAC
GATGAGGCTGGACTTGCCGGTGCCGGGGTCGCCGATCACGACGACCCGCACGCTCGACTT
GCCCGCCAGATTA
>Z27kG1_21433
GCCGCCACAACCTTTCTCCCTCTCCTCTCCTTTCAGCCAACGTGCGGCTCCAGCAGGGAG
CCTTTCTCCCCAAGCGCATAGAAGCATCTCCTGGCGTCTTCCCCTTCCCAGCGTAGGAGC
AAGGGCTTCCCATGGCGGCCTCCCTTGTGACATCTCCCCCTACAGGTTCCAGGTCGGCGC
CCTTCTCTAGCCTGGACTTGTAGCGCCTGATGCCCATCTTCGCCCTCTGCTGTCGAAGGC
ACGGGCACCATTTTCCCCCATGGCCGAGCTCAACACCTGCCAGGACAAGCTGCGGGCCCC
TCTGCTCCAGCCATGGCGTGGGACCTTCTCTGGTTGGAGCTCGAGCAGGTGAGCTCGCCC
CATGGCCTTGGCTCCTTGTTTGCTTGCTGCACGTACGCTCCCTCTCCCATCTGGCTTTCT
GCCCTTCTCAAGTCCGGCCATCCCCGCCTTGCCGTGGATTTCCTCGAGCAGCCCCACCTG
GCCGCCATCCTCCTCAGATCGACCTCCCCTTTTTGTGTAGCTCACCATCTCCCCATACGC
GCGCTAGCTGGACGCCATCCGAGCTCCGCCAGCCGGTCTGCAACTCCCTCTCGCTGCTTC
CCTTGGACGCCGGAGCTCCAAGGTCGTACCTCCGTCTCCATGGCCGACCAGCAAACCTCG
ATGGACGAGCTCTCTAGCACTTTCCTCTCCTATGGCGCGCCTGCCCCCATGGATGAAGCC
CCAGTTTGCCGGTCTCCTCTCTGCTCCATGGCCGAGGGCCCATTCCCTAGCACCCTCCTC
GCATGGGCAGGCTGCGGGTGCTCGGCACCCCCCTACCAACCTTCGCCGAGTTCGGCCACC
CCTCCTCGTCCTTGTGATAGTAGCAGGTGCTCGACAAAATGCCTGTGAGAGGCTTGGTGT
TGTGGACAACCCCGTCCGCGACGTCGTCGACCCCCGGTGAGGCACCCCGCTATCCTTGCT
GTTTTTGCGTCCGTAGTGTTCGACGATATGCCAAATTCATGAACTCTTGTGTTATCGCAG
CAGCCATCGATGTCGCGCTTCGAGCTGGTCCGTTCAGCGAAATGTCGAGCCACGTGGACA
GCCCCTGTGACTAGTCCCATTTCGCTTAGGTTATTTTCCTTGTGGTTTGTTCTACTTATA
AAATTGGTCGATATCGTGTATGTACATGTGTGTAAATAAAAAAAATTAAGCGAATTATGC
TTGTTTGATGTGGTGAGAAGAATT
>Z27kG1_14570
GCACGCACACCCTCTCCTCTCTCCCGTCCCCTCACGCAGTCACAGTCCATCTCGCCATCG
CATTGCCTAGTTCAAAAGGCCTCCGAAATCGAACAGTCCCTGCCGGGTGCCGGCCTCGTA
CAAGCAAAAGACAGACAGTTCCCGCATCAACCGGCTAGCTAGCTAGCCCTTCAGGACCTC
GCTGCATTCCCCATGGGAGGCGCCATGAGGCAGCTGCTTAGCTTTCTGGGAGCGATCAAT
GGCCGCCCCACCCCAGGGAGAAGACGAACGACGACGCTGCGGCGGCGCCTGGTGCGGGAC
GGTGGAGCTGAGGGTCAGGATGAACTGCGAGCGCGAGGTCAAGAATGCTTTCTCCGGCAT
GCATGAGAGGTTGGTCATCCGTCACTCTGGTCCCCTGGCCTGGCCTGGCCCCTACGCGTT
CGCGTCAAGTTTTCGTTGCTCGCCAGCATTGCGCCCACGACCATCGCATGGTGGCATCAC
TCTTCTCGTCTGTGCCCTGATGATGAGCCTCTCTGCAGTCTGCACCCACTGAGTCAGTCA
GTAATAGTATAATGAGGGGGTGTTTGGTTCTATGGACTAAAGTTTAGTCCGGGTCACATC
AAGCGTTTGACTTTCAAATAGGAGTATGAAATATAGACCCAACCAACTGTACTAGATTCG
TCTCACTTTTTAATCTTCGGCTGAGAAATTAGTTTTATAATCCGACTACATTTAATACCC
CGAACGGAGGTTCAAACATTCGATGTGATAGGGGCTAAATTTTAGCAGGGGCAAATCAAA
CACCCCCTGACTAATGACCATCGTGTCCTTTCAGAACAAGCTTTTTTTTACTGCTGCAGT
AGTGCAGCACAGCAGCAGCATATGCCGGCGGCATCCAACAATAGCGAAAGTTCCACTTGA
CCACTTCGAATCGAACTATCGAAGTGATTTCCTGAAGAGGAGCCCAAGTTTACCGTGGCG
ATTAATAACTCTGATGAAGCTGCCCGCCTGCCTGCAGGAGCAGTGGCGAATCTAGCCGAA
AATATGATCGGAGTCATCAAGAGCAGCTTTGCTATATCATACGAATTTTTATGAACTTTA
ACAGTATTTTGCTAAAATATTTATAAAATTTATCGGGGTCGGCTGACCCCGATAACCCCC
TAGATTCGCCCCTGTGCAGGAGTGCAGCATGTGGAGGTGAACCGGCTGCAGCAGAAGGTG
ACGGTGACGGTGACGGTGACTGGCGAGGTGGACCCGGTCGTGGTGCTGCGGCCTGCGGAG
GGCCCAGCCCACGGGGAAGAAGGCGGCGGAGCCGTGGACTGGCCCCCATAACACTGCCGG
CTGCTACGCCCCGGCGGCCGTGGCCCTCTACCGCGTCGGGCCGGCCCAGCTGCAGGCCCA
CGACGGCAGGTGGGCAGACCCGTACCTGGTCTCGGTGAGGAGCGTGGAGGCGGACATAGG
CGCCGAGCATATCAGCAGGTTGTTCAGCGACGGCAACCGCAACGCCTGCTCCCAGTGGGT
GAGCTCCGTAAAAATTGTTGAGAACTACGTTACCGCGGATCACCAGATCCGCTCCCTTTT
TTCCCGTCAGCAGTAGAGACGCGAGAAGTTATAG
>Z27kG1_10929
GGAAAACACACGCACGCAGACCTCTCTCTCTCTCTCTCCATTATATTAATTTCAATTAGC
CCTAATAAACTTGGTCCACTAATGAATGAGCAAACCTGCTGATGTTAATTAAGCTATGTA
TGTGCTCCTGTATGAGACTTTTATCTTGTTAAAGAAAAGAAGAAAAATCATGCTTGGTTA
ATGGGTTTATTTCAAGAACCCGAAAAAGAAAGCTCGTTGTCGGTGTCCAGGGAAAAAAAA
AGATGAAGAAAACTGGTTTGGGTACGTACGGTGACGGATAATGAATCACATCGCACATAT
ATATGCCCTGGTGGTTGCAAATTTATGCCGACACCGAGTGGTAGCTGTACTTAACCAGTA
AGTACTGCTGCTTGCAGCTCAGATGGACCGGCCGCCCGGCCGGCCGGATTCCGCCGTGAT
CTCTCTCTGCTTGTCCCTCGCCCCACCACCACACCACACCGTAGAGGTAGGTCCATGGCC
AACCAACAACCAATCAACCGAAGCAGCAGCGCCTGAACCGCTGGCACTTTAATTCTGACG
ACGACGACGACGACGCCTTGATTAGCCTGCAAATACTACTGCATGCATCTGCCGCATGCC
GCCGCACAGTACCTGCGTGCACGAGCAGTACCCGCTGGTCATCGATCGGATGGAGTTGAA
GTAAACACATCGACTATTGAATTGATCCGCACAGTACACATCGCTTTGCTTAATTCGTCA
CTCACTGTGGTAGTAGTAGCTGTAGCTGCTCTCTGATCGGCAGCGCCGGCCTCCTGCAGC
TAGTAGACCGCTACACACCAGACTACAGAGTCTACAGTATAGTCTCTCCCTTCAGCTTCA
GCTTGCACAATAGCAAGATGCTCCGATCCACTGACAGACCAACTGTGCCCCGCGCTTTTG
TTTCGCTTGTCGTTGACGCTGGTCACTGGTCTTGGTCATCTTATATATCCACGCAGGGCT
GCAGCCTGGCTCAGGCGCAAGGAGAGTGGGTCGTCTGCCGCGTCTTCCAGAAGGGCGGCA
ACAGGCCGAGGAGGAGGCAGCGAGAAGCGTCGCCGCCGCCGTCCGCTAGCAGCAGCTGCG
TCACGGATGCGTCGAGCTCGGACCTGGACGAGGTCAGCAGCTAGCTTAGCTAGCTAGCTA
GCAGAACCGACCGTACGTGCCGGCTGGCCACAACATGCAGTCAAGAACGTACGTACGTAT
ATGTATACCGCCACCAGCTCGTCGCGCGCGCAGCTGTGCTGTGCATGCCGTACGTGTGCG
GCCGGCCTCGACCTCGATCTCGAAGAGAGGATGTGATCAAGCTGAGTTACGGATAAGGGG
GAACAACCCATCCACACGCACTTCTCCTCCGACCCAACATTATTTGTTGTTAACTAGTTT
TTCTTTTCTTTATCTCTTTCTTTCTTTTGCACTCTGTACGTGTAATGTAATGCAGTGTAA
TTTAATTAGTGAGAGAAGCATGACGCCCTACTACCGGCCGGATTATTAGTTAACAGCAAA
TTAATTACTACGTACCTACTACTCGCGTCAGCAGCTTCTACTGTACTTGAGGTTTCAGAA
GCCCAATATATATGTATATTGTCAA
>Z27kG1_03692
CAAGCCTCAAGCTGGGATTGGCCCGTCGGCAGAACAAGTGCACGCGGGACCGGGCAACAT
TTCCCGCTGCAGCCAACAAGCAGAGGGGGCGACGATATATAGCCACGGGCGGCCGTTGCT
GGATCCGGCATCTTCCTCGATCGGCAAGACGATAGGATGGGGTTCCACCTGCTGGCGTTC
GTGGCGGCGAGGGGCCTCATGCAGGCGTTCAACCTGTCGGCGCCGCTCAGCCTCCGGCTG
CCGCTCGCGCGCCACCTGCCGGAGGCCCTCGCCGTCCTGTACGGCGTGCTCGCCGCGCAA
GCCGCGTGGCTCAACGGCGCCCTGGCGCGCGGCGCCGCCTGGAGCCACAGCGGGAGCCGG
GGCGGCGTCGACGAGTACGTCCGCCACGCCATGCTCAGCGTCTACGACTGAGACCACCGG
CGGAAGGTCGACGGACAGCAGGCGCCACGCGAGGGCGCTTCTAGCTGCTGTCCCTGCCCC
CGTCGTGCTCGTGGTGGCAAGTGCACGCCGCGCCGGCGCCGGCGCCGCCCTCTGCTAGCT
AGCGGCGACTAGCAGCGTAGATCTTTGTAATTCATTGCTCGCTCGCTCGTTTGGCGTTCC
TTCTTGTTCGTAGCATGATTTTTGATAGCATCGAAAAGGTTTGGGAGGTTGCTCTCTGTA
ACATGCAATTGCAAGCCGTCGGTGGTAGCTAGTGGCTGGTAAATTAAATACAAGTGATGA
ATTCTGTT
>Z27kG1_06348
GCGCAGTGGGGCAGCCGCTGGTCGCGCATCGCCAGGAGCCTCCCCGGCCGCACCGACAAC
GAGATCAAGAACTTCTGGAGGACGCGCGCCAGGAAGCAGAAGGCGGCGGCGCAGCAGCAG
CAGCAGCAGCAGGACAGCCGGAGCAGCAAGACGGCGACGGCGTCGGCGTTCTCAGGGTCA
GCGTCGTCCGTGACTACCACCACGTCCAGCTGCTCTGGCTCTCCTAGTCCGACCAGCCGC
GGCTGTGGCACGGCCACGTCATCGTCCGCTCTGACCGAGTCCGCGCTGCGGCAAAGCGGC
GGCGAAGACGAGGACGCCGAGCTCGACGAGGCGTCCACCACCACCACCACCACGGCAAGC
CAGCGTCAACACCAAGACGACGACCACCAGCAGCAGCACCAGGAGTGCTACGCCTCGGAC
CACTTCTGGAACGACATCGCGGCGGCGGAGGCGGCCATCTACATGTTGATCGACGGCGGC
TGGACAGGGTCCGGCCCCGGCCATCCCGCCGCCGATCCGCCTTCGTCGCCGGCGTGGGAG
TACTGCTCTGATTACTCGCTCTGGAGGATCGACGACGACGAGTACTACGAGAAGATGCTC
GACTCCTCCTCCTGATTCGATTATCCAGCCATCACACGCATATGCATATCTATCATTAGC
TTATTTCTTTCTTTTTTTTGTGCTGATTAGTCTAGCATACAGCAGCTATGAGAATCCAAA
GCTTCGGTTCGGCTTTCGTTGCATCTCTTTGTATAATACTGTAACATATCTATATATATA
TATGTATGATATGAT
>Z27kG1_24014
CGTGCTTGCAGGCACTGGCAACCTGGCGATATCGGCAACGAGATCATGCAACGCGCGTCC
ATCACCTCGTCCCCTATGCGCCCCGACCCCTTCGCCTCCTCCGCCCCCTCCTCCTCATCC
CCTCCCTACCTCCAAACCCTCGCCGCAAGTGCCGCTTCCGCGACGCCCCTACTCCCGATT
CTCCTCATGGTCGCGCCACCTCCATCTCGCCCATCTCTGCCGTTCACTCTCGCCACCGCT
GCCACACCTCCGCGTCCTCCGCCCCCGCTTTCGCCGCCGATGGATCCAGCGACGGTGTCG
CCCGCCTTAGCTCCTTCCTTCGCCGCCAGCGCGCCGTGGTCGCCGTCCTAGCAGCAGGGG
ACCGTACCGCGTCGAGGCCCACCAAGCTCGTGCTCTCTGACGCCTCCAAAAGCGTGAGCT
CGATTGTGGCGGCAATATGCTACGCGTGGATGCTACCAAGCAAGGGGGATGGCCAGGCTG
CAGTGCCGGTGGTGAACATGCGCCGGAGCAGGATGGCTTGGTGCAGGCAGGCGGCTTGGC
TCCTGTATCACGTTGGGGTCGATGCATCGGCGCTGCTCTTCACCGATGAGGTTGACATGG
ATGGGCTAATAATGGACCAGCGAGTTAGCTTGCTTGTGGTGGGGCAAGATGTTTTGAAAT
CAAAAGCTGAGGTGGCTTCAGTTTGTACAACCCTGACTCATACCTATTGCGAGGATGCGT
ATAGCTTGCTTCAGAACTTGGACATAAAGAAACTTCTGCTCGCAGGTTTCCTGTTAGATA
CGAGCAACCTTTCCTAGAAGTGCTCAGATAGAGATTCAGATGCAGTGCCATTGCTTTTGT
TTGGTACCTCTGAGCATACGAGACATGATTTGTTTCAACAATTGATGCTTGTTCACAATG
ATCACTCCTTTGTGGAGTACCTGAAAAACACCTACAGATATTCAACCACAGATGATAATG
AGGACAGGCCTCGAGAGAAAAAACAATCAAGCTCAGCCTCAGGGTCATCCCAAGATGCTA
AAAAATCAAATTCAACTAACCAAAGGACAACACGTGGAAGTGGTGGAAGAGCATCAGATG
AAGCTTCTCGTGGGAAAAATAAGTTCTTCTTGACGAAATGGTTTGGTTTTGGTTCAAAAT
AGTCTTTTTTCTCATTTCTATTAGTTTTATTAACAATTTAAATAATATGTCATGGATTTA
AGAAGCATCATTATTTTAAGGAACAATTGGATCTATACCATTAAAAGATCCAAACTTTAG
ATATATACCATGGACCCCACATGTCATTGACTCATGTGGACCCACATGTAAGTGAGATAG
TAATGGTATGGATCAAAGTGGTGATCTTTTAATGGTATGGATCCAAATTTCCCTTATTTT
AAGGAAGTACCATGTG
>Z27kG1_16002
CGGTCACGCGGTGCCGTCGACGCGCGCCTTGGTGACGCCGGCGCAGGCGTCGACGAAGTC
GCCGTCGATGAAGTCGGTGGAGAAGACCTGGAGCTTGTCGCCGAGGCCCTTGGCGAAGAC
CTCGGCGATGAACATCCGCGCGTAGCCGTGGATCCGCCTCGTCACGGGCCACACGCACAC
CACCGGGTTGTCGGGCCTGGGCGTCACCGTGTTCTCCACCCGGTACAAGAACCCGCGGCC
CGCCACCGGCGGCTGCTGCCCCAGGAACTTGAGGTTGCTCTCGAACTTGGTCTCCGGCAG
GTCCGTGTCGATCCAGTTGTCCCTGAGGTACCCGGCGCTCCACAGGGGCTCCCCGGGCCC
GGGCGCCGGCGACCTGCGCGGCTTCCACACGCAGATGACCCGGCGCGGGAGCAGCTCCGC
GACGGTCTTGTGGAACACCGCCTCGTCCTGCGGGATCAGCAGGTGCTCGCCGAGCCTCTC
CACCAGGAACCTGCCGAACTCGGGCGGGTCCTCGTGCCCGAACTCGGTGCGCACCTCCAG
GACGACCACCTCGGACTCGGTCTCGCCCAGGAACCTGGTCACGTCGTCCAGCACCACGTC
GACGGGGTACGTGGCCAGGACGCCGTGGCATACGCGGCGCCCCTTCTGGACGCGCACGTC
GAGGACGCGCGCGCCCAGCGCCAGCTGCTCGTACACGGACAGCGACTGGCACTGCGCGAA
GGGGCGGGTCACGAACGGCACGCCGATCCGGTCGGTGGCCGAGTCGTGCGTGCCGGGCCA
CACCACCTGGTGCACGCGCAGCCTGCCGGCGCCCAGCTCCGCCATCCACCGCTTCCGGTC
CGCCGGCCGGTGCTCAGACCCCGGGAACGTGTCGCCCGACGACGACAGCCGCGTCGCCAG
CGCCCGCTTCTCGGCGGCCACCAGCTTCCGCCGGTCCACCTGCTTCGAGAAGAAGGCGCC
CATGGCTTCGTCCACCGGGTTGGTGGCTGCCGTTGTTGCCAGCGCTGCTGCTATTGGGGG
GCAGCCATGGATGGATAAATAAAGGGTCCTGTGCCTCGAGCTCTGACCTGGACCTGGACG
TCGAGATTGATTGATAGCTGCTAGCTAGCAACACAAACAAGGAAGAAAAATATCAATGCG
TGTGATTAGCCAACAACATGCATGCTCGGGCGCTCGGCTGATCGAGCCCTAGCGGTGAGG
AGGAAGGAAGGGACGGACGGCGTGTTCTTGTCACCTCCGCTGCGGTTTCTCCCAAAAAGA
CTTCGGTTTCCTTGGATTGGAATTGGATGCTACGATTGGCGTTATGGTGTT
>Z27kG1_14622
CCCACACCACACACCACACACCAGCCTAGTCGAGAAGAAAGAAACCTCCGGTCTCTGGGT
CAGGTTCTCGCCGAGCACGCGATTTCACCCGTCCTTTCGGTTCAGGTAACCTCCTCCCGC
GTCTTGGTCTGGATTCTGATTCCCACCTGCTGCTGTTATTGGCTTCTGTTCCCCCGAGTT
TGTTTGATCTGATAGGTTGCTGTGTGCTCGCTGCGACCGGTTTGCGATCTCTGACCATGC
TTTGCTTTCGTTTTCTTTTCTTTTCATCTCGTCAGATCTTGTTTCGGATTCGACAGGCGA
GGGTGGGAGTTATAGAGGAGAGCCGGACATTTCGGCGCGGTATGTCTCTTGGCTCTCTCA
GTTTTTATCTGGTGTTTCTTGTTTCCGCGATTACGTGGGCTGCGCTAGTCAAGAACTTCT
GTAGGAATCTTGGATGGATCGGTTGTGGCCTGCAGGTTCTGAGGTGGCAGCTGACATGGA
TCGCTGCAGAAGATTAAGATTACACCAGAACCATATATTTCTCCGTTCCAAGTCTTAGCC
TTCGTTGCATCTTCCGTGTTCTTCTTCTTCTTCCTGTCTAGATGTGTGATTAGCCGTCAG
CCCGTTAGTCGTTAACTTTTTTGTTCATGCATTATTATTATTTTTGAATATTCCTTGGCT
ACCTGGGACCCGCATGTTTCTTATCACTGGCTGATGATTTCATATAAGACAAAATACTTC
GCGCTGGTCCTGGTCGTCGTTCCCCAATCAGCTCGCATATGAGTACGTAACTGGTTTATG
CAACGAACAATACTGGGCTCACGCTCAAAACGGCCCCATATGGCATTTCAAATAGGGTTT
TTTAATTTGATGCCCTTAGTTTTGGTGGTGTGCTCATCTATACCCTTAGTCGTGTTTTTT
GCTCGGATGTGCCAATATGCATCTGAACTTGTCATTTTTTTACAACAACTTGCGCAGTTA
TGCTGCCCAAGAGCAAGAGGGTGGGCGACGACGAGAATGGTAGATGGAAATGGATGAAGT
GTTTATAATGTACTCATCCAGATTGCAATTTAGCTCAGTCAGACTCTGGTTTTGAGATGG
CCTTGCAGTTGTAGGCATAGAAGATGAACACGTCCATGCTTCTCAGAGGCTGCAATATCT
GTATGCGTACATTATAAACGTCTCTATATATCCATCTGCTTATTTGGTAGTGCTGTCCAT
GCTAACACAAGACAGCAGATATATGCCACTATATGCTAGTGCAATGAACTCCCAAAGTGT
CTTTCAAAAGTAACCAGTTTATCATCTGGGAAAGAGTACCTTAGCCTT
>Z27kG1_11592
TATTTATGTCATCAATGGATGAGAAATAAAGTAGGCAAGAATTAGAAGGGAAAAACCCTC
CTCTTACTTGGCCGGGGGCCTGAGAAACCTTCCTCTTACTCGGCCGTGGGCAGAGGCCCT
CGGCCGACGTTCCTGCCCATCGATACCCTTCTCCAATCCCTCACTGATCTAACTATCATA
ACGTCTAGAATTCGGAGCCAAATTTTTTCCCATCGCCCTTCCACTGCGTCTGTTCTGCGC
TGCTCGCCCGCAACGCGCAGCCGCCACCACATCTCCGCCGCGCGTCTGCCACATCTACGC
CGTCGCTCACCGCCACACCTCAACCAGCGCGCGTACAACCGACCCTCCAGCGCTGAAGCG
CGATCCCTCGCACGCAGCACCCCCCGCCAGGACACTTCCACGCCGGAGGCCTCGTCGCTC
TGGGTTCGCCGCCGCCGCCTCCACCTCCACGCCGGCAGGTTGCGTCACCTCCGTGCTGCC
GGGACGCGTCTGCCCCGCGACGCCGGGACGCCACCTCCGCATCACGTTGTGGGCACCACC
GCGGGTTGCCTAGGCCTGACCGGACCCGATGTCGAGCGGTAGTGGCTCGTTCGGGCGCGC
AGTCCCGGGGTACGCGTCGGAAGACCCGTCGCTGCCCAAGCCGTGGCGCGGCCTCGTCGA
TGGCATCACCGGCTACCTCTACTACTGGAACCCCGACACCAACGTCATGCAGTACGAGCG
GCCC
>Z27kG1_21385
CTGCTTCCCACACCTCCCATGGCGCGTCCTCTCCCAAAGCCCTAGCGCTCTAGCCCCCGA
ATCCTGCCCTCCCCTCCCGCCAGAAGCCCGCCCGCCTACCAGCCGCCACTGCTCCCACCT
CGCCCGGAGAGAGTCAGTGCGAGGCCATGGAACACCACCACAAGCCAGGCCTGCGTGTGC
GCCTCCGCATCACCGCCGCGCGGCGCCGCGCGTGGCTCTCCGCCTGTCTGCGCCCCCCCT
GCCGCAAGCCGCCGCGCCGCGACCACTCGGACTCCGTCCACAAGGTCGCGCGCCGCGAGA
TCGGCGGCGGCCACCGACGCCCGCCGCGGCCCGCGGCGCCCTCATCCTCCTCATTCTCGT
GCCCTGAGAAATTCCGCAACTTCCAGCTCCAGGTTTGTCCTCGGCGCCCCCCCTCCCCCC
TCGTAGCTGTAGCAGGCTGTCCGAGACTCTAGTCGCTACGCCGGCTGAGACAGGAAACTG
GTAGTTCCGTAACCCTTACAGTCTGTTAGGCATGTCTTGCTCGATTTGATCCTTGTTATG
AAATGGCGATACTCGTGAAAATGTTAGCATAATGTTTTTAACTGAATAGCTGATAGTTCT
GTGAACTGAAGTTGCTTGTGGCAAGGTGTGGGTGTTGCTTGAGACAAGGTGTTCCGAGAG
GGTATAGCTCTGGCTAGATCTGGGAGTCCCAACTGTGAGGAACATTGATTCCTAATGTCG
TACCCTAGTACTGTAATGTTAGGATTGCATGTTTTTTTCTTCTGAATTCTACTTGCAGTT
TTTACTATGTACTCTCTCCGTTTTTTTATTTGTCACGTTTTAGTGTAAAGATAAACTAGT
GAACGACAAATATTCGAGGCAGTATGTATGCTTCTGGGTTTCCTTGACATGGATTCCGCA
TAACATACCTGGTATGACAAAGTTTGCAATGACTGGACGCATAGTTGTCAATAGTAATTG
GTAGGGCCACAAATAACTTGATGCACGAATTCCAAATCACAGTCTGCCATTACATGCTAT
CGTCAGTTTGCATGGCAACACTTTCTGAAAATGAACATACCTTAAAATTTTGAAATCTAC
GTTGCTCATTTTTTTACTTTTCCTGTTTTCTCGGATTCAGAACACTGGGACGTTCCTAAC
TTTGTGTACATTTATCCATGCAATGTATGAAGACTGTTGTTTGTCAGGAATCTGGAAGGC
TATTAGATGTTAGTTTAACAGCAACCTGCCGGCTTTCATCCTGGCCTAGGTGAATATTTT
TCTCCGAAAACCAATTTAGTCCATTGTTAGTAATGTTGAAATTTTTATATCGTCTTAAAG
GGGAAAAAATCATCAAAGAGGGCATTTAGAAAGAACAAGATGATACAAACAATACGAAAG
AGAAGATAGCAACCTGCATTCGAAAGGTGGTCTCATAGGTGCGTGGAGGCAAAGCTAAAA
ATATTTGTTTGTTGAATGAGGAAGTTCAAAGGGCTATTAAGGAAAATAAAGAATGGTACA
TATGTTTGTATCATGACAGGAGTGTGGACAACATAGAGAAGTACAAGATAGAAAAGAAGA
CTACAAGACGAGTTGTAAGTGTGGCAAAGGGTAGGCCGCATGAGGGTCTTTACGAACGTT
TGAGTGCGAAGGAAGGAAAGAATGACATATATGGGATGACTAGGGTTCGTGAGAGGAAGA
CAAGGGACTTCACCAAGTTAAGTGCACTAAAGATGAAATAAAGCACCTCTTGGTGAAGGA
GGATGAGTGTTGGGGGCCTTCGTCCTCCGAAGGTCCTCAAAAACATGATTTGACAATGTT
TTCCAAGTGGATTATGTGAACAGGTACCTTCGGACTCAGAATTACGAACATGAAGTGCGG
TCAGGACGAAGCCTGAACCAGACGAAGGACGGGCTGATTACCAAGCTCCACGAAGGATGG
TACACAGCCGAAGCTGTGCGCAGGGAAGCTTCGTCGCGATAGCAGAGAGGGGAACCGACT
TAAAGATGAAAAGACTACGTGGACCTTGTCAGATTTCCATAAGTTATTGACAAATGTAAT
GGACATAAATGTAATTTTACGTGGGCTGCGTCCCGCGTCTATAAATAGATGAACAGTACT
CCCGTACTGTTCACGCTGACTTGGCATTTGCTTTTGCGTCACGCTTGTACTTTTTATCTT
CTCTCAGGACCGAAGGTACATTTGTAATTTGAAATCATTTCTATTTTTCCATGTTAATAA
AATAGAAATGATTCTATG
>Z27kG1_11758
CCGCCGCCGACAGGGAACATCGCCGGCCGAGATCGGCTGCACATCTGTGCTGCTTCAGGG
CGCCGGAGTTCGCGTCGTCGTTCGGTATGCCCAACTCTCCTCCCACCTTTTGTCTCTCTA
TATAAATACCTGCGCGTAATTCGGTTAGATTTACTTTTTTGTTCCACGAGTTTAGGGGTT
CATTTGATGCGTGTAGATCGTTGGTTTTTGCTTGTCATCGTTGTGGTAGAGTTCTATGGA
TGGTGTGTGATCTGCCGATCTCAAGTGCGTGAGCGTGGCTATAGTTGTGAGGATCCTCCG
AATTAACCTTCCCCTGTTTGATCGATCTGGGTGGTGGTGGAGGGGAATTTTATCGTGCAT
ACATGATCTTATGGGGGTCCAGCTCCAGCAATGATTAGGGCGGAGGAGTTAATTGTAAAT
TAAAATGTTTTAGCGCTGGAATTTGGGTGACCAGTAGATCCTACCTTTTGTAGGGAAGAA
AGGTAGCGCTTAGGGTGAACTATTATATGATAACAAGCAGGGTCTGTTCTGCTTGCCAAT
AGGAGTATACCATATGCAATCAGTTACGTATGGCCGATCCTAGCATGCTCAAGTGATGTG
CAGTAGGAAATTGGGATGATACTCGACCATTATATGGGTAGCATTCCAGTTTTCTACTGT
ACATCATTCCAATTGCCTCTGCATAAATTTTTTTCATTCTCATTAAATGATGTGCCATAT
CAGTGATCTGGACGATGTGGCAAACAATCGATGAAGAAAGAGACAAAATGAGTTTCATGG
GGTAAAATACCTAGGCATATTGTCTATTGCTTGTTACATACCAAATCGCACCCAACGAAA
CTCTCTACTGGGGAGACTATTCAACAAAGATTTCATTTCTTTCTTGTTTATGTGGCATCT
TAGAAACACAAATATGAAACCTACCCATTGAGAATAGCCTAAGGGTGTTGTGGCTTTTGA
AAAAGTTGTGTGGATTGTGGAAAAGCAGTTGTGGGTTATTAGCCGAGGTCGCGCTCGGCC
CAGGCAGTAAACCTGTGCTCGAGGTCGCGCTCGGCCGAGGCAGTAGACCTGTGGTGGCCG
AGCCGCGCTCGCCTGCTGTGTCAGATTTTCTCACCTTATTCTTCAACGTGTTACAATCTA
CATTCATATTCTCTCAGTCTACACTTCAGCTGGCTCACAGTTTGATATATATAATCTGCA
TGTTCTTTCTTCAGGTAACTTGCGGGGTCAATGGGAGGAGGGAAAGACAAGCATGACGAG
AGCGACAAGGGGCTCTTCTCGAACATGATGCACGGCGTTGCCGGTGGTCATGGGTACCCC
CACCAGGGATACCCTCCGCAGGGCTACCCACCGCAACCAGGAGCATACCCGCCTCCCCCA
GGGGCGTATCCTCCTCCTCCAGGGGCATATCCTCCTCCACCTGGGGCATACCCACCACAA
TATGGGTACCCTCAGCCAGGTGGCTACCCACCTCAAGGTGGATATCCTCCTGCAGGCTAC
CCCGGCTCATCTCACCAGGGTATGATCTCCTCTTCATCAGTTCTATACTTAGTTTGTAAC
TTGGAGTGAGATCAGAATAGCTAGCAGTTGCATCGGTACTGACACAACATGGTATGACTT
ACTCTGCTTAGTTTGTAACGTAGAGTGATATTAGAATAGCTAGCGGTTGCATTGGTACTG
ACTCAACATGGTATGAATTACTCTGCGGTTATGTGCTTTACCTTGGAAATCATGGAGCCT
TCACCATGATAATATCTAGTAGAGCTTTCCTTTCACAAAAGAAATGGCTATGAGAATAGC
TAATTTGTCTAACTCCAGCAAATACTCGTATTTGTAAGTAATAATAATACAACAGTTTAT
ATAGTACGTAGTTTGAGATTGTTTTGGCTTGCTTGCTTTGTTATATTGCTTATATATTAC
ATTTTATTGTCCAGATTTAGAATTGTACTAAACCAACATTTACATATACATTCTGTAGCT
GTAATGTTGGAAATTGGTATTTCTGTTCTGTTGATCCAGTAAAATATTGAAGCTCATTCC
ATGCTAACTGATGCTTCTTGTGATTCCAGGTTATGGGAGCAGCCACGGCGGGGGCCACGG
GGGCCACATGGGGACGGGGGCAATGCTAGCGGGAGGTGCTGCC
>Z27kG1_03964
AACCTTGGCTCCCTTTGTGAGCCTGGCGCTCCAGCCTATCGCTGCCTCTCCGCACGCCCT
AGGCATCTGCGCGTGGTTTCGGCAGGAGCAGCACGAGCCGTCCCCGTATGGCCTGGCATT
CCGCCAGACCCCAACGCTCTGGGAACATGCTGACGACGTAAACGCCTTACTGAACAAAGG
CATGGTGGCGGACAGCCGCTTCCTGATGCCAATTGTGCTCAGGCAGTGCGGCGAGATGTT
TCGTGGCATCAACTCATTGGTTGACGTCGGTGGTGGGCATGGTGGCGCCGCCGCCGCCAT
CGCCGCTGCCTTCCCGCCACTACAGGAGAAGCCTAAAATTTCGTGGGCCGGTATATTTTC
GTCGGTCGGCCCACGAAAATAAGGAAGTTATTTTCGTCGGCCTAGTGGCCGACGAATATA
ATACGTATTTTCGTAGGCCTATTAATATTTTCGTCGGCAGGCCGACGAAAATACGGAAAT
TATTTTCGTAGGCCGACGAAAATAAGCTATATTTTCGTGGGCCGAGGCCAAACCG
>Z27kG1_15496
TTTTTTTTTTCAGGTTAATTAAACACCAATTTTGCAGGAAAACAGTCCACTGTTTGTCAA
GGGACAATCAACAACACACACAAGGTGAAAAAAAGAATAGGAGCTGCCCACAGCCCACTT
GTCATTTTCTCACGCTAACACTAAAAGCGGCGGCCATGTGGGCTGTGGCCGTGAAAAGAA
AACAATCTCTTGACGGAGATAAAGGATCTGTCCCTCTTGTGTTTTGGCTCATCGCTCATC
CACTGGAGTGGGGTGTGACCGTGTGACTAATATTTACATATAGAGTCACATGGTTCTACT
CGAGAAAATGGCAGGGCTAACGAAGCAAAGTCCTCGCAGGCGGTGGAGAACAGATAGAAG
AATCGTCATCTCGGGGAGAAGATGGTGGCCAGCCCCTGGTCCACCGTCAGCTGGATGGGC
GGGCCGTACGCCATCAGGTGCCCCGGCTCGTCGCCGGCGCGGGAGTGGGACCCGTCGCCC
CTCGCGAGCACCTCCCCGTCCGAGTCGATGATACCGCCCTTGGTGCTGCTGCCCACGCGC
AGGCCCGGCTCGATCCGGATCGCCTTCACCTTGAAATACTCCACGCACGGCGAGTTCACG
TAGGCGCCGTCCTTCATCTGGAGCACGAGCCCCAGAACATCCCACCGCGGGCAGTCCTTG
ATTATAGCAGCATCCAAGTAGCCATCCGCAAACTCTGCTTTTGGTGCTGCCATGGCATCT
TCGCTAGCGAAAGGAACATTGCCGAGCCAGACTGAAACGAACGGACCGTTCAGCGATCTC
CATCTAAGATCGGCTTCTTTGATCGACGGGCCGACATAGCCGCACGTTTCACCATTTTTG
TCAGTTGCCCCGCTAACCCCATTTGTTTCATGACCGGTAGTTTGTTCCACGGGATCACCA
ACTTCTTCATATCCTGGTGCTGGAACAAAAAGGATGCGCCCATTGTACCGTCGCAGGTTC
AGCATGCGGAGTAGGAGATAAAATTCAAGGCGAGCACTTCCCATCCACCTATACTTCTCC
GATTCAATATCAACATCAGCCACCAGACCCCATGTAAGCATCAGGACACTAAAGAACCTT
GTGTTTCCCTGCACAACAGAAGTAACATCAAGTGCACGTTTATGACCTCTGATGATTGCA
AACACAGCATTAGATACAGAGAATGGTTCACCAGCAGCATGCAATAGAGATCGTGCCATT
CCATTTCCAGTACCTGCCGGAACGATCCCAAGGGGCACTTTTATTGCTGTTTCCCAGTCC
TCCCTCTGCAGGAGACCATTGACAACCTCTACCATCACACCATCTCCACTGACACAAATG
ATGCCATCATACTTCCTAAGATCAAGTGAACGTGCGATCTCTTGAGCATGAAGCCGATGC
TTGGTTTCTTGCATCGTATAAAGCACGCCAGAAGCTTCAATGAGGGGGAGGACTTCATTC
TGGAAAATACTCCTTCCACTTCTCTTTCCACCATAAGGGTTCACTATAATGAACAATTTC
TTTGGCCGGCCTGTGGCAATATTGCAGGAGGAATACCTAAGGGGCCATGAGTAGGTAAAA
CTGGTGTTCCAAATTCAGTTGTTAATCTACTATGCTTTTCTGAAGGAGTTAGAGAAGCAT
GAGCTAGTACCAACTAGAAATGGAACAGAATTATGAGCACTAGATCAGCACTATCGATGA
TGAATAACTGAGCAAAAAAGGCCAGCTCCGATATTTTGCGTTGATAGCTAGGGATGCAAG
CATCCCATGTTCTAAGTCATTGGATCAACCCAGAACTTGATAAAATGAACTAGAATGGCA
TGCCACATAATTAATTTAAGGGGAGAAATGAACCAAGATAGGTGACACACAAAACACCGT
TGAGTACACACTTGCATCCTACAAGTATGATAGCTAATGCAACACTCAAGGGTGATTTTA
AAAGGAAGTTGTATAGAAGAGGGAAATTTGGATCCATACCATTAAAAGATCACCACTTTG
GATCCATACCATTACTATCTCACTTACATGTGGGTCCACATGAGTCAATGACATGTGAGG
TCCATGGTATATATCTAAAGTTTGGATCTTTTAATGGTATAGATCCAATTGTTCCTACAG
AATATGCATAACATTACTACTACTGCAAAGTATCACTGCTGCGTTGCACCAAATGAACAG
GCACCATTTAGACAGACGTACACGATTCCGATTTGCTCAGGGTTATAATAATTGGAATGC
AAACTTTGTGGGATGCACACCATCAGCAACATGCCCATCTGAAGCCAACCGTGGAAATTT
GAGTAGACCAGATACTGAAGAAAGAATCCATGGAGAATTTCAAACTCTGTAGGACTCTTG
GCACCTAGCATACTACTAGCATTTGTACATTTGACGGTTGACGCTTTGACCCAGGGTATG
CCCAGAAGAACAGCTATTCAACCGCACGATTTCACGCATTAAGAAAGATCTGTGCACGCC
TATGACTATGACCGTTGCAATCTAGAACCAATTGCTTCAAACTATTATTGTTGAATCGAA
TCAACCTAGATATTCTCTTCTGGTTTTGCTTTGATTTCCCCCCTTACTATCAGGAGCAGA
ATTTTTTAGCTCTCCCAGCTATGAATCCAGTCAACCAACTACTCAAGTGCGCCACGCAAC
TACC
>Z27kG1_07094
GTTCTGCTTCCCACACCTCCCATGGCGCGTCCTCTCCCAAAGCCCTAGCGCTCTAGCCCC
CGAATCCTGCCCTCCCCTCCCGCCAGAAGCCCGCCCGCCTACCAGCCGCCACTGCTCCCA
CCTCGCCCGGAGAGAGTCAGTGCGAGGCCATGGAACACCACCACAAGCCAGGCCTGCGTG
TGCGCCTCCGCATCACCGCCGCGCGGCGCCGCGCGTGGCTCTCCGCCTGTCTGCGCCCCC
CCTGCCGCAAGCCGCCGCGCCGCGACCACTCGGACTCCGTCCACAAGGTCGCGCGCCGCG
AGATCGGCGGCGGCCACCGACGCCCGCCGCGGCCCGCGGCGCCCTCATCCTCCTCATTCT
CGTGCCCTGAGAAATTCCGCAACTTCCAGCTCCAGACTGTTGTTTGTCAGGAATCTGGAA
GGCTATTAGATGTTAGTTTAACAGCAACCTGCCGGCTTTCATCCTGGCCTAGAGGGCATT
TAGAAAGAACAAGATGATACAAACAATACGAAAGAGAAGATAGCAACCTGCATTCGAAAG
GTGGTCTCATAGGAGTGTGGACAACATAGAGAAGTACAAGATAGAAAAGAAGACTACAAG
ACGAGTTGTAAGTGTGGCAAAGGGTAGGCCGCATGAGGGTCTTTACGAACGTTTGAGTGC
GAAGGAAGGAAAGAATGACATATATGGGATGACTAGGGTTCGTGAGAGGAAGACAAGGGA
CTTCACCAAGTTAAGTGCACTAAAGATGAAATAAAGCACCTCTTGGTGAAGGAGGATGAG
TGTTGGGGGCCTTCGTCCTCCGAAGGTCCTCAAAAACATGATTTGACAATGTTTTCCAAG
TGGATTATGTGAACAGGTACCTTCGGACTCAGAATTACGAACATGAAGTGCGGTCAGGAC
GAAGCCTGAACCAGACGAAGGACGGGCTGATTACCAAGCTCCACGAAGGATGGTACACAG
CCGAAGCTGTGCGCAGGGAAGCTTCGTCGCGATAGCAGAGAGGGGAACCGACTTAAAGAT
GAAAAGACTACGTGGACCTTGTCAGATTTCCATAAGTTATTGACAAATGTAATGGACATA
AATGTAATTTTACGTGGGCTGCGTCCCGCGTCTATAAATAGATGAACAGTACTCCCGTAC
TGTTCACGCTGACTTGGCATTTGCTTTTGCGTCACGCTTGTACTTTTTATCTTCTCTCAG
GACCGAAGGTACATTTGTAATTTGAAATCATTTCTATTTTTCCATGTTAATAAAATAGAA
ATGATTCT
>Z27kG1_11863
CTTTTTAGAATTTTAAGAAAAGAAACAATCAATTTGGAAATCCGATGTCGGGTCAAATAC
TTGCTGCTTACTTTTTGAATAGTTTCCATTCTAACGTTGTTTTGGTCATAAAATGGCAAG
GGGCACAAATAGGATAGTTTCTTCTACTTTGTTTTACTACATTTTCTGTGAGTACCAGTT
TTATAAAAAAAACTTGACCTGCGGGGGGTAAGACAGCCCCCGGGTATTGTATTAAGAATA
AGACCTTCTCACACAGGTCAAGAAAACCCCCGAACCCCTGCCCCACACATACACAGCGGC
ATCGAAGCTCATGTGAGAACGACCACGACCAGGGCTGAGCCTTAGACCTATGCTTTGGCG
TGGAACAGACGAGAGGATTTTTTTAACCACAGCCTGGAAATTCGCTCCCACGGGGAGTCG
AACTCAGGACCTGAGGAGTGCTACTCAGACCACCTAACCAACTCAGCTAGAGGCCCTTTC
GCGAGTACCAGTTTTATCATATTTCTCTAATTCTCTTTATGTTTCAGGAATGGTGGCAGC
TTTAACAAACGAGAGTGCAACAAGCAAATCTGTATATTTTGCTCATTGCACGTCAGAGAT
GATATTCATTACTCATTTGCTGACAGAGCAACCTGAGAAACTCGCTGGTCCTCTGCTGGC
TGACACGTATGTAACTCTCTTAAAAGGTCGCAATGCATGGTATGGGCAAATGCTTGCCAA
GGGAGAGTTGAGTCCTGACATGGGTGATAGTATCAAGGGGAAGGGAATGATTCAGGTAAT
GGAATGACTTTTTTCTTTCCATTTTGTCTTGTTTTATTCTGAGAAGATGTCAAAGCTATT
ATAGTACTACATCCGTTCTCGAATATTTGTCGCCCGCTAGTTCATTTTTGAACTAAACCA
CGACAAATAAAAAAGAATGGAGTGAGTATTTGATAACCCTGACATTTGCAGCCATCCAAT
TTTGCTTTTTTACACGGTTACCATGATCATTTTACCATTCCATTGGACAGGGTATCTCTG
CAGTTGGTGCATTTTTTGAGCTGCTTAGTCAACCCAGCTTAAGTGTGCAGCACCCAGAAG
AAAACAAGCAGGTTGCTCCAGCTGAGCTATGCCCAATCCTGAAGAGGCTTTACAGAATAC
TGATAAAAAGGTTTGTGCTATGTATCATCACTACTCTCCATATTTGGAGAGTTTACAGTG
TGCTTGAGGAGTGAGTGCCGCAGTGCAGACGAAGTGAGAAGTGACCACTTCTCACTCATT
CATTTTATTGGTTTCATTTTACTCTCCTGATTAGATATAGACCTGACTTATGTGCAGGGA
GCTCCCAGCAAGGGACATTCTTCAAGCCCTGAGGGACGAAACGATGAATGATCCTCGGGA
AAGGATTGAGATGGCACAAAGCCATGCATTCTACCGCCCGTCTCTCCTTGGAAAACCATG
ATCTAGTTAGTCTTGTAGATTAGTAGAATATAAACGGACGCTGTGCTGCAGGTTTCTCCA
CTGTGCTTGCTGTCCTTGTGTCCGAGCTACATGGGGATGGGGCTTTGTCAGTTGTCGAAT
TCTTTGTGCTTCCTCGTTGCCATGGTGTACAAGAGATTACTGAACCAATAAATGTTCTAA
GTGCATATTATATGAACACCCAATTTGAAAGTACCCGAGGAAGATTTCTT
>Z27kG1_05651
CAAACCCCACACGAGCAAAAGCAGAGCACACAGCACAAACCTCTTTCCCCTCCCCTGCCC
CGCCTCCTCCTCCTCCATTCCCCATCCCCCATCCCCCATCCACCGCCGTCGATGGCGAGG
CCGACGCGCGCGCTGCTGCTCCCGCTCCTCCTCCTGGTCCTCGCGCTGGCGGCGCTGGCC
CGCGCGTCGGGGTCGGGCGACGTTCCGGCGTCGTCTCTGAGCTGGGACCTCGGCGTGGTG
GGCGCGGGGGAGGACGAGGAGTTCGGCTTCCCCGGCGGCGACTCCGTAGCGCGCCGGGTG
CTGCAGGGCGGCGGCTACCTCAGCTACGGCGCGCTGCGCAGGGACAACGTGCCCTGCTCC
GTCCGGGGCGCCTCCTACTACAACTGCCGCCCCGGCGGGCAGGCCAACCCCTACTCGCGC
GGCTGTACCGCCATCACACGCTGCCGCGGCTGATCTCGCCGCCTACGCGTCCACCGACGG
AAAACAGGAGGTTCATATCTGTCAATCCCACGCCGTTGTTGATTTGAGACACACCAAAAA
AAATGTTCATCTCCCTCCCTGTCCCTTTAATCAATTATCAGTACCTGTATGCTATTGCTT
GTTTTCTCCTGTCGTTTGAATTTAACGAGAATGATTGGTGGTGGTTGTGGGTTATGCATG
AGTTGGCGCCCACTTGATTCCAGCCGGATTCGCCTCTCTCTCTCTCTGGTCCTGTAAATT
CCATGAATCCATGATTCGTGAGCAACTGGTGTACAAACTACAAGCTGATGATGAAAATTC
CACCGTGAACCAGTGCGATTGTGATTGTAATTAAGTTAGCGGCGGATCCGAGTCGCAACA
ACCAGCTC
>Z27kG1_03291
CGAGGAGTCTGCCCCCGCCGAGGCCGAGGCCGAGGCCGAGGCTGAGGCTGCTGCTCCTGC
TGATCCCGAGGAGCTTCCCGCGGCCGAGCAGCAGGCAGCCGCCGAGCCCGAGGCCGCTGC
TCCTGCTGGTGCCGAGGAGCCCGCGGCGGCCGATCCGGCCGCCGAGGCTGAGGCTGCTGC
TCCTGCTGGTGCCGAGGAGCCCGCCGCGGCCGAGCCGGTCGCCGAGGCAGAGGCTGCTGC
TCCCGAGGAGCTCGCCGCGGACGAGCCGGAGGCTCCTGCTCCTGCTGGTCCCCAGGAGCC
GGCCGCCGAGGCGGAGGAGGTTGCTGCTCCTGAGGAGCCCGAGAAGGCCAGCGAGTGAGG
CCGTGCGCACGCAGCGGCGGCGGCCAGGGCCCAGGGGATCGGCGTGCGCGCGTGGCGGGG
TAGTCGCTCGCGCGCGTACATGGCAGTATGACACGGGATTTTGCTGTTCAGTACGCTACG
GTTATTACTGGCGTCTCTCTCTGTGTGTGTGTGTGTCTCGTACGTAGCCCGGTACGTAGC
TAGCAGTGACTGTCGCGTGGACGTGTCCGGTGCGGGCTGCGAGTGACGTGGGCTAAATAA
AGTGTGCGTCGGGTGGTAATGGTGGTGGGGCCCGGTGTCAGTGGCGCGGTGCCCCATGCC
TGCCGCTGCTGCAGCTTGTTGTGTCTTGTGTTGGTTGGTTCCTGTTCTTTCTGTCTATCT
ATTCTCATGCATGGCAGTTTGGGT
>Z27kG1_14297
TAGGCGTAGTCCTGGTCCGCGACCTGCTGGTAGGAGCCGCCAATGAAGACGTCGCCGTAG
ACGAGGCCAGCGAGGCCGCCGCCGACGAGCGGGCCGACCCAGTAGACCCAGTTTCCGGCG
AAGTCGCCCGCGGCGACGGCGGGGCCGAAGGAGCGGGCGGGGTTCATGGAGCCGCCGCTG
AAGGGCCCCGCGGCGAGGATGTTGGCGCCGACGATGAAGCCGATGGCGATGGGCGCGATG
GTGCCGAGCGAGCCCTTCTTGGGGTCGGCGGCGGTGGCGTACACGGTGTAGACGAGCGCG
AAGGTGATGACGACCTCGAACACGACGCCTTCCAGCTCGCTGATGCCCGCGACGGCGTGC
GTCGGGATGGCCTTGCCGTGGGTGACGAACCCGAGGAGCAGGCACGCCACGGTGGCGCCC
AGCAGCTGGGCCACCCAGTAGAAGACGCCCGTCAGGATGGTGATGTGGCCGCCCACGGCC
AGCCCGAACGTCACGGCCGGGTTCAGGTGGCCGCCCGAGATGTTCGCCGCGACGGACACG
CCCACGAACAGCGCCAGCGCGTGCGCGATCGCGATCGCCACCAGGCCCGCCGGGTCCAGC
GCGCCGCCATTCGTCAGTTGCCCTGCATGTGTGTGGAACATGGACAAGGGATTATTATTG
ACTATTGTTCAGGTTCAGCGTGCATTGAGGCACGCAAAGTCAAAGGCTTCACGT
>Z27kG1_23400
GAAGCACCACGCCTCCCAGGCTCCCAGCGCGCACGCACCAGGGTCCAGGAGAGGAGGACA
CCGTCGCCTCCTGGTTGGTTCATCTCGTCAGTCGTCACCGCCTCCTGCAGCCAACCGGCG
GGGATTCCTGTCCTGGATGCGACAAGGCCAGCAGGAGAGACCCTCCCCCTCTCCTTCTTC
TCCCTGAGCAGGAAGCGGAAAGCCTTCCGCGCTTTTCAAAGATCGTAGGCCGCACGCCTG
CAGCAGCCGCCGACTCAGGGCGAGCGTTGAGAGGAGGACGAAGAAGAGACTGAAGAAGAG
CAGACCGAAGTGAGGCCGGAGGAAGGGATCGGGCCTTGCGGGATTCGGCAGTCCATCACG
AGGTAAATGCGGCGCTAGGAGCTGCAGCGATGGCGTCGCTGGTACCCGGGGTCCTCCTCA
AGCTCCTGCAGCACATGAACAGCGACGTCAAGGTCGCGGGCGAGCACCGGTCGTCGCTGC
TCCAGGTCGTCAGCATCGTGCCCGCGCTCGCCGGGAGCGACCTGTTCACCAACCAGGGGT
TCTACCTCAAGGTGTCCGACTCGTCGCACGCCACCTACGTGTCGCTGCCGGACGAGCAGC
ACGACCTCATCCTCAGCGACGTCATCCAGCTGGGGCAGTTCGTCCATGTCGACCGTCTCG
AGGCAGCCACCCCGGTGCCGATCCTCAGGGGGGTCAGGCCGGTCCCGGGCCGCCATGCCT
GCGTCGGCAGCCCGGAGGATCTTGTGGTGACCAGCTCCTCCACTTTTCTTCTTGGCAGCG
GCAAGGCCGCCCAAGCCTCCTCCACCAATGGTAGTTCCAAGGATGCCGGTGCCCTGTCGC
TAGAGAAAGAGCAGGGCAGGTTAGAGAAGATCAATGCTCCTCCCAAGAGCAACGGCACAG
AGAGCAAGAAGCCCCAGCTCACCAAGTCGAACTCCAACCTCTCGAAACAGGCGCTCAATG
GCCTCCTCTCGGACAAGAAGGACGTGGTTAGCTCGAAGGCAAAATCAACCAGCGCTAGGT
CGACGCCGTCTTCCCCGACCAGCGCCCATTCTCTGCCTGCGTCGTTCGATAAATTCTCGA
GTGACATGAAACAGAGAGTGAGAACCAAAGGAGCAGAGAAATCGCCGCCGTCAAGGCTGT
CCTTGCTAGAAAAGGCTGCGTCTGTGTTGAAGGCCACTACGGCAGGGAGGAAGTCCTCCC
TGGGTAACTCCATTAGTAACACCTTGTTGAGCTTCGAATCTGGGCCCAAGGCCTTGAGAA
GAAGCTGGGAAGGGAAAGCAGATGCAAAGGACAAAGGCAATTCGGATTCAAAGCCTGCCA
AAGCTGAAAAGAAGTCTGAAAATCGAAGCTCTTCGACTCCCAGACGAAAATCATTAGCAG
AAGAGAAACCATCGAATAAGGATGACAGTAAGATTCTGACTCCACCCAGGAAGAGCTCAG
CGAGTGCTCCTGCAGACGATTCCGACAAAGTTGTGAACAACAAGCTTTCTTCTCCTATAA
GGAGGACATCAGGGGTTTTAAATAACCCGAATGTCACTAATCTAGTGAAGGTTGCTGCAA
GTAACAGGAAACTGACAGATGCTAGCGCTTCGTGGACAACGCTTCCTCCATCACTCGTTA
AACTAGGGAAGGAGCTTCTGAAGTACAGGGATGCAGCACAAATGGCTGCTGTTGAAGCCA
TGCAAGAAGCTTCTGCGGCAGAGAGCATCGTTCGATGTTTAAGCTCGTACGCGGAGGTGA
GCTCGTCGGCGGAGGAGCAGAACCCACAGCAGGCTGTCGAGCAGTTCCTCGCTCTGCATG
GAGCAATCTCTCGAGCCACCATCGTCACCGAGTCTCTAACCAAGGCCACGACCACGGTCT
CCACCGCGACTTCACCAGATCAATCAGCAGCCGGCGATGCGTCAACAGCCGACGAGGAAA
CCATGGCTGTCGCGGCGGAGCGCCGCCGCCGGGCAGCCTCCTGGGTCGGCGCCGGCCTCG
CCACCGATCTCTCCGCCTTCTCCCTCTACAACCTGAAACCCGCCCCAGCCAGTGTCATCT
CCCCGCTGGCCGTCGTGCTCGTGGACGAGTCAGCCAAGCCGGCGGCGGCGAAGGCAGTGC
CGCCCGCGAAGTCGCGGCTGTCCCCGGCGAAGGGGAGGTTGA
>Z27kG1_10466
GTGTTCTTCACGGTCACGGGCAGGCTGCAGCTTTGCAGATTGTCTCCATCCCGCCAATCC
CGCCAGCAACCCAGCACAACCGCTCGTCAGATTTGCTGCTAGCTTCTTCCGTGTGGCTGT
TCTCCAAGAGTCTGACGCCCACAAATTTGCTGCTAGCTTCCACCCTCTGACTCCCACGCT
GCCCGCACTACCATCTCGTGTGAAGGAAGAGCTGTGCGCGAGAAAGTTCTGCATATGTGT
TGTTGGCCTGCTGTGCACTAGTTCTTCACGTGGCGGCTCTCCACAAGACAGGTATAATAC
TACTGTATTTTTTGTACAACTTGATGCATTTCAGTTGGTGATCTGTTCTACCGGCTAGCA
GCAAGCGCAGGACAGCGACGAGTTGGGTGGAGGCGCTGGCACAATTCCTGCGATGTTGTG
GGATTCGGACAGCGAAGATGAAGTGCACGTGGTTGACCATCCTAGTGAGCATCGTGTTGC
TACTCACGTAGAGAAAGGAAAGACCATGGCTGATGCCAACGCATCTTTTAGTGGTGCTGA
TGTGGTGCTTGATCGATATGGTAATTGATTTTATTGTTTAATATATACATGTCTCGCTAA
AATAAATTTCTGTAGAATACTACTGAATTTCCGTACAAATTTATGATCAGATAGATTTCT
ATCAATTGCACATATTTGTGACCATTTGTGAGATACTATTTGTTAGAAATTTATGTAGAT
TGTTATTGGTAATATATTTGCTAAAATAGTGTTTGGTAATTGTCGGGGACCATAATTAGG
GGTACCCCAAGACTCCTAAACTCTGCTGGTAACCACCATCAGCACAAGCTGCAAAGGTCT
GATGGGGTAATACAGGTCAAAGCTCCATCCACTCAAGGGACACGATCTTGCCTCGCCCGA
GCCCAGCCTCGGGCAGGAACAGTAGACCCAGGCGGATTCACGCCTCGCCCGAGGGCCTCC
TCAAGCAACGGGCGCACCTTCGACTCGCCCGAGACCCAGCTCGGGCAGGCTTCGCAGTGA
AGCAACCTTGGCCAGATCGCCTCGCCAACCGACCATATCGCAGGAGCATTCAATGCAAGG
ATCGCCTGACACCTTATCCTGACGCGCGTTCCTCAGTTGACAGGGCCGAAGTGACCGCAG
TCACTTCGCCCCTCCACTGACTGACCTGACAGGAAAACAGCGTCGCCTGCCCTGTTCCGA
CTGCTGTGCCACCCGTCAGGGTGAGGCTGACAGCAGCCGAGTCCAGCTGTAATACTCAAA
AGTGTATAAAAGGATTATATGGTGATATCCTT
>Z27kG1_13065
CGCCCAGCTGCCGCTGTTTAGTTTTTTTCCCTGGCTTCTCTGCTGTTCGCCTGTTCTAGT
GTTCTTCACGGTCACGGGCAGGCTGCAGCTTTGCAGATTGTCTCCATCCCGCCAATCCCG
CCAGCAACCCAGCACAACCGCTCGTCAGATTTGCTGCTAGCTTCTTCCGTGTGGCTGTTC
TCCAAGAGTCTGACGCCCACAAATTTGCTGCTAGCTTCCACCCTCTGACTCCCACGCTGC
CCGCACTACCATCTCGTGTGAAGGAAGAGCTGTGCGCGAGAAAGTTCTGCATATGTGTTG
TTGGCCTGCTGTGCACTAGTTCTTCACGTGGCGGCTCTCCACAAGACAGCAAGCGCAGGA
CAGCGACGAGTTGGGTGGAGGCGCTGGCACAATTCCTGCGATGTTGTGGGATTCGGACAG
CGAAGATGAAGTGCACGTGGTTGACCATCCTAGTGAGCATCGTGTTGCTACTCACGTAGA
GAAAGGAAAGACCATGGCTGATGCCAACGCATCTTTTAGTGGTGCTGATGTGGTGCTTGA
TCGATATGGGGTACCCCAAGACTCCTAAACTCTGCTGGTAACCACCATCAGCACAAGCTG
CAAAGGTCTGATGGGCGTAATACAGGTCAAAGCTCCATCCACTCAAGGGACACGATCTTG
CCTCGCCCGAGCCCAGCCTCGGGCAGGAACAGTAGACCCAGGCGGATTCACGCCTCGCCC
GAGGGCCTCCTCAAGCAACGGGCGCACCTTCGACTCGCCCGAGACCCAGCTCGGGCAGGC
TTCGCAGTGAAGCAACCTTGGCCAGATCGCCTCGCCAACCGACCATATCGCAGGAGCATT
CAATGCAAGGATCGCCTGACACCTTATCCTGACGCGCGTTCCTCAGTTGACAGGGCCGAA
GTGACCGCAGTCACTTCGCCCCTCCACTGACTGACCTGACAGGAAAACAGCGTCGCCTGC
CCTGTTCCGACTGCTGTGCCACCCGTCAGGGTGAGGCTGACAGCAGCCGAGTCCAGCTGT
AATACTCAAAAGTGTATAAAAGGATTATATGGTGATATCCTTATTTTATGTGT
>Z27kG1_09201
CACCACCACCGCCAGGGGATATTTCCTGGCCGATGGCTATCTTCTGGAGGATGCGACCTC
ACAGTGTCTCTACCTCCCTCCCATGCTTCCCATGGCCACCGTGCCCCTGGTGTTTTCCTG
GCCGCGCCCTCTTCCTCCTCGGCGCAGCTCTTTCTCTCTCTGTTACTCAGCTCCCCACGC
GCGCCTGCATCCCTGCTCGGATTTTGTTCGTGCCGAGCTCAATTTCTGGCCATGCACGGG
CGCAGCCGGAAGGCGCTGGTGGCCGTGGCCGCGATGGTTGGGGGCCGGCCGTCGTGTGCC
CCTGCAGCGCACCCTCGTCTTCTCCCCAGCGTCCGGCTGCAGCCCAGCTCGGAGTTTCCT
CCGTCCATCTCCAGCTCGTCGAATCCCCTCTGCTCACACATGGCGCTCAGATCTTCATCG
GCCATGGCGCCTCGTCCTCGCCTCCTCCGGTTCCTCGCTCCATGGCGCTCGGCTGCTTCT
ACTCCCTCCCCTGTTCGCCCATGGAAGCCGCGCCCTTGCCGAGATTCTCCCTGCGTCGCG
TTCCGAGCTCCCGTGCTCGCGCGCAGCCCCATGCGTCGGCTCCAGCTCAGCCACCGGCCC
ACGTTTTCCCCCAACCCTGGCGTGCATCGCCATCCCTCGTCAGCATGGAGATCCTCTTGT
GGCTGCTCCACCTCGACCAAGGACGCAGCGTCTGCATGACCCTCGGTTCTTGCGTGCCTT
GGATTTGTGGCGCCCCTGCCTCTGCTCCATTTTTCCCCTGCTCGCTGCAAACAGCCGAGC
AGCTCGGCGCGAAGCTCCCTCGTGTACGCACCCAGCCGGAGTCCCTTCCACCCGTGCAGC
TCCCTGTTGCGTCACTCGCCGGTGACGGTAGGGCTGACCGTTGGCAGCTCTCCATCCTTT
GGTTGTGCTCGCTGCTGGCCCTGTGGAGAGCTCCTTGCTTCATCCTCGCCATGGACACCA
TCCTGCACGCGCACGCCGGTTGCTGTCACTTGTGTCAGTTTGCCAAACTTGTAGCTCTAT
ATATGTCGGCGTTTCGAGACCGGGGTCACTAGACCGACGAGTGAAATGTCGCCGCGTGCC
CCAGTCTAGATTGGTCGGCACGAGACGGAGCGCGAAGGGGGAAGGAGACGGGCGTGAGAG
GTGGAAATCCCGCGGCCTTCGTGTTTGTCCCGCGCCCAGGTTGGGTGCGCTTGCAGTAGG
GGGTTACAAGCGTCCACGCGGGAGGGAGTGAGCGGCCTCACGCGAGCGCCTGCCCCGTCC
TCTTCCCCGCGCGGCCAACCCTCTGTAAGAGGGCCCTGGTCCTTCCTTTTATAGGCGTAA
GGAGAGGATCCAGATGTACAAAGGGGAGTGTAGCAGAGTGCTAACGTGTCTAGCGGAGGA
GAGCTAGCGCCCTAAGTACATGCTATCGTGGCAGCCGG
>Z27kG1_08081
GAGCACCATCCCCTTCCCCTCCACCCATCCTCAGAAGATATCATGCTGACGGCGTCGACG
TGGTCTCCAGCAGATCCGAGTGGAGCGCCTTCTTGTCTACTCCTCAAACATTGTCGCAGT
GCCTGGGCCGTCGCGAGGAGCCCCAAACACAATCTCCTCCTTAGACGTCGTCGGTCTCCT
CGCTCCCTCCTCAAACGTCGTCGTGCTGCCGACATTGTCTGTCACGGCTCCAACCGGAGC
ACCATCCCACCTCCCCCGTCAAACGACGCTGCGATGTTTGGGCCACCGTCGGGAGTCCGA
ATCTGCCTCCTCAGACATCGCCACCTCGAAACGCACAGGTCGCGCGGTAGGGGGCACTGG
TGGTCCGGCGCGGTCACCTGGCGAACGATGACGGAGGAGGTGGGCAAGTCTATCAAGAAG
AGACACTATGAAGAGCAGTCGCCATGGCTGATGGATCAGTTGCCGGTTGCATTCATCGAA
GATTTGGCCCTCTCCACCACCATGTCGCTACCCCATACCCGTTGTCCCTGCATATCTGAA
TGATGCACCTTCAATCCACCGCTGCCCAAGGAGCGAATGGGGAAGGACCGACCTGAGCAT
TCTGTCCGGTAGCTGGATAGCAAGAAGCACCAGTCCTTCCCCCTCCCAAGGTACCAACTG
ATTTCCGCTTGAAAGAAAAAGTTTTTTCATTCAAATCTCATCTCAAATATAGAATTCTAC
TGCTAAATAAACAGCTTAACAAGCATGGTACGTTCTAATTGGTGTCAGCCGTCGGATATC
ATCTAGATGCTGGCTTCTGCACCTTTTTTCCCCTTCTCCCGATAATGTACTGTCATTTGT
GGGAGGTTCCAGAAGCTACGAGAGTTATCTGATGTCCGATGTGGTAAGTTAAAAAGAAAA
AAGGAAGGGGATAAGGCAGCGCTTTGTGACTGGCGGCAAAGTTTGCATCGTGCTCTTCTC
TAGTTTGCATCCTGCTCTTCTCCTTTCCTTTAGTCTATAACATAGCTCTCTATTCATTTT
CTCGCTTACTTTTGCTGATTAAAAAAATCGCAAGTTACAGAAAATTTAGGATCTAGCGAT
CTCGACATTCTGTCCAATACATTATATTCACCTGCAAAAAAGGTTTCCCTGAATCTTTTT
CCCCAATACTACATCCTTTTTTATAGTTTATTACTATGATAAGTATTTCCAGTTACTGCA
TTCCCTCATTGAAAAAAATCTGCCCCACAGGTCGAAGCAAATGTTGCAATCAGTCCACAA
CCTCAATTCTGAAACGCCGTCTTAGAAAACCATAAATAAGGTTGACACAAGGGATGCTGT
GGTGACCTGGCGTATTTATATAAGAAATAATTGGGTGACTCAGCAAATCGAAGATGGACT
GGTGATTTAGAAGATCGATGAGCAAGAAGCAGTTGTGATTTTGTAGATTGAAATGCAGGA
TGGGGAAGCAGGTAATAATGGGGAGAAAAGTACTAACCTTAGGGCCATAGATTGTATACA
CCTAAGACATATGCTCCTCCTCAGCCGAGGCGGGGTCCCACTCGACAGTCCAGCCCGGTG
GCAAGATGGACGGCCAAGTCAATCCAGCAACCATGTCCTCCAAGGAACCTGTAAAATTAT
GCCACAAGCAAGGCTGAGTATAATAATACTCAGCTAGACTTACCCGGTGTGAGGAGTCTA
CTCCTCTACCTCTAGACATGCAGCTGTTTGGCTGTGGGGTTTGGTGGCCAAAAGCACTAG
CTGAGTTTCTAAGTCAAGTTTTAACTTTGTCAATTTAAGTGTGACTCTCTTAAGGCT
>Z27kG1_23580
ACAAAGTGCTGTGTGCCTGACGTGGATGAGCTCAAACTCTGAGCCACACCAATTGCGCGG
GCGGGCGCCTTTCATCATCTCACGCTGCTTTGCTTTCTCTCAAATCCCGCTGCATGTGCC
ACCACACTAGCGTACATACGTATGTATGCTTGTGTAATCGCTTTGACACGCCTTTGTACG
CGGTGTAATCATGTATAGTCCTAGCTTTAGGACGGTTTCTCTGCTGGATCCGGATGAATG
AGCCTTGCTCGTCAAGTGTGCGTGCGTGCGTGCGTCTATAGTCCTGTTCTGTTGGCAATG
ATTGTTTGGAGGCTGCATCGTCGTCGTCCCGTTGTTGCCCCTCGACTAGAAGGGGATTAA
ATCCTCTTCTGGATTGGTATAACCGAAGCCGAAGAGTGCTGCTGCGGCGCTGCCACTGCC
GGATTGGGAACCGCTTTGGTCCCTGTAGGGAACGGATGGCGGGAGGGATTCCGAGTGGGG
GCACGCGTGGGGAGCGGAGCGTGCAGCGACCGTCGCGGCGGAATGAGTGGCGAGGCAGAT
GGAGTGGAGCCGTCGAGGCCGCCTGCTTTCCTTCGGTTCGTTGCGCCGAGGTGAGGTGGG
GCCGGCCCCAATGCCAAAGCGGAAGATGGAGAGGACTGCACTGCACAGGCATCATCGCAC
TCGCATGCGCATGCGACGGAACGGAGTGCGGGCCGTAGTATCCGCCCCCCCTCAACTCCC
TGTAGCAAAGCCTTTATAGACGTGCAAACCAGGTCACCTGGCGGTGGTCATACATTGAAG
GAGTCTTCGAAACCATTGCTTTACTTCTGTAACACCCTGTTTTAAAGGAACAAAGCTGGG
TGCATCTCATACATGCGCCAAGAAGAC
>Z27kG1_03094
GTGCTGCTGCTGCAGCCCCGCGCGCCGTACTTGGCGGTGCGGGCGGCGAGCCTGAACACG
CTGGTGTACGGGCAGACGGGGGCGCTGGACGACGTGCAGCTCACGGTCCGGGTGGAGGCC
CGCAACGGCAACGCGCACTCGGCGGCCTACTTCTCGCGCCTCGAGTGCCGCCTCGCGTTC
GCCGGCGCGACGCTGGCGGTGCTCCGCGCCGACCCGTTCCGCGTGCCCGCCAGGGGCGTC
CTCCCGCTGGCGTACGTGGCGCGCGCGCAGGGCGTCCCGCTGGGCGACGCCGGCAGCGCT
GCCATGGAGGCCGCGCTCCGCGACGGCGTGGTGCCGTTCCGGGTGGAGGGGGAGGCCCGG
ACGCGATGGAAGGTCGCGGGGATCGTCGCCATCGACCAGTGGACGCGCCTGGCGTGCCAG
CTCCGCTTCTTCTGGCCCAACGGCACCGCGCTCCCCTTCAGATGCAGCTCCAAGTCCAAG
TTCTTGTTCTTCTGACCGCCATGCCCTCTGTATTATCTAGTGGCTAGTCTTCTGACCTCA
TTTCCATGGCCGGGCGTGACGGATCAAGATTCAGGAACAGAGAATGACTTCATCGGTTTC
TTTCTTGTCTTGGACTCTTGGGTTCGTTCAGTTATTAATTCAACCCCATGTCGCATGTAT
AGGTCAGCAAAAAAAAAGATGAATTCTTTACTTCTAGCTCTTCTATCTCATCCATTTGTA
AATCAACTCTAGATAGGAAGAACCAGAAGAGGCCATAGCTCCATAATTGAGGTGCTAGAT
TGGGGGAGAAATAGACTGGAAACAATC
