# Supplementary material for: Computational Identification and Functional Predictions of Long Noncoding RNA in Zea mays
Source: PLoS One. 2012 Aug 16;7(8):e43047. doi: 10.1371/journal.pone.0043047 (PMC3420876; doi:10.1371/journal.pone.0043047)
Supplement: Dataset S12 — The set of noncoding RNAs that contain an siRNA sequence and map to a gene locus. (FASTA) [file pone.0043047.s023.fasta]

>Z27kG1_01076
CTCGAGCCAGCCCGTCGCCTGCGCGCATCTCTCTACACTTCTACTGCTTCATACTCTCGT
AGAGAGATCCCGCGCGGCCCAATAAAAACCCGACTCGCTAGCTACACTACACACTCGCAG
ATGGCCGGCCTCAGGATGAAGTTCGTCGCCGTCGCCGCCATGGCCGCCGCGCTCGTGGCG
TCCGCCGCAGCCGCCGAGGCCCCCGCCCCGGCCCCCGCCTCCGACGCC
>Z27kG1_15686
TGAGGACTGGTGGTGGACCTAGACCAAGACACTTGGACATGTTCTCAGAACCGAGAACTG
GTATGAACATGAGGCCCGATGAAGATGAGCGTCTGAATTCTGTTCCAAGAAATGGTAGTT
ACAGGAATTTGGATGATTTTGTCCGACCTGGTGATCGTCCCAGGGATAATCTGCAGTTTG
GAGTTCCCAGGAGGCCAAATTCTTCTAATGGCAGGAGAGAAGTGTAAGGAGTGTGTTGCT
ATCTACAACTCTGGTACAGCATGGAACAATGGTGAAGAGCTCTGGGACGGTCCAGATTCA
GCAAGGTGCAGATTCATGTTCAGAAGATTAGTTGCCTCTGCATTAGATCCCTTGCACCAT
GTGGTGGGGCTGGTCACAAGAAAGCATTGCTATCAGCAGAGGATGTGCGAATCTACCATG
ATGTGACCTCCAGTCAGTGGATCAAGACGCTTTCATGGTGGGTGATTATAGGCTCATGAT
GTCAGGTTGAAGAAAGGCTGCTGTAGCCCTCAGTGTTATGGAGTTCGCAGGAGTTTCTTT
CTCAGAACAAGGCTGTCTGATGTGTTTTGACATTGCTATCCTTGCTTTAGCCAGCTCCAT
CTTTCGGTAGATACATACATGCATGGGCATATCCATTTTGAAACATGCCAGGAGAAAGCT
CACTGGCTCTAGAGCAGGGTAGGTCTCAAGCGTTGTTGCCTGATTGCTGCTGCGATCGTT
GCATGCTTGACATGTCTAGTAGGATCAGTATGCTAACATAGGCAGGGCTTCTGTACCATA
TGACATAAGTTCCTTCTGTATACAGGGTCGAGATCTAGAGAAAAGAAGTTCATTATTTCA
TTCAGCTCATGTTGTTACCCTTTGTTCTTGTCAACATGTTCTGTGCATATTGTTGAAAGA
TGTTACCATGTTTGCAGT
>Z27kG1_10577
GTGCGGTTTCCATTTCCTGCCCTGCTCTGATGGCCGTCGCCGAAGTGGCGATCGAGATTC
TCCCGCAGCAGCAGCAGCAGCAGCCGCCGCCGCCGCCGCGGGAACCGGCGGTAGTGCCTC
CGAACCTCTCCGTGCCGAGAGTGCTCCAGTATCTGTACCTCTTGAGCGCGTGGGTCGCCT
GCGCGGGCGTGGCTGCCGGGACCGTGGCGCGCCGGGCCTTGGGCGACTCTTCCCCGTTGG
TCTACGGGTTCCTCAAAGTCTCGATCGGAGCCCTCGTTTTCCCCGCGCTGCTCATCCTCG
TCTTCGCCCTGCGGGTCTTGCGCGCCATGCTTGCCGTGGGGTTCAGACGGTCACTCCGCA
CTCACGCCAGGGAGATTCAGATCCAAGCCACGAAGGTATTGGATTGAGTTTTAGTTTTAC
GAGATATATATACTAGTAGTTTGGTAGGTTCTAGTTCTCTGTGTGTTGATGTGGAATCAT
ATACTGTATACACACGCAGTTTCAGTTGGGAAATAGCTTGCGTTATTTCTTCGAAAGGAG
AATTGATCTGAATCTGTCCAATTTCAGAAAATAATCATACACATCCTATCAATACGGTCG
TGTGAGCTCAAAATTAAACGCTTTTTAGTTTGCTCCAAGTCGTCCTCATCAGGTCTATGG
TGTGTGGATGCCGGAGCTGCTTTCAGTTATGCTGTATCAGTTTCTCTAGAGAAAATTTAA
TTTGTGCACTATATTTTCGTGATTGCATTTGCATCTTTCCAGTTTTATATTCAAACATAA
TTATAAATCCAATCCAATCCCTATGATTATTTCAATCGAGGAGAACTGACTGAGTTTGCT
TGCTCTTGCTGACATGCTCTCGGACATCCTTGTCAGATATTTAGAGCGTTAACGTGGAAG
GTGCTGCAGGACCCTATTGTGCTTGCGTGGCTCGCATCTTTGCTTTTCATCCTGCTTCTT
GCAGCAAGTGTTCTGGTGTTTGTGGGACTTCTACCAATGGAGGAGTCTCGCAGAGAAAGG
ATTGGTTATGCGCTCTCTGATGTGGGGGTATTGGGTGCAATGGCAATGTATTGCCTTATC
ATTATACCCAGTTTTGCGCTGAAGATCTGGAGGAGCAAGTAGGGTGGCGATGCTGCACAA
GGCACAACACTGGCGATATCTGAGGCAAGGACAGTTGGAGAAGGTGCAAAAGATGGACTC
CTAGTTACCGTGGGTGAAGCCAGCTAATTAATGTTTTAGAGAAATAATTCTCTCTTGGAG
ACTACTACTACTGTTCTACCTCAGCATCACCGGTGCTGGTGCGTGTGTAACGTGGTCACT
GTGGGTATCATCACTACCCTACCCTAAGCCCTATCAGAACATAAGCACCCCTTGGAGATT
TGTGCCGTCTAAATGAATATAGTTGGTTCAGCGTCGTGACTGGATCTGTGGTTGTGATTA
TTACGTATACAGCTAGTTGTGGACTTGTGGTAGGAGTGTATCAATGCCAGCTTGCGGGCA
TGTGGCCATGTGGGCGACTAGGCGAGTTCTTGGTTAGTACTACTCAGCTGTGGATTGTTG
TTCGAATCTTCATTTAGCTGATGAAGGCTACCAGACGGAGATGGGTGACTAACCTAGACC
TAGGTGAGTGACCCTCAAAGAGCGTTCTTGAGACTGAAATTCAAATTTCCATAAACCTCG
TTAAACAC
>Z27kG1_19612
TTCGACATATATAAATAAATGTGTGTGCTATCACGTTCCCACTCTCTGAATGTCTGATCA
TTAACTTGTTGACCTTGTTCTTAAGGTAAAGCTACTCACTCACTCCCATCTAGTACTGCA
ATTGATTCTTGTCCCCCCGTGTATGCCTTCTGCAGAAAAAGAAGTTCTGCTTCTAAGATC
TGACCATGGAGCAGCTGGTCATGTCCGGAGCCGTTCGTGTATATTGTTGGATCGCGGCTA
GTACGGTGAATGATGTAATGTGTCCATCTGTACAAGTGTGTAACGGAACGGTGTAAGTAT
AGTAGGAAAACAATGTGTTAGCTGTGCGGTAGCACTTGTGTGCTAGCCTAAATTGTAATC
TTGCAAGTCGGTGCATAGCTGATTGCGCACCAATACGTAGTTATGAATGGAATCGCACTC
GTGTTCGT
>Z27kG1_05306
CGACGACCGCTACTTCTTCAGCGCCGCCGCCGCCGCGTGGGAGACGGGCGAGGGCGCCGG
GTGCTGCTACGGCGACGTCGACGATGATGAGGAGGAGGACGACGAAGAGCCGAGCTGCTG
CGGCGATGGCGAGATGCTGCTGGAGCGCGTGGTGGCGGAGGCCTGCCGCGCGAGCTCGGC
CGGACGGTCGGTGGCAGCGGACAGCGGCGAGGACGCCGGGGTGGACGTCAAGGCGGACGA
GTTCATCGCCAGGTTCTACGCGCAGATGAAGCTGCAGCGCCAGATCTCGTGGCTACAGTA
CAACGAGATGATGGAGAGGAGCATCAGCTAGATTTATTTCTTCGTTCATTCTTGCTTACT
ACTAGTACTACCAGCGATTGAGCTTGAGCTCTGTACATTTGCTCTAAAATTTCTTTTGTT
GCTCCCAAAAATTATTATTACTACAATACATATACATGATAC
>Z27kG1_16953
CTTAGCACTACACTACCACCGTTTCAGTGCTATAGGATAGGATTTTCTTTTGACGGCCAT
GAAACCCCCTCAGCTGCCGGCCGGGGAGCGCTCCTGGGCTCACGAGGTCAAGCAGGCCCT
CCGTGAGAAACTCCGGCGCTCCTACGGCGCCGCCTCCGCCACACCGGCGGCCGGTGAACC
GAGCCGTGGCGCCGACTGCCGCGGCTCGGCCGCCGAGGACCCCATAAGGAGAGTCATGTT
CTTGGCTCCCTGGGGCCACACATAAAACACAGACCCAGATCTGGGCTTGCAAGAGCATGG
CCGGATCTGCAGAGAACTGCTCAAGCTCAACCATACTTAAAAGGAACTGGAGCTTGTCTT
GTAAACTATGGAGCATGCTGCTTGCACCACGAACATGAACGCATGGCTGGTTAACTAGGT
AGATATGGGTGTGGATGGGAGAGAGAGAGAAAAAACAAGGTATGTAGTCCACGTCTCTGA
TCTTGGATGGAGAGGCATGAGATCTTGGGATGCTCATGCATGGGTCATGGGTGTGGCTGA
GATCTGGAACTTTTGTAGCCATCAACTTGTTTCCCAGAAACCATGTAATAAGGGTGACCT
GTGTATAGCTATGAGACATCAACATATCTTGCT
>Z27kG1_19459
TGAGAGCCCACGGAGCACTGCAAATTCGAGCAAGGTAAATGAAGCGATGGAAAACAACAA
ACCTCATGCCCCTGCTAGAAAACCTGTTCAGAGGCCAGTCGTGAAAGCTCCATCACAGGC
GTCTGCGACCACAAAGGCTGAAGCAAGACCCGTGGTCACAAGGCCAAAGATCTCAAACTC
GAAACCTAAGGCTTCAAGGGCAAAGGTTGCGCGAGCGCAAGAAACCCCAGCTGAAGCCCC
TCCTTCAGAACCTGCTGCTCCAGAAGATTTCACGGTTGAACATGGCGTTGGAGACGCCAC
AGGTCCTGATCTGACCGCGCAATTGGTTGCTTCGAACGAAGTCCCAGTCCATGGTTGATC
AGCTGAGCATTTTGCATATTTATTCCCTTCTTGCAGTTCTGTGAATAGCGAGGGTGTGTG
CTTCATTGGAAGTTGAATCGCTCGAAGTGTCATGGTTTATCGTTTCCGGAGTAGACATCC
ATTTTGTTTTTCAGCTTGTCATCGGGCATGCCATGTATATTGCTTGGTATTGTGTTCTTG
TTTAAAATTTCCAGTCTTGTGTATATTGGATTTGTTTGTCGCTGGAGATCCTAGGATTGT
TGCAAT
>Z27kG1_09299
CCCGCAGCCGCCCTCGCCGGATTTTTCTCAGCCGAGCTCGTCTTCTACGGCGCCGCCCCT
GGGAGTCTTCAAATATCAGCCGTGCTTTGCTTCTTCTCCGTGGCCGGCGTCCTCTACCCC
ATCCATGGCCAGAGCTTCCTGTCCGACGCTCAGCCGAAGCCGCCCAGCCAAAGTCTCTTT
CCTGGCCGCACGCCCAGCCCGCTCTCCTTCCTCTCAGCTCCGTGCTCTGCTCGGCCGGAT
TTCCATGACCGCGCCCAAGGTCCTCCCATGGCGTCCGTCTTCCTGAGCTCACCCCTCTTG
CTGTGCTGCTCGCCCCAGCTCGAATTTCTCTCTGTGCGCGCGAGCTGCCAAACACGTTTC
CCTGTGTCCTGGTTCGAGCTCGCCCCTTCGGTGTCCATGGCCGCCCAGTCTCCACTCCCC
ATTCCTGCCGTGGTCGACGCCTCTCCCTGCTCCACCTTCTTCCTTGTCGTGGCTGTTCCA
CAGCTCAGCTCTGCTCAAGCAGTTCCTATGGCGCGCGCCCAGCCAGCCCTCCATTTTTCC
TCTGCTGCGCGCAGCTCGCCGAGCAGTCCCTGCGCGTTTCTCTCTCGCGCAGATCTCTCT
CCTTCCCGGCGTTTCTCTCTGTTGCTCCGCGCTATAGCGACCGTCGGACCGATCGTTCCC
TGCGCGCCGACTTTCCTGTGCGCGCCATTGGGAGCTCGTCAGCCACTGTTGGCTTATCAC
AGAATCCCCAACGTCGTCGACCTCGCTTAGCCAGTCGACCATAGTCGCTGCCGCGCGCGC
TTGTCCCTGATGCCCATCGCGCAGTATTTGGGTCTTGCCGATTGGCCGCTCTTGCCGCCG
TTAATTCCGCTTCGCAGCTCGCCTGCTGTTGTGGTGCTGACACCCCACAATACTCGTGTC
GGTGCATCGTTGTCTGGGCGGGAGTTGTCGTCACTAGTTCGCTTTCGTCTAAATTGTCAC
CACGGATGCTTAAGTCTCTGGTCGCGCGTCTTTCTATCTCGCGCTCGTGAGTTGGAAGCT
CTGCACGTTCGTCGTCCTTTAGTCTTAGTTCAACCCCCACCTCGCCAGCTCGCTCCAGAC
ACGCCTCAGTAAGAAATTTCAAGAAACGGGTGAAGACGAAGCCAGCAGCGTGATATTCAC
CAAGTGCGCGACAAAAGTTCGTTTCGTCAAAATTATTTAGTCGAGGAGAAGATCTTCAGC
AATTGATTACCGAAGAAAGAAGACCCCTGGATGACGTCAACCGGAACCGTAGTCGTGCTT
GCGACTATCGCGTCGAATTAGTCAGGGTAAGCGAATTTGTTATTCATATTAACGGATTGA
TGGATAGTTTGACTAGGTAAAATATTTATTAGATTGTCTGAGTCGCTTTGGTAAATTGGT
CGATGCCGTAGGATAAAAGAGGTCTCAGTATTGCAGAAATGTGGGTATTAAAAATGAAAG
GTGAT
>Z27kG1_10384
CCCTGCTTTGTTCAGACTTCAGAGCCCTTCCTCTTGTGTCCGTGCAAATTGGTGATACTT
GAACAGGGATCTCCTCCATATTAGTGAGCAGGATGTATAATCCTCCCAGTGGGCAGGACA
TGTCCTACTACGATCATGTGCAGAAGCGCCATGAGGAGAAGGGCTGCCTATATGCATGGT
ATGGTACTCGCTAACCTTTCTGTTGTTTCTGTTCTTCTCGATTACACCCATCTCTGTTAT
ACATGTGTGTGTGGTTTTGTTAACATAGTTTCCACCATGATACCCGTGATGAAAACTAAG
AACACTTTGAACTCTGAAACTTGTCTTCATTCATTTCTTTGGGAAACAAAAGAAGGAGGA
ATCTTGTATTGAGACTTGATGTTAAAAGCTTATCCGGAGTTCAGTTTCAGAATATTGGTT
GGTTTAGTTGGATAGAAAGAAGTGTGGAAAATAATTCACAAGTATACTCCTGGCCTCATG
GGTTCGAAACAGCCTCTCCGCGTTTGCAGAGAAAGCCTTACTTTGGTTTCTGTGTCACAA
GATCAGCCTAACATGAACGAGAATACCTTGGAAAGACCAAACTAGGAAGTCATATGCAAC
ATACACCTTCATAGAAACCAATTATTTGGAGGTCTCGTCTTGTACTTTGAAATTGAGTTA
GGAATACCAGCCTAGGTATATTAGTAAATATTATTCAGCAGCGACTTTTGAAAAGCGGTT
TGAGTTTTCAAAAGAGAAAACCATGTACAGTTTGAGGTTTCCAGAAAAAAATTGAGTAAA
CATGAACTGGGAAGATATCCCTCCCATATGAAAATTAAGGGAACATGCAGTTCTGAGTTC
TCCTAAGAAAACCTCCGAAAGTATTCTTCGTGCTCGCTTTCCTCTTGGACCATGTGATGT
GAGTGAGTTCACGGCATTGCTAGTTTTCCTCTTCTTTATTAGTCTTTATTTCGGCACGTC
CATTCACCCTTTTTCTTTAGCATCTGGCCAGCGAAACAGAGCAAGGGTCCATGGCTATCG
TTTTCAAGGTCCCCTACTGGGCTATAAATCCACGACAGCGAGGCTGTGGTGCCTTTGGCT
CATGTGAATGATCAAACGGGAAATGTCAATTTGGTTGTTGCTAGTTGCTGGTCCTTTTCA
TGTGACATCTGCCTTCGTCTAGATGCGATGTTTGTCCTTGGTTCACATCGCTTCTGTTGG
AACAATTATCCTCTCGACCTTGAGCTTCAGCTAATGATTTAGGTCTGAGTTCAGATTTTG
AGTAGGCTGTTGGCTAATCAAGCTTCAGTTAACAAAGGAAGCTTTTTTTCCCCCTCTCTT
TTCAGCCTGTTCACTGCGTGCTGCTGCTTCTGCTGCTTCGAGACCTGTGAGTGCTGCCTC
GAGGCCATCTGCTGCTGCTGCTAGTTCTGCTTGGAGGGCATGGGCGTCCATCATCGTGGA
GATGTGGCCATGCGGGACACCCACCGCCGAATAAAATGCTGTACTTATATGCACGCACGT
TAGAAATGCATTAGTGTCTGTTTGATGTGATCTTGTGTGTGTGTGCGCGCGCGCATCTTC
ATTTGCACTGGAAAATGCTTTATAATTTGTGAAGGCCTGTAAATCTGTTGTATGTATCTT
GGTCAGATGAACTCTATTATTGTGC
>Z27kG1_16685
GTTGCTGTCGAACAGCAACCTCGTCCAATAGCTCAGCACATGCCTGCATCATGGTCAGTG
GCTCAAGCATCTAATGCAATTGGCTATGGGCCAGATGGTGTCATGGGACCTTACAGCCCT
GGTGCACCTGTGAGATCGTCTGTTTTCATGCATGCTTCACAGCAATATGCTATACCTTCT
CGCCCTGGAGTCCCATTTGCACATCCACAGGAATCAATGGGACCATTTGCACAGACTCAC
CAACAACAACCTGATGCTAGTCTACGCTTTGCCCGGCCCCGGTGAGGGGCCCGGGCATGC
CTGCACCTGCCAGTGTGCAACAAACACATTATCCTTTGTTACTGGCAGATGGTAGCAGGC
ATAAAAAAACCGAGAGGCGTAAGGCAGAGTCAGCCATCTGTTTGATGTTGTCAGCCTGTA
TGCACTCTCGGTGTAGTTGCTCCCTGCATACTGAGATGCAGGAGGGGCACTGTTCTCCTT
TAAACAGAAGCAGCTCTAGGTTTATTGGACAACCCCACTAATCCACAAGAAGATCCACAA
GAAGCTGAGAGGTGATGCGTGGGCTGGGGGGGGGGGGGGGGGGGGGGTTGGTGGCCCTGC
ATGCCCCTCTTTCAGCTTCATTCTCGGTGCTTTTGCTTCCTCTCACAGATTGAGATGCTG
GAGGAGCACATCTTGCCCTCGTTGAATGGGCTCTGTTGTTGAAGGACTGATAGTGTTGGT
AAAAAAAATGGGATTGCGCAGTGAGCGGGTGATTGGCAAGGGGAAAGATTGGGATGGTCC
AGTATGTGAACAGGCGACAGGGATGTGGGTTAGTGCAACTCTCACTTTTCTTTTTGCTTA
AAACTTGGTCCTCTTGGCACTTAGTAATGGAGATGAATCTCATGCAGCCTTAAGCCCCGT
TGCCCATGGGATGCTTGCCGGGTTGAGCTGAGGTGGCATGATGACGATGCTGGTTCTTGC
TTTGCCTAGTGCAATCGTGGCACCATTCTTGGTCAGGTTTAGAAGCAGAGGCATCTCTGT
GCAGCTGCTGTTCACGGAGCTGGTGTTTTTAAGTTCTTTGTAGTCAGTGTTGTGTTGTAA
ATCAATCAGTGTTAGTTTGAGTGAACAAACCTATTTCTTGTACCATGTGCATGACAAGCA
ACGACTATAGTTGCTAAAGATGATGACGAATCGTGTATGCCTCACAGGCCTATTTACTAC
AGAAGTGTTTGGTGTTGGAACA
>Z27kG1_02551
TACGGCTCTCCACCCTCCAATCCTCCATAGCCACCCCTCATTCTCCGATGGCATCAGCCG
TCTGCGCCGAATCGGCAGCTCGAGCTCGGCATTCTCCTCGCCACAGCCTCCGTTCACTAG
CAGGTGTAATGCAATAGCAAACATGGAATAAATGGGAGGTACAACCATGCAACTCAAGCA
CGCCTGGTTGACTGACACCAAAGGAAAATAACCATGCATCCAGATCGATGACTCAATACT
CAGCTTCCTCGTCCTCATCTTCAACTTCAGCTCCGACTTCCTCATAATCCTTCTCCAGTG
CTGCAAGATCCTCCCTTGCCTCTGAGAACTCCCCTTCTTCCATCCCTTCACCGACATACC
AATGAACGAATGCACGTTTGGCATACATGAGATCAAACTTGCGGTCAATACGAGAGAAGA
CCTCAGCCACGGCTGTGTTGTTGCTGATCATGCAGACTGCTCGTTGCACCTTGGCCAGGT
CCCCTCCAGGGACTACAGTTGGTGGTTGGTAGTTTATCCCACACTTGAAACCAGTAGGGC
ACCTGTGCATGAGACAGCAGAGAAAGACATTCATGTCTCGCGCAGCTATCTTTTCAGTGG
AAGATTACAATCTATAATCTGATATAACTTGGTAAGAGTTGTGAGCATATACCAATCAAC
AAACTGCACTGCTCTCTTGGTCTTGATTGAATGGACAGCAGCATTCACATCTTTTGGAAC
AACGTCGCCACGGTACATCAAACAGCATGCCATGTACTTTCCATGCCTGGGATCACATTT
TGCCATCACACTTGATGGCTCAAACACAGAATTTGTGATCTCAGGAACAGAGTGTTGTTC
ATGGTAGGCCTTTTCCACTGAGATAATTGGAGCATACGAAGAGAGCATAAAGTGTATGCG
GGGATAAGGCACAAGGTTGGTCTGGAACTCAGTTATGTCAACATTAATAGCTCCTTCAAA
CCTCAGAGAGGTAGTCAGAGATGATATAACTTGTGATATAAGCCTGTTCAGATTGGTGTA
TGTTGGACGCTCAATGTCGAGGGACCTCTTGCATATGTCATAGATAGCTTCATTGTCAAG
AAGCACAACAACATCTGTGTGTTCAATCAAGGAATGTGTGGAGAGCACGCTGTTATAAGG
CTCGACCACAGCAGTCGAGATCTGCAATGAAAATGGTTTCAGTACAGAGTTCTTGTACAT
TACAATGACAGGTAAACCTCCTTTGCAAGCTTTTGTTTTCCGATTGATAAGGCAAGTATA
TGCCTTCATTTAGGTATACATAAATAGTACTGTTGC
>Z27kG1_09512
CCCGGTCTAGTTATCGATCGAGGGGAACGAAGCAAGACAAGAGGGAGACCGAGGAGGCCT
AGCCGCCTAGGGTAGTCCCGTCCGGTCTCCCGCGGCCAGCGACGGACTGCCTGGCGCCGG
CGAATCGATGGGCTACTGGTGGCACCGCGTCGTGCTGCCGGTGCGGCGGGCGTGGCTCGG
CGTCGCGTCCCGCTTCGGGGTTCGCCAAACCGGGCTGTGGAGGCTGCGGCAGGAGGTGAG
CACGTGCGAGTACGAGGACGTGCACGTGATGTGGGAGATGCTGAGCCGCACCACGGCGCC
GGCGCCCGCGCCCACTAGGCGGCAGCACAGTCGGTTCCGGCCGCAGCCGCAGCCGCGGCC
GTGGGGCGACAGGTTCCGCCTCTGCCGAGGCTTCTAGTAGACCAAGGCCGCCGCCGCCGC
CGCCGCCGCCGCCGCCGCCGCCGCCGCCGCGCGTGTCAGCTCCGCTGCTGTTGCTGCGGG
ATAGATATAGCGCTTCCACTTAATTTCTTCTGTCTTTTTCGGTTTCTTCTTCTTCTCTGG
TTCCCGCTGCTTGTATTGTATTGTATCTAGTATGTATCGTCGTCCATCCCTCCGGCGGGC
TCTGAGATGTACCTCCATTCCTCCTCGTGTACCCGTCTCGATGCAGATGATACCGGGGCA
TGTGAATGAACAGAGCTGGTTCCG
>Z27kG1_16006
TTTCACGCGCAGGCTGCTTATCCTTCGTGTGCGGTCTTCTTCTCCCCAGCTCCCTCTGCT
CGCTCCATCTCTGTCCGTCGCTCCTAGCCCCAGCTCTGGTGCCGCGTCTCCCTGCTCGCT
CGCGCTCTGCCGAGCGGCTCTGCCTGCGCGCGCGTCCCTCAGGCCTGCGCGCGAGCTCAA
CATCTCCCTGTGTTCGCTCGGCGCTCAACTCCCCTGCGCGCGCAGCCTTCCTCTCGGCAC
GTCGGTGAAGCTCTAGCTCTTGCTCGGCCGCTGTTCTCCCCTGCGTGCCGACTTCTCTGC
TCCCGTCGTGAACCTCCTGCTCCCTCTGTCCGTTCATGGCACGTCCATCTCCTTCAGCTT
GCTGGTCGCGAGTCCCTGCCCATGGCCGAGGTCCCTTTCCTACGCGCGTGCTCGCCGTCT
CTGCTCCTTTGTCGTGGTCGTCGCGCGCCTGCGCGCAGCTCGCGCCCTGCTAGTCCCTGC
TGCGGGTTGTCGAGCTCTCTGCGCATGCGCAGCTTGCTCTTTCGTTGTTTGTCGTGCGCA
CGAAAATTCTCTGCTCGCAACGGCGTGTCAAGTTTCCGCGTCGAGCTCCTCTCGTGCGTG
CCCGTCGTCGTCTCCGAGTTGATTCTTAGCTGTCGTAGTATTTTTAGTTATCCCGGCTGC
GTCTATGGCCGTCAAATCATCAGAGTCGTTCAACTCGCCGATCACCTCTTGGTCGATCAT
CGATTTTCTATTTGCCATGATACAACACCGTTGTTAAATCCAGTCTCTAACCCGCCATGG
CGTTCGTCGTCCTCTAGTCCCAGTTCGACCCCACCTCACCAGCTCGCACCCGACTTTAGC
TCAAAGTCGTCGTCGTTCCGTGCATCAGCAAGAAATCCCAAGAATCGGGTGAAGACGAAG
CTAGCAGCGCCATATTCCCCAAGCGCTCGACAAATTGCCTGGACCGGAAAATCGCTACCG
ATCTCGCGGATTCGTGTCAGCTGTGGAAACGAGGACCAAAACTGAGTCGACCACAAGATG
CTGGAAAGTGTGAGCTTCTCCGCAAGATAATATTGATGGATTAACCCGAAGATAGATGGA
CGAAGCAAGTATCGGAACAAAGGCTGATCGTCAAGTGGTCGCCACCTAACAAACACTAAC
CTAGTGTTTATTTCAGGCAAGCCCCGGTGCATGCAACCCCTTCCTTGTGTTTTCAAATAA
TTTTTGCACACTTTAAGTCTAGTGAAATGTGCATTAGGTTTATAGGAGTTGCTTGAAACC
CTTTGATGCATTGCCTTCCTTGATATCCATACCTTTATAGATACTTCTGGTGAAGTATCA
AAATATGATTTACAAAATGCTTAGCCCTGCTTAGATCTTGTGGTTAGAGGTTGTCTTTTG
CAATACTGCCTAGCTCAGGGGTTATCCTGAGGAAAGATGGCTTTTACCTGCAAGAATATT
TTCATTGAGAGCGTGGTGGGATCTTACTGCAAAGTTCCCTGTGATGCTCTTTTCATCCTA
AGGAACACAAACAATCCTAAGGGTGGAAATACTTAAATCGGGACTTGGGCTAGGAACAGG
TGATGTTCTACCCAGGTTGATTAAGGATTGGATGCGTATGTAGGCTTGATGATCGAGGAC
CCTTTAACTGGTCACATGCCTCGTCATGGGTAAGCCTTGCCTCGGGCAGACTAAGGCCAG
AAAAAATAAAAAAAAAAAAAAAAAAAC
>Z27kG1_19364
CGTCAAGCTCATCTTCTCCCCTCTGATTTTTCCGCCGCCTTCTTCCGATGCTTATCAGCC
GCCGGTGGGATATTTTTCCTGGCCGCCCTGATCTTTATCTACGCGCGTCGTTCTCTTCTC
CAACCGGCCAGCAATCCAGTTCGTTCGGTGCCTGCTCTGCTCGACGTTTCTCTGCTCCAG
CGTCCAGCCTGCAAGCAGCCAAGCTTCCTCGCGTCTCCTATGGTCGAGCGCCCTCCCCAT
CTCCTTCCTCGCCCTCAGCTCGGACCGTGTCCTGCTCTCAGCTCCCTTGCCGTGGAGTTC
TCTGTGTACGTTCTGGTTCCTGCTCCCTCTCCTATGGTGGCCGCGAGCTCCCCTGCCCCA
TGATGCCGTCGCCCTCAAGCTCGTGCCCCGCTCGCCATGGCCGCCGTCAAGTTCCTCCCT
GAAGCTTCCCTGCGCACGGATCTCTCCTTTCCCCTGCTCATCTTCCCCGCGCGCGCCTGC
TCTGTCCATGGCCGCGTCCAGCCTCTCCAGCACCCGGCCGGATCTTCCATGGTGCGCGCC
ACCTGCTCCTCCCTGCCCCAGCCGCGTTCGACCAAACGTTCCTGCGCCCTGCTCGCTCCC
TGGAGCTTCTTCCTGCGCACGCGCCGTGCTCTCAGCTTGGAATTCCCCCGTTGTTCAGCT
CATCGCGCCCGGCTGTTTCTCCCCTGCGCGCAGCTGTGCCCTCTACTCGGATTCCTGTTG
GCCGCGCCCCCTGTTCCTCCGGGCCGGTCAAGTTCTTTCCGGCCGCGAGCTCTCTCATGT
GCGCGTTCAGCCGAGGCTCCTGCTCCCCACGCGCGTCCCTCGGTATCTGCTCGGATTTCG
GCCCTGCCCAGCTGTTCCTCCTCTCTGCTCGCTCTCCTCCATGGTCGTTGTGGGCTCGCC
GGCGTGGTCCCTGCCCTGGCCGCCGTGGTGGCGCGCGCTGCTCCCCTGAGCTCTCCTCTG
CGCACCCGGCCTCCAACTTTCCTCCCATAGCGCCCTGCTCTGTTTACTGCTCGTCGCTCG
CTTGGAATCCTTGCTGGCGCTCAGCCCCGTTGTGCGCAGACGAGGTTGCGTCGTCAAGCT
CGTCGAACCTCGTTCTTCTCTGCTCGATCTCGTCGAACCCCGAATCCAGATATTAGACAA
AAATAAGTGAGGTCTCTGTGTATCGCTTATCAAGTACTCGATTGAAGACTTCAATCGAAG
ATCGTCGCCGTTCCGCGCGTCATCAAGAATCCCAAGAATCGGGTGAAGACGAAGCTAGCA
GCGCGATATTCCCCAAGCGCTCGACAATTGCCTGGATCGGAAAATCACTACCGATCTCGC
GGATTCGAGTCAGCTATTGAAACGGTAAGCTGATAAATTATCCAAAATAGTTCGATCGTT
GCATAAATTGATGTGCT
>Z27kG1_16308
GATAGTGTGTGGCCTGTTTGAGTGAATTATATATGCCAGCATTGGATCCTCGCCCTCTAC
TTAGTCACATAAGTATACAATAAGTGGTGGAAACAGTTTCAGCCAATCTGGAACATGGTG
GCCAGTGTATCTTGTCTGCCAATGACTGAATGCTTTAGGTTGAAGCAATACCATAATTCC
AGAGAGACTGCGGTACAGCAACCTCAGGTTATGTGGGGGGTCGTCGGCAAAACGACGCTC
GTTTGGCATTGGCTACGGCAGAAACTAGTGTCTGGCTGCCATTGGTTGTGGGAGGAGCAG
AGGAAAACAAATTGTTGGTTACACTCTGTACTACTGCGTCATGATATTGTCGGCTTTCGC
TTTGTGGCTTTTGGAGGAAAACTGGAGATGTGGCAGCTTTGGCTTTACGCATCTTGGAGG
AACAGGAGATATAAACACACGCATTTCGTTTTTTTTTTTGTTGAGTTGCTGTGCTCCGTC
TTCGCTGCAGAATCCAGATCAAATGTGGTGGTGGTGGTGCTGCTGCTGCTGGCTACACGA
ATGTGGATAGCAGCATTTGTCGTCCTTGAATGCCTGCCGAGAAAGGTTGGTGGTGGTAGA
GAGAGAGAGAGAGGAGTTCTTCTCTCCTCTCGTCTCGTCTACCTCTGTGTTCTCTTCTCT
CTCGCCTCCTCAGATGGGATGGCATTACATGTTTCCTTCCTGGAGAAGAGGCTACCGAGG
CCTTTTCTTGGTGACGTCGATGCGCCACCAGCCCCAGTCACTGCCACTGCCCACTGGGAC
CAACCCCGCGGACGGAGGACCACTTGTACACCAGGTCGATCACGACCATACCGTGGGCTG
GCCTGCAGATCTTCAAGTATACGTGCCAGTCTTTATCTTGGCATAAACAGATAGTACCAG
TGCACGTAGCCTCTAGCCAGAGTGCATGAGTCAAAGCGCTATATTCTCTGTAGTGAAGTG
AAGCACGCACGCACGTTGCTTTTCCTTCACTCCATCGGCCACCAAGTTATTAATGCATTG
CATGCCAGCTGGCCCATCTGATTCCTAGCGACAGGAACATCATTAAGCAACTAGTACTAG
AGTAATGTAGGTTGATGTCGATGATGTGTCCCCTCAGAATTTTTGTTGACACTCGTTGCT
GGACCTGGACCTGACTAGATGGCGGATGGGGGGCCATTACCATCATCCATTCATTGTGCG
TGCAGTACTCCTGCTACCGCCTCCACGGCTCTCCATCCATCCATCCATCCATTTGCATGC
ATGACCCATCAAGTATGGAGGAAGCATTACACTACACATGTCTTGGCCGACCATATTCTG
CTCGACGGAAAAAAGCCAGAGATTGGAGTCTCAACACTGACTGGAATTACACATGAAAAA
AAAAACAAATGAGATGCCTACCACCAATGCC
>Z27kG1_19780
CTTTGCTCCTCGCCTCTCTTCTGGCTGCATGGCCCTTGCGCTCGCTCAGCTTGCTAGTGA
CCAGCACATGGCGCTCGGCCTCAATTTCGCCATGACTGTGTCCCTGCAGCAGCGCCGTCC
GGCCATCAGCAGCATCGGCGAGCTCGCTTCGAGCTCCGTCCATGGCCGCGAGTCCACCTC
CGCTGAGCTGCCAGTTTCCAGCTCCTCTATCATTTGCTCCGGCGTGCGGGCGTCACTCGT
CCGTGATCCCAGCCGTGCTAGTTGACATGGTCGGCCATTTTAGCCGGCATCGCCACCAGC
CGTCCGTCGCCTTCCTGCTCCCCACGCCGACGTCCAGTGCATCGTCGCCAGGGTTCGACT
TGCAGCTTGTGCAAGCTGCTATCGAGCTCGCCCGGCCATGGCGCTCACGCCCCAGCCTTT
TGCCTGCTCCTCGCACCGTGATTGCCGAGTTCACCGGCAACAGCAGTCTCGTCGTGCCGC
AAACTGTGAGCTGGGTCTCCGCTGTTTTCGGCGGTCGACTAGCTCGCCAAGGCGTTTTTC
ACCAGTGAAGCATACTTGTCATGCCCAGTGTCCTCGCCGTGTCTGTAAAGCCGTTGTGGA
GTTGTTGTTGTTCGCCTCCACGCCATGTGAGACAGCGTCGTCGATCCCTTCAAGGTGCTC
GTCGTCGTCTCCTCATCGCCTTGCCGAACGTCTCGGACCACACCAGCCTGTCGCTGGAGA
AACATAGTGCAGTACGATGCCCCATCAAGTGTTCGGTGTTATGCGCGAACTAGAAGTCGT
TGCTGATATCGCGGTCTTCAAGTTGAGTTTATTTTATTGTTTATCACGTGATGCAGAAAA
CGAGTCAACTCGACTGTAAGATGATGTAATGGGTGGGCTACTCCACAAGGTAATGCTGAT
GGATCAACCTGAAGAAGAACCGACTGAACAAGTGCCAACACAAAAGGATGGTCGTCAAGT
GGTCGTCATCTAACAAACACTTACGTAGTGTTATTCCAGAAGGCGAGAATCCAGATGTGA
CGTGCGAGTGAATACCAGTCAGCGTGAACAGTACGATGTCACTGTTCATCTATTTATAAG
CACAGAACGCAGCCTGTGTAGAATTACAACCATGCCCTTAACATTTACTATTGACTTAGG
GATAATATATCGAGGACTAGACAGTCTTTTCCCCTTTAAGTCAGTTTCATTTTCCACCGC
TAAGCCGAAGCTTTTCCACAGGTGGCTTCGGAACTGGTTCATGCTTCTCTCGAACCACGC
TCTTCATATCATGTACAACTTCATCCCATGTCCGAAGGTTCCTGTACATATATTATACTT
GGGAAACATGTTAGTTGTGTTTTGAGGACCTTCGGAAGACGAAGGCCCCCAAT
>Z27kG1_14634
CTTCTACTGCTTCATACTCTCGTAGAGAGATCCCGCGCGGCCCAATAAAAACCCGACTCG
CTAGCTACACTACACACTCGCAGATGGCCGGCCCCCGCCCCGGCCCCCGCCTCCGACGCC
GCGGCCGCCGTGCCCCTCGCCGCGGCCTCCCTCGCCGCCGCCGCCTTCGGCTACCTCTTC
TGCTAGATCCGCGCTGGACGCGTGGTTTCTGCTTGATTTGTGATTCGTCTGGCGCGAGTG
GAGTCCGTGTCGTGCGCGTGTCTGTGTGAGTTGTTTCGGCGGGCGTGTGTCTGTATGTAT
GGAGTCGGTGGCGGAGGAGGAGGTGTGCGCGTGGTGGTACGTGCGTCGACGCTCCATTGT
TTGTGGCGGCGATCATGTGCCTGCCCCGTTTTCTGGTTATCAATGAGATGATTTATTTG
>Z27kG1_16226
GTCCATCGTCCCTCTCCTTGAGCCTCTTCCCCAGCCGCGCCCTACTCGGTTCCCCCTGCG
TCGCGCGCCTGGCTTGCTCCCTGCTAGGCGTTCTCCTCCCCTGCTTCTATAGCGGCTGAG
CTCCCTCTGCTTGCGCGTCCCTTGCTCCTCCCAGCCGGCCGAGCTCCTGCTTCCCCTCCG
TGGAGCACCCCCTGCTCCTGCTCCCCGAGCTCGCCCCTGCGCTCGGATTTTCTCCCTCGG
CCATGGTAGCCGCGCGCCATTCCTGCTCGCCCTTCGCTCGGCCGCCTCTCCTTGGTCTCC
CATGGCGCCCTGGCTGCGACCTCGCCTTGGTTATCACATCTTCTCGTGTTGTTGTGCGTT
TGTTGATGTTTTAGTCATCGCATAGCTCGCTGATGGCCGGGCATTTCACCTTCGATTAGC
TCACCATGACGCCGACGTCTAGCCCTGACTCCAGTCTCCTCGCCACGAAAGCACAACCGC
TACTCAGTGTGTTGATGTCATATGCGTGGCACCGTCGTGGGTTGTCGTCGTTCGTCGTCG
CGTCATGTGTGCAACAACGTCGCTGATTCCTCCATGGTGCTTGTCGATGAACTTCGCTTC
ATAGGTTCCCCGCCTTCGGTTCGGCTCACGTATGCACACCGAACGCATTCACCGCTTGAC
CCTGTGTCGCTGTGTCGCTAGAGCTCGTGACCTCGCCGTCGTCGGAGTCCTCACTGGATT
CGTGTCCTCGTAAGAGCTCGCGCTAACCTGCTCGACCACACCTCACCAGCTCGCTGCAGA
CTCGATCTCGTCGTCATTCCGTGCGTCATCAAGAAAACCCAAGAGTCGGGTGAAGACGAA
GCTAGCAGCGTGATGTTCACCAAGTACTCGACGCAAGGGCTGAACCAGAATCCTTGCCGT
ATTCGCAGATAGCTTGTCAGATTTAGTATGGTACGATAATTAATCACGTGACGCGGAGAA
CCAAAGCCAAGTCGACCCTAAGATGACGTAACGGGTGGACTACTCCGCAAGAGGATGTTA
ATGGACAAACCTGAAGATAGATAAATTGAACAAGTATCGGAACAAAAGCTGATCGCCAAG
TGGTCGTCACCTAACAAACACTAACCTAGTGTTCTTCCAGGCAAGCCCCAGTGCATTTGC
CACCTCCTTGCTGTTTTAAAATCTTTATCACCTTGTTTGATGCATTAGGTGATAGGAGTT
GTGTGCTAAACAATTGATGTATTTCCTTCCTTGGAAAATTGATTACCCTTCCTTGATACC
CTTTTATGAAAAGGATTTTTATGATGCTT
>Z27kG1_01578
GGTACGACCAGCGCACGCTCAACACGCTCTCCTTCTTCAAGGACCTGGGCGCCAACGTGG
GCGTCATTTCGGGCCTCATCAACGAGGTCACGCCGCCGTGGGTGGTGCTCGCCATGGGCG
CCGCCATGAACCTGGCGGGCTACCTCATGATCTACCTCGCCATCGACGGGCGCACCGCCA
GGCCCCCCGTCTGGCTCATGTGCATCTACATCTGCGTGGGCGCCAACTCCCAGTCCTTCG
CCAACACCGGCGCGCTCGTCACCTGCGTCAAGAACTTCCCGGAGAGCCGCGGCGTCGTGC
TCGGCCTCCTCAAGGGCTTCGTCGGCCTCAGCGGCGCCATCTTCACGCAGCTCTACCTCG
CCATCTACGGCGACGACGCCAAGTCGCTCGTGCTGCTCATCGCCTGGCTCCCCGCCGCCG
TCACCATCCTCTTCGTCCACACCGTCCGCATCATGCCGTACCCGCGCGCCAGCCGACGCC
GGGGCCCGTCAGCGGCAGCCACCAGCAACGACGCCTTCTTCTGCTTCCTCTACATCTCCA
TCGCGCTCGCGACCTACCTCCTCGTCATGATCGTGGTGCAGAAGCAGGTCAACTTCTCGC
ACGCCGCCTTCGCGGTCTCGGCCGCGGCGCTGCTCCTCATCCTCTTCCTGCCGCTCGCCG
TCGTCGTCAAGCAGGAGTACAAGATCCAGAAGGAGCTGGAGGAGTCCCTCCGCGAGGACC
CCACGGTGACCGTGGAGAAACCGGCCACCGCAGCTTCGCTGCAGCTGGTGGCAGCAGCAG
CAGCAGCACCTGAACCAGCGGTGGCTCAGAGCATGACTACGGGAACAGAGGCCAAGCGGT
CCAGCTGCCTGGGGTCTTGCCTTCGGCACATGTTCAGCCCGCCGGCGCAGGGGGAGGACT
ACACCATCCTGCAGGCGCTGGTGAGCGTGGACATGCTGGTGCTGTTCCTGGCCACCATCT
GCGGCGTGGGCGGCACGCTGACGGCGATCGACAACATGGGGCAGATCGGGCAGTCCCTGG
GATACCCGGCCAAGAGCATCAACACGTTCGTCTCCCTCATCAGCATCTGGAACTACGCCG
GGCGCGTCACCGCCGGGTTCGCGTCGGAGGTGTTCCTGGCGCGGTACAAGTTCCC
>Z27kG1_02311
CAGATTTTTCCCAGGCGCCGCGGGGGATATTTCCTGGCCGATGGCCTTATCTCCTGGAGG
CCGCACCCTTCTTCTTCACAGCGACCAAGCTGCATCTCCGGCGCTCCTCCAGCTCGGTGC
CCAGTCGCTCTGCTCGCCGCGTTCTCTCTGCCCGGCCGTCGTCAAGCTCCCTGCGCGCGC
CCCATCTCGCCGCGCTCAGCTCCAGCTCGCCAGCCGCGGCATCTCCTAGCTCCCTGTGCG
AGGGCCTGCTTCCTGGCCGCGTCCTCTGCTCCGTCGTCCCCAGCGCCGGCCGAGTCCCTC
CATCGCGGCGCCCCTGCTCGGTTTTCTCCATGGCGCCGGATCCCCTGCAAGCTCGCTCAA
GTCGCCGCGCTCGGTGCTTCCTGCGCACGCTGGTCCTAGCTCGGCCGACCGCGCAGGCTT
CCTACTCCCTGTCCGCCGCGCCCCTCAGCTGCCTGCTCTGCTCGCCGCGCACGCTCCTCT
CTGGTGCCGCATCTCCGGCCCAGCTCGGACTCCAGCTCCCACGCGCGTCGCCGGTCTTCC
CTGCGCCTGGCCTTCAGCTCGCCCAAGGCGGCTTCCTCTGCCGGCCGTGCGTTCGCCCAG
ACCTGCGCCGTCCCTGTTCCTCGCCTCTGCACCCAGCCGCGCCCTGCGCACTTCTCTGTT
TGGCCATGTCGCTCCTCCCTGCTAGTCGCAAGCTGTCGAGCTCCTATCTCCTGTGCGCGC
CTCTGTTCCTGGCCGTGCTCGGATCCAGCCCAGCTCGCCCTTGTGCTGGCCGTGTGCTCC
TCGTCCAGCTCGGTCGCGACTCCTTGCCGTCGTTCCGTGCACCGGCCATCGCAACATCCC
CAGTCTATCGCCCCATGCTTCGGTCGTCGTCTACATCGTCGCCTGGCCGGTAGTGGTCGC
CACTAGCTCGCTTTCGTCCAAATCGCCACCGCGAATGCTTGAGTCTCTGGTCGTGTGTCT
TCTATCTCGCACTAATCTCGTCCGCTGCCTCGTCAACGCCGTGGTCGTCCTCCCTCGCGG
CGTTGTTGTTTACCCCGCTAATGTAGTTGTGTCTCATGTGCTGCTCGTCTGAAATGCCCA
AGCCAAGTGAACATTCGGCGCGACTCAAGTTCGATTCGTCAAAATTATTCAGTCGAGGAG
AAGATCTTCAGCAATTGATTACTGAAGAAAAGAAGGCCCCTGGGTGACGTCTACCTAGAA
CTCGACGAAAAGTCTGAAGTAGAATTTATCGCCGTGGGAAGTGGAGTGACTTAATATTGG
TAAGCGAACGCGTTACTTCGAATAGTTGGTATAATAATTTAATTGGCTAGATTTATTAAT
TGTGATGGTCTTCGTGTTTAGCACAGGCACGTTGTGATTAGGGGTGAAAACGGTCGGAAA
CGATCGGAAAACACTAAAATCGTTACCGTTTCCAT
>Z27kG1_17534
TTTTCCCAGCGCCCATCTCCCTGCCGTGCAGCTCTAGCTCCCGCGCCCTGAGCTCCTCCC
AGCCATGGAGCTCGCCGGCCTGCAGCTCGCCCAGCCAGCCGTGGTTCTCCCTGTCCCCAG
CTCGGCTGCTCGCTCCTCCCATGGAGCTCGCCCAGCGCCCTTGCACTCTCCCTCATGTCC
GGTCATTCCTCCTTTTCTTGGTCGTTGTCGAGCTCGCAGGTGACACCAGGGTCGGTCGTC
CCTGCTCCCCCTTGCCTCCCTCCGCGCGCACGCCAGCCGTTGCTCCAGCTTGCCGCGCCC
ATGGCCGAGGCCTCCTTCCTACGCGCGCAGATTTCTTTTCCCTAGCTCGGTCCGGCCCTT
TGCTGCAGCTCGTCCCCATGGCCGCCGCAGTCCTGCCGAGATCCCTGACGTACGCGCGCT
GCTCCTCCCTCGCCATGCCGCGCCGATCCCTCTCCTTCCTACCCTGCTCGGATTGTGCCG
CGCTGCTGTCGCGTTTGGCCTGCTCCGGATCCGAAGTTGGTCGCTTTGGTGTGAAATTGC
CATTGCATCCGGGGTTTTGACATGTCTCCCTACTCGCCGTCGAACTTAGGTTCCCTGCTT
AGCCTTTAGCGCTAGCGCGTCGCCGTGATGTTACCGTCTCGCCGTGATTGGTCCGTGTCT
CCACATGTTCAAATCGTCAACCCCGTGCATCACCTGCTCGCTAAATGGGAAACCAACAGT
CCTGTCCTCTCCCTGCTCCTCTGCGCGCAGCCGCGTTCCTCTATCAGCCATCCGTTGCCG
CTGAACCACTGTCGAATTAATTTTCAGCTTCCCTCGTGCGACTCTCTGGAGATAAGCTCT
TCATCGGCTGTCGCTCCCAATCTTCAGTTCGCCGACTGACTGTCGTGTTCCTTATTTTTC
CTCGTCAGTCGACCTCATCGCGACTTAGTTCGTCCATCGTGCTGGTCGCTATTCCATACT
ATACCTATTAGCTCAGATCATGCCCAGCTCGTCGTCGCGTCGTTTGCCGTCGAGTCGTCA
AACACGTCATCCCCTGCTCGACCCCCACCTCACCAGCTCGCCCCAAACCCGATCTCGTCG
TCGTTCCACGCGTCAGCAAGAAATCTCAAGAGTCGAGTGAAGACGGAGCCAACAACGTGG
TGTTCACCAAGTGCACGACAGAAAGCTCGAGCCAGGATTTATCAGCATTCGTACGAGTAT
TGGGTCGCGTTTGATGACGGTACGTTAATTAATCGCATGTTGCGGAAGACGAGCCAAGTC
GACCCAAGGGTGGACTAATTCGCAAGATGATGCTGGTGGGTTAACCTGAAGATGGATAAT
CGGAACAAGTATCAGAACAAAAGATGATCGCCAAGTGGACGACGTCTAACAACACTAACC
TAGTGCTATCCAGGCAAGCCCCGGTGCATGCAACCCCTTCCTTGTGTTTTTAAATAATTT
TTGCACACTTTAAGTCTAGCGAAATGTGCATTAGGTTTATAGGAGTTGCTAGGAAACCCT
TTGATGCATTGCCTTCCTTGATATCCATACCTTTATAGATACTTCTGGTGAAGTATCAAA
ATATGATTTACAAAAATGCTTAGCCCTGCTT
>Z27kG1_18517
CTCGTGCTCGCCACTATTATTCTGCACAGCAACGCATCAGCCTTCTGGAACCATCTCGCC
GCCGCCACACCACAATCCACAACCCGTCGAAGCGAAGCAAGCAATGGCCGGAGTCGGATC
GAAGGCCCTCGCCGTTGCCGCCGTTCTGGCGGCCGTCTCCTTCTCGGTGGCCGCCGCGGC
CGAGGCGCCCGCGCCCAGCCCCGTCTCCGCCGCCGTCGCGGCGTCGTCGCCCTTCGCCGC
GGCTCTCGTCGCCTCCGCCGCCGCCTTCCTCTTCGCCGCCGTCCGCCACTGAGCCGATGG
GGCCTCGTGCCTGCAGGCTACCTAGCAGTACTTCCCCCGCCGCCGCCGCCGCCGCCTAGA
TCTATTTATTGGAGTGCTATCCAGTAGTACTAGTAGTAGTGAGATTTGTTCGGTGCTGTC
GTGTCGTCGTCGCATTTTGGTCGGATCTGGTTTCCTTGGTGCAGGGAGGGTTTCTATACC
ATGTCGCGGTGTCGGTTGTGTGATCTCATCCCCCCCTTGTAGATAGTACTCTGCTATCTC
GTCGTGATCGTGAGTGGTGATTCTGTCTGGTTGATATTTGCTACTGATATTGGTCCCATT
TGAGAT
>Z27kG1_21794
GGATTGTGCTCTTTGTCCTGACAATGAAGCGACAAATTATGCATATGGTCAAGTACAAGT
ATGTCCCATTCAGCTTTGGAAAGCAGAGGTATGGCGGAAAGAAACGCCCTGGAGCCAGTG
CATCAAAAGAGTAAAGACCGGAGGGTCTTGTACCTCAAAGAGCAAATGCCTGTGTTATCT
GTGAGGCATTTTGCTGGCATCATGGTATTTTGAGTACCAGCTACTGATAGTGAATGCACA
CCATATTCACTAGTGGAGTCTGCAGAGAAGCTAACCAGACTTTTGCATTGGTTAATGATT
CCTGTTTCACAAGTCGGTAGTTTATGTACAATGACATGGAACATAGCTAGTAAATCAGAT
TCTCAGTTCCTCTTGTGCTGTGCTTTTGTCGACAAGTTGTGGACCTGTTGAACTGTTGCA
AATCCAAAGCACGCGAAGACCGAG
>Z27kG1_16697
CCCCAGACCACAGCGCGACAGTGAGTACAGCAGCAGCAGCTGAGAGCGTGAGAGCGTGCG
AAGCAGGAGGGAGGACAAGAAGAAGCCGATGGCGGTTGTGAGCGGCAGCGGCGGGAGGCT
GAACCCCTGGGCGGAGCCCTTCGTGCCTTCCGGGGCGCGGTACCGCGGCCTGCGGACCGT
GGAGGCGACGCCGGAGCAGGAGGTGGAGGACTTCTCCCCCGAGTGGTGGCGCCTGGTGTC
CGCCTCCCCGGCCTTCCGCGACCGCTGGCTGCGCGAGTACGGCGCGCTCGGCCTACTCGA
CGCCGAGGACGACCTGGACGACGACGTCGACAGCTTCCTCCCCGACGACTTCTTCTCGCC
TCCGGCCCCGCGCTACGGTAAAGCCGCCTCCTCTGTCTGTGTACCTGTCTTTGCTGCTAC
AAGTACCTTTAGCAATTAGCACTGCTGACTCGGTGTGTGTGTGTGTGTGTGTGTGTCGTG
GCGTTCGGACGGAGCAGAGAGCGAGCGGGAGGACGCCGCGGGCAGGAGGGCGGGCCGAGG
GCTTGAGGTGGCGGCGTGGGGCATCGACAGGTGGTGGAGGGCGCACGGTGGGCCGCCGGA
GACCCCGAGGTACGCGGAGAAGGCGCCGCGGAGGGTGGCCGCCGCCGCCAGGGTGAGCCC
CCGCCCCATCCAGCAGCCGCGCTGAAGGACCAGATCCGTTCATCCACCGACGGCGACGGC
TGCTCAGTCAGTGTCACATCTTGGCACGGGGGGAAAAATAGGCACGAAAAAAAAAGAGTT
CCCTTTCTTGAATCGATGCAGTTTGCTTTGGTGTTCGTCTCGCGCAGTTTCTGGATCTGG
GCTCCGCTTCAGCTCGAGATCGACTGGGATGGGAAGATCCTCTGCTGCGTTGTCTTGTCT
GTGCTCATCCGTGTGTACTGTGTAAATATGAAGATGTAATAACAAAAACACGCATTTTAG
CTTTCA
>Z27kG1_13214
CAACGATAACAGTCAGACGCCCACATGTGCGAGGTTTTTTAAGGCGAAGTTTCGCATCAA
ATACTATATGATGCTTTTTTAAGTACTCTAGTTTAGCCGTTGCAAACATAGTTCACTACT
GTTTCACTATGTATTTGTTCTAAGTCAAACATCTTTAACTGGAATTGTACAAAAAGTACA
CAGAAAATAAACTAGTTTCTATGATGTCTTCATAAAATATATTTTGATATAGAGCAATTT
ATTTAAACGTGTATATGTTAATATATTTTAAAACATTTGGTCAAAACTAGAAAAGATTAG
TCTAATACTCGTCTAACTCTACGATCCCGAGAAAGAGAAGAGGAGGAGAGGGGCCAGGGC
GGCGGCGCGCGCGAGCATGAGTGAGGGGGAGGGGGAGACAGGGGGCTATGTGCGTGCGAA
GGATGAGGGGGAGAATGATCTAAATTACATTGGCTATTGGATTTGAGTGAGTAAGAGAGA
TAAGAGTTATCCAGCGATTCGAACCGTTGATTTTGAGAGTGTGCTATTTATAGGTGCAAT
TCGTTTGATGGATTTAGCGGAGGTTAGAGCATCTCCACTAGTTCCCCAAAGAAGTCCCTA
AACTTAATTTAGGGTGTTATTAACAAAAAAATCAACCTTCAACAATTCATTGAATGAGGT
CCCTATATATACCAACTTTTTAAATATCCCTATTTAGTCCTCAAACTTGGAGAGCTCTTG
TGCACCCCCAATAGCCTATTGTGCATGTCAATCAACCGTAAAATCATTTACCCACCATCG
AGTTCGCACTCATGTATAAGTGATGTACTTTGAATGGTTTGTGCTAAGAAAAGAATGAAT
TCATCATCCTCATTCGATAAGCCTGAAGATGGCCCATCCAAAAATTTAGAGAAAAATGAC
TAACCACGATTCATATAGAATGAAAATATTAATAAAGAGAAGAATGGTTGTTATTGAACT
TTATCTTACAAATAAAACCAAATTTGAAGTTAATAACAAGAAAACTGAGTTAGCACAGTT
TAAAAATATTTAACAACCAAAGAATTGAGAACTATAAGAGATAAATGTTGATTTTATTCC
TAATATGTGTTTAGCAACTTGCTAAATCACAGTTTAGGAAGTCTTTTTTAGAGGACTAAT
GGAGATGCTCTTATGAGTGTTGAGTGATTTGGTTGAGGTGAGTTTTGAAAAGTTAAAACT
AGTGGGTTACATAGGGGTATAAATTAATTTAAAATGGTAAAACTAAAATAAACTAAAAAT
TAGGGTGGATAGAGTATTTAGTTATCTTAAATTAGAGTATTTACTTATATGGTCTGATGA
AACTAGAAGAAAACATTTTAAACCAGAAGAAAAAAGTATTTTTTGCAAATATTTATCATG
ACTATTAGTCCACATGTATATGAATATATTTTTATTTACAT
>Z27kG1_17422
CACAACGAACCAAAGTTTTTATTTCGCCATGTAACTTATTGTTACGTCACATCGTTTTGC
CATGCTGCGGTGCTATAATGCTTCTACTGCATGAACTGGCACGCGGGCTAAAGCACTCGC
GAATTACATATATCTAGACATGTCCAGATCACCAGATTCCTCAGATCTCGCTGAATGATT
TGATAGTGCGGAAACCATGATTGTCAGGAAGTGGGGCATTTCCCGGGCGAATGGAGATTA
TCACCTCAAAACCTGAAAGATATGGTTAAATAGACACAGAGAATAATTCCAAATTTTCTA
GGT
>Z27kG1_05031
GGCGGGAAGATTGATCCCTTGTCGAAGTTCTCCTGTGTGGCCTGAGCAGCTAGTGCTTCC
GAGGCGGCAAGAAGCATGTCCTCGTGGACACGGATGGCTCCAGAGATAACAAGACCGAGG
CCAAATCCAGGGAAAATGTAGGCGTTGTTCGACTGTCCAGGTACAAAAACCTTCCCATCG
TACTCCACAGGGTCAAATGGACTGCCACTGGCAAATATTACACGACCCTGAGTCCAGTTA
TATGCTTCTTCAGCAGTACATTCAGAATGAGAGGTTGGATTTGACAGTGAAAAGATGATA
GGCCTCTCATTGAAGGAAGCCATGGCCTCAACAACTTCTTTTGTGAATGTTCTTCCAACT
CCAGACGTCCCAATCAGAACTGTAGGTTTGATGGACTGAACAGCATCGTACAAGGTTGTC
AAGGGCTCATGCTCATGTGCCCAAGGTTTTTTGAATGACTGAACGGAGTTTTTACGAGAG
TCAACAATCAAACCCTTTGAGTCCACCAACCAAATCTTCTTGCGGCACTCTTCAATTGGA
GCCGACGTCTGTTTTGAAATCTCAAGAGCAATGAGTTCTGCAATACCAGTTCCAGCCTCC
CCAGCACCAAGGAATAAATAAGTGTGCTCTGCCAAGGTCCTACCAACCACCTTGAGTGCT
GCTAACAAACCTGCAAGGACCACTGATGCTGTGCCCTGGATGTCATCATTGAAAACAAGA
TGGCTCTTGCTATATTTTGCAAGCAAATTAAAAGCATTATGATTCGCGAAGTCCTCAAAC
TGAATGAGGACTTTCTCGCCGTAGATTTGCTTAACAGCAGCCATGAACTCTTCCATAAGC
TCATGATACTCCTCGCCAGTTGCACGTTTTTGCCGGAGTCCAATGTAAAACTCATCATTA
AGCAGTTTCTCATTATTTGTGCCAACATCGATTGTGATAGGCAAACAAGCTGATGGACGA
ACTCCTCCAAGAGCAGTGTATAGAGCAAGTTTGCCTACAGGAATTCCCATTCCCTGAGAA
CCCAAATCTCCAAGTCCCAAGATTCGCTCACCATCAGTAACACAGATAACTTGAATGTTC
CTATGTGGCCAGTTCCTTAGAACTTCTAGGACCTTCCCCTTGTCCCTCAAGCTGACATAC
AGACCCTGTGGTTGTCGAAAGATGGACCCATACTTCTGGCAGGCCTCACCTACAGTTGGT
GTATAAACCACAGGAAGCAGCTCCTCCACGTTATCAATTAAAAGCTTGTAGAAAAGCCTC
TCGTTCCTCTCCTGAAGGTCCATCATGGCCATATAGCGCTGCAAAGGGACCTGGTACTGC
CGCAGGTTGTGCATGATCTTCTTAATTTGGAGTTCTTGAGGCACAACTGCAGGAGGAAGC
AGCCCCCGCAAGTGGTGTGCATCCCTCTCCTTCTCCATGAAAGCAAGACCCTTGTTGTGA
TGTGGATCCCTCAAGAGGGTGTAACCGCTTGCGACGGAGAAGGCCCAGGGCAGGATGGGC
AGCTCCTCGGTGGCGCTGTCCTCGCCGTAGTGGTCCTCGACGACGACGCCGGCC
>Z27kG1_07398
CGCAGAGGAACCAAAGCTAGAGACAACCGCTGCGTAAACGAATCCATCGCCATGGCGTCT
CGTCTCGTTGCGGCGGCGGCCTCCTCCTCCTCCCTCTCCTCAGCGTCCCCCCTCGCTCGC
CTAATCTCTCGCCGCGGCCTTGCCGGTGCCGCAGACGGCCATGGGTCTGCGAAGGTGCCC
TTGTGGAAAGATCCGTTGAGCCCGAGCAAGTGGAAGGAAGAGCACTTTGTTCTAGCAAGC
CTCTCAATGTGGGGGGTTATTTTTTATGGTGGTTACAAGCTTTTTAGTGGAAAGAAGGAA
GCCAAGACTGAGGCGGCATCACCACAGGCATAGGTGGCGGAGATGGAGTTATACCCGTAT
CTGTGGCCTGGCAACAATGTTAAATAAAAGGAATGCTTTATGTTGTGCTTTCAAGTTGAT
AAATTGTGGCAACAGGAGATTTTGCTTTACGTAGGCAATATATTGAGAAGCTACTCTTAC
TCATCCACCATGAATAATCTTTGCTGCAGTGGAGCTTCATGTCGGCGAACAATGCAAACG
TTGTACTTCTTTCATGCGATTGAGTAGTTGATGTTTTACTTCTGTTGCCACCAACAGTTG
AACGCTGTACTTGCAGATTGATAAGATCTCCGTGCTTTCT
>Z27kG1_17469
CCTAACCAGATCGCGATCGGCATGAGCGACGGCAAGGTCCATGTGGTGGAGCCATTAGAC
GGGGACCCGAAGTGGGGATCGGCACCTCCACAGGACAATGGAGCGCACCCGCACCCGCAT
CCAGCGATATCAGCGGCACCGTCGACCGCCACCAACCAGGCATCTGATCAGCCAACAAGG
TGACTCTGGCCTGCAGCACTGGAGGAGATTCGTTAGCGCAGAGACTGGTAGGACCTGTAG
GAGATAGGGAGAAAGGGTAAACGATTAGATGACGAGAGGATGATGCTATATTTATCAAGT
CCGCAGCGCCTCTCTTGTGGTGGCCCGCGACACAGGTGGGGTGATTGACAGTGACATCGC
TCGCTCTAAGTTAGGTTTTGGTTCTTCCCTGGCCCCCGGAAATCATCACCTGGCGCCGCC
ACATTCGAATGGAGATGGATCTGCTGGCATCATCTTGCTTCCTCTTTTGTAAAGCTTTTC
CTGCTGAGTTTAGTGGTACCTTAGATTGTCGTCCATTTCTACCCTGTTCTCCGGGCAGCT
ATTTGTAGTGTAAAAATATGGTGGCGTGCTGGATGGTGTTATTTATGCGTGCGTGGCCTG
TCATGACGAATTCCACCATGTTTGGGGCTATTTGATGGATGTTTACTGATC
>Z27kG1_08684
CGCTACTGTAGCCCGGTTGCCGGTTAAGCATGCCGCCCAGCCCGTCTACCCCTACGCCGC
TGCCCAGCCCCGCACGGAGTCGCCCCGTAGCCGTTTGCCGGTCACCGTGCCAGCACGGCT
GCTTCGCCGACGCGTCCCCGCACACCCCGTTGTTGTGTGGAGGAGCCCTACAGCCTCGCC
GCTCGTCGTGCCCGTGCCTCGCCATCGTCAAGCTCGCTGATGCCTTCGCCCTCTTGCCGC
CGAGCAGATCTCGACTCGTTTCTGGGCTTCGAGGAATCGACGGTCAAGCTTCGGCGACCA
AGTGGTCTAGCTCTTTGGGTTCCACGAAGTTGAAGACTCTGAGCATCTGTTTGGTGAAGG
TTGTTCACATTGCAACCACTGCTCAGGAGAAGACGAAGTCGTGGAAGGAGACTTCCAGGA
GTTCCAGGACTACGACGAGTTCTAGGTGTGGGTTGGCGGCAACCCCCAGTCAGCTGCCTG
TGAAGGCCCTATCTTTACTGCGTTTCGCTTAGCACTTTGATTTACCTGTTAAGTTGATGA
CTATGTGGATGTCTCTGACTCTGTGATGTAATAAGTTAATACTCTTTTATGTT
>Z27kG1_15511
TCCATCCATTCATCTACACACGCAGTTGCAGCACATACAGCTAGCTAGCTCGTTACTGTT
TTTGCAGCTGATCTGATCGACCGACGCGACCCACCGATCACGATCATGAGCTACCAAGCG
GGCTACCCACCGCCGGGCCAACAGGCCTACGGCGCGCCTCCGCCGGCGTACGTCGCGCCA
CCGCCGGCGTACCCGCCAACGGCCCAGGACGGCGGCGCGGCGTACTACGGCCAGCAGCAG
ACAACCACCACCAGCAGCAGCCGCGGCGGCGACGGTTTCTGGAAAGGATGCTGCGCCGCC
ATCTGCTGCTGCTGCGTCCTCGACATGTGCTTCTGAGGACATATCGTCGATCGATCGACG
ACGGCCAGGGCATGCTAGCTAGCTGATGACCGGCCGGTACGTGCGTGGTTGATGATCACC
ATCATGTGCTGCTCTAGTAGCTGCTGTGTCATTATATATTACACATCGTGTATACATATA
TACGTATACGTACGTACTCGTACGTCTTCGAATTCATTCCTGTGGTTATTGTATTATACA
TATGCAGCACACTTTGTACTCGTACCCGTGTCTGTGTCGTGTATTCAATTGTCGAGACAT
TCTTTTACGATTCTAATGTATGTAGTATTAATTACATGCT
>Z27kG1_13481
GGCGACCAGTACTGGAGTTGGGAGAAGCTGAGGCGTTTTTCGTGCCGCTGGCTGACCGGC
CGGCTGGTGGCTTACATAGCCAGCTAGTGTGTGCTCTACTTTCTTGCGTGTAATCTCGCA
CAAAGCTAGCTTGGAGCCGAATAATGGAAGCCACGATGAAGCTCTGCAACGTTGCGACGG
TGAGGAGCTCTGTCACCGGCAAGCCCCGCGAGCAGGAGGAAGTGTCCTCTCGGCATGAAG
ACCAGAGAGAGCCTGCAGTTATTATGCCACCGGGAGCATCGGTTCACGTGGTTCATGTCT
AGTATTAGCATGGTGTTATCCTGATTGAGCTTTTTTTTGATTGAGCTTTTTTTTAATTTA
AGGTTTCTATTCTTCTTCGTATCTCTATATCGTCGGATCTTCTTGACCTTGCAAGACCTT
TTCTTGACCTTGTAAGACCCAACTCTACCGTCTTTCTTTCCTTCAACTCAATCTTAACAG
TCTTCCACCTCTCTTTTTATCCTTGCTTCTTCTCTAGCTCTATCCCTTCTGAGCTGTGGG
TTCAACTATATGTTTACATGTTTAGATATTAGATTATCCCTGGATTAATTATTCTATGAT
ATAATTAAGTTTGGTGTGAGTAAATAGGTGGCTTGGTCCTTTTCATATATGTGATGTAAT
GCTGTGAACTCATTCTCAAACAAGCATATTTTGTTTTGATGGTAGAGTGCC
>Z27kG1_15564
AGAGAACGACCGGCAAATCCAAGAAGTCTTCCGGCGAACCCGGGTGGAGAAGTCGAGAGC
GAGGAGGGACCATGGACATCACCAGGGCGGCATGAGGCCCGCCGATTTTGGCGCCATCCC
GGTCTTCCCTTCCAGCCGCTCCAGTTATCAGGCCGTGCAACAGTGAGGCGCTCTCCAACA
AGATCGGTTGGAGTTGGAACCTTTTGTTCGGTCCTGTGCTGGTTTCGGGTGGTGGGACGC
TATGCTATGCTATGCCATGCTATGTACAGGGTGGGAGAAGCAGAGGGTGTGAAGGTGAGG
GGGAGGTGATTTGTTTATTGGCGGAGTGTCTCGGTGACCAGAGTGAGTCATGTATCATCA
GGTGGGCTTTGGTTGAAGTGTCTGCTCGCCGAGCCTGAAACTGAAACCCTTCTTCACTGT
GATTTCACCAAATCTCAGACCTGGGAGCTTTGTTG
>Z27kG1_07133
GCCGCAGCGGCGCCGACGCGCCCAAGGCGACGGCGTTCGTGCTGAAGGTGGCGATGCACT
GCCGCTGCGACGGCTGCGTCCCCAAGATCCGCGCCGCGGTCAACAAACTGACGCTCCGGT
GCGAGGGCATCCAGTCGCTGGACCAGTCGGCGCTGGACACCAAGGGCGAACTGGCGCTGG
TGGCCACGGCGGACCCGGAGAGGCCACGGGGAAGAGCGTCGACATCGTCTTCCCCAAGCC
CGCAGCGGCCAACGGCGGCAGCAGCGGCAGGGAGGAGGCGAACGCCGCCGTCCAGGCTCA
GGCTCAGGCCCAGGCCCAGGCGCTGCTGCTCGCCGCCGGTCTGCAACAGCAGCAGCAGCA
CGGCCGTCCCTGGTACGCGCTCCAGCAGGGTGGGTACGGCCCGCCGCCAGAGCCGTACGT
GGCTTCCTACCCCGCCACCGCGTGGGGCGCGTACCCACACAACGGCCTCGATGACGCCTA
CGGCGGCGGATGGTTCGGGTACTGAGCGACCGGCGGAGAGTAGAGCAGCGGATGGAGCTT
TTGAGGTTCGGGTACTGAGCGACCGGCGGAGAGCAGAGCAGCGGATGGAGCTTTTGCGTT
GTGTAGTGTGTCAGTGGTGATGTCCGCACGTGTAGTACTGTAGTGATCTGGGATTAGCAG
GAACTGAGCAAATATTGGTTGGTTGTGTGTTTGTTGGACGACG
>Z27kG1_15952
GGTTCAGTCCTCTGTCTCCCTCCTCCTTCCCTGAACTGAGCTGCAAGCTGCAGCCGCAGG
CTTGGCTGGTTGGGTCAACTGTGCCGCGCCCTTCCTCTTGTTCCTGCTCAATCTCACCTC
TTTGATGGCTTCATCCCACTGCTGCCAGTGCAGCCTCTTCTTCACTGGCAGGCAGGTTCC
TCTAGTCTGTAGTCTCTTCTGACCGGTGGTTGTTGCAGTTTTTAACCGTTCTTCCCTCTG
ACAGCCAGGCATAGGTGGCAAAATCCAGCGCCCTGTAGATTCAGCTCCATTCCCTGCTGC
CTGCAGCTCCCTGTCAATCTTTGGAAGCCGGCCGCAGAGCTTTCAGTTCTTGCCGCTCTC
CTCTGCTCTCTCGCTCGCTCTTCCGCTCACCTCTGCATTCCCCCCTCCCTCTGTCTCTAG
TTTCCTTGCTGGCAAACGGACGAAGGAAACGGGCCAAGATGGGAGCTTTAAGCAGCATCG
GCGTCGGGCTGGCCGTGGTGTCCTCGCTACTCCTGCTGGCGCTCACCGCGGAGCTCTACT
ACATCTTCGTGCACAAGCGCCGGCAGCGGCGGCGCGCCGCGGCCGTCTCCGACGCGGCCT
CGTCTCCGTCCTCCTCCTCCCGCGAGCTGCTCCAGCTCTTTTGCTTCAAGAAGCCGCCGC
CGGAGCTCGCGTCCACCTACGCCGTCCCGGAGCCGGCGTCCGCCGTGGCCGTGTCAGTCG
GCGACGACGACGACGACGACGGCGAGACGGTGGAGGCGCAACTGATGCGGCTCGGCAGCG
TCGTCGGGCCCACGCGGCTGCTGTTCACCATCAAGGAGGAGACCCGGGAGGACCTCGAGT
CCGAGGACGGAGGGCGAGGCCGGAGCCGGAGCCGGAGCCGCAGCCTCGGTGAGCTGCTGC
ATTGCGCCGAGACACCGCCGTTCTTCACGCCCAGGGCCTCGCCATCGCCCGTGCCGACGG
CCTCGATGGACAACTCCTACAACCCGCTCTTCGAATCCCCGGCGGCCAGCCCGGTCCCTA
CCCATGCCCCGACGGTGTCGCCGCCGCCAAAGTTCCAGTTCCTCAGGGACGCCGAGGACA
AGCTCTACCGCCGCGCGCTGGCCCAGGAGGAGGCGATGAGGGCGCGGAGGTCGC
>Z27kG1_13011
GGATGGCCTTTTAGTGGAGCGGCGCTTGCATAGAAGGAAGTGGAAGTGGGACAAACATGG
AGCTCCTACGGGTCAGAGACTTAGTTCAATTGCAGAAGTTCAGAAGGATGAACTTAATGA
TGCGACTTCAATGTTTTTAACGACAACCACAGGAAAAGTATATGAGTATCAGTTTCCAAA
ATATACAGGTGGGGCCCAGAGCAATAAGATAAGAGGACAATGGATAAATCACATGTCCCC
TGAGCATGCAAAGGTTGCAAGAAACGTCCCAGGTGTACATGTTCAAGTCGGCAGAATGGT
ATTCCCACTAGATGATGGTAGGCTTGGGGAACTACATTTTCCTGGGATGGGGGGTACTGA
TTTTGGTCCGAGTGCCCAAAGTACCATAAGAAGAAAACTATCAAACAAGTACGAGTGGTC
CATCCTAGACGCACCAGAAACAGAAGGTTGGAATGCAGAATATTGCACCGAAGAGCACGG
TCCGACAAATTGTATTAGTGGAGCAAAGAATATAGCTGCAGACACAGAATCAAATGACTT
GAGCAATAACCCACCTTCCAGGAGGCGTAAAGTAGAAGAGAAGCAGCACTACCTAAATGT
TAACAGATACCAGCAGAGTGATGAAACTGAATCATACAACTTTCTATCAAGGACCATTGA
TCTTAACTTCCACATGCGGGTGATGCATGCAGACAGATCGCTTTTCCTTATAGCAGACAA
TGGATTGACTTTTGAATATCTAAACAGCAATGGTGTTTGGTTGTGGTTAAGACATGAACA
TGTTACAGCCATGAAAGGAACACTAGGAAGCTACAATGGCAGTTTGTATCTTGTCGACGT
GCATGGGAACTTACACATTAGAGAAAGAAATGGAGATGAACTGTTGTGGATTAACTGCAC
AGCGATGAAGAAGGGAAGACAGGTTGCAAGTGGGTCTCCATGGGATGGCATCCCTGGTTT
ATTGCGCAGAGTGACAACAGATGATGCACTCTTCTTTGTCAACAAGCGAGGCAGGCTGCT
ACAGTTCACGGTTGCGCTGCGGAAATTCAAGTGGAAGGACTGCCACAGTCCTCCTGACAC
CAAGATTGCTTTCATAGTGGACCAGGAGGTCTTCAGAAGAAACATCATCTTCGTGGTAGG
CCGCAACGGTCGCCTCTACCAGTACAACAGGATCACGGAGCTCTGGCACAGGCACTACCA
ATCACCTCACCTGTTCCTATCGTGCTCCCCAGGGACGGCCATGCGGCCATCGCCGCTGTC
CCTGGCCGGCTCCCTGTTCATGGTGTCCGAGCACGGGGGGCTGGTGGAGTACCACTTCAG
CCCACAGGACGGGTGGGAGTGGGTAGAGCACGGGACGCCCCACCGGGGCGTGACCCTCGT
CGGCGCCCCTGGCCCGTGCTTCGACGGCTCCCAGCTGTTCGTGGTCGGCTCCGACGGGCA
CGTGTACCGGCGGCACATGGAGGGGAGGACGTGGAGGTGGACGAGCCACGGGCACCCGCC
GTCGGAGCCGGCCGCCGTTGACGAACAGAGCTGCGCCACACCGGACACGGGCGCCGGCGC
GCACTACGCCGACGGGTTCAGGGGGAGCTGCGACGGGAAGGTGGCAGCCGTGCGGCCGGT
GCCGTTCTCGGAGGACGCCGTGGTCTTCGAGCTGCGAGATGGCCGGCTGGCGGAGCTGCG
>Z27kG1_06184
GACTTGTTCTAACCAGCTAGCTCTGCAAAGCGCAAGACTTCTCTTTCCATCCATCCATCC
ATCCATCTCGATCTTTCTCTCTCATATGAGCAGCAGAGCAGATGATGAGCTCCTCCTCCG
GTATTAAGCAAGAAGGGCCCAAGCTGTTCAGCTCGAGGAGGATCCTCGCAAGGGACCGCT
CGAGCGTGGCCGTGGCCGACGCGTCCTTCCGGGTATACTACAGTCTCGGCGCCGGCACCG
TGCCGTTCCTGTGGGAGTCCAAGCCAGGCACGCCCAAGAGCTCCGTCACCCCGCCGGCGC
CGGCCTCGTCGACCGCCGGCGCCGTGCCGGTGCCGCCGATCTCGCCGCCGCCGTCCTACC
AGCAGGCGGTGTCCCGGTCCAAGGCCAACAAGTTCGCGAGGAAGCAGAGGCCAGCAAGAA
CCTCTTGGCCTCCCGCAGGTTGGATCATCGGCTGGCTGAGCCTGAACGTCAGGCGGCGGT
CACCGCCGTCGTCGTCGCCGACGGATCACCAGCAGCGCTGCGTCGCCCGGAACGAACATG
GTGTCGTTGTCGTCGACGGCGACGACGAGCGGCGGTCGCCGCGTTCTTCCACCTTGTGCT
TCTGATCGGATTCTGATGAGCTGCCCCGGCCGGATCGGACGTACCGGTGGATTACTGGAT
TATTAGCTGTTGCACTACGTGCGGTGTTCATTGGGTGTTGTTGATTAGTTAGTTGTTGCA
CAGTGCAGGATCGCTCGTCGGTGTGGTACGTACGTGTTTGTTAATGTTCTATAATAGGTC
GTTGGACTCTTTCCCTTTCCAGTGTCGTTCAGCTTTATTTGCATATAGATCATCTAGGGG
TTCGGTTTTTTTTATATGAATAAGTGGCTATATATATGTGCATGCATCATTACTGTGTGT
TGTGTTCTGTGCATTTATGCACAATATAGAAAACTCAAAGAAATGTATTAATTTATGCTT
CTTCAAACT
>Z27kG1_17234
CTCCTTTCATATCTTTCATGTCAGGAACTGTTTCACATGAGGCCCTTGACAAAATCCTCT
TGTTCCCAATATACACACCTTCCCCATCGATCTCACCGTAAATCCCCTCACCGGGGAAGA
TTTGGAACTCGGCGACATTATCAGATTTGGGTCCAACTGACTTCGACTGGGCATAATCAA
CCAGCACAGACGCCATTGGGTGGCTCGATCTGCTCTCAATGCTCGAGACCCAGTAAAGGA
GCTGTGGCGTAGTGACGCGCTCGCCAACCGCCTGGAACTCCTCGACGCTGAACTCCCCTC
GAGTGATCGTACCTGTCTTATCAAAGGCGGCAATCTTGATCCTGGCCAGGGTTTCGAGGA
CGTCCCCTCCTTTGATGAGGAGCCCCGTCCTCGCGGCCGTCAGGAGAGCGCAGAAGGTGG
CCACCGGCGTCGACAGCACTAGTGCGCACGGGCACGCGCTCACCAGCAGGACCAGGGCCA
GTTGGAACCAGTGCTTGAGGTTGTGCGCTCTCACCACCACAGGAACCACCGCCACCCCCG
CAGCCATGACCACAACAGCGGGCGTATAGTACTTGGCGCACGTATCAATCAGCCTCTGAG
TTCGGGACCTACTGTTCTGTGCTTCCTCAACCATCCTCGCCATCTTAGCGACGGCAGAGT
TGTCCGCCATGGCAGTTGTCCTGACAGCGATGTAGCCATCGATGTTGAGCGTGCCGGCCC
AGACCTGGGACTCCGGCTGCTTGGCGACCGGGAAGGACTCCCCGGTGAGGGTGCTCTCGT
CGACCTCGCTCCGCCCGTCCACGACCACGCCGTCGATGGGCACGACCTCCCCGGCTTTGA
CGGCTAGCACCGTGCCCACCTTGACGTCCTGAGCCGCCACCACCTCCCCCGTCTCTGCTA
CGACAGCCTTCTGTGGCGCCATGCTCATCAGCGACGACATCCCAGCAGTCGCCTTGTGGC
TCGCCCTGGTCTCCAGCCATTCGGCCGTAGTGAACAGGAACACGATGAACCCAGCCTCGG
AGTAGTCCTTGAGAGCTATCGCCCCGGAAACTGCGATGAGCATGAGTATGTTGACGTCGA
GGGTGAGCCTCCGC
>Z27kG1_02931
GCGGAAAGATCCAAGCGCAAGGCCACCTAACCAGAACCAAACAAGGCCGCCTCCGGATCG
CCGAGCAAATTCCATATTATTTTCCTCCCGTTTCTTGTTTTTCTCCTCTCGCTTATCCGT
CTCCCAGAAGGAGAGGGAGAGGGAGAGCCGAACCGGGGTGATCGTTGCCGTCCCTGTCAC
CCCCACACCCCGCTGTCGTGGTGTCCTATGCGACTCGTTTGTTGCCGTCGGTCGCCTGGT
TGATTAATCCAAGGCCAAGGATCTCCCCTCCACGAGGACCTCCGGAGAGGCCAGGGTGAG
CTGCTATAAAGCTATTTCTCCTGTCCACCCCCACTTCTTCCTCATGCTGTCATGCAACAT
GAGCAGCTCTTAAGAGCATAGGAGGAGGGGTTGATTGCGGCTCGGAGATTCTTCTCGCGT
TTCTCCTGCACTTTCCGTCTGATATTTATCAGCTTCTTACTTCAGTCCAGCAGAGTTCCT
TTGCTTCATTGCTCGCTTTGAAGGGGATTTTTACTGCTAGTCTCTGAGCCGTCAAATTTT
TCACCACTCAGCTGTACTCCCCCACGTCCACCAGGCAAGAACAGCAACGTCAGTTTGCAG
CAGAAGAAAAGGCTCTCCCTCCCTTTGTATTGAAAGCACAAAAAATCCTCTTTATCTCTC
TGACTCCTTCCCCTCACTCACAGGTGGCTGCTTGTTGAGTCCAGTGTGTCAGTGTGTGCC
ACTTCTCTCACAAACACTGCGAGCTTGTCCCTATCCTGCAAGAAACAGCGGACCAAAGCA
TCCGCTCCATTTCTCCGCTAGTTCGTGCGTCGATCCAAACGCCAATCTTGGATTTCTGCC
GCAAGGACTGTGCTTCTTGTAGCAAAAGCCCCCAAAGATTTGATCCAAGCCAGCTCGGAA
TCGGATCCCTGCGAGGACCAGGCGGCCTGCCATGGCGTCCCGCTCCTACTCCAACCTCCT
CGACCTGGCAACCGGAGCAGCGGACCAGGCGCCGGCGGTCGCGGCGCTTGGCGCGCTCCG
GCGGCGGCTGCCGCGCGTGGTCACCACCCCCGGGCTCATCGACGACTCGCCGGCGTCGCC
GTCCACGCCGCC
>Z27kG1_02469
CAGAACTCTCCCCGACTTTGCCGTCCACTCCCCCGCCGCAGCCGCGCCGTTCGCCGGGAC
AGGAGGGATAGTAGAGCACCAGGATGCCGGCGACGCCGACGATCATCGGTGCCCTCCTGG
GGCTGGGCACCCAGATGTACTCAAACGCTCTCCGCAAGCTCCCCTACATGCGCCATCCAT
GGGAGCATTTGTTGGGGATGGGTCTCGGTGCAGTGTTTGTGAACCAGCTGGTAAAGTTTG
ATGAGAAGCTCAAGGAGGACCTCGACAAGATGCTTGAGCGCGCCAGGCTAGCCAACGAGC
AGCGCTACATTGGTACTGTGCTAACTTGCCCTGGCATGTTATGTCTGCAAATTCATTTTG
CTATTGTTGCCGGTAGTTCTCGCTAATAATCTGCTATATTGCGTCAGCCATTAACCATGA
CTAGGAGAGTTACAAGATGTATCATTTTGTTCCAATTTTAACATATAAGTTGTCATACCA
CCAGTCCACCAGTAGGGCTGGAAACGAGCCGAGCATCGGCTCGGTAACTCGACGAGCTGA
AGGAGGCTCAAGCCGGCTCGGCTTGGCTCACGAGTTGCACCCAGATAAATATTGTTGCAT
TATACTATATAATTAATTAACAGGATGTAAATGTGGAATATAGAATCGTCATTCAACATT
ACGAGTAACCTAAATTATGAATTGTCATATATCCTAAGGAATGAGCTATCTATCTAAAGA
ATTATCCATTATCCATTATCCATCATTAATCTGCAGTTTGATTAATTTAGCACACCTAGC
GTAGCTCTGGCTCGCGAGCCGGAACGAGTCCACTCGCTGCACCAACGAGCCCAAAAAACC
GTGCCACTCCAAGCTCGAGTAGGCTCGCGAGCTTTGAGCTTATTTTCTAGCCCTAGTTGG
CAGTGTTCGAAGAATGGAATGTGTTTAGTTGTATTCTAAAACCCTTTTATCCTTAATGCA
ATTTTCGAGGAAAACACACACATTTGATTCTGGTCGAAACAGTGGGACTGGAGAGATTGA
GGAGCACCTTCACCTACCTTGTCAGGCTTATAGAGACTTCTCATAGGCGCAGACCTATAT
GTTAATCAATGGGTCAAAGTTTTCTATGCTATAGTTTGCATTGACCTAGATCACAAACGG
ATCCAGTTCTGATTTGAGGGACGTTGCTATAGGCTATATGCTAGAGAGATTAGAGACCTT
TTCGGCTTTCCAGCTTCTTAGACTAGGATACACATCCTGTGCTATGGAGCTGCAAATCTA
CTAAGACGTCCTCACGGCAGGGATATACCATCGTCAGCACATGTGACTTCGTTGTTCATG
CCACCCTTTAGAGATGGGTCCTGCTGAGCTCCAGTAGTGCCTTTGAGTACGCTAATTTGA
TCTGCAAATTTATATTTCAATCTGCCTTCCTGACAGCACAGACGATGATGAATAGATGCC
CAGATTTATTTGCCAGCGACCTGTATTTTTTTTGCAACATGTTGTCAGTACACATGGCCA
GGACTGATGATCCCCCATCGTCTTAGTTCTCTCAGCTTTCCGCATTTCAACTGTGATCTT
GTAATAAGATGTCGGATCTCATGGATTACCAATGTAATACACCAATTATGGGTTCTTGAA
AAAAAAAAAAAAAAC
>Z27kG1_19983
CCGCAGCCGAGGCCCGGCAAGGGCGTCACCAACACCTGCGAGGTCTGCGAGCGCAGCCTC
CTCGACACCTTCCGCTTCTGCTCCCTCGGCTGCAAGATCGTCAGGACCTCCGGCGACTTC
CGCATCCGGAAGAAGCACGCCATCGTCGCAAAGAAGAAGAGGGAGAAGAAGCATGCGCCG
CAGCAGAAGCAGCACAGGGGCGCGGCGGACTCGGCGGACGACGACGACGACGACTCGTCC
ACCAGCACCAGCGGCGGCAGCGACAAGAGCAGCGTGGTGCAGAGCTTCACCCCGTCGACC
CCGCCGGCGACGACCGCCAACAGCTTCCGCGCCGGGAAGCGGCGCAAGGGCGTGCCGCAC
CGGTCGCCGTTCGGCAGCCTCGTGGTGGAGTTCTAGACAAAAAAAAAGGCGCGCCGCCCG
GTCGCGATGGACGCTCACCAAAAAAAAAACACACACACACAGCGGTACACCACTGTAGCA
TACGCACTTCTTCTACATACCATTACCATCTATAGGTGCTGCCGGATCGACCGGGCTACA
TACATAAGTACATAGCCAGCCCAAAAATAGGAGCAAGCAATAACCAGGGCCCCATTTGCA
CGCCGCCCGCGCTTCTGGACGGACGAGGACGAGGGGGCCGGTGCAATGCGGCTCGTGCGG
GGTACGGTTACTTCCACTTCCATATAGCAGTTACTGTGCTGGGTAACAATGGTTTGGGTT
TGGTGCCTCACTGCTAGCAGTTACTCTTGTCGTCGTCAGCCTCAGCTACTACTAAGTTTT
GCGAGTTTTACCTATAGGTGTTTGCTAGTTTTTTTTACCAGTTGCTTGGTATACCGTATA
CGCGAGTAGAATGTACATGTACGTATACTGTCAGAGATGGGGGAATGGTGGTAGGGGGTG
TAGCTCCTGGTGTAGTGGTGTTCATATTCGTGTGTTGCCTTGCTGGCCTGTAATAATAAT
AAAAATAAAAAAGGGATAAGGATGCTGCTCCTGGATGGTCTTCGATGTG
>Z27kG1_03301
CACGCACTCACTCTCTTCCCCCCCTCCTGCCCACTCTCCAAAGCGGCGCAAGCATCTAGC
AAAGCTGCGCAGCGCAGCCAGCAAGCTTGGTCTGGAGAGACAGATATAGCCAGCCAGAGA
GCAGCAGACGAGGCATGGCGACGTCCGTGGCTTGCGCCTTCTTCTTCGACGCGGAGCCGC
TGGGCGAGCCCGGGCGGCACGCGCTGGACGCCTGCGCGCTCTGCGCCAAGCCGCTGAGCC
GCAACAGCGACATCTTCATGTACAAGGGCGACACCCCGTTCTGCAGCGAGGACTGCCGCT
ACGAGCAGATGCACCACGACGCGGCGTACGCAAGGCAGGCGGCCAGCAGCCGGCGGAAGC
AGCAGCAGTCGCAGTCGCAGCGGAGCAGAGGGGCCTCGTCCGTGGGCGCCAAGGCGGACG
TGTCCGTGGCCAGCTAGTCAGTAGTAAAAGCAAGCACAGCGACGCCGAGAAAGGAGGAGG
AGGAGGAGGAGAAGAAGAAGGCCGTGCTGGTTGAAGCAGCGTTACAGCTGCAAGAGATCC
CGTTGGGGGGGCGGCGCTCCGCTCCGCTCCTGGCTGGCCGGGCGGGGCGCTGCGCCGCAC
AACGAGTTTCGTGCGCGGAACAGAGGCAAGCGGAGGTGGATGGATCTGAAGACCGAAGAA
GGTGACAGATCGAACCTGATCTGCGGGTTGGAAGCTTAAACCGACGCCATACGTGCTCTG
CTCCCCTTGTTTATGTGTTCCCCTGACGGGATCTTCTGGGCTGTGTGTGCTAGAGCTTGA
GGCGTGAGGGTGTGTGCGGGAGCACCATCGGCCTGTAATAACTGTACGAATCATTCCAGC
ATATGTTATGTGCTAGCCCTAAAATTTTGATCG
>Z27kG1_22474
ATTGCACAGGCTGCAGGGGCAAGATTTTTCTCCTTCAAAGTTCATGCTTCTAAGGAGAAC
TCTTGAGAAGCACTTCAACTCATCCACTTTTAGAGTCGGGAGCTCTAATGCAACGGGTCA
TGCTTCTGATTCGCTGGTTCCTTCAAGCACGAAAGTTGAAGATTTAACCTCCAGTCGGCA
GGACATATTTCTTCTTCCCCTGAGAGGGCACGACGACTCGACAAAGTTTGAGTATGGAAC
GTACTCGTGCATGCTAGGCATGATCCGTGATCAGGTACGGTTGCTACGCTGAGGAGTTTT
GCTCAGTACAAAAGGAATGTTCAGTAGAGAGTTACAAACCCTAGCCCGCTATTCGAAAAC
GTGGCAGCTACATGGGCTGGGTTTAGGTTCTATTAAAATCTAAACATGGGCTGGGTTTAG
GTTCTATTAAAATCTAACACAGCATTTTATTATGTAAATGAAATAAGTATGAGCAAGTCA
TCCCTGCCTAAACACTAGAGTTTCATCCAAACATTCTTGGCATCTGTGCTCCAGCAAATG
ATGGGAAGCATTAGTTGGTCCGGTGCTTTTAGTTCTGAGAAGCTAAAGGTTACATTTGAA
ATTCATTCAATCTGAACTCATTCCGACGATAGACATTTGATGATGCTGAACTTTTAAGCA
TCCTTTATAATAAGGGTTTTTTTAAGCTGCTGCCCTCGGTTTTGCTGGTGTGCTCATTTT
TACCTTAGTCGTGTTTTTTTGTTCAGTTTTGTCCTTCCAATGCTATAGAACAGAAGAACA
AAACTGAGAAAAAACACGACTAAGGATAAAAATGAGCACGAGCAAATCCGAGGGCGCCAG
CTTAAAAAACCCTTATAATAACTGCTTGGCACAATTCTTCTAGACATGGCTTTGTAGGTC
TGACGCGAACACTGTGTGGCTACAGATCCTGTCATGGCCGGCGAGGTCATTCTCGAAGAA
CCTCTCGGAGCGTGACTGGCTGAGGAGCTCAGCGAGGATCTGGGACATGGTGAAGAAGTC
CCCCGTCATCTCGGAGTACTGCAAGGCGCTCCAGAGCTCAGGATGGTTTAGGAAGCAACC
GTAGTAGTGTCTAGCAGCTACTTGTTGGGATGCGCCCGCTTTGGCCGGCTTGGAAAACCA
GAGAATCGCCATCAGATCAAATGAATTCGCTTGCTCTGTTCTGTT
>Z27kG1_04130
CTCCCTTGTCCATCGTCTATCTTCTCCCCCAAATCGCATTCTCATCGCACCGCACGAGCT
ACGGATCTGCGGCCCGACGACTACGACGACGGGGAGGTAGGGGACGAATCGTTGCAAGCA
ACGAGGTCAGAACTAAGGAGGCCGATCCATCCTCCAGCCTCCGATCCCATCCGACGACAT
GGTCTGCGTCGCGTGCCTGCTGCCGCTCTTCCTGATCCCGGTGGTCAACGCCCTCCCTTA
CCTCATCGACCTCATCATCAGCAAGGTGTATCGGCTATTTGGATGGGAGTACCGGAGACC
TGAAAGAGTCCCACCTGCATGTCCATACAAGCCTGCAGCTCAGAAGAACGATGAGGGTGC
GAGTGAATCAAAACCCCTGGCCGAACCGCACGGTGCTGGTGCTGCGGCGGCAGAAGATAA
GAAAGTGGAATGATGCAGCAGGCGCTTAAAATGGTGGCCACGGCTCTGTGTGGTTAGCTA
AGAAACAATAATTGTTGTGGATGGTTATGTACTTGGTTGATGGGTTGAACTTGTTATGAC
ACTCCGGATCCTTACCAGTTGCATTACTAATCACTGCTGCTGGTCTGGTCTGTCTGAATA
GAAGGGAGTTGAACTTGCAGTCGCAAATGTAATAGCGAGAGTGAATCTTGTTGTCCAAGG
CTTTCGTATAGAATATAATGCTTGAATAATGAGCTCAAAATTATGATTTTGTCATC
>Z27kG1_06773
CATCAGTCACCCGCGCCGGACATCCCTCGCGCTAGCTGCCAGTCGTCGTCGCCACGCCAC
CATGGTGTTCGCCGCGAGCGGCGGCAGCTCGCCGGCGACGGCGGCGCCGGGGAGCGCTCT
GGGCGTGATCCTGACGCGCGGGTTCGCCCGGCAGGTGCTGGTGGGGCGGTGGTTCACGGT
GTTGGCGAGCCTGCTGATCATGGCGTCGTCCGGCGCGACGTACGTCTTCGGGAGCTACTC
GGGCGCGCTCAAGTCGTCGCTCGGGTACGACCAGCGCACGCTCAACACGGTGTCCTTCTT
CAAGGACCTCGGCGCGAACCTGGGCGTCCTCCCGGGGCTGCTCAACGAGGTGACGCCGCC
GTGGGTGGTGCTGGCCACGGGCGCCGGCATGAACCTGTTCGGCTACCTCATGGTGTACCT
GGCCGTGTCGGGGCGCACCGCGCGCCCGCCGCCGTGGGCCGTGTGCGCCTACTTCTTCGT
GGGCGCCAACTCGCAGGCGTTCGCCAACACGGGCGCGCTCGTCACGTGCGTCAACAACTT
CCCCGAGACCCGCGGCGTGGTGCTCGGCATCCTCAAGGGATTCGTCGGCCTCAGCGGCGC
CGTGTACGCGCAGCTGTACCAGGCGCTGTACGGCGGCGAGGACGCCGAGTCGCTCATCCT
GCTCGTCGCCTGGCTCCCCGCGGCCGTGTCCGTCGCGTTCGTCCACACCATCCGCTACAT
GCCGTACCCGCGGCGGCGGCGCAGCGGCGGCGGCGGTGGGCAGGAGACGAGCTCCGACCC
CTTCTTCTGCTTCCTCTACCTGTCCATCGCGCTGGCGTGCTTCCTCCTCGTCATGATCGT
GGTGCAGGGGCAGGTGCCCTTCTCCCGCGCCGCGTACGGGGTCGCCGCCGCGCCGCTGCT
CATCCTCCTCCTCATGCCCCTCGGCGTCGTCGTCAAGCAGGAGTACAAGATCTACCGCGA
GCGCCAGCTGGACGCCGCCGCCGACCCGCCCCCTACCATCGCCGTCGTGGACGCCGGCGC
TCCACCAGTACCGTCCAGCGTCCAGATGTCATCAGCAGCCGCCACCGCCGCCGTTGAGGA
GACAGAGCAGCAGCAGCAGGCGGCGACGTCGAGCGCGTCGTCGTCGTGTTGCCTGGGGTC
GTTGGGTGGTTGGGGCGTGAGGACCATGTTCCGGCCGCCGGCCCGGGGCGAGGACTACAC
GATCCTGCAGGCGCTGGTGAGCGTGGACATGCTGGTGCTGTTCGTGGCGACCACCTGCGG
GATGGGCGGCACGCTGACGGCGATCGACAACATGGGGCAGATCGGCAAGTCGCTGGGGTA
CCCGGCGAAGAGCGTCAACACGTTCGTCTCCCTGATCAGCATCTGGAACTACGCGGGGCG
CGTGGCCGCCGGGTACGTGTCGGAGGCGGCGCTGGCGCGGCACCGCGTGCCACGGCCGCT
GCTGCTGACCGGGGTGCTGCTGCTGGCGTGCGCGGGGCACGCGCTGATCGCGCTGGGCGC
GCCGCGGTCGCTGTACGCGGCGTCGGTGGTCGTCGGGTTCTGCTTCGGCGCGCAGTGGCC
GCTGGTGTTCGCCATCGTCTCCGAGCTGTTCGGGCTCAGGCGCTTCTCCACGCTGCACAA
CTTGGGCGGCCTGGCCAGCCCCGTGGGGTCGTACATCCTGAACGTGCGCGTGGCGGGGCG
GCTCTACGACG
>Z27kG1_14099
GTCAGGAATGCCCTCCTTCCTCTGAGATCTCGGAGTCGCCCTCCTCTTGCCCAAGCCCAG
ACCGATCGAGGACCAGCCCTGCATCCAGATCTATGTTTTTTGTGCCCCTCCACGTGATCC
CTGCTGGCGGAGGTAGCACCGTGTGGGAGAATGACGCCCCCCCACTTCGGCAATATGGTC
GCACGGTCGCACCCGTGGTGGCCTGGCCACATCTACAAAGTCAGGCTCACCGTCTCATCG
ATGACGATGAGGTACACCGCGGCTACCGCGACGGGTTCATCCTGGTCGTCTTCTTCGGCG
ACAAGAGCACGGGTGGTTCGAGCCCGGCGAGCTCGTCCCCTTCGAGGACCGCTTCACCGA
GAAGGCAGCCCACGCCGAGGCCGTCGACAAGACCCAGGCCGCGCGGCAACGATTTGTGCG
CAGAAGGAGCTCGACTAAGTGCTTAACGCTGCCATGGCTGATGGCTCAACGGGACGCGGC
GGAAAAGGCTGCACACACCGTGCCAGGGATGGAGATGACCACGTTGTTCTCAGCGTACCG
TCGCGCAGTGTTTTCGCCCATAGACCACCTACGCCCAAGCGTTGGGACTTCGGGGTGGAT
CCCGAGCTTCCGCTTGCTACGGACTAGAGAGCCACGGCGGCAGAGCGAGCTCAACAAGGT
ATCAACACTAATTGGTATAGCAGTAATTTGTTCATGTTTGCATAACATCATCCCTACTAA
GTTTTGCTAATGACTTTCCTGAACACTTTTTATTCAACTGTAAGAAACAAAGGCATATGA
GCTACATGCATCCTGTATGAGTACCATGTTTCATTAGATGAAGCAGTATTCCTTTAACTT
TTAGCTAAAGTATATGTGTTCTGTTTACCATGTTTTGTTCTCTCAAACCAGGATGTTAGC
ATTCAGACTATTCCAGTCAGAAAGTTATTTCATGCATTACCGAATGAAACCATGAATTCT
GTAGTATTTAGTGGGTATATAATGTATTATTGAATTGATTTTGAAGACTATATATTTTGT
TTTTTGCTTTATTGAAGGAACTGATTGAAGAAAGAACAACCACCATTTGCATCATCAAGT
ATCATTTAAGGCGTCATTATTGGGCACTCTTATTTGACCATGTCATAAGATCACCTTACA
ACATTAAAAATATTGAGAAAAAGTAAACCTTCCTAAACGTTGATTGCAAACTAATGTTTA
TGTTGGCTTTTCACAAGAATTAGTTTAAACTTGTGGATTGTCATGCTTTCTTCTCTAAAA
GAATATTTTAGAAAATACAGTTTGTATTCAGTGCTGATGGGATTGATTTTATCATGGAAT
ATATTTCAGAACCACTTTGGGGCCAACAGTGTCGTAACAAGGTTCGCCCTCGACTCGAGA
ACCAAGTTGTTAATGAGGCCACCTTCCGGTGTCTAGATTGCTTTGTTGTCCTATTCCTGT
TACTATTATCTACACTTACAGATAAGCCTTGTCGATGCATTTTGATCAGCTCCTTTTGTT
CCTATGCAGAGGGCCCCTATCGTGCCCACCTTTGGGCGTTTCCCGGCGCTCGTGGGCTAA
CACAAGCGAGCCCCTTCACTCGCTCTCAAAACCCGGGCTGTGAGAGGAGGGGAAATCTCA
CTTATAAGCTCACCACGGCCCCCTCCGGCTAGCGAGGTGGTACTAAAGCCGGGCGCTAAC
GGCTAGGCTCCTGACATCCCATCCCCCTTTTCGGGCGGTATGGCGACTGTCTGCCTCTGA
TACCAATTGTCAGCGACCTTCCCGGCCTAGCCCACTCAACGCTACACCTTTGGGCGTTTC
CCGGCGCTCGTGGGCTAACACAAGCGAGCCCCTTCACTCGCTCTCAAAACCCGGGCTGTG
AGAGGAGGGAAAATCTCACTTATAAGCTCACCACGGCCCCCTCCGGCTAGCGAGGTGGTA
CTAAAGCCGGGCGCTCCTCCATATTATGCTGCTAATATAACATCTAGATATTTTTTT
>Z27kG1_15126
CTGAACGATCTGTGTTGGCCAATGCTAGAGCCTGTGTCATGACCTGCTCGAGAGTTTCCA
AGGCAGCATTTTCTCCGACGGAATTGCGGTTTGAGCAGCCGGCGACGGCGCGTGCAAGCA
CGGGTACGGTGGCCGGAGACTCCGGCGGCGTCATTGCAGCCGGCAGGCAGACGCAAACGG
TGTTGGTGGTGCCGCCGTCCACGCCCAGAATCACACCACCGTCAGCAAGCGCC
>Z27kG1_17175
CTCTGAAAAATCTCCAGCCGCCACCCTCCATCTGATATTTCTCATCCGTCGTATATCTCC
TGGCGCGCGCGTTCCTTGTCTTGTCCCAGCGCCCGGCAGCTGCGCCCTGCTCCAGCTCAT
GGCGCGTCCCTGCTCCTCCCATGGCAGCTCCCCAGCTCGATTTCCCTCCCCAGCCATGGC
CGCGCCCAGATCCTCTCCCTCCCTGTTCGGATTCCGCCAGACCTGCGTAGCTCCCTGGTG
TGTCTTCCTCCCTGCGCGCTCCGCGGTGCTCAGCTCTCCAGCGCCGGTGCCCAGCTCGCC
AGGGCCGCGTGTGCTCCAGCGTCGCGCTCTGCTCGCGGAGTTCCTTCGCGGCGTTCATCT
CCCTGCTCAGCTCGCCGCGCCGAACTGTCCAGCACCTCTCTGCTCCTTTCGTTCCTAGCG
CGTCGAGTTGAGCTTGCCGATGATGCTTTGGCTGGTCAGCCTCTGCTCTAGCTCGCAGTT
GCTGCGTTGCCGAGTCCCTGGCCGCCGTGCCCTGTGCGCTTTCCTCCGCTCGCCGGGCTG
TACGTTGCTAGGATCGGAAGCACCGCCTTCGTTTGGACAGCAACGGCGTGCACAAAAGCT
TTGTTGCTGCTGTTGGAGGCTTCTCGACGAAATATCTAATAAAGGGTTGAAGCTCCAGTG
CATCGCCGTCGTTTCGCTATGTCCGGCGTCGTGCTTTTTTGTGCCGGTCATTGGTTTCCT
ATTCATCACAACGCCGTCGTCCCCGCGTCGCGCCCGGAATTTCGTCGCGCGTCCTGTTTC
CTGCTCGCTAGCGTGCCCTCTCGGCTCGCTCGGCTTTAATTCCCAATCGCGTCGTCGATT
CCGCCGGTTAGCGTTGTTCGTCGTCGCGTCGCAGGTGCAGCTCTATATACGTCACCCTCC
TGTGACGTCGTCGCTCCGCGCGTCAGCAAGAAATCCCAAGAATCGGGTGAAGACGAAGCT
AGCAGCGCGATATTCCCCAAGCGTTCGACAAATTGCCTGGATCGGAAAATCGCTACCGAT
CTAGCGGATTCGTGTCAGCTGTGGAAACGATAAGCTGATAAATTATTCAGAATAGTTCGA
TCGATGAATAAATTAATGTACTAGTGCGATGCTCATTAAGGTGCTCGATAAATTGTGTAA
GTCACGAAACTCTCGTCGACTTCGCAGTTCTTGCGATTATCGAGCCAGATTCAGTTATAG
CGAGTTATTTCGCTATTCTCGTCAATTAGTTGAATTAGTGT
>Z27kG1_07059
CTACCGTGCTCGATTCTTCCCTGCGCGTCTCCTCCGCTTGGAGCTTCCTGCGCTCCCTGC
GTCCCTCTGTGGCCGGAACTCCCTTCATGGCCGGAGCTCGGACGGCGCTCGGTCCTGCCG
CCTGCCCCAACGTCGACTATCTCCAGCTCGCCCCCGACCTCTTCTCTCCCTGTCGCGTCG
CTCTCTCTCTGCTCGCTCTCCTCCATGGCCGCCGTGGGCTCGCCGGCGTGGTCCGTGTCC
TGGCCGCCGTGGTGCCGCGTGCCCATGTGCCAGCGCATGCCCAGCTCCTCTCCGTCTGCT
CGGTCTTCTTCCTGGAGCGAGCTCTCTTCTCTCCCATGGCGTCCGGCATTTCTCCCTGTC
GCTCCTTCCATGCCGCGCTCGGACTGAAGCTTCCCTACGCGACCTGCCGAGCCTCTTCCT
CTGCCAAGTCCCTTTCCCCGCAAGCCCCTGCCCTCTCTCTGTCAGCCGCACGCTCTGCGC
CCTGGCTCCCTCGCCATCGCCGGAGTTCTTCTGTTCGGCTCCAGCTCGATTTGGTCTTCA
GCTTTCTGCGCGCGCGAATCCGCCGTCGCGTCTTGCTCTCTGGTGGTCGAGCTCGTTCAG
CTCGCCTCCTGTCTTCAACCATGGATGTAGATGTCGGCCGCCCTGGATTGTTCGCAAACT
CCGCCGCTTGATGCCGCGTCTCCAGCACCAGTGTCCCTGCTCCCTGTTCCTCCATGGCTG
TGTCGCGCGCGTTTCGTTGTTCCTGCGCGTGCTATCGTGAAGCTCTTTGTTCGTCGTCAT
CGCTCGGTCGCACGACAGGCTGATTGCGTGTCATGTGTCGCACATCCTAGGTCCTCGTCG
TTGGGTTTCGTGCGTGCTCGCGTTTACCGTCAAGTCGTCGAACCCGTCATCCTCTGCTCA
AACTCCACCTCACCAGCTCGCTTCAAACACGATCTCGTCGTCAAGCTTCGCCTTAGCCTT
ATCTCGTCGGTCACGCTCGCCAGATGTTCGATCAAGGACTTTAGCCGAAGGATGTCGTCG
TTCAGGCAACTACCAAATCGAGTTGTGATGTGGTACGTTGATTAACCACGAGATGCGGAG
AACTTGAGTCAAGTCGACCCCAAGCGTGGGCTAATCCGTAGGATGAAGCTGATGGACCAA
CCTGAAGATGGTTAAATCAAGCAAGTGCTCGATCGAGGGATACTCGTCAAGTGGTCGTCG
CCTAACAACACTAACCTAGTGTTACCCAGGTTATAGTTTTTGTGCTGCTGTTGATGGTGT
TAAGTGCCGGTGGGCTCGGCCTTCTTATATAAGTATACCCCGCCTTTATCTTCTTATTGA
GGATGGTCACTTGAGCTAGCATATATATTTCAAAACTATAAATAATTTATAACCGTTCAA
AGTTTCTTTCTTTGAATCAATGTAGTAATCACTCTGATCATGTACGAAGTAAAATTTTTG
TAACTTGTAAAATTTGGTAATAAGATTTCCGCTGC
>Z27kG1_07497
CTCTCTCTCACCGGATCGGATTCTCACACCACAATGCAACAACCTAGCTGGGACTGGGAC
TGGGACTCCGAGCTGCTCCTGCTGGTCAGTGGCGAGAAGAAAGCGGCGTAGCCAGTTATT
AGCATGTCGTCGTGGCTGCACTACTCCGACGGCCAGCGGCGGTCCTGGAAGCGCAGCTGG
GCGGCGCGCGCCCTGTCGTCGTGCTCGCTGCCGCCGCCCGGCCTGCTGGCCTTCTTCGCC
ATCGTCGTTTTCTTCCTTGCCGTCTCCGGGTACGTGGACTACAAGGCCATCGAGCGCCGC
GCCGAGATCGGCGCCCGCGTCTTCGCCGCGCCGCTCGCCCTGGCCACCGTCTTCCTCCTC
TTCGTCGCGCTCAGCTGGCGCCGTAGGTACTGGGCCACCAGGAGGAGGAAGGCGGCGCAC
CACTACCCATGGTCGTCGTCGTCGTCGTCGCAGCACGAGGCGGACGCGGTGGCGCCGTGG
GGCGTGTTGGCGGCGGTGGCCATACTGCTGCTCATGATGACGTTCCAGCAGTCCGTCCAC
TCCATGTGGTTCAGGCCGCTCTGGGACTCCGACTACTACGACCCCTAAAAGCAGGTTGAT
CGAGCTGAGTAGTACTTACTCGCTAGCTACGAATCCAATCCTCCTCTTTTTTTTTCTTCT
TCTTCTAAAATAAAAATGAGATATATTTGTGTATGCTTTGTTATATAATAATTATTATAT
TATTATTAAGTACAATATATCTATTAGTATACTTTTGTATTGTGTATGTTGTTAATATTG
ATATAGCTACGTCGTGTAATGACTTGGTT
>Z27kG1_06157
TTTTTTTTTTTTAAAATCACAAATTCACACTTGAACTCTACAGTAACATTGGACTATGAT
TCTGCAGTAGTACCATTCAACTTGGAGAACATAAAAGGTATGAATCCTAATACAATATCT
AACTTTTGATTCAGAAACACTGCATGTACTCGATTTTGTCCACACAAAAAAATAAAGAAA
AGAAAAGCAGTAGTTATATATCGCCTCCACACCATATTTTATGATGACTATATATGCTCC
ATTTTCTACCATATTTTAAAAAAGGTTACATCTTTTTTATTTATGTAGAGCAGCATGCCT
TCTTTGTATTTCCTGCATTGCTGTCAATGCTGATGGTTTTGCCCTGTGAAGGCAATGGGG
CAGCTGTGGCAGCTGCTTCCTTGGCGGCCAGCGCTTTCCTGTTGACGATGCCATACACCT
CCGTGATAATAGTCTGGAAGGCTTCCTCCACGTTGATGGCCTCCATAGCTAACGTCTCGA
GGAAGAACAGCCCTTCCTTCTCAGCCAACGCTTTGCCTTCGTCCTCAGAGATAGCTCTCA
AGTGGATCAGGTCGGATTTGTTGCCCACCATCATGATCACGATGCTGGAGTCAGCGTGGT
CGCGGAGCTCACGAAGCCACCTGTGAACGTTGTCGAAGCTCTGCCTCTTCGTGATGTCGT
ACACAAGCAGGGCGGCCACGGCGCCACGGTAGTAGGCGCTTGTAATCGCACGGTACCTTT
CCTGCCCAGCTGTGTCCCAGATCTGAGCCTTTATTGTTTTGCCGTCAATCTGCAGGGACT
TGGTGGCGAACTCGACGCCGATGGTGGACTTGGAGTCGAGGGAGAAGTGGTTGCGCGTGA
AGCGAGAGAGGATATTGGACTTGCCGACGCCGCTGTCCCCGATGAGCACCATCTTGAACA
GGTAAGAGTACTCGTGATCCACCCGCCCCCCCATCTTTCTCCCCTGCTGTCCTCCTCGTG
CCGAAGAGGAGATCTCTTCTCGTCGGTGAGGATGGCCCGACGAAGAAGGCGGAAGAAGGG
ATTCGTGAATG
>Z27kG1_20480
CACGCCGCCACTGATCTGCTCTGTTGCTGGTGACTAGGAGCAGTAGCGAGAGGGATTCTG
GATGGCCAAGTCGAAGAACCACACGGCGCATAACCAGTCGTTCAAGGCGCACAAGAACGG
CATCAAGAAGCCCAAGCGCCACCGCCAGACCTCCACCAAGGGGGTACGTGCTTCCTTTTC
CATTCTTCTCAACTATGCTAGATCTGAATTTGAAAACTTGCATTCCGCTGAAACGTGACC
ATATGCCTGTGCCCGAGTGCAAATGCAGTAATTTTTGTAGCATGGCTCTATAAATACTAG
ATGCTGCCTACTTTTCCAGTGTTTTATACTGGTATGTTTGGCGTTTGTTGCTCCCAAATT
GCCTTACTGCCCTGTTATTTTTCGACGAAATGCTGTACGGCTGTCCTTTAGTCTTAATTG
TCCCAAAGAAAGTTTTGTAGCTGCATCGTGAAAGTAAATCATGTATTGTAAGTTGTTATG
ATTTGTATTGTACCGAATTTGTTATGCCAGTTATATTATCCTGTTGGTGGCTTATTGCTA
AAATGTTACCATGGCATGAATCTCTTCATATCTTATCTTGTTGCAGAACTTATGGAATCA
TCGTCGTTTTTACCTTGTACTTGTGTAGCTACGTTAGTTGATGTTTGTCTGAATTCTTAT
GCTGTAGCTACGCAGATGATTGACTAGAGAATGAGTGCTATCGAGTATTGACACATTAAA
ATCTCAGGCTATGTGCTTGGTTGGACCCCAAAAAATTGTTTGCGCAGCAAATTAGTGTGC
ATGATGATATCTAGTTTCAGTGGCGTTTCATCTCCTTATCTCAATTTTGTGTTTATTATG
AATTTTCACTCATTCTTTATCTACAGAAACTCTCTAGTTGCTTTTTTGAGGAAGGTTTAG
ATAGTTTGATACCGACTATTTCCAGTTGCATTTTCTGACATAAATATTGTACTCCTGCAG
AAGTTTCATTTTTATTTCTCCTTTGCTGTCCCTATTTGCTCAATACGCCTTTTGGACCAG
GTTTTATCCTGGCCATATGTATGCCTATTAATGCGCTCTTTTGTGTGCGTTTAGATGGAC
CCGAAGTTTCTGAGGAACTTGAGGTACTCAAGGAAGGGCAACAAGAAGAGTGGCGAGGCT
GAGTCCGAGGAGTAAGATGATGGTGATTGAGTTTGTGGCGACAAATGCATCTCTTGTATC
GCTAAGAGTCTTAGCTGTGAACTTAGTTCTCACTTCTGTGTGACTGTGATCAAAGGACTT
GTGTATGATCAAAGGAGATCCATCAGTTGGTACCGAAGTGTATTTTATGTCTTGTTGGTT
ACCTGGAATTTAATTAAAACCATCACTTGTATCCTTT
>Z27kG1_05704
CCGCCCAGTCCTCTGCTCCTTGCTTCTTCCTTCTCTCTCGCACTTGCCGTGGAGGCCTCA
TCCTATTTTTTTCGTTCTTCAGAAGTTTAGAGCGTCCCTATCTCCTTCCCTCTGCTCTGA
TTTTTCCAGCAGCTGGTTTCCCCGGATATTCTTCCACGCTGCGCCGATTAGCACCTGGAT
ATGTTCTCCAGCGCACAGCCTTATCCTGCAGCCGCCCTCGCCTGATTCTTTCCCAGCCGC
CGCTCTGGGCGATTAAAAATCCTGCTCGCCGGCCGGATCTCCGGCGTCGTCTGCCCCTGC
TTCCCTTGGCGTTCTTCCCCCAGTCGTCTCCTTCCTCTGCTCGTCGCTAAAATTCGCTGG
CCGCGAATGCCCATGGCGCACCCCCAGTCCCTGCTTTCTCTTTGTCTCTCTCTTATCCAT
GGACGCGCGTTGCCGGAGCTCCCTGCTCGTCGCGCGCCCTGCTCGCTCATGGCGCTGGCT
GCTGCTCTGCGGCTCCCAGCCGAACGCCCTCTGCCCCAGCCGCGTCCGGCCAGGTGTTTC
TGCGTCCCGCTCGCCCCAGCAGCAGCTCGGTCTTGTCCCCTGCCATGGTGCCAGCAACTG
TGCCCCCAGCTCTCTCTCACGCCGCACTTCTCTGCTTCAGCCGGTCGAGCTCTCTCGCCA
AGGCCCCAGCCGAGCTCGTCCCTGTGCGCCGGGGTCGCGTGCAGCTCGCCCAGCTCGGAG
TTTCCCCTGTCCATCTCGCCACGCTCAGTCTCTAGCTCCCTGTGCGCGCGTCGAGTTCCC
GTACCGAATTCAGCGTACCGAATTCAGCCCCATGTTGACGTGTCCCTGTTCCAGCTTGCC
GTGCCGCGTCGTCATCGCTTCCTGTCGCGAGCTCGATTCCCGTTGTCATCGAGTTTCACG
CTTGCTCGCGTTTGTCGTCGAGCTGTTGAACCCCCTCCCTTGCTCGTGACTCCATCGTCG
CGTCGTGTGTGCAGCTCTATATATGCCACCCTCCTATATCGTCGTCGAAGCTGTCATCCC
CTGCTCGACCCCTACCTCACTAGCTCACTCCAAACACGATCTCGTCATCGTTCCGTGAGT
CATCAAGAAATCTCGAAAATTGGGTGAAGACGAAGCTAGCAGCATTGTATCTCCCAAGTG
CTCGACACAAGAGCTGAACCAGAATCCTTGCCGTGTTCGGATAGCGCGTCAGATTTAGAA
TGGTACGTTAATTAATCACGTGATACGGAAGACGATCCAAGTCGACCCCAAGTGCGGCCG
GACTACTCCGCCTGAAGATACTGATGGACGAACCTGCCTGATCAAGTGCTAGGATAAGGA
TGATCGTCAAGTGGTCGCCTAACAACACTAACCTAGTGTTACCCAGGTTCTAACCTTGTG
CTGCTGTAATGGTGTTAAGTGCCGGTGGGCTCGGCCTTCTTATAAGTCTAAGTAACCCTT
CTATACTTCTTATTGAGGATGGTCACTTGAGCTAGCATATATTTCAAACTTATACTTTTG
TAATCACTCCGATAAAATAATGTAAAATTTT
>Z27kG1_23818
CCCTCTCTCTTTTTGCATTCGGCGATTGCATGCGTATGGGTATACGAAGTACGTACGAGT
AGAAAGTACACGAGCAACCTTTTGCCGTGGGGCCTGATGACGGAAGGGACGGGGCATCGG
CGCATCGCGCCGGCGCACCGCGGAAGAGTGGCGCGGCCGGCCATGGCGGAGCAGCTGTGT
GCACGACGCCAGCTGCTCAGCGGCGGAGCAGGCGCGCCCAAGGTAGGTCAAGTTCCTCAC
CACGTCCGGGCGCCCGGAGTTGGCTTTAGGCGTGACTCACGCCGCGTGAGGAACGGGTAG
TTTCATGTACGAGATGCATGCAAGAGGAGCCGGCGCCCGTAGCTTATGGCTTGTTAAGAC
TACTTTGAACAGATCCTTTATCTTATTATTTTTCAAACTTATCTCTAAAAACAGTGTCTA
TTTACAGTCTCGTCTCGTGTCCCCTATTTTATAGATATTCAAGGTGTGCCTGTTTTTGTT
CAGTACGACCTACGCATACTGCTCATCCAAATCTAACTTTTCCTCCTTTCACATTTTTAC
TCAACAAAAAAGGTACATTTAGGTCATCAAGAGGTCGATAGGAGTGCACTTATACTATAA
AAATCAAGTATTTGCTGACCAAAGCCCCTAGCTGCCAATGTCTCCTTAAAACCTAGTAGT
GCTACCGGTACAAACCCCTGGTCCATGGACCATGTCCACCGGGATTTCCGTAGCCGCCTC
AGCTCGGCTGGGCTGGGCTGCTACCGTCTCGATTGGCAACGCGTCCCCCCACAAACGCAC
CCCGGCGTCTGCCCTATACATAACCCCCCTCTCCTCCCATCTCCGCGACCGCAGGCAGAC
TACTAGACTCGGCATCTCCGCCGCTCCTCTCTCCACCCGGCGCGCGCGCACACACAGCAC
AGACACCTACAGTCACCACACGCGCCATGGCTACGCACTCGGTCGCCGCCGCGCACGCCA
CCATCGCCGCGCGCGCGGGCGCCGCCGGGGCGCCGGCCCCGGCCGAGCGCCTGGGCTTCC
GCCGCCTGGGCTCGCCCGCCGGCGGCCTGCGCTCCGCCCGCCGCGCGCCGCCC
>Z27kG1_22574
CGCGCAAACCTTATCTCCCCAGCCGAACTCGCTTTCTGCGTTCTTCTTCCTCCCCGTACA
CGTCTCTCTCTCTCCTCCAGCTCCCAGCCGGCGTCCTCCTCTACCGTGGATCTCCCCTGC
GTGCTGGACTTTCCTCCGCTTCTCCATCCATGGCGCTCGGCTGCTCCAAATCTCTCTCCT
ATTCGCTCATAGAAACCACGCGCCAGCTCTCTGCTCAGCTGCCGCGTCCTTGGCCCCAAG
CTCCTGCGCGCGTGTCCCTGGCCCTCTGCTCGAGCTCGCCTGGTCGCGTTCCAGCTCGGT
CGCTCCCATGGCTCGGCTCTGCGCGCGCGGTGCTCTGTCCCTGCGCACGTCCAGCACCCT
GGAATCTCGGATTTCGCCGCGCGCGAGTCTCTCTAGCGACCGTCGAGCCTCGCTGCCCAT
CACGAAGTTCTCTGCTCGCCACGACGTGTCGAGCTTTCGCGTCAAGTTTCTCTGTTCCGT
GCCGGTTGTCCGTCTTTGATCCTCGCCTCGATGTCATCTTGCCCGTGCAACGCTTGCTTG
GTGCTCAACAAAACGCCTGAATCAGGACCATCGTCGTTCTCGCGATCATCGAATTGGTTT
AGGTCGGTAAGCTGATCTATGATTCCTGTTAGCTAAATTGTTAGATGGATGAAACGAATG
ATGTGTTTAGTGGGATCCGTCGGTGTCGCTTGTGCTTAGCTGATTTTTGATTGTGTGGTA
AAAATTAGCTCTAGCGTAGGACTCTTCGGATGTTCGGTAAAATGGGTGAACTGCAGATCG
TCGTCGATATCGTGAATTTGAGTTCAGTTTAGTGTGGTAAGCCAATTCATTATCATTGGT
CCTATGCCCGAAGTAGTTATATATACAAGTCGATAATGATCTTGTATGTAGCATGCGTGT
TGTGGTGTATTAGATGTTTGTGAAGTGCTTGTGATCACGGTCGTAGATTAGTCGTCATGC
GAAGGTTAGGTTTAGATGTTTATTATGCGATAAATATGTGGGTAAACCTAAGTGAAATAG
GATTGAATCGTTTCTATATTTGCGACCTGGTGTATTAGTAAGACGAAGGATAAGTTTCGT
GTTTCGAAAGTTTTACTGGTAGGCGTGGTCAGTATTGCCTATGATGAATGATGTTTGTTT
AAAGAAGTCGATGTTATGCTCT
>Z27kG1_06512
CGCGCACAGGCTTCTTATCCCCGGTCATCTTCTCCTTCCCTGTAGCAGCGTGCTCCTCTG
CTCCTTCCGCTTCTTCTCCCTGGCGCTCGGCCGCCTCTGGTCCCCAGCAGCGGAGCTGCT
TCTTCCCCAGTCAGGCGCCAGGCCTTCTTCTCTCCAGCTCGTGGGTCTCCCTCGCCATAG
TCGCGCGCAGTTCCCTGCTCGGCAGCCTCCCTGCTCGCCGGCAGAAGCTCCCAGCCGAGC
AGCTCCTGGTCTCCAGCCTTCTTCTATGCGCGTCCTGAGCTCCTCTGGTGCCGCATCCGG
CTCACTGGGCGCTTGGCCTCCTGCTCGCCGCGCCCTAGGCCCTATTCCAGCTCGCCCAGC
CGAGCTCCCTTGCCATGGTCACGCCCCAGCTCGTCTTCCCCAGCACGCCGCGCTGTAGCT
CCCTGCTCGGCGTCCTTCTCTACGCGTCTGCTCCCTCGCCGTGGAGTTCTCTGCGCTCTG
CCCAACCCCGATGCCCAGTCCTCGAGCTCGGCTTCTTCTCACTGAACTCGCCCCAACCAC
AGCCGCGCTCCCTGCCGAGCTCCCTCTGCTCGCGCGCGCCCTGCTTCCATGGCCGCGCGT
CCCTGGCTCGGCTCTGCCCAGCGCCGCTGTAGCCGAGCTTGTCCCTGCGCGCCCGTGTTT
CCTGCTCCTAGACGCCGCGTCCTCCCGGCCATGGAGTTCGCCGGTAGCCACCCCGTCGTG
CTCGTTTCTGATGCTCGCTCCGGCCATGGACGCTATCGAGCCCGCTGTTTTCCCTGTTCA
GTACTCGCGTGGCTTCCTGCTCGCCAGTGCGCCCTCTCGACTCGCTTGGCCTTAATCCCT
ATCGCGTCATCAACCTCGCCGGTTATGGTGGTTCCTCGTCGCGTCGTGTGTGCAGCTCTA
TATACGTCACCCTCATGTATCGTCGTCGAGCCCGTCGAACCTCGTTCTTCCCTGCTCGAC
CTCGTCGAACCCTGAATCCCAGACGTTAGGCAAAAATAAGTGAGATCCATGTGCATCGCT
TATCAAGTGCTCGGTCAAAGACTTCAATCGAAGGTCGTCGTCATTCCGTGCGTCATCAAG
AAATCTCAAGAGTTGGGTGAAGACGAAGCTAGCAGCGTGATATTCACCAAGTGCTCGACA
AAAAGCTCGAACAAGTCATCGATCGTCATCCTCGTCTACGCCAAAGATTCGAGAAGATTA
GGCGCAGAAGGAAATAAATCAGTACGAGGCCGGATAATTCTCGATGTGGATGAAGATGAA
GCGCGATTCGATGCAGCACTCACCCTATTTTCGGTGAAATGCTGAGCTGAAAGGCGTCAT
CGATTTCGTGGTTGCAAGTTTGATTTAGTATGGTAAGCCGATTCATATTTCCGATTAGCT
TAATTATTGAATTAGTTCGATGAATGCGATGTGATTATTTTCACGATTTTGGAGTAGTCG
CGTTGGGTAGGTTTGAGATGTTAATAATGTGACATACAGTAAATTAGTGAATGAAGTTTA
AATTTAGT
>Z27kG1_23094
GATTCTTTCAGCCGCGGTACTCCTCTGCTCCAGCGCACCATGCCCAGAGCCTGCCTGTTG
CTCGCGTCTCCGGCCATCTCCAGCCGTCCGGCCGAGCTCTCCCTACTATTTCCCTGGCGC
GTCTTGCTCCAGCTTGGTTTTTCTTCTCCCCTGTACGCGCTCAGCAGCCGGCGTTTCTCC
CTACGCGTGCCGCATCCATGGCTTGGTCCTAGTTCGGTGCCCAAGCTCCCCTGCAGCCGC
GCCCCTACGCTCGTCGCTGAAACTCCCATGGCGCCCGGATTTATGTTCGCCCGGCTCTGC
TCCTTCCCCGGCTACAGACGCCAGTTCCCATGGTGGCTTCCCTTGTGTCGCGCCTTGTTC
CCTGCGCACGTGCCGTGCCGAGCTCGCTCCTTCCCATGGTGGCTGAGCTCTTTGGCTCGG
TCCTGCTTGTCCCAAAGCGACGTGAATTTTCCTGTGCGCGCGTGTCTCCTTACGCACGCG
TCGCCGTCGAATTCCCTGGTGTTTGCGCGTCATGAGGTTCCTCCAGCGCCCTTGCCCTCT
CGCCCGTGGCGTCAGCTACTCGACCAACTCTATCCCTGGCTGTGCTCGTGCCTGACTCCT
GCGTCGCGCGCGAGTTCGACGCTCATCTCCCTATTTATCCATGGCGCGCGCCTGACTCTC
GGTTATCGGTGCCCTGTCAGGCCGTCCTGGATTTCGCGAGCTCCTTCCAGTTGCCGTCGC
TCGCCGTCGTCTCTTCGTGCTGGTCGACTAGTTTGCCGTGGTCGTGCGTAGTCCCCTGCT
CGACCTCGTCGTCGAACTTCGCCTTGCCGGTCGTCGTTCTTCGCTCAGCAAGGTTTCGTT
CTAAGCTGCGCCGCCCTTCAAGTTCGCGATCTTGGCGGACTCGCACCTCTGTGTCGTGTC
TGCTCGCCCATGCTCGTCGACCTCGACGATCTATCTTTCAACTGCGCGCTACTTGTGTTT
GAGCTCTGAAGCCCCCTATCGAGCTCTTTCCCTGGAAGTCGCCTTCGAGCACAACCCCTA
CCAAGTGTTCGCTGGGAGGTCTAAACCAATACTCATCATCGATCTGCGATTATCAAATCA
TTTTGGTCACAGTAAGCTGATAATTTATTCAGAATAGTTCGATCATTGAATAAATTAATG
TGTTAGTGCGAGGTTCATTAGCGTGCTCGATAAATTGTGTAAATCACGAAACTCTCGTCG
ACTTCGCAATTCTTGCGATTACCGAGCCAAATTCAGTATGGCGAGTTATTTCGCTATTTC
CGGTTAATTAGCTGAATTAATGTACCGAGTAGAATATTAGTAGGCATGTGTGATAAAGAA
ATGTTAAAAAAAAAAAAATTTAAT
>Z27kG1_01835
TTTTTTTTTTTTTGAATCAAATAAATCATCTCATTGATAACCAGAAAACGGGGCAGGCAC
ATGATCGCCGCCACAAACAATGGAGCGTCGACGCACGTACCACCACGCGCACACCTCCTC
CTCCGCCACCGACTCCATACATACAGACACACGCCCGCCGAAACAACTCACACAGACACG
CGCACGACACGGACTCCACTCGCGCCAGACGAATCACAAATCAAGCAGAAACCACGCGTC
CAGCGCGGATCTAGCAGAAGAGGTAGCCGAAGGCGGCGGCGGCGAGGGAGGCCGCGGCGA
GGGGCA
>Z27kG1_06784
CGGCGCTCTCCTCTCCAGTCGTGCTCCTCTGCTTGCCCAGTGCCCCTTAGCACTCGGCCA
TGGAGCCCTCCGGTGGCCGTGCTCAGCTCCAGCTCGATGCCCAGCGCTCACCCCTGCTCC
TTCCATACGCCTAGTTCCTGCTCCCAGTGCCCCTCAGCTCGCTCCCTCTCTGTTCGCTGC
GTCCAGCTCAGATCTCGCCTGCTCCAGCTCGCCGCGCCCATGGCCGAGCTCGCCCCTGTG
CGCGCGTTCTCCTGTGTCCAGCCCTGGCGCGTGAAGCTCTCTGCTCGCCGGTTGCTTCTC
CCTGCGTCGGCCTCCCCTGCAAGCTGCTCGCGAAGCTCCCTCCTCCTCTCTTCCGGTGTT
CTACTGGCCGGCTTGCAATCTCCCATGGTGCGTTCCTGCTCGGCGCCCAGCTCCCTCGCT
CCTGTTGCTCGCCCTGGCCGGCTCCCTGCTGCGCTCGCCCAGGTCGCCGCCATCGAGCCA
TCGAATCCTGCTCACCCTTCGCCAGCCGTTGTTCTCTGGTCCGTGTGCTGGTCGGTGTCG
TGGAGTTTGGTTTGGTCGGCTCGTCGTTGACCTCACTGGTGTCGTCGAACCGTCGAACCC
CTTCCTCAGTTGCATCGGGTCTCCGAGCTGGTTGTCGACGATTGCTTTCGCTTCAGTGCC
ACATGCGATCATCCTTGCTTGCTGGCCATGCACTTCACCCCGCTGCTCCATTCCGCTTGT
TGTCGTTGCTTATCTGCATCAAGACTTCACTTGCCATGATTCAGCTCGCTGGTTCGTCGT
TGTTCATCTCCATGTCGGGTCTACAACCTTACTGTAGATCCATCTTAGGTGCTTGTCGTT
ATTCCGTCGTCTCGCTTCGATGCCAGTTCCTTCGTGACATCTCCGACTTGTGTTCACGCC
AACAAAAGGATCCCAAGAGAATGTGGAGAAGCAAGCCCCTGGTCGATGCCCCCATGTGCT
CGACGAAAGGCCTGGACAAGGATCATCGTCATTTCTGCGAAGTTCTAGTAATATGGAGAG
ATTCCAAGAGTTGTGGATTGAGGAGAAAGTGAAGCTCAGTTCAATACTTGTGAGGTGTTT
GATCGAAGACTTCAATCGGAGACTGACGTCGTTCTCGCAAATATTGAGTCAAGTTAATTA
TGGTGAGCCGATTCACTATTTTTACTATTGATTTTATGATCGGGAAATAAGACGCTTAGT
TGCGTATGAAGTTTAAGTTAGAAATACCAGTGATGCGCGATGTGCTTCGATGAGTTTAGT
TGCCGAGTATATTTGAACCAGTTCTATTTTGCAGAGTGTAGTATTTCGGTGACGCGTAGG
TTAAGCAATTATCGATAAGTCTATCGATGCTAATTGTGTTCAGTGTGCGTAAGATGAAGT
CGATGTCCCGCGCTAGTAGTTAGTATCATCTATGTTTGTGATCGATAATGTTGGAGTCGG
ATATTGATTAGTTGGATTGATAGCTATGAATAAATAGTTGTTATCTT
>Z27kG1_06358
TTTATAGAATTTAGGGCACCAACAAAACACCTCGCTCCAACAGTAAAGCCCCAAATCTAG
ATTATAGGGCAGCCCACTACGGTGTAGTATATTTGAGTCACTTGAGAGGGTGTCCTATAG
TTTTTTGACAAAAATTTATGAAATAAGGCACTGTTGGAGTAGTTTTTCCTGTGTAGAGCC
CCATATTTCAATTTGAGGCACTAGTTTGAGGCATTGTTGGAGATGCTCTTAAGTACTCAT
TAGTGTGTACATACGGTAGTATTCTCTATATTTTTCCCAATAAAATATATTATTGACTGA
AGGTGGAATATAGAGTAGTTTAATTGTGACCAAGGCTCTGTAAAAATATTCATTTTTTAT
GTAAGTTGATGATAAGGCATTTGATTTTGATGTAAAACATGGAATATAGACCATTTTGAC
TCTTCCATTTGCCTAACTCTGGTTTTATCTTTGGAAATACATACCATCTGTCCTTGGTGT
GGATAGTTTCCCTGCAAAGAGATCACGCACGCATGTGCGTGTGTGTAATTGTGTATATCA
GTCCGTACAACAAGTCCTTTTCATCAACTTGACGTGGTAAAGTTGTTAAAAGAGTGTGCC
ATGTTATGGTTAAGATGTTGAAACCTCTACGTTTTCTCGTCCTTTAGAAAATTATTTTAG
GAGATCCCCAGAACTTCTTTGATAAGGACATGAAAGTGAAATATAATTATCATTTTCTTA
TTCTGGTATGCCAATCTAAACTTTTCTGGCAAAGGATTGAAAACGTGTTTTGTTACTATT
TAAAAGGTGGTATAACTTCTTGCATCTGTTAACCTGTACTACCATCTAGAAGAACCAGAG
TGAAGTGCAGCGGTGATTAGCTTGAACAGGTTTTGTCATGGTTAAACGCCACATACAACA
ATCTTGCAACCAATGTATAGATTAACTTTTTAGACTAGGTTTTGAATTGTTTGCTACATG
ATAATCCAAGGTGGCGAAATCTGTTAAGACTTTTATGTCCTCTGTCAGAATTGTTGGACT
TCCTAGCTGATAGATCGAATGGTGGATGTAATAATTGGATCACCTTTACATCTCATCCCT
GGTTTACCTATACCTAAACCTATGTATATGGCTATGCGCTGATCTTCTATTAAATGCTAA
CAGATTGTACTGGAAATTAGTTGAGTAGCTCTTGACCTGGGAGCACATATTTTTACTGTC
ATGAGTCATGAATAGGAACATGCTTAGGTGTGAATTAGCACATGATAAGTAGCGTGGAGC
ATACATAATACTAGGTTGTTTTTGTAGAGCATCTGTTAATTAGGTTTGTATGTTAGAATG
CGGGATCTGATTTTCCTAGTGGTATGTTACCCATTTGAATATCTTTATGCGCTCTTGTAA
TTGTCACTTTATTTCTTATTGTTATTTGAAGTTATATATTGTTGCCATATTATGTTAATG
CATCTTTTTTGAACCTTGTGAAATGAAATACATGATTTGTCATTTCTGTGCAGGAGCTTA
CAAGTTCGATGAATCTGTTTGTTAATCAGTATAGCTGACAATTGGCAACCTTCTATTGTT
CCTTCGGTTTTTGCATAACACTCTAGGATCTGGAGAAACGGCAACCAGTACTTAGCTCCA
CTTGACTATAATCTGTAGAAGCCAGAGATAACTTGTGATGTGATATATCCAAATAACAAT
AAGGGGGCTTGTCT
>Z27kG1_13274
GTGCAACGCAAGCTCCTCCTCCACCTCCACCCTCTAAAATAAGACGTTGCAGCCAACCAG
GGGAGGCCCTCCGCGGTCCGTGGCTCCGTGCCATCCTCTCCTGGGCAGCGAGCAGTGGTG
GCCGCGGGTTCCCCCGCCTCGTCCTCCCGGATCCGGCGACGAAGATTAATTGAATAACTT
CGATAAGATGGGTCGTGGTATTAGCAGTGGGGGTGGTCAGAGTTCCTTGGGCTATCTCTT
TGGCAGTGACGAAGCTCCAAAATCATTTGAGAAGCCTGCACCAGTTCAAAAGCCAACTCC
TCCATCCTCTGCAGAGAGACTAAAAGATATCGCTGCTGGTATTCAAAGTAGTAAATCAAA
CAATTACAAAAGATCTGAAGGCCAGAACTGTGGAAATTTCCTTACGGTCAGTATCCAATG
ACACCTGTGAACATTTTGATTATGCTATTTTGGAGCACCAGTTGAGTGCTGTGCAGGTGG
AGCAAGAAAAAGTTTATACTTGCTCTCATTCATAGTTTGTTCTTAGCCTATGATCTAGAA
GTACTTGTTTAGGTTTTGCTGCAAGAAGCACCCTTCATAATATGATTACGGTGCTGTGTT
CTGTATTTACATTAATATGACATGGAACATGGTTATGATGACAAGTTCTCTCTACTGATC
TCACCTTGTTGTACTTCTATGGTTTGCCCTTCTTCTCTGTGGTAGATGAAGTCATACTAA
ATCATTTGCAGTTATAAGAGCCTGGTATTTGACATTATGACAATAAATACTTGTAGCATT
TTATCGGAATCATGGTTGTTAATCCTATAGTATGTCATTAGTGCCAGCCAGAATAATCTC
TGTTGTCTGTTGGTATGTGTTGAGCTTTGGTAATTTAACAAGAGTTCTACTTGTGGGTTT
ACAATTTACTTGTGCTTTACAGTAATCCAAACTTCCAAACTTGTGCTTCACATGCTGATG
CAATTTGCGTTAAATATACCTGCTTGCTTGTCTGTCCTTAGAATATTCTGATGGATAGTC
CCTTCGATTGTTTCAATTCTTTGCTTTTGCACTTCTACTCATAGTGAATAGTTTGCCAAA
TACCTTTTACATGACAACGGAATCTTTGTGGCCATTTATCCAAACAGCCTGTTTGTTAAT
GTTCTTAGATTGCGGCTGAAAATGCACAAAGGCAAAATCTCTACCTTGAAATATTTGTAC
ATTTGCGGATATTAGCTGTTGTGGGATGCTGCAGGACCGTCCGTCGACCAAGGTGCAAGC
AGCTCCAGGTGGCGACTCTTCACTCGGTTATCTTTTTAGTGGCAGCAAAGATGGCAAGTG
ATGTACACCTGCTGTTAGTGTTCGCCATGATCATGGGAGAAGGTTTCTGCTTAACAAAGG
AAAAAGGGAAAAGAATCTTGTATTCCCATGAGTAAATATCAAACTGCTCATGGTATCTAT
GTTGTTGGGATTGCTTGTATGTGTGTACATGTTCGTGTGTGTCGTGTGTTGATCCACAGC
TACTGGTAGCAAGAGCTTCTATCCCTGCTGATGGAATTGTGCGCAATGCCAATGTTGACA
TTATCGTGGGTGATGCTATTATGTTGTGGTGTATTATTGGATATGTTTGCTGTTT
>Z27kG1_17885
TTTGGTCATAACAAACTCTTCCAAGTTCACATCGTCAGCTAATGTCATTTTTGATGTGTG
AATCTGGAAGATGCGTCTTCTAGTTTTAATATCTGGGAGAGGGAATTCAATCTTCCGGTC
TATACGGCCTGGCCGAAGCAAAGCAGGATCAAGACTTTCAATGCGGTTTGTTGCTAGAAT
AACTTTAACATCTCCACGCGAGTCAAAACCATCTAGCTGATTCAGCAGCTCCAACATAGT
TCTTTGAATCTCACGCTCTCCTCCTGAATGAGCATCATACCTCTTTGTTCCAACAGCGTC
AATCTCATCAATAAAGACAATTGAGGGAGAAAGTTCATCAGCCACCCTAAACAATTCTCG
GACTAGTTTGGGACCATCCCCAAGGTACTTTTGAATGAGTTCACTACCAACAACACGCAA
GAAAGTCGCAGATGTTGAGTTAGCCACAGCCTTGGCAAGAAGAGTTTTTCCTGTTCCAGG
TTCTCCATATAATATGACTCCCTTGGGAGGCCTAATACCAATGTCTTCATACAGCTCAGG
GTGAGTCAAGGGAAGCTCAACTGCCTCTTTAATTTCTTGAATCTGAGCATCCAGTCCACC
AATGTCAGCATAAGATTCCAAAGGCGCTTTCTCAACTTTCATCACAGATACCATAGGATC
AACTTCATCTTGCAATATACCAACCACAGAGAGAACCTTGTTGTGCATGAGGATGGAGCA
CCCCGGCTCGAGCTGGTCCTTGTCAACGAAGGAGAGGATGCCGACATAGTACTCGGGTCC
GACGGAGGAGGAGACGATGGCGTGGCTCTCGTCGATGATCTCCTCGAGGGATCCGACGCT
CATGGGGGTGCCTCGGAGGTCGTCGACCTTGGATCGGTCCTCCTCGGCCTTGTCCTCCTG
GGGGCGGAGGCGCTCCTGAGCGGCGACGAACTCCTCCTCCATGAGGAGGTAGTCCTTGAC
CCGGTCGAGCTTGAGGAGGCGGAGTCGGCACTTGGAGAGCGGCGCGACGTTGGGGAGGCG
C
>Z27kG1_18858
CGCGGTGCTCCAGTGGCGTCTTCTCCTTGCTGTGCTCGCCGGAGCTCCTCCAGCTCGACC
GCTCGGCTTCCCCTAGCCTCTTCCCCTGCGAGCTCGACTCCTGCTCGCCTATGGAGTTCG
CCCAGCTCCCTGCTCCGGTGACTAGGGCTCGGCGTCCGGCTCCCTGGATGCTTGCCCTGC
TCGCCGCCATCCTGCTCGGCCAGCGCATCCCTTCTCTGCTCTCTCTCTCTATTCCCTGCT
CACTGGCAGCCGACTCCCTCTACCTCCCATGGACGCCAGCCGCGCCCCTGGTTCCTGCCT
CTGCTCGCCGTGGAGTCTACGCGCGCGCTGCTCCCCTATTGGCCGCGACGAGCTCGCCCT
TTCTTCAGCCCGGTTTCTGTTTCTCATCTGCTCCTGCGTCGCGCGCGAGTCCCTCTGGCC
GTCTTCGCTCCCAGCGCCGCGCACACTGCTCCTTGGGGCTCGGCCGCGACCTCGCCGTCG
TTCGGCAGCTCCAGCGCCTCTGTTCTTCCCTGCGCGCGCGTTCCATCCCGCGCTCGGCGC
TTTCCTGCTCCCAAGTCCGGTGCCCTGCCGAGCTTGACCCTTACCGTGCGCATCTCAGCT
GGTGCCCATGGCCGCGCCCGGCTTCTTGCTCCACCCATAGTCGAAGCTCCTTCCGGTTGC
CGTCGCTCGTCGTCGTCTCTTCGTGCTGGACGACTAGTTTGCCGTGGTCGCGCGTAGTTC
CCTGCTCGGCCAGGATAGTCGCACCGTCGATTCCGCTTGAGCCCCTTCGCGTTCGTCGAT
GCCCCCTGGCTCGACTCTGCCTAGTTCGCGTCCTGCTCGCCTTTGCGTCGCGCGCGTAGC
GTTTCGTTGTTCCTGCGCGTGCTGCCGCGAAGCTCTCTGTTCAGTTCACCTTCGTCGCGT
TGTCGTACGCGCGAAACTGCTCGTGGTCAATATCAAGTCAGTGACGCGCGCGCTGGACAC
GGTAAAACGTTGCGTGAGCTTGTGTCCGAGCCCGCCCGACCGTGACCTCGCTTTGCTTCT
CGCGTCGCTACTCGCCAAGTCCTTCCACAGTCCGCGCCATAAAATTCACTCGGACACGAT
CTCGTCGTCATTCCGCGCGTCAGCAAGAAATTCCAAGAATCAGATGAAGACAAAGCTAGC
AGCGCGATATTCCCCAAGCGCTTGACAAATTGCCTAGATCGGAAAATCGCTACCGATCTC
GTGGATTCGTGTCAGCTGTGGAAATGGTAAGCTGATGAATTATTCAGAATAGTTCGATCG
CTGAATAAATTATTGTGCTAGTGCGATGTTCATTAGGTGCTCGATAATTGCGTGAGTCAC
GAAACTCTCGTCAACTTCGCGGTTCTTGCGATTGTCGAGCCAGATTCAGTTTTAGCAAGT
TATTTCACTATTCCGATTAATTAACTGAATTAGTGGACCGAGT
>Z27kG1_22967
CACGTACGCGCAGATCCGTCCGCTCCAATCCGCCCCGGTCACCCAACCCACGTTTTCCCC
CACGCCCCCATCCTTTCGATTCACCATTGCCCTACCACACGTACGCGCAGATCCGTCCGC
TCCAATCCCCCTTCCCCATCGTCTCGCGACGCCCTCGCCGCCGCCTCGCCCCCAACGATC
CACTCGCCCCCACAACGATTCGCTTCGTGGTGAAGAAGCCACCCGCGCCTCGCCGGAAAC
GGAAGCAGCAACCCCTAGCCACGCTGACCCTCCACGGCGCCGGCGATGGGGCTGAAGCGG
CCTACGGCGGGAGCGGGGGAGGCAGCAGCGCAGACCATCACGTTGTCCATGTCGGCCATG
TGGGACACGGTGCGCGCCGCCATGAGGGAGGCCGAAGCAGCAGCACTGGAGCCAACTCAA
AGGTGAGATACTCTTCGATTGGATCTTGATCTCGCTTCTCAGTTCTAAATCCCCTGCAGA
AACGACGCCGCTGGTGTCCATCTCCGGCGTGGCGCCGCCGCCATTTTCAGCTGTGTATCG
GCTGTAGCTCAGTCGACATCTTCTGCTACAGCCCTCCCATCTCTGCAGAAGATGGAACCG
TGGATGGAGGGAGCATTCCTGCGGCGGATGGAGCAGCGGGCCTAACTGCAGGTATCTTCG
GACTCAGATTATGAACATGAAGTACGATCAGGACGAAGCTTAAGCTAGACGAAGGAGGAT
TGAGATGAAGGACGGGCTGATCACCAAGCTGTACGAAGGATGGTGCATAGCCGAAGCTAT
GCGCAGGGGAGCTTCGGCATGGTGGCAGAAAGGGGAACCGACTTAAAGATGAAAAGACTA
CTTAGGCCTTGACAGATCCCCATAAGTCATTAGCAAATGTAGTGGACATGAATGTAATTT
TACATGGGCTGCGTCCCACGTCTATAAATAGATGAACAGTACTCCCGTACTGTTCACGCT
GACTTGGCATTTGCTTTTGCGTCACACTTGTATTTTCATCTCCTTCCAAGTCGAAGGTAC
ATTTGTAATTCGATATTGTCTCTATTTTTCTATGATGATATAATAAAGTTAAATTGATGA
TGTT
>Z27kG1_18013
GGGCCGCGGGCTACAGCCGTTCCTTCTCCCTGCTCCTCTACCCTTGCTTCTTCCACGCCG
TGCTGCTTTAGCTCGGGGATAAAATCCCGTCGCGCGCAGCCTCTGCTCACCGTGGCTGGT
GCGCTCATTTCCGTCGAGCTCCTTCTCTGCCATGGCCGCCGTCAGTTCCTCCCTGCCCAG
CTCCCAGCACCGCGCTCCCTCAGCTCGCGGAGCTTCTCCTCGCCCCGCTCGGCCTCTGTT
TCTCCCTGCTCCCGCACAGCCGCGCGCTCTGCTTACCATCGCAAGCTCGCCACACCCCTG
GACGCCTGCTTCTTGTCTGCTCGGCGCCCCTGCGCTTGCTCGCTTGGATCTCCCTTGCCA
TGGCCGTACGCTGCCGAGCTCCAAGCTCCAACTCGGATCTTTCTCCCTCGTCTTCCTTCA
CACGAGCTCGCACCAGCCTCTGCTTCCTGCTCGCCATGGCGCTTGGCATCCAGCTTTCTG
CGCACCGGCTCCTTGCTCCAGCTCCCACGCGCGTCCGAGCTCGCCCCGGCTCCAGCTTCT
CCCATGGCCGGCGATACTCCAGTCCTCTGCGCAGCGCGCACGCTTAGCTTGCCTCTCTTG
CGCGCAGTCCTCTGTTCCTGCGTGCCACAGTCGCCCAGCTTTGTTGCCGCGCCCAGCCGT
TCTCAGCTGCTCACCGTGGCCGGCTCCTGCTTGGCCACCATCTCCCATGGCGATGGCCGC
CGAGCTCCCTTGTCGTGGCTGTCGCGTCCCTGCGCCCAGCCTTTAGCTCAATCCGTATGC
ACGCGAGCTAACTGGTGTGCTGCTGTTCTAGTTCGGATCTCGCCCATGGTGTCGATCGGC
TATTGGTTTCGCCGGTTGTCGATTTTCCTATTCGCTATGGTCATCATGTCAGCCGTCCCT
ATCCGAACTTGCGAGCTCGCCGACTGACCGTCTTGAAATCCCTCGTCGGTCGACCTCGCG
ACTTAGTTCGTCCGTCGTGCTGGTCGCTGTCCCATACTGTACCTATTAGCTCGGATCCTG
CCCAGCTCGTCGTCGTATCGTTTACCGTCGAGTCGTCGAACCCGTCATCCTCTGCTCAAA
CCCCACCTCACCAGCTCGCTTCAAACACGATCTCGTCGTCAAGCTTTGCCTCAGCCTTAG
CTCGTCGGTCACGCTCGCCAGATGTCCGATCGAAGATTTTATTCGGAGACTGTTGACACT
CTCGCAAGCTTTAAGTCGGAATTAATGGACGGTAAGTGGATTCGTTATTCCAGTAGACTA
AATGTGATATTTATTAGACTACCTGAATCGTTTACGGTGGTTTGATCGATAGTCGTAC
>Z27kG1_02949
GATTTATCCGCTGCAGCCATGAGGTACTCTTTCTCCCATCGCATCCGCTTTGTTGTGCAT
CAGTTCTTTGCGATAGAAATGCCGGTTTCGTGTAGTTGTCTTGTCCACTGCCATGGTAGG
ATTTGGTCCTACAGGGGACCTTTGCAGCTGAATCGTGCCTTAGTAGATCAATGTCTTATG
TATTTGTTTTATTTTTCGTTTGATTATTGTAGGCTATGTTATCGATCTAAGGATGATAAG
AAATCTAGCAGCAGCGGTCTTTCCAGTCTAGGTCTGCTAGGCTTCGGTTAGCTCTCAATT
CATATGGATTGAGTGAGATTGGATGGGTTTAAATCCTAAACAAGTCAAATTTCTTCTTAA
TTTTTTCCAATTCCATCTAATTTTTTCAATCCCATTCAATCCATGGGTAACGGGATTAAC
TGAACAAGTCCTAACGGGGCGGTTGTTGCCTTTTTTTTTGGGGGGAGGGGGTTGGCGGAT
TCTGATTTGTGCTGGGTGTAAATGGGTGGAAACTTGTTTGCTTCGTCATGGATCGGGATG
GGTTGGGTGCATGGGTTTACAAGAAACGGGAGCTGGGACAGGTTGGCGTGTGCAGGGGAA
ATAGGGCGGGGATCGGGCCGCCGCTACGGTGGACGGCGGCGAGGTTGAGCTGTGTGGCGT
TACTGGTGCCAACGACCCCCCCCCCCCCCCGCCCGAAACCCAGAGTGGCAGTGCTCTGCG
TGTGGGTCACCACACTGGACAAGAGGGTTAGTATGAGGAGCGCAGGCTGGCGCCGGAGAG
GATGCACTTGTCACTCGTCTCGTCTACAGGCTGCCGCCAGCCTTGATATGCTGCCGCTGG
CAACTTGCATAGAAGGCGAGGAGCACTGATGTTAAACCCTTATTCTGTGCATTTCCATCA
GTGATTTGTTTAACCTATCTGCTGCAGCTCTGTTTACTTGATCCATTTGTCTGCTGCATC
ACTCTCTGCACTGGTTCTGTTTTTCTGAATCCATGTTGCTGCAGTCTGTTTTGTTCTTTT
TGACTATTTTTCACCGGATTAGTGGTGGATTTGGAAAGCGAGGTGTGACTGTGTTCAATG
GAAGTGATCACATGGTTTCCACCACAGCTCACGAGCTCTTTCCTACAACAAATATATGCA
GGATTTAATGCTGGCTGGCCGATGCTAATGGCCATCGAGTTTGGCTTTTCTGTGACATTT
TCTGTTGTTTTATGAAGAAACATGTTTTTAACAAATGGTGAGAAAGTCAAATTTGTATCC
TACCATCCCCAATTGCTGCTGTGTTACCAGTGGATGGATTTTGGATGCCTCACTCATCAA
TTTCTATTCGTGTTCATCTGGATTACTTTTCTCCATGAGTTAGAACAGCCCGGTGATGGA
CCTTTCAGCGACCTGACAGCATCACTTAGCATGTGCCATGGGTTTAATCCGAGGGTTTGT
GGTAGGTTTGATTTAGCTTTTCGGGTACACTTGGGCTACAACATTTGACTCATTGGCTAT
GGGTTGGGGTGGGTTACACCTTATTAGCAGGCCTATCCAATGTGATTATCTGGGAGTTAG
GGTCCAGCTGTTAGTTTGTTCACATAATGAAAATATTTGTGCGATAGATTCAGGTTGTTG
TCTTGATATA
>Z27kG1_17679
GCTCGCCACTATTATTCTGCACAGCAACGCATCAGCCTTCTGGAACCATCTCGCCGCCGC
CACACCACAATCCACAACCCGTCGAAGCGAAGCAAGCAATGGCCGGAGTCGGATCGAAGG
CCCTCGCCGTTGCCGCCGTTCTGGCGGCCGTCTCCTTCTCGGTGGCCGCCGCGGCCGAGG
CGCCCGCGCCCAGCCCCGTCTCCGCCGCCGTCGCGGCGAAGGGCGACGACGCCGCCGCCT
TCCTCTTCGCCGCCGTCCGCCACTGAGCCGATGGGGCCTCGTGCCTGCAGGCTACCTAGC
AGTACTTCCCCCGCCGCCGCCGCCGCCGCCTAGATCTATTTATTGGAGTGCTATCCAGTA
GTACTAGTAGTAGTGAGATTTGTTCGGTGCTGTCGTGTCGTCGTCGCATTTTGGTCGGAT
CTGGTTTCCTTGGTGCAGGGAGGGTTTCTATACCATGTCGCGGTGTCGGTTGTGTGATCT
CATCCCCCCCTTGTAGATAGTACTCTGCTATCTCGTCGTGATCGTGAGTGGTGATTCTGT
CTGGTTGATATTTGCTACTGATATTGGTCCCATTTGAG
>Z27kG1_22680
CTATTCCGGTACCGCACTGTGGTCGCCGTGCGGGCCCGACCGGGGTCGAAGCCGAAAATC
CTGCGGCTGTAGACGGCGAAGCTACGCAGTCGACGTCGGAGAATGGGGCTCTCCGGCGCA
GCACCAACTGCATCCACTTCCTCACCTCGCCACCGTAGCCACCACAAGCACCTCCATCGG
CTCCTCCTCCTCGATCCGAGGCGGCGACCGGCTGTGGTCGCGTCGCCACTGCGCGCGGTG
TGCGGAGCAGCAAAACCTTCATCGTCGTCGTCGTCGCCTTCCTGACCACACACGCACCAA
GTCCAAGTGAGGTCGGCCAGTGTACGAGTTCAGATAATAAGCGGTAGTGCGAGAATTCCA
GTTTCCTTCACTGAAATGAAAAGGAGAGAAGACCTACAGCTACAGCGCCCCGCCCTGCCT
TCCGTCTTTGCTCCCTGCATGGTTGCACGCCCGGTGTCCTGATCTCTCCTCTGCCGCATT
TCACCAATACGTGTGGGGGTTGTTTATCAAATCAGGCCTGATTGTTTCCTCTCACTCAAT
TCTTTGTAGCAGTTCTTTTTTAAAAGCATACCGGCCACACAGAGATGGACCGGGTTTTCG
GTCTTCTTATAATAACCATTCCTTTATTTCCAAAGGCACACAATATTTATTTAAGTAAAA
TTATGCGGTAACATTTCCGGTGTCTTGAATAATGATGATAGAGAGGCGTGGCATGAGATG
TCTGGCTTCACATGGAAGAGTGATCAGAGGAGTCTTTTCGTTCCCGGCTCACTAGAAGCT
AACCAAATTTTGAGATGTTGGAAGTCTGATACGTTTACAATGGTGTTGGTAATGCAGATT
CTGACCCAGACAAGCTCTGAAAGCAATTCAGAAAAAGGGTGACACCCCAGCAAAGCTTGT
GAAGATACTTCAGTGATGTACTATTGGAGATTAAAAACCTGACAAAGCTGGTGGAGCACA
AGGCCATTGAGTCAAATCGTACAACATATGGGCATCGGATGAGTCAGCCGCTGCGTGTGG
AACGCGACCGAATACACGAAGCCGGGTTCATAGCGAAGCACAGGACCATACTTACACAAG
AATTCGCACAGTTTCGCAATATCGGCGGCCGTTTGGTATCCAGTGGATACGTGGCTGTTT
GTCACAGCATCAGATCTCAAGTTCAAACCGTAGTTAATGCATTCCCTTATCATTTTATTA
TGTCCACACTTATTTCACTTCCATTTTCATGGTACAAAATTTATTGAAATTGGAGACGGA
TACTTTTC
>Z27kG1_17217
GGCACGCACAAGCGCACAGCCACGGTGAGCAGAGAAGAAACGCATCCACAGAAGGGACAA
ACGTCCGGAGCGGATTCCACATTCCAGTCTCGGTCTCGGTCCATGGGCGCGGGAAAGGGA
GGAGACGGCGGCGAGGCGGCGCCCGAGGCCGCGCAGCCCGTCGTGCTGAAGATGAAACTG
CATTGCGCCGGCTGCGCGCACAAGGTCAAGAAGGCCATCAAGCGCGTTCCCGGTGTGGAC
TCCATCGTCACAGACGTCGCGGCGAACACGGTCGTCGTGGTGGGGACGGCCGACGCGGGC
GCGCTCAAGGCGCGGCTCGAGGCCAAGACCAACAAGCCCGTGGAGATCGTCTCCGCCGGC
GGCGCCCCCAAGAAGCCTCCCGCCGCGGAGCCCAAGCAGGACGCCGGCGCCGGCGTCGGT
GAGAAGAAGGGGGTCAAAAGCGCGAGCCCCAACGAGGAGGAGAAAGAGAAGGGGAAGAAG
CAACAGGCGGAGGAGAAAGAGAGAGAGAAAGAGAAGGGGAAGAAGCAGCAGGTGGAGTCG
GTGCTGCTCAAGATCCGCCTGCACTGCGACGGCTGCGCCGACCGCATCAGGCGACGCATC
GGCAAGATCAAAGGCGTCAAGGATGTGGTGCTGGAGGCCAATGCCAAGGACGAGGTGGAG
GTCACGGGCACCATGGACATACCGAACATGGTCTCCTACCTCAAGGAGAAGCTCAACCGC
GACGTGGAGGCCGTGGCGCTGCCCGTAAGGAAAGAGGGCGGCGGCAGCGAGGGCGAGGGT
GAGGGCAAGGACGACAAGAAGCACAGCGGCGGCGGCGGCGGCAAGGACAAGGTCGCCGCC
GGGGCAGCCGGCGACGACAGGATGGACAAGGGCAAAGGGATCGAGGCGTCGGCGGCGGGT
CCGTC
>Z27kG1_08910
GAAGAGGATCGCGCAAGGAGGCGTCAGGCTGGCCGCGATCCTCAACAGGATATTTGGTGG
GAACAGCAGATCAGGCTTCAGAGCAGTTGATTGATCGATCCATACCAGTAGTAGATATCA
AACGATTGGACATGTGGAGGAGTGGGTGGGGAGGGGCAGACATGATCTGCCATCTGAATC
AGAATAATAAGAGGTATCTTGTTGCCGTCTGGCAATATTGTAACTTCAGTCTTCAGTAGC
CACTAGCTCACGAATTTTATTATTTC
>Z27kG1_21559
CTTCTTCATCCCAGCGCTCAGCTGCTCAGCCCTGCTCCTCCCGCACGCGCTCCTTCATCC
TCCCTGCCGCGACAAGCTTCTGCTCCAGCCATGGCCGCGCCCTGGGATTTGCCGGAGCTT
TGTCGCGCCCGGCCTGCTCCTCTGCCCCAGCTCGTGTTGCTCCCTTCCATTGCGGCTGAG
CTCTCTAGCTCGGATTCCGCTCGGCTGACCGCGCAGCTCCTGCGCGTGCTTCCTCTCTGC
TTCTCTCTCCCTCTCGGCGCTCTGCTCCCATGCCGCGCGCCCCTGTCCTATTTCCCTGCG
CGCCGCCGTGCCCTCAGCTCGCCGGCTGCGACCCCTGCTCGGGGTTTCCTGGTGCCGTGC
TACTGCGCGCGCTCGCTCCAGCTCGAATTTCCTCTGCCAAGCCAGATTCCTCTACGCTGA
GGCCCTGCTCGACCGCGCGTCCTTGGGTTCCAGCTCGCCGTCGAAGCTCTCCTGCCGCGC
ACGGCTCCCATGGCGCGCCTTTGCCGAACTCGTGGTCGCGGTCTCGTCTTGCTGCCGCAG
CCGCGCCTACTGCCGCGCATGGCCTGCTCCCTTGTGCGCGCTCTGCTTCCTCGCCGAGCT
CGTCCCTGCGTGCCGAGGTCGCGCGCAGCTTTCCCAGCTCGTCGGTGTTCCCAGCTCGCC
CTGTCTGCGCGCCGCGCTCCCTTGTCGTGGTTTTCTGCTTCCTTGTCGCGCGCGCAGCGT
TTCGTTGTCCCTCGTCGTGCCGAGTTCTCCTCTGCACGCAGTCGCGTCTTGTTTCCTGCT
TGCCAGTGCGCTCTCTCGGCTCGCTCGGCTTTAATTCCCAATCGCGTTGTCAACCTCGTC
GTTCGCCGTCGTTCGTCGTCCTCCAGTCCCGGTTCGACCCATCCGTGCGTTCGCTCCTCA
TCCATCGGGCTTCGTGTGTGCTTGTCGTTTGCCGTTGAGTCGTCGAACCCGTCGTCCCTT
GCTCAACCCCCACCTTGCCAGCTCGCTTTAAACACGATCTCGTCGTCTGCAAGTCACCAA
GAAACTCCATGAATCGGGTGAAGACGAAGCAAGCAGCGTGGTGTTCACCAAGTGCGCGAC
AAAAAGCTCGAACATCCTGCGCGATTCAAGTTTGATTCATCAAAATTATTTAGTCGAGGA
GAAGATCTTCAGCAATTGATTACCGAAGAAAGAAGACCCCTGGATGACGTCAACCGGAAC
TGTAGTCGTGCTTGCGACTATCGCGTCGAATTAGTTAGGGTAAGCAAATTTGTTATTCAT
ATTAGCGGATTGATGGATGGTTTGACTAGGTAAAATATTTATTAGATTGTCTG
>Z27kG1_23519
CTCTCCTGGGCAGCGAGCAGTGGTGGCCGCGGGTTCCCCCGCCTCGTCCTCCCGGATCCG
GCGACGAAGATTAATTGAATAACTTCGATAAGATGGGTCGTGGTATTAGCAGTGGGGGTG
GTCAGAGTTCCTTGGGCTATCTCTTTGGCAGTGACGAAGCTCCAAAATCATTTGAGAAGC
CTGCACCAGTTCAAAAGCCAACTCCTCCATCCTCTGCAGAGAGACTAAAAGATATCGCTG
CTGGTATTCAAAGTAGTAAATCAAACAATTACAAAAGATCTGAAGGCCAGAACTGTGGAA
ATTTCCTTACGGACCGTCCGTCGACCAAGGTGCAAGCAGCTCCAGGTGGCGACTCTTCAC
TCGGTTATCTTTTTAGTGGCAGCAAAGATGGCAAGTGATGTACACCTGCTGTTAGTGTTC
GCCATGATCATGGGAGAAGGTTTCTGCTTAACAAAGGAAAAAGGGAAAAGAATCTTGTAT
TCCCATGAGTAAATATCAAACTGCTCATGGTATCTATGTTGTTGGGATTGCTTGTATGTG
TGTACATGTTCGTGTGTGTCGTGTGTTGATCCACAGCTACTGGTAGCAAGAGCTTCTATC
CCTGCTGATGGAATTGTGCGCAATGCCAATGTTGACATTATCGTGGGTGATGCTATTATG
TTGTGGTGTATTATTGGATATGTTTGCTGTTTAATACACATTGTTGTAGAAAAAAACATC
CACAGTTCTGTTC
>Z27kG1_01418
GGGAGCAGTTGCAGCTGCAACGGTCACTTTGCTGGCTGCTGGGCCGGTCGGTTCCTTTGC
CCACCAGCTCAGCTCACTCAATTCAACACTCTTCGAGCTTGCTTGCCCATCTCCCCAAAC
ATCCGCCGCGCTTCAATACTTACAACGACTCAACGAGATCGCAGCTTCCATGGCCTTCTT
TTCCGAATCCCAGACTCCTTTCACAAAACAGAAACAAAAATAAAATAAATCCCAGACTCC
CAGAGACAGACAGACACAAGAGTTGGTGGCGTGGTTCCTTGTTTCTACCTCCCTGGGCTC
CGTTTCTTTCCCTGCGAAGCTGGCTGGCTCGGCACGGCACTGCACAGAGCATACCGGCGG
TAACTGAGAGGCCCTGCGGCGATGGGGAAGAAGCGAGCGGCGGCCGTGAGTGCTCCGTTC
CCCGCGCCCGCCTCCGAGCCCGAGTCGGACCACTTCAGCGACTACGGCTTCGACCCGCAG
CTCCTCCACTTCCCCTCCCAGCCTGAGGCGAAGCGACCGTGGGGCAGGCGCCAGCGCCAC
CAGCAGCCTGCGCAGTTGAAGCCCCTGGACTCCGCGCGGTTCAAGCTACAGAAGCCCATC
GCCAAGAAGCACCACCGCCAGCAGAAACAGCAGCAGCGCCGCCGGTGGTGGAGCTCCGCC
GCCTCTGCCGCGCTCCATCTCTTCAGGAAGCGCCCCTCATCAACCAGACCCGCCGCAGGA
GCTCCACCTCCCCAGTACGGGTCGCCCGCGTCGCCAACCGTGCCTATGTACCTCACCGAC
TGCGATGCTGGCGGGGACGACGGCGGCGGCGCGTCCGCGTGCACGTGCTGGGCACCGGCC
GTGCGGTCCGGCCGCCTGGCCGCCGCCGAGCTTGGCGCCGCGGCAGTGGCGGTTCCCTAC
GTCAGCCTCAGGTCCACTAGCCTTGGCACTGGAGGCGCTCCGGTGATGCCCATCTACCTC
GTCACCTGAAGCTAGCTACCTCAGGCCGACGCGGGTTTCTTCTTCAGAAGCTTGGACCAC
AAGACGTCAGTAAATTAAACCCTGTCCAAGCGCCTGGACTAGTCGGTCAAATATCAACTG
CTTGCTTCTATAATTGTTCCTGGTTTTCTTCTCCCGTCTGTGGGGTATTTTCCAGATGTA
GTTGCAGCAGCTGCGTTTTTCTTTCAAATTCGTTGCTCCAAGAAGGTTGCCGGCTCCTAT
ATGGAAGTTCTGACTTCTTC
>Z27kG1_11547
GTCCAGCGCACTCTTTCTCCTCACTAGCTACCCACCTCAGCGAGCCAAGGCCGGCGAAGC
GCATCCATCGGTCCATGGAGTTGTACGTGGACGAGAAGTGGAAGTTCTCCAAGAAGAGCC
GGAACAACGGCAGCCGGCGCGTCCCGGGATCCGGCGGCGGGGACTCTCTGCTGAAGAGAT
CGTCGAGCATGAGGGACGTCGCGGCGATCGGCCGGCGCGGTACCGGCGGCGCCGGCGCCG
CGGCGGCGGGCGGGTGCGCGCCGCAGCCGTCGTTCTCGAGCCGGTGCGCGGGCCTGGTGA
AGGAGCAGCGGGCGCGCTTCTACATCATGCGCCGCTGCGTCACCATGCTCGTCTGCTGGA
AGGACTGCTCGTAGCCACGGCTCCAGGGCCGGCCGGCGAAGAGGCTCGACCCCTCGCAGT
TCCCCCCGCCCGTCCGCCCGCCCGCCAGGATCAGAGAGAGAGAGAGAGAGAGAGAGTCAG
CCATGGGGCTGAAGCAAGCAAGCTGCAAGCCGGGGGGACACGGGGAAGAAGGCAGATTAG
GTGATGTGTGTATAGATCAGTCATCAGTCTTGATTAGGAGTCCTCATCTTTCTTCTTCTT
TTTTACCTCCCATTTCTGGGACGTTTTCTCGATTGCCGGTGCTCGATTAGGTAAAGAGTA
GTAACTAGTACAGTACCTAGCGTTGCGAGGTAGATGCGTGTGGTATCGTGGACAGTTTTG
GGAATCCCCTTCTTCAAGGGGAATGGGGATCTGGGTTCTTTACAGCTGCAGTGCTGCGAA
GGAGCACCGCAGGCAGCTGAGATGAAATCTAGTGGATCTCTTCTGTTGTT
>Z27kG1_22063
CTCCGCCTCCGCGGTGGTCAGTAAGCCATGGTTCATTTAAGCTGCTGCTGTACCTGGGTA
TCTGCGTCGTCTGGTGCCCTCTGGTGTACCTCTATATGGATGTCGTCGTCTAATAAACAT
CTGTGGTTTGTGTGTCATGAATCGTGGTTGTGGCTTCGTTGGTTTAATGGACCTGTTGTG
TCCTCTGTGTTGTACCCAAAACTCTTCTGCAGCAGTATGGCTTGAATCCTTATGAAGTTT
GATATTTGAACTT
>Z27kG1_17597
CCGGTCATTCCGCCACCGCCTTGGTTGTTGGATCGACCGAGTTTCTTGCCACCAAATTCT
GTGAAATCCACTGCTCCAGTGAATAACTACCGTGTCGGCTGCCTTCCCCAGTTCCCCTCC
TCTCCATTTCTCCCCTTCTGACCACCCATGGCGCTCGGCACCCAGTGTCTCTGCTCACCC
TTGGCGACCGAACAGGTGAACCACCCACTCCTTTCCGCCGTCCTCTAAGGGCCATCCAGT
TGCACCTACGCGTGAGCTCTCCCTTCAACACTCCAGTGCCCGAGCTCCCTCCCCTGTGGC
CTCCGCTCGGTGCGCCCCTCTCTGCTCCTCTGCCGTGTCCCTGCTAGCGCCTGCCGTCAA
CCACCCGCCGTCCGAGCAGACACCGGGCGCCAGCAAACTACGTGGAGGCTAGCTAGAGGT
GCCGGGGATCCAGCCGCACGCATCGCGTCCCTCGGCTGGCGTGATTCACCACCGGAGGGC
CGGTGATTTCACGACATCGGTGGTCGTCGCCGCGGGTCCGCGCTTCAACGTGAGCCCGTG
CTCTCTCACGGCCATCTGATAAGAACCCGTTGCTGAGGAATCCTGGTGAGCAGCAGGTTG
AAGTAGCTGAGCAGGAGCTCATTGAAGGAGAAGAGCAGGTGGTTCAGGAGGAGCCACAAG
GCGAGGAGTATGATCTGATCTAGGTGGCGTTTCCAGTCGACATTGGCGCCGACGATCCTT
AGTTCGTTTTATGTTTACACTTTTACTTTGTAATAAGTCTTCCGCTATGTAATAAATACT
CTGATGATTTATGACATTTATCTCT
>Z27kG1_00540
CCACAAGAAAGAAGCTAGGGAAACCCGGGGGATCGGAGGACTGAGGAGAGGCAGAAAACA
GAAGGCCCGGCTGCGGCTGCGGCTGCGGCTGCCTTTGGTTTCGTCGTCGTCTCCGCCTGT
TTTCCCCTCTTTCCATGGCAGGCTGATGCTCTTCAACACACACAGTCCACTGTCGCTCCT
CAGTTATAAGTAGCTAGGGCATCTGGCTGCTGGAAAATCAAGCACGCATCCACCACACAC
ACAGCTAGCTAGCAGATCGTTTCGAGTGAAGATCCAAAGAGGTAGAGAGATGGAAAGGAT
GAGTTCGTCGCTGCAGTACTGGGTGGAGGAGCACAAGCTCTCAACCATCGGAGCCGTGTG
GGCGACGGCGGTGGGCGCGTCGGTGGCGTACAGCCGGCGGCGGGCGCCGGCGCGGGCGAC
GGGCATGCGCCTCATCCACGCCAGGATGCACGCGCAGGCGCTCACGCTCGCCGTCCTCGG
GGGAGCCGCGCTCGCGCACCACTACCACGGCAAGAGCACCAACGCCGGGAAGAGGCAGCA
GCAGGAGGACCTGGACTACGGCTTCTACTCGCAGCTGCCGCCGGCCACCGACGCCGACGG
CAACGAGAACGAGCGCTGGAGCTGGTAGAGCATGCTGCATCGGGACAAGAACAAGACAGC
AGCGAGAAGAAAGAAAAAACAATAAATTAGTAGCAATAATTGGTGGGTGGTTTGGCATTT
GGCAATGATGCGTGACGTGGCGCCTGCAGGCTTTCTTGGTCCTAATCCTAATCCTAATCC
TAATCCCAATCCATCCAGCTAAGACGTCCACGCCCGTGGTTTTGTCCTGTTGATTTGCCA
CCGGAGACGACGATGCAGCGCTTGCTCTTTGATTTCCATGGCTTATTATCGATCAGCCTC
CGATTCTTCTCCTGCACTACTACTACTTGTACCATTTCATCTATTGATTGAATGAATGGT
CACGATGATGACGATAATTATGTTTTGTTTGTTTGC
>Z27kG1_17109
CTAGCAAGCACGACGACTACCGCGGCGAGTATCCTCAAGAGGAGGAGGAGCACAAGGAGG
AGTTCCGGCCTCCGTCTCCTGCCCCGTCCTACACGGAGAAGGACGTGCTCTCGTCGATGC
TGAGACGGCTCGGTGAGCTGGAGGGCAGGGTGCAGGTGCTCGAGACGAAGCCGTCCGAGA
TGCCGTTTGAGAAGGAGGAGCTGCTCAACGCAGCCGTCCGCCGCGTGGACGCGCTGGAAG
CCGAGCTGATCTCCACGAAGAAGGCCCTTTACGATGCTCTGATGCGACAGGATGAGCTGC
TCGCGTACATTGACAGGCAGGAGCTGATCAAGTTCCGTAAAAAGAAGTTCTGCTTCTAAG
ATCTGACCATGGAGCAGCTGGTCATGTCCGGAGCCGTTCGTGTATATTGTTGGATCGCGG
CTAGTACGGTGAATGATGTAATGTGTCCATCTGTACAAGTGTGTAACGGAACGGTGTAAG
TATAGTAGGAAAACAATGTGTTAGCTGTGCGGTAGCACTTGTGTGCTAGCCTAAATTGTA
ATCTTGCAAGTCGGTGCATAGCTGATTGCGCACCAATACGTAGTTATGAATGGAATCGCA
CTCGTGTTCGTATAAAATAAAATAAATTAGCAGCGCCAAATGTTT
>Z27kG1_23943
CTTGCGCCTAGCCAAGCTCCGTGCGCGCGCGCCCATCTCCCTCCTCATCTCCCCCGCGCG
CGCCTGGCTAGCCCTAGTGCTCGGCCTCTAGCCCACCCGCGTGCCCGCGTGCTCCTCCCT
GCTGCCGCGTCCATGGCGCCCAGCTCGGATCTCACCCAAGTCGCCACTGTCGCTCCGCTC
GGCGCCTTCCCTGCTCCCCAAGTCTCGTGCCTTGCCGAGCTCGCCCTCCACTCGGCTCAT
GGCGCTCGGCCTCCAGCTCGGCCCTACCCTCTGCTCGGCGCCCGGGCCGCTCCTCTCCCT
TCCCCGCGAGCTCCTCCCTGTTTCCAAGTCGTAGCGCGTCCCTGGCACCAGCTTGGAGCT
CGCCCGGCCGCGTCCTTGACCTTGCTCCCTGTTGCGCTCGCTGGCCGACTGCTCGACCCG
AGCAGCGGCTCGTCCCCGACACCTAGTCTCCGCACCGCGGTTCCCCCAGCTCCAGCTCGG
TTTCGACCAGAGTAGCTGGTTGCCTGGTTTGTGTCGTGTGTGCCTGGGCACTACCCTAGT
TGGTCGCCTCAGTGTGAATTCGTCGTCGCGTCCAGGATTTCGGCATGTCTCCCTGCTCGC
CGTCAGCCCAAGCGCCACATCAGACTTACCCTGTATGATGTTCACCAAGTGCTCGACAAA
AAGCTCGAACGAGTCGTACAGCCATTGTCTTCGTCGAATGGAAATCGTCGCGCTGGCACG
TCGATGTCGTCGATCGCCATCCTCGTCTACGCCAAGTCCCAAGCCGTGAAGACGCTCTTG
TGCTGGCCACGTGTCACCAGCTCGACAAAATGAATCCCATGGGTATCTGGTCAAGAATAG
GAATTGTGTGCATCGCTCGCCAGACGTGTCTGATCAAAGATGTCAACCGGAAACCGTCGT
CATGCTTCCGACTATCGTGTCGGATTAGTCAGGGTACGCTAGCTAATCACGTGATGAGGA
GGACAAGAGCCAAGCTAACCTCAAGATGGTGCAAGGAGTGGTCTTCTCCGTACGACGATG
TCGTCAGTCGGACCAACCTGAAGATGGTTAAATCAAGAAAGTGCTCGGTCGAGGGATAAT
CGTCAAGCAGACATCTTCTAACAAACACTAACCTAGTGTTATTTCAGGTACTAGATTTGT
GCTATTGTGGATGGTGTTAAGCGCCGGTGGGCACGGCCTTCTTATAAGTCTAAGTACTTC
TTCTATACTTCTTATTGAGGATTGTCATTGAGCTAGCATATATATTTCAAACTTATGAAA
ATTATACATCATTCAAAGTGAAATACTTTGGATTTATTTTATAAACACTCCGATCTTGTA
TAATGTAATCAATGTAACTTGTAACCTTTTGTAATAAAGAAATTCCGCTGC
>Z27kG1_19135
CGTCAGGAATGCCCTCCTTCCTCTGAGATCTCGGAGTCGCCCTCCTCTTGCCCAAGCCCA
GACCGATCGAGGACCAGCCCTGCATCCAGATCTATGTTTTTTGTGCCCCTCCACGTGATC
CCTGCTGGCGGAGGTAGCACCGTGTGGGAGAATGACGCCCCCCCACTTCGGCAATATGGT
CGCACGGTCGCACCCGTGGTGGCCTGGCCACATCTACAAAGTCAGGCTCACCGTCTCATC
GATGACGATGAGGTACACCGCGGCTACCGCGACGGGTTCATCCTGGTCGTCTTCTTCGGC
GACAAGAGCACGGGTGGTTCGAGCCCGGCGAGCTCGTCCCCTTCGAGGACCGCTTCACCG
AGAAGGCAGCCCACGCCGAGGCCGTCGACAAGCGACGTCATTTTCTTCCTTGTCAATCTC
CCGGCATTCGACACCAACGTTGACTACCACCGCCACCAGACCCAGGCCGCGCGGCAACGA
TTTGTGCGCAGAAGGAGCTCGACTAAGTGCTTAACGCTGCCATGGCTGATGGCTCAACGG
GACGCGGCGGAAAAGGCTGCACACACCGTGCCAGGGATGGAGATGACCACGTTGTTCTCA
GCGTACCGTCGCGCAGTGTTTTCGCCCATAGACCACCTACGCCCAAGCGTTGGGACTTCG
GGGTGGATCCCGAGCTTCCGCTTGCTACGGACTAGAGAGCCACGGCGGCAGAGCGAGCTC
AACAAGAACCACTTTGGGGCCAACAGTGTCGTAACAAGAGGGCCCCTATCGTGCCCACCT
TTGGGCGTTTCCCGGCGCTCGTGGGCTAACACAAGCGAGCCCCTTCACTCGCTCTCAAAA
CCCGGGCTGTGAGAGGAGGGGAAATCTCACTTATAAGCTCACCACGGCCCCCTCCGGCTA
GCGAGGTGGTACTAAAGCCGGGCGCTAACGGCTAGGCTCCTGACATCCCATCCCCCTTTT
CGGGCGGTATGGCGACTGTCTGCCTCTGATACCAATTGTCAGCGACCTTCCCGGCCTAGC
CCACTCAACGCTACACCTTTGGGCGTTTCCCGGCGCTCGTGGGCTAACACAAGCGAGCCC
CTTCACTCGCTCTCAAAACCCGGGCTGTGAGAGGAGGGAAAATCTCACTTATAAGCTCAC
CACGGCCCCCTCCGGCTAGCGAGGTGGTACTAAAGCCGGGCGCTCCTCCATATTATGCTG
CTAATATAACATCTAGATATTTTTTTACTGTAAGAACCCTCAGTGTAGGCTCCAAGCGGT
AAGCACCACTGCAGTCTGCAGTTAAAATGCGTGTTTCCCTCTACATTGATTATGCATCTA
TTTAAATTTGGCAGTGTTCTGCTCAACAAATCTGCTTAACATATCAGCAACAATACCGTC
TGGAAGACAATTTCTGCTAATGCCAACTTTTTGATCCTCC
>Z27kG1_24312
CGAGGCCTCCTGGGTTCGCGGACTCGTTCACCTCTGCCGACGGAAGATAAAGACATTTAG
CGCTGCTAGTAAGGGTGTGCAAAAACCTTATGTTTCCGTTGAAATGGAAGCTCGGGCGAT
CCTTGTTCATTCTTTTAGTCTCTTCACCCCCGCCACCAATCTTTCCATGTCTCTTTATTC
GTCTCTGTACTGCCGTGTAGCTGCTCTTTGGTCGTGTATGCTGTGATCTTGTCCCGAAAA
TTGCCTGGAAGTTCGAAGACTTTGCTAACTGGTCTATGTCGTTTGCTAAGATTAAAGTAG
AAGAATGCTAGAGCTGTATGGTTGTATCGGGTACTGACAATTTGCAAAGGAAGGTGACCC
TGTGTTCGTCAAAAAGAAGTATGGCCCTGGCCTGAAGCTTTTCCAACGCCTAAGCTATGA
TC
>Z27kG1_20549
CTGCCTGATTTGCTCTGACTTCTACTGTCCACAAAAAAAAAAGTCCTCTAGTGCTGGTCT
TCAGTGCTCGCTAGAGTAGTTTGCATCGGTTGTGTCTCTGGTTGAACAGTTTGCTGACGG
GCACCGGTATTCAGCAGTGCCGGATCGATTTTCCACTCGTGTGGGAATTTGACCTCGTGG
AGACTGTCGGAACGCAGCGACCACGCGAGAGCCGCCTGGGCGCAGCTGGCGAGCGGCTCG
ACGCGGCCGGCGTCGGTGACGAGCGCGAGAGGGCTGGCGGCGCGAGCGTCTGCATCGTCG
ATGGCGCTGAGATCGCGCACCCACA
>Z27kG1_01099
AGCCAGCCCGTCGCCTGCGCGCATCTCTCTACACTTCTACTGCTTCATACTCTCGTAGAG
AGATCCCCGCGGCCCAATAAAAACCCGACTCGCTAGCTGCACTACACACTCGCAGATGGC
CGGCCTCAGGATGAAGTTCGTCGCCGTCGCCGCCATGGCCGCCGCGCTCGTGGCGTCCGC
CGCAGCCGCCGAGGCCCCCGCCCCGGCCCCCGCCTCCGACGCC
>Z27kG1_02700
CAAGCATAGAGACACCAAGCGTCAAACTTGCCAAGCAGCTAGCAACCAACCCAAGAAAGC
TAGACACCATACCCATGGCTCGCGCTAGCGTCGTCTTCGTCATTGCTACTCTCCTCTTCG
TCGCCATGGTTGTGGCACCGATGGCCGAGGCAAAGTCCGCTGATGCCCCCTCCGCCGACG
CCCCCGCCCCCGCTGCTGACGCACCTGCCGATGGACCTAGCGGACCGGCGGGTGCACCTG
GTCCCCAGGGCGTCGAGGGTCTATCGGGCAATGAGGACGACGATGATGACTCCACCAACT
AAGGCCAAGCACGTCGGTCCGGTTGCATTTGGAACAAGACATGGAAGAAAAGTGAGAGCA
ATGTCGTTTAAAACCAAAAGTCCATAATAATGTGTGGTCATCCGTGATATGTTCTTGCTC
TCCCTCTTTTTCTTTCTGTTTGATTTCGATGTGTTATCATGTTCTTAGCCTATAATTGTA
TCAATTCTTGATATCAAGGACTCCAAAATTATCGTTT
>Z27kG1_14309
GGAATGCCCTCCTTCCTCTGAGATCTCGGAGTCGCCCTCCTCTTGCCCAAGCCCAGACCG
ATCGAGGACCAGCCCTGCATCCAGATCTATGTTTTTTGTGCCCCTCCACGTGATCCCTGC
TGGCGGAGGTAGCACCGTGTGGGAGAATGACGCCCCCCCACTTCGGCAATATGGTCGCAC
GGTCGCACCCGTGGTGGCCTGGCCACATCTACAAAGTCAGGCTCACCGTCTCATCGATGA
CGATGAGGTACACCGCGGCTACCGCGACGGGTTCATCCTGGTCGTCTTCTTCGGCGACAA
GAGCACGGGTGGTTCGAGCCCGGCGAGCTCGTCCCCTTCGAGGACCGCTTCACCGAGAAG
GCAGCCCACGCCGAGGCCGTCGACAAGACCCAGGCCGCGCGGCAACGATTTGTGCGCAGA
AGGAGCTCGACTAAGTGCTTAACGCTGCCATGGCTGATGGCTCAACGGGACGCGGCGGAA
AAGGCTGCACACACCGTGCCAGGGATGGAGATGACCACGTTGTTCTCAGCGTACCGTCGC
GCAGTGTTTTCGCCCATAGACCACCTACGCCCAAGCGTTGGGACTTCGGGGTGGATCCCG
AGCTTCCGCTTGCTACGGACTAGAGAGCCACGGCGGCAGAGCGAGCTCAACAAGAACCAC
TTTGGGGCCAACAGTGTCGTAACAAGAGGGCCCCTATCGTGCCCACCTTTGGGCGTTTCC
CGGCGCTCGTGGGCTAACACAAGCGAGCCCCTTCACTCGCTCTCAAAACCCGGGCTGTGA
GAGGAGGGGAAATCTCACTTATAAGCTCACCACGGCCCCCTCCGGCTAGCGAGGTGGTAC
TAAAGCCGGGCGCTAACGGCTAGGCTCCTGACATCCCATCCCCCTTTTCGGGCGGTATGG
CGACTGTCTGCCTCTGATACCAATTGTCAGCGACCTTCCCGGCCTAGCCCACTCAACGCT
ACACCTTTGGGCGTTTCCCGGCGCTCGTGGGCTAACACAAGCGAGCCCCTTCACTCGCTC
TCAAAACCCGGGCTGTGAGAGGAGGGAAAATCTCACTTATAAGCTCACCACGGCCCCCTC
CGGCTAGCGAGGTGGTACTAAAGCCGGGCGCTCCTCCATATTATGCTGCTAATATAACAT
CTAGATATTTTTTTACTGTAAGAACCCTCAGTGTAGGCTCCAAGCGGTAAGCACCACTGC
AGTCTGCAGTTAAAATGCGTGTTTCCCTCTACATTGATTATGCATCTATTTAAATTTGGC
AGTGTTCTGCTCAACAAATCTGCTTAACATATCAGCAACAATACCGTCTGGAAGACAATT
TCTGCTAATGCCAACTTTTTGATCCTCC
>Z27kG1_00860
GAAGTTTTTACTGGAGTAATCTTCACTCTCTTCAGAGATCGAGTTTATAGCCGTGCGTGT
GTGCTCGCTCTCTGTTTTCTGGCCATCGTACTGGAAAACTGGAACCCCTTTCTTTTGGTT
TTCATGTACAGAATGTAAATGATACTGTAAAGTTTCGGTTAACAGATTGATGATGGTCTT
GATTATAGTGCCGCAATGTGTGCTCCAAATAGGTTTGGACATTATTATTATTGGATCCAT
GTCATTATAATTCTCTAAGTTTTGAATGGCGCTATTATAATTCGT
>Z27kG1_22330
CCCCACCATCGACATGAACCTCTTCGTCTTCCTCGCTTGGAAATTGGTCGTCATAGTCGA
TGACAAGATCTTCTGGCTTTCTCTTGGCATTGCGTTCTTTAAGTGTCTCAAAGTTCAAGT
CATCAAGCGGCCAAGCTTCCTCTGGGCGTTTGCCTCTTCTTAAAGCAACATAGCAAAACT
TTTCGTCCTCAAAACCACGTAAAGGCACACCTTTTGACCTCTTGAAGGCACGTTGAGATG
ACGTCCTCTCCAATCTCTGGACAAAGTGGCAGTACTTGTCTGAATTCTCCAAAGGACATC
GACCATCATGAGGACACTGAGATGGAGATTGGAATTATTAAAAACTCAGCCCTGGGAGAA
AGACGACCACAGGTATTGATAACAGAAACTTTCTCGCTGCAGGACCAAGAAAACACCCAA
AATGCCTGCCTACCACAGAGCATCTGTCCAGGAGGTAACTAAGACCCACTTGCAGGCCAC
TTATATCTCTGGAACAGGCGAACAGCAGGGGTGACGGGTGTTTCTCTCAATCTAGCCCCA
GAAATTCGCTCTGGAGTCGAACCCAAGCCACTGGGGTGCCAATAACTACTAAGGCATTAC
AACCACTAGGCTACAAGCCCTTTCGTGAAATTGAAGTTAGTAGTATTGGAGAAATAAATA
CAGTATTTATGATCCCAACTTACAGGGGCAACCACAAAAGACCCATTTTTCAATGAGACT
TTTTGTGCTACGATACTCTTCATGCTACTTGGAGGACGGCTTGAGGATTTTTCAATTTTG
CGACACTTTCTTTTTTCCATCCAAAGAATATAAGAGCGCATTTGACTTATGATCTTTGCT
CCTTGAGGTGTCCCAGGCTCTAACAAAACCAAAACATCACTCGTCAGGTCCCAAAGCTGG
CGCACTATTGTGATTCGGTCACTCAAAGAAGGAATCTCGCCAAGTGCATAAGATGATACT
ACAAGATCATGGCCTCGCTCATGTTTTTCTATTTTGCGGTTCAACTCTTGGATGCTGTCA
TAGCTGTGAATAAGTGGCAACCCCTTCAGATTGTCGAGAAGACTCTGCCCTGCTCTTTGC
ATTTCCTTGGAAGGCTCGACCAGGTTAACCCTCTCTATTGATTTTGGCCACACTGCCCTC
ATTGCCCTGCTTTCTCATAGACATATTAAGCCTGTGTAAAAAAAAACAGCAATAACAGAT
GTAAATCAGGACATCCTTACCAAAGAGCTGAACTTGGCCCGGCGCCAAAATCCAACACCT
TGGCAGGCGCAAACTCTGGCAACCTTCGTCTAACCTGCAAAGCCCATGAAGCGGTCCATG
AACGTGCAACGTTAATAGGGTGTTTTATTTGAAAAATGAGTTGGTTCATCATCTTCTCAC
TCCTCATTTTTTTTGTTTAGTTTGTAGAATTAAATATGTTGATTTATCATCACCTAATTC
CTCATAATTAGTTAGTATTAATATGAGGAATGAGATCATCCTACCAAATTTAAATTTGAG
GAATGAACCTATCATGCACCAACTCATTTGGAATATAGTGATTCCTCAAACCAAACGCCC
TATAAACAAACTCAGCTCGGTAAGGACGGTAGAAGCAGCGAGTTCTGATGGTAGCGACCT
CGCGTAGCACGCGGTGGCACGCGGCGTAGATGGCTGGCATGCGTGACGCGACGTAGGCAA
CTGTCTCGTCCTCGCGGTACCGGAGGCCAATATCGCCGTAGGCCGACCGCACCTTCCAGC
GCGCCGACCGCTGCTCGGCGCCCGACGGCGCGTTGGGGTCGTCGAGGAGCGCGGCGCGAG
T
>Z27kG1_20816
CTTTTTTTTTTTTTTTTTTTTTTTGCATCACGAAGTCCTTCCATTTCTTTCTCAACGAGC
ATACAATCCTGAGATTCACAGCCACGTTCACATCCCATTCAAAAAAACAGATACTAATCT
AATTCTCCTTCCCAGCATACCCGACTCCTCCCCGATCGAAGACAACATCATCCTATTCCT
ACAAAACAAGGCGGTGGTCGGATCATTTCTGCAGGAAGCAGTCTCAGTTGTCGTCGTCGT
CGACACTGGCCTTGGAGGAGGCAGCCTTCTTGGGGAGCAGATGCTGATGGATGTTAGGCA
TAACACCTCCGCTCGCGATGGTGGCACCACCCAACAGTTTGGTCAGCTCCTCGTCGTTGC
GCACAGCAAGCTGGATGTGGCGCGGCACAATGCGGGTCTTCTTGTTGTCCCTCGCGGCGT
TCCCGGCAAGTTCGAGAACCTGTTGTTGCACCGTGGATAAATGAACATAGTCAGAAACTG
TTGTAACCATTGGAACACTGGATATATTGCCATTGAGAAATGACGGGAGAAAATGCTAGA
AATAGTAAGAGTAAGGACGCATTTGGCTCCGATTTTCTACAATGGTTCATGCTTAACATT
ACTACCAACTGCTTAATTGCAGGATTCAGAGATATATTATTCCAGAAAATTGTCCGGTTC
ACCTAGAAATTACAATGCGAATAATTCAGTGCCAAGTCTGTTCAAATTAGTTGGTAAATT
ACAGGATGCATAGATGTGCAATCGAAGCAATTGGAATCGGGAAATGTATTGAGACTTTTT
ATGAAGTACAATGCCGCGACTCATTTCAGATCCAGGAACAATCCTCCACGGCAAAACAAC
CAGATCCGAGACCGCAGCGACGCGGACCCGAAGCGAATCGCAACAAGGAGAGGGGAAAGA
AAACGAAGCGGGGCACAAACCTCAGCCGCGAGGTACTCGAGGACGGCGGCGAGGTACACG
GGGGCGCCGGCGCCGACGCGCTCAGCGTACTTGCCCGCCTTGAGGAACCTAGCAATCCTG
CCGACGGGGAACTGGAGTCCGGCCTTGGAGCTCCTCGACGTTGCCTTCTTCGCGGCGCCA
GCGCCGATAGCCTTGCCACGGCCCGCCATCCCTTCTCACGACCGGACGACGAGGAGGAGG
CAGCTTGCGCTTGAAGGATTG
>Z27kG1_00734
AGTCCAAGCATTCACCGGAGAATCCCAAATCACACTCTCCAGTAACCGCCCGCTTCTCCA
GCCGCATCTCTAGCCGAGTCTATCTCCTCCTCCTCCTCCGCCGCCGCAACTATCCTAATG
GCTCGCTTCGCCGTGGTCGCCGCCATCGTCGCCCTCCTCGCCGTCGTCGCGGCGGCGCAG
GCCCCGGCCGCCACCCCGACCACAGCTCCCAAGGCCGCGCCCAGGATGGCCCCGCTGCCG
CCACCCCCTGTGCGGTCCCCGGCCACCGCCCCGGCGCCGGCCGCCAAGCCGCCGACCGCC
GCGGCGCCGTCCCCGCTGGCCTCTCCTCCGGCCCCGCCCACCGAGGGCCCCGCCGCCTCT
GCGCCGTCCGCGAAGGCCCCGACCTCGTCCGTCTCCACCACCCCGGCCGGCGCCCCCACC
GTCGCGCCTTCCGGCAGCGGCGCCGCCTCGCGCGCCTCCGCCCTCGGCTTCGTCGCCGTC
GCCGGCGCGGTCGCAGCCGCCGTCATGTTCTAGACGCCTCCCCGCGGCGTCGGGCGGTGC
TGTTTATACTATCGTGTTTTACTTTTGTGCGTGTGTGTGTGGGTGGGTCGTGGGTGATTC
TTTCTTAGATACTGAGAGAGCAGAGGTTATGTGAGAGATTCTAGTGGGGGTAGCGATGGG
CTGTTACATATGAATATCATGATTCATGATCCAGAGGATTATTAATGGAATTCTTTCATT
TGTTTCTAGTACGTCACGTTGTCCCTTGTCATATTACTAGTATACTACACACGATTGCAC
G
>Z27kG1_17393
CACAGATATAGATTCAGTGGTACGTTGATGGAGGATCACCAGCAGAAGTTTCTGCGATCT
TAGAGTTGACCCAGAAAAACCTGAACTCGGCGGTGCAGTCATATAGTGAATAGCCTCGCC
AACAGATCATATCAATGATATAGTATGTTTCATCAGGCTCGTGAAAAATGCAATCGAGGA
TGGAGTACGAGCTTGCTGGTCCAGAAATGTCTCTCTTTGAACCATTGGGCAGAGCGGAAG
GGAAGCGATGAAGGATGGATCCATTACGAACCCTGCTGATCGTCATGCCATTGGATGACA
CAACCAAACATCGTTTGCCAGAAGGTCGGGCAAACACATGCCAGTCGGTGGCGAGGTGGG
GTGGGGCATCGACCATCCACTCGGGGAGCATAACCTGGCGCGCGAACCACCGGCGCGCTT
CGGAGCCGCGGAGCCTGGAGG
>Z27kG1_13621
CAACCTTCAAGCATCGCCATGGCTGCGTCGACAAGTGCAGGCCTTGGGCTGTTCGATGCT
CCGCCAAGGACAGTGTAGCCTTCCTCTTGTCCTCAGCATCAGCATCAGCACCATGTCTAA
TCAACAGAAGAGCAACCTGGAACACAATTGTAGGAGCAAAACTAGTAATAATCTCTATCG
GTCCGCATTTGGAATCCGTCCGTATTGTGGAGTTGTCCCGGTGTACGAGCTTCGCCGCTG
ATGGCGCTCGCGCGTCTCGCTCACGCTTTGGTTTAGGGTTATTACGATTTACGAGCGCGT
TTATCGATTCTAATCGTTTTGGAGAGGACGAACAGACGGTTTCTGAATCTGGTGGTGGAG
AACCTGAACGCCGACTTGTGTTCTCTGCTCCGCCTGAATCTGGCCTGCGGTCCTGCCATC
TCTTCTGTTCATCAGCAGCTGCAGCCTGCAGCTGAGGCCGCAATGGCGCGGTCAGAAGCA
GCAATATCCTGACGAACGCGGAGAGACAGGCCAACAGAAGTATTTCAGAGTTCGGATTCT
TGTGGGGGAAAAGGCAATTGACAATTCACTAATTCACTTACGCAAAAGATGGCAGCAATA
TACTATTACAGTGCACACTGTACAGTCACCATGACGCGGCCGGCACAGCTAGGAGCCTAG
GATGGTCCCTCCCTCCTGCTCATCAGTGCTCACTCTAGGTGGTCATGCGGCCGTAGCGAC
ATGAACATGGCCGCGTAGTGTCTGAGCCGCCGGTCCCCGTCGTCGGGCCCGCCCACCAAC
GGCGGCGCCGCCAGGTCCGCCGACGTCCGGGCCCTGTACCTGCGCCACGCGAGCTGGATG
TTGACGGCGGCCCACGTCCGCCAGTTGGACGAGTAGTACCGCGCCGTGCGCTTGAGCTTC
TCGTTGGCGAAGTTGTACCGGAAGTGCTCGGTGATGAACCGCAGGTCCGGCGCGCCGAGG
CAGAACGCCTGCGCCGCTTCCACGCACTCGAACGTGGCCGACGACGCGGGGAGCCGGTCC
ACGAAGGGGCGGCGCAGGCACCACGACAGCAGCTCGTCGCCCAGGAAGCTGCCCGCGCCC
AGCATGCACGTCGCCACCACTCCTTTGGTCAGCGGCTGCGTGCTCCGGAGCTTGCCCTGC
AGGATGAACACCATGCGCTGCACGGGGTCGCCCTCCCGGATCACCTTCTCCCCGCTGGAC
AACACCAGAGGCCGCAGCCGGTCGCAGATGTTGTCCAGGATCAGATCGTCCATGCCATGG
AACAGTGGAACCTGGCAAGTTAATTTTTTTTTAGCAATCTCATGGCTCATTCATCATGTA
AAAAAACATTGAACATT
>Z27kG1_19718
CCATGGACGAGCTGATGGTGGTCTCCCAGTAGACCGCGTCCCCTCCCGCGGCCGACTGAA
TTCGGGTCAGATGTGAATCCTCAATGTGGACAAGAAGACCAGTCCTCTGGCTGAAGTACC
CGAACGTGACGTGCCTGATAATCTCTGCATGGCCCTCGCTGCGTGCCTTGAGGATCTCAG
GATCCGTGCTCAGCTTCAGGATGAAGCAATCCTCCCCGTTCACCTTCCTCTCGCCGATGC
ACCGCGCACGAGCAAACATGCTTGCCGCCGTCAGCGGATCCAGGCCCTGAAGGGCACGGC
GAAGCGGACGAACAGGGCCCTTGGCAGAATGGGCACCGAGCCATGGTGTGTGCCGCCACA
CGAGCTTGCCGTTGCATCCCGCGTGCACCTTGCTCCCGCGGACAGCCAGCTCGATGTACC
ACATCTCAGGGGCCATCTGCCACAGCACGAAGCGGCCAGGCTCGCCGCCGCGTCCAGCGC
TGCGGTTCTTAGTGAGACGGCCGGCGGTCTCGAACTCGGTGGCCACCATGCGTACCTTGC
CCATGGCGTAGGTGCTGCGCAGGGAGGCCAGGAGCTTGTGCCCTCCGGAAGCCGCGAGGT
ACTGCTGCAGGATGTACTGCGCGGACGAGGTTTCCTGTGGACAAGCACATCACACCCAAA
AAAAAAATCATAAATTTATTAAAAATCTGGCATATAACAGCAAACAGTGAATTAACACAT
ACTACCAGGCAACAGCGGTGAAAAAAACAATCAGTCATATATACCAGTCCTAAAGAGCAG
TCAAAGATCCTGGTGACCAGACATGCAGACATTGTAGTCACTAGTAACGAACTCTTTTAC
CGCACTGTAACACTAGTAACGAACTTTTTACAGTCTACAGGGCCCACGAATTCAAGGAAA
CTCGGATACATACACCCATGAAAACCTTGGCACCGGCATTTCGTCGAACAGTTGATTGCA
AAGGAACGTGGAGCAAACAAGTGGGCAGGGGGGGAAAGGAAGAAAAACACAGCAGCAGCA
GCGTGACGAGACGAGAGAAGCGCTTACGATGGGAGTGTCCTTGACGCTGAGGTGCGGGAG
TGGCTCGGCGGCGCAGACGCGGACCGGCGCGAGCGGCGCAGCCATAACGCCGAGGAGCAT
CCTGATGTCGCTGCGCAGCGCGACCGCCGAGGACGGGGCCCGCGCGAACTGCACGCGCAC
CCAGTGGCCCCAGCCTTCCTTCCTCCCGCGCGCGGCACC
>Z27kG1_04453
CACCATCGCTCGCTTCTCTTCGGCTTCCTTGTGTATCATTGCAACCTTGTTCTTCATCTT
CTCTGCATATTCAGCCTTCTTCTTTTCCAGTTGTTCCTGAACATGAATAAACCATATAAG
CTGTAGCTAAGAGGATATCACCTTTTAGGGGGGGAGGGGGGGTGGCATATTAGTTCCACT
GGATCTATTCTTTTCCAAATTCCTCTATAATTGATTAATTGTTATCGGTGGCTCAAGTCT
CTATTAAAATATGGGACAGACTTAAACTAGTAAGTGCACAGACGATAAAAAAGAGTATTC
CTTCAATGACATACCTCAATCTTCTTCAGTTCAGCTTCTATGTTTGCTTTCTTTGTGTTT
TCCCATGAAAGAATAGCGGATACTTTCTTAGCAGCCCTGTCACAGTTATGCGTATTAATT
CAAGTTAGGAATTTCCACATCTCCTGCCTATGGTTTATATCAACTTCTATTGGATATTGA
GAATCTAAATATGATATCTTCCAATTGACATACTATGTTATCCTGTTTGCCCTTATGGCT
TTTTCTTGTTTTAGTTTGAACTGAGCAGAATTTTATATCCACACTGCCCTGGCTGTACAG
AAACCAGTATTAAACTTCCAATTTGCTTTGATGAAAGAATTATAGATGACTGAAGAAAGC
ATTGCAAAAATTGCATCTACTGCAACAGACAAATAATGGTTCCACTGAAGACGATTTCAG
GGGAATGGATAAGGTGAGAAACATACTTGTTCTCAGCTTTTGTCTTCTCATTCTCTTCCC
AAGCTTTGATCAAAGAGTTCCTCTTCTCTGTTTCCACCCTTGCAAGAGCGAGATCTGCAG
ACCATGTTTCAGGTTTTAATTGGCAACTTGTACTCAATCTCGATGACACAACAATTATTC
AATAATTACCCCTGTCATTGGAGCCCCCTTGCTTCGCAGGGGCAGGCTTCTCGGGAGCAG
GTTCATCTGCAACTTCTGGAAAGACAGAAAAAAAATAGAGAATTTATGCCTGCTTTGGCG
CAAAAACTAAATTCAGATTCATAAACAGTTTTTGCTGAACAATTTTATATGGAAGAAAGA
AGCTAGCAAGTGGTTGTATGCTGATCAATGATCCAATCCAACCCATTAGCATCACAGAGC
AAAATGTAATTTATGTCGCTATACTATTATCTTTGCAGGAGCATGCACTTGAGTTTGCAA
TGCTCAACTTATTTGTGTCC
>Z27kG1_07115
CAACGACAGAACCAATCGTTAGGTACTTTCGCAAGACACTGAAAGAGGGGAACATTCCGA
CAGTGAACATCCAAAGGGTCTTCTCAAATCTAGTAAATCCTCTTCAATCCAGCTTCACCA
TATCATCCCTCAGATTGGAACTTGCCTTCTCTACCGACGTTTGCTTATTCTCTTGCTTGG
TGCAAGTATTCCACGTTTCTCAATGCTCTTGTAGCGATCCCTTGCAAGATTACAACACCC
CTTTAGCTTTCTAAGTGAGCCACTAATCTCTTCTGTCAATAGAACTTGAACAGGAGCTGG
CTCAAATTTGTGTCTGCCCAGACGAGGTGGGCCTGATTTACGTCTCTCCTCTTTAACCAC
AGTTCGACGTTTGTGCCTCTTCTCCTTTTCCTTGTCCTCTTTAGCTATCTCATCCATTAT
ATTTGGCAAGCTGTCAATTTCTTTCAAAATATTTTCCATTTTCTTTGCTTTCGCTTCTGC
TCTTAACCTCTCCTTCCGGCGAGCTCTTCTGTTCATTTCTACTCTTGTAACTCTTTTTGT
TGTGTTCTTCCTTTGTCCAATGGAAGTATCAGCATCCTGATCTCCATTTTCTGCAGCATC
TTCATCTTCATCTCCTTCACCAGCATCAAGAAAAAATTTATCTTCTTCGGCTATAGCTTC
ACCAGGAACTATGAGTGGTACAGGTGTTGGCCCCAGCTCTTTCATGTACTCTTTGCGTTT
TTCATCTGCTACAGCTTGAGCAAGAGAATCTTGATGCGCTTCGAATGGGGGATTAAATGA
ACATCCTGCAGGCTCAACTTCAACAGCAGGAATAACTGATATAGTAGATCTCTTTTTGGC
CTTGGAATCACCTTTACCATCCACAGCCCAGATGTCAAAGTTCTTAACTACAGAATCATT
TTCCATAGGAACACTTTTCTCTCCCTGTGTCTCCTGCAATTTCTTCTTCTTTATCTTCTT
ATCCTTCTTGCCCGGCACAGAAGATGGGATTGGCTGCACAAACGGATTCCGCTTCAGTAC
ACTCTCATGATAAAGAACCTTCTCCCTCTTCTTCTCGATCTTCCTTTTGACAGGAATATC
TTTGGTGGTTGTGTCCGAGGCGCCGGCGGCGGAAGTAGATGCGGAGGTGGCGGGCTTGTC
GACAAAGAAGAGCGAGTCCGAAGGAAGAGAAGGGATGGCGGCGGTGCCCGCGTGGGCATC
GCGCGTCTGCTTCTCGAAAAAATCGTCAATGTCGTCGGTGCCGATGTTGGCGCGCCACGC
CTTCTTCCCCTTCCGTGAGCCCTTGGACGCCTTCCCCATCGCC
>Z27kG1_15352
TCGAATTGTTAGTTTATTAGAGTGAAGTTGTCGGGGGAGGGAGGCTAGGCGTTAGGTGGG
CGCCTGCGTGCTACGCCTCGGGAGAAGGTCAAAAGAAACCGCCCCACCACCAACCCAGGC
GACTCCCCCTCAACCCAACCCAACCCAACCTGCCATTGCTCTTCTTTCCCTCCCCGTCGC
CAGCTGGCCAGAGCCGCCCCGCCCGGAGCCCAAAGGCGCCGCCTTTCCTGAACCCCGTCC
GCGGCAGATTGATCGATTGGTTGTTCGGTTCCTTGGTCGGGAATCAGAGGAGGCAGCAAG
AGAAGAGATGTGCCCGCTGCGGGTGATCCTCATCTTCCTCTCCGCCACCGTTGCCGGCTT
CTTCCTCATCAGGGGCCTCAACGCTGAGCCCGACCAGTTCGACGCCGACGCCGACGACTC
GGGATCCCCCAGGGCACCCCTGCCCCTTCATTCCAAGGTTGGATCGGCCGTGAAAGCAGG
GTTCTGGACGATGGTGGACATGGCGAGCGGGCGGTACCTCTGGCGCACCCTCGCTGCCCA
AGCCCAGCCTTCCAAGTCGGCGCGGTGAAAGTGAAAGTGAAACCATCTCGTCCTGCCGAT
GCAGTGGAGACTGGTACAGTCAGTCATGTTGTTGTAATGCTGTTACGTATTGGTATATAT
TCAAGTAAATTTGCAAAAACAAAAACTATTCTTGTGCTGAGCTGAGCCTTGTGTTGTGTG
TAAAGCTGGAAGTGGTTGCTGTCCTGCAAGTGTATACTTTGGCCATGAGATTTGGGTCCA
AGTCTCGTCGGTAACGAACATTGTTTGCATTGCAAG
>Z27kG1_00592
CGTGGAGGCCGCCCCACACGGACAGCTTCTCCGCCATGTCCTTGTCGTCCCGCGTCACGA
ACGTCACCGACCGCTTGAACTGCGGCTGCAGCTCAAAAGTGACCTGAGATATGACGCCGA
GGACGCCGAGCGAGACCTTGGCGGCGTCCAGGTCGGGGTCGCCGGCCACGAGCTCCCTGA
CGACGGCGAAGCCCTGGGAGGCCGGCGCGGGCGTGACGATCCTGAGCGCGACCACGTACT
CGTGCACGGCGCTGCCCTTGCCCCACAGCGAGCTCCCGTGGGCGCCCGTGGCCAGCAAGC
CGCCGACGGTGAGACCGTACCAGTAGGGCGAGTGCGGCAGCGCCAGCCCGGCGTCGGCGG
CGGCCCTGACGAGGTCCCGCAGCAGCATGCCGCTCTCCACCGTCAGCAGCCGGCGCGCCG
CGTCCACGCGCACCGTCCGGTTCAGCCGCTCCGTGCTGATGATGGTGCCGTC
>Z27kG1_18514
CACTGATGTGCAGCAACCAGTCAAGGAAGCTCCTGATGAGGACGTTAATGCAAAGAAAAC
TGATGTAGCCAAAGCAAGCGAGTGAATTAGCAACATGTTGGACTGAGCTGATCAGAGCAA
TTACTTGCGAACTGAAAACACTGGAGTGTAGCCTGTGCTCAGCTGCCACAAGATAGCCTG
AAGCAAACTGCTGTACAATAAGCAAGTGATTGTTCTGCCATCAACGGTGGCATATCACTG
TACAAATGAGCACCATTGACTAACGCACATAAGTCGCCTTGTCTGAAACTGGTCATTTTC
TTTGAAATTCACCCTCCAGTTCATGTGCTTTGGTGGCAGACGTCGTGGCATGGTATATGG
TACCTGAGAACATTCTTTGGGTGGCAACTGGTTTTGGCTACTTAGTCTTCTGTTGCCTGT
AATATGAGATGTGATGTTATTTCTAGTCTAGCTATTGTTGTAATTTTTTTGGACTCTACA
TGTGTCAGTTCGACTTCGAACAATTTTTTTATAAAGATTCGTCACTGCATTAGAGG
>Z27kG1_23662
CGTCGTCGTCGTCGTCGTCGACACACTCAATTCCTTCCAACTCCCTCATCCCACCAGGCC
ACCACGCACCTAGCTACTCAGTACCTCCTCCTGACTTCACTACCCTCCCACTCCCAACCT
CCGCCCTCCACACCCACCAACGATCGACCCACCTCGCGATCTCCGCCCCCCGCCTCCTCC
GCCCCGACGATGATGCGGGGCGATGACGAGTACCGGTACCAGCAGCAGCACGGCCCCGGC
GGCGGCGCGCCGCACGGCCTGATCATGGCGGTGGTGGTGGGGCTGGTGGTGGCGGGCCCG
CTGTTCCTGGGCGACGGCGGCGAGGCGGTCACGTCCGCCGTGGCGGACCTGCTCGGCCCC
ACGGGCCTGCTCCTGCTCCCCGTCGGCCTCGTCCTCGTCATCCGCGTCCTCTCCTCCGAC
CGCGGCGCCGCCGCGCTCGCCGGCGCCCTCTCCCTCGGCGGCTCCCCGGACTCCGTGCAC
CGCGTCGGCGGCTCGCCCGTCGGGGTCGCGCTCGCGCTCGCGCTCATCGCCGCCCTCCTC
TACTACAGGTCGGCGCTATTCGGCGGCGGCGGCGGCGACGACGAGTAGACAGCGGCTGCC
TGGCTTGGCTTCTGTGCTGTGCTGTGCTACCTCCTGCGCTACCTACCTACCTTCCTTGCT
GGAATGTTTCAGTAGTTTAGGCAAGATTTTCTATTTAATTTTGTTAATTAATGCCAACAC
CGCTGAACAAGACACTCGCATGTTTGTG
>Z27kG1_16550
GGTGGAAGGAGCCCCGCACCCGGCGGTCGTCGGCCGTGGCGGTGTCGCGGAAGCCGATCC
CGCTGGAACAGCGCGTCCGGGAGAAGTCTCTGAAGCGCGCGTACCAGGCCCGCAAGGCGG
AGCTCAAGGAGGAGATCCGGCAGAACAAGGTTGCGAAGCGGAAGGCCCGCGAGGAGCGGG
AGAAGCGGAAGCAGGAGAACGTGCTCCGCACGGGCACCAAGCTGCAGCGGGTCACCAACC
CGAAGACGATCCAGAAGATCGCCAAGTCCAAGAAGCGCAAGCAGCTCAAGGTCGTCCCCG
ACGAGTTCTTCGGCGGCAAGAAGTCGGAGGCCAGCCGGCGCATGCAGGTGCCTGGACTTG
AGAATTGAATCTCAATTCTCAATCTCTGTTTCTGGGGTCGCGTTGAGTTCATAGTGGTTA
ATTCGACGACGATTTTCTACTTGCTTATGGTAGTTTGAAGTATGATCAGATTAAGTGATT
ACAATGGTACGCAAGTTATCAAGTTCTGATATGAGATTTTTACTGCC
>Z27kG1_16907
GAGGAAGCCCGTCGTTCTGGAAGTTTCCACGCTCCGCGCCTCCGCCCCCTGGTCTCCGCT
CCAATGGCGCCCTCACTCCTCGCCGCCATGTCCACCTCGCCCTTCCTAGCCAGCAGCGGC
AGCAGCCGCAGGCCGCTAGGCGCTGCCCACACCCGACGGGCTGGACTGCGCGTGGCCGCG
CTTAAGTACGACCCTGCCAAGGTGGGTGGGTTCGCTGCTGTGTGAATCCATGCGCTCTGG
TTTCGAGTCTTCAAGGTTTGCTGGGTGGAATTTATGATCTAAGTCTAACGGTGTGGTTCT
TGGTTTTTTTTTGGGGGGGGCAGGTGGCGCCGCAGAACGACCGGGTTCTCGTCCGTCTTG
AGCAGATCCCTGAGGTCTCTCCGCTATCAATCGTGTCTCCACTCCAATACGCATGGATTG
AGACGGATACGAGTGTAGCCGTATAAAGCCTAAGTGCTGTAGTTACTCTGACTTTGAGAG
CAACTACGACCACTTGGGTTTTGAAATGTCTTATGGAATCTGAGTTTATTTATATAGCAG
TATAATTGATTCACTCAAGCTAACACTCCCCCAACTATAATTACAGTATTCTGTTTACTG
CACCGATTAGAGATATTGCAGTACTATCAATAAGTGTGGTTAGTTTGACATGTTAGCAGG
GCTCTGTAATTTTAAAATTTTAGAATCAACTGTTGCACCCGTCCTTTTCTATACCTGAAT
TACTGTACAATCCTGTTTCCTGTGAAACTGTATTACAGGAATGCACATGTGTCTGCTGAA
GTTTTTAGAAGTTGATAGTTTGATATAATTGATTGTTCTGAGTTCTGAGTTTCTGACAAA
ACTGTTTTATTCATGCAGAAATCTGCTGGCGGTGTATTGCTACCAAAATCTGCTGTTAAG
TTTGAGAGATATCTGATGGGTGAGATTCTATCGATCGGTGCTGAAGTCAGTGAAGTTGAG
GCTGGGAAGAAGGTAAGGAACATTTTATGACTTAACTCTTATTGATGCATGCTCAAATGC
TCACTTGTGCAAACAAGTAGCATTTTTGTGCTTTGCGTGTGAAGTTTGTTTATACTTTAG
AGAACAATCTATCATATATTTCACACTTTTGTTTATACTTTGGAGAACAATCTATCATAT
TATGTCACACTTTGCTTTGTGGTTTGTCTTCTAATCTTACTATTCAAATTTATTGTTTAT
CTTGGACAAAGGAACTAAGTGAATGGACTATGTTTACTTGAGTAGATTGAAGAGTGGTTA
TGTTTCTAAAACAAATATAGTGTGCTAATTTGCAAGATGCTACCATTATGACATTGTCTG
CTACTGAAATCTGCTTGTCACGCCAGAAATAGACATGCTTTATTTTTGTTTTCTATCCTT
GTCAATTTTTCCGGCAATTGAAATTGTTACTGTGTCAATTCTTACAGTTTGCATAGTTTG
TTGAATGTACTTTTACTTTTACCGTAGTACAATGCTCATAATGTAGAATACTGTAACCAG
TTTGCACTTGCAGGTTCTCTTCTCAGACATCAATGCTTATGAGGTAACTGGCTTATTTTC
TCTTAACAATTTTTTTTGGCCTTGCCGTGAGCCCTACATTTTCCGATTCAATCAACCTAG
CTGACTTAGCTCATTGTGTTGTAGGTGGAGCTTGGTACTGATGAAGAGAAGCACTGCTTC
TGCCGTGAGTCAGACTTGTTAGCTGTAGTTGAATGAATTTTACCATGAAAATTTCGGACT
TACCTGGGAATGCTCCAACGGCATGAACTTATCTTGCCCCCACTTTGTTGTATGCCATTT
GAACGTTCGTTAATTCAGCTTCTAGATGATTGTTAGTTACCGTTGATTTTTGGTCGCCAT
AAACTGGAATTATGTTAATGCCCATTTTCTTTAC
>Z27kG1_04269
CTGCTGAACCACGGCCTCCATGGTCGGCCGCTGACCTGGCGTCTCGCTCGTGCAATACGC
AGCAACAGCCGCCAGCCTCGCCGCCTCCGTTCTCGAGAACGCGCCGTCGAGGTTCGCGTC
GACCAGGCCGCCGAGGTCGCTGACAGCGGCGGCGCCGACCTTCAGCTGGGAGACGTCCCT
CCTTCCCGTGAGGACCTGGAGGACCACGACCCCGAACGCGAAGACGTCGCTCTTGTCCGT
GAACCGGCCCGTGGCGGCGTACTCGGGCGCGAGGTAGCCCATGGCGGCGCTCGCTTTCAG
GGCCGAGAAGACGACGTCGTCTGCGAGGAGCTTGTGCAGCCCCGGCACCGAGAGCCTCGG
CGCCAGGTGGTGGTCAAGGAGGATCTTGTCGGCCGATATGTTCTGGTGCACCACCGGTGG
CTTGCTGCCCTTCTTGCTGTGGAGGCCAATCAAGAACGGTAGCACCGGAAGAACCATCCT
TGACGTCCAGATACCGCGACAGGCAGCCATTAACCATGAAGTCATACACGAGGAAGCATT
CCCCTCTCCCCCTGGAGCAGCAGAATCCCCTCAGGCTGACAAGATTGTCGTGCTGTAGGA
GGGTGAGCATCTTCAGACCACGCAGGAAATCCGACTCCTCTTGCTTGCAGCTCGTCTTGC
TGAGGCTTTTGACAGCGACTACCGATCCATCCCGAAGGATCCCTTTGTACGTCGCGGCGG
CGAAGCCACTCTTCCCGAGCAAGTTCACGTCGGAGAAGTACTGCGTCGCGCACTCTACCT
CCTCTAGGTTGAATCTGAAGCTATCACCAACTACTTGACCGGGTGATCCAACACCAGCCC
CACCTGCAGACAACGGGTCCCAGCTGTTCGAGTACTCGACGCTGATCAAAGGAGAGGCGC
TCCTTCTGCAGGCTTCCTTCTGCTGGAAATGGTCGGTGCTGAGCCTGCTATCAGAAACCT
CCAGCGAGCTTCCGATCTTCTGTTTCTGCCGGCGGTACCAGGAGAACGCAAATAAACCGC
AAAATGCAGCACCGATCACCGCCGCGACAACAGCGACGATAAGAACTCCTTGGGACGCGT
TTGCGGACTTTGAGCAGCTAGCGCCTGAGCAGCCGTCTGGATTTGCTGATTGAGGCACCT
GCCTTGTCTTGACAGTACCGTCTGGTCCAAAAGGCTCGGGCTTGCTGGGCTTCAGGCCAT
CCTCTGAAGAAAGGCAAAGCTCTAGCAAACTGAAGCCAGCGCCACAAAGCCCTTTGTTAT
TCATATACTGGAAGCCACCATTCAGTCTCCTCAATCCTAGCATCCAACACAGAATTGTAG
TGGTTAAAATACCATGAAGACTAACAAAAAAAAGTACAAGTTTCAGAAAGGCTATGAGAT
TATTACCAACAGGGACACTCCCAGAAAGGGTGTTGTTGCGAACATCAAAGACCTCAAGCA
ATGGAACCTCAGCAATCTTGGATGGGATTGAACCAAACAGGCTGTTGAAGCTCAAATCAA
GCCGTCTCAGCTGTGTTAGCTCACCAAGGGTTGCCGGAATGGCTCCATCAAGCTGATTAG
ACTGCATCGCGAGCACGGTTAGCTTATTCAGGTTGCCCAGCTGGGGAGGTATGCTGCCTG
TCAACTGATTGTAACCAAGCTGCAACACTGCAAAAGGGTAGTGAGAGAACTATGTAAATT
AATTTATGGCATTGCAAATCAGCACTTTTGATGTTAAAAGACCAAACTCATCAGCTCTTT
TCTGAACTTTCATGAT
>Z27kG1_17563
CTTCATTCGTTCCCGGCCTCACCCCGAGCCAGTCGTCTCGCTAGGGTTTCGCCGCCGCCG
CCGCCATGCCTCGCCGCAGCTCAGGCGGTTCAGACAGGGGCATAAAGAAAATCTGGATCC
CGACGGGGATCGTATTCCTGACTGGGAAGGGTTATTTCCATTGACCCTTTCTCGTTCGGA
TTCTGAATCCCCTCGAGGGAAGGGTTATTTCCTTTGATCCTTCCTCGTTCGGATTCACAT
AGATTTATACTACTGTGTTTTCTTATGAGGCGTATATTCTTGAAAGTTATTCACCTGCGT
AGTGGATTGAATCTTCTGATGTTGCATTTATGTAGCTGTATTGTCAGTTGATCAGTGCCT
CTTTGAGTAACCATTACAGTCCCTGGGTACTGTCTTGGTTTAGTTAGGGGGCGCATAGCA
ATGGCCATCTGATAACCACTCAGGCCTTTTGAGGGGGCGCCTCTGTCATACCAAGAATTG
CCCCCAAGCAGCCCTAGACATGTATCTACATTATCACAATGCAATGCTTTTTTTCAGTTG
TTTTTTTTGACTTACTACCATATGCCTTTTGAGTAGCCATTATAGTTGTATATACTATCT
TGGTTTAGTTAGGAGGCACATAGAGATACGTGACAAAGTCACCTTGGCTGATCAGAGCGG
CACATCAAGCATTTGTTGGATGTGTTTTTTTTTTTTGAAAAACCTTACATTGTAGTGTCA
TCATCTTTATTTTTGCTTCTCTGCTTATGAGGTTTATTGAATGGTATACATGTTATGCAA
AACATTCGTAAGACTGCTTCTGTACTTGATTAAAATCAAGGTTTCAGGGAGCAAAGGAAT
TTCTGAATATATTTGTTATAGGACTATGATTTTAGTTACTAACAGTATTACTTAGTCGCA
AAGAATGTGCCTCTTGAATAACCAGTTGCTTTGATTACTATGCTTGCATTTGGTTCAGAC
AGGGGCACATAATAAATGGGATCATTTGAGGAAGGATTCTTGTCTTTTTTTGTCCCTTCT
TAGATTGATTCCTATAGTTAATTGCTATTCTCGTCATCATAATTTTGCTGGTGGAGGATG
TGGCTGTTCCAGGTTTATAGTATCATGGTTTGTTATCTTGTTGCATCTATCTCTCTACCA
TTGTTGTGTGCTGATCTTTGTCTTAAACTGTGTTTACAATAAACCAAGCCACTTTGTTTG
TGTAATTCTTTTTTTGCTTATTTTTTGCCATTATATTGTCAGGAAGGTCTGCCCCACGCC
CAGCTCCCCGTGCTGCTTCACTGAGGAACCCGCCACAGCCAGCACGCCAGGCTCCTCCTC
CAGCTCCTGTTCGAGATGGTGGTGGCTCCATGTTTGGAGGAATTGGGTCCACCATTGCTC
AAGGTATGGCGTTTGGCACGGGTAGTGCCATGGCACACAGGGCTGTTGACTCTGTATTAG
GTCCCCGGACCATCCAGCATGAGACTCTTGCCACAGAAGCTCCTGCTGCTGCCCCTGCTG
CTCCAGCGATGAATGCTGATGCTTGCAGCTTCCATTCTAAGGCTTTCCAAGATTGTCTGA
ACAACTATGGCAGCGAGATCAGCAAGTGCCAGTTCTACCTAGACATGCTGAACGAGTGCC
GCCGTGGTGGTGTGTCTGTCTAAGCTGCCTCTGGGATTATTCATGGATTTTCTTTTCGGA
TGAGGGTATCTCATTAATAAGACACCGTGAAACTTCGACCATCTCCACAGCTTGAAACCA
TACTTCCTGGGATTAATTTATTTTGTTATCCTATGGTGTTGGAACAGACTTTTGTCTCTT
GATCATAAATATTTAAACG
>Z27kG1_07928
GGCAAGAGGGCTTGAATTTACATGGGAGTACATATTTCAAGGACTTGAAGCGAATGCTAA
TCTTGTATGCACTCAATACTATGCGAAAATATAATGCCAGATTCGTTCATTTGATGAAAT
CAACTTCTACTGCTGCAACTCATGATGTTTATTTAACATATTTGTCAACAAGAAGAATGC
TGATTTATGATTTCTCTACAGGTGATGACCCTCTCCCTTGCTGCATTGGGGTCCTTGATG
TGGCTTAGGAAGAACAAGCCTAGGACTTTGGTTCCAATAATTTATGCATGTGCTCTGCTC
TTGGCAACAATGCCATCTATCACCAGCTACTTGAGGAGGTCATTGGAGTGGCAGACACCA
AAGGTGGTTGGCTTCGAGCTCTTCTCCTCCCTTGTTATGGCTTTCATCAGCTGGCAGCTG
TTCTCGGCTTGTCAGAGACCGATGTAACAAGACATCCATACCACTGCCAATTTTACGTGC
AATTTGAAGCTCCTGAGTACGTCAGAAGAATTAGGAAGATCCTTTGAACTTTGAGCTACA
ACTCTTCTTCTTGGCGTTCGGTTACAGAACATTTTACTTAGAACATCTGTTGTAACTTGT
GAGCTGTAGAGCAGAAACACATGCCTGAAATGAGTTATTCTATAACAGATGCTCATGTAG
GCGTTTGATCTGAAACATTTGTTTATT
>Z27kG1_15414
CTCGCCGGTTGCCACCGCTCAGCTTCAGAAATATCCCGCCGTCGTTCGGTGGTATTTATC
TCCCCAGCTCGCTCGCTCCTGGCCTTCCCCTGCCGGCGCGCCTATTCCCTGGCCGAAGCC
ACCTAGTCTCAGGTCCGGTCAGCCGGCTCAGTTTTTTTTTTCCAGTACCGCGCGTCGTGC
TTCCCCTTCCAGCCGACCGAAGCTCCCAGCTCCAGTCATGGCGCGTCCGGTTCCCTCTCC
CATGGCTCCCTGTCCGACCGGCCGAGATCCCTCCATGGCCGCGAGCTCAGCCCCTGCTCT
GCTCTCGCTGCCGAGTTCCTCTGCGCGTCTTCTCTCCCTGCTGGCGCACTCAAATTCCTG
TGCTCGCCGGAGCTCTCCCTGCCGTGCGGCTACAGCTCCTGCGCCCGGCCAAGTTTCCCT
GCGCGCCGCAGTTCGCCCAGCCCCTCTGCTCGCCGAGCTCTATCCGCTCCCCATGGCTGA
GCTTCCTGCGCGTGCTGCCATATCCCTGCACCAGCGCCGTAGCTCCCTCTGTCCAGCAGC
TTCTCTCTCCTGGAGTTTCTTTGTGTTCTGCTCAGACCTTGCTCCATTCCCTCGCCGGCC
GGTCGCGCGCCCTGGTCGGATTCCCTGCGCGCCGCGTGAGCTCGCCGGCGTGCTCCCCAT
CCGGCCATGGTGCCCTGCGCCGGTCGAGTTTCTCTCTGCCGCGCGCAGCTCGCCCAATCC
TCTCTGCTCGTTCCGTCGTCGAAGCTTTTGGATGCGCGCGCCCAGCTGACCTTCCTGTGT
CGCGCGCGCGAATTTTTATCGCTTGGTCTTAATTCCCGTCGCGTCGTCGACCTCGCCAAA
TGCTTTCGTCGTTTGGCCCTGTGTCGTTAGGCTCGTTGACCGTGTTCGCTACCGCGTGCA
CTTATTCCTAATGCGCATCGCACAGTAGTTGGGTCTCATGCTCGTGTGGTTTTGTCGATA
TTCTCTACCGGCAGACCTCGTCATCGACCATGCTCAAGTAATTGTTTGGCTCCTCGTATC
CCGCTTATTCGATAAAACACTCAAATCTCTAGACTGTCAACGTACTGCTGCCATACGCGG
CTGTCTCTGTCACTTGCGTCAGCTCGCCAAACCTACAGCTTTATATATGTTACTCTCTCG
TATCGTCGTCGAGCTTGCCGAACCTCGTTCTTCCCTGCTCGATCTCGTCGAACCCCAAAT
CCCGGACGTTAGGCAAAAATAAGCGAGGTCCCTGTGCATCGCTTATCAAGTGCTCGATCG
GAGACTTCAATCGAAGGTTGTCGTTGATCCATGCGTCATCAAGAATCCCAAGAGTCGGGT
GAAGACGGAGTCCAATATCGTGATATTCTCCAAGTGCTCGACACCAGAGCTGAATCAGAA
TCCTTGCCGTGTTCGCGGATAGCGCGTCAGATTTAGAATGGTAAGCCGATTCAAAATTTC
CGTTAGCTTGATTATTAAAGTAGTTCGATG
>Z27kG1_07126
GATCATCTTTAACCTCTGCCGTTGAGCTCTCGTGGCCATCGATCTCTTTCCCCTGCGCGC
GAAGCTCAATCCCTTCCTCCGCGCCGCCCCTGCGTACTCGTCTCTGGCGCTGTTCAGCTC
AAAAAAATCTCTCAGCCGCTCATCCCTATCTGTTCAGCCAGCACAAGATTTTCCTGTGTC
AGTCGTTCTCATCCTCTCCGCAGCCACTGTACCTGACTGCGTGATATTTTTGCCGCCGCC
CTGTTCATTTTATATGCGTGCAGCTCGCCGGCCGTACGCTCGCCGGAGCCCTTCCCCTGC
TCGGCCTCTGAGGTTTCCCAGTAGCGGCTCCTAGCATCTTCTCCGCGCGCAGCTTGCTTC
CTCCCTCTGCCGCTCGTCTCCATCTCTCCATCTCCCAGCAGACCGCGCCCAGCTCCAGCC
ATGAGCGCCGACGTCCTCTCTCTGTGCTTGATCTCCCAGTCCTCCGCTCCCTGAAACCTT
CACCCACATGTTTGTGAAGGTCCGGTAGTGGAGATCTTGCGAGGTCCACTGCTCTGCGCT
CCTATTCCACCTGTCTCATCCCCTCATCATGCTCGACACTTGCTCCCTGGCAGCATGCCG
TAGCAGCATCTGTGCTTGGTCCATGCTCCACTGTGCCGTGCTGTTTCTCTGCACGCGTCA
AGCTCACGCGCTGAATCCAGCCCCATGTTGACGCGTTCATGTTCCAACTTGTCGTGCCGC
GTCGTCATCACTTTCTGTCACGAGCTCGATTCCCGTTGTCATCGGGCTTTGTGCGTGCTC
GCGTTTGCCGTCGAGTCGTTGAACCCGTCATCCCCTGCTCAACCCTACCCCGCCAGCTCG
CTCCAGATACAATCTCGTTATCGTCCCGCGCGTCATCAAGAATCCCAAGAATCGGGTGAA
GACGAAGCTAGCAGCGCGATATTCCCCAAGCGCTCGACAATTGCCTGGATCGGAAAATCA
CTACCGATCTCGAGGATTCGAGTCGGCTATTGAAACGGTACGTTAATTAATCGCGTGATG
CGGAAGACGAGCCAAGTCGACCCCAAGCGTGGGCTTCTTCGCAAGGCGATGCTGATGGAC
AAACCTGAAGATGGTCGTCAAGTGCTCATCGACTAACAACACTAACCTAGTGTTACTCAG
GTTCTAACTTTGTGCTGTTGTTGATGGTGTTAAGTGCCGGTGGGCTCGGCCTTCTTATAA
GTCTAAGTAACCCTTCTATACTTCTTATTGAGGATGATCCCTTGAGCTAGCATATATATT
TCAAACTTATACTTTTGTAATCACTCCGATAAACTAATGTAAAATTTTTGTAACCTGTAA
AATTTGGTAGTAAGATTTCCGCTGCAACAAT
>Z27kG1_02330
GTTCAATTCAATCCAATCCAATCCAATCCCACCCCGCCCCTTCCAAGAACTCTAGTATCA
ACCAACCGTCCAACAAAAGCAGGAGTCGCATCCGACCCCCCGCATCAGAGACAGGCAGGG
AGGGAACCGAGATCCGTCCGTCCGTGTCGATGGAGTCAACGGTGGAGCGGATAAGCTCGT
CGGTGCAGTCCTGGGTGAAGGACCACGAGCTCGCAGCCATCGGAGGCGTGTGGGCTGCGG
CGGTGGGCACTTCGGTGGCGTACAGCCGGAGGAAGGCGCCGCAGCGGGGCACGGGCCTGC
GCCTCATCCACGCCAGGATGCACGCGCAGGCGCTCACGCTCGCCGTCCTCGGCGGCGCCG
CCCTCTTCCACTACTACGGCGACGGCGGGCGCAGGAAGAGGGCCGACGACATCGACCTCG
ACTTCTACTCGCAGCTGCCGCCGGCCACCGACGCCGACGGCAACGAGAACCAGCGGTGGA
GCTGGTAGGAGGAGAAGGAAGAACTGTAGCAGACTAGCAGTGGGTGCTTGCAGCAATAAT
AATTGAGGTGGGGCCCTATGACGTGGCGGGCGGGAGGGATTAGTCTGTGCTAATCCTAAT
CCATCCAGCTCAGACAAGACGACGGGCGGCCCGTTTACTTAACATTATCGGTCCATGCTG
TCATGGCCGGCACCACATCCACATCTACTAGTCATCTAGGAGCAGCCGCCCATAGCTGCT
GCTGCTGCTGCTTCTCTCCTGTGTCACAGTACTACTACCACCACCATTTGTTTATCTGAT
GAATGAACGGTGACGATGATGACGATATTGTTT
>Z27kG1_17162
CTCCCCGAACTATGAGACAACCGAACTATGAACGCGTTTGGCCGGAGAGAAAACAACCCA
AGTGAGACAAGCAAGCTACGAAAAACGGCCGGTGGTTCCGTTTGGTGGCCGGTCTGGCAC
GAACGTACCTGTCCGAGCACGGCGCCGGGGAGCTTGGCCACGAACGCGTCCTCGATGTCC
TTCCCCATGGGCGCGGCGCCGGAGAGCACCATCCGGACGGACGACAGGTCGTGCGCCGCC
GCCTCGTCGCTCTTGGCCACGGCGACCACGATGGGCGGCACCAGCGGGGCGACGGTGATC
CGGTGGCGCTCCACCAGCTCCATCATCCTGCGCAGGTCGAAGCGGCGCACCACCACGATG
GCGGCGCCCACGCGCAGCCCGCACATCAGGATGGTGTTGAGCGAGTAGATGTGGAACATG
GGGAGCGAGCACAGGACCACGTCGGCGGCGGTCAGGCCGATGTTGGGGTTGTCGCCGTCC
ACCTGCTGCGCCACGCTCGTGCTCAGACTGCGGTGCGTCAGCATCACGCCCTTGGGCAGC
CCCGTCGTGCCGGACGAGTAGGGCAGCGCCACCACGTCGTCGGGGTCGAAGTCCAAGTCT
TGCTCGCCGCCGCCGGCCTCCTCGTCGGGGACGCTGGCCATGACGTCATCCCAGAAGTGG
AGGCACCCGTCGCGGCGCGCGTCGATGAGGACGACCGTGAGCTTGTCGCCCATGGCGGGG
AGCTTGTCCGCGGCCATGGACTCGGTGAACACAACGGTGGCGCCGGAGGCCGCGATCTGC
CCGGCGATCTCGTGCGGCGTCGACATCGGGTTGGCGGTGGTGACCGCGGCGCCCACGCGC
GACGCGGCGAAGAAGGAGAGCACGAACTCCGCCGAGTTCAGCATGAGGTTCATGGCCACC
GAGCCGCGCCCGAGCCCCAGCGGCGCGCGCCGGAGCGCCGCGGCCAGGCGCCGGGTCAGG
CGGTCCACCTCGGCGTACGTGAGCACGGCGCCCGTGCCGCCGTCGATGAGGCAGGGCCTC
TCGCCCACCTCGGGGAGCCGCTCGAAGCAGTAGCGGTGCAGCGGGAGGGTGTTGGTGATG
GCGATGTCCGGGAGCTTCGACCGGAAGATGATCTCCGGCGACGCCTCCGGCTCCTGCTTC
TCGGTGGACCCCATCGCGATCACAGGGAGGGGAACGCTTGCTTGGCTGCGGTTTGCGTGT
GCAAGATTTTTGCAGTGTCCGGTGCTTACAGCTTACTATACTTGTCGTCTTCGCAACAAA
GGTGATGATGCAGCATTTTGGTGGGAAATTGCAAATTAGTTGCTTAAATGTGCCAAATTT
GACGGAGGAGAGGACTGGGCTTGTAAGGGAGTGGTTTGTAAAATGTATATTCGTCGAGGG
TTGCTGCTTGAATTGTTGGGTTGTT
>Z27kG1_13499
AGGCGCCGCTCTTTCAGCCTGCATAGCATTCATGACCATCACGGGTACCTCGCATCCTCC
AGCTGCGAGCTTGCCCCTCTTGTTTATCGATGGCCCCAAGTTTCACAGTTTGCAGCTTTG
GTACGCGCTTTTCCCTGGAGCTGCAGGCTGCATCGTCCTTTGCTTGATTCAAGAGGTGGT
GGTTTACCTGAAGAAGAACTTCAAGTTTTGACTCAAGCAGCTTGACGCTATGGATTTTTG
TGGAAGTGGTCCGATTAATTATTCAATCATGTAACATAAATTACATTGCCTGCATTTGCG
ATAAAGTTGTGAAAATGAAGGTTTACTGTCTCCTGTCTTGGTTAAAGAAGAAAGAAGACT
TTCCTTGATACCTTGTGCTCATCAAAATGCAGTTGATACAAATGTGTACATACCATTCTC
CCATCGAATAAAGTCTGACAATTTATTC
>Z27kG1_00796
CGAAGGAAGGAAGGAGGAGATGGGTGGCGGCATGGAGGTGCACAAAAACCGGTGGATCGA
AGAGTGGAACGCCGGCCGCGAGAACCTCGAGTTCAATTTCCGCTGGACCCGCCGCAGCCT
CGCCGTCGTCGGCCTCTTCGGCCTCGCTGTCCCCATCCTCGTCTACAAGGGCATCGTCCG
CGAATTCCATATGCAGGACGAGGATGCAGGCCGGCCATACAGGAAGTTCCTGTAAGCGGC
GTCCAGGGCTGCAGGAGACGTCGATCCCTCGACCGGGGCTGCGAGGAGGGGAGTTTCCAT
TCAGTTTGTGTCGGTATTGTTTTAGTCTGAATCTGATGGAGCAGTTTGGAATGCTGAACT
ATTGTGCCTGATCCAAATGAATAAGGTGTAATGACTCGTCTTTTCAATTACTGAAACTGA
ACATGTTTGAATTT
>Z27kG1_13082
CAAACCATTGTTGGACGCGTTCCCCTCCTGCACGCAACCTCATCTCGTCCTCCAGATCCT
GGATGGCCGTCCTCCTTGATACCTTGCCTCGCGAGTGCTCTCGGTGAGCTACTTTGTTTT
GATTTATCAGGAAATCCGTTTGCTTCATGTTATGCAGGCTCAGATCTGATTGCTGGATTC
GGCATCTTACGGGCTTGAATAGAGCTAGGACTGGGAGAAAACAACAAACCCGCGTTGGAT
CCTGTATCGGTTAGTCCTTGCCTTCAAGGTTCATGTTGTTTTGTTTTGGTGGTCGAGCAT
CGCATGTTCTGCTTCTGGTTCCAGATCTGGAGAAATTTCTAAGTCGTCGTCGTCGTCGTC
GTTCGGTTCGGAGCGGATCTGAGGCGACGATGGCTGGAGGCGGCGGGATCTCTTGGTCTG
CAGTCCTGCTTCACCTCGATGGATGATGTCTCTGCGCTGATAATTATTGGATCAATTTCG
ATAATTATTAGTAGATCTATGAGATATGCCGCCTGGAAGAGGCGAGGTAAGCTGCAGCAT
GTAAAAGTCTGCGTGCGTCGACAGCAAAAAAGAGAAAAAAAGATGTGACATCCTAGAGGA
GGCCTTTGCCATGATGGGTGCGCTCGCATGGCAGGCCAGGTATTAATAAAAAGATGATTA
TTGTGTGCCGGGGGAGGAGATCGCACGGGGGTTGATGTTTTTGGCCCCGGGGTCTCCTCC
CTCATCTTGTTCCGTGTTCCTGTATCCGTTGTTTCCGCGCCTGTTGGTCCGCTGCGCACG
CCGGATTTTTGCATCGAGCACGGAGATCTACAACAAAAACATGGAGCTACGACGCGACTC
CCAAGAGAAGATTGCAAAACTGCAGTATGATGGATTCCACTATTCATCAACCGAGATCAT
GGCGCGCTTCAATCGTGGCTACGCTGATGGGGAATTGATCCGTTATGGCTCGTGGCTGTG
GAGATGTGGAACTCATTGGTTATAGTGTGCTTCAATCATGGGTCATGGCGATGCTGATGG
AACTGATTTGTTACCAAGGTTTAAGTTTTCGCTACCGTTGGACGGCCTGACTGGTACTTT
GCCCTGTTGACTGTTTGAGAACGTACTGCCCAGGTTTACTTAATACTTGCTGCTTTTTGA
CGGTACTGTACATATTGTTCGACAATTTATTTCTTGGCAGTTCAATTCGTCCATTTAGAA
TTTCTAGGGGCACGAGAGCATGTGTTACCCTGGAGATCAATTTCATGCTGCTTTTTGTAA
TTGATCATGCTGCTTTTTGTTACAAAGTTCCCTATTCTATTTTCAATTTGATTGAGGGTT
GC
>Z27kG1_02196
ACTTCACCTCCGATCCCGCCACCACTACCCACCCTTTCCTTTGACGTCCCGATGGCACCT
GTAGATCTAACCCCCAAGCAGCCCAGGAAGGCCTACGGCGGCGACGGCGGCGCCTACTAC
GAGTGGAGCCCCGCCGACCTGCCCATGCTCGGCGTCGCCTCCATCGGCGCAGCCAAGCTC
TCGCTCGCCGCCGGCGGGCTCGCGCTCCCCAGCTACTCCGACTCAGCCAAGGTCGCCTAC
GTCCTCCAAGGCACGGGCACCTGCGGCATCGTCCTCCCAGAGGCGACGAAGGAGAAGGTG
GTGGCCGTGAAGGAGGGCGACGCGCTGGCGCTGCCCTTCGGCGTGGTGACGTGGTGGCAC
AACGGCCCCGCCGCGCCGACCCCGCTCACGGTGCTCTTCCTCGGCGACACCTCCAAGGGC
CACAGGCCGGGGCAATTCACCAACTTCCAGCTGACGGGCGCGACCGGCATCTTCACGGGC
TTCTCCACCGAGTTCGTGTCGCGCGCGTGGGACCTTCCGGAGGCGGACGCGGCGGCGCTG
GTGTCGAGCCAGCCGGCCTCGGGCATCGTCCGGGCGTCCTCGTCCCCGCTGCCGGCGCCG
TCGCCGCGGGACCGCGAGGGGGTGGCGCTCAACTGCCTGGAGGCGCCGCTGGACGTGGAC
ATCCCGGGCGGGGGCCGCGTCGTGGTGCTCAACACGGCCAACCTGCCGCTGGTCAAGGAG
GTCGGGCTGGGCGCCGACCTGGTCCGCATCGACGCCCACTCCATGTGCTCCCCGGGCTTC
TCGTGCGACTCGGCGTACCAGGTCACCTACATCGTCCGCGGC
>Z27kG1_10048
CCGCCAAGTTCCCTGCCCGCTCCTCCTTCAGCTCCCAGCCGTCGAAGCTCTCTGCGCGCA
GGGGCTTCCCAGCCATGGCAGCGCCCGCCTCCCTGCTCCCAACGTCGTGCCCAGCTGCCT
CTCTCTCTCCCTCAGCGCGCCTCCCCTGCATCGCGCGCTCCCTGCTCCAAGCTTGCCGTC
AAAGCTCCCCTGTCGCGCCCTTGGCTCGGCTCTGCGCGCCGCGCGCTGCTTTCCGAGCTC
GCCCAAATCAGACAGTGCCTTCTCTGCTCCTCCCCGTCTCCTTCCTCTACCTCCAGCTGC
TTTCCCATGGCCGGCGTATGGCTTCGCGGTCGCCCAATCTCCCTACTCGGTTCCTGCCGG
TGCTCAGCTCCTGTTTGACCCGCTGCGCGGTTCTTCCCCACGACATCGTTTTCCCTGCGT
TCGCTCGGCCCTGAAGTTCCCTGGCGCTCGCCCAGCTCAGATTTCGTTGCGCACTCCTTA
GTTCGACACCTGATGCTTCTCCATGGATGGCCGATGCTGCTCCATCGGTTCGCGCTCGTC
GCGCACATGGCCGGAGCTCTTCCCTGCGTCGTGTGCGTTCCGTCATCCTTGCTGTGACTT
CGCGTCGTGAAGTTTCCCTGCACGCGTCGAGCTCCCGCGCCGAATCCAGCCCCATGTTGA
TGCGTCTCTATTCCAACTTGTCAGCCACGGCCTCGCCTTGGTCTATGCTGCAGCCCACCG
TCAAAATCGTCGGAGTCGCTCAACTCGCCAATCGCATCTTGGCCGGTCGTCGATTTCTTT
TTCGCCATAGTACAACACCGTTGTTGTTAGATCCGGTCTCCAACCCGCCATGGCGCTTGC
CGGACTTTGCCGGTGAAGTTTGTCGTCGTCCTCTGGTCCCAGCCCGACCCATCCGTGCAC
TCGCTCCTCATCCATCGAGCTTCGCGCGTGCTCTTGTTTGTGGTCGAGCTGCTGAACTCG
TCCTTCCTTGTTCCTGACTTCATCGTCGCCAGAGTCCTCACTGGATTTGTGTCCTCGTCA
GCTAGCTCCAAGCCCGATCTCGTCGTCGTTCTGTACGTCATCAAGAAATCCCAAGAATCA
GGTGAAGACGAAGCTAGCCGGGTGATATTCACCAAGTGCTCGACAAAAGCTCGAACAAGT
CGTCGATCACCATCCTCATCTACGTCAAGCCCCAAGCCGTGAAGACACTCTTATGCTGGC
CACGCGTCACCAGCTCGATAAAAAGGAATCCCATGGGTATCTGGTCAAGAATAGAAACTG
TGTGCCTCGCTCATCAGACGTGTGTGATCAATGACGTCAACCGGAAACCGTCATCGTGCT
TCCGACTATCGCGTCGAATTAGTCAGGGTAAGCAAATTTGTTATTCGTGCTAGTGGATTG
ATGAATGGTTTGACTAGGTATAATATTTATTAGATTGTCTGAGTCGCTTTGGTAATTTGA
TCGATGTCGTAGGATGAAAGAGGTCGCAATAGGTCCTAGTGCTTGCGGGATTGCAGGTGT
TAAAAATGTGATGTTTTATTAATATATATGTGATACACAGGTT
>Z27kG1_16561
GCCGGGTGCTTAGGGTAATGCATAATCCGTATGACGAGCAGCCGGGAATGGAGAAATATG
CACGGTTGCCACCAGCTTGGGCATACAGACCTGGAGTGTGCATGCTGTCCTGCTCCTCGT
GAACCCCATGATGCAAGACGTGGAGTCGTCGTGGACATTACAAAAATGCTTGGGTGCTTA
TAGTCTTCCTCCTGTATAGGGGTCCATCTTTGTGCTGTAATGTGTCAAGCATCGCATGCT
ATTTTTTTTCCGGTGATGCAAGTGTGTAAGAACCATGTCGTTGCAGGAATAGTGAAGCAG
TGGGACCTGTTATTGTGACT
>Z27kG1_15283
GGCCTGACTTGTGGATTTGACGATATACCAGGAAGCCCTTGTGTCCCTCTTACGACAGGA
GTCTGCTGAACAGGACCTGGTGCTTGAGTGGCATTCGGGAGGTTAGCTACGCTACTTGCC
TGAGGAGCAGCTGTAGAAACATTTATCCGAGGAGCAGGGATTTTCGCAGCAGCTGGGCCG
AATAATGCTGATCTAACAATATCAGGTGTCAATTCTCGGCCGCTCTGAGCTACTGTGACA
AGTTTGAGTGCATTGAAGAAGTCTTCACGCCCAAGAAAACCAGACCGGTTTTTATCAGCA
TACGTCCAAATCTGCGCGAGGACGGGCTGGGGCAGGCCGGAGCCCTTGAAGAAGGCGACG
GCCTCCTGGCCGCTGATCCGGCCGTCGCGGTCCAGATCTGCGGCGCGGAAGTAGGCGTCG
AAGGCCGCCTCCATCGCCCCCCGGGCGTGGGCGATTGGGCGGTGGGTGTCGCCGGCGGCG
AGGGCCACCGGCCCGGCGAGATCGGGGGC
>Z27kG1_20582
TGCAGTTTTCAAGAGCTCAAGTCCTTCCTTGTTCTCCTGGATGTTCGGAGCAAAACCACC
TTCGTCACCAACATTCGTGGCATCTTGCCCATACTTCTTTTTGATAACGGACTTCAGGTG
GTGATAAACTTCAACACCCATCTTCATAGCCTCCTTAAATGAGGCAGCTCCAGTAGGAAG
GATCATAAACTCCTGCATAGCAAGCTTGTTTCCAGCATGGGAACCACCGTTGATGACATT
GAATGCAGGGACAGGCAACACTAACTGCTTGTTCCCAGCTAGGTTGGCAATGTGCTGGTA
TAAAGGAATCCTCTTGATGCTA
>Z27kG1_23954
GTGACTCCATGGCCTGTGCTGGGGCACCTGTGAGATGTGTGATCAGTGACGTGATAGAGC
TAATAATACAGCTGCCCCAAGCCCTGCAGAGACGCTCACACTTGCTACAGGCCGGCATAT
TATGCAATGCCCAGCAGCAGATGTACTGGCTGCTTGTAATTCGAAACCACGCACTTGTGG
AAGACCTTGCAAGCTTCCGTTCATGCAGAATGATATTTAGGCCTGATCTAGCTTATGCTT
CTTTTGTGTATAGCCACCCATGTTTATATTTCTATTTTCTGAATCCTTGTATCATCGACT
TATGTGCTGGAGATGTAAACGATTGAGTACTGAGTACCCAACTATCTATATGTAGTGTGA
TGTATCATGTATATGACGATTACCCTTAGGCCCTGTTCGGTTGTTCCGGATTGGAGCCCC
GGATTAATTCTTAGCCGGATTACTTCTCTAATTTATATAGATTTTGATGAGCTGAAATAA
ATCCTGGCTCATTCCGGTACAACCGAACGGGCCCTTACCCATAAATCAATACACGTGGAA
GTTAGATT
>Z27kG1_12541
GAAGGTCGACTGCTAGGTATACATTGTCAGTATGAAATGGCTATCGTCTTCAGCTTTCTT
TCCTGGTCAGTGGACAGTGAAATATTTATACGATGTGTTAATGTGGACTGCTCTGTATAA
ATCGTTGGTACAAAATGGCTATGGTCTTCAGCTTCATTTCCTGGTCACTGGACAGTGAAC
TGCTCAAGCACACTTAGTAGATACTAGGCACAATCAGAGCTTATCGAACTTGTGCGATAT
AGTTCGTTTCAGTACTCCATGGTTATGATGTTATTGATCACTATTGAGCTGAAGCACTAC
AATCTGTGACAAAAAAATTTGATACAGCAGCAACCACCGCTGAAGCTTGGCAGAAGGGAT
GAAATTAGGAATACGAAACCCATTAGGCCTGTTTGGTTGTTCGGTCGATTATGTGTTTAT
GTTGATTTTGAATGGATTTTACCAGGTCAATTCTTATAGAAGCAAGCTCAGAAGCTGAAA
AAAGCTGAGGCCCAATATGCCATAGATGGGAGATCTGTTTTCTTTTTGTTCCCGGGCAAA
TATGCTTTGCTCTAGGTTCAGCTTCTTGTCTTCTATATTCCAAATTTTTTTGTATAATAA
TTCTCTTTGGGTTTAACCATTTT
>Z27kG1_17513
TAGAGAGTACAATATACATGAAGAGTTGAAGACAGACTGATTGACTAGAAAACATCCACA
GAGTTCCTCCATTGACCAGCAAACCACTACAGAGTTTCATCATGAAAGCGCCAATACGAC
CGCAAACAGACCAAACACGATAATTACAACAGATATGATATTTTTATGTTTAAGTGATCC
GACGCAGACTGTACGATTGCTTAACCAGTAACGGAAATTACCCATCGCTGCTCCTCCATC
ATGCTAGGTACAAAAAAAAGCTAAATCCACAGCGACAAGCAATAATTTCAATATACGTAC
CACCATAACAACCTGTCTAGAAACCAATGCTTAACAATAACACGTGCCACTTGGCGAATT
CAACAGCGCATAAGACAATCATGGTTAACTGAACAACGAATTCAACAACGCGAGAGATGG
GGTTGGGCGGAGCAAATAAATGACAAAAAATACCCTGGAGGCAGTCGCAGTTCTCTGCCT
CCTTGCGGACGACGTCGAGGACGGAGTCGATGAGCTCGGCGCCCTCGGTGTAGTGCCCCT
TGGCCCAGTTGTTTCCGGCGCCGGACTGGCCGAAGACGAAGTTGTCGGGGCGGAAGATCT
GGCCGAAGGGTCCGGAGCGCAGGGAGTCCATGGTCCCGGGCTCGAGGTCCATGAGGACGG
CGCGCGGGACG
>Z27kG1_23626
CGGCTCTCTCTCCTGCTCCCTCCCATGGCCGGCGCTTGGCCCCCAGCTCGCCACGCCCTG
GACTCCCTGGCCACCGCGCCTTTGCTCCTCCCTGCTCGGCCTCCAACGGCGGCCTCCCTG
CCGACGCGCCCCCGACGCCGCGCTGAGCTCTCTGCGCCACGGTTCTCCCTCAACACGCCC
CAACCGAGCTCGCCGGCTTCTCCTCCGCGCGCCTTGCTCGCCCTATGCCGCGCGCTCCTC
CCTTGCCGCGTCTCTATGGTGCCATACGCTGGCCGCAACTCGTAGCTTCACGCTCGTCTT
CCTCCCTGAGTCCCTTTCCTATGCTCACCATGGCCGTCGCGCCTGCTTCCCCTACTCGGA
TTTAGTCCGTGCCCTGGGCTCCCATGGCGTGCCCGACTCCAGCTCCAGCGCGCAGCCGAA
CTCCCCTACGCAGCGCGTTCCTCCCTGTCTCTCCCTCCTCTGGCCATGGATGCTTAGGAG
CAGTAGTAGCCCTAGCTCGGCAACACCAATAGGCTCCCTGGAACCAGCACCCTGCTCCCT
GTTGCCATGAGCTCCTGCTCGGATTCTGCCCAGCTCGCCCCTGCCTATGTCGCGCGGGTT
TCTCTGACCCCGGCGTTGTCGTTTCAGTTGACCACACCGGCTGCGCAGTGGAAGCGTGGT
GGGCGCGAGGGTCGGGGACTGGCCGATTGTCGATCTCCTATTTGCCTTGGACAGTGCCTC
GACGCCCCATCATAGTAGCCCGTCGGGGAACTCTAGTGTTTGACGTTAATTCTCGGTCGT
CTTCAACTTTGTCTTGCCGTCGTCGTTCAGTCGTCCCGTCTCGATGCCGGTCTCTACGTG
ATGCCTCCGAATTGTGATCACGCGAACAAAAGAATCCCCAAGAGAAGATGTCCAAAGATT
GGATGGTGGTGTGCGTGAAGTTCGTGTAGCACCTGCTATGCGCTCGACAAATTGTTTGAA
TCGGAAAATCATTACCGATCTCGAGGATTCGAGTCAGCCATTGGAACGGTAAGCTGATTT
GATATTCTTATTGACTGGTCTGATGAATGGATTGGTTGAATTAGTTGTTCATGAAGATTG
TTTTATTCTTAGCACAGGTGCGTTGTCGAGGTATTAGATGTATGTCGTGATGCCTCGCTT
CATGCATCAATGGAGTGTGTACATAAGTATGAAGTGGTCGTGTCACGCGAAACTCAAGTT
TAAAATGATTATTGTGTGAGGAGTGGTTAAGTGAATAATAAGTTTAGTGTCTCGCTCATA
TAGCTGAT
>Z27kG1_24076
CTGCTGCACAGCCTGATAGCTGGAGCGGCTGGAAGGGAAGACTGGGATGGCGCCGAAATC
GCCGGGCCTTATACCGCCCTGGTGATGTCCATGGTCCCTCCTCGCTCTCGACTTCTCCAC
CCGGGTTCTCCGGAACACTTCTTGGATTTGCCGGTCGTTCTCCTTCAGCATCTCGTCGAC
GTTGCTGCCTGAAGGGCAGGTCAGGGGCCCAGAGTGGTGGATCTTGCTGCCTTTGGATCC
GTAGCCCTGTTTTGTCAAGAGCCAGAAAATGGTAGGACGTTACTTACAATAGCTCCATCA
GCCCTAATGTTCCTGTCATCCTTCTTCGGGAACACTTGATCGTACTTCCCACTGTTACTG
AAATGCTCATTGATGGACTCCGACAGCCTCCGCCCATGAGCAAATGCTTCAGCTTGAGCG
ACCATTGTCTGGCCACTACCGTCTGCCCGGGGACCTGATCTTGTCAACAAAACCACAGGG
TGATTCGCAACACCAGGGACCTGAGGTTCACCATTTTTGCCGCCTCCAGCCTTTGATGGC
TGGCTCTGGTTAACTAGAGGCCCGGAATGGAAGATCCTGGTTGGGTAGGCACGTTGTGGG
TCTTCAGAAGACTCGGTAACAGGAGTTGGCTGGGGTGGTTCGATTCGGAATCCGGACGCG
GAGTCTTCTTTGCAGGGATTGAACATCTCGCTCCTGCTCCTGGTATTAGCTTGGGCTTGC
CTTTTCTGAAGTCAAAGATATTCATACAGCAAGCAACACAGGTTATGTATGGTTTGAAAT
GATAAAAAAACAAGTAGTACATGTGCATCTCCAAAGCTAAAGATAAAGGAAGTGTCAACT
GTCAACAAGTGGAGAATTACCTGCAATGATGATACTAATTCTGCATTTGCATCAGGGGCA
GGGACTGCTCTTGATTCTCTAGTTCTTCTTTCAGGGTCATGTTTATGTTGCTTTCCTCCA
GTAACACCTTGCCTAAAAAGTGTATGACTATGATTTGTAAAAAAAAATCAAATGCAGGCA
TTGCAGTATGACAAC
>Z27kG1_03449
CCTTAATTGATTTCTACATAAATGTCTTTGCGATATCGGTCTGGGTTGCTCACAAGGAAT
CATCATGGATATCAACTACCATTTGGATTGTCTTGCTGATATGCTTTGGAAGCATCACAA
CATGCGGCTACATTGTCATCCGACTTTTCAAAGTATCATATCAAGATCCAATCTACCACG
TGCTATTGAACTCCCACAGCAAGAAGATTTGAAAATTTATTGAAGTTTTATGTGCAGCTT
GGCTGGTAATATTAAAATGTTCCTTCTATCTATATGTAAGGTACCACAATTAAGGGGACA
GGAGGATAGCAATTAGACAAGTTGTTTTACTTTGAATAAAATAACTCATGTGCTGAGTTA
TCTGCTAAATGAACTGTAACGTGAAATCCTTTATTGTATTTCTGATTGAAATTGCTTGAA
CAATAATCTCCTTTGTTATGGTTTCATTGCAAACAATTTAGAAGATCGAGTGATGGTTTA
ATTTTGAATGACGGACTAGAAGTCAGCAGCTCAGTCTCAGCATTCAGTTGGGCAGATTAG
CTCAGGGCCAAGCCCTTTGAGAATGGACCGAGGCCAAGCCTCTTTCAGTTGGGCAGATTT
AGCAATGATCAGATCAGCAACAGGAGGATCAGGAGGTGAGAGCCCCCTCCAGGGGGCAGG
AAAGGAAACAAAAGGTTGTTCTGCCTCGAACAAAAATTCAAGAAACCAAAGATCTCTAGA
GAAACTCGTATGGCACTACAAGCAGTAATACGAACACCGAGAACATGAGGGGTACATATG
TATTTTCAGTGAAGAGGAGCCACAGTTTACTCTGCAGCAGCCCCAAATCCAGTCTACCCT
CTAACAGTCTGGTTGTATGCACTCTCACCAGCTTGAGGTGACTAGGTAAGGAGGGATGTT
TGGCAACAATGTTTTTCAAAATTATAGTTTTACAATACTTTGTC
>Z27kG1_18097
CTTCAGTTTCCAACTCAGTGCGGGTGTTTCCAGAGGTTGTCTGGCACATGACAGTATTGT
TCCTTCGATACTATGGTTGGACTTGTGAATGTTGTTTCCATACTGGATGTTAGGTTTTAT
ATGCGCCCTACGGTGACCTGCCGTTAAGGCAAAGAACTTATTTGCAAGTCTGAGCACTAT
TTTGGGGGGTGGGGTGGGGGGTGCGTTGTTTTTATAACTGTCTTTTTTCCCCTAGTTGGA
AGTTTTCTTACTCAATTGAATGAACGAGGGAACTTATTGCATACTATCAAATGTTTTGTG
ATATGGTGTTGAGTAATTATC
>Z27kG1_10672
TGATTCGCCATCCTCTTCACCAAGTTAGGCGACGACTGGCGCCCATCGTCGATTCCCCGT
TCTCCGTTTCCGTCTCGCGTGTTTGGTGCTTTCGATCTCCCCAAGGCGGCAGGCGGCAGC
GCCGTACGCGTTGCGGGAAGATTTTGGTTGGTGGATTGTTGGTGGCGGCTCCACTCCGTC
CCAGTGCACTGGTCCAATCCAAATGGCGGCCAATAATAGCGACCCGATCCAGGATCAGCT
GGGGGAAGGAGGGGCGGGCGTGAGGCACGAGGCTGAGGAGGAGGAGGTGGGGGAGGAGAC
GTCTTCTGCCGCGGCGCAGGCGACCGCGACGACGATGCTGCCCCGGTCGAGCTC
>Z27kG1_02487
CAGGCGCAATATAGCATCCTGCATCCAATCCACAGTAGCCGCGGCTACTAGCTAGCTAGT
CTGCTCCACGCTGCAGGGCTTTTAGCTTAATGGCCGGGCTAAGCGTTCTCCTGGAGAACC
ACAGCAAGAGCTACACCGGGAAGGCGGCGGCGGCGCAGATCATCAGCAAGGCCACCCTCG
TGACGACGACCCACGGCCCCAACCACCACCAGCAGCAGCGGAAGATCCCTGTCTCTGCGG
CGGCTGCGGGCTCCTTCCTGCAGCGCTGCTGCCTGTGCCACAAAGAGCTTGCCGAGGGCA
TGGACATCTACATGTACAAAGGCGACCGGGCGTTCTGCAGCGAGGAGTGCCGGTGCCGGC
AGATCTTCATGGACGAGGACGCCACCACCGTGCGCGGCAGGCGGCCAGTCAAGACAAGAC
AAGGATGGGAACGTGAATGGGAGACGTAGCTTAGGTGGTGCACCAGATGACCAGATCTTC
TTCATGGAAACATGGATGGGGAGACGGAGACAAGACAAGGATGAAGATGATGAACACAGT
GTGGAAGTGTCTGCCAGCTCATCCCCCGTGGGGTCCGTCGCATGCGCAGCACACTAGTAG
TACGTGCGTGGCATCTTGCTGGACCCACTGGATAAGATGGCCGCACGACTTGGAGCCGCT
CTTTGGGCCCCACCTCATGAATTGGATCAGGATCCGACCGAGTAATTAGCGGGCCGCATC
TTCGCTTCTTTTCCTTTTTTTTGTCACGTCAAATCTGTTGAGAACTACGTCACCACGGAT
CACCAGATCCGCTCCCTTCCCTCCCGTCAGCAGTAGAGGCGCAAGAAGCTGTAGAGTACT
CGTCTCCCTTCCCATTAGCACGACAGAGGAAACACAATAGACACGATGTAGGGTTGGGCC
TCTGGCCTCTTTCTCTTCTCTGTATTATGAGGGGGTGTACAGGTTCCTTATATAGAGGTG
TGAGACCCATCAGGGGCAAAGCAGGTATTTGCCCACATAACCCTAACTAGGGTTACTTAA
CACTCCCCCTTGGGCGAATACCGCGACCAACACATGCCTCGTTAAAACTCCGAAAAACCC
AGTGGGAAAAATATGGAGAAAGAGTGCATGGTGATACAAATTGCATTTGCACTTTGTTGC
CTCGTTAAAAACCTCATGTGAGAAACTTCAAGAAAACTCACCAAGGGAAAAAGAGTACAA
CTGCTGTCATCGGGACAGATTTCGATCCTCTGGGATCTAGATTCTATCGAATCTTCTACA
AGGGCTAGCTTTAGAAATGTGCTCCCCCTGATCCTTGCAAAACTGTATCAATAAGGCAAA
ACATCTTCTTCTAGAAGTGTATGCACATAAAGATTTAAC
>Z27kG1_03817
CGACCTATCATGGACCGCCCTCTATATCGCAGAGCCGAACCATGATTCTGCTGTCCAAGC
CTCTAGCTCTTTGTCTTGGCCATCTCAAGTTCACAACAGCAGGGCTAGTAGTAGTAGTTT
TGACGGCCAGGCTGGGCCGCTGGGGCCGTGGTTGGGTAATTGTTTTTTTGAGCCAAGGTT
GCTTCGGAGGATAATTGAACTTGTGCCGGAGCTGTGAATCATCGCCAGTCTGGTGACAGC
TCTGTCCCTCTTTGAAAAAAAAATACTCCCTCCGTCTTCTTGACTTGTAGCCGTCTGGGT
CGTCTCCTATGTCCTTGTCGCATTCCTGAGAGTTGCTACCACCGGCGCTAGGGGGGAAGA
GGCTGCCGGAAGATCCGCCATGAGCAGCGATCAGCAGAACGATGCTCCTGGAAGCTACTT
CGTAGGCCGTCCAACCAACCCGGGCGACAAGACGGAAGAACCGCACGCCCGCGGGGACCA
GAACCCGGCGACCGCGCAAACTCCCGGCGAGTACTTCGTTGGGCGTCCGGCGAGCCATCC
CCAGCAGGAACAGGAAGCAGCACAGCAGCAAACCACTAGGCAGAGCACACCAAGCTTCTT
GGCCAAATGCTGTCCCTGCCTCGCCGGAGGTGGAGCTGCGGAATAGATCAAGAACTGCCT
CCTGCAGCCCTGCTAAGGGCACCCAACGAATTGTGCGCATGAGAAATGGAGTTAATCTGG
GATGGTGATCTATCTTTCTGTATCTGAATTGAAACTTGTGCTCTGGAAACTCCTCTTTTT
TTTTTTTCCTCAGTGTTCCACTTTTAATCGTTTCTTCTGCATCCTTGTGCATCCATACCA
CTGTCGCGTAGTGCGAATTGGTCCAACCAGCTGATTTTTGTTTGTTTGCCCCCACCCCCA
AAAAAACGATATGTTTCATTTCAAAAATGTCAATGTGTATTTATGTATTATTATTTAC
>Z27kG1_04605
GTGATGGTTACCTTCAGTGTCTCCCCTCCATCAGGAGTCTTCTCGGCCATCACTTTCCTG
CAAGAAATTTTGTTGTTTCCATCGGCCTCCCGTGCGTTGCCGATGATGACTTCTTTGTCT
TTGCCTTATCGGCTGTGTTGGGCCGAATTAGGACCTTTTTGCCATTAAAGTCGATCACAT
TCATTGGGAAGGGCTCCGTGTCCTCCTGAAATTTCAATCGTCCCTCATTAATGGCCGATT
GAATTTGTCGTCGGAACACATTACAATCATTAGTGGCATGGGAAAATGAGTTGTGCCACT
TGCAGTATGCGCGACGCTTTAGTTCGTCGGCAGGTGGAATGATATAATTAATTTTAATGT
TACCATTTTTTAGTAATTCATCGAATATCTTATCACATTTGCCGACATTAAATGTAAACT
TAACCTCCTCCTGTCGTTCCTTTTGAACTGACTGCAAGGAGGAGCAAGCCGAAGATTTGG
CCTGCTCGGGCCAAACTATTTCGGCAGTGTAAACTTTCTTTGGTTCATCGTCCGAACTAC
TTTGATTGTGTTCTACTATAGGGACATTATGATGAACCGTTCTGACTAGTTCTTTGCTTC
GGCTTTCACAAGCCGAAGCTCTCTGATGTAATTGTGCTAGAGTAAAGAACTGGATGCCTT
CTAATCTCTCTTTTAAATAATAGTGCAATCCATCAAAGGCCATTCCCGCCAGTTGTTTAT
CTGTTAAATGAATTTGAAAGCATCGGTTTCTCGTATCCTGGAATCTCCGGATATAATCAC
TAACCGATTCATCCTTTTCTTGTCGTAGGGTCACTAAGTCTACTAAATCTAGCTCATAAT
CACCAGAGAAGAAATGTTCATGAAATTTTTGCTCTAAGTCTCCCCATGACAAAATGGAAT
TAGGAGGGAGCGTGGCATACCATGTGAATGCAGTCCCTGTTAAGGATAATGAAAATAAAC
GCACACGGAATGCTTCGGTGTCGGCC
>Z27kG1_01069
CGCAGCTCAGTCTCGTCCATCCAGTGCTGTAGAATTTTCTTTGGTCTGTTGGCAAGGCAG
CCATGAAACCCCCTCAGCTGCCGGCAGGGGAGGGGGCCTCCTGGGCTCACGAGGTCAAGC
AGGCCCTCCGTGAGAAACTCCGGCGCTCCTACGGCGCCGGAGCTGCCTCCGCCACACCGG
AGGCCAGGCCGGCCGGCGAACCAAGCCGTGGCGCTGAGTGCCGCGGCTCGGCGGCCGAGG
ACCCCATAAGGAGAGTCATGTTCTTGGCTCCCTGGGGTCACACATAAGAACACAAACCGG
CCGGCCGAGATCTGGGCATGCAAGCTTGCATGGCCATGTCTTGGTCAGTCAGATCTGCAA
ACAACCAAACTGTAAAAAAGAACTGGAGCCTGTCTTGTAAATCATGGAGCTTGCTGCTGC
TTGCACCCATGAAAAACATGAACGCATGGAGAGCTGGTTAACTAGCTAGGTAGATAGATA
TATCATATATGGGTATGATGGTGTGGATGAGAATAAAAAACAAGGTACGTAGTCCATGTC
TCTGGTCTTGGGGAGTGGCTGTGAGCCTGTGAGATCCTGGGAAGTTCATGCATGGCATGA
GTCATGGGTGTGGTGGGCTCAAGAGGGAGATCTGAAACTTGTGTAGCCACTACGAACTTG
TTTTCCAGAAATCTTGTAAGTAGGGGAGCCTGTGAATAATCTAGAAAACAAATCTTCCTG
CTCTGCGTGTCCACCTTTGCTTCCAGGTTCAGAAGATTCTTCTTCTAGTGGTGATGCTTT
ATCTCTATGCTCTGTCC
>Z27kG1_14188
CCGAGCGGATCGCGGTCGGTCACTGCATACAGAAGCACTCTTTGTCTTGGCGAGAGCAAC
AAAGGAAGGCGACCCACCAACGCGAGAAGGATAGATGGAAGGTCTGATCCCGTTCGTGAT
CGACGTGATCAGGAGGAGCCACGGGCGCGGCGGCAGCGGCTACCGCTCCGTCTCGTCGGA
CGGCGGCAGCTCCCGCGGCGGGGGCAGCAGGCGCCACCTCATCGACTACTCGGAGCTGCC
CGACGCCGCAGCCGCTTCCGCGGCGAGCGTCGGCGCCGCCGACTGGCCGCCGTCCGGCAC
GGTGCACCGCCGCGCGCGGTCGGAGTACGCGGACTCGACGGTCGTCGGGCGTCGCAGCGA
GGAGCACGCCGGGCCGGCTTATCGCCGGAAATGAGGGGGCCGGCGACGCGCATGCAGCCT
CTCAACTTTGGAGGATGCATCGTGAGCGTCAGCCGTTCAGCATGTTTGGGTTGCTGGTTG
ATTAGTTCGCTACAGATTTGCTCTGTTTGATAATTCGTTTAGCACCGCATTGTAATCTAA
ACAAAGGTGCGAACTTGTGAGCGAAACAAGGTGCTCACGGCTTGCGTTCTCAGAAGGTCA
AAGTGAAAGCATCTCTAGTTCTCTACTACTAGTATACAGTATTCGTTGTTGTTC
>Z27kG1_18676
CACAGCGCGTCTGACAGGAAGTGGCATATCTGATGGGTAGGCCGAGCAGCGTATTCGAAT
GTCTAGATGGCTTTCTTGTGATGAACTCCTGCCTTCTCCGCACACTCCATCTAACTCGTC
AAGTTTTTTATTTTTCCTTGATTCGTCGTTGGAATACTGAGTATAGTTGGAAGAAGGGCA
GCAGCTGCCTCTTGATATGTGTAAATTTGTTGGTTGTGTACTTGTGTTATGTCACTGATG
TGGTTTCTGTGTGTAATATATGTCGCTTTGACTTGTCATGCAACATTGAAGAGTATATGG
ATTGGTCTGTTGTATTTGGCG
>Z27kG1_03922
CAAACCCAGATCCACCCCCCCCCCCCCCCCCCCGGACTGAGTCCAGTCCAACCTCGCAGG
CAAAGATGGCGGACGTCACCCGCAACGGCTTCGGGGGCCGGAACCCGCCGGGGCTGCTGC
AGAACGCGGCCAAGAACAAGCATGCGTTCGTGCAGCTGTTCCTCATGACGGGCGTCCTCT
TGGTGAGCCTGCGGACCTTGGGCCAGAAGCACCTCCTCCACGACCTCGCCGCCGACAACG
CCGACCTCCGCCGCCAGCGCGACGGCCTCTCCCACCGCATGCGGGACCTCCAGGACGCGC
TCCGCACGGAGGCGGGCGCCGACTCGTCCGGCGCTCTCGCGTCCCACCTCCGCCGCATCT
TCACCGCCCACCCTGCGCCTGCCGCCGCCGCCGAGGACCAGTAGCGTGCTCTCTCGAGGA
ATCTTCTTCTCCGCGGTTTGGTTCTACGGTCCTGTGGTCGCATGTCTAGCGGTGAGGTAG
TGACCTCTTCCGTTGTCGCTGCCTCACGGTCCATGGCAGCGCACGCTACGTGTTTGTGGA
AATGTCGCACTGCAGAGAGTTGACTGAAAGTGTTTCTGCGTCGTCTCGAGACGCATTTGT
TGAGACTTCAAACTTCGTGTCGCAGACTTTAAATTTCGTGTTTCGGACTTAAAACTTTAA
ACATCGTGTTTCAGACTTTAAACTT
>Z27kG1_07160
CACAACACTCTCCCCAGCTCGAGTAACCACAGCGAGAACCAATCGCCAAGCAAAAAGCCC
GAGAAAGAAAGAACAAACAGGAGACACAGATGGCGGCTGCAGCGAAGGCGTCGTGGATGG
TGGCGATGAGCGTCGGGGCCGTGGAGGCGCTCAAGGACCAGGCGGGCCTGTGCCGCTGGA
ACTACGCGCTGCGCTCCGTCCACCGCGCCGCCAAGGCCAACGCTCCCAGCTTCGCGCAGG
CCAGGAAGCTGGCGCCGCCCGCCGCGGACAAGGCCGCCGCGGAGGAGGGGATGAGGACCG
TCATGTACCTCAGCTGCTGGGGCCCTAACTAGCTAGGGCCTCTGCTAGTTTCGGCTTCCT
GCAACCGTACCGAGCTCGGCTTCAAATCTGATCCATGACTGGTTGCCTTGCCGACCCACT
GTAACATAGGAGTATAGCACCACGATGATGATGATGAAAAGTTCTGCCACTTGATTTCAG
TTCCTCAAAACTCTGAATCCCTACGCTACTGTGCTGGCATGGAAATAAAATGAAGAGTGC
ATTTCTGTTC
>Z27kG1_05833
GATGATCCGGGCCCCTCCCCCTCCCGCTCTTGCTGTTGCTGCTGAAGCAGGACCGCCCAG
CAGGAGGCAACCGCTTCGTGTCCGTGCCGTCCTGCAGCGCACGCCGGCTGCTGCTGCGTC
CCCCCTTGCTGTTCTCGCCATGGCACCACCGCCTCGACGTGCCGGCGCCGCCGTCCCTGG
CCGCCATCCGCTCGTCCTCCATGCTGGCATGCAGGACGTCGGCGATGGACATGCGGACGT
CGTGGCTGATCGGGTCTGGCTCCGACGACGAAGGCCCCCACAGCTTCATCGGCGGCGGCG
GCGGGCGCTCTTCTCTGATCTCCTCGGCCTTGCTGTCGGCCTCGTCCGGTCCCTCCGGGC
CACCACTCGCCTCCCGCTCATCACCGCCGCCGCTGCCGCGGGCACCACCGCCACCACCTG
AGCTGGAACTGAAGACCCGGCCCCGGAAGGAACGGAAGGTGCCACAGTACCTGGAGATGA
AAGTGTAGTAGCTGACGAGGAGGAAGGCGATCGCCAGGACGCCGATGATAGCGATGACGA
GCGGAGAGAAGACGGGGCCGGAGGAGTCGTCCGGGCTGGGCCCGCCCACGTCGAACGGCG
GAGGCGGAGGGAAGATGAAGTAGCACCACTGGGGGCAGTACATGCTGCACAGGCCCTGAG
AGCAATCTTTGGTTGGTTCATAGGGGACCCAGGTAGGCTGCGTCCCCGAGATTGCAAGCG
GTGACGAGGCCATTGCCACCTACCACGAACTCTGGGATCTGGCAGCAGCAGCAACGGCAG
ACTGGGAGAAACGAGGCGAGATGGTAGCTACTTCACTCCTCAGTCTCTGAGACTGATGAG
TGTCCAGGTGCTAGCAGAGCATCTCCACGAGTGATCTTCTTCTGGGATAAATCATTGTGG
TCGGAAGAGAGAGGACATGCTAGGTGCCTTGGATCCATGCTCCTTTCTCGGTGTCGGGAA
TTGTGAGAGGATATGGGGGGAGAGATCAGATGACGCTGCTGGATTTGAGACTCTGAGAGG
CAGGGAAGCTTGTTCAGGGTGGATGGAAGGAGACGTGGAGATGGTGGTGGTTGGGGGCCT
CATCTTATTTGCTTTTGTTTTTGGCGCTGCAGCTCTTCTTTCCTTTTCCTTTTCCTTTGC
CCCTGCTGCTGTTGCTTTCCTCTTTAAACCTCGATGCTCTCTTTGACACACTGACACATA
GGCATCATATGAGGAAGACAAGATGTACATCTGTTATGATAGTAAAGAAATGGACAGTAA
CAGG
>Z27kG1_08173
AAGACGTTGGATGTAATTCACCAAAAAACCATTCAGCCCATATACTATAGCTTGACATTG
TCATTTATCAACGTCATTTGCAAACAGTAATGTGATTCATGATGAGAGCCATTGATTTTA
CAGTAAAACAACTGCAAATGTAAAGTTCAGGTTGCTTATTCTTTTAAGAGCATGTGCCAT
TCCTTTGTAGTAATGAAAAACATGTCTTGTGCATTTGTCTTAATTCTTTCACCATGTTTG
GGAAAGAGTTGGTTTGTTCAACATTTTTTCCCTGAAAGATCACAGAAATATGACCGAGAA
CATTAGCATGCAGACAATTTCAATCTTGCAAAAGGGACTTCTGAGCATATTGAGTTCATA
ATGGTTGTCACTGCCCAATATTAAAAATTACTGCTGCTTAATGGTAGAATTTTGTGTATA
TCATTTCAAGTATAGAAGTACTCTACTACTCTTAGCGACTTGCGGAAGTACTGCTTTTTA
GATACTAATTGTCAGTTGTCCGTACATTGCTACAGTTTCTATATATCACATGGGTAGACT
TTGTTTTAATAAAACACAAAAATATGTGTTCTATTGGTTAGGTGGGTGTAAATGTGGAGC
TAACAACCAAGGTTCAAACTCCCACTTGTGCATAATTTTACTTTATTTTTGAATTAAGCG
GGAAGGGGAACGGTGACGTGGGACGACTGTTGAAACTGCTGTTTAGAGATAGAGATTGAA
AAACAGGACCAAGGTTCAATGGTTGTTTAGAACATTGTAGATCATCTTAGTTCCAAGTTT
GTAATGCTATTTTCATGCTTGGTGATGATTTAGAATCGATGTTACTAACACAATTTCATT
TGAGAACTTTATCCTCAGTATGATGCGGATCTCTGAGATCTGAATACATGCAGAATCACA
TAAGGAAGGCAAGGAGGGGAGCCTGCACAAAATAAAAGCCCACACGGATGAAACTCACGG
AACAAGTGCTGACATAAATGAGAACACACCAGTTGACAAAGTCAAAGGTCCGAATGTGTT
TGAGCGTGCCAAGGAAGAGATTGAAGCTATTGTGGAAGCTATCCATCCGAAGAATGGATC
TGACAGTAAGTGAAGACTGAAACCCCTGGGGCTGTTTTGCCTTAACTGGCTGCAAAAGCC
TTAACGTGAGGCCATGTGCTACCAGATAGATAAATGCTGTCAAAGACGTTCACCCAATAG
TCTTTTTATACGCGCTCTGGAGCTGTAAAAGCTAAGAGCGGACTTGTTTTTATGCTACAC
TGTTTTCCGTTGTATCATTGTGGTTTGTTTGTCCAGAGGTGTGTAGAAATACTCAACATG
GAATTGTGATGCTTAAATTGTTGAGCTTGACAGGACATT
>Z27kG1_15781
AATCAACAAGTTGAGTTTGAAACAGCTCTTGGTAACAACCCGAATAATACTGACACATGT
GCCCCCTTTCTGTTGGGAAATAAGTCAGTTCAAGTTATTGATATCGAAGATGACATACCA
ATTGAAGCCGGTGCTTGTGACACGTCAAAATCAAAAGGTGAGATGGTATATTCTAGCATG
GAGAGCATGATGAACCCGCCTCCGGTGAACACCGATGCTCTACATGGTATCCAAGATGGG
TATAGTCTTGCAATTTCAGATTACCTTGGTGCTGATATGTCATGCTACCAATCAATACAA
GCAGAACTTCAAGATGGGATGGACCTAAACGGTTCAGAGGGCATTACTGTGATGGATGAT
CCAATATACAGTTCTCTTAGTGACATAGGTTTTATGGAGGTTTGGGACCAGCAACCTCAA
GACTATGAAAAGTTCTTCTGAGGCACCAACTCGTGTTGCTGAAACTGTTCTGGAGTTCGA
CTGATAAATACCAGTTATACTTGCATAGGCAGAAATAAAGCAGTAGATCGTGCCTAACAA
ATAGAATCCCGTGTACTCGTGCGACAGCAGCACCTCATGCACTTGTATGTTCCAGGCCAT
ACATATGTGTTCAGACATATGTATTCAGACTCCCTGCCTTGCCCGACAGTGGTGTAAAAA
GTAGTCGTATAGCTGTCATGTAATTCAAGGGAATTGACCTAAGCACGATAGAGCATTCAT
CCGAAACAATTCTTCATTTGTAATAAACAGCTCTATATTCCAAATTAAAAGTGTTTATTT
GTTATATC
>Z27kG1_09455
TCCACATGTAGCAGTGTCGGAACATGATTACCTATTACATCTTTGCACTAGGCTCACCTG
AGTGTTATTTATACAACCTCTTCCTCTTGTATGCATTGAGCATTTTGCATATTAACTGAA
AATAAAAAGAGCATGTTGCATTCGAGACGATTGACAATCATCGATGACATTTTCAGTTCC
ATGTCAGTATGTCGGGAAGTTAGAGTGTGTTTGGTTTGAGGAATGAAGTGATTCATCTTC
TTCTCACTCCTCACTTTTTTATTTGGTTTGTGGAATAGAATGAGTTGATCCATCACCACC
ACATTCTTCATAAGCTAATAATTAGTATATACATGAGGGTTGAGTTGATTCCACCAAAAT
TGATGGAATGAACTTATAATGCATCACCTCATGAAGCATAAAGTGACTCCACAAACCAAA
CACACCATTAGTTTCTTTTGCTGTCATGCCACAACCTCTGTTACTGAAAATAAATAAGCC
ATAAATCAAAGCAGTCCCTTTGCTCATGTAAAACAGATGTTCTTGCTCTATAGACTGAGT
GAGTAGTAGTAGTAGTTCTTTTTCTCATTCTGTTCTAGTATGCCAACATTAAGATTTTTG
CACCTTGAGATTTTCCGCAACAGTCTAGTTTAGGGTTCTTACATACAACATGATATGTAC
ATTTCTTATCCACTTAAGGGCGTCGTGGCGGTGATCCAATAGCTAGCTCAGCTGCAATTC
TAAGAAAGGTCCTCGCTCAGCTCGGCACTCTGGGCGTTGTTTTTTATTGTTTCCTGAGAT
CACCTCGCCTGGCGATATCCTTCTCCCGTTGAAGACGGGTGATGTTCAGGTCCCCTGCTT
GACAATTATATTTGTTGTGTATGTCGCGCAGAACATAAATTGGTGGAAGAGAAGTTTGAT
GCTACCACTTTGCGAGAAGGACCGAACCAACACAATAACATCAAACTTAGATACTGCAGT
TTACCAACTTTTTCAATATTGAAGATTGAAGAGCAGCAAGATCAGCCTCTTCCATATGCA
GTTTGAAGAAATCCTTTTTAAGGTCTATTAGACTAGAATCCTTCCGGCAATCTTGCCTTC
ACCCCAAGCATGCTGCATACCTTGTAATGAGTGTGGTACTTGACGACTGTTACCAAAGTT
TTTTTGAGGGTAAGACTGTTACCAAAGT
>Z27kG1_04249
CGCGCTCTCTCTCTCCAGCGCCCATCTCCCTCCTCTACTCGGTCCTCCTCTCTGTGCGCA
GGAGCTTCTCCCATGGCCGCGGCGCCCTGGCTCCTGCTCTCCTCGTCGCGCGCGCCTGGG
CGCTGCCCCAGGTGGTTGTCTGCCCTCCTGCATTGCGCCCAGCCGCGCCTGCTCCCTGAG
CTCCTTCCCTGCCACGCCGGAGCTCCCTCCATGGCGCCCGAGCGCCCTGCCCTCGGCTTC
CTGCTTGCATCACGCGCCCTCGTCTTCAGCCCGACGCTCATCTCTCTGCTCTTCTTCTTC
AATCGCCGCGCGCTCTCCCTGACGCACTCACCCATGCCGCGGCATCCCTGCTAGGACAGT
GCCCGGCCGGATCTCCCTGGTGCCGCACCCCTGCTCCTCCCTGTTCCAGCTCGGTACCCA
GAGCCCCAGCGTCGGCGCCCTTCTGCTGTTCGCCATGGCGCGCCTCAAGCTTCTCCCTGC
GCGCGCGAAGTTCTCTGCTCGCCCAGTCTGCGCACCACTGTATCTCTCCCCATGGCGCTC
CTCCCTGCCCCTGCTCGGATTTCCCTTCCGTACCGCGCCCCCTCGGCTCACTCCCTCAAC
CTCGCCGACTCGCCAAGCTTCCTGCTCGCCTCTGCGCAGCGCTCAGCTCCCTCTGTCCGT
TCCCAGCCGTGATGCTCCCTGGCGCTTGGCCTGCTCCGGATCCGAGGCTGGTCGCCCTGT
GTGCTCGACTGTGTCTTGTCACAAAACCCCGACGCCGTCGTCCCCTGCCGTGCCCCGGAT
GTCGTGCTTGTTGTGGTCGGCTCTGGTGGTCGGCATCGTCGACTGTCGATTCCGTCAGTA
GCCACATTAATTCGTTATTGTTCCGTACGCTGCGAGAAAGAGATCTAGGGAATCTCGGTA
AAGAAAAAACGAACGCCCTCTGTCGCTTCCATGTTGTGCTGAGAAATGCTCCCACCGGAC
ATCGTCGTCAATCTCACGGATTCAAATCGGGTTTAGGTAATGATAAGCCAGTTTATTGTT
TCAGATAATGTTTGATTGAGGGTTTGGATATATTAATTATGTCGGTCCTCTTGCTCATAG
CATATGTGTTGTGGTTGTAGATATAGTATTTATTAGGATACCCGAATCGCTTGCAGCGAT
TTGGTCAAGGTCGTGTAGTGAATCGCCAGTTTGAGATGTAGATTATGGAATAGAGTTTCG
GTGGGTATACTTGTCGAGTAGGTTGAAACTAGTTAAGTTAGTTTTGAGAATGGTTATGGC
CGATTGTGGTTAGCACCGTCGACCTATATCTTATGCATCTTAATTTATAACATGGAAACA
TATGTCTAGTGTAATTGGATTGATCTG
>Z27kG1_22037
GAAGCCGCAAGACTGTTCAGCGAGAACAAGCGGGAGTACAACCGCAAAGTCCGCGAGATT
GTGGAGCAGAGCTGGACAGCCGACTAGTGCAGGAGGATGCTCATCGTGCCCGAAAGGGCA
CAATAAGGAACCATGAAAAAACATCCTTGTGTTTGTGGTTCGCCAGACCTGTCGAAACAT
TGAAGAACTCTAGTTCTAGTCTGTCGTTGTCATGGTTTTGGTCTGATCCAGAGCACCGGT
TGCTCATGGTGGTGGCTGTCGTAATGTAGCGGTTGTTGTTGACATATATCTTCTTAAAAT
GATCCTGCTTGTGTACAAAAACTATAGCGTGGGAATGGTGGTTCGATGGACCGATGGAAC
C
>Z27kG1_20787
GGCCTTCGCCGCCTCCCCTTCCCTCTCCGCACTCGCTTCCTCCTCGTCGTCAACCGCCGC
CGCCCCCACGCCTTCTTCCAACCCTTTGCACGAGCCGAGGCCTCTCCACCTCTCGCTCAA
GCCCGTCTTACCCCTCCCCAAACCGCATGCGCTCTCCTGCTCCGCGCCGCACATCCCCCG
CGCCGCCGCTGGGGACGGATCGGGCGTCGGGAATGGAGGCAAGGATGGAGGCGGCGGCGG
GGGTGGCGAGGATGAAGACGACTGTGACGATGCGGACTTCGGTCCGCTGCTCGGCTTCAA
CGAGGTGCTGCACCTCGCCGCGGCGCGCGGCGTTGCGCTCCCGGGCGACATGCTGGAGGC
GGCCAAGGACGCCGGCATCCGGGAAGTCCTCTTGCTCCGCTACTTCGATCTGCAGGCCGC
GCCGTGGCCACTAGGCGTGTTGATCCGCGCCTTCTCGATGCTCCGCAACCGGATGCTCGC
CGACCCGTCGTTCCTCTTCAAAGTTAGCACCGAGGTGGATGCGATTGATTGTGATCGACT
CTTGCTGCGCGACATTTGCAGAGGTGCAGAAGAGGGGAAAGGATTTTTGGGCAGAGTTTG
AACTGTACGCTGCTGATCTTCTTGTCGGTGTAGCAGTTGATATTGCACTTGTGGGGCTGC
TGGCTCCATATGTGAGAATTGGGAAGCCATCTGCTTCAACGGGTCTCTTTGGAAGATTCA
GCAGGATGGCTGGATCTTTGCCAAGCAGTGTTTTTGAAGCTGAAAGACCAGGCTGCAGAT
TTACAGCCCAGCAAAGAATCGGAACATACTTTTACAAGGTAATGAACCTTACGTGGCAAA
GATACTCTCAACTTTGAGCCATGTATGATTGTTAGTTCAAACTACAGGAGCATTGCCATG
TTGTGTGTACAAATTATACTGGCATAACTGTTTGAACTGCAGGGTGTCTTGTATGGTTCA
GTTGGATTTGTCTGTGGCATAATTGGTCAAGGAATTGCTAATATGATAATGACTGCCAAA
AGGAGTGTCAAAAAATCAGATGAAGATATTCCTGTTCCACCACTTGTTAAAAGTGCAGCT
CTATGGGGTGTGTTCCTCGCTGTATCATCTAACACACGCTACCAGATCATCAATGGCCTG
GAGCGGGTAGTGGAGGCATCGCCTGTCGCAAGACGTGTTCCCCCTGTTGCTATGGCTTTT
ACGGTTGGGGTTCGTTTTGCCAACAATATCTACGGTGGAATGCAGTTCGTGGATTGGGCT
CGGTGGAGCGGCGTTCAGTAATGGGCTCTTGGTTGCAGTTACCAAAACATCAATACATTG
TACGTTCAAATCTTAGTTGCAGTAATCGTTCAGGTGGATCCGTGTTGTTTTCTCGTTACA
TTTCCTGGTAAGTAGCGGAGGCTGGGGCAGAGCTCTATGAAGTTTTAACTCATTTACTAT
GAGAAACAAGGAAGTACTTCGCATCATATGGCATTTATATTGCTGCTCCT
>Z27kG1_14125
CTCCCTTCTCTTCTCTTCTTCACTTCACAGCACGATCGAGCCAGTTGCAATCACACAGAC
GATGCCGACCATCATCGTCTCGGTGGACCTGGAATGCAGCCGCTGCCGCGCCAAGATCCA
GAGGGTGCTCAACAGGATCCAAGGTCTGTTCGCGCTTGCTTGCTACTCCTCTCTGTTGTT
CGCTCTTCCCTTTCCGCTTGTACAGGTAGGTCTCGAGACGGTTCGCGTTGATCGCAACTG
ATAAGTTTCCTGGGACGACGGACGGACGCCTCGGCTTGCAGAGAAGGGCGAGTTCTGCAT
CGATGACATCGACTTCGACGAGAAGAACAACAAGGTGAAGGTCACGGGGCCCTTCGACCC
GGACAAGCTCGCCGACAAGCTGTGCTGCAAGGCGTGCAAGATCATCAAGCAGATCGAGAT
CGTCGAGCCCCCGCCCCCGCCGCCGCCCAAGCCCAAGGAGGAGCCGAAGAAGGAGGAGCA
AGCCCCGCCGCCGCCGGAGAAGAAGGAGGAGGCCGCCCCGCCCCCGCCGGCGAAGGTGGA
GCCGCCCAAGGAGGAGCCACCCAAGGAGAAGCCCCCGCCACCCAAGGAGGAGCCGCCCAA
GGAGAAGCCACCCCCGCCCAAGGAGGAGAAGCCCGCCCCGGCACCGCCCAAGGAGGAGAA
GCCCGCCCCGCCGCCGCCCAAGGTGGTGGAGGTCCCCTACCCGTGGCCGTACCCGTACCC
GTACCCTGCGTGGCCGTCCGACTGCTGCTGCCACCACGGCCACGGCGGGTGCCACTGCTG
CTCCTGCGGCAAGGCCCCCGAGCCGGCCCCGGCCCCCGCCCCGGCCCCACCCCCGCCGCA
GTACTTCCCGCAGTACATGCCCCAGCCGTACCCCTGCAACCCCTGCGGCGGCGGCTACCG
GATCGTCTGCGAGGAGGACCCCTCCTACGCCTGCGCCATCATGTGATTCGTTTATTATCA
ATATCATCCCTTGATGAGTGTACCGTCCGTGTGCGTACCATGGCCTTAATTACCATTATA
CCCAACCCCACCCTAAAAAAAACCCCAGTACGTCGTCTCATCATCATTCCGTACCTCCTC
CTGTATAATCGCCGTACAGATTCATCATATATATACTCTATACATATATAGCATCATGTA
T
>Z27kG1_22672
TGTGCTTAAATTATTTGCACCGTCCCTCACCTCTATCACACATGCACACATCATGGTGCT
ATTGTTGGGGATGAGAAATGTTTCCCCTTTGTGTAAGATGCGGGAAGTCCAGAACCATAA
AACTCTAATTACACAGATTTGGCATCACCTCGTCTTTGTGGAACAGATTTGGCATTATAG
GACGTTGGTGTAGGCCCTGCATTTTGTGGAGCTCCTTGATTTAAGCCCTACAGATCTGGA
AAAGAAATCCCAAGCACCCAAGTGAGGCAATGATTTCAAATAAGACATTTCAACGAAGCC
AGATCATTAAGTTGGTTGAAGCAGTAGTCCCGAGGATGTTCTGGCTTGCTTATGTAATGT
AAGGATTTGCTTTATCTGATCAAGAGTTATGAAC
>Z27kG1_22717
GTTGTTCCGTTTGGCATGTCAAACATGTATTAGTGACTGGATCATGGCCGAATCATGGTG
AATCCTCTGTGCGGTTGATGGGTCTATGCTGCCTTCAGGTGGCTAAACACCGACAACTTG
AAGCGGCCAATCAAACCTTTGGCTGGATGCTGCAAGTTTAGAGTGCAGTAGACAGTGTTT
TTTCTGTGTGGTCAGGAAAAGAGGAACACCGCCGGCGGCATGAAGCCTGCCAAAAAGTTT
GTATCTGCCTGTGCCTGAGAAGTGTGCCCTTGGTTGCACACTGAGAAGGGGTATAGTCGG
CAGTCCGGCGGCATGTAATCTGGGCAATTTAGGCGCCAATTTCTTTTCTAGAGCGAGGAG
GCAGAAGGGAAAGGAAGGAACATTAACGTTTTAAATGTTGTATAGAGACGTTTCTCATGC
ATCAATGTGCTACATCAGAATTACTTCAGAAAGATATGAGATACAGCAAAAAAAACTGTA
TGGCATATGCATGTTTTTAGATCTATCGTGAACTAGCTCCAAAAACATGCTGCCCATTAA
TCTTGAACTATATTACGTGC
>Z27kG1_21844
GGAGGGACCTCGCATCCTCCTTCGCTACCGCCGCATCCTCTTCCTCGGCAGCCGACGCGC
TCCGGGGCTGGTGGGATGACGTCAACGAGTCGCCCCAGTGCCAGGACGCGGCCTTCTTCT
CCCTCGCCGCCGCCTACGCCCTCGTCTCCGCCGTCGCACTGATTCAGCTCGTCAGGATCC
AGCGCCGGGTGCCCGAGTTCGGATGGACCACGCAGAAGGTCTTCCACCTCATGAACTTCC
TTGTCAACGGGGTCCGTGCTCTGGTATTCGGCTTCCATGTCCACGTCTTCCTCCTCCGCG
CAAAAGTATACAAGTTGGTGTTGCTAGATCTCCCTGGTCTGTTGTTTTTCTCCACCTACA
CCTTGCTCGTGCTCTTCTGGGCAGAAATATACCATCAGGTGCCACACTCGCCTTCCATTT
TAAATCCTCTCCAAATTTTTTCCCACTTTTACATCTGGAAGGAATTCCATTACATTTTAC
CATTAGAAAGCACAAACAAATGGTATAAGCACAGATCTTGGTTGAGTTGCAGGCTAGGAG
TCTCCCAACAGACAAGCTGAGGCCTGCATACATTGCCGTTAACACCATCATATACGTTGT
TCAGGTTTGCATATGGATATACCTTGGGATAAATGATAATGCTGTGGTCGAGCTAGCCAG
CAAAATATTCATCGTAGCTGTCTCCTTCGTTGCGCTTCTTGGCTTTTCAGTATATGGTGG
AAGGTTATTTGTCTTGCTGAGACGTTTCCCTATTGAATCTAAGGGGCGGCAAAAGAAGCT
TTATGAGGTGATCGCAACCCAGCAACAACTACCTTTACTGTTCAACGGCCATTCTGTACA
AACTAGGAAACAAATTGTCGATGTAACATGGTGTTAGGACATATCATTTGGTTCACGCTA
TCGCATACTATGAATTACGTATATCACACTTACCGTTGAATAGTGGAAATTAGCATGTGT
GGAACATGGAATTCTTATGACATGTTTGCAACATCATTCTTATACCATGTTTACAACAAA
TTGAATTACGTATATCAATTGGTTTTTTAGTGAAAACATAGTAGGGGAGACCCAAAATGT
AAGAAAGTTTTATTAGAAAGGGAAAAGGATAAAAAAAAGACTACAGGCAAGGTCTGGATA
AAAACCCAAACACTAGGCAAAACAACAGCAGCAGCTAGCCCGAGAGGGGCTACAGAGCTA
GACTTGATG
>Z27kG1_21401
GGGGATTTTAGCCCCTTCTCCAATCCTTTGGCTTAGTAACCAGGTTCCCGGATCGATGGG
ATCGAGGAACGGGAACGTGGTACGCGGTACGCTACAAAAAGTAGGATTTAACACTACCGG
AACGAGATTGTTCCCACGTTCCCGGAACGAGGAACGTGGCCAAGTTCCCAGTTCCCGGTT
GTTCCCGGAACGAGGAACGTGGCCAAGTTCCCAGTTCCCGGTTACTAAGTCCTTTGGTCC
CAAACATGTCGTGACTGTACATAGTTTATATACTTGACCCTAGCTAGCCGTTGGATGTAA
CCGTAGTGACAATGACGACATGTTTGATGTACATATGTTTACTGTACTATCTAAAGCTCA
GCGACTCCATTTTCGCTGCGCTCTTTAAAAACCTCTGCTGCGCTCTTATTCTTGGCAGCC
AC
>Z27kG1_21606
GACCGAGCCGCCTGGATCTGATTGGGTTGGCTCTCGTCGCGGGGGCGAAGGGGAAGGGGA
GGAAGAACCAGGAGGCGTGCGTTCTCGTCCAAGATGCTGCAGCTGCTGATGGCGCTGGCC
TTCTCGGCGGCCCCGCTGACGCTGTACGTGCCGCCGGTGCGCAGCCTCAGCCTCTTCGTG
GAGGCCATGGAGGCCGTCTGCCGCGACTGCGGGCCCTACTCCCACGGCGCCGTCGCCCGC
TTCCGCCTCGGCTTCTCCCGCGTCCTCGCCGGCCTAGCGCGCGCCCTCCGCTAGGCAGGC
CGGCACCCCATCGCCGGCGCCGGTTCCTCCTGCCTACAGGAGTATATACAGTATACTACA
CGGACACGCACGTTCGGTGACCTTGTGCTCTCCCTGGTTTCTATGTCCTTTTTGTATTAC
TAGCGAGGAAGTGGTTTCTAGCGCAGCACAGCAATCTACATGCAGGAGCAGGACTAGCGG
CGGTCAGTTTCGAGATCTTTCCTGCTTCGTTTCTCCCTTTTTGTGCTCTCTCTTTCTTTT
CTGTTTTTTTTTTGAGGATTGGGTGTAGCATGTAGAGTGAGGAAAGGTTAATAAATCTGT
CCAAAAAGGGAGATTTTGCAAGAGATGCTGAGTAAATCTAGTGTGCTTGCTTGCCTGGGG
TTATGGGATGTGAGGGACGACTCCCCCTCCCCCTAGGAATTTCC
>Z27kG1_14648
CACACACTAGCAGCTAGTCATAAAGATTAGAGGCGATATGTCTCTCGCCACCCTGCTGCT
CCCCTCCCCAGGCTCTATGGCCACCAAGGCTGGCACGGCCGGCGACCACCACACCGACAG
CAGGAGGCACGACCACGACCACCACGGCAGCAAGTGCAAGAAGAAGCCACCGGCATCACC
GCAACCGTCGTCGCTCGCGTCGGCGCCGAGAACCCCGCCATCAGGGGCACGAAGCCAGCG
CGTGATGGTCATGGCTGCGTCCTCGTCATCTCCCAGGAAGAAAAGCCCCAAGGCCCCCGC
GGCGGGCAAGAACAGCCGCGCCCAGTACCAGCAGCACCGAGGCCAGGCGACGAAGAAGAA
GGCCACTGCGGCGGCGTCCTGGGACTGGGAGCAGGTGAAGAGCCTGCTGAGCTGCCGGAG
CGTGACGGCGGCGGCGCGCGTGCACGACCCAGCGGCTCCGTCGGCGCTGGCGCGGCTCCG
CGGCAGCGGCGCGGGGACGTGCGGCGCCTCGCTCTGCGCCATGCGCGACGTGGTCGACGC
CGCCTCCTCCGCGGCGTCGTCCGCCGCCGCGTCCGCGTCCGCGTCGGGCGACCGCGACAC
GGCACCGCTGAACCGCCGGCGCGCGCACCGCGGCGCCTCGTCGTCGTCTGCCGGCGCCGG
CAGCAGCCACCACTCCTCCCTGCGGGGCCTCTCCGGCTGCTACGAGTGCCGCGCCATCAA
CGTGGAGCCCATGTCGAGGCGGTACCCGAGGCCGAGGGAGCTGTGCGCGTGCCCGCAGTG
CGGCGAGGTGTTCACCAAGGCCGACACCTTGGAGCACCACCAGGCCATTCGCCATGCAGT
GTCCGAGCTGGGTCCCGAGGACTCGGGGCGCAACATCGTGGAGATCATCTTCAAGTCGAG
CTGGCACAAGCGGGACCGCCCCATCTGCCACATCGACCGCATCCTCAAGGTGCACAACGC
CCCGCGCACCGTCGCCCGCTTCGAGGCCTACCGCGACGCCGTGCGCTCCCGCTGCCGCGC
CGTCGTCGCCGCCCGGGCGGCGGCCGACGGCAACGAGCTGCTCAGGTTCCACTCCGCGCC
GCTCGCGTGCGCGCTCGGCCTCGGCGGCGCGACCGCCCTCTGCTGCGCCGCCGCCGACGC
CGACGCCGACGCGCCCGCGCCGCCCTGCGGCGTGTGCACGGCCATCCGGCACGGCTTCGC
GCCGTGGCTGGGCGCGCACCCGCTCGGCGTGCGTACCACGGCCAGCA
>Z27kG1_15988
CCAACTGAGTGCCCCTCTTGCCGTCCCACCATTTTCGTGGCTCGCCGGTGTTCTAACCTT
GAAGCTCGGCCGCCTGGAATCGACTTGGCGCGCGGAGTGTGGAGGCCCCGGTTGCGCGCG
CCTAGGGAGCCTCAGCGGCGGCCAATTTCTCAATCCCCCGCTGGTGCCACCATCCCGCGC
GAAGAACGACACCCACCCTGACACGAAGCCGAAGAGCCTGTGACTGAGGATCCTGGTGAC
CAACAGATAGAAGTAGCTGAGCAGAAGCTCATTGAAGGAGAAGAACAGGTGGTTCAGGAG
GAGCCTCAAAGCGAGAAGTATGATCTGATCTAGGTGGCGTTTCCCCAGTTGACTTTTGCG
CCAAGGATGATTCTTAGTTCGTTTTATAATTTATTTTTCATGGACATCCTCGCTCCAAGG
AGTAGAAAGTAAACAGGGATGTACATGTCGAAGGTAGGGAGGAAGACTCCAAGGTGAACT
ACTCAGACGGAAGCGTACTCGACGATAAGGCACCGGACGCTCGCAAGACTCAACCCCCTC
ATGGTCTGATCAAACATGACAAAATGGAGGCACACATGGTAACATATCAGAAAGCACCAC
ACTTCCAAGGGTGGAAATGGTGTACTCCATCAAATCTTTATGTAATTAGTGACCACTCGT
TCAATTCCTCCGACTATATAAAGGGATGAGGGTTGAGCTATAGGAGTAGGGAAACTTAGT
TGATAACATTGTTGTAAACTATGGTGACGTCTAAGAGGGGGTGAATTCGGACTTCTAAAA
ATTTCGCTCTAAATTAGGCCACAAATAAATCCCTAGAACAAAACATATTCAAATATGTAA
ACTAGATTGTGCAAACTAGGTGTTGACTAAATGTTGCTATCTCTATTGCAAAAGGAGTTT
CGCAACAAGTTACAATCATTAATATTCTAACTACAAATGAGAGATTGAAACTT
>Z27kG1_13249
GGCCGCAACCCTACCTGGAACGCCACGCTCCGCTTCGCCGTCCCGGCAACCGGCGCCTCC
TCCTCCCTCCACATCCTCCTCCGCGCCGAGCGCGCCCTCGGCGACCGCGACGTCGGTGAG
GTCCACATCCCGCTCTCCGAGCTCCTCTCCGGCGCCCCCGACGGCCCCGTCCCCGCCAAG
TTTGTCGCCTACCAGGTCCGCAAGATCTCCTCGGGCAAGCCCCAGGGAGTCCTCAACCTG
TCGTACAGGCTCGGCGAGGTCACCCAGACGACAGGCGCCAACGGCTACGCCCCCGCCCAG
GCCGCCTACACCCAGGCCGCTGCGTACCCGCCTACCTCCGCGTACCAGCCACCGTCCGGC
AAGGCCGACACGTACCCGCCTCCTTCAGGCAAGGCCGACGCGTACCCGCCTCCTGCCGCA
TACCCGCCGGCAGCCAAGGCCGACGGGTACCCACCTCCGGGCGGCGCGTACCCGCCTGCG
GCAGGCAAGCCGGCCAAGGCGGGCGAGCCGGTGACGGCCTACCCTGCCGCCGGTCCCAGC
ACGGCGGCGCCCTACGCCGCTCCTCCGTCGCAGTACGGCGGTTACGGGTACCCGCCACCG
CAGGCCGCCGCGTACGGGTACCCGCCACCGCCACAGGCCGGGTACGGGTATCAGCAGCAG
CCCAAGAAGAAGAACAACTTCGGGATGGGGCTCGGCGCCGGGCTGCTGGGTGGCGCCGTC
GGGGGCCTTCTGGTCGGGGACATGATCTCGGATTCGTCGGCGTATGATGCCGGCTACGAC
GCCGGGTTCGACGACGGCGGTGGCTTCGATTTCTAGAGCAGCGCAGTGGTGACGTGATAC
CGCGCATCTGAGAGACGAGTTCTTTCGTCTTGGATCTGACTTTGTGACTTCTTTCGCTTT
ATACGCGATCTGATTGTTAGGACG
>Z27kG1_15650
CAGCAATATCTTCCTATTTATGGAGTCTCAGCTGCAGCAAACACAGCCAACCAAACATTT
AACCAGTTGAATCCATACATTTCTGGTGGGGGCAATGGTTATATGTCGGTTCATAGTTAC
AACATGCCTGGAAATCAATATGTGCAGCTCACTGGATCAAACTTCAGCAGTGCGTCACCA
ACAGCTCAACCTTCCTGTCAGACTCCTTTTTTAGTAGCGACACCCGTTCCTGCACATCCA
CACCTAATAATTCCAGCCCCCTCACCCCAGTTTACACAAGCTAGTGGTTCAGACCAAAGA
GCAAGCTGAACTGTGCATCCAAGCATTTGTACCTTGAGGTACCCTTAGATTGCAGCAGGA
CTAAAAAGAGCAGTGTTGCTGTATCCACAGCTTTTGTTCTTGCCTGGCAAGAGATCATCC
TTGCATTCATAAGGTAAGAACCTTGTCTTTTCTGGGTTTCTACCCTTAAGTATACATAGT
TTCATGCATAGATGTTATTTTGCATGTTGTTCTTTGTATGCTAACTGCTGCAGCTGCACC
TCATAATCTGCTAAAATACGGAGCTAAGTATTGCTTAAAAGAAAAAGAAAGGGAGATAAG
TTCTTATTAGCATGAAAAGTTCTTCAAAAGCAAGAAAATACATGAAATCAAGATGTTCTT
CCAAGCAAGAAAATCAGGGTTGTCGTTATCATGGTCAACAGATGTACCTGGAAATCGTGA
AGTTGTCCCTATGGATGGGGCAAGTGATCCAAGAGCAAGGGTTGCTCTTGCCTTTCCACT
CGGTTTAAATCGTATACGTGTGATGGAGCCAGATGCAGCCTTAATGATCCTGTATCTGAC
AAGCTCGTGGAAATGTAGCCTATGCTGGAACGGAGTCCAGCATATGTAAGATGGATTGAT
CCAACGGGGGATTAGCCATCATGGCCTTCAGGTGATTGTTCATCTGAAAATTCATGTTGT
GTGCGGTCCTAGTCCCAGTCACTGCGCACAGGGTCTGGTGACCAAAAGTGTATCCAGTTC
TGTACAAGCCTGCAGTCATCGTGTTGTCTGCGTGACTGCATCCATCAGCCTTTGGACCTA
ATATGCAGTCATCATTGTGTTGTTTACACTACTGGTTGTAGCCAGTGATGGTCATTGGTT
TGCCCCAGTCTCCCAATTTAAGGTGTGATTTATGTGTGTATTGCTCTGTGTTTGGTGGTT
CCAAGCATAGAGCGGTTCTCTTGTACTTCAAAATAAAGCCATTTAATGGGAATCCCATGA
CGCTGGTGCCAGTGATATGTGCTAGACTGACAATGTGTACCTGTGATTTATGAATTATGA
CCCTTTTACCGTTC
>Z27kG1_24075
CCAAGGCTCACTTGTGTTAGTGTACTTGGATGGAGGAGGAAGGCCATTGGAGGGACCTGC
AGGTGGTCAAAGGTGTCATAGTAGGAAATTTTGTACGGTAATCCTGCTGTAATTAAAGTT
ATAACACTTGTCACAAATTTTGTACGGTGGTGAACGGTAGGAAATCTATACTACTTATTA
AGAAGGTAAGAGTAGTCTGCCGTTCTGCCCTCCCCCGTTCCGCGCGCAGAAAAAAAAAAT
CAAACCGTGGCTTCTCAGGGATC
>Z27kG1_16390
TTCTTCATCTCCAATCTCCATCCTTCCATCTTCCGCTCCCTCCCCTGCTTGCGCTCGGCA
CGCAGGCGACCTCGGCGGCGCTCGGGCTCGGTCTCTCAGCGACGGCGTCAGCAGATTCCC
CTCCTGCCTCTCGCCAGTCCCCTCGCCACTGGTCCTCTGCGAACCGGCCGGTGACTCTGC
GAAACTATTCCAGCACAGGTACCCAAGTATGGCGGCAAGACGCAATGTTCGGTACTCGCC
TCTTCCTTCAGAGGACGGGGATGACAGCAATTTTATTAAAGAAGATGTTGACCTCCGATA
CACTTACACTCCGAAATCGTACAGAAGGATCCCATGGAAGTCAATTGCCCTGGCATTGTT
CCTCCTCCTCCTAGGAACTTCACTTCTCTTTCTTTCTTACTTCATATTCACAGGTCACAT
GGAGGGTGATAGTTCTCAGGCATATGGTCTCTTGTTCCTGGGTTTCCTTTCCTTTCTTCC
TGGTTTCTACGAGACTCGAGTTGCTTACTATTCATGGCGGGGAGCACCAGGGTACACTTT
TGCATCCATACCAGATTATTAGCCTTTCAGTTTGCGCTGCTGATGCAGTAAGGATAATGA
ACAAGCAAACAACTTCAAACTTTCCTTGGGAACCAATTTTAGTGATAAAAGAGTTAAGCA
TGCATATGTAGTGGCTCAAATGATTGTTGTGTTTATAGGATGTTATTGCTTCGTCGGTCA
GTAAAAGAATAATTCCTTGTGATATTGTGTAAGAGCAAAGGTTGATTTTGCAATTTCTTG
GTATTTCCTTGTCAAATATAACAGAAATTAGTGCC
>Z27kG1_10948
GAACCATAGAGCAGCCGGCAGCGTCGCCGTCGCGCCGCTCCCGCACTGCTCCCCTGCCCC
GGCCGCCGCCGCCGTCGTCGTCCGCCCGCTCACCGCTGATCGATGACCGCCCGCTCTGGC
GCTCGGCCTTCGCCCCGTTTCTGCCCTCGCCCCTCAGCCGCCTCGGCGCCTGTCCGAGAC
CGACGTCCTCTCTCCATCCAGTCAGTTGACCAGCTCGACTGCTCTAGCTCGTGCTCTCCG
TCGCGGATTTGATTTCTTCCTTTCAGCCCAACCCAGCCCAAAGCCGCCAGATCGCGGCAC
TCCGTCCAACCCTCGGCGCCACCGATCCCCTTCTCCACCCCCTCTCCTCCTCGTCGTCGG
TGAAGATGATTCCCCAGAGCCAGAGCAGCTCCCTGCAGCGCCTTCAACACGTCGAGAAGC
GGATAGTGCGGGTGCTGGAGCTTGCGGGAGCGGTGATGGAGGAGCTGGGATACTCTCAGG
GCCCTCGCACCGATGCAGTCGGCGCGCACTGCCGCGAGTTCATGATGGCTATGAAGGAAA
TTCAAACGACACTGCGTGAGGAAATCAAAAGTGCTTGCGAATACCGTCCATTTGAAAAGT
GTGATTACAGCGCAAGGATTGCTAATGAGATATGTTGCAAGAAGCTGGAGTATGTACTCG
AGAAGTTGGATACAATGCAACAAAACCTTGAACAGAGCACTGATAATGTTTAGCGAGCTG
GCTACATATTAGTTGGGAATACAACAGATATCTGATCGATCAGTATGCAGAAGGAATGTA
GAAGCATTCTATCAACTCATGATTGGAGGAACTCTGGGATTGTAACTTGTGATTCCATGT
TCTGTGGCAGAGTTATTAGTTTTGGCTGCCTGCTGATGTCCAGTAGCATAGCAATGGGTC
CTTGGGCTTGAAGTCGTGGGATTTTGAGGCACTATTTTTACCGACGAGAATTTCCTCTTC
TGTATTTTATCGACTTGCTTCATCCTTAAAACATGCCTTTGGTACATTGTTAACCCATTT
CTTCACTGGTGATCTTCATATATTATGCAGTGACCGCTGTTCTGATTTTATTGCTGATGC
TGGCCCGACATCCATTGCATTAGAAGCTCATCAGGTTTTATCGGCTGCAAATGTTGTATG
ACTGTTTAGTCTAGCAATCTAGTTTAGAGAGCAAGTAAGACATAAATGAGCCATTTATCT
GTCACTAACCTTGAAGTCTATGACTTGTATAAAATGGCTGGGTATGCCGACAATATCAAC
CTCTTCGGACATCTGATTTTCGGTGTATCTTCGGATCTTCCTAGTATCTTTCCTGTTTGC
>Z27kG1_15319
CGCCGCCGCAATGGCCGCCGCCGCCTCCGCTGCGAGATCCTTCCTCCGGTCCAGCGGCTC
ATCGTCTCTCCGCAGCGCGGTGGCCAGAGCCGCCTCGCGTGCGGGACCGGGACCGGCTCC
GCTGCCGAGGCGGATGCCCACCTCTGCCCCCCGTGTACTCCTAAGGTCGCCGGTGGAAAT
GAGCAGCGTGTGTCTGGAGTCCTTGATGCCCATGCACAGCGCCACGGCTTCAGCGCTCAT
GACGTCGCTTCTCGCCGCCCCGGCTTGCAAGGGATTCGGTTGGCTATCAGAAGGTGGTTT
CCCATGGCCTCAGTTTCATTTCCTCGTGTCGCAATGTTAGATTAATTTGTTATTTACCAT
ATTTGCTTGTTGGCACATAGGAGATAGCTTATGCCCCATCACAATTCATACGTGCACCCG
TTTTCCTTTGTGGATGCATATCTTTTTAGACCATCAATTCAGTGATAAGAATTTGATGTT
TTGGGGGGTGGGGGGGGGGGGGGGGGGAGGGGTAATTTTGGTCTCAAGCATCATGTTTGC
TGCAACAAATTTAACAAGCCAAGTCAAGCATCATGTAGCATTTGTAGGATGTCCTAAAAA
TCTGTATATACATTACTTAATGTATATCTACCTTACATCAGATCACTAGACATAAAACCA
GGTTCCTAGGTTTGTGTCTATATGTATTTTTAGTTTGCCTTGAGTATCCGTCTTGTTACC
ACCATGGAAACCATACACATTTTCGAATTAAAACTGAAATATGGTAACGAAGTTTTGTAT
TGAAATTAATCTTATACTTTCCACATGGTCCTTGTTGTAGGTCAAGCTGAAACTAGATGA
ACTTCATGGGACCCAAAAGGTGAACACTTTTTATAGATCCCACCAATAATGACTGTTGAT
GGCTAGATTCCATCACTATTTCACGCGTCGGAATGATTTGTGGAAAGAAGAGCCCACTAT
CTTCATCTTATGGAACTTGCCTTAAAGTCATCTATTGACTATTGTGCACTTGCACATTAG
CATGTACAATATGGAACAAAAGAAGTCTGCATTTTCATGAGCCATACATTGTATTGAGCC
ACATATTTTTATTGTTCCTTTTGGAACTGCAAAATGCACCTAGCGCTGCTGTGCCACGAT
CGTTGTGCCGTGTCTAAGATTCCCATTGTCACTTTGAGCGATCTTTTATTGAAGTTCTGG
ACCTTTTGGCAATATGAGAGATTTCTTTCCTGGGTCGACTTTTGCCTATGGTTTGCTGAA
GTCGAACTATTGATGGGTTTACAAATAGCGTTTATAAATTTGAATACAACGTCATCATTA
ATTACAAATTTGAGGAAAAAAAGAGACTGATTCTTTTGTATTGGTCCAGCTGGTAATGAT
GACGTGTGACGGTCTCTAGATGGGAATTAGCAGATTATTATCCCGTCACCTCAGATCTTC
AGGTCCGTTCCGATTTTAAGGAACATCCATGACATGATACGTTTATTACAATTTTCTAGC
AAATTTCTGTTTTCTTACAAAATGTCCTCTGTGGTAGCTGATTCTGATAGGCATAGCGTG
CAATAATGATGTTTATTTCTCCAATAAGGGCTAGTTGGGGAACTCCAATTTTTTGAGGGA
TTTTCGTTTTCCCAAGGGAAAATGAACTAATTTCCCTTGAAAAAAATGAAAATCCCTTGG
GAAAATGTTGTTCCCAAACTAGCTCTAAATATTATGTTACCTCAGTTGTATTTGTTTTCT
TGACTTTATTGCATCTCTATAGGCCTGTGATTAGTGCGATGGAGGTCAACTTGGATGAAG
ACTAGACTGCTATTTATTTTGCCATCTCTGTTGCCTTGGTTTTGCCCATTATAAATGGAA
CATAGAGCAATGTAGCTTTCGTCGCTGTTAATTTATATGATGTTATTCTAGAGCTTGAGC
CCAGATTATTGTGTTTCTATTTGTAGATGGATGATTTGTCGTTACTGGAGATCTGCAGTG
ATGGTATCTTGTCTGGATTATGGATACCTCGTGAATTTAAAGTACTTGGTTGGCGTCTCA
GTTAACATGTTTTGTGCTCTGGGATTGCAGTTTGTATGAAATTTGCAGAATTGATCCTGA
GATTTATTTTGGCTGGTTAGCTGTCAAAAAGACTTTGGTCTTGACGACTTGCCTGATCAA
GTAGATCTGGAATGAATAAACTTAATAGAAGGGTTTTCAC
>Z27kG1_09141
ACTTTGTCAAACATCGTCATTCTCTCGACAAGATCCGGACGACAATGCTGGACAAGGAAG
ACAGGACGAGAATGGTCCCCAAGAGCTCAAGCCAGACGAAGACGCTCCTGGCCGCCATGG
AGGAGGAGAGGGCGAGTACAGCCAACCGGCGCTTCCTCTGCAAGGACGACGCCTCCTCCG
TCTCCAACCCCTCCTTCCGCGTCTACTACGGCGTCGCCTCCGCGGGGTCGGTGCCATTCA
TGTGGGAGTCCGCGCCGGGCACTCCCAAGCACGCCGTGTCCAGCGCCACCCTCCCGCCCC
TCACCCCGCCGCCGTCCTACTACAAGGGCGCGGCCAAGACCAAGTTCGCCAAATCCCAGT
CCTCCAAGAAGCTGCTCTCGTCCAAGCCGCCTAGCAGCTTCGTGCAGAGCATCCTCCCCA
AGCTGCGCAGGAGCCATACCATGCCCGTGCCGTCGCGGTCACCGTCGGCGCCGGCGCCGG
CGCCGCCCAGAGAGAGCGCGCAGGTGCAGTGTGCCCGGAGCCGGGGGAACCGGCTGCTGC
TCGCGAGCCCGCGGTCGTCCTTCTCGTCCAACTCAAGGGGAGACGACGACAACGACGACG
AAGATGCTGGT
>Z27kG1_20493
CCGTCTCTGGAGTCTGGAAGCTTCTTCCTCCTCGCCTCCGACTCCGTCATGGCCGGCGGC
AACCTGTTCGGGCGGGCGCTGAGCTACGTAGTCAACGAGCTCCTCGTCGAGGGCCTCGCC
AACAACCGTGCATTCCAGAGGTTCGCTGTGAAGACCAACAGGACTCTTGAGAGCCTATCG
TCTAAAGCTAAGGAAGTGAGGGAGGAGTTATCGGAACAATTGAAGGAAGCTCGTGGCCAG
AAAGATCACTTCAAGCAGTGAAGCTGGTTCCCACATCGATTCAGCAAGATGATACTGACA
ATCTTGTTACGAGTTTAGTCCTTGTCTGGGTACTATTTATGAATGACATTCTGGATGTCA
TTCAATGGAAATTAGTCTTAAGTTTCTCTGCACTTAGATTAGTAGACGCAGAGCAGTTGG
TCTCATGTCCTTTGTCATAAACTATTGTATAATTTTTAATAATGTGTGCCTATGTTGATA
TTTT
>Z27kG1_08273
AGCAAATGGGATGCATATTTGGAACAGAAGGACATCAACTGGAATCTCAGTAAATGGATC
AAATATGGTGATGTCCAGAGGAAAAATTGAAGGAGCTACTCTCATGGCCAGTTTTACAGG
TAAGAAGACCAACATCACAATCAAACTTCCATACACTGCAACTGACAAAAGAACTCGTCG
GGCATGCTTATGCACAGGATCGTCAATCAAATCCCTAAATGGATTGTAATTTGGATCAGC
AGGGTCCCGCAGAAAATAAAGAACTCCATTGCGCAGAACCCCTCGAAGAAGGCTGACAAA
TATGCTTATTTGGAGCATATACACAATCCCAACTAGCCAATGGATAGATGAGCTCGCTAA
GGGTGACACTGTAAAGAATTCAATCCTCTGCGCAATTGTTGTGCCCAGCATCTTTAGAGT
GCAAACATCAAGCCACCAACCACACATTAGAGGAAATACACCAAGCTCAATGACCAGAAG
GAATGCAACTTTGACCATAGTCATAATATGCTTCATTCCAGCAAAGAACTGCCTGCACAG
AGAAGGGATTGCCTCTAATATAGTAGCTATACCATAGAGTCTTCCGATGGTGAAACGTTC
TCCCCTGGCATATCGAAGTAAAGCCAGTGATCCGATGTACAAAAGTACAAGACAGAAGAT
GAACATGTATCCAACAGCAAGAGTTGTCAGATCCGAAAGATAAGATGAGCCAATTGCTGT
TCCTTTCATCAGACTGCTCTTCCCAGTGACTTGAATTACACTCAGACCAGTGGCATTTAT
CTTCAAGGATTGAGTTACAACCTCAATCACATGCCCGATAACACCTTCATTATTACTGTC
AGAAGAAAAATTCTTCACAACATTAAGTGCGCTCTTTAATGTATCATTAGCTATAGAAAT
AGCTGTTTCTGTGAAGGGCATCATTTTTGCCAGCATAGGAGTAGAAGCCGAAGAGAAAAA
CCATGATAGGTAGTACAGAACAATCCTTCCCAATGAGAATGGAACAAAGATCACAACAAT
GAGGAATATAGCATTGCTGGCCAAAACTGTTATTGCATTCTCAACCAAGTGGAAGACAGG
GCCTTGCATACCAACAAGTTCATCAAAAGGAACGTCCTCTGCTCCATCAGCATCATCCAG
ACCATCAAGCATCTGCTCCACCTGAGCCTCAAGTCGTTCTAATCGAGCAGCAACATTTTC
CGCATTTCTCCTCAAAAGTTCACCAGCACCGATTCCTTGGGCTTCTGCTAATTCATCAAT
ATTTCCATCTGCAGGAACCCTATTATTAGGACCAGCTAGCCTCCTGACAGCCCGAGCACC
ATGCCTTTCACGACCTCCATCATCCCTCTCAGCATCATGTCCACCAAGTTCACGCAAATG
CCTTATGTAGTCCCGTAATGAGGTGGCTCCAAGAAATATAAGGACAATGATAGCTGAGAG
AAGGAACCCATGAAGGCAATCGCTAAGAATCAACTGAGCACTGATGTGACTGAGGAACAG
CCTTTGCGCTTCACCAATACTTCTCACCAATGTTAACCGCCAAATCCAATAGGTAATGAA
TGGGATAATCATGAGCCAAACTGAGAGAACAAAGGCAAGCCGAAGGATGAATTGAAACAC
ATGGCATGCTTTCATTCCAACACCAACAATCAGTTCCTGGAAAGGGAGTCTTGTCGGAGC
ATTATCAGCGTACACGGGTGAGAAGGAGAATGCATGTTTACAGACCTCGCACTGGCGCGA
GTTGCTATGGTCGAGCCACTGGAGGAGGCAGTCCTGGTGCACGAATTTGATGCTTCCGCT
GCAGGCGCACGGGTAGCGCAGCGGGTGGTCCTCGTCGCCGCGGTTGCGGCAGATCCGGCA
CACGTCCCCCTCCTCTTCCTCCTCGTCGTCCTCCTCCCCGTG
>Z27kG1_19392
GAACCCCCCCGCCCCCAATTCCAAATCCCGAGTGCCCGCGGCCACAGACCGACCCCCATC
ACACACGCGCATCGCGCCACCCCATCCGTCACCGTCGACCCGCGAGCACCCATGGCGAAG
GGAGGAGGTGGAGGCCAGCGCGAGGGTAGCGCCCTGAAGAGGGCGGCGATCGTCGCAGGG
GGGCTCGCGCTGGCCTGGGTCACCGTGGAGACCGCTTTCAGGCCCTTAATGGGCCGCCTC
CGCGCTGCCATCTCCAGCTCCACCGACACCGCCCGCGACCCCGACCAGGAGGAGCCTCCC
GCGCCTGCCTCTGCGGCGGAGGCGGAGAAGGCGTCCGCACCAGAGGAGCCTGCCGCGGTG
GAGGAGAAAGTCGAGGAGAAGGTGGTCGAGTTGGAGGAGAAGGTGGAGGAGGCCGCCGCC
GACAAGGCCGAGTGAAGGCGACGGCCACATGGCGCCCTGTCTGGCTGCTCTTCTGAACGG
GTTCTTGAGGTTAGCCGGGATCGAATCCAAGATCGTTTAAAATAAAACCTGTGTTTAAAC
GTTTATCATGCAAATTATATTGGATTAGCATGTGTGCAATTTTCGTTTGTCCAGGCTGAG
AACTAAGGAACCATGGTGCACATCAAGCCACTAACCATTATGCTGAAATGCAAATCAGAT
AGTGACTTGGAAAACATAGGAAGTTGCGTTCATGTCCATGTACGCTCTGGTCGGTTTTTT
TCCTTCGTCGTTAGAGAAGTATTAGATTGAAGTTGAATCTGTACAATCCTATTCAGTACA
AATTTGAGTCTTTATTGAACCAAGTACCAAAACTAACTGAAAACAGAGGTAACTTTAAAA
TCCCAAATGCATACTGCATCGTAGAAGGTGGTGGGCATAAATATCTATGGAAAATGTCCT
TAGCTTGGTTTGGCTTTAATCTGTACCGACTTCTACAGTATTTTTTTTGTCTATATGGAT
TATATCTGCAGCAGTCTAAACAACCGGCTTTAATCCGAAGCGAACAACCCAATGCACAAG
AGTTAAAAAAAAACTTGAGATAAATATGCAGTGTGTATTCGTGCTCTGCTTCTGAACATG
TAAGCATAGCCTGAAACGTTCATCCAGTTAGCACATGGCGGATTGGTGGCGGCAAGTATA
GTGCAAGAAACAATCAGCGACTGCAAGCCAAGCAATCGCAACGACCGGTTCGGGTAACTG
TTTGCATCCAACCGTGCTCATACCAGCTGCCAGCCTGCCACGCCATGAGAGGAAGAAAAA
CGTAGTCAGAGAAGGCCAGAAAGCTAAGAAAAGAGCAGGGAGTAAAACCTGAGCTGGAGA
CATGAGAAAACAGAGGAATCGGCAAGGCTAGAAAAAAAGCGTCTTGTGTGTGCATCTCAA
GCTACTGCAGTGGCCTCCGCATCAGTAGAAGCGGTGTGTACGCAAGATCTCTATTTCTTT
GCACTACGATTTGGCCACGTTCATTGATTTGTGTGAGATTTTAGCCTACAGGCTGCAGTA
CGCGCTACTAGCTCGTAGCACTAATTATTTTTGCTTAGTAGCCGCATGCCTGCACTACTT
TTGCTTAGTAGTCGCATGCCTAAACCAACATGTAGTACGCCACTAGTAATTCATGGATGA
GTATGAATTTGTGTACAAAATGGAGGCCACGTTAGAAGAAGAGGAGGAAGAGAACAACAT
TGACATGAATGCTACTGATAAATATTTATTTCCTAATTTTACAATGTATGCTACAGTTAT
ATACCTCATGTTATACACTTCTATTCTTGTATGTTCATGGATTTATGTCTTTTATTGTTA
TAACTTACAAGCTTATCAAGCCAGCTCAAGCTAGCT
>Z27kG1_10683
ACCAGACCAGAAAATCACTTATCACTGAAAGAGGACAAGGAGATGGAACTCACGGTCTTT
GGTCCAATCCCTTTGAACCGCGAGAGCTCCTTCTTCACCTCATCCACCGACAGTTCCCGC
AGGTACTCGAGGCAAATCTTGCCCCTCCGCTCCCTCACGTCCCTCAGCATGGACCGTATC
CTGGCCGCCTTCGTCGCCGCCAGGCCGCCGCACCGGATGGCGTCCTCCAACCTCTTTCCC
TCCTCATCCACCACCTCCACAACAAAATGAATAGGAATAGAAGAGAGTGAGGGTGTTTAG
ACCCCGGGAGTTTGTAGAAGCTTCTGGAAGGCACTGGTGCGCAGACATTGACTCGATGCT
AGTAGCTCACCTGGTCCCAGGAGGGGAAAGCGGCCTTGAGCGAGGCGAAGGCGCGGCGGG
AGATGGCGTCGGTAGTGTTCTGGGAGAGGAGCGTGGTGACGAGGCCGTCAAGCACTGTGG
GGGACGAAGGCCGAGGGTCACGGTTAGGCGAGAGGCCACCGAGGCGGAGGACGCGGAAGG
CCGCGAACTCTTCGGGGAACCCGTGGAACGCGAGGAGGGCGTCGCGGACTACCAGGCATT
GTGCCGAGCAGGGGGAGGCATGGGAAGGGTAGGGCTCCGGCGAAGGGTCGTGCCTCGCCG
GTGAGGCCGGAGCCTTCCGTTTGGGCTTGCGAGGCATCGTAGAAAGAAGGTTGCGGCGGC
TGCCGGCCGGCCACGGCGATGCGGCTGGAAAAAGAAAGGGAAAATTATTTCTCTAGCATT
GAAAGTTCTTCAGATTTGGAAAATACCATCAAAATATCGCCGTTACAGGAGATAACACCA
AAAAGGTCCTTCCGTTCCATTATACAACACTACGTTCGTTTCTTACGCCGTTACAGAAAA
TAACACCAAAAAGCTCTCATTTCCAGTGGACTGCCCTCGATTCCTCTCCAGACCGTGACC
GAGTACTGCTGTTCATGAGTACTACTCAGTTAGAATTGAAGACTATGTCCATGAGTACTA
CTCAGTTGAACGTTTCAAAGCTACTTATCAGTTTGATATTAACCCGATGGTTGATAAGGC
TTAGTGGCCCATGGTTGATCCTGGGTTTGTCATGGTTCCTCCGAAGTTAGAGAGGCCTGC
GGGTAGGCCGAGAGTACGTCGAATCAGAAGTAGTGGTGAGGCTGGGAAAAGAGGCCCTTA
CCAATGCAAGAGATGCTTTCAGTTTGGTCATATTGAAAAGACTTGTCGTGAGCCCCCTGC
TGAATTGGGGGATGAGCTCCCACCACAGCCTAAAACACGGTAAAATGTCAAGCTTTACTG
CTGCATTCAGTTTATTTTTTGTTGTTTTCCCTTTAGTTAAACGATTGTCTTCTTGTAGAA
AGAGAAATTGTGATGTTGTCCTGCACACACCAAAAAGGTCCAACACGGCACAAACAACTG
CATCAACTCCTCCTTCGACAGGTCCAATAACAAGAAGCATGGCAGCTTCACCTTCTACTT
CTACAGGTGAAGGTCCTGTCACTAGAGGAATGACAAACATATCACCTGGGGGCATTGCAA
GAAGAGTTATCATTAGTTAGTAGGTGTAATGGAGATGGCTGACTTGATGTTATGCTGAAA
TGGAGATGGCTGACTTGATGCTAAAAACCTACTCTAATGTTTTGTGCTAAAAACCTTCTG
TTGTGTTCATGACATATGTGCTGTTATTCTCCTTAAATCAGCTATGTTGACTC
>Z27kG1_05329
CTTCGCCCCTCTCCATGGGTCTTTTAACAGATAATGGGCCACCGGAGTGGCACCCTGCAC
CAGAAGAACTTAAGTCAGCATGCAAGGCTGCAGCAGATCACTGTAGAAAGAAGGGGAAAA
GCATTACGAAGCTAGCTATGCAGTACAGCTTAATGAACAATGAAATCTCGACAGTTCTTG
TTGGAATGAACTCTTTGGAACAGGTGGAGGAGAATGTGGCGGCTGCACTGGAGTTGTCAA
CATCAGGCATCGATGAAGAACTTATGCGTGAAGTTGAAGCAATTCTCGAGCCTGTGAAGA
ATCTGACATGGCCTAGCGGCATCCAACAAGCCTGACGGCCAGAAGCAGCTTTGCCTAACT
GGAGAAGCTGGCATGATGAGCGTATAACTGCTGTTCGATGCAGTCAATTGTGCACACCAG
CATCATTGGCTGCTGATTGCAAAATTTGCAATGCCCGTATGGTCATTGATGGAAGGGGAC
GATTGGGACTGTTGGGCTTTTATGGTTGGGCCCTGTGGTAATTTAGACATGTCGAATAAA
CGCGATACGAGCAATGAAAGATCGATGCTGATCATTGAAT
>Z27kG1_24151
CTTATCCCCTTCCTATTCTGCTTTCCCCTCGCTCCAGAGTCCAGTCCCCAGACGAGCGGT
TGGAGCTTCGACGTGCGGTTTCCATTTCCTGCCCTGCTCTGATGGCCGTCGCCGAAGTGG
CGATCGAGATTCTCCCGCAGCAGCAGCAGCAGCAGCCGCCGCCGCCGCCGCGGGAACCGG
CGGTAGTGCCTCCGAACCTCTCCGTGCCGAGAGTGCTCCAGTATCTGTACCTCTTGAGCG
CGTGGGTCGCCTGCGCGGGCGTGGCTGCCGGGACCGTGGCGCGCCGGGCCTTGGGCGACT
CTTCCCCGTTGGTCTACGGGTTCCTCAAAGTCTCGATCGGAGCCCTCGTTTTCCCCGCGC
TGCTCATCCTCGTCTTCGCCCTGCGGGTCTTGCGCGCCATGCTTGCCGTGGGGTTCAGAC
GGTCACTCCGCACTCACGCCAGGGAGATTCAGATCCAAGCCACGAAGATATTTAGAGCGT
TAACGTGGAAGGTGCTGCAGGACCCTATTGTGCTTGCGTGGCTCGCATCTTTGCTTTTCA
TCCTGCTTCTTGCAGCAAGTGTTCTGGTGTTTGTGGGACTTCTACCAATGGAGGAGTCTC
GCAGAGAAAGGATTGGTTATGCGCTCTCTGATGTGGGGGTATTGGGTGCAATGGCAATGT
ATTGCCTTATCATTATACCCAGTTTTGCGCTGAAGATCTGGAGGAGCAAGTAGGGTGGCG
ATGCTGCACAAGGCACAACACTGGCGATATCTGAGGCAAGGACAGTTGGAGAAGGTGCAA
AAGATGGACTCCTAGTTACCGTGGGTGAAGCCAGCTAATTAATGTTTTAGAGAAATAATT
CTCTCTTGGAGACTACTACTACTGTTCTACCTCAGCATCACCGGTGCTGGTGCGTGTGTA
ACGTGGTCACTGTGGGTATCATCACTACCCTACCCTAAGCCCTATCAGAACATAAGCACC
CCTTGGAGATTTGTGCCGTCTAAATGAATATAGTTGGTTCAGCGT
>Z27kG1_18643
CGATGTCGTCGGCGGTTAATGGTATGCTGCGGGCACGGCTGCGCGGGGCAGCGCGCGTTC
GCGGCGGCGGCGGCGAGGGGGCCGGGCGGTGGACGACCCCAGGTCACGAGGAGCGCCCCA
AGGGGTACCTCTTCAACCGGCCGCCGCCGCCTCCGGGGGAATCTCGCAAGTGGGAGGATT
GGGAGCTGCCCTGCTACGTGACCTCCTTCCTCACCGTCGTCATCCTCGGCGTCGGCCTCA
ACGCGAAGCCCGACCTTACAATCGAGACGTGGGCGCACCAGAAGGCGCTCGAGCGCCTCC
AGCAGCAGGAGCTCGCCGCTGCCGACACCCAGGCCGAGTGATCCGCGCGTCTCAGGTCCT
CTCGAACTCTCGGCTGCCTCTGATTTGGTTCCAATAAGATGGCCACAATGTGCGGTCCTG
AATGTTCTGGACTTCTGGTATTGATGGAACACGAGCTGAACACTATGCTGCTGTTTTTTC
TGTTCTGTTTTGAAATTTGCCCGGTGATGATGGCGAATGTCCTGAATATTCTGAATATTT
TGAAATGTTTGACTGTTGTATTATCATCTT
>Z27kG1_07768
CTCTCCACCTCCTCTCCCCAAGCCGCGCCACCAGGAGTGCAGCAGCCGCTAGAAGCTGCC
ATCCGCCCGCCAGGAGTTCAGTCAATCTCCTGTCTCCTGAGAGCCGCCGCCCGCCGAGTC
CCGCTCGCCGCTCGGTCGCTCCCGTGAGGCGCTCGATCTCCTCAGCGCCGCGCCCACCCA
GCCACGGTGGAGCCACCCTTCGTCCCGTCGTCCGGCGGCCGGCCCTCAATCCCTCACGCC
CTAGCTTCTCTGCCATTTCCGGTCAGCCCCTCACGCCCTAGCTTTCCTATCAGGCGCTCG
GTCGCTCCCTTTGCCACGCGCTCCTAGCTTCTCTGGTCGGCTCTTCCTCCGCCATTTCCG
GTTGGATCCTCCTATGGTATGTGCATCATAATCCGTCACTTTTACTGTGTATGCAATCTC
GATCTGCCTAGTTCGGATAAGAAGAACCTATCCGAAGAGCGCCCGTTAATGTCTACTAGT
GGCCAACGCGCGCCTACGCGCGGTGTTTTTACCCTTTTCTTTCAAAAATATATGAGAATT
GAGTCTCTCGCAAGGAAGCATCAGGCCAATGGGATTTAGTGGCCAAAACACGATACTACC
TGTAGAGGCAGAGAAGACCCAAAATTAAGGTGCTGCTAATGATACGATGAATTTAGAGAA
AATGAAAAATGCAACGAAAGCCCCTCCAAAAAAATTCTACCATTTTCTTTTGATTGGCCG
AGACTGATGTGCATTTGCCTAAAAGTCTCACAAATTCATTCCTCATTCTTCATGCCGACA
TTTTAATTGGGAGGACGTTTTGAATTTTGGCGAATGGGACTTCTCCATCCTTGAAATCCA
CCCACACGCCACAAAACCAAAACAGAAGTAAGCAAAATAAAAATTTCGAAGCTAGCATGC
CAAAAAAGACGACGAAGAAGGACCTGAATGATGCCGTAGGGGTCAGGCCACGAACGATGG
TTGCCCGCGCTCCATTGTGGCAAGCTTCTGTTGCTGGCTTGGCGGGTCGCTGGAGCACGA
CCTGGAGCTCCTCCTCGACGATGTACTCCGTGATGCGGGTACGTGCGGTCGACGACTGCT
GTAGCGTCGGAGACTCCGAGTTGGAGCGGCTGCTGCTAATGCTGCCGAGCTCCACACGAA
AGAAGTGCTTGAGCGGCCAGTGGGGCAACGCGATGGAGGCACGACACAGCGGGCATGATG
GCTCGCTGCTCAGCGCCCGCGGGGAGGAGCTAGGATGCTCGGGTCGGCGGGCGGCGGCGC
CTCGACCTAAGCGAGCGCGGGGCCATGGGCAGGTCTGGTCACCATTCAGAACAGGGGGCT
CGGAGGCGAAGGCGAGAGGAGAGAAGCGTATTTGTTTTTTTAACCCTACCAGCCGGTCGT
CTAAAACCAAAAGTGCTAGCCGCTTCAAGAAAGTGCGAGGGGTAGGAAGCATAGAAATTA
CCAGCTAAACATGTGCGACGGCGGTGAAGCGTCCAAAGTAGATCGAACGGCTCCTATAAA
AAGGACGACGTGGCCACGCTCATTGGGCGTCTTGATGCAGAGCTTTAATATATAGAAATA
TCAACGAGTCGCCGATAAAAAACCAAGCATGAATGTGCAGTGCAGTGCTCGACAAACGGC
ACCAGCGCCGCTGGGTACTGTCACCGCTTCGGTCGCCGGAGCCCGGAGATGTAAATGCGC
TGGAGTTTTCATGCTGTCGCTGGAGGAATTGAGGAAGAAAGTTTGCCTCGTGGCCAATGC
AATTGATGCCCTGGAACTGCCGAAGGGATCTGCAATTGCTATTGACATGCCTATGGATGT
TACCTAATTTCAGGATGCTAAGGTAATAATGCTTGGACTGGTACCCAGCATCGTTCGTAC
TTGGAAGAATACGGACTGTACAGCTGGACTAGACTGGTCCTCCATCCGATGCAGTTGAAG
ACCCAAGATTTGAACGACACTATTGTCACACCGAAAGTGTGTTCGATGAAATGCCTCCAA
CATCCGGAGGTTTCTATTTGTGAAAGTTTGCAGGCTAAGACAAATGATAGCTATTCAAGG
AGCTAGAGGCTGCTCAACATAAAGCATCAACAGCAACCTCTGGAACAGCTGAAAATGCTC
TACTGGAAGCTAAGTCAGTGACTGATCTTAAATCTAAAGATTTGGAGAAGAAGAAAAGTG
AGCTTTGTTCACTGATACAAGAAGTTGGAGTGCTTTTGTGAAGGCTTTTGCGAATCACTT
GAAGTGTTAGTACTTTTGTGAATGATTTTGTAAAGTGTTTGCAAATATGTGCAAAACATA
ATAACATGTGTAGGTTTTGTGAATGATTTTGTTGTGGTGCT
>Z27kG1_13577
CATTTACATCATGGATGAAGGCAAGGCCTGAACTTGGCCACCTTTGCGACAATCTAAAGC
TGGACAAATAGGCCATCTTCATGTGACGTGATTATGTAGTTGTGTCACTTCCTTGGACAC
ATTCACCCAGAGTTTCAAAAAGGAAGGAGACTAAAAGAACGGGTAGAGAGGAAGCAGTGG
TTATGGGAGTTGTGGACAATGAAAGAGCAGCTTAGGCTGTCCGAAAGTAGGGCATTGTAC
TATACTTGTCGGTGTTAATTGACACCAGCAAGCATGTATATATTGTCAGGCGTATTATAG
ATGAACATATTAGATATTTCTATTGTAGTATTTTCTCAAATTTTAAAAGAATCATTTCAT
GC
>Z27kG1_00964
GTCAGGCGTCACTTGACGACGTATACAGGGGCACAGGGCTCAGGTTTTCCTTCAAATTGC
GCCGAAATACTCGAGATTTCTTGGATTTTTTTACTTGTTTATTCTATTCTCCTTCCGGCG
CCTCTCTAGTCTATTCTCCTTCCTCGTCGAGTCGTCGTCTTCTTCGATCCACTCTTTCCC
CCATCCCTATCTCCCTACTTTCCACGCAACTGCGTTTCCCCCGGACTCTTCTTCCACGAT
TCCGTTGGACCCCTACCGCTCCTCAGTCAGTCCTCGCCCCTCCCAGCACCGGCCAACAAT
CCCTCACGTTATTCCCTGTAGCTACTATGCTGCCCTCTTGGATCCCTTTTTCACTTGTCT
GAGATTTAGCCACCGCCCGGTAGGAAGAAGAAGGGGAAGCACCATATTTTCTGTTCCTGG
CCTGACGCAGCGCCGGTGAGATTTCAGTCCGGGATCGGCAACGCTGGGAGGACTCGCGTG
TGATTTACGCCGACTTCCGTGCCGCTCTAGGAAGGGTCACGTCGAGGAGGCTTTTGCCGA
CGCGGATTTGCCTGGAGCCAGCCAAGCAGAGCGCAGAATTGGGGGTGTTTGGCCGTGCAA
AGCCAGAAAGTTCTCGGTTTGGCTGCCGAAACCGCTTGAGGCGACCACCATCTCATGGTC
GTAGTGGTCCGGGTCCGGCACAAGTAGGGGCTCGCGTCTTGCGCTTGGCAGTTGTGGGAA
GCCATGGAGCCGTCGTCGTCCATCACGTTCGCGTCGTCGTCGTCGTACCTGTCCAACGGC
TCGAGCCCCTGTTCCGTCGCGCTGCCGCCGCCAGGGCCGCCCCAGACTCCCCCGTTGCCT
GCCGGCCAGGGGTGGGGTGGTGGAGTCGCTGCCGCAGGGAGCGGAGGCAGCGTGGAGGCC
GTGAGCCTGAACCGGCTCAGCAAAAACCTCGAGCGGCTGCTCCTCGACCCGGACCTAGAC
TGCAGCGACGCCGACGTCGATGTGCCCGACGGTGGGCCGCCCGTACCCATCCACCGCTGC
ATCCTTGCCGCACGCAGCGACTTCTTCTACGACCTCTTCGCCGCTC
>Z27kG1_22972
CAGAGTTGAAGATGACTTTGAGCACACTCATCTCCTGAAAGTCATCTTCAACTCTGGCAA
TCCGTTTTGCAGTAGCATAAATTATGTATCCAATCAGTAAAGCAATCACAAGAGTTCCAA
TTGATGTCGTTATTGCCATCCAAGGCCAAGGTGGACTCTGAATGAACCTGCAGTGCATTT
CATGCTTCCTTGACGGGTCACCAAAGTTCAGTGTGCTGACTTGGCACATGCCACTGCCTG
TATCATTCGAACCATACATACTGATCCGTCTATCATTAGTAGTATCGTAAACGTTCACCA
TGATGGATTGCTTGCCCGCGAGCTGGTGAAGCAACTTGTCAACAAGCGCTTCAATGTCAA
ATATGCCACCTAAGTAGCCTATAGCAGCCTGAATGCGCTCCTGTGGCCTGGCATTTGGGG
GAAGCTCATACTTGTACACAGCGTAGGTGGAGATCACTCCAAGGCGATTATTGAGCAGCT
TAAAAGGAGCAGTAAGAACACCCTTCCCAGATTCTCTAGCTCGGAGTACGTTGTCGCGGT
CATCGGCGCCGGATAGCAAGTCGAAGGAGATGACATGCTTGTATGCGTCCTGCGCGAAGA
TTACGGGAGCATACTCCTCCGCCGGCTCCCGCACCTCGGCGTCCTCAGCGTTCCCTGGTC
CCTGCGACTGCTTCTTGGTCTTGGAGGAGTACATCTTCTTGATGCTCCATCCCTGCTGGC
GCTCGAACTGCTCCCGCTCGGCGTGCGTGACCCGCACCCCGTACGCGACCCCGCTCGTGA
>Z27kG1_24141
GGATATTTCCGTCGCCAGCGCTCCGTTCCTGCTCCCGTGCTGCCGCTCCTGCCCTCTTCC
ATGGCGCGTGCCCCATCTCCCTCCTCGCCCCTGGCCCCTCTGCTCGGAGCTCCCTCGCCA
TGGCCCTGGTCGACGCTCTGCCGGGCCGTGTCTGCCTTGGCTACCGCGCCCATGCCGAAC
TCTCTCTCCCTCGCGTCTTCCTTCCCCGCGCGCAGCTCGCCTTAGCTCCTGCTCCTTCAG
GCTGGCTGCGCGCCCATCCCTCTGCTCGTTCTTCAGGCCGCCGCCCAGCCGAGATTCTCC
CTCATCCCCATGGCGCGCTCCTCCTGGTACCGAGCTCGCCCATGGCCACGGGCTGCAGCT
CGCCCCATCTCCCTAGCCCCCACGCGCGCGCAGGCTTCCTGCTCGCTCGGCTTCCCTCCT
CTCCCTTCCCATGGCCGAGCTCTTCGCTGTTGTCCGTGCGCGCACGCCTGCTCCTCTGTC
CGCCCATGGCCGCTGTTCCTTCCCTGGTTGCGGGCGTGCGGCCGGCGTCGAGTCGTCGGA
CTCATCCTTCCCTTGCTAGCCCATGGAAGCGTGCCCTGCTCCAACTAGGTCCGACCGTGG
AGCTCTTCTCTGGTGCCAAGATGCAGTCTGTCTTTCTCAACTTCGCTCTAGCCGTCGGAG
CAGTAGCCATGGCTTTCTGTCCTCGGTTTTGGCCGTCTCCTCTGCCTCCAATCTATGGCG
CCATCGCGAGCTCGCCAGCCGCCGTTCTCCTTGCCTCCTCACCGGTCGTTGACCTTGCCT
AGGCTATCACATCTTCTCGTGCTGTTGTGCGTTTGCTGATGTTTTAGTCATCGCCCAGCT
CGCTGATGGCCAGTTCGTTCGCCTTCGATTAGCCCGCCATGACGCCGACGTCTAGCCCTG
GCTCCAGTCTCCTCACCACGGAAGCACAACCGCTGCTCAGTGTGTTGATGCCGTATGTGT
GGTGCTGTTGTGGGTTGTCGTCGTTCGTCTCCGCGTCGTGTGTAGCAACGTCGCCGATTC
CTCCATGGTGCTTATCGTCGAACTTCGCTTCATCGGTCCAAAGTGCTCGACCACGCCTTG
ACCATGGACATCGTGCGTCCTCGTCACCACCATGGACACAACTTCTCTTCTGTCATTGTG
GACACCCCGCTATCCTCGTGTGCCGGTCACCGTCTCTGAGCCTGATTCCGAGATATCGTG
TGCCCTACTCCATCTCCCAGCCGTTCCCCGTGCCGTCGATCTGTGCAGCCTTGACGCGCC
ATCGTCGCTGATAGTTTGCATCTCCTACGTTGTGCCATCCTTGTTCCCTCTGGTCGCGAC
AACATCCTATTCCACCAGGTCGTCGGGCGCTACTCTCAACTCGCTATGAGGCTTGCTGGG
CTTGCCATGTTTTAAAATGTAGTCAAAAATTTGCTTGCAACTGCGGTCTCGTCGTGTCCG
TCGGTCTTCAACTTCAGTGATCACTATCATCTTCAACAACAACGTCGTCGTTGTCTCCTT
GGTGCTCGTTGCCAACTCTGCTACCCTGTTCTTATCCGCTACCCGCTGAGTGCGTGATGA
ATAGTTTGAACTGGAGTTTGTCGTCATTCCTCGTCCTCGCCATGGACGAGTCTGCATCTC
CGCATGCCGATGTGCCTAGACCGTCAGTCTCGCCCTTGCTGTTGAAAGCATCACCGACGT
CCGCGGATAGGTGTGTAGGTGAGTGTTTGAAATATATGTTGTGATCAACGCCATTTTAGT
ATTCGTGTGGTGATTTACGTCTTTCCTGTGTTCATGTGTTATTCGTGATAATAAGATCAT
TGAATAAATTAATGGGTTGGTGTGAT
>Z27kG1_19835
CTGACATAGACTCACACACACGCGGACACACCAGGCTCGGCCGTCCTGCTTGTCTGAATG
TCTTAGTCTGATGAGTCCCCGGTGCAGATTTGTAGCCTTGCCCAGCGGTTTCCGGAGCTC
AAGACTCTCAGGAGCTGCGACCTGTCTCCGGCAAGCTGGATCTCCGTGGCGTGGTACCCG
ATCTACCGGATCCCGACGGGGCCAACGCTGCGCGACCTGGACGCCTGCTTCCTCACCTAC
CACTCCCTGTCCACGCAGTTCGCAGCAGGCGCCAGCAGCAACGGGCCCAGACCGGCGACG
GCAGCCACCGCGACGGCGATGATGTGGCTCCCGACGTTCGCGATGGCGTCGTACAAGCTG
AAGGCGGCGGCGTGGACGCCGGGCTGGCGCGACCGGCAGGTTGCCGCGTCCCTCGCGCAG
GCCGCCGACGCCTGGCTCAGGCTCCTGCGCGCCGACCACCCGGACCACCGCTTCTTCGCC
GCCCGGCGGCCTCCCAGGAGATGGTGATCATTTGAGTGTATAGAGTACTCTCTCTCTCTC
TCTCTCTCTCTCTCTCTCTCTCTCTGGCAAGTCTGAAGGTAGTTGTCCTGAAAAAGGAAA
CGGCTGAGGTAGTTAGGGTTCACTAGCGGAACCGGAGTGACAAAGTATGTTCATCCTGTA
GTTTCAATGTTGTTTTCCTTTTTTTTTGTATCCGCCATGTTCTCAGGAAAAAAATGTATC
AGAAAACGTATAATAGGTGTAGAGCAATACTGGTGTCATTGTCCATT
>Z27kG1_02143
GTTTTTGTTATAAAAGTCGCCACAGAAGCGTTGAGATGGCACATTGCGCGCAATGACCAC
CTAAACCTAACCAGAAATCGTAAGGTAGGTGGGACGGTGGTGCTTAGGAACTGTCTAGGT
GGCTGAGGTCATCACCTTCTAAAGCAGCACAGTCAATCATTTGAAATAACCCGCTGAACC
CTTATAAGCCCTACCTGTGTTCTCGCATGTTTACACATCCTCGAACTATTCTACTTATAT
ATTATAAGTCATTTATTTTAAATAATATGTATCTGATTTTATGTATATTTTCCTGAGTAA
TCTCATCATGTGTATAAACTGTGTCTATCATCTCTGCAGACTATATGCCGCTGCAACCTC
TTGAAGACGAGAATGACACTGTTATCAGTTTCTTATATCCTCTAGAACCCCCGGTAAGAT
TCCTTATTTATTTCAGTGAGGAGTATTACCTAATCGGTGCAAACTGAAATGTAAGGTTGG
GGCTGTTTGAAGTTTTCCTCTATTTTGTGAGATTATCTGCTCACTGCCTCACTGTAGTTT
TCACTTCAAAATTTTTATTAGTTTCTCCTTCCAACATTATTGTATTTGATGCTTCCTAAT
TGATGCATGCATTTTGATTTCATATAGGTGTAGATTGTTGTCATGCATCACTGTGTTTAC
TTTCTACTGCTTGTTGCAGATAGTAGATGAGTTTGACTGGGAAATGGACGATTACGAGGA
TTTTGCTGATCAGAAAGTTCAAGAAGGTGGCCTGCCAGAGGATGAGAAAGAAAAATTCAA
GGAGTTCCTGAAGGAGAAGGTTAGAGAAAGGAAGAGAGAGCTTAAACAGGCTAAAGAAGC
CAGGAGGAAAGCTATTGATGATATGGATCCTAAGGTGAAAGAGGCATTCGAGAACATCAA
ATTTTACAAATTTTATCCTGTGAAAACCCCAGACACGCCTGATGTAAACAATGTAAAGGC
GAGGTACATCAACAGATACTACAGGAATGCCCATTATCTGATGTGATGGCTTTCCTTATC
GCACGTGCTTGGCGAGCTTGTCACTTGAGAGGAGTTGATATGAAAACAGTTCGGTGTTGT
ACTAGAGTTGGCCCCAGTTTTTCACCCCCCCTGGGCATCTTTTGCTCTCCGGTGTATACA
ATCCTGAGGATAGATTATTGTGTAGCACTAAGAGGGGCAAAGTAGTTTGAGACTAAACAA
ATCATTAAGGAACAATTTGTTCCCTTTTCATCATCTATTTTGTGGTTGTTTT
>Z27kG1_13341
GAACCTCTTTGCAAACCACCATTTAGTCTGATTAGAGGCAGCTATATGTATCACACTTTT
GCTCCATGGTAGATCATTCCACCCATTGACATTCCCATCATAATGGAACAATATAGCTGT
AAAATTTTCTGGAAGAAACTTCTTCATAATAGCATCCACAGTTTTTTTCTGATTTATACC
GGCAGCAATAGCAATCAAAAAATTATCATTTTGTTTAGGCTTCTTTGACCGTGCACTTGT
AGTCAGCCACAATGGCTTCAAGTCCATGTCAGAGTTAGACTCCACTATACCATGGGGTAA
ATAACCAATCCTAGCCTCAGCCTTTTGAGGCACCTTAACAGCATCTCTGTCAGACACCGT
CACTGTATCAAATGGATGAGATTTTGCTTCCAACGTTGTCTGCTTATGTTGAAAGTTAGC
CATGTTGTACACCAGGAATATAATGATCACGCACAGGACGAACAGATGCAACCGCAGTTT
CATCTTAGGACACCTATCGCCCCCCTTACCATTCTTATTTTTCCAGGCACTAATTTTCTG
TGTACAACTGGAAACAGATGGATCGCTTCTTATGGTGTCAAGAAGCAACTCAAGCAAGTC
AGGATCATTTCGTGACACCCGTGGCGACGAGAGGAGCCGGAGATGATGCCGCGGCGGGCG
GGAGGCCCTCAGAGCTGAGCGCGGAATGGGCGGTGGACGAACGCCACTCGTCACACGAGC
GGGCGGGCGCCTTGGCAGCGAGGACACCGGTGGTGCTGATTGTGTCGTGGGAACGGCTAA
GTGGCTAATGAAACGTCTCGCAGTGCCAGAGCCTGGAGGGCGATTGGGAAAGGTTGGTGG
AAATTGGGACGGGGACGGGGACGGGGACGGGGACGGGCG
>Z27kG1_04555
CTATCTCCAAGCGTCGCTCGCTCTCCCTGCTAGCTGCGACCTCCCTAGTGGCGCGTCGTT
CTCCCTGCGCTCGCCGGCGGAGCTCCCATGCCGCGCGCGCCCTTGCCTTCTTCCTCCCCC
TGCGTCCCTATTCGGTTCCTGCGCGCGCGCTCTGTTCTCTCCTACCGGCACCCAGCCGGA
TTCCTCTACGTCGTGCCCTGCTCGCCCTCTCCAGCGCCAGTCGCTCCTACCCATCTCCCT
GCTCCAGCTCTGTTGCCGCGCGAGCTCGCCGTGGAGCTCTGCGCGCCGAGCTTCTCCCTG
GTCTCCCATGGCGCCCAGCTCAGATCTCGCCCTGCTCCTCTGCGCGCAGCCCCCTGACGC
GTTTTCCTCCCTGCCGAGCTCGTCTCGAGCTCCCGCTCACCCTCTGCCCAGCCGTCGCTT
GCCCCTGCCCCAACGCCGTGCCTCTGTTATTTACGGTCGTCGCTCTCCCAGCCCGGCCGG
ATCTCCCAGCGTCGCGCCCTGTTGTCCTCCCTTTCCCATGGCCGGCGCTCCGTTTTCCTC
TGCCGGCTGAGTCTCCTCGACATGGAGCATCTCCCTGCGCGCGTTGAACTTCTGCTCGGC
GTCCTGCTGGCCGAAGCTTCGGATTGCCGCGCCGATGGCCGAGCCCGGCCCGCGCCTTCC
CTGTCCTCTGTACGCGCGCAGCTCGCCCCCTCAGCTCGTCGCGCGCCTGGGATGCTTGCC
GGCGCTCAGCTCCACCGCGCTGTGAAGTCTCTGCGCGCAAGCTATCTGTTGGCCGCGCAC
GAACTCCTCTGCTTGGCCCGTCGTCGTTCTCCAGCTCCTTACCGCACTCGATCGTTTCGT
CGTCTCGTCTTAATGCCAGTCCCCACGTGACATCTCTGACGTATGTTCACGCCGACAAAA
GAATCCCAAGAAAATGTAGAGAAGCAAGCCTTTGGTCGATGTTCAAGTGGTCGACGAAAG
GCCAGAACAAGAATCATCACTGTTTATGCGGAGTTATACTTAATATGAAAAGATTCCAAG
AATTATGGATGGAAGAGAAAGTGAAGCTTCGTGCTATACTCGTCAGCTGCTCGATCGAAG
ACTTCAATCGAAGACTATCGTCGTTCCCGCCAACACTGAATCAAGTTGATAACGGTGAGC
CAAATCACTATTTTTACTATGGATTTTATGATAGTGAAATAAGACGCTTAGTTTGCATAG
GAAGTTAAAATTAGAAATACCCATGAGGCGAGGTGTGCTTCGAGGGGTTTAGTGGCTGAA
TATATTCGAACTAGTTCTATTTTGTAGAATATAGTATTTTGGTGACGCGTAGGTTAAATT
CAGGATTTTATGCTTTTGTCGATAGCTCTATCAATGCTAATGGTGTTCAATGC
>Z27kG1_24366
GTTTAAGCGCGTGTAAGGGAGGCCGGAGGCGACGACGACGGCGCCGGCGTCGGAGAAGAA
GAAGCAGACAACTCTCGTATATGTCTTCTTGCCCCTTTTCCGATCTGGTGGTCGTAGCGC
TCATCATCGCCGTCTTCGCCGTCATCCTCCGCGCCCTCGCTTGCTCTGGCCGATCTATGC
GCAAGGGGCTCAACGGCTGGAACAAATCCTCGTCGATGCTCAGGTCCGTGCCTTTTTTTC
TTTTCCTTTCAATTTCACCCGCAAAAGGTTCATTCTTTCATCGATCTGGGTGGTTTTGAC
CGGGTTCTATGGCCCTGTTCGTCCAGATCTGGTGATTTCTTGGCTGTTCTTTCCATGGGG
TTTTGACAAAAAAAAAATCACTTGTGATGGCAGGGACGGGTTCGGGGTGAAGTATTCCGG
ATTCCTCCACATAAGGCCGTGCGGCTTCTGTAGAGGAGATTGACGGATTCGGCCGATTTG
CGCTCGTCTCCGTCATTTTTTTTGCACCCAGAGTTTCTTGTTTTTCTTTAGAAGTTTTCC
CCCATAGTTTTTGGCAATTTTGGCGACAAGTTTTGGAGTTCTCCCCGTCGGAAGAGATAG
AAGAGAGATGTCTCCGTTGAACCAGCAACAGGTTCTCCTCAAGAAGGCCCTGGCGAAGAA
GCCCAACGCTAAGAAGATGTCTGAGTTTGGCCTTAAACCCTCTGCTGCCCTCTTGAAGTC
CCGGACGCAGCAGCTGCCGGCGCCGGTCCAGCCGAGGCGCCGCGTCCGTGTCCTATTTGA
GGACCCCGACGCCACGGACTCGGACTCCGACTCGGACGACGAGGAGGCCGGCGGCACCCC
ATCAAGGACCAAGCGCTTCTCTTTTGAGGCCTTCATCGGCAAGGCCCCAGCCAAGCCGGT
TCTCCCGG
>Z27kG1_12338
TTCCAGCTAGGCAAATGGCTTCTTCAAGGATACTTGCTCAGCAACTCCACCAGTCTCTCG
GAGGTGGAGGGGGCGGTGGAGGTGGAGGTGGAGGAGGAGGAGGAGGAGGCGGCGGCGGCG
GAGGTGGCGGCGGTGGAGGCGGTGGTGGTGGTGGTACTGGAGGAGGAGGTGGGGGTGGAG
GAAACTAGATTGCCTTGTTGCTCATCACTTGTCTCTGTTTCAATCGTTTCAATCATTCTG
GGATGGTGGAGGTAGCCGTATCTATGTTCATGTTTATGGCCAAGCCATGCATGTTTATGC
ATGCATGTGTGTAGTGCAAAGATGAATAAGGACGTCGAGCTAAATCTATGCAACCCTCGA
CGTGGTGTGATTGTATTTTGTATTTGAATCTTGTGAAGCATGTGTGTGTGTGTCATGTAC
TCAGTTATATTATGTGGTGCTCTCACATTACAT
>Z27kG1_15823
GCTCGATCGATCTCACTCTCAGCTGGTCGCTCACTCTTGCAGCTCCTGCTGGTCCCGAGG
AGACTCCCGCGGCCGAGCAGGAGGCAGCCGCCGAGGAGGAGGCTGCTGCTGCTCCTCCTG
CTGGTGCCGAGGAGCCCGCCGCGGCCGAGCCGGTCGCCGAGGCAGAGGCTGCTGCTCCCG
AGGAGCTCGCCGCGGACGAGCCGGAGGCTCCTGCTCCTGCTGGTCCCCAGGAGCCGGCCG
CCGAGGCGGAGGAGGTTGCTGCTCCTGAGGAGCCCGAGAAGGCCAGCGAGTGAGGCCGTG
CGCACGCAGCGGCGGCGGCCAGGGCCCAGGGGATCGGCGTGCGCGCGTGGCGGGGTAGTC
GCTCGCGCGCGTACATGGCAGTATGACACGGGATTTTGCTGTTCAGTACGCTACGGTTAT
TACTGGCGTCTCTCTCTGTGTGTGTGTGTGTCTCGTACGTAGCCCGGTACGTAGCTAGCA
GTGACTGTCGCGTGGACGTGTCCGGTGCGGGCTGCGAGTGACGTGGGCTAAATAAAGTGT
GCGTCGGGTGGTAATGGTGGTGGGGCCCGGTGTCAGTGGCGCGGTGCCCCATGCCTGCCG
CTGCTGCAGCTTGTTGTGTCTTGTGTTGGTTGGTTCCTGTTCTTTCTGTCTATCTATTCT
CATGCATGGCAGTTTGGGT
>Z27kG1_09395
GTCCTTCGCTCCTAGTGAATGTGGTGCACGACGGTGGAAACTGAGTCACGTAATCCCTAC
TGTTGTTTCTCCGATTCTCCTTACGACCCGCCGGCGTTGGGCAAAAGCGGCCGGTGCTGG
TCCTCTCCTCTTGCAGAAGGCAACCGGCGGCGATCCCCATCTACAGCAAAAAAACGACCG
GCGGGGAGCCTCTTCCCCGGAAATTTTTATTGTGCAGATACAATTTGTTCTGGTGACCAT
GGCAGATGCTATATTTTCTGGATGCTTGCATCCACATCCTTAGTAACCAGGTTCCCGGAT
CGATGGGATCGAGGAACGGGAACGTGGTACGCGATAATTTGACGAGTGTATAGAAAATGT
CAAGGTTGGAGCTAGTGTTCAAAAGACCACATATACAATGAAGAGAGACATGCTCACCGC
TCACGGAGAGAAGGTCATTCTTCGTGCCCTTGAAATTGAGAAATCCCGGCTGCCACACTC
AAAGGGTATTTGAGTACCTGTGGATCTTCTGTATCCATAAAGGATCAGATCCCAAAACCC
ATTGGTCAAACTACTGAATGCAGTAAACAGGGCATATCTTATATCTGAGATTATAGATCC
AAGATGCAGATCAGCGGCTTTGTCACCCCTATTGGTCCTTTATCTGAAGAAAATCACACG
ATCGACAAGAATTTGTTGCCGCTGGAGTGTGAAGGGACAATGGAATGCCACACACGAGAC
AACGATGCTGTTGGGTTGGATGCAAGAGCGGAAGGTGTTGTCTGTGAGCTCACAGACCTT
CAGAATAACATACAAGTTTATGATATCGAGTTGACTGTTCTAGGAAACTACACAGGTCAC
GGCTTGCCCCTTGATTTCCTTGAGAGTAAAACGACTGGTGGACCCATCAAGGGCTACCCT
GTTGTTGTGGATGTTTTAGAGGATTGTTCTTCAGTGAGTATTCATGATCACCTCCCAGTG
GCTAGGAGAGTTGGGAAGAAGAGGCAGAGACGCAGACATGATGGAAGGTGGACGAAGAGG
ACCCCGCTACGTTTTCCGGCTGCGTCCACGGCTGTGCGTGCCATTTCCACCACCGTGCAG
ACAAAAAAGAACTCAAACAAGGACCCGGTACTCGAGGAATGCTCCCTGCTATTGGCTCTA
GCTGCGAAAGCCTCCCTGCTGCATACATGAAGACCCCTAGGTGACGCAGTTGACTCCAGC
GGCATAGAAGTGTATCATGTTTCATGTGAGAACGACTGCTGATTTCTTTCTGGTTCGTGT
GGCTCACCTTTGCCCCTTACACCTGACGCGAGGTCGACCAGGAGCAGCAAGGACTGCAAT
GCTGCACTTCTTTGTAATTTATGTTCTGCCTCCCCTCTGTGTGCTCCTGTGCGCTTGGTT
TAGTGCAGTCGTGAGGATAAGTTGGGGCTAGTTATGGTTGGAAGAACATGAAAGATCGAA
TTTTATTTAAAACCCAGCTGTTTTGCAGGATATACAGCTGTTAATGGCTAGTTTGGTAAC
TCTATTTTTTCAAGATTTTTCTTGGAAAAATAGAAATCTCTTGAAAAAAATGAGGTTGCT
AAATTAGCACTAAGATCTTTTCTGTTGGAAATTAGGGTTGTACAGTGTTGTTGACTTTGT
TAAAAACCCAGCCTTAGAGCCGACTTAAGAGATTACACATATGATATGTTATTCAGTGCC
>Z27kG1_16496
TGCAGAGGCGGTGGTGGTGAGTGAAACTGAAAACGTGTGAATTTCCGGCATGGTGGAGGC
ATGCACTGTGTATTTGTTACCTCGATTCATTTACATTACTGCTACTATATATTGTTATTG
TATTTTGTAGAGAAGGGGCGGGCGTATCCTGGTTCATGGTAATAATAAGGTTGTATTAGG
AGGATGTTTGGCTGTATTATGTTTCTTCTTCCAAGTGTTTGTAAATTTCCCTTTTGTTAT
T
>Z27kG1_03813
TTTTTTTTTTTTAGTGCAAACGCAGTGTACGTCTCCTTTTAATTTATACAACAAATCAAC
AATGTTGTCTGTTATAAATATACATCGAACAACAACACTTCAAGCATCCTATTAAGGTGT
TCGTCCTCATGTTTAGTAACTGAAAAAGGATGGATTGTATGTTTTGTTTTTCACTTAACT
CTGTCTGCCATGAGCGGCCAGATCAGCCGCGGCCTTGGCAGCCCTAGTAAGAGCATCAGA
CAACATCATGGCTCCTGCAGAGAAGTAGCTGCTGGTGACGATACCATTTACCACCTTAGC
TGCAGTTCTTCCAGTGGCAGTAGCTACCGTCTTGGTCGTCTCCGTTACGCGATATGTCTC
ATCGACCGATCGCATTGCACCGACACCAGCACTGACCCTGTCAGTTAAACCAATTCTCTT
GCTCAGCTCTGCAGCCTTGGCTGCAGCTGCAGCTGTTAATCCGCGGGACTCATCAAAGGC
TCTAGCCTTAGCCAAAGCGTCCTTGCTGAGCACGTACCCCTTTGCTAGCATCGTCTTCAC
GATATCTTGAGCCACTGTAAGAGCTTCCTGCGGAGTAGTGTTGTACTGGCATGATTGATA
ACTCGTGTATTCAATTTCCTCTTCAACCTCCCAAGTTGGCCTGTCCCAGAAATTAAAAGT
CTCCTCAGGTTGTCCCCAATAAGTTATGCATACCGGCTGATCCACAATAGTAGCCCCACT
GAGCAATACCGCAGTTTCCAAGGCAAAGCGCTCCTTGAATGTCACATAAGCAGTAGCACC
GTATTCTCCTGATCATATATTTCTTCACAAAGCCTTAACCATTCATCCAGCAGGCTTCAT
ATCCATATCCTCAGCAACTAAATTAAGCATCCTAAATAAACGAAACATTTTTCTGTAAAT
GTAGGTAGCAAACACCTGGCCCGATTCAGCACAAAGAAGACTAGATGGAGAAAATAGGGT
GCATAAGGGTTACAGATTATGCAACGGAAACTATATTGAACAGGTACAGGTCCTGAACAA
AACTAGGGCACAGCGTAACTGACCAGTCAACAAAGAAAGGAACAATAGGCAGACGATCCG
ATCGATCCAGGCTCTCCTCGCACAAACCGATTAACCGGCATAGAAATCCGATGCGCCGGA
GGCAAATCACCACCGAAGCAACCACAAATGAACCCAAAAAAATGACAGCAATACAGGGCA
CAAGGAGAGCGAGGAAGGAGCCTTACCTTACCCTTGTTTCGACTCCTCGCTCCCCCACCA
AGGTCTGCACGTTTGGCGACGCTTCCCGCACCAGCAGCAGCACTTCACCCACCGCACAAG
CGCGG
>Z27kG1_07416
CTTACATTGTCCACTGCGCTAGCTAGCTCGCATCTACCTGGAAAGCTGAAAGCTAGCCAG
AGCGCTAGCTAGCTTCGTTCCTCGTCGCCGCGCGCCGGCCAGATGACTGCTCACCAGACT
TGCTGCGATGATGCCGTTGCCGCCGGCACTGCACCGGCTGCCAGGAGGAGGCGCCTCAAA
TTGACGAGGCCGTCGGCCTCGCTCTTGATGGCGAGGAAGCTAAGGAAGAAGGCTGCCGGC
AGCAAACGCCCAAGGGCGGCAGCGTCGAGGAAGCGCGCGATGGCGATCAGGAGGAAGATG
GAAGCGCTGAGGCTGCTCGTGCCACTCTGCGGCCGAGACAACGGCTCGGTGACCGGTGGG
GCGGTCGAACGACTGGACGAGCTCCTCATGCACGCCGCCGGGTACATCCTGCGCCTCCAG
ATGCAGGTCAGAGTGATGCAGCTTATGGTCCATGCACTAAATGACCGGCCCGAGGATTAA
TCTTCTTCCCAAGACCATGTGATCTTCCTTCTTTAATTTCTTCTTCATCTTCTTCGCGTG
CCTGTGTTGCACGAGGCAGCTGTGCGTCGGTGTCTGGGTGCAAATCATTGGCTGAGTGTG
TTATTGGTGATATTATTTGTTCGTATATACAGAATATATACTCATGCATGCATACTGTAT
GAGATGATAGAGTAAATCTAGACATATATAGTTCAAGGAAACCTACAGCCAACAGTTGTA
TGCATGTGAGGGGGGTTCCTTGTCTGTATGTACGCAATTGTCTATTGTGTGACGGTTGAA
ATTGAAATTTCGTCAATCATC
>Z27kG1_15290
CGGCCACCGAACCAAGCAAGCAGCATCGGACCAGCGGGCGCATCGATCGAGCCAGTACTC
CTCGACCGGCCCGGCCATAGAAGCATAATAACACTACAGGGGGTGTGGAGCGGAGAGGTA
GATGGCGAGCGGGAGCGGCAAGGCGAAGGCGTCGTCGTGGGCGGCGGCGATGAGCGTCGG
CACCGTGGAGGCGCTCAAGGACCAGGCCGGCCTGTGCCGCTGGAACTACGCGTTCCGGCA
GGCGGCGCAGCAGCGCGCCAGGAGGCCAGCGGCAGGCGCGAGCGGCTCAGTCGGCCCCGG
CAGCGGCAGCGGCAGCGCGCACGCGCCGCCTGCTTCTGCTCCCTCGGGCTGCGCCGCGGC
GGCGAGGAGGAGAGCCAGGCAGCAGCAGGAGGAGGAGCTCCGGACGGTCATGTACCTCAG
CAACTGGGGTCCCAACAACTAGCAGCTACGAACTACCAGTAGCTGGTGATCGCGCGAGCA
GGCGAAGCGAAGCTGGCAGTGGCCGGGCAACAATCTGAGATGCATGACCCTTCGTGACTA
CCCCTACTCTGTTGTACGAACGATACGATCGGCAAGGCCAGTGCTTGTGGGGAGACATTG
GCAATTTTGCCATTATGATTTGTGGGCTTCGCTAGTATGCCATCGGGCCCACAAATCATA
GACACAGATGGTCCCACCAGTCATAGACACGGGATGGCATAATAACAGACAACCAAAATT
GAGAGTGGCAC
>Z27kG1_24362
TCTGCTTCTCCCCCGCGCCCCTCGGCAAGCTCGCAGTCCAGGATCCGCCTCTCGCGCGCC
CCCGCCGACGCACACAGCTCGCAGACGGCGCCCCCCATATCCACTTCTTGCTGGCCGCTC
AGATCCTCTGTATCCCTCCTCTTGCTGCAGATGATATGCTAGAGCGTCAGCAAGGCGGAC
TCTCCATCCCTCCAGAGAGGGAGGGAGGCAGCAGCCAATGCCCAGCACGTACCAATCTGC
GTGACAGGAGGTGTCCGGACTGCGTACCCACGGGCGAGCAGGATTTTGACGATCCACGAC
CCGATGAAGTCGCCGGCGTCGGTGACGCACAAGGCGGCGGTGGCCATCGTGCGCTGACGC
CCAGTCCCTTCTTCCTCTCGGGGCGGTGGTGCCGCCAGGCGAATGGATTCGTCCGAGAGC
GAGCAAATAGGGGTAAGCATTTATCAAGCGGAAGTGGGAAGAAATGGTACAGTGTAGTGG
AGGAAATGACACAGGACACAAGCGGAAGCTGGCATCTCAAGGCGGTCGCACTCGCACAGT
TAGCAATGCACTCCCCTAATTTCTGCCCTTTTATGGTTTCACGATTATCTGAATATGGAG
TTCAAGGATTGATCTTTTCTGAGTTCTTTGTTGCCATATTTTCTGTCCATGTAATAAGGT
TGTGGCTAAAATATTGTGTCAATCGGGCTTGTGTGTTGCAGTTCTATTCTTGCGTAGTGC
AGCTCCGAAGTCGCTGCTACCAGGTGCCCCCGTGCCTATCAAGTATCAACACTGCTTATC
AACGGGCTATACCCTTGTATGGTGGACATTCACGAAGAGCAAGCTCCAGCACCGTTGCTG
TTCTGGTCTCGACCGTGGAGATGGAACTATGATTAAAAGAAAAGAGAACACTACGGAAGG
AACCTACTGATGCTCAGTGTACTGCGACTTTCCCACGATGCTCATGATGTCGAAGTCTGC
AGTTGCTAGACTGGCCCGAGTAATTGCTAAGTTTTGTAGAAAATGTTTAGGCCCATTTTT
GAACGCATGAATTTCGTATAGACTGTATTTCACACGAAATACACAGGAACAAACATTTTT
CCTGCCTTCCAAACAGGCTGTTAGGATTAGTTGAAGTTCCAGTTTGATCATAGGCACCTA
GGTCGATGCTCTTTAGTAAGATGTAAGTAATCTGTCTTCTGGCCAGGTTGAGCAAGGCTT
AGCTGCAGTGTATCAGTGTGGTACAACTGATGTATTTATACTGTACAACCTAATGAGACT
GTATGGATTAGAGCT
>Z27kG1_21733
GCAGCAGCAGCAACAGCACAGAATCTACATCTTGCAGTTCAGGAAGGGCGGGCCGGAGCA
GGAGGTGTCATGCAAGGTGTCGCAGCCCAAGGGCGGCGGCCGGCGGCCGGTCATGTACTA
CTACCAGGACCACGGCAGCGGCGGCGGCAAGAACGGCAAGAAGGTGCAACCTAGGGCGCT
GGGCCTGCGGCGTTTCTTGGGCATGCTCTTCCTCTCCTTCCTCTGCGTGGGGACGCTGTT
CGTGGCGCCCGTGTCCTTCCTCTCCTTCGTGCATAGCGACGAAGGCGGCTCGGCGGCAGC
GGCAGCGGCAGCGGCGGCGACCGCCGCCGTGCGTGGCGGGGTGTCCGAGCCGTGCTCGGC
CGTGGGGAACGACAGCCTCTGCTGCGACCGCACGTCGGAGCGCGCGGACATCTGCTTCGC
GAAGGGGGACGTGCGCATGCACTCGGCGAGCGCGTCGTTCCAGCTCGTGTCCGCCGGCAA
CAGCTCGGCGGCGGCGGAGGAGGAGGAGCGGATACGTCCGTACACGCGCAAGTGGGAGGC
GAACGTGATGGCGACGATCGACGAGGTGCGCCTGCGCCGCGTGCTCCCCGGCGACGCCGC
GCGGTGCGACGTGCGGCACGACGCGCCGGCCGTGCTCTTCTCCACCGGCGGGTACACGGG
CAACGTGTACCACGAGTTCAACGACGGGATCCTGCCGCTGTTCGTGACGGCGCACCACCT
CCGGCGGCGCGTGGTGCTGGTGATCCTCGAGTACCACGACTGGTGGATGACCAAGTACGG
CGACGTGGTGTCGCAGCTGTCGGCGTTCCCGCCGATCGACTTCGCCGCCGACCGCCGCGT
GCACTGCTTCCCCGAGTTGATCGCCGGCCTGCGCATCCACGGCGAGCTGACCGTGGACCC
GGCGAGGACGCCCGAGGGGAAGAGCATCGGCGACTTCCGCAGGCTCCTGGACGACGCGTA
CC
>Z27kG1_04698
TTTTTCCAAATATTAAAAAAAAACGCCGGCTGCAACTGCAATCGGCGACGGTGAACCATA
GAGCAGCCGGCAGCGTCGCCGTCGCGCCGCTCCCGCACTGCTCCCCTGCCCCGGCCGCCG
CCGCCGTCGTCGTCCGCCCGCTCACCGCTGATCGATGACCGCCCGCTCTGGCGCTCGGCC
TTCGCCCCGTTTCTGCCCTCGCCCCTCAGCCGCCTCGGCGCCTGTCCGAGACCGACGTCC
TCTCTCCATCCAGTCAGTTGACCAGCTCGACTGCTCTAGCTCGTGCTCTCCGTCGCGGAT
TTGATTTCTTCCTTTCAGCCCAACCCAGCCCAAAGCCGCCAGATCGCGGCACTCCGTCCA
ACCCTCGGCGCCACCGATCCCCTTCTCCACCCCCTCTCCTCCTCGTCGTCGGTGAAGATG
ATTCCCCAGAGCCAGAGCAGCTCCCTGCAGCGCCTTCAACACGTCGAGAAGCGGATAGTG
CGGGTGCTGGAGCTTGCGGGAGCGGTGATGGAGGAGCTGGGATACTCTCAGGGCCCTCGC
ACCGATGCAGTCGGCGCGCACTGCCGCGAGTTCATGATGGCTATGAAGGAAATTCAAACG
ACACTGCGTGAGGAAATCAAAAGTGCTTGCGAATACCGTCCATTTGAAAAGTGTGATTAC
AGCGCAAGGATTGCTAATGAGATATGTTGCAAGAAGCTGGAGTATGTACTCGAGAAGTTG
GATACAATGCAACAAAACCTTGAACAGAGCACTGATAATGTTTAGCGAGCTGGCTACATA
TTAGTAAGTGTACCCCCTTTTTTTTGCAATAAAGTGTAAACTCTTAGCAAATAAGGACTA
CTGTATAATGAAAGAATCCGTTTAATCAAGTGATGTTCTCAATACTCTGCCTGCAGTGGT
AGAGTTGGTGAATTAGCTCTTTTCAGTTCCTGGTACATGCAAAATGCAACCAGTATACAC
TACATGACTTCCGTTGCATTATACGTTACATGTCTACAGGGACTTTTATTTTGATTTGTG
AATTTGCTTGCAGAAGTTCTTTCAATTTGTATCTTGATGTTAGCCTTCATCTTCTCATCC
TCGATGTGTGATTCTGTTGTTTGTGAGGGTAATGTTTAACCAGACATTTGTATGCAAATA
CTATGCTGATATCATCTGGTATGTGCTTTTGTAATATGTTTATTTGGTTTGGTGATGTCT
GGGTTAGGTATCTTCCTGTGTGCTTCCATATGTCCACAAGGGGGTAGTCCTCTTTTTTTT
GCCCCATCGTCCATATGTCCTGTATACTTCCATATGTCCTGTTTGAATACAAAGCTAATC
ACTAGCCAGCTAATTATATGTAGCCCATCCAAACAGGGAGCTAATAAGTGGGCTAATTTT
TATCCCAATCCCCAACCAGTCACTGGCCAACTAGCTGAGGAACCCCATCTAGTTTGGGCT
AAAAGCGTGTACCAACCGCTCAAACACCAAAAATCCCCTGATTCTATAATAATCTCTTCT
GGTACTCATCCTTGACAGGTTGTCTGCCTATCTTCTAAATGAGGAACTGGTTTCCTGAGT
TAAATTACTCATACTCTGCTGATTACTTTCAGGTTGGGAATACAACAGATATCTGATCGA
TCAGTATGCAGAAGGAATGTAGAAGCATTCTATCAACTCATGATTGGAGGAACTCTGGGA
TTGTAACTTGTGATTCCATGTTCTGTGGCAGAGTTATTAGTTTTGGCTGCCTGCTGATGT
CCAGTAGCATAGCAATGGGTCCTTGGGCTTGAAGTCGTGGGATTTTGAGGCACTATTTTT
ACCGACGAGAATTTCCTCTTCTGTATTTTATCGACTTGCTTCATCCTTAAAACATGCCTT
TGGTACATTGTTAACCCATTTCTTC
>Z27kG1_13901
TGATGAAGCAGCAGTGAGCGGATAATGCAGCATGGTTTTGGATTCTGCCGACTGTTGCGC
ATGGATGTTGGCGTTGCGCATCATTTTTTGCTCCGTCAGCAGTGGCTAGGGAGGCGATTC
CCCGGTGCCGTGTGTTTAGATTAGGTGATTGTAACTTACAAAGGCGTCCATACATACACA
CCATCCATGTATCCCACGGTAAATTTCGAAGACTGTATGTATAAGTACATATTTGTTATA
CGATGGTAAAGACAAAAGCTATGTAGGATTTGCGTGCTCTC
>Z27kG1_14881
CAGAACGGCAATCCTTCTGCCCGGTCCTTCCTCCAGTTCGGCTAGCGGGGCAGCGCTCCC
TGCTGCTTCTCCCTCCCTGGTACTCCTCCAGTCGCGGCCTCCCACTCCCCAGCCGATTTC
TCTGCGCGCGATACTCCCTCCAGTCCTCCCTGCTCGCGTCGTGAATTCCCTGCCATGGAC
GCGCGCCGAGCTCCTCGCGCGGGTCTCTGGTGCCCAGCCGACTAGCTCATCTCCCTTTTC
TCTGATGGCGCGCCCAAGCACTGCTCCTGCACCGTGCCGCGTTCCAGCTCAGACTACCCT
GCTCCTACGCCCGGTTCCAGCTCGCTGGAGCTCCTGCGCACGTCGGATCCCAGCTCGCGG
AGCTTCCTCCTGCTCTGCTCATCGGTCGCGCCCTGCTCTCCCAGCCATCTTCCTCTTCCC
CACCACTGGCTCGACCGCACGCCCTCCCAGCTCGGCCATGGCCACCGCGCCGTGGAGCCC
TGCGCACCGTGGTGCTTCTTTCCTGCCCCTCCCATGGCGGCTCCCCTGGATCCCTCCTCT
GCTCGGTCGCCTCCCTGGAGTCCAAGTCCGGACGCCGCTCCAGCCTTCTCCTTTCTCTCT
TCTCTAGCCCTGTTCGGCCTCAAGCTTCAGCCATGGTGGCGTGTCCATCTCCCTGGTATT
TCCCCAAGCCGCGCCCCTCTGCTTGACTATGGTCACCGTCACGCCCAGGATTTGGCCGCG
CCTGTAGTTTCCAAATTCGTCTTCAGCTCGCGGCGCTCATCTTCTGCCCCAGTCCTATGT
CAACCTCGCTAACCACCCATGGTTGATCCTGTGGTTCGTGAGGGTGAATCACAGTTTGAG
ATTGAAAAAGGAGCTTAGAAGGTGTAGATAATGAAGCTCCAGATTGACGTTTGCCAGATG
TTCGGTGGAACGCCTGAATCAAAGTTCGTCGTCGTTCTTGTGGATTTTGGATCGATTTGG
CTTGGTAAGCTAGATTCAGGAAAAGCACTTAACTTGTGATGTAAAATTTTAGCTTAAGGA
CCCACTTCTAGTAAGCTTTTCTGAAAAAAGAGTCTTTGAAACTTGATGCTTTGATAGTCT
TTTCTTTAGTCGGGTAATTCTTGCTGAGTAATTTCATACTCAGGGTTTTATTACCTGTTG
TTTTTCAGGTT
>Z27kG1_04389
GGAGATTAGTTTGGCACCAGTACCTCACTACCTCGTGACAGTGGTCACATATTTCCAAGA
CCCCTGGAGGCTACACGCACCCTCGTCAGAGATGGATGTAAATATCTCTAGAGAAAGAAG
AGGTCTGGTTCTGATTGCTGTTTACAGGTTAGAGGTGCAGCGTATTTACAAAGAGATATA
AGAGTTATCACTTATCATCAGACTGCTTGGTTTGCTAAATAAAGGTGAATTTAGTTACTA
GATTATGAGACCCCGTGTTTTGACTGCCGCAATCGTGGTTCGCGGCAGCAGAAAGGTTAC
CTAGAGTCTAAAAGTGGCATCTCATTTTGGTATTATGGTTCTGACCAAATGGGATATGAT
GTGACTTGTGCGGTTGTTTTGGACGCCTGGTGTGTTTTGCTACCATGTTCTACCAGACGA
CCCGGGGGTTCTGTAGTGTCAGGGATGGATGATGTGTTTGGTGTACAGCATCACTGGTGC
TTACTGTTTTAAATCTTAAAAGTGATGTTGCCTTGCCTT
>Z27kG1_00909
GACAACTTCATGTCATCACGTGCTTGTTCCTTGCGTGGACATGATGCATCTGTGTACTCG
GTGTCTGGAACGTCACGACAACGCCGCCCGTGGCGACGGCGCAGCACCGGCGTCGAAGAG
TGCCTCCATCTCCTCGAGGCTCCTCCCCTTGGTCTCAGGCAGGCACGCGTAGACGAACAC
CCACGCCGCCGCGGACATCGCCGCGAAGATGTAGAAGGTCCCGGCCATGCCCACCGCCTC
GTACATCGGGATGAAGGTCATCCCCACGATGGCGCTCATCACCCGGTTGACCGCCGTCCC
GACGCCAGTCCCCTGCGCGCGCAGCCGCAGCGGCAGGATCTCCGACCCGTACATCCAGAT
CACGGGTCCGAACCCCAGCGAGAAGGTCGCCATGAACGCCACGGCGGCGGCGACGCACGT
CGCGGCCGACGTCGCGCGTATGGACAGGCCGAGGACCAGAAGCGACGCGGCCATGCCGCC
CGCGCTGGTGAGCAGCATGGGCCGGCGGCCGAGGCTGTCGGCGAGGAACAGAGGGACGAC
GATCGCCACCGTCTTGGCGGCGCCGAGGAGGACGGTGGCGCCGAGCACGTCGCGCTCGGA
GGTGATCCCGACGTGGCTGAACACGCGCGGGGCGTACAGCACCATGGCCGCCACGCCGCA
CGCCTGCTGGAACACCTGCAGCCCCAGGATGGCCAGCATCACGCGGCGGACGGCGGGCGT
CGGCCGGAGCAGGATCTCGCGCCGCACGCTCGCCGACGACGGCGCGTCGCCGCCGCCGGA
GCCCGCCTGCTTCGTGGCCTCCTGCACGGACGTCAAGATCTCCTGGAGCCGGCGGTCCGC
GTCCCCCACCGTGCGCTCCAGCACGCGGCGCGCCTCGTCGCGGTGGCCGTGGAGGACGAG
CCAGCGCGGGGTCTCCGGCATGGCAAGC
>Z27kG1_16871
GACTACAGGAGAAGACACGCGCGACGGCCACGGCCAGGTAGAGACAGATCCATCTCTCAC
CTCGCCCCACCGCCCTCGCCGATCGGGGTCCGCCGACCCCCAGATCGCTTCTTCGCTTCG
GTAGGTGGCCGAGTGTACGCGTACGAGGAGCCTCCCGGATCCCGCCTCGCCGTCGTCTGT
AAGATCTTCTCGCACATCTCGATCTCTCTATTGGAGCTTTGGGTTTCGTCTGTCTGTCTG
TCTGTCTCTCTCTTTGCGAGGTTTGGGTTTTGTGTCGTGGAGCGGTGGAGGTGCCGTGGG
AGCCTTTGGTTAATCCAGGGATCGGGGCGCGATCCGCGGGGAAACAGCAATGACGGCGGA
GGGGACGGCGTGCAACGGCGCCGGCGAGGCGCCGAAGGCGGAATTCGTGCCCGAGAAGGT
GGTCACCGCGTCGCTGGAGGAGAAGGCGGCCGGGGAGCGCGAGGGCGAGGACGTCGGCGG
GCCTTTTGTGGTCGTGAACGGCGGCGATTCTGACGGGCACTCCGACCGTGGCTCAGATCT
GGGCAAGGCGTCCGGCGAGGAGTCGTCGTCCGAGGAGGAGGACGTGCCCGGCTCCAATGT
AGCTCCGGACTTGGCCGTGGGCGGAGATCACGGGTCCGCCCGAGGGGAAGTGAGTGCTCA
GGGTGCGGCACTCGGTGCTTCGTCGGCGGACGGCAGTGGTCGTGCTTCCGACGGCGCTGA
GGGTGGCGCGGATGAGGGCAAAGGCGAACCAAGTTCCGATTTTGATGCTGAAGCGGCGCC
GCAGGAGGACGTTGGTGAAGAGGACGGTGGGGCAGCTGCTCTGGCGTCCAGCGGGTGCGA
ACCTGCCATCACCGGTGCTGATTCTGAGGCGGCACCAGCTGTGGATGATGAGGTTGAAGG
CAAGGAGGGCACGGTGGATGGAAGTGCTGTTGCTGATGTCGCTGAAGCGGTGGTGCATCA
GGAAGTTAGCACAGAGCATGATGATGCCCTAACGCTTCCCAAGTCTTCTGCTTCCATGGA
GTCCGAGGTTATTAGAGAGGATAACAAAGAACAGAGCACCGCTGATATTGTGGGGCCACA
TGAGCAGGGTACATGTGGGGCAAGTGCTTTGGTGGAGAATGAGCATCTTTGTGCTGACAT
GAGGGCTGATTCATTTGTAGCTGTTACTGAGCCTGACAGTCAAGAGGATTATGCTGTGGA
GTCCTGCATGCGCGATGATGTCCTAATTTGTACCGAGTCTGGTTCTGCCGACATCGAGTC
TGAGGTTAATGGAAAGGATAGC
>Z27kG1_11072
CACCCTTCCCCACACCAGCAGTCGAGCTGAGCACGACACAAAGCCGGCTGGGGCCGCCTC
GCCATGGCGATCCGGATGAGCAACAACGTGATCGGCGCGCTGAACCTGGTGACACTCCTG
CTCTCGGTCCCCATCCTCGTCTCGGGAATCTGGCTGCGGTCGCGCGCCGACGGCACCGAG
TGCGACCACCTCCTGTCCACCCCGGCCATCGCGCTGGGCGCGGTGCTCATGGCCATCGCT
GTCGCGGGCCTCGCCGGCGCCTGCTTCCGCGCCACCTGGCTGCTATGGCTCTACCTCCTC
ACCATGCTCGTGTTCATCGTCGCGCTGCTCTGCTTCACCGTCTTCGCCTTCGCCGTCACC
AACAGGGGCGCCGGGGAAGCCGTGTCGGGGGTAGGCTACAGGGAGTACCGCCTCGGGGAC
TACTCCACCTGGCTGCGGCGCCACGTCGAAAGCCGCAAGGACTGGGCCCGGATCCGGAGC
TGCCTCGCCGACGCGCACGTCTGCAGGCGCCTGGAGGAGAGGGAGAGCAAGGACGCGGCG
GGTCTGGCTCGGCTCGGCCTGTCCCCGGTCGAGTCCGGGTGCTGCAAGCCGCCCACGAGC
TGCAACTTCACGTACACCGGCGGCACGGAGTGGACCAGGACAGCGGCGGGCTCCGCGCCC
GCCGGCCGGGACTGCAGCGCGTGGGGCAACGACGAGGACGACCTCTGCTACGGGTGCCAG
TCGTGCAAGGCCGGCGTGGTGGACGCGCTCAAGCGGGACTGGAAGCGGGCCGCCATCGTC
AACGTCGTCATCCTCTCCTTCATCGTCGTCGTTTACTCCGTCGGCTGCTGCGCCTTCAAG
AACAGCCGCCGGGACAACTACGCCTACCACA
>Z27kG1_06611
CTGGCTGTTTCCTGTCCAAAACTACCTGCGCTTGGCTCGCCTGTGGTTTCCTCTCCTTGG
CTCTGCTCCACCTCCTCTGCTGCTCCCCCGCCGGCAGTCAACGAGCGGCGCTCTCTCCTC
TGCTCCAGTACATCAACAACACGTACTCCTTCGTTTCAACAGTGTAAGTGAGATCCTAGA
TCTTCATGTCCATGTTCATGCTCGTGTGGTGTGGTGTCTAAATTACTAGTTCTGTACGTT
GCGCGATGTGTCTGTCACTTTTTTGCAGTCCAGGTCCTGGTCCTCCGGTGGAAGTGGAAG
AGGAAGAGAGGAGCAGCTGCAACTACGCGGTAGGGAAGTGGGTGTGGGCGCCGGGCCACG
CGCGGCGGTACAACGCGACCGAGTGCAACGTGAAGGAGAGCCACGACTGCATCCGCAACG
GGCGTCCCGACACGGGGTACCTCGACTGGCGGTGGCAGCCTGCCGACGGGTGCCCGCTGC
CGGCGTTCGACGCGGCGGCGTTCCTCTCGGCCGTGCGCGGCAAGCACGTGGCCTTCGTCG
GCGACTCCATGGCGCGGAACCAGGCGCAGTCCCTCATCTGCCTCCTCAGCGCCGCGTTCC
CGTACCGCCTGCTGTACCGGGACTCCGGCCCGGGCCCGCGCAAGCACAACTTCTGGCGGT
ACGCGTTCCCGGCGTACGACGTCAAGGTGTCCTTCTACTGGACGCCGTTCCTGCTCAGGG
CCACGGGCAAGTCGGAGGACGAGAGCGTCAGGGACAACCACGTGCACCTCGACGCGCTCG
GCGACCGGTGGGCGGCCGACGCCGACACGATCGACGTGGCGGTGCTCGCCGCCGCGCACT
GGCTGCTCAACGGGGCCATCTACTACAACGGCAGCCGGATGGTGGGCGCCCACGGGTACC
CGGAGCTCAACGTCACCGGCGTCGGCTACGCGTGGCCGCTGCGCGTGGCGTACCGGGCGG
CGGTGGACCGGCTGAGCGCCGC
>Z27kG1_19824
CAATTTCCCTACGAGCTCGAGCTCACGGCTCACCGCAGCTCAAAAGCCAGCACAGGCAAA
CCCCCGTCATGGCCTCCTCCAAGATACTGCGCGCCGCCGTCGTCGTCGTGGCCGTCGCCG
TGTCCTCCTTCGCCGGCGCCGCCCTCGCCGCCGAGGCCCCCGCGCCGAGCCCGGCCTCCG
GCGCCGCGGCCGTCTCCTCGTCGCTCTTGGCCGCCGCCCTCTGCCCGGCCGTCGCGCTCC
TCCTCGGCAACCTGCGCCACTGATGACGCCTGCCTGCCTGTCCGACGAGAGCCGCCGTGT
GCTGTCGCGTGATGTTATTGTCCTCTGTATGTGTGTGTGTGTGTTCCTGACCTGTGCGTG
CCTTGTACCGCCACCCCGCGCGTGGATTGGAACTCTATCGATCGTTCGGAGATTCAGCGC
GTT
>Z27kG1_21065
CGCATGCTAAAGCTCGGTCTGAGCATCGATGAGGACAAGTCTGCTGAGGCCGAAGCTGAG
ATGCCTCCGCTGGAGGATGACGCCGGCGAAAGCAAGATGGAGGAGGTCGACTAAGCTTCG
GATCACTGTCGTTTATCCCTAATTACATATGATAAGCTAAATCTTGACTACTGTTTGAGG
TTTTCCGCACGTTAACGGTTCTCCTGCCGGCCAGGCAATGAGTTTGCTGTAGCTATATGG
TACTCTGTTTTACAGTTTGTTCTTGTTATCTGTAATCCTACTAGTATAGTACATGTTCTA
CATGTCGTTTTGCCTGA
>Z27kG1_07740
CCCCTCCCTCGTCTCGTCAATCCCCTCGCGCCCTCTCCTCCGGTCCTCCGCACACGGCAC
ACCGTCCGGTGACCCTGCGTGCGTGCCTCCCTCTCTCCTTCCGCCTCCGGTACCGGCCCC
AGCGGCTGCGCTGCGCGCCGCGCGCGGGCTGCTGGCAGCGGGAGCGAGCAGCTGCTGCTC
CACAAGGCGGTCGCGCCGCTTTGGGAGCGCCTGTGCTCCAAAGCGAAGCTTTACCCGTCT
GCTTAGCGCTGATGCGTGCGCTTAGTGCCACTTTTTTGGAACCCTGGGTTGAGCATGGAG
CATTTACCTGATTTTGTTACCAATTTCTGCTAGTAATAGTTATTTTGGACACAGAATGGA
AGGGCGCCGCTCAAATGAAGTATCATCTGCCGAAGCTGTCTTGGTGGGAGCATTGTCGTC
TGGTGTCAATGTAAGGACGTTCATTTTGATGGCATAATTCCTGCAGCATATTCCTTATTG
ATGTCAATTCAGCTTTAGTCATGTTTGTTTTGAGTGCAATGTAGTGTGTTTTGTTGTACA
TCATGTCATTATACTGACCGTCTGTTTGGTTCCATGGGACTAAACTTTAATCCCTCCCTT
TTAGTCTGTTTTAGTCCCTAAATTACTTAAAATATGGGGACTAAAATGGAATAAATCATA
TTTCCTCCCCTCTTTAGTCCTATTTTTTTTAGTAATTTAGGGACTAAAAAAGAGGGACTA
AAGTTTAGTCTCTTGGAACCAAACATGCCCTGAGCCTCATTTTCAACCTTAGTCTTGCCT
CTGCATGATTTTGGCACTACACGCGTTGATGAGAAAGGAAAGTTTAATTCATGCTACTTT
ATTGTGTAGGCTCCCACGTGGTTTGTGCTCAAGATTACGTTTTTGCTCCTTGCATTGTGT
TTTACGGCTATGCTTGCTCTAGCATTTTCGTCGAAGAACTTTGTAATCGTTGCACATGTT
CTTCTGCTGGTGACTATTGGAACCGTGCTATTTGTGCTGCTTAACAGGTTTCTGGCTGAA
GTTGGGCTCGTGCCTGTTGAACAGCAGATGAAGGAGATGGGCATCCACAAAACAGAAGCC
ACAGATGAAGACAAGAGAAATTAATCAGTGACACCTTTTTTTTTTGATATGGAAAGCAGT
TTAACATTCAATGGACAGAGTGACATTATCTCTCATGATAGAATCAGCACTCACTTCAGA
GACATGAAGTTCAGACACCACAATTTTGCACAGATGACCATACATCTTTGTACGTACTTC
CAAATGGAAACCCAGGTCGAAATCTGTAGTGAAAAGGGATGTAGCTGCAAGCAGAGCACA
TCAAGCCTGCTTTCCCTCTTCCTTGGGCTTGCTCTTTTTTTTTTACTTGGTGTAGCAGAA
GCATGAGCACCAGGGAAACTGAAACAAGAACTCCATTGCCAGAGAAATCACCAATACTTT
TGTTTGGAGAAGTGTGCCCAAGGGATTTGCATGCAATGTAACCCTTACATATACGACATG
GATGCCGTTTATCAGTGGACATT
>Z27kG1_23497
CTTTTTTTTTTTTTTTTTTTTTTTTACAGGAAGATGGCGATAGATGTATTCCTTTACCCA
AATTCTTCTTGTCCTGATTATTACAGACTCAGTACTTATACTACCCTGGGACGCAGCCCA
TACTCATTTGGTACACTCTGGCCATGAACACGCTTGTTCGGACGACGCATACGACTGGAC
GCGTCTTTTCTTCTCCCGCGTCTTCAGTATCAGTAGCTTCACTCACCGGACTGCTAACAT
TCCCTACCGCTTGAAATGCGGCTTGCCCCCAAGCCGCTGATAGTGTAGACAATGATTGAT
GACTCTACTTCAGCTTTCAGGGATTAGCACTGATTACCCCATAGTTTGGGTGAGTGAGAG
ACAAGGGCAGTACTGATGCTGGCCTTACAGGAGAAACTCAGCAGCCTTGAGTTGTTGGTT
GGGTACCTTTAGAAGCTATGTCTCCCAATCTGAGAAGATGACCTGGTGTGAAATGAGCAA
AGATTGTGTGAGTAATACTGAACTGGTGCCCTTTTGTCAAGACCGTAGCCAATATCATCA
ACAGCACTGGCCTTCTCGTTAGCCAAGAGCAGGCTATTGACACTCGTGAGCCATGAGTTG
CAAATCAAGAGAAGGTTAGCACCGTCTTGACCACCATTTTCTTTAGATGGACAAAAAGAA
TGCTCCACGGCTAAATCACTCAAGTCTGCTCCTGCAATGATATTCTTTTCAAGATCAACC
AGAAGCATGACATCCTTTTCTTAAGCACGACTTGAATATTGCAGGATGGGTCCATTCACG
GCCAGTGATTTAATCCACC
>Z27kG1_01631
CTTTTAGTAACCTTTCAATAGGCGTCCCCCAAGAACTAGTAAACATGGCAAAACTGTTGA
GCCTGTTCTTAGCCCTCTCCTTTGTAGCAGCTATGTTTGCCATAGGCTCTCATGCTGATG
GAGACTGTGAGAATGACCTCCAAAGCCTGATAAGTGACTGCAAGACATACGTGATGTTCC
CAGCTAATCCAAAGGTCCCTCCTTCGGATGCTTGCTGTGGTGTCATCAAGAAGGCAAACG
TTTCTTGCTTGTGCTCCAAGGTCACCAAAGAAACTGAGAAGGTTGTGTGCATGGAGAAGG
TTGTGTATGTTGCTGAGCAGTGTAAGAGGCCATTTGAGCATGGCTTCCAGTGCGGAAGCT
ACAAGGTTCCAGCAAACTGATGATATCGCAAGAGGGAAGCGCTTGACGTAGTCTTTAGAT
TTCAATTGTTGCAGCCGATCAACCTTCTTAGGGTTGTATAATATGAAGTCAATGTTGAGA
CTAATGTGAGGTGGGAGAGGCCTATTGATGCATCAAAAGTATTATGAGCTAATAATAAAG
CCTTCTCCACAGATTTTATG
>Z27kG1_19410
CTTGTCTGATGATTGCTCTGCCGAAGCGAAGGTGAACCGGGCTCCCATTTGAACTTACGG
AGGGGGCCAGAAAACCAAACCAACCAAGAACGGCTAGTCCATCACAGAGCCACCACCACC
GATCACGATCGCGGGCGCCGCCTGAGGTTGATGACGACGACGCTGACGTTGTCGGCGCTC
TGCCGCGCCAGCGCTAGCTTGGTCAGCAGGATGGCCGCCTCGGCGCACGCCCTGTCCTCG
GCGCTCTCGCCGTCGCTCTCGGACCCCGCGCCGTCGCCGCTGGGCCCACCAGCCTCCTCG
TCCCCGCTGCTGCTGCTGCCGCCGCTGGCGCTGCTCTGCCTAGGGCTCAGGTTGGAGGTC
GGGCTCGACCGCTCCCGGCCACCGCGCGGCGCCCTGTTCCGGAGGCAGGTGCGCACGACC
TTGCACGCCACCTCGTTGCTCACCACGTCCCACAGCCCGTCGCTGGCCAGGATCAGGAAC
TCGTCCTCGCCGTCCTTCCTCTCCACCACCAGCACCTCCGGGTCGGAGATCACGAACGGC
TTCAGGTAGCTGTCACCGATGGCTCGGGACATGGCGAGCATGCCGAAGACGCGGGCGCCG
TCCCAGAAGATGACGCGCCCTCCCGCTGCGTGGATCCGTTCGAGCTCGTCGGGGCGGTCA
GGCTGCAGCGAATCATCATCATTCATGCGAACTTGATTAGAACGACGCAGGCACCAACAC
ACTTCATCTGTCTACGAGACCGAGCGGCCGAGCCCGTGACAGGGGAAAAAACAAACAGAA
CTCGTTTTTTTGTTTTTTCTTTGTTCGCAGTACCTTGTGGTCAGCTGAGAGAGGGATCGT
GGCGCCTCCGCTGGAGAGGACCGCGCGGGAGTCGCCGCAGTTGGCGACGACGAGGTGGCG
AGGCCCCACCACGGCCACGACGGCAGTGGAGCCCACGTGGTCGCACTTGGGAAGCTGCAT
CTCGCAACGGCAGGTGGGCGCCGGGCCGGCGGTCTCCCTGGAGACGACGGCCTCGGCGTC
CATCCTCGCGTAGCTCTTCTCCATGACACCCCTCCACCGCGCGGTCTCGTCCGAAACCGA
CGAGCCTGCGGCAGCTGTCGCCTCCTCGGCCACAATCTGGTGCATCCGCTCCCCGCACGA
CGTCGCCACCTGCGTGATGCACATGAAGAAGAATTAGCGAACACAGTTCAGTTCAGATGC
CAAGAACCGAACAGTTTGAAGAAGAGATAGCGGGCACGGGGCACTTACATGTGAGCAGCC
GTGGCCGTCGAACACCCCGAAGAAGTGGTGGCCGTTGATGAACTCCGGACGGGCGGTCAC
CGCGTCCTCCATGTCTCTCCGCCGCCCGCAGACCGACGTCACGCCGTACCTCGGCGCTCG
CCCCCCAACCGCGTCTTCCTCATCCGCCTCCAGCCTCCGCCTCTTGGCGGACGCCTCCTC
GGCCACCACCCTGAGCCGCCGAATCTCCATCCTCCGCCGCCGCGCCGCGCGGCTGCCGGC
GCACTCCCCCTTCTGGTCCGACCCCGCCGCCGCCGCCGCCGCCTCACAGCAGATCTCGGC
CATGAAACAGAGATGCCACCAAGGCTCTCCTGAAACGAAGCACGCGTTGAGCAGCCGAAG
GCGAACGCTCAAGGAAGAAATGCCGCGGCTGCTGCTTCCTAGCTTCTCCCGTTTTCCTTT
CGCTAGTGGGATTTTGAAGCTTGAGAGCGAGAGGGGTTGCGTTTGCGTTCCAAGTGGTGC
CGCGGGGGTATAAAAGGCAGGAGCAGGGATGCCACGCGCC
>Z27kG1_01846
CCGGGAGGCCTTCTCTCTCTCTCTCTCTCTCTCTGGCGACGGCCATGGTGCAGCAACAGC
AACACAGAATCTACATCTTGCAGTTCAGGAAGGGCGAGACGGAGCAGGAGGTGGCATGCA
AAGTGTCGCAGCCCAAGGGCGTCGGGCGGCGGGTCATGTACTACTACCAGGACTACGGCA
GCGGCGGCGGTGGCAAGAGCGGCAAGACGGTGCAACCCAGGGCGCTCGGCGTGCGGCGCT
TCTTGGCCATGCTCCTGCTCTCCTTCCTCTGCGTGGGGACGCTGTTCGTGGCGCCCGTGT
CCTTCCTCTCCTTCGTGCATAGCGATGAAGGCGGCGCGGCGGCGGCGGCCACGGCCGCGC
GCGGCGGGGTGTCCGGGCCGTGCTCGGCCGTGGGGAACAACAGCCTCTGCTGCGACCGCA
CGTCGGAGCGCGCGGACATCTGCTTCGCGAGGGGGGACTTGCGCATGCACTCGGCCAGCG
CGTCGTTCCAGCTCGTGTCCACCGGCAACTCGACGCCGGGGGAGCGGATACGGCCGTACA
CGCGCAAGTGGGAGGCGAACGTGATGGCGACGATCGACGAGGTGCGGCTGCGCCGCGTGG
CCCCCGGCGACGCCGCGCGGTGCGACGTGCGCCACGACGTACCGGCCGTGGTGTTCTCCA
CCGGCGGGTACACGGGGAACGTGTACCACGAGTTCAACGACGGCATCCTGCCGCTCTTCG
TGACGGCGCGCCACCTCCGGCGGCGCGTGGCGCTGGTGATCCTCGAGTACCACGACTGGT
GGATGACCAAGTACGGCGACGTGGTGTCCCAGCTGTCGGAGTTCCCGCCGATCGACTTCA
GCGCCGACCGCCGCGTGCACTGCTTCCCCGAGGTGATCGCCGGGCTGCGCATCCACGGCG
AGCTGACCGTGGACCCGGCGCGGACGCCCGAGCGCCGGGGCATCGGCGACTTCCGCAGGT
TCCTGGACGACGCGTACC
>Z27kG1_21149
CTCTTCTCCGTTGGAACTTCTCTCTTCGCTCCTCTTCTCAGCGTCTCACCCACCCCACGA
TCTTGGAACGCGATCGCCGATTGCCATGGGGCAAGATGAGCTCGAGCTTCCTGATCTGCC
GGAGGGGAAGGACAAGGAGCAGGGAGGCGGTGCTCCGGTGCAGAGCAGGGTGGCCGGTGC
CGGGCACGGCTTGGCGCGAGGGGAAGCTTCATCCGAGCAGGAGGGCGACTCGGGGGCGGG
CGATGCCGGTTCCTATGCCGCTGCTGGATTGGGGAACGACGAGGAGGAGGATGCTAAGGT
GATCTTTGCTTCGGTGATGTCTGCATTCCGGGATGCCCCGTTCTTGATTTCGTTCTTGGT
TCGTTGTAACAGGAAGCTTTGACGGAGGAGTTGGAAAATGTCGCTCCTCCGGCGGGTGAT
TCTGGCCGTGGCGATGCGCCGGAGAGTGGCCGGAACGAACACATTTACTTCGAGCGTCAA
GGGTTTCGACCGGCCAGGCCAGCAATCGCGCACGCGACGCCGCCATCGTCCTACCGCCGC
CTGCCATTCCGAAGCCGAAAGCAGTACTACCCGACACGCTTCATCGTCGCGGGAGACACA
GCGTCGAGCATCGCCAACGCTCATGATCCTGGCACTGGCAGCCGCACGTCAGAAGCAGCA
AGCGGTCCACAGCCCACCGCCAGCCTCGGCTCACCGTCGGGGACGTCGCGATCCGCCGGT
GACTCTGCAGCGACCAATGCTGGGCATGGCGGAAAGAGCGAAGCGATGGTCCTGACGGCG
GGACGCTCTGAGCGTCAAGGGTTTCGACCGGCCAGGCCAGCAATCGCGCACGCGACGCCG
CCATCGTCCTACCGCCGCCTGCCATTCCGAAGCCGAAAGCAGTACTACCCGACCCGCTTC
ATCGCCGCGGGAGACACAGCGTCGAGCATCGCCAACGCTCATGATCCTGGCACTGGCACC
CGCACGTCAGAAGCAGCAAGCGGTCCACAGCCCACCGCCAGCCTCGGCTCACCGTCGGGG
ACGTCACGATCCGCCGGTGACTCTGCAGCGACCAATGCTGGGCATGGCGGAAAGAGCGAA
GCGATGGTCCTAACGGCGGGACGCTCTGAGATTGACGTTGCTGTTGACGAGTCATGCTCG
GACGATCACAATACCGAGTCGAAGGATGTGGGAGCGGCGCGGGTTGTTGACAAGCAAGCA
TTGCCGGAGGCCGAACAGAGCTCAAGTGCTCCTCGCGATCGTGGTGCCCGGATTCGTCGA
CCAAATCCACGCGTCCTTGGACCAGACTGGGTTTAATATTTACTTTTGGGCTGTTGTGTA
CTGGGCTCGCGTGTGGGCTCTCTTATGTCTGATGTATTAAGCGAGTTATTTGAATTTGTA
ACACTCTCGTCGCGCGGCTTCGCCACTTTATAACTCCACAGCCGTGCTTCGCC
>Z27kG1_24318
CAATTCGATCGGTACAGGTACCTTCTCCCAGGCAACTGCGTTAGAGAGAGTGGCTAGGCA
GCTGGCTGCCCGCCGTCTGCATCATGACCCTGAGGCGCACGGACGTCGCTCTCTCGCGGA
TGTCTGTCTTATGGCGGCGGGGGTTGTGTCCGATACGATTGGCTGACTTAGTTGAGTGAT
CGCTTGGCTGCTGGTTGAGTTCATATGGGATTTTTGTGTACCGTGTAACAGAAACCATGG
AAGGCCTGACGGCTGCGTAGCGCAGCGCGTGCTTGATCGCTGCTGCGTTCTTGTTTGGCA
GAGGAGAGCTGAGAGCTTTTTGTTCGTTGCTTCCATGATTGATATATGATGAACTCAGAA
CCTGTTGTAGATCTCATACCGCCGAGCGACATTCAGATTCT
>Z27kG1_04305
CACGCATCTCCCTCTCCAGTCTCCAGTTCTCCACCTTGCCAGCGTCTCTCCACGTACGCC
ATGGACGGGTCGGCGTTCCCGTCGCTGTCGCCGGAGCTCCGCGACGCGCTCGCCAAGGTG
GCCGTGTTCGTGCTCGTCCAGGGGCTGGTCTACCTCATCCTCCGCAGCTCCTCCGACGTC
TTCTCCAAGGACGGCCGGCTCAGGTCCCTCAGCTTCCGCCCCATGCGCTCCATGAGCGTC
AGGCGCGTGCTGGCGCCGCTCTCCGACGTCCCCGTCGGCACCGACGACGCCTCTCCATCG
TTGTCGCCCGCCGCGACGTCGTCGCACCGCAAAGCTGCCCGCGAGGATTGAAATGGCCGC
CACTTCTGGGCAGCTTGCAGTTGCAGGTTGTTCATCTGGTCCTTATGGGTTATAAATGGG
TCTGTTACTATGTAATTAAGTAGTACTATATTGGATGGAATCTTGTAGACATATTGGTTG
AGCAGAATTGGAAACACTGGATTATTTGATTCTTTACAGCAACATGCTTGCTCTTTCTTT
CTTCCTGTGAATATACACCACTACTTGTAGCCTCTTGCTGGAAACGAGTCAGAAGAGAAA
TTAAATTGCCAGACTGGATAGACTTCAGCGGCTATGATATGACAGGGACGTGAAAAGTTT
AGCTTATTGACC
>Z27kG1_08712
GCTCGTCTGCAAATCTGCAATGGCTAGCATCAGCAGTCTTGCAGCACTTAGCCTCTTCCT
TCTCGTGAGCGTTGGATTAAGCGACGCCATCCGGGTGGCCAGATACTCCAGCTCTCAAGG
AGCGGGACAGGGAGGGGGGAATGGTGGGGCGTATCAGAACGGCTCAGGTTCAGGGGTTGG
GCTCGGTTCGGGATCCGGTGAGAGCGGTGCGGACGGCGTCTACGTGAGTGCCGGAGGCGG
TGGTGAGGGCGGTGGCTGGTCACAGTACGGTGGTACTGCTTTTGGTGGCGGGTCTGGTAC
GGGGTCCAGTTCCAGCCAGTATAGCTCGGGATCATCTTTCGGTAATGGCGGGTCTACTCT
TGCCGGGGGCATCGGTGGCGGCGGCGGCGGTGGACAGGGCTCGGAGAACCAAGGCTCCGG
TGGCTACGGTACCGGCGGTGGCACCGGATCCGGCTCTAGTGAGGCTAGCTCCGGCGACCC
GCCCTCGGCCACACCACCGTACGCAAGCGCAGATGCTTCTGGCAATGGTGGTGGCATGGG
CGGTGGTCGCGACGGTGGGACTGGTGGCGGTAAAGGCCACGGATCTGGATTCGGCGAAGG
ACAGCCTTAAGAGTTTCCTATCAGATTTTCAAAGCTGGAGGCCAAAAGATGCTATTTCAT
TTTCATTTGCTTTGCGTACGTTGATTTTTTTATAGTTTTACTTGTGGCCCTTTTTTGTAC
TTCTAGTTCTAGACAGGAACTAATAATGGCTTCCAGCAACCCTAGCTAGCCATGACCTAG
CAATGCGAGTTCAACAGATCAGATGTTTGAAGATTATTGTGTGGTCATTATTATAGTAAC
TCATTGTGTTCT
>Z27kG1_19527
CTTCCAGTAGGTTCCACCCCAATTCCCTCAAGGGATCGAGATGAACAACTCCACCTCGCC
GGCGGTGGACTGGGGTGACGACTCCGCGGGGGAGATGGACTCTGAGGACGCAGCGCCTTC
CTCCTCCATGGGCATCAGCATCGCCATTGGCAGCATGATGGAGGTCGACGCCGACGACCG
CCAACCCAGTCCGCCTCCCGACGCCGACTTCTTCAACGCCTTCCCCGACGACTTCGACGA
CCAAGACCTCGACTGATTGCCGCCGCCGCTTCTTTGCTCGCCCGGACCCCTTCCGCCAGT
TGGGAGTCGTATACGAACCTACCTACTTCCAAGGAAGCACCAGTCATCCATCACCTTGTA
CATGTTTTTATGTTGCAGCACTAGTGGTGTTTAATTGTCAGCTGCGATCATGTGAGAACC
TGACCTGGTACATTATGTATATAAGAAGAATAAGAACCTGTTAACTTATATGGTATAGTA
TGTAAGTTCATGGCAGAATGTTCTTGTTGGTTGGATTCGTGCGCAGTTGAGCAGTGCTGG
TGTTGTAATGTGATGGTCGCGACTGCGTTGTTCGCATTTGTGATGGTTTTGCTTTTCATT
GGTGAATGGTGAATGGTGAAGACAAAGCTGAATCTACT
>Z27kG1_16072
CGCAGAAACGAGAGGGCCGGAGCAGCCGCAGTCCCGGCGATCCCGCCGCCGGTCGCCCTC
ATACTTCCTCGTCACTGCCTTCGTTTCTCTTTCCAACAATCAAGATGAGCCGTGGCGGTA
GCGCGGGTGGTGGTCAAAGTTCTCTGGGTTACCTCTTTGGAAGCGGTGAGCCCCCCAAAC
CAGCAGTGGCACCAGCTGTAAGTGCTCCACCTGCTGCTGCAGGTGCTCCACCTGCTGAGA
AACCACCTGCTGCAAAGCCTGATGGCACCAGTCAGATTGCTGCTGGGGTTACCAGCCAAA
CCAATAACTACCACAGGGCCGACGGTCAGAACACCGGAAACTTCCTTACGGACCGTCCTT
CGACCAAGGTCCACGCTGCTCCTGGCGGTGGCTCTTCCCTGGGATACCTGTTTGGTGGCA
ACTGATGCCGCTCACCAAGCTATCACCCCCCACTGTCGCCGCATGCTTTTTCTGAATCGT
GAACAGCCGTTGTCATTTCATGTGTACCCAAACCTCCCGTCCCGCGTGGGCCCGTAAGCT
GCGCCTAGATTTCAGGGCTAATCGTGTGCCTGAACCCTCATCATAAGTCGTCTCTGTACC
CAGCTTCTCGTTTCGTTTGCACCCGTGATGGTATGGTTTGGTTGTTGCCCGCTGGACC
>Z27kG1_14373
TTGCCATCTTCCTGCCGAGCTCCCTGCGCGTGCTGCCGCAAGACCCTCTGCCCGGCCACC
GTCGAGCTCCCTGGCTCGCCTGGCCGCGCCCCTGCTTCCCCTCCCTAGCCGTGCGTCTTC
CCTGCTCGCCGAGCTTGGTTTGCGCCCAACTTCCAGCGCCGCAGTCGTCCTCTCTGCTCT
CCACGCGCGGAGCTCTCCCCCCAGCTCCTCCCTGCCGCGTTCCTGCTCGGCGCCCATCTC
CATGTGCTCTGTGCGCGCGCGCCCATATCCCCTGCTCCTCCGGCGTCGCGGCTTCCCAGC
TTCTGCCAGCCGGCCGAGCTCTCTCGCCAAGACCCCATCCGAAGCTCCCTGGCTTGACTC
TGCCCAGTTCGTGCCCTGCTCGCCTCTGCGTCGCGCGCTCTCCCTGCTATCTCCCATGGC
GCTCTCTCCCCGCTCGGCCTCCGGCTCCGGCACTGTGCCGAGCTCCCTGGCCATCGCGCC
CATGTCGGCCAGAGCTTGCTCGGCCGCGGTCTCGTCCCGGCTCCCTGCTGCGCTTGTCCT
GGCAGCCGCGCCCAGCCGAAGCCCCTTTCCTGCGAGCTCCTCCCTGCTAGCCGCAAGCTA
CCGAGCTCCTATCTCCCGTGCGCGCGCCCCTGGCCGCATCGCTGGCCCTCGGACCCGGCC
ATCGTTTGCCGCTTAACCACTGGCGAATTAATTTTTAGCTCCTCTCGCGCAGCTCTCTAG
AGCTAAGCTCCTCACCGGCTGTCGCTCCCAATCTTCAGCTCACCGACTGACCGTCGTGTT
CCTTGTTTTGCCTCGTCGGCCGACCTCGCCGCGACTAAGTTCGTCCATCGTGCTATGTGC
CTCGGTCTCTGGTCGAGGGACATCGGTGCCCTCTGCCCCTTGCTCACCTCCCTGGTCATG
CTCGCCGGGACATTATTCTCTAGCCAACTGTCGCTGTGAGCTCTCCTAGACATCTCACCT
CCCCGTCGCATCATGCGCTATTCCCCAGCAACGTGTGTACGCCAAGTCCGTGTAGCCCGT
TGCCACACCTTGTAGCTGCTTCCACGACGTTATCGTGGGGACTTCTTTACGTCACGAGTG
CTTCTGCTCATCGCGTTAAACCAATCTGTTTCCATTATGTCGTCATCAAACCGTGAAGAT
GCTCTTGTGCTGGCCACGCACCACCAGCTCGACAAAATGCATCCCCTGAGTATCTAGTAA
AAAACGAGATTATGTGCATCGCTCGTCAGGTGTGTGCGGTCAAAGACGTCAAGCGAAAAC
CATTGTCGTTCTTCCGACTATCGTGTCAGATCGGTCATGGTAAGATGATCTATTATTCCT
GCTAGCTAAATTGTTGAATGTGGTGATTTTCTTGATTTAGCATATGTGTGTTGAAATCAA
GATTTTAGATGTGATTCATATGAAAGGTAAGGGTAGACACATCTAAATTATGTGACCAAA
TTAATAATAAAAAATTATAGGACTAGTGTTTCTAAGGTCTGGCAGATAGATGTTGATTAA
ATTGCTTTGGATTTATTTCGTCGATGCTTGAAGTAGATCTTAAGTAAAATCCGAGAATTT
CATAATGGCCAGTGTACATAAGTACTCTCGATATTTAAGTTGTTGAGAATGTAGTTTTAT
CAAACGCTATATTATTTGATAATGTTTTATCCGTTAGAGCGAATAGTGTAATGTCCTATT
TAATTAGTATGTAATTCAAATTAATCTAAAAACCTGATTTAAAAGGTTAGTTAAATTATT
CCTGCATGTACTATAACTCAGGGTGTCCAATAATAGGAGTTTGAATATTGTTAGTCTTTC
GGTGTTATGCGCTATCTAAGGAAAATATAGGACTCGTACAAGGTTTAGGGTTTCTTGATG
TATGAGCTACCTCCGACTAGACTGGAATAGCGTAATTATTATAATTAGTCCTATACCGTT
AGCTAGTATTTGCTTAATGCTTTATTATAAGTCTTTCATCCTCTTTGGTGTAGATTATTT
GTCTTATGCTATTCCTATGTACATTCATACATGTGCATCATGCATCTCATTAGGTACGGT
AGTTGATCACGTGATGCGGAAGACAAGAACTGAGTCGACCCCAAGATGACGTAACTAGTG
GACTACTCCGCATAGTGAAGCTGATGGACGAACCTGAAGATGGATAATCTGAACGAGTGC
CAACACAAAAAACTAGTCGCCAAGTGATCGACGTCTAACAAACACAAACCTAGTGTTATC
CAGGCAAGCCCCGGTGCATTTGCCACCTCCTTGCTGTTTTAAAATCTTTTATCACTTTGT
TTGATGCATTAGGTGATATGAGTTGTGTGCTAAACAATTGATGCATTTCCTTCCATAGAA
AATTGATTACCCTTCCTTGATACCCTTTTATGAAAAGGATTTTTATGATGCTT
>Z27kG1_22122
GCTCCCTCTCGGCCTCGCACCAGCTCATCCCAGCTCCGCCCTCACCCTTCCCTTGCCCTC
CTCCCACCGCCTCTCCCCCAATCCCTCCCACCACCACCAGATTCGCCTCGCCTCCTCGAC
GCCCCTCCCTCACCCTTGATGCCACGCCCCCCTCCCATGGCGCCACGCCCGCGCCCCTCC
CCACCCGCCCGAGCCGCGACGCTGACCCTCCTCCTCCCGCTCCTCCTCCTCGCCTCTCCG
TCCCTCCCCTCCGCCGCCGCTGCCCCCTCGCCGCCGACGGTGCCCGCCACGCAGCGGCAG
GCCGCGTCCGCGTCCGACGCCCCGTCCCCTCCTCCCCCTCCGGCGCAGCAGCACCCGCGG
AGGCACCGCCACCGGCACTGGAAGCACCGGCCGCCGCCCCCGCACCCGCCGCCGCCGCCC
AGGCGGCGTCGGCTCAACTTCGGGGAGCGGCTCGGGATCGCCTTCGCCGGCGTGGCTATC
GCAATGCAGGTCGTCCTCGGCGCCTTCCTCGCGCTGCGCGCGTGGCAGCTGCGGCGGCTC
GACAAGGCCGAGGTGTCCTCCTCCACGCCCCTCACCTGACCACCGTCTCCCCGCCCGAAG
CTCGTCGTGTGCATCAGTCAGGTCCGTGGTTTATTTGTGATCTGATCTGATGCTGCTGTA
AACGAATCCATGGTGTAGTAGCTGCGCGTGTCCGTGTTCGGCACCATTCTTTCCGTTCTG
TTGTACTACCCTGTACAATCTGCTTCTGCTCCGTGCAGGCTCTAGTTGAGAGGCTTGTGT
GTGTTATGAGAGTTGTGCTGCTTCTTTGGTTGTTAACGTGCCTCACCTGATCTAGATTAG
TAGACTGTTAGTTCTACTGCTGCCTTGCTGTTACATATTTACAGTGTTCGCTTCTGTGGG
GGTTAC
>Z27kG1_23263
ACCATCAGTTCCTGGAAAGGAAGTCTTGTCGGAGCATTATCAGCGTACACGGGTGAGAAG
GAGAATGCATGTTTACAGACCTCGCACTGGCGCGAGTTGCTATGGTCGAGCCACTGGAGG
AGGCAGTCCTGGTGCACGAACTTGATGCTGCCGCTGCAGGCGCACGGGTACCGCAGTGGG
TGATCCTCGTCGCCATGGTTACGGCAGATCCGGCACACGTCCCCCTCCTCCTCCTCCCCT
TCGTCGTCCTCCTCCCCGTG
>Z27kG1_10612
GCCCTTTTTTTTTCATGGATTATTATTCATCATAAATTGTGCGATTTGGTTGGAGCAAGG
CGCGGTCGTTCTGTTTTCTGCGGACTGTTGCAAACTACAGGCGCAATCTGCATGGCGAAA
ATCCGGTTCGGGGATGTGGAAATGGAGCTGGATCGCTGCCGTTCAACTTATCCCGTTTTG
GTAGGACTGTCGACCGACTGCTGCATCCGAGAGCCGCAATCACTGCAGTCAACAGTCATG
ATCATCGCTGCAACCGTTCTTACTTAAACCAGCTGTGCGACATTAGGAAGGCCGAATCGG
ACTTTCTTCACGCTTCAGGCTCTAGGGTTCTGGGTTTTCTACAGGGCTAAGCAGGATGGT
GCTACGCTCTTGGGTTTGCGTCATCCTTGGGATGGACATGATGACCACTCTCATGGTCAT
GGACACGGGCATGAGGCATCATCATCGTCATCTTCACATTAAGTTCCTTACTGGCTGCGG
ACGATGCTTGGCATGTTCCAACAGCTAAAGTTTGATTAATATGCTGTGGAAAAGAATCTG
GTGCACGTTGATGTTCTTTATGATCTGTTGTTCAGTACATTGCTCTGCTTCGTTGCTACG
TTAAGAATATATATATACTAACATCAGAAAAATGTATGTATTTTATGGGCTTAATAGATT
CAGAACTGGGAAGATGAATGGGCAGC
>Z27kG1_22913
CAATCCCAATCCCAATCCACCCGCAGGTCGCAAACTCAACACACAGTCAGCCTCAAACCT
CTTTCTCGTCCGAATCCAGAACTTCCATCCATGGCAGTGTCATCAGGGATGGTCTTCTCC
GTCCGCCCGCCGGCTCCGGCCCGGCCCTGCGCTTGCTCTGCCACGGCGAGGGCGCGCCCC
GTCGGCGACGGCGCCAAGTGGTGGGCGCCGCTGCTGGGGTGGTCCGGGCAGCCGGACTAC
ATCGACGCGCGGCCGGCGTCCGAGGACGAGCCTCTGCCGCGGGGGCCGGCCTCGGCCTCG
GCCTCGGCCAGGCGGTTCGGCGTGCTGACGGAGGACAAGGCGCGGCGGCTGCGCGTGCAG
ATGATGGAGACGGAGAGCTTCCACGACGCCATGTACCACTCCGCCATCGCGTCCCGCCTC
GCCTCCGCCGCGCCCGACGCCAGGCCCTAGCCGCCGGCCAGATCGCCGTGGCAGCCCGTG
TCTGTACATACGTGCGTGTGCTTGAACCTTTCCAGCTTCCGTCCGTCCTTGTTAAAAAAA
AATGAATAGCGTGGCGAGTGCCGGTGTTGCTGCGGAGGAGATGGAGATGGAGATGGAGGA
GGGGGACTAGTATTAGGATGGTGTCCCTCCCGACCCGACTCGATCGGCTGCGACCCAGTA
GAGATATATGTTCATGTAGCTGTGTACCATTAGTTCTTGCGCTAAATGTTATGGAGTGGT
GATGTTTTC
>Z27kG1_05084
GACAAATAGGCGGTCCCAGTATTTGTTGAGAGCAAACAAAATTCGAGAAAAAAAGCCACG
AAGAGTTCACAAGGTCTCCGGTAGTAGAATGCAAAGTAGTAGATCGCTGCCTTATTAGTA
TTCTGTACTGTAAGTCAGAAAGAGTTTAGTGTGTTTCTGAATCGAGTACAGATTAAACAT
GATGAAAGGGGTTTTTCCCCCATTGTGAGCAGCTGATGCTTCTCATGTACTAGCAGGGAA
TTGCCTTCTATTATCCTTTAGCCGTGCACATCACATGCGCACATAGAAAATTCTAGTCCC
TGACCTGCAGTAGAGGGCGTCTGACCTGCAGTAGAGGCCGTCTCAGAAAGACAGAAAATG
TTCAGGCAAAATTTCATATAGTCCCTCTATTCTAAAATTATGAGATGTATTTTTACTAAA
AATATATAGTTTATACATAAATCTGTAGAAAATAATATGTATCTAGAAAAGCTAAAACAT
TTTATGATCTAAAATAGTTTATTAAATCATAAGCTTGTTCCACTTACTTACATATGCATG
TTACTTTATACTCATACACTTTTATACTAGTATGTAATCGGCAGACTTGCACTCTCTGTA
AGACTGTAACGGAAGATTAACTGCATGGTAGGAGTAGTTACTGGAGTACTCTCACAGAGT
GTAGAGTAGAGTACAGTAGCAGCATTACTGCAATGAGCCGGTGCACGTGAACTCGCATTA
CTCCAATGAGATTTGTAGCGAGAAATCCGGGGCTCATGGATGGGTATTGGGTAGGGCCTG
CAGCATGATCTGCTCCAGAACGCCATGCCGGGACCTTTATTCTCACTTTCACTTTGGCCG
CTGCCTTTACCACTCAGCGTCTGGACTCGAGACGCTCCTTTTCTTTCCACTCATCTCTTT
TTTTTTCACCTAGAAAGCATCGCAGTCACAGAGCCTCCATTACCCCCCCTCGGGACTGCA
CCGAGTCATCTGCTTTTGCTACTAATCTGACCGTGAGCTTTACGACCGTGAAGGACGACA
GAGATGTCGAGCCCATTTCATCTGCCTTGTTTTACTACGGAGCATGTTGCTGCGGCCTGG
ACATGGACGCACCATGTCACCGTGCGTGGTCACATGAGGATTCAGAGTTCCCGAGAAAGC
AGCTTGTGATAGCAGTGACATCACGCCGATTCCGCGTGCGCCAACTGTTCCGAGAGCGAT
GGCACGAGGACCGCCATTGCCATGGCCGGTGGCCCCGTCCTCTCTCGGAGTCTTGTGTCC
TTTACCTCCGCAGGAATCTCTGTCCTTTCGCGATGTAAAAAATTACCGTCGCTGTTAATT
TGTTTACTGACTCCCTGTACTGGGTTTCCTGGGCTGCAGCTGGGTGGGAGGAGCAACGCC
ACGTCGTCGGCGAAGGCGAAGCAGGAGCACCGCGAGGACTGCCACCTCATGGGCCTGACA
TGGCTGCTGAACCGGAACCCCACGCGGTACCGCGAGGCGGCCACGGCGGTCATCCAGGCG
CTCATGGCGGCCGACGAGGCCGGCGCGGGCCACCCGGCCACCTGCTCGCTCCCCGCCGAC
GATGAGCTACCAGTGGCCGTTGCCTCCTCGCAGATTAACGGCGCCACGTCCGCATCGATG
TCCTCCGCCCATGGCAGTCTGCTTCTGGTGGTCCTCGCTGCTGCCGTCATTGTCTTGTCC
TGCTGATCCTAATAGAATGCTTCCAAATCGATGTGTCGCATCGCATGGTCTCTTTATTAC
TACTAGTACGTACCTTTTTTTCTTTGTTCGGTCTAGTTGAGACAAGATTTAGAATTAAGA
CGCTGGTTTTGGGTGGACCTCGTTAATGATGTAATTATATATTTGTTCCTT
>Z27kG1_08988
GACCCGTTCACCCGTCGCAGGCGAGCAGCAGACAGCCAGAGGAGACGTCGCGCCTGTGCC
TACCATGGACGAGAAGGAGTTCTGGCGCATGCTCGACCTCTTCCCCGTCGTCCGCTCCCG
TGACTATTGCGTAATCCTCCTCTCCTCCGCCAGGCCCCACTATCACTCTCCTTTTCTCTC
TGCCTATGCAGCTAAGTCCGGGGTTCTGATTTGGGGACGTCCCAAATCCCAAGCCGCGAT
CTGTGGCGTGTAACTCGATTGGTAATTCGGGGCACCATAGTCTAATCGTCCTTTCTATCG
ATTCCGGTGACCCGATCTCCTGTTGCGACACGCACTGTTGTCAGATTGCAGCTCCGGGCT
CCGAGATCAGCTCGATGTTTGCAGAAATAGTTGCGGTAGAGGACCATGTAGCCTTTGGTC
AGAGGATGAATTAAAGGTGATAGCACATTAGCATCCTTGAATAGAATTTACGATGCTACC
TTTGTAGGATGCAATGCTGCAACGAAGAAAGAGAAGAGAAGCGAATTTTATCCATGTGCC
CTGAACAGCCTAGTTTTTCTTCCCTTCTTTTGAGGGTAAAGGGGGATTACTCATTTTCTC
CCTTTACTATAAAGAATGCCCCTGCAGAATGGGACCATACATATATTAACACTCCCTGCC
TAATAATAGTTGGAATGCTTCTAAAGGGGGGTTCCAGGTTTAGTCTGTTACTCCTAGCCT
CTCAAGTTAAGCAGTCTACTATTAGTCTTGTACTGTTCTTCCCGTGCCATTTAAGAAAGT
AGGCTATTGTTGGCCTCTTAAAGTGGGTAAGTATTAGTGACAAACTTTGAAGGTAGAGAT
CGACAAAGTTGTTGCTATCTCTGCGTTGAGCTACACATAGTCACGCAATGTCATAAATGC
TTGTTTCTATTTGAGTTCAAGGTTTGTGGTTCAGAGAGTATTGCATGGGGGGATGGCCGC
ATGGGACTTTGGTGGTATGCATGCATTTATCTAAATAGAAAACTGGGTTGAACCAGAACA
AAGGGTAATGTATTAAATAAGCACATTGGCATGCAATCATAAGTTCATCACCTATGTGGC
AGATGTCCCATTGCAGAAGTAACTGAATAAATATGGTTAGTTCTTTTTTCCTGTTTGCAG
ACCTTTTGAGCATGAACTGATGCAATTTTTTTTGGGAGGCAAATGTAGGCTGATCCTGGA
ACATCTATCAGAGGAACCAGACAGCGATCACGAGTTCAGGAGGCAGCGAAGGGCAATGAC
AAGGACTCATCCGACGCACAAGATTTATTTATGCAGAAGTTGAAGATGGCTGCAGAGAAA
AAGATTGGAACAACAAAAGCAGAGTTCTTCTGCAAGGCATTTGAAGAAACTCATGAGAAG
CTTGTTTACAAAGAGCTGAATTTGGATGCTGCTAAGAAGTTTCTGAGCGCATATGAGAGC
TGATGATGAACAGTAGGTAGATGCTGCTCAAGGATAGGCAGGTGTCAATGATCCTAGAAA
GTTGTTGATGCTGTCGAGATTTTGATCATTGACAAACTTGTGTTGTGTGCAGACAGTAGA
CATCCCTTTTTGGTCAGCTACACTTCTTTTTTCAGAG
>Z27kG1_11889
CTCATTCATTCATTCATCCATCACCCACCCCTCCCGGCCTCCCCTGACCTCTCTCGATCA
CTCGTCATCTCCACCACACACACACACGCGCGAGCGAATCCAAGGAAGAAGAAGAGGAGG
AGGATCCATGGAGAAGTGCAGGTCGGTGCCGCACGAGCACTCGTCGGCGTACTACGGCTG
CGGAGGCGGGTACGACTACGAGGACGTCGGCGGCGGGCCCGGGCAGGCCGGCAAGTCGTA
CAGCTTCAACGGGCCGAGCGGCCGGGACGACCCGGAGGCGAAGCGGCGGCGCCGCGTGGC
GGCGTACAACGTGTTCGCCACGCAGGGCCGGATCAAGACCACCGTCCGCAGCAGCGTCAA
GTGGCTCAAGTCCAAGTTCTCCGACGTCCGCTACGGTGGCCTCTGAACTGATCTGATGAG
CGTGAGCCTACTGCATGCAACGCATCCTACTCCTACGACCGCACACATATATGTGTATGC
ACGAACCATGGTGCTCATATATATGCAATTATATATGCACGCGCAAGCTATACGCGTGCC
AAGCTAAATAGCTGCTGCGTATATATACTACTACTACTGTGTACATGTGCGTGTATGAAC
TGTGTGTGTATGGTCTCAAGTCACTGCATGTGTTCGTGGCTGCTTTCCAGATCGGTCAGT
GTGTTTTCTCGGTTTGCTTTTGGATCTGCACATCAAGTTGTTGTATCACCAGCCACCAGA
GGGACCATGCCCTTTGCTTTGATCTGGTTCGCCTTTTCAGTTCCCCAC
>Z27kG1_15014
CTCATCCAATCCAGTCGCCTGATTGCATTGGGATCCCATGGCCAAGCTCGCCGTCCTCCT
CCTCCTCCTCGCCGTGGCCGCGTCCGCCACAGTGCCGGCGCACGGCCGCGATACCCCGAC
TGAGATCAAGCTCATCAAAGGCACGGACGCCTCCGGCGTGGGCGACGACAGCATGGAGTG
CGTGTACACGGTGTTCATCCGGACGGGGTCGATCTTGAAGGCCGGGACGGACGCGAACGT
CACGCTGGAGCTGGCCGCCGCGGACGGCAACGGCGTGGGGATCTCGAACCTGCCCGCCTG
GGGCGGGCTCATGGGGCAGGGCTACTCCTACTTCGAGCGCAGCAACCTGGACATCTTCA
>Z27kG1_08479
GGTGCGCGCGCTCGGTTTCCCTTCCTTTTTCCCTCGCGCGCGGCCAACCTAGAAAGCGAC
GGCGGAGCCGGAGAGGGAAGGGGAGGCGGGCCGGCTGGTCAAGGGCGGACGATGTGCTGC
GGCGGCGACGGGGAGTGCCGGCCGCTCGGGTGGCTCCTGGGCCTGCCCTTCGCGCTGCTC
GCCGTCCTCGTCTCCTTCGTCGGCGCCGTCATCTGGATCATCGGGCTGCCCATCTCGTTT
ATGCCCCTGCTGCCTCTGCGTGACGGTGCTGCTGGAGGTGGCCGTGGAGCTCGTCAAGGC
GCCGCTCCATGTCATGACCTGGTTTACCTCCAAGATCCCCTGCTAGCTGTCCCCTGCTTT
CTGCTGTGCGGATCATACATACATCTTGCTTTAGCCGGAGAGGTTGCTGTACTGTACTGT
ACTGTTGTTTCGTTTCGTCGTCGCTTGGTCCGTTCGTCCTAGTGCTACTTTGGGTTTCTG
CGATTGATTTTTCAAAACT
>Z27kG1_02744
GAGGAAGGTAAGCGAAGAAGCATCCGGACTCTCTCGCTCGAGGGTAGGGCAGGGCAGGGC
AGGGCAGGCGGCGATCCGAATCCAATCGCCGGAGGGAGGAAGCCACCGGTGGCCGCAGTG
AGGGCGGCGGAGGTAGAGGCAAAGGGATGACGCGCGGGAAGCAGAAGATCGACGCGCAGC
GGCGTAACGCGGAGCGAAACCAGAAATCCAAGGGGTCTCAGCTCGAGGCCCGCGCCGTCG
GCCTCAAGATCGTCTGCTCCATCTGCAAGGTACAATTGGCAAATGAAAAACAGCTGACCG
ATCACTATGGATCAAAGCATCCAAAGGAGAAACCTCCGAGCACATCGAGCACCGAATAAC
CATGGCTGGTCGTGACGCAGAAATATAGATCCTGCTTGGCTGGTTTGAGGATCTTTAAGT
CCGTCTGATCCATGCCTTGGACCTCAACGTCAGTTATATACTCTCTAGTGTGTTCATTTC
CTCTTGTTTCAGGTATTGTGTTGTCGTGCTGCCAATGTGTCTCCAAACTGTATGTGGTCA
CCATGGCATTGGGATGATGCGAAAAAATTATGAGCGTATCCAATGTTTGTGTGGCTTACA
AGATGGTTTGTGCCCGTGCGTTCGCTCCCTAAACGGCTTCGCCCGTGCCGCTTGAATGGT
GCCGTGCTTCCGAATGAATGAAA
>Z27kG1_04140
CGGCGTTCGGGTGCGCGCAAGGCGCCAAGAAGCCGCGCCGGCAGAACAACAACAACAACG
CCTACTACTACGGCCAGGGCTACCCGCCGCCTCCCGCGGGCGCGTACGGCTACCCTGCGC
AGGCCGCGTACGGCTACCCGGCGCAGGGCGCCGGAGGGAGGCCCGGCCGCAGCGGGCTTG
GGTCGGGAGCCGCGGGGCTCGCCGTCGGCACGGTCGGCGGGCTGGCCGCCGGCGCCATCA
TCGGCTCGGCGCTCGACTCCGGCGGCGGCGGCGGCTGCGGTGGCGGTGGCGGCTGCGGCG
GCGGCGGATGCGGTGGCGGTGGCTGCGGCGGCGGATGCGGTGGTTGACCTCTCTGATTTA
CCTCTGTCATGTGATACGCGTGGCAATCTGCATGGCACTATGACTTGTGTTCACGGGTTC
TTTTATTTTGTGAAACAAAAAGAAAGCACGATATGATTCCATGGGATTTCGTGCTGTCGG
ATCAAATGTTCTTGTTAAACCATAATCGATGTCTGATCATCTATATATAACTGTTGTCGC
GT
>Z27kG1_06142
ATTAACAAATAGATGAGGGACACTGTCTCAACCTCTGCACCAATATATATATGGACACAC
ACACACACACACACCTCTTTTTTGCGTCTATTTTCTGTTTTACTTCAAAGTTTGCAGGTT
TGTTTCAGCCCTGTTTGATTGTGAGCCTTGGCGCTGGCGGTATTTTTTTTTAAGTTTAAA
TGATCCACCTGCTGTAGGTAAGTTTGGTTAAAAGACATTCCTATTTTTCTGTTTAGTGAC
ACTGATATTAGTAATCCTTTTTTTTCATCCATCTATTTAAGTGTCAGCAGAATCGTTTGT
TAAACTTGCTTTCCTGAACTTGCTCTTGATTCTGGTAAGTTTTTGGGCTCCTGGCACTTT
ACTTTTATGATCTTATTTTGATTTGCTTTTTACAGGAAAATGGTTCTGGACTATGTCTTA
GATGGGAAGCATAGTTCATTAGTATGTCTGCCTTACAGGTTCTTAAGCAGGGATCGTGGA
AGAACCTGTGTTGGGAGGTGGTAGAGAAGATGTGCCAATGATTGGTTTTTGGTCAATGTC
TTCTCTGGTGCCGCAGAAGTTGGAGCGGCATAGCGAGTGCATGTTGCCGCTTTTACTCTG
TGTTGCTGTTTGCTTTATGATTCCTTTTATTCCATGGCACCTGAATAACTCCCCCAAGTG
GTAGAGATCAGGACTTGTGAGCTCGATGCCGGTGAAGTAGAACTTTTGACGCTTGATGTT
GGTTACGGTGATCGTGTCACCCAAGTGGTGGGTGGGAACTGGGGACTATGGTTCCATTGG
GAAGCCTGATGAGGTAGTTGAACACGAGGGGCACAGTGATGGAATGCCTGGATAGGAACT
CCAGCACCTGGCTCAGAAATGGACGTGACAGCAGCCTGTCGCTGGGCATCAGGAAGGTGG
TGTTACGGGGTATCTTCTCCTGCACCATTCTGATGAGCATGACGAAGGTGAAGTAGCGCA
CTCGCTGCATCTCCTATGCCATGGTGGCAATGCCACAGCTAACCATCTTTGTGTAAGCAG
GCGGCACACATGTTTAAACTACATGGACACCCTTATTATGAAAATAAAAATATAGAAAAA
ACCCTCTACCTGGATACTGTTTACAGTCTGAGCACAGTGACAGGCTTTTTTGTCTACTCT
TCGACCAGTTCGGCTCTATCTTAAGGTGCTGGCTGCAGAAAATGAGCTTCATGGCTTCAA
TAACTAGCTGTATGATCTTCAGATTCTTGGACTGTTGAACTGTTTAACGGCAGATATTAA
CAGTTGCAGCCTTACAGGTGCTTCGTCAAATGTTGAGGCATTGCTGCTTAATAACTGTTT
GGGGGATAGAGTTTGGGTTATACACTGTAGGTGAATCTTCACGTTGATACCACAAACAAT
GTGTGGAAGTTTCAAAACCATTATCATATCAAGTGTGCAGTGAATCTTAACGTTGATGCC
>Z27kG1_00512
TGCAGAAAGTGGAGGCCCCCGCGTCGCCCCCGCTTGGGCGGCGCTAACCGTCGTCTCCTC
CTCTTCCTCCCCTCTCTACCTCGCCGCCGTCGGAGCTAGCCGGCGGGTTGTTCGCCCGGC
TCGTGAGGAAGGCGGCGGTGGGGCGTTTCGGCGTGTCGTGGCTCGCGGCGGCGGTGGCCT
GTGCTCGCGCGCACGCCAACGGCGGTGGCATTGCTGTGCTCCAACGCGTGGCCGACCGGT
TTGGTAAGCATGGCGGTGGTGGTGACGAACAACAGGGCGAGAGCGGAGCTGGCGTGGCTG
CAGTGGCGGGAGCAGGTGCCCCGGAGTTAGCTGATGGCTTGCTCGCGGCGGCGGTGTGGC
TCACGCGCCTGCTCTTCCGTCGAGTAGTGGCATCCCCGGCAATCGCTCTTGAGGCTGGCT
CGCGGCGCCGCTCGCGTGTTCGCTGCGTGCGCGGCAACACACGCGGGGAGGAGTGGGCTA
TGTGGGCTTTGGTCGGCGGCGGATCTGGCATTGTCGGCGGATCTAGGCCCCATCGGCCTA
GATATGGCCCACCCTCAACTGATCTACGCCTTGGCGATGGTTGTCATTGCGGGGTGCATG
TTGGTGCGCAACGGAGGCGGTGCGCCCGGCGACAGCTGGTTTCGATGTCGCGGGTGCCAG
GGCCAGTGGCGGTAGCTCAAGCTGGTTTCAGCTCTGGCGAGTGGGCAGTGTGGCGCACAA
GGCAAGGTGTTCCCTGGTTCCATGTGCCCAACCGGAAGGGATGGCAGCCGGCGCAGCTTT
GCGGCTGCTGCGGCAGCCGGCACGGTGCCCCTCTGGAGGGGTGTGTGCGGAGGCAAGGGC
GGTGGCGACGACAGAGGCTGCATGCTTTGACCTAGGGTCCTGGACTAGCGATGAGATGGA
GGGCATCTTGGACGAAAGCTTCGGCGACAGTGACGCCTGTGTGCGCCACTTCACTCTGTT
GAGGGCGACGCATTGCTATGTCTTCCATGGGCGAAAGCCCGATCCATCTGGAATGTGACG
GTGGCGTCCTGGATGTCACTCCCTTCCTAAAGGCGTCACGTTTGAGTCCGTCTTGGCCTC
GACGTTGCCTTCGGTTGATGCTTTCGCTTCTCGACGTCTGGATTGCGGGTCGAGGTGGGA
TTTTTTGAAACATGAAGTCGAAGCTGCCACATTAGGAGATGTGGCTCGTTAACGATGACA
TGAGGCGAACCTCCTTCTTCGTGGTTTGGATTGTTTTGGAGGTCGAGCAAAAAACTGGAG
GTGGGTGTTGGATCAAGATAGTTGGTGAAGAATCGGAGCTGCCTCGAGTGTGGGTGTGTT
GAGGCTTAGCAACGATGGCGTGTCACGGTCTTCCTCCTTCTGTGCCAGGTTTTAGGTGTA
GGTGCCTTCGTGTTTCTTTTGACCGTGTGCGGCCCGTCTGGTGAAGTTGGAGCTGCCCGT
ACCTTGTGTTGAGCTCGGCAACGGTGACTCTGTATGGGCTTTGTGTGTGGGGTTGCCGCT
GCTTATGTTGTTTGGGCACTCTGTGTAAGTTTTTGGCCCGGTTTTTCTTAAAACTAGGTC
AATTCTAATCTTCTTCTTAATGGAAAGGCAGAGCTCCTGTCATTACATTC
>Z27kG1_00976
GCCGCACTCTCCCTGCTCGCGCTGGGATATTTTCCTGAAGCAGCTACCGTCCTTATCTCC
ATGATATTTCCAGCCGAGCTCCCTGATTTTTGTCACAGCCGTCTTCCTCCCTTATCCTCG
CCGCCGCCCTGGTCTTCAAAAAATCTGCCGCGCCGCTTCAGCTCTGGATAAAATCCCGCC
GGTGCTGCCCAGCCGCTCCTTCCCCAGCGCAGACCGCTCCTTCTCCCTCCTCTACGCAGT
GCCGCGTCCACCTCCATCTTTGCCGGCTGGAGCTCCCTGGTGCTTGCTCCTCTGCAGTAC
GGAGCTCCTCCCTGAAGCTTCTATCCCCTGCCATGGCGCTTCGCTTCCCCTGCGGCATTC
TCCTTTCTCTAATCTCCCTGCTCGCCGGCAGCAACATCCAGCCGCGCAGCTCTTGACTCG
CCGGCCGAGCTCTCTGCTCCTCCCTCTGTTCGCTCGCGTGAAGCCGCGCCTCTGCGCTCG
CCCAGTCTTCGCGCGGCAGCTTTCCCCTGCCGGTGCCTAGCCCTGCGGCCCTCCTCTATC
CTCCCGAGCTTCTGCACAGCCAGCGCGCTCGAGCCCCTCTCAGCCATGGTCGTTCCTCTG
TGCTTGGGTTCAAGCTTCTGCGCGCCCTCCTCCCTCAGGGCGACGCTCCGGCTCCTGCTC
GCTCTGCTCGCTTGGCTGACTCGCGCGCATCCCTGGCTCGCCTGGTTCATCGCGCGCACG
CCCAGCGCCCTGGATTCCCTGGCCGTCGCAGCCGAGGTCCTCCCCATGGTGGCTTCCTCT
GCCACGCCCAGCTCCCTCTGCTCCATGCGCGCGAGCTCGCCGTCTCTGCTCGCTGCGCGC
GCGCTCTGCATCCATGGCGGTCCCCAGCTCCCTCTGCCGGCCGTCGTCGAGCCCTCTGCA
CACGTACGCCGCGCCCAGCTCCAGCGCTTGTTCCCTGCTCCTATGGCGGCCGAGCTCTCC
GGTGCCGCGCGTTGAGCTCCCGGCCGTCGCTCAACTCGTCGGCGTGTGTCCTACTCCTTA
CGCGCCGTGTGCCGGAAAGTCCCTGCTTGCAAGCTATCTGTTGGCCTCGCGCGAAGCTCT
CTGTTCATCGTCATCGCTCGATCGCTGCGTGTCGTGTGTCGCACATCTTAGGTCCTCGTC
GTTGGGTTTCGTGCGTGCTCGCGTTTACCGTCGAGTCGTCGAACCCGTCATCCTCTGTTC
AAACCCCACCTCACCAGCTCGCTTCAAACACCACCAGCTCGCTTCAAACACGATCTCGTC
GTCAAGCTTCGCTTTAGCCTTAGCTCGTCGGTCACGCTCGCCAGATGTTCGATCAAGGAC
TTCAGCTGAAGGCCGTCGTCGTTCAAGCAACTACCAAATCGAGTTGTGATGTGGTGAGCT
GATTCGCTATTTTTACTATCGGTTTTATGATCGTAAAATAAGACACTATGTATACGTATA
CGATTAAATTAGAAATACCAGCAAAGCAAGGTGTGCTTCGAG
>Z27kG1_03603
CTCACCTCCACCAAACACGCATCCACCCGCCAGCACTACTGCTGCGTGGCAAAAATCCCT
GGATCAGCATTGTCCAACTCCGACACGTCTCTCTCCCTAGCTTCAATCTTCAGCCACCGC
TTTATATAGGATATTTTCCTCATCGTGTTCAACAGGTGCTTGGAATCAGCCTCAGGTTTC
TTCCTCCCAGTCCGTAGGAGCCACGTAGCTCTCTGCGTCTTCCATGGTCACTTCTCCGGC
GTTACTCCAGCTCGCCCCGACCCTTGCGCCTTAGTGTTTATCCATGCTCCATGCCATGGC
TTCTCCTAGGTCGCTCTCTTCGCGGGCCGTGATGCCCCTCTGCTCCTGCCTCGCCTAGCC
GTGTGCGTGCTCTCTCCGCGTCGAGCACTCACTGCAGCTCGACACCGACCCCCTCCCACA
TCTCCCCCACACCATCGTCTTTCCCTAGTGGCGAGCTCGCCTAGTGATGGTCGTCGTTGG
TCCCTGCGTCCTTCCCCGGTCGTCTCACCTCCCTTCGACGCCCCTGTTTTTTTTCAGCTT
CGGCGTCCATCGCGTCCTGCTCCTTCCATTCGTATGCTCTGGTGATCGTCCACCCCGGCG
TCCAGCGCTGCCCTTGTCTCTTCGGGTTTTGTCTCCCCAACACCAGTCGGACGCTCCTTC
CATTCATATGCTCTGGTGGTCGTCCACCCCAGCGTCCAGTGCTGCTCTCGTCTCGTCGGG
CTTTGTCTCCCCAACATCAGTCGCTGCTTCAACTCATGTTCGTGGATGCCGTATCTACGA
CTCCGACACTCCCTACACATAATCTGTGTTTTGTGTTCATCGCCGAATAAAAATCCCTGG
CGTTTTGGAGAAAGGAAGATGAAGTCTGCTCTTCGATCCCTAGGTGTTCAGTGTTATGCG
CGAACCAGAAATCGTTGCCGATATCACGGTCTTCAAGTTGAGTTTATTTTATTGGTACGT
TAAGTGATCACGTGATGTGGAGGACCAGAGCTGAGTCGACCACAAGATGTTGTTAAGCGT
GGGCTTCTTCGCAAGGTGATGCTGATGGACGAACCTAAGGATGGATGACCTGATCAAGAA
CCATGATGAAGATGATCGTCAAGTGAACGTCGTCTAACAAACACTAACGTAGTGTTTATT
CCAGGCAAGCCCTGGTGCATGCAACCCCTTCCTTGTGTTTTTAAATAATTTTTACACACT
TTAAGTCTAGTGATATATGCACTAGGTTTATAGGAGTTGCTTGGAAACCATTTGATGCAT
TGACT
>Z27kG1_09490
CACGCGGTTCAGAGTATTTGAAGTGGAACTTAAACTGGAAAGTGTAGGATAATTTCCAGC
AGAGGGCTCCTGTCATACTTGCTTGTTTCCCTAACGATGGTAAGGATGACATGCTTTGAT
ATGCTGGTAAGGAAAGATATGTATTGAGCTTTTACTACAATACACTTCAAACTTTTGGAC
TGAAGTTTTTCATATATGGATTATTGCTAAAGTGCTGAAGGCCGAAGCCAATCTGTGACC
TGTCAATTACTTGGACACTAATGACCTGTTTGGTTCGCTGCCTAACTTACCACAGTTTGC
CACACATAAGGTTAGGCAAGTTTGATCAACTTAGGCGCGTGTTTGGTTTGTAGTCACAGT
TGTGGCAAGATTTGTCTCTTGCTGCGTTGGTCCCACTCATCAATGACTTATAAAAGTGTA
GCATGATTCTCTTAGGCATTGCCAAAATGCGGCAAAGAATTTGAGCGCCTAACCTTTGGC
ATGTGTGGCAGAAAATATATGGCAATTTATGACACCTTAGCCGTACAACCAAACAGACGC
TAAAGGTCCCAGTTTGTATAATTGTGAGGCCATCATGAACTGCTATGCTTTTGTTCGTAG
GAAACAACATAAGATATATTTATGTGTAAATTAATAGATTGTTCATATCTATGTTCATTC
GGGGTAAGGAGTGACATTACAATGTCTTGGTTGAACTCAATTTATGTGATCGCCAAGTGG
TTCAAGTGTGCCCCAATGTTATGTTTGTTCACTTTCCAGTGCTTAGTTTGCCGGATGCTG
TTGCCCACAGAAGATGCCCCCCCAAACAAACAAAATTGGTTGGGCATCACTTGTAATATA
TTTCTCCCAAATGCAGGTTGTTTGGGGTTAGACTTGTTACATACATTCTTCACCTGCTCA
TGGATTTTGTCCAAACTACTCATAGGGTTATCGTTCACATGTGTAACTTATTCAGCACAC
TACTGTGATTTTTTTATAGAACTAGGTAGGATGGTTATTTAGCAAGATGATGGTATGATT
CAAAACAACTTGGTGCTTTCTGCTACTACCCTTGACTTGTAGCCCGCTATTAGTTTGGAT
ATAACCAATCAATTAAAAGGCACCCTTTGGATGTAAGCACAATTCGGTTGGCTGCTTCCA
ATTGATTTGGCTACAGATCAAATCCTCTTCAAAATTGCATGGTGTATTTTGCGTTGCTC
>Z27kG1_10129
TGCTGGGCTGCCTCTACGTCAACCTGGTTGGTCCAGGCTGTGCAGTCTCCAACCATGGTT
GTCTCCAAAGGATGTGCAGCTGACGTGATGGTGCTTATCACCACACCCTCAGAGCTCATC
ACCACTTGCCGTCTTCACCTCGCTCACCGACAATGCATACATGCTACATCAACACGACGG
CTGTCGCCATAGAGCGATCTTGGAGTCTTGTTGTGCATCGCGTCACCACCATCGCCACCG
CAACTTCTACCACAACCGCCATCGTCAACATCACGCTCGTGATCCAACAGGCTCTACGAT
TTGTCTGCTTCGACTAAGCTTACATGGTGCATGCTGCTGCCATGTCACGACACCAACCAC
CAAGTCTGATGCGAACTTCATCGACCAGTATCTTGATTTGATGGACATCACGAGAGGCAT
AATCTGGCGCTTCCTTGGACCATGGCTACACCGACCACGGAACAAGTGCACAAAAGTCAT
CTTTGGTTTAGTTGGCATGCAACGTAAAGTTTAATCTACCTATATCACAAGATTTTGATC
AAGAGTTGACAAGCTTAATGGACCATGACTATTTTTCACCAAAAGGGCAAAGTTTAGTTT
CATTATCAATTATATTAACCACTCTGTTCAAATTTAAGATCGAATTGGGTTCTTCCTTTA
TTTAGCATACTTGAAGTTCATTGCTTGTTTCATTCGTACCAACTAATACATTTGTTCACG
ATTTTATTCCAGGCTAAAAGAACTCGTGAAAGGACCCCTACTCCTGGAAAATACTGTGGT
CGAAGAGGAGGATCTCAAAGGAGCCCATCACCTTACCGCCCTCGCAGAAGGGAGCGTTCG
CGCTCAAGGGAACGCAGAAGGGAGCGTTCGCGTTCAAGGGATCGAAGGGAGCGGTCTCGC
TCAAGGGATCGAAGGGAGCGGTCTCGCTCAAGGGAACGCCGAAGGGAGCGGTCTCGTTCA
AGGGACCGCAGGGAGAGGTCTCGCTCAAGGGACCGCCGGAGGGAGCGCTCACGCTCAAGG
GACCGCAGAAGGGAGCGCTCACGCTCAAGGGACCGGAGGGGCAGTTCACCCCATGGCAGA
AGGCATAGAGATCGGTCCAGGTCACCCACCAGCAATGGGAACCATAAGGCAGACTAGGAA
GCGCTTTTATGGACTTGTCGTTGATTGCGTGAACAAAGGAACTTGTAACACTACCTATAA
ACTGGTCAGACTGAGACGGTTAGCATGGATTTTTAGTAGTGTTGCTGTATTTTGTTGTTT
CATACAAGTACTCTATTCTGTTAGCTTTCGGATCGAAATGTCGGATGATGATGGTTGTTA
TTGTTCTGGAAATCGTAGACATGTCCTCCAGAATACCTATG
>Z27kG1_19928
AATAGCATTGCATATATACGCACCGGGCTTGTAGAACACGGAAAGCCCAAAATCAGTGGC
CTTGAGCGGGGCATCCTCAGGGGTGCTCGCGAAGAGGAAGTTCTCCGGTTTCAGGTCCCG
GTGCATGACGCCAAGCGAGTGGCACCCCTGCACCACCCCGACAATCGTCTTGATGAGCTG
CGCGGCGGCGCGCTCGGTGTAGTGGCCCTTGGCGACGATGCGGTCGAAGAGCTCGCCGCC
GGCGCAGAGCTCCATGACGAGGTGGACGAAGAGCGCGTCCTCGTACGCGCCGCGGATGCG
GACGACGTTGGGGTGCTCGGAGAGGTGGTGCATGATCTGGATCTCGCGCCACACGTCCTC
GTAGTCCTCGCGGCACAGCAGCTTGCGCTTGGGGATGGACTTGCACGCGTACTCGCCGCC
GTCCGCCTTGCCCACGCACTGGTACGTGGTGCCGAACTGCCCCTGCCCCAGCTTCTTCCC
GATGCGGTAGTGGTCGCGCACGTTGTCCGTCTTGTGCGGCAGCACCGACGCCGGCCGCCC
AGCCGACCCCGCCGTCACCGGCGGCGGCAGCCGCGGGTGCGCATTGGCGCCGCCCGCCTT
CCCCCTGCCCGGGCCTTGCGGGTCCGGCTGCATTGCCTTCGGCAGCGGCGGTCCCTCGCC
GGATCAAGAACCGTAACCGAACGGACGCCCTGCCTTTGCTCGGCAAAACGTAGCCAGGCT
CGACAACCGGTCAGAAATGGAAACCTTTTCCAACTATGGGGGGGCGATTCTAGGTTTCTT
TCTGGAGGAATTTACACCGATTGAAACCGAACAACTGAAAAGATTGGATCTCAGCCCGGG
AACCCTCGCCTATGGGGAATCTGGGAAATGGCTGACGAAATGGGCGCGACAAAGGAGCTT
TAGCGGAGGTTTATGGGCCTACGCGTGCCGAGGAACGGAGAAGAGACGCCAACGGCAAGG
CGAACACGCTAAGCAACGGGATTGCTCTGTTTTCCTGCACCCTTTTGGATTGATTGATCG
ATTCTTGCGGGGATTTAAATAGAGGTCACATGCGAAGGTTGGATTTTTCCTCCATGTGAG
GGTGGAAATCTAATCTGCCAGGCTTGGTGATTGCTCTGGGCTTGGATTGGGTCTGCAAAT
GAGAACGGATCGCTAGGGCATGTGGGGAGGAAGGCACGTCGGTGGTTATCGTCTTCGCCT
CCTTGGTTAGTGGCGGAGGAGAGGGGGAGACAGGAGGAAGACGACGTGGTCGGAAACTTC
CCTTTCTAGTTGTTTTATTATAATTTAATTTGTTTTCCTCCCTTTATTATCCAAGTATCT
CTTGCCACTCACTTACTGGATCTGTTTAATCAAATATATACAGTTATACACTCCTACTTT
TGGATGTCAATATTAGAAGATATAGAATTG
>Z27kG1_05429
CCGAACCCCAAACCCTAGCTTCGCTCGTTGCGGCGGCGAGCCGGCGATGGCGAAGTCTCT
GCGATCCAAACGCGAGAAGCGGCTTCGGACGTTGCGCCGGGAGATAGCGGAGCCGTTCTA
CGACAAGAAGGAGGCCGCCAAGCTCGCCGCGCAGGCCGCCGCCCTAGCTGCTGCCCCGCT
CCCGGTCCGCGGGCCCCCGCCATCCCAGGATGCCGGCAGCTCCCGCGCAGCTAGCTCGGC
CTCGGCTATGGATGTGGAGATGTCTGATGCAGGGAACAACAGGTCTAAGACCTTCTTGAG
GCCACTTGGCAGCATTAGCAAGAAGAAGGTGCAGCTTCATTTGAAGATCAAGAAAGACAA
GAGAAAAGCTAGGAAGAAGGGAAAGTTTTCTTTTAAGAAGTAGAGGAGTGTATGATAAAT
CATGCAGTTTTGTTCCCAGTTTGTAAAACAAACGCACTGCAGTCATGTCATGTGGTGCAC
CTACCTAAGTCCATTCGTGGGTGACCTACTATTAAATATGTTGAAATGGGTACGAAAAAA
GGATAGTGCTGACCTATCAGCTGTTTCTGTTCTGCGGGTATAAATGTCAAGTACTCAAAT
TGCTGAGATTTGGTTTC
>Z27kG1_14242
GGGAATCTCAAGAGGTCCTCACCTCCAGGGACCGGAGGTACCGGTCGATGTCTCCGACGT
ACGGCGCAACCGCCGCTTCAGGGTAAGGCGGCTTCGTGTCCAACAGCCAGCGCGCGGAGT
CTCCGGAGTCCGGACTCCCGCCGTTTCCTCGCCTCCTCCGCCTCGCCCTCAATCCGCGCC
GCCGACCGCGTTCTCGGCTTCGATGGCCGCGGCGCCGAGTCGTGGTTCATGTTCGCTCCG
CTGGACGTGGCGAGCTCGGCCAGGGCCTTGCGCTTCCCCCGTGGCCTATTGAGAGGCGGC
GCCGAGTGCGCGGAGACGCAGAGTTTCCCTTGTTCTTCATCGCCTCTGAGTCCGACCTCC
GGATCCGGATTCGTTCCTCCGATTGCCTTGGCTTTCCGCTTGGGTTTGCATGGTTTGGTT
CGGGTCGGGCAATGAGTGAAGCGCCAGGGTTCGTTTGGGGTCCTGGGAAGTGGGAAGATT
GATGCGGTTAGAAGTTTTGAGATGGCCTTGTGGTGGGCATCTGCAGGGCCGATTTTTTTT
TTACCTTCTTTATGAAAAAAGTAAGCATTTAGATCCTGAATGTTTTATTTCAGTATTTGT
ACCCGAATCTCGGCGCCTTAGCCTATGACGCCGAGTTTACATAGCTCGACGCCATAGCTT
ATGGCGTCAAGTGCTGACGTGGCGGTGGCGTCGATGGATGACGTGTTTGCTTACGTGGCT
CCCTAGCTCGGCGCCATAGATTTTGGCGCCGAGCTAGAATCTTCCCCATTCTCTCTTCTA
TCTTCCCGCCGTAGCTCCCCCCCCCCCGCGCCTCGCCACGCCGGCTCCGTCCCTGAGCCA
CCCGGTGTCACGCCCTCACCGTGTGCCGTCCGCCAATCGCCATGAGATGGACACCCTAGT
GACACTATACCATGGAGGAATCATGGAAGAAGATATTTATGGGAATGTTAGTTTTTATGG
AATGAAGAAGGTGACTGTGATGTTCGATGAAAGGCCCTTTTTGGCCAGATTTTCGCTCGA
GCTTGTGAGGAGATTAATTGCAATTTAAACGACCATACCCTATCAATTCAGGGTTTGTTG
TCCCATGTTACATCTGAGACAATTGTCTGACGGTTGATCTCCATTTCCAATGAAGATGAC
TGGGTGAAATATGTCAAAATTGTGAAGACAATTGTTCCACCATGTTTGGATGTGGTTGTT
CAAAAGTTATCATTTAGTCATTACGATGCTCCAGTCGGGTTATCTCCACAAATACCAAAT
GCATCTCATAGTGAAGCTCCTTTGCTAGATGTTGTGCTAGATGCTCAATCGGCCCCGAAC
GAGGTTGAGATTTCTCATCCTGTTCGCGGCGTTTGTGGGGCTTCAAATCTTTGAATAGAG
CAACTTTGAAG
>Z27kG1_02379
CGCGCTCTGGAATCCGGTGTCTTCCTCAATACGCTCCTCCCAAGTCCCAAGTCCCACACG
CGCCCTCATCCTCTCAGCTCCCTACAGAAATATCCCAGCTCGCGCCCTCCCTGCTCTCCC
CTCGGTGCCGCGCCCAGCTTCTCCTCCCCATGGCCGCGGCTCCCTAGCGCTCGCCTATCT
GCTCGCGACGCACGCCCAGCCTCTCCCACTCGAGTTCCTCTGCTTCTTCCCCCTGTGTCA
CGCCCTGGCCATGGACATCGGTATCGACGAGCTCACCCTGAGTTACCTGGCCTGACCGAC
TTCCTCTGCTCCTGCGTGCCCCATCTCGTTGCAGCTCCATGGTGCTCGGACTCAGCTCAG
CGTGCCGTGGAGCTCCCTGTTTAGCGCAGGTTGAATCTCCCAAGAACTCGCGTCCCTCTG
TTCGCCGGAATGGTGCCCCTTCTGCTCAGACTGCGTCTCCCTCTGCTCACGCGCTCCCCT
GTTCATCTCACTGCGCATGCAGCGGTGTTCGGCTCCAGCTCGCCGGACCTCCCTGCCCAG
CTCCCAGCGTCGAGCTTACCTCTGTCCATGCCGCGCGCCCTTCCTGCTCGCCGCGTCGCG
CCCCAGCTCTCTGGCGTGCCGAGCTCGCCCTACGCGCGCTACAAGTTTCCTTCTCCAATC
GTCGCGCGCCGCGCACGCTGCTTCCTGGAGCTCGGCCGTGACCTCGCCGTCGTTCATCAG
CTCCAGCGCACAGCTGAACTCCCCTGCCTCCCATGGCCGAGTGTCCAGCTCCCTTGTTCC
CTGATTTCTGCGCGCCGCACGCGCCTCTCCCCGAGCTCGCCCAAATCAGACAGTGTCTCC
CTCAGCTCGATCCCTGTCGTGAAGCTTTCTGGCTCGCCGGCGTTTCACCCGTGCGCGCAC
GTTCCTGCCGAGCTCGGTCCTGTCCATCTTGCCGCGCTCGGTCTCTAGCTCCATGTGCGC
GCCGTTGTGAGCTCGTCAGCCACCCACCGTTGCCTTGTCACAGAACCCCCAACGCCGTCA
TCCATGGTCGCGACCTCGCCAAATGCGTTCATCGCTTGGCCCTATGTCGTTTGGCTCGTC
GACCTTGTTCGCTGCCGCGCGCGCTTGTCCCTGATGCTTCTCGCACGGTATTTAGATCTC
GTCGATTGGCTCCGCCATCCTTGTTTCCCTCTGGTCGCGATAAAATCTTGTCCCACCAGG
TCATCGGGCGCTGTTCCCAGCTCACTATAGAGTTTGCTGGGCTCGCCATATATTTAAATG
TCGTC
>Z27kG1_22645
CGAGGGTGTCCATTCCCTCGCTCTCTACACTTGATCAGGAGGAGGAAGATAACATCTCCA
CAGAAATAGATATAGCTTCTTCTCCCTTTCTTGGTTTTCTTCCTTCTCCCTTTTTTTCTT
TCTTTTTTCGATCTAAACTCTCGCCATGGATCGATCCTAGCATCCTTGCTGTTTTTCTTC
CCAAGGATTTTGTTAGCCTTCCTATTGCAGATTTCTTCACTTCAAACTAATACGACTTCT
CCCAACGACTTTAGCTTTGAGTTCTCCCTTTTAGCACTTCCCTTCCATTCAGCAATCAAT
ATCGATCGAAAACCTCCTTCTTGAACAAAATAGATAAGAGGTCTTTGTCCTACAGATCAA
CGAAAACAAGATGGAAAACGTTCTCCTGGATCGATCATCTAGAAGCCTCGAGTACCCGAG
AAGGGCGCCCCTTGGTCGCAGCCGGCGGGGGCCAGCTGGTGGCGCTAGGCCGGCGGTGCC
GGGCGGCTCGCATAGTAGCTCCTTCCCGATGGTCCAGCCATTCAATCACCTGCGGACGAA
AGGTGGCGCGTGGGCGTCCGCTCCCGCGCTTATTCCATACGCGAGGCCATCCGTTCCTCT
CCTACCGTCCAACCAACCGCCGCTCCTGCCGCTCCCACCCACCGCCATGGAGTACGTCAC
TTTTCCCGGTCTACCAGCAGCTGCTCAACCCCCACCCCCGCCGGCGCCACGCGCCGGCAG
GGCAGCAGCGGCAACCGCTACAGTTTCCGTTCCGGCAGCAGCACCAGCTGCTCCTGCGCC
GCGACAGAGGGACAGGAGGAGGAGGTCGGCAAGGCCGCCGCCGGCGGCGATGGAGAGGTC
TACAGCGCAGAAGAAGAAGAAGCCGCTGGAGCGGGCGACGCCTCTGCCGCCCGCGCCAGT
GGTGACGGAGGCACTGGACGACCTCGAGCAGGAGGTGGCCAGGAACTTCGTCGAGGACCT
GCTGCACGTGCTGGCGCCGCCGCCAAGCAGCCTGCCGCTGCCCAGGTTCTCCGTCGTCGT
GAAAGCGTCCCCCGCCAAGGACGCCAGACTGGTGGCGCG
>Z27kG1_10821
CAAAATATCTCTCCCCTGGCGGCGCGGCGGTGGAGGCATCTCCAGCTTGCTCGACCCTGG
CTGCCGCTGCTTGTAGGCTGCGCATCCGGCACGTGTTACTCCTCCGTGGTTCTTCAAGAT
CCAGAAGGCTCACCTGGGCTTCGTCACCACCGTTTAGGCCCACCTGCACTCATCCTCTGC
TCCAAGATCCAGAAGGAACTCTGCGAGGGCCTCTTTCGACGGCAGGCGTAGAAGATCCCG
GTGGCTCTGGTTTCATATTTGCTCGGTCCTGAGGAGAGGTCTGCACTGTTTATCAGGAAA
ACTTGAGCTTCTGTTTGGATCTATGTGTCAGGTGCCGTTTCAAGATCTCAACCCAGCCAG
TGGTTTAGTGAAGTTCGAAACAAATAGAATGTGTAGATGTAGATAAGGTGGCTAAAGTTG
TCCAAACATAAAAACACCCGATTCGGAAGTCTTAGCGAAGTATATAGTACGCTACTGCGT
GGGGGGGATGTGGACATGTGGTGGTTGCTTTGCTTCACCTTGACGGCTTGACCCATGAGC
CATGATCAATTCAGCAAAGAAACACGGTTTCCGTTATGCGAAAAGGCGGGAGGGGGAAGT
CGACCCATCTGCGGAAGCACGTACCTAAAATCCAGAAGCCCGCCGCACGCTCTCCGGTTC
CTTGCTCCCTTTACGTACGTCGTTTCAGAGCAGGCTCTCAACCTTCATCCCGAAGGTTTG
CAATGGAGAGGAGAGGAGAGGTGGGAGAGAGGAAGAGAAACATTTGCAATGAAGAGGAGA
CAAGAGATGTCAGAGAGAGGACCAAGGGACATACCCAGCGGCCTTGCCGGGGCGGGCCCA
GGGCTGAAGTTATTGCTTCACGGATCGTCCTGCGCTGAATCAGTTACAGTGCACTACTAT
TCTCTACAGAAACAATCCCCACGGACTAGGACGGTCTCCAACAACGTTTTCTATGTTTAT
CCCTACTTTACATTCTTCTATAAAAGATTTTTCATCCTCTATATCTCCTTTCTCTCCAAC
AACGTCATAAATCACATACTCTATAAGCAAATACTTATATTAGAGACATTTTTTTACATA
CGTATTTGTCATATTCTCAAATGTATTATACATATTTTAGTTTTGTTAAACCAGTTGTTT
AAAGTATT
>Z27kG1_12467
CCGTTCTTATCTGTTCCAGCCGCAGCCTTGATTTTTCCTACCGTGTGTGCCTGTCTTCTT
TCCTGGGAGAAAAATCACGCTGCTCCATTCTCTGGTTTCTTTCAGCCGCTCACCGCCGGT
GAGATCGCAGCCGTCGTTCTTATCTTCTTGCGCCGCTCCTCTGTTGCCGCTTAAGTATTG
GATAAAATCCTGCGCGCCGAGGTTCTTCCTCATGGCGCTCGGCCTCTTCCCAGCGCTACC
GGCCATCCCTCTGCTCGCCCTCGCTCCCTCTGTTGGCTCAGACCGCGCCCCCTTCTCGGC
CCCATCTCCATGGCGTCCGGCCGGATCTCCAGTGCCGCGCCGGCTTGGAGCTTCCATGGT
CGCATCTCTTTTTCCCTGTGATTTCATGACGTCCCTGCGTCGCATATTCCCCGAGCTCGT
CGCCATGGCTGCACCCAGCAGCTCCCTGCCGCGCCCAGCTCTTCGCCCTTTTCCCTATGG
CGCGTCTCCCGGCCCTGGCTCAACGATCTGCGTTCTCCCTGCTCTCCCAAGCAACGCGTC
GTGGAGCTCCTCCTTGCGCGCGCCCAGTCAGCGCCTGTGCGCTGCGGTTTCCTCTTCATC
TTCCTCAAGCTCGCCGAGCGGTTCTTCCCCCAGCACATCTCCCTGCCCAATCGCCCCATT
TCCTCATCTCCCTCGAGCTCGCCCCTGCCTCAGCTTGGACTGCGCTGCTCGGCTCTAGTG
AAAGAAGATCCCTCTGCCCAGCCGCTCCTTGCTCCCTGCACGCCGGAGCTCGCCCAGCTC
GGCCTCCTCCCCACGCGCGTCCTTGGTTTCTTGCTCGCCCAGCCGTTTCTCCCTGCAAGC
TTCGGCTCCCTGCGCGTCTGCTCCAGCTCGGCCATGGCCGTCGCAGCCAAGTCCCTTTCC
CCCAGCCGGTTTTTCTGCGCGCGAAGTTCCTTTGGCTGCGCCCTCCCTTTCTCTTCCAGC
TCGCGCAGGTCTGCTGCTCATCTCCCATGGTGGTTGGTCACTGCTGCGCAGCTTCCTGGT
GCCGCGACCCCCGCCGTGATCTCCTCTACCGCGCCGAATTGCGCAGCGCCGTTGACGCCT
GCCGATTGTTCGATACTTTGCGCGGCTAGTCGTCGCGGTCATACACAGCAGTGCCTGCTC
CCAGCTCCGCGCCCCAGTCCCTAGTGCCCGACCGTCGTCGCCACTGGCAGTACACCGACG
CAGCGTTCCTGCACATCAACACCAACAAGTCGTCATGCATCGTCGTGCTGGCACGTCAAT
GCCGTCAATCGCCATCCTCGTCTACACTAAAGATCCGAGAAGATTAGACGCGGAGGAAAA
CAAATTAGTACGTGGCGGGAAAATTCTCGATATGGAAGAAGAAGTGTGATTCGATGCGAC
ACTCACCGTGTATTCAGGGGAAAAGTTAGAGCTGAAAGACATCGTCCATTTCACGATTTC
AAGCCGGATTTAATTATGGT
>Z27kG1_09257
ATGACTCGGTCATGGGAATATTTGTAATATTATGTCATGTATCGTTAAATTTCAGTTGTT
TTGTTTCAGCTGCCAGAACTGTTAGCAAGAGTATTCTGGAGCTGGAAGCTCGAACGCAAC
TGGTTGTATCTATATCCGTGAATGCCGAATAAAGGAGGGGCAATAAACTGCAGCGAAATA
TGTGCTGTCAGACATTGTTG
>Z27kG1_20543
AGTATTCAACAAATGAACAAGCAGTAACAGCATGCATCCTCCACTTTAAGGTGCGTAGCA
CCAGAAGCTCCATCCTTTTAATGGTCCTTCCCTCAAAAACAAACTTTGCCTCGGCTACCT
GCAAATCCAAAGGGAGTGGCACAAAAGTCTCTTCTATTTTCGAAGCCAAAGACAAGCATG
CCACTGCTAAGAGCTGAGTCATCCAAGCTCTGCCTTCAGGAAAGTCATAGGTGGAGAGGA
ATCTATCGAGGTAGTTCACAGACAGAACTGCAGTCAACGGTGCGAAACTGTAATGTTCAA
TGACCTTCCAAATCCAGTCGACGGCATCCTTCCTGACGGCGGCCAAATCCAGGTCCCCAT
GCCGTCGCTGCAGCTTCTGGAGGTACCCCTCCGCGGGCATGTGCTCCACCTCCTTCTCCA
CGAGCGCCGCAACGCAGTCATCCGAGAGCAAGGGGAACTCCGTCAAGAACCCGTCGACGG
CAACCCCGGCGGCGGCGGCGGCGACGACGGTGTCGCGTGGCGGCGTAGCT
>Z27kG1_11304
CGAACACGTGGCATGCATTACTACTTGCTTCTCTCATGACCCGGCGGTGAAAGAAGCTTT
CTACCAAACCCGATATGCATGACAGGCCGGTGGTGGACAGGTGTGATGCGCGTGCGGGGA
GTAGCAGTAGTAGTGCAATGCGGCTGGCCTAACTTTCGTTATAGAAGACAGACAGACACA
TGCATTAGAGGATATAGCTAATCATTGTTGCTGAGACTTGATATTAATTAATTAATTGCA
GGAGTGTTCTACTGCGGCGCCCCGGTGCTGACCAAGGAGCTGCGCGAGCTGGCGCAGGAC
TTCTCGCGGAAGACCAACACCAAGTTCGAGTTCCACAAGGAGAACTTCTAGCTCTCTCTC
TCTCTATATATATGTAAGGATATGGATGGGTGTAGAGAGGGGATCGGAGTAGCGCAAAGT
AGGTATTTGCTTGACCAGTTGGGTTGGGTGGGTCAAAACCCCAACAGTTTTTTTTTTTTA
ATTATTATTATTATTCTTCTTCTTCTTCATTTGCTCTAGAGAAGAACTAATGATCGAAAT
GCCATTATTTGTACAGATCCTCTCTCTCTCTCACTTAGACTATAGCTAGGCAGTTCGATG
AGCATGCATGCAAGCAGAGTTGAGGGTTTGATGGCCTTAGTCAGATCAGATCAAAAGCGT
CAAAATGCATGTCTCTGGTCGTTCTCAGCCACAGCCAGCAGTGCGTGCATCACGCAAAGA
AAGCGCACGCATCTTGTGTGGCTGCCATAGCTGAGGTGCTCTAGGCCACACATTCTCCTA
CTCTCATCATCATCCCTGATACACGTACGGTGGGCAACAACCATGCATGAACGGCCTCAC
CCAATGAATGACATGTTTCAGGGTTCTAGAGGGCGATGAGCATGCATGATTGCATACGCA
TGACTGGCCCACATAGCAACCCAGCGTAGTCGGGGTTTTTTTTGTTTTGTTTTGTTGTCG
GTATATATGTATATATTAGCTCTTCGTTTGTTTATTAATTAGTATGTGCCTTCTGATTGC
TTTATCGCATTGTACATACATCGATGGTGCGGAGCAAGAAGAGCACTACATAAAGCACAC
AAAAAAAAAACTTGTGCAATGGTGGGTGGAGGTCATGCACACTCTTGAATAACAAAATGA
GGTGTTCCTTCT
>Z27kG1_09697
TGCGAAGGTTGCGAGCGTCGCGTGAAGAGCGCGGTGAAGTCGATGCGCGGCGTGACGAGC
GTGACGGTGAACGCGAAGCAGAGCAAGTGCACGGTGACCGGGTACGTGGAGCCCGCCAAG
GTGCTGGAGCGCGTCAAGGCCACCGGCAAGAACGCCGAGATGTGGCCCTACGTGCCCTAC
ACGCTCACCACCTACCCCTACGTCGGCGGCGCCTACGACAAGAAGGCTCCCGCGGGCTTC
GTCCGCAGCGCGCCGCAGGCCATGGCAGACCCCAGCGCTCCGGAGGTCAAGTACATGTCC
ATGTTCAGCGACGAGAACGTCAACGCCTGCACCATCATGTGATGCATGCATATGTATAGT
CTCTCGATCGTATCATGTGTAGTAGTACGAGCTAGCTAGTGCATATCGATCTTCGTACTG
TATCATATCGATCGAAAGAACCTTAATAGCCAATACAAGAGGAATGTGAATTAAGC
>Z27kG1_02928
AGCCATGTCGGAGCACCCCGCGTCCCGCAGCTCCGTAGGAAGCCGCAGCTCCGCGCTGCC
CCCTCACCAGCAGCGCCTTACGCCTGCGCCCGACCCGCTCGCCTCCGTCTGGATCCGCCG
CCTCCACCTCTCCCCCAACCCGCCGCCGCCGCCGCGGCCCCCACCCCTGCACATCCGCGC
GCCGCCGCCTGCACATCAGGATGCCATCTCCACCGACGAGTCCCACACGACGCCTCCGCC
GCCGCCGCTCACGCTGCGCGGCACCGGGTTCGGCCCCTTCCGCTGGAGCCCGCGCCCGTT
GCTGGGGGCGCCGGCCGGCGCATGGGACGCCGCCGCCGCCGCTTCCGTTGGGGTGGCTCC
TGGCGGTAGTGCCGTCGGCGGCGACCAAACGATGCTGTCGCCGTTCTTCCGTCTCCCAGC
GCCGCTGCCGTCAGTCGTGGATTTTGAGGAGGCCATGCCTTTGAGGCCGTTGATCGGGCT
CGGAAGCCACAGCGGCAGTGGTGGGTTTCCTGGACTGTCACGACAGATGGTCGGCGGCGG
CGACCCCTGTGACGGCTGGCTGTCGTCCAGAGTTGCAGGATCTGCGTGACAGACAGCATG
GCGCAATACCAGCACAACCAAATCTCGCAAGGCATGATCCTAGCTCTAGCAGCCAACGTG
ATGAACCTTTCTCATACTGGAACATGGGGAGGTTCCGAAGAAATACTGCAACTTCGTCGG
TCACACCTTTGGGTGCCGCTCCTGCCAATTTCGGCACGAAGAGGAACGCTGACTCGAACG
ATTTCCTCCCTCTGAAGCTCAGGAAACTAAGCGGGGCTATTTAGTGGCTGATTTATGAAA
AATATCTGGCCGACCGTTTTTTGATATGCATAAGAAGCACAAGTATGCTGTTACCTGAAA
CAGCATGCAGTAATACTTAACCACGTTAGGGCTTCAGAAGGCTGGAGATGGACGCATTTG
GTGGTGGCAACCATTGTAAATTGTACGTTTGCTCCCAAATCGTTGCATTTGGCATCCTCT
GACCCACTGGCCTGCATGTTTGTATATTTTTTGTGTGATATACGGGGAGATGTCTTGTGC
CACGTTTCCTCCGTGGCGTGTACATTCAAACAAATTGGCATCAAACATGTAGTAATTTTC
GTTCTATGGAATTGTACGTTTTCTGTTTGCCCCC
>Z27kG1_19408
AAAGAACCTGTCCTGTTGGATTTCCTGGATTTATGACCACAAGCGCCCTGACAGTGATGC
CCTTAGATCGAGCCTCCTCCAGTTGTTTCTTCAGCTCATCAACATCGAGTCCCCACCCTG
TCTCTTCATTAAGGAAATAAGGAACAAGGGAACCACCGTGAAGAGCAATCGATGCAGAGT
ACAGTGGGTACTGTGGAATAGGGCAGAGAATGCCATCGCTCTCAGAACTTATCAACAACT
GCATCATCATGTGCACTGCTGGGCTTGCTCCATCTGTTAGAAAGATGTTATCTCCACTTG
CATGAAACCCATCACGGGCAGCAATTCCAGCAGCAATTTCATCACGTAAACCTTTTATAC
CCTGACTATGGCTATATGCTCCTGTCGCTCTACCTGGTATCTTCTCTAGAATTTGCCATG
CTCTCTCTATAGCATCTGAACTGTACAAAGCATGAGTTTCACTTTTGTCCAGGAGAGCTG
GATGATCACATAGAGAGAGAACTTCTCTGAAATAGGTAACTGGTTGTTGCCCAAGTGATT
GGGGATTTCCAATATTACAGTAGAGTATCTCGTCGAAAGGAAGTGATTCTGGATTTTTCT
GCAATTCTTGTTGTAAGTTCTGAGCATGTGTAACAATCTCTCCTCGAACTGCATATTCAC
ACTTCAAGACCTTGGGGTTGATGGTGGCGACCGACACTGGGGGCGTGCCCGCGGCCGTCG
TGGACATGGTCCTCACC
>Z27kG1_03785
CACAAAGTTGCGGTGAGCAATTGCAAGGCGATGAGCTTGAGGTACATGAGCCGTGTGGGC
GCGCGGGTGGTGCGGGAGAGCACGGGCAGGTCGGTCAAGGCGCAGGCGCAGGCGGCGTCC
ATGGCGAGGAGCGGCGGCAGCAGGGCGCCGGCCGCCGGGTCGGTGGAGTCGGGGAGAGCG
AGCGCCGTGGCGGCGGCGGCGGCGGCCAGGAGGAAGGCGGAGGAGGAGAAGCGGCGGCGC
GCCGAGCAGGCGCTGCGCACCGTCATGTTCCTCTCCGTCTGGGGCCCCAACACCTAGGCC
TAGTAGGAATCAAGGAGTGTTAGCATCATCATGTGTAGCGTTCTGTGCACGTTTGTTTGT
TTGTTTGTTTGTTTGTTTGAGGTTCAGAAAACAAAGTGTATATTACTTACAGTGGTATAA
TCTTTGAAG
>Z27kG1_06639
AGATGAAGTTTCAGAGCCATTCCCTTCTCTCATGCCCTTCATCATCATACCCTAGTTGTC
GACCGCCGATTACAACGGCGGTGGTTATTACCTATAATTCCTGAACTCTTGTATGGCGCT
ATCCCAGATGAGCTTTTGGATGAGCCTATAATGCTTTCCTGCCGTACACAATGGGTGTTT
AATTTCTTTGTCTTCTTGATGGAGGATGGGGAAACCCTTATGTTAGTGACTGCCAGGCTC
TTGGCCTTGCAAGGGCGAGGTTCTGGCTTAGTGCACTGCAGGCAGGGCTGCTGATCCACG
GTGATAGGCTCATCTCCTGTATCGACTATCCCTTCTGAGCTTGTAAATTTCGTTTTAGCA
TTTAAATTTTATTAAACTCTCTTTCTTCTCTCTCACTCACTCACTCTCTCTGTCAGTCTC
TCTCTCGCTCTCTCTCTTCTTCGTGCATTTGGTAGTGTTTTAATTTCTTTCGGCTAGTAG
TTCTGGAGGTGGTGTTAGTTTTGTGCCTTCTGCTGTGCACAGCAATTCTACAATGCTACT
AGAATTTGGC
>Z27kG1_20807
GCAGCTCAGACGTCGCCTCCCTTCTACCCCTTGCTCCTCAGCCAGGCTTGTTAGCCGAGC
CCCTCCAACTAGCGTGCTAGACCTTTGACGCCGTTTCCCCGTCGTCCAAGCTCCACCATG
CCCACACGTCCGTCCTGCTCCTCCATGCACACGCCCATGCATCCTTATCTCCCTGGAAAC
TTCACTCGTGTACGGCTCCCTGGTGATAATATTCAGCGATGCTTCGCCAGGGCACCGTTC
CCCTGCGCGCTCGCTGGACGCCGTCGCACATGCTCCCTGCTCGGCCTCCCCGGCGTGCTG
CTCCCTCGCCTTGGTGCCCCTGCGAGCTCCTTCTCTCTGGCCCGGTTTCCAGCTCGGGCC
TCGCTAGATGCCGATGCCGCTTTTCTGACCTCGTCTCGATACTCAATCGCTGCAGCACGC
CATGCCGTGTGTGCTGCACTGTCATCATTCGCTATCCTCATTTTTGCTAATTTTTCTCGT
CGTTTCTCGTCTACAACCTTGTCAGCTCCTGCGTGTCGTGCGCGTCTTGTGTTCGGGTCG
AGCCCCAGGATTTTGAGGAAAAGGAAGCTCCAGTGCATTGGCCGGTGAAATGAATAAAAT
GGATTTTGAAGAAAAGGAAGCTCCAATGCATCAGCCGGTGAAATGAATAAAATGGTGGTA
ATTATGGTCCTTGTGAAATCTGAGATCAACTTAGTCGCGTGACACACCAAGATAACACGT
GTTATGTGCTCTCCATCAACAAGTGAAGCTCACCGAAGAAGGATCATTAACTCTACCGGT
GTCTACTGCTCAGAACAGGGTCTCGCTGCCGCAGAACGTTGTCGCAGACCGCTTCACCGT
CGACCCTTTGAACTGCGTCATCCCCGGTTAATCTCGCGCGCGTACCGACAGCTTCGAAGA
GCCTGTGTCGATGCCCTCGCCGTCGTCAATGAAGCGCCACCGTGGTCGATCTGGCGCAGA
CCGCCGGAGTTCTGCACTGCGGCGTTGTGGCTAGAACTTTGTAAAAGAGTGGAATCTGAG
GGACTTAAGTGAATCTGTCAGTGAGTAAGATCAATAGTGGCAAGGACCGATGTGGATTAG
TTTGAGCGCGAAGGTCCTTTTTGCAAGATGTGTGGTGCGGTCGCGGGCTGTTCATTGTGG
GCCAACTCTACCTGCCACTGGGTCGGCTGGGCTAGGTTTCGGCACAGTACTGTACTCAGT
TTTGTTGTTTCTTTTATCAGCAAACTTGTAAATTGAGCTAAAAATCATAGAAAATTCCAA
AAATCATGGGATAAATTTTGTTGGATGTCT
>Z27kG1_23636
TTATAAAGTGGCTTGCAATAAGACACCTGTGTCACCTAGTTTAAATTTATCTTGCTTTTG
TTTGTTATTCACTTTTTGGTTGAGTGGTTGTTGCATAATCTAACTTGGTTTATTTGTTTC
CTCCTTAGTGGATTGATTAGTTTCCTTAGCTAATTGATAATTGATTGATTAGTTTCCTTT
CTTATGTAATTGATAATTGATTGTTTAGTTTCTCTTTCTTAGTTAATTGATATTTGATTG
ATTATTTTCTTTTGAGCCTTTGTAATTGTGTATATAAACAAATCAATATAATACACCTAT
CACAACGGTGTAGCTTGGCAGCGCCAAAAACTCAGTGTGTCCTTCTAGTGTTTGTGTTGT
TTTTTGTGAGCGTTTGAGTGATCTAGGGATCATCTTCTTCGTCGTCGTCAAGGCACATCG
ACGAGCAGAAGACTACAACTAGTATCGGAGTCGCTATCGCTGTCGGAGTCATGCTTGCAG
TCATGCAGTGCGGACAAACTACCTTGCCACCGCGTTGTCGTTAGGAGATGGGGAGTGGCT
CTGGCAATGGCGACTGTGCCCTGATCAACCGAGTCGTGGGGGAGAGTGGTGGCAGCAGAC
AGTGCTTGTTGTTGACCAAGACCAACTACTCATTGGTGGCAACCGTGCCCTGATCAACCG
AGTTGTGGGGGAGAGTGGTGGCAGCAGGCAGTGCTTGTTGTTGACCAAGACCAACTACTC
ATTGGTGATGCTCATGAATTTCAAGCTGCAGCAAGAGGCCTGTGGATGGTTTTGAACGTC
GACACCACCGACTACATCGATGACTGTAATGCTCTAGAGGCCATCACCTACGGGGTACCT
TTGAACATACAAGGGACAATCGTGAGCAAGGCGATCGCCAAGATCGTTTGAGACGCACTC
AACAAAACACACCTTGGTGTGGACCGAGTGCGCAGCTTAGGCAAACACGCTCTGACGCGA
GTTTGACTCGCTCGGGTTCAAGGACGATGAATCCCTTGATGACTTTGGCATGTACATTAC
CAATCTGGTCAACTAACTAGAGGTCCTCGACGTCGGGTACTAGGAGCCAGAGATTGTGCG
CAAATTCCTACATGCCACTCCACCAAGACACACACAGATCGTAATGGCAATCGAAACCCT
TCTCGATCACGATACACTATCTGTGGAGGAGTTGATCAGACGGCTCAAGGCGATGAAAGA
GCGGTACGTCAGTGGCGGCAGCGGTGACAGAGCCTTAGCTCAACTGAACCTAACCAAGGA
TGAGTTGATGGCACGTGTTATGTCGTGGATCCAACTCTCGGTAGTAGAAGCTCGGGCGGC
AATCATACGTCGTTGTGCATGAGCTGTGGGCATGGTTGCGAGCGCAACAGAGACGGTAGT
AACTTGAGGCCACCATGGAACACCGACGACAACAAAAAGCAGAACTGGATTGCTGGTTTG
CTGCCAACGAATGTAAGTATTTTGGCAAAACAGACCATTGGGCTCACGAATGTTGTAAGA
AGAAGAGAGCGAGGAGTTCCATGCTACCTACGCTAGGGAGGAGACCACTGAAGGGCCATT
GATGATGGGCCTTGCCTCCATTATGGCCTAAACTGAAGAAGAGGCGAGCAAGGGGGCACC
GATGTAGCCGTGTTTCCCAAATCCATCATCGTCGGTGGATATCACAATGCTAAGAGTTGA
GATGGACTCACCGTTCAGATCGATGGCCGATGTAGCACTCGGTGTTGTATAATCTAGCTA
GGCTTATGTGTTTCATCCTTAGTTGATTGATTATTTTCCTTTCTTGGCTAATTGATAGTT
GATTGATTCGTTTCC
>Z27kG1_08672
GCAAGCCCGTCGACGCGGTGACCCTCGTCGTCGAGGACATCGGCGGCGTGGCCTTCACGA
GCGCCAACGGGATCCACCTCAGCGCGCAGTACGTCGGCGGCTACTCCGGCGACGTCAAGA
CCGAAGTCACCGGCGTGCTGTACCACGAGACAACGCACGTGTGGCAGTGGGACGGGCAGG
GCCAGGCGAACGGCGGCCTCATCGAGGGCATCGCCGACTACGTCCGGCTGAAGGCGGGGT
ACGCGCCGGGCCACTGGGTGCAGCCGGGGCAGGGGGACCGGTGGGACCAGGGGTACGACG
TCACGGCGAGGTTCCTGGACTACTGCGACTCGCTCAAGCCGGGCTTCGTCGCGCTGCTCA
ACGCCAAGATGAAGGACGGCTACACCGACGACTTCTTCGCCCAGATCCTGGGCAAGACCG
TGCAGCAGCTGTGGCAGGACTACAAGGCTAAGTACGGGGGCTGATGATGGTGATGCAAAT
TGGTGGCGGTGCGAAGTCAACGCGTCAATGGCTCAATGCGTTTGGTATGAGATGCTATTA
TGTGCTAGTACGTACACTCTGTGTGTAAAATATATAGAGAAAATAAAAGGGATCGGATAA
TTAAAGC
>Z27kG1_20613
CTGGTGAGGACCCGACCTATAGCAGAAGTGGGTCATGGGATGAGCGTAGCAGATAATCTT
GAGTACTACAGTGTCACACTACATGTTGACTCAAGGGGAACCTGTCAGTTCGTGATTGGT
ACAGCCAACCAAGTATACAACTACATTCGTGAAGTTGATGGATCCATCATCTTGTTAAGA
TATATATGCAAGAACCATGAGCTCTAGAATCAATGTGACTTTGTATGCCACGAAATGCAC
CCTTGTACAATATTTTTATTTTCAATTTGTGTACAGCT
>Z27kG1_22519
CTTTCAGAGAAAGATTGAAGATATTGGCAGGGTTAGTTAACCCAGATGACATGAACCTGA
GTTCTGCGGAGAGGAAGCTTGTTCAGGCTTACAATGAAAAGCCAGTCCTCTCAAGGCCTC
AGCACAACTTTTATGTGGGATCAAATTACTTGGAGATCGACCTTGATGTACACCGCTTTA
GCTTCATCTCGAGGAAAGGGCTCGAAGCATTCCGAGAAAGATTGAAACATGGGATGATTG
ATCTCGGTCTAACCATACAGGCCCAGAAGCAGGAGGAACTTCCAGAGCATGTACTGTGCT
GTGTAAGGCTAAACAAAATTGATTTTGTCGATAATGGGCAAATACCAACACTACTGCCAT
GTGACGATGACTAAAAAGTTCGGCCAGCAGCCTAGCAACAAATTAACTGAAACTGATGTT
TCGGCCAAGAACATGAGCATGTGCTCACAAGTCCATTCCCCGAAGAATTGTGAGATGAAC
TGAAGTGGGGATCTGCGTGTATAGTCATGGTTTTTTTTTTCTTTCGTATTCTGGTGTTGC
GAATCAAATTCTGTTGGAACTTGGAAGTTGATTTGCGAGTCCGGAATTGAACATGCCGGC
AAGACGTCTTATCCATGTTCTATTTTTTTCTTTTGAAGGAGTATTATTAATTACTCTGCT
TATAAGAAAGC
>Z27kG1_10481
CTGCTTCCGCCACGGCTTCCTCCCGGACACCATCGCCGTGCACATGCTCAAGGACGACGC
GCGGTGGGCCGAGACGCTCGCCTACTTCAACGCCACCTCGGGCCTCTACCGCCAGCCGCT
GCCGGCGGCCAGCTCTCCCTGACGATGAGCTCAAGTGTTGAAACGTTCGTCGGCCCGGAT
GCGTGCGTTGAATATTGTGATCAAGGGTTGGTGGCGGTAGTTAGGCCACAGGATAGGCTG
TATACGTATTACGTGTTCGTTTTGTCTTGCCGCCCTGTTGATTGATAGGAATTTAATTGT
TTTCCATATTT
>Z27kG1_14441
GTAGGTTTCTAATTTACTTTATAGTTGGATTCCCAGCAACTGAATTGCTAATTGATGATT
CTGTTACACCACCAATAGGAAAGGCAGGTGATATAAAATCAACGTTCACTAAATCATCAG
TTGAATCAGATTCCAGAGAAAGAATTGGATCATCGATGTAATCGTCATCAGAATCTTCAT
GCAGACCTGACCCTTCGTCAACCGCCAACAGATCGATCGTCGTCACTTCTGTAAGAGCGA
TTCCAATTTCCTCAACCGCCAAATCATCTTGCACACAAGATATTACTGCTTCAACATATT
CATCTTCCCAACAGGCACAACCATGCTCGCAACAAGGCTTTAAACAAGTGTTGTGGCAAG
GACCTGAGATGCTACTAACATCTTCAGCACTGAAGTCCGCTGAGGGTTCGCCCATCCACA
AGCTTGATCTCAAATTACAAATACAAGTTTCTGTTATCTTGTAGGTAGTAATAACCACGT
TAAAACACCTTGCCTCCTTTCGATCCTGCGACAGAGCCAAAGAAGCCACGAATCGAACAC
AACCAGAACGAAACCGGAGGGGGGTGTGGGTGACGGAGGAAACGTAAAGGTCAAAGACAA
TTACTAATACTAAAATTACTACTAAAATGATGCTTAAGACGATGGGAGCAGAGGAAGGAG
GAGTCCCCGAAGGCGATGGCA
>Z27kG1_13668
CGGAGTCGCCAAGACCGGTTAACTCGATCGTGCAACCAGAGCTCCATAGCCAGGATGCGG
TGCAAGGGAACTGGTGACCAACCAAGGCAGGCTGTGGAACTGGCAGCATGGCCCCATAAG
CGTTGCTCGATCTCCTCATCGCTACTGGATGGAGAGCAGTTGGCTAGTTGTTAGCGGTTT
CCCTAGTTTCTCTTCCTCTTGTGTTCCCCGTTTCAGTTTGCTTATAGCCCCGAAGACTCT
TTTCTCCCGTAGTGTCGGAATGCCAGGGTCTGTCCCTGTGGGTGTGTTGCGTAACTGGGA
TCCGAGTATACCCTGCTGTGTTCGTCGTTACATTGAATGGATCTGAATGAAAGTGGGTTA
GATTGGAGCTTTTCTTCC
>Z27kG1_18422
CCGCTCGGCTCTCTAGTGCCCAGCCGAGCTCCCCATGGCGTGCCCTCCCTGCATCCATGG
CCACTGTGCAGCTCCCTGCTCCTCCCTCCTCCAGCCGCGCGCAACCGGCTTCTCCTCCAC
GTGCCCCTGCTACCATGGCTGGCGCGCTCTCTCTCTCTCTCTCCAGCGCCGCGCCCCTCC
CCCTCCCCTCTGCTCGCTCGCGCCCGGCCGGAGCTCCCTAGCTCACCGACGTTTCTCCCT
GTGCGCCGTGGCTTCCCTTTCACCGAGCTCCCTCAGCCATGGCGCGCCCCTCTCCCTGAG
TTCCTTCCCCAGCCGCGCGCTCTGGAGCACCCCTGCGCGCGCGTCCTCTCATGGCGTCCA
GTCGCTCGCTCCACAGCTCAGATCTTGCCCATGGCGGCTCCCCCTGCTCGGCACCGCCTC
GAGCTCGCTATGCCGTGCGCCCTGCTCTCTGTTGCTGCTCGTCGGTGCTCTGCCATGGAG
CTCGCCCGCGACGCTCGGCGTTCTGTCTGTTCGTGCTTGCCCCTGCGTCAACCCCATCAT
CACGCCGGTATCCTGCTCGTGAGTTTCTCCTGCGCACTATGGTGCTGGCCAGTCTTCTCT
TCCAGCTCGCTCCCTTCGCTAGCCGTCCTAGCTCCAATCCATGGCGCTCGGCACCTACAC
TCCATGGTCCTGGGCGACAACACAGAGTGTGTGGTCGCCGACCCGACAGCCGCCATTCCC
TGCTCGGTCATGGCAACTGGCCACCGCGCCCCTGCTTCCGGCTCCCTGTCCTCCCATGGA
GCCCAGCGCCGCCTCGAACCTGCCATGTCCGTTGCAGGTCGTTGATCTCCTATTTGCCCT
GGACAGCGCCTCGACGCCCCATCACAGCAGCCCGTCGTGGAACTCTAGTGTTTGTCGTTG
ATTTCCGGTCATCTCCGACCTTTGTCTCGCCATCGTCGTTCGGTCGCCTCGCCTCGATGC
TAGCTCCTACATGACGTCTCCGATTTGTGTTCACTCCAAAATCCGAGAAGATTAGGCGTA
GAAGGAAACAAATTAGTACGCAGCCGGAGAATTCTCGATGTGGAAGAAGAAGTGTGATTC
GATGCGACACTCACCATATATTCGGGGAAATGCTAGAGCTGAAAGGCGTCATCAATTTCA
TGGTTTCAAGTCAGAATTAATTATGGTAAGCTAATTCGCCACTTCCAATAATTGGTTTAA
TGGATGGATTGATAGATATGTATGTCGCGACGATTACCCCGCTTGTAGCATAGGCACGCG
TTTATTAGACGCTTGTTGGAATACGGGAGCTACATGTAGCGTGATGATTGTGTTCACGAT
TGTGAAGTCGTCGTGTCGTGTAGCTAAGTTTAGGTTCAAAAACATAGGTTATGAGAGAAG
AATTAAATCGGTGTTTCGTATCTGATGAGTGGTCGAATTAACGTTATGGAAAGTAGGTCT
TGTGTTTGTGTTTCTAGTGTCTAGTCAAAGTATAGCATATGGCGGGTTTCGTTTAATTGT
ATGGAGTCAGTGCCCTGTTGTGATATCCATGATGCTTTATGCTTGTTGATTGATGAAATA
TCATAGATGGATG
>Z27kG1_10794
CCTCTCTCTCCCTCGCGTCTTGTCCCCCCGCGCGCATCTTCCCCCAGCTCGGACCACGCC
CTAGTTCCCGCTCCCTCCTGCTCAGCTCTCCAGCACGCGCCCTGCTTCCTCCTCGCCGGC
CACCAAGAAGCTCTCTCCGCTGCAGCACCATGCGCGTAGCGGCGTAGGACGTTCTCCTCT
CGACCTCCTCCCACGCTCGGCTCCTGGATCGGATCTCCGGGCCGTGTGCTCCAGTGCTGG
CGCGCGCCCGTCTCCCATGGCGCTCCTCTCTGCTGCCACGCCCATCTCCCTGCTCGCCCT
CTCCATCGCCGTGACCCTCCTTGCTCCTCCCAGGTCCAACTGTTGTCCTCCCTATTCCAC
CTCTTCAAGCTCGCCTCCACCTCGGCTCTGGTGCATGCTCGGCCACCACGATGTCCCAGC
GCCGATGAAGGTCCGTCTTGCAGCAGCACCGTGGTGGCCTTCGACTTGGAGCACTGCGAT
GACTCCATGCCGTGCCCCTCTGCTTCCTCCATGCCCGAGTCCGAGATCCTCCTGCGGCTC
GTTCATCGCGGACATGGGCACAGAGCCTGTACGCTCGGAGTGCTGACCTCAACATGCTGC
TCGGCTTGGGCAATGACCCCCTCAGACCCAGCCATCGCTTGCCACTGAACCACCATCGGA
TTGGCTTCCAGCTCCCCCTCGCACGTCTCCCAGGAGCTAAGTCCGTCCGCCGTGCTATGT
GCCTCGGTCTCTGGTCGAAGGACATCGGTGCCCTCTGCCCTTGCTCACCTCTCTGATCGT
GCTCGTCGGGACATTATTCTCTAGCCAACTGCTGCTGCGAGCTCGCCCGGACACCTCGCC
TCCTTGTCGTATCATGCGCCATCCTCGAGCAACGTGTGCACGCCGCGTCCCTGCTCTTCC
TTGCCGGTCTTGTTTGGCTTCAACGTCCGCCTCTTGGATTCCTTGCCGTTTGTTCCTGCT
TCGACTCCTTTGTGGTGGGCGAGGACCGCCACTCAGGTGCTCAGCCATGCCTAGACTGCT
AGACGCCCGAACCCGGGGTCGCCACGCCATCATTTTCGTCGAATAGAATCGGTGTGCCAA
CACGTCGATGTCGTCATTTGCCTCCGCACTATTGCTGGTAGGCGATCTTGCTGTCGCCGT
GCTCGCTCCGACTCTGTCTCTACGTGCTCGCCTTCGATCACCGCTGTAATCTTGGAAGTT
TGAGTGAAGTAGTGGAACCCACGGGGCGCTTGCTAGGGACTCGACAGGAGGCAGGAACAA
GAATCATCAATGTTTGCTTGGAGTTCTAGTTAATTCAGTAATCGTTCTCTAGTTCGCTAT
TTTTATTAATTGATTGGGTCGATGGATTGAACAGATATATTAATCACAATGATTATCTTG
ATTGAAGCAT
>Z27kG1_24078
TGACCGTCACAACCCACGACGGCAGATCCTTCACTTGCACTCTTCGCTTGGACACACAGG
TACTCAGTGCCCCACGTATTTGACGTATGTCTGTAAATAAGTGGCACATTCGAGCGCTCT
TCGCTCTGCCATTGAGGTGGATCGAAGCTGCCACATATTTTCTCCGCAGGACATCGGCAC
GAATTTTGTCTTAGCAAACCAGTTAATTTTGTACTCTTTAGATTCTTTAATTGGTTCCAT
GCTCTCTTTGGTACTTTTCATGTCAGTTTGCTTTGCAAACATTATCAGCGTGCCCTTGTA
GATTTCGTAATGGTTATATGTATATGCCCTATTGAAATTGTC
>Z27kG1_13914
CGACCACAACCCTAACCCTATCCCTTTCGACGGTTCCACTTGCACCCTACCCCAACCCCA
TCCATCGTAACCCGCCGCCGCCGCGATAGATGCCAATCCTGCCGCCGCATCCAACCCCGC
CCGACGTGGACGCCAGAGAGGTGCACGACTGCCGCAACTCGTGGCACTCAGTGTGGTGGT
CGTCCAAGCTCGTCCTCTAGCTCAGCCTCAACGCCTTCAGCTTCCTCGTGCCGTCGCCGC
TCGCCTAGATCTACGATGCAATGGTGAGTGGCTCTGTGAGGAGGCACACAAGCTCACATT
GACGGCAGCAAGAACGGTGTCGCCTCCTTGGTGGCAGCCACCGCGTCCACGACGACGACG
GATGCTGGCGTCGCCTGCTTCGACCTGTTGCCTCTCGTCGTCCTCTCCCCTGGCTGTATT
TGCCCCGTCCCCGGTATATCCGCCGCCGCCGAGCAGGCCGAGCTCTGAAGCACTGTCGTC
CGCGGCCATCACCACCCCACCCAGGAGGTGAGGAAAGGGGCAGGAAGCATGCATACCCGA
TCGACGGCCTCTTCGTTTTGGTGTATTAATTATTTGTTGTGGTAGCTAATTCGTTCTGCC
GATGCTGATGTTTGTGCTTGACCAGGGTGGGCTGAACAAGTTCCATGGCCAGCATGCGCT
CAGGGAGCGAGCGAGGAAGCTCGACCAGGGCATCCTGATTATAAGAATGCATATGGTCTG
CAAATGGAGAATTTGCTATTGCTCAATGAAGTGGCGGCATGCTCCAAAATCCTAGTGAGA
CCTCTGCACCTTTGGTCAGATCCCAGGCCTAGGATGTCCATGTTGTGTGTATGTACCAAC
AGCTAAAATGTAAACACGACATTATCATAGTTGAGTACATGAATAATTATCTATTATATC
TTATTGCAAAATTTGAAACAGTTCTTCTGTAGATGGTTACCTTGCATCTTACGCTACAAT
TAGCTCAGATCACTTCTTGTTGT
>Z27kG1_20145
CGCAACACGATCCAAAGAACGACGTGGGGGAGCGAGCGATAGAGCCAGAACAAGAGGAGC
GATCCAGAGGAGAAGACGAAAGAGTCAGGGGAGCTGCTAAGGACCGATGGCCGACCCCAG
CTATTGGATAGGGATGGACATCGAAACCTCCGTCACGATGCTCGTCATCTGTCTCGCCGC
CGCCGTCGTGAGCGTGTGCCTCTTCTTCATTTTCATGTGCATCGTGCAATGGTTGGACTC
GCCACGGATGCGCGTCTTCAGGCTCGGCGGCGTCACCACCCTGAGGCAGAACCTGGACTA
CACCTGCACCCTGTGCCAAAACAGCATGGAGGCCGGCGAGAAGGTCCGCACGCTCTCCTG
CGACCACGTGTTCCACTGCGGCGGCAGCGTCAAGTGCGAGGGAATCGACCACTGCCTTCG
CACCGGACCGATGGAGCGCTGCCCGACCTGTGACCGGGTTCCCCATCCCGTGCCCTGGAA
GCGGACACCGCCACCGTCGCCACCAGCACCTACACCTTCACAGGGAGCATTGGCGGCAGC
GCTACCACCTTTGCGGCTCCCGTTGTCGACGCGGGATTTGGACGAGGCGCTGCTGCGTTG
GGAGCAAATCCAGAAACTAGCGGAAGCGTCGTCATCAGCATCGCTGCATCGGCGCCACCC
GCGGACGTCGACGTCGGACAAGGAGGAGGTGTTGCCGCTTCCGGCGGACGACGAGATACT
ACCTGAGGCGCCGTCATCGCAGTAGACACGCGTGCGTGATCAAGCCTGGATGGGACGGTG
TTGACACAGCACGTCCTGTGTGCGGCGATCTCGAACTGGGTCAGTTCGTGGAGATGTTCT
TCTAGGATTCTTTCGTCATTTTGTTTTCTGCTTCGTTGAAACTGATCGAGGGTAGTGCGT
CTTTCTGATGGTCAGAGACTCAGGACCAGTTCTTCAAGTACTCCTTAGTTGTTTCCGGTT
TTGCTTCCTTCGAACTCATCGAGCTTAGCTG
>Z27kG1_10819
GCGAAATCTCAGGCCACGGCCACACCACACCCCTCTCCCCTCCCTCCACCTTCTCCCTCC
CACGCCGGTCCTTCTTGAGCGCCGTGAGTCGCTCGCCCGTGTCCGCCGCACACTATTCCA
TGTCAGCCGGCGTCCGCCCTCTCCACCGAGCGCTGCATCAACGCTGGCCACGCCGCGGGG
CAGAAGCAGCAGGGCAGCCACAGCCCTGACGCCTTGCGTCGACCTTGGACCCTCTTTTGG
CGCCAACAATAGGAGGAGGAGCGGAGCCACGTTCCCCGCGCCGCCGCTCCTGTCCCGGAT
GCTGTCACCCACCACGCGGCCGGCAGCTCGGACTGACGAGAGATCTGGCACCAGCCCGGA
GAAGCCCCTGTTGCGCCGGTGGGTACTGCGGGCGCCGTCGAGAGGATCTACGTGGTTAGG
GTTGCAGTCCCCAAGTGCGATGAGATCCAGAACGCCATCTCCGACGGTGAGGCTGAGCTA
GCGCCCGTGCCGGTGTTCGTGTTTTTGGATTTTGTGGATCTGATGATGCTCGTAGACCTT
GTGCACCGGGTCCGGAACGATGTCGGCGGGAGGTGAAGCAGAGATGAAGGAGCTGCCCGA
GGAGCTTGCCTGCCTCGCATGCGAAACATCGGCCCAAGTGGTGGCGGCGGGACCTGCCGC
GTCGGCACCGCTTATGTGTCGCATGTGAGCTTCTTTTCCGTTTGTCTGCCGACACTAGGA
CCTCCCCTGCCCCCACGAGATTTGTATCTGTACCTGACTACGATGAGGAGTACAATGACT
GTGATGATGATGACTATGATGGAACCGAATATGGCATCAACCATCCTGTTAATATGGGGA
AAGGAAGAAGGGCGAGCCCATCAAGCTCGTCTTCACCGGCAAGAAGAAGGGAATCACTCC
CGTCGCCTCCTTCAGCGCCCTCGACAAGGAGGGCGAGGACCCCACCCCGTCTGCCGCAGC
CGAGCCGAAGCCCAGCAACGATCCAGCCGAGGACGACATAAGCACTTTGTAAATCTCCCA
CTCCTCTCCCATGGTTTTCCCCTATGTCGCTTGGTTTCTTCTTTTTGCCAAGCTTTTAAG
GTTTAAGAAGCTAACTATGAAACTACTAAAAAAGATTTTTGGGTAACAAATTTACATCTG
GACATTTGGGTTGAAATGTTACTTTATTTTTCTCCATGATTTTGTAGTAGCATGTTCTCT
ATGTTTTGTATTAAGTGCTTTTGTGTTTTATTAAATTCGTGCTTCCATTCAACCTCACTT
ACTGCTCACTTACTGCAGATAGAAAATAATTCTCACAGGTGGAAGCTTGTTGCAGTCTAC
AGAATTAGGCGACACTCTTACTGGTTGCCTTTTGATTTAACTACCATTCAAATTAGCAAC
TCTTGAGCAGATTTATTAGATCCAATTGCTGTCAAAGGATAAGATGACCTTTATATAGAT
TTTTCAGTTGCCATTTCAACGATTTATTGTGATTGTAATGCTCGCCCCTATATCAGGAAG
GTGGGCATATCAGTATCTTGGATGACGACTCTACTGAATGATGTCCATAATACACTTGCG
GAGTATTTGGTTTGTAGAGTCACTTTATGTTTCATGAAGTGATGCATTATAAGTTCATTC
CATCAATTTTGGTGGAATCAACTCAAC
>Z27kG1_12223
GGTCGGCCCCTTCCTCCTTCTGCCGACCGCACCAACCCTCCGCCTCCACCTCCCTGCCCT
GCTCGCACCAACCCTCCTCCCCTAGCTCCCGCCTGCGCCAACCCTGCGCCCTCGAGCTCC
CTGCCTCGCCAAGCTCGTGGAGGCGAGCAGATGCTTGAACGTTTAATCAACCCTGCTCCA
ACTCCCCGGGCATGGCGGTGGCGGCGCGCCGGTGCATGGCCGACTCGAGGCGAGATTGGA
TGAATTGAGGAGCGGGAGAAGTACACCGTACACGATGGAGTGGGACGCACGGACGCTGAG
GTGAGATGGCCAAAACAGAAGGCGTCGGCACAGTCGCAGTCAGAGCACAACACAACATAT
AATGGCAGTGGCGGCACGTCGGAGATTTGAGACACTCATCGTCCATGGAATGGGGCACAT
GGTAGCGGATGAGGGAGGGCCATAGTAGAAGGTGTCCGCGCTGAAGATCTTTAGCTCCCA
TCTCGCCGCTGCAGCGAGGCGTCATGCTTTGAGCCTGTGGATTAGCAGGGTGTGATCCTG
TCAACGAACTACAACAAAGCTGACAGACGACCCTTGAGGAAATGATGGGTCCTGTGTCGT
CGACCTTTTCGTCGTGCCAAAATAAGCAGACAGACGATTCTGGCGGCCAGGGATGTATGT
AATGGTTATTTGTGCATACATTGCAGCAGAGTCCAGGGACACTTATCTAGCTATCAAGGT
GCCATATCCCTCACATCTCATGTCTGCCTCTGTCTTCTTGTATGCCTCCTTTCAATTGTT
TACCGAGTATTTGTAGTCCTCTGTTTGTTGCCATTTACTAAGAATTGGAAATTCTCTTTC
TGTTATCTTTGTTCTTTAATATTATTGTCATTTACTTATCTATTTTTGTGTGCATACGAC
AAACCTCCTACAAGCTGTCTTGTTTTATGTGTGTTGGTGCGTCTCGTAGGAGAAAACACA
TATCTTTCCATTTCCTGGCAACTAATTCGAGGCCACCTCCAACTCCTTTTTTAATGAATA
TTACGTTGTTTGTTTACAAACAAACTGCATGTATGACCTGTCAAACCACTCTAAGTTTGC
ATTACAATATATGCTACAACATTTATCTACTGTATAACTAAGGGGGTGTTTAGTTTCTAG
GGACTAATGTTTAGTCCCTAGATTTTATTTCATTTTAGTTCCAAAATTGCCAAATATAGA
AACTAAAACTTTATTTTAGTTTCTATATTTAGCAATTTATACACTAAAAAGGAATGAAAT
GAAGGGACTAAACATTAGTCCCTATAAACCAAACACCCCTTAAGTTTTCTATTTAATTAC
CATCATCCACCACGACATCACGCTATACACACAGATCACTCTGCTCCACGCGCGCATGGG
CGCGCACAATACACTAGTGATGATATGAACGAGAAAAAAGAATGCGAGGGAGTAGAATCC
CTGGGCCGCAGCCTACTAGACAGCCCAATTTGTTGGGGCGCGTTATGGCGTGTGAGCTTT
TTGGCTTCGTCGGTTCAGGTACTCTTCCTCTACACGAAAGGTCGCCGATACGCGCCCCTT
GCATTGCAGACGCTGGTATGCAAATGCAATGCGAGACTCGAGCTCGCTCTTGTTCGCCGC
GCGCATTGACGGCCAATCGGCGTTGCTGCACTCGGCTCTCTTTTTTTCCCTTTATACTTT
TTCTGCCCGTTAAGCACGTACGTAGATACACATAGTTTGGTGTACAGCACTAGGCACGCA
CGATTGCTCTTGCTCGCAACACAGCTGCCGCTCCAGCTCGCTCTTCTTCAGTCACCCAAT
ATCCCCAGGCCTACTACCAACCAGCCCCCGCGTCCAAGATCTCTCCCTCCCACGGCCCGC
TCGGACTCCCCGGCGCAATGGCGACCGACGCGATCCTGGAGACGATCAAGCCGCGGCGGA
GCGAGGAGCAGCTCCCGGTGACCA
>Z27kG1_15820
CTAGCGAGCCAAGCCACCGACGGCCGACGTCGAGCCTCCGCGGCCGAGCCTCCGCCTAGC
ACCAACTCCGTCGTCGATCGTCCTATGCGACCACGCCCCCGTCCGCCTTCCGTCTCCTGC
CTCCACTGAGTCGCGGGCGCGACATCGGGGAACGCCAAGGCTGAGCTTCGCCCATACGCC
TACCGCCCTGTTATGCCCCGAACCGCCGTGCTGAGGTCCGCCCAGGCCGGGCCAGGAGCT
TCTCCCGGCAGACCCACCCCCGCCCAACGGAGCTCCATGCCTCCGCCCAGGGCCATTGTC
CGAGCTACGCCCCACGCTCCTGTCCAGTGCCCTGGCCACTTAGATGGTTCTGCTCAGTCA
TGTGTCTGGTTCAACAACTTCAACTTCAACCAAGGGACGCATCTATCACAAGACGTATGG
TTGCCAAATGAATATAAGTGACATGGAGATTGTGCTTTCTATCATGAAAAATGAAGGTTA
TATTGAAATTGTTCCTCATCCTGAGAGTGCATATAATATTTATCAACACCTATGACATCT
AGGACAATGTAGATAATATTTATCAACATGATACTGATGTATCCTTAATCCTTACTGTTC
TCCATATATTACTCCCATGGTACATTGTTGCTCTGGAGATTTTCTTACCTATGCTGTTAT
GATCATAACTAGAATGACCAATTCGTTGAACAGGAGTGCAAGAAACTTGTCATTGTTCAC
CTATCCGAGAGTATTTTGTTGTTCTAAGGAATTTAAAACTGCTTGTTGTTCCACTATTTG
AACTCTGCAACAATGTTCAGGTGATGCAGCATTCATAGTCTCGTTGTCGATGGTGTCCGG
CTGAAACTTTGGAAACTTTACACATCCATTGAGTTCTCGATCTGGGAGCAGTAAATTTAT
CTTTTTTGAAGTAGAGATTGTACATGGCATTCTTGTTTTATCTATTTTGTTTCGATTAAC
CTTGTTTGTCTTAAACTGCTTACATTCCATATATAGGTTACTGCCTCCATTCTACAGGGT
ATTGCTAGTATGATGATTGAAATACACAATTTATTGATATTCAGACTTAATATATTCTTG
TGAGCCTTTCCAGCCATAACTGTTGTACATGGTTTTCCTTCTTTTGTTTGGCCATAACCA
GTGTGTGCTAATATTGTATATTGTGTCATGCTTTCAAGTTTCAAGAATTTATTAAGATTT
TGTTTCTAAAACCTGTTTCATGTACATTGATGCAGCGATACGGGTCTGCCATCTCTATAT
GACATTTGGCTGTAAATGGATTATGATCATAGTTGAATAAGTTGGAGCGTCAGGTCAATG
GTCCCCCCAATAATTAAACTAGATGGTGGAGTGGAGCTTTGTTTTGGGATGATGCAAGCA
ACTTTTATGTTTCAGAACATTGTACTCAACTGATGCTTGTGGCCGTTGAACCTATTCTAC
TTACTTTTGGATTTAAGTTAAGGATAGTTAAAAATATTTGATGTTTAATACTTGTGTTGG
ATGTTTTATGTGTCAATTCTATGTGGATGCTAGAAAAGTTGTGTACACTCATGTTATTTG
ATGAAATTGTATGCACGATTTGGTTTGAATTCAATTGAATATTGATTTTTATTAATTAC
>Z27kG1_16844
GCAAGAACCACACCTCCTCCCTTCGCCTGTGATCATGTCGTCTTGCTGCGGCGGCAAGTG
CGGGTGCGGCTCCAGCTGCTCCTGCGGCAGCGGATGCAACGGCTGCGGTATGTACCCTGA
CGTGGAGACCGCCGCCACCAGCAGCGTCAAGACCACGGTCCTCGCCGCGCCGACCACCAA
GGCCAGCGCCGGCGGCTTCGAGGCGGCCACCGAGGGCGGCGGCTGCGACTGCAACACCTG
CAAGTGCGGCACCAGCTGCGGCTGCTCCTGCTGCAGCTGCAACTGAGCTGGCCCGGCCCG
GCGATGGCGCACGAGAGTCGAGAGGAGGAGGACGACGACGAGGCGTATAAATATAATAGC
GGCGTCCAGTAAATAAGATCCTGTCAACTGCACCCGCCATTATCCATGGTCGCTCGCTCC
TCGCCTGCGTCTCCTGGTCCTGGGGTTCGTCTGAACGTCCTCGCGGCTTCACGACGGCGA
TGCCGCCTCCGTCGATCCTGTCCGTCTCGTGCCGGATTTAATATTAGATCTATATGCGTG
TTTTTCTGCGTTATTACT
>Z27kG1_01750
CTTTGAAGAGTACATATAAGCTTGATCCTCTAGCAGCGACAGCGTTGGAGCAGATTGTAT
TATTAGCAGCATCTCGTTCCCGATCGATCTTATAGCCATGACGACGACGACAAAGGTGGC
CGCGGGAGCCGGGCGGGACGCGGAGGAGGGGATGAGGCGGAGGAACGCCGAGCTCGAGAG
GGCGGTCGCGGAGGCGGCGGCGAGGGAGGAGCGGCTGCGGCGGGAGCTGGAGACGGCCCT
GGCGCGGCTGGCCGTGGCCGAGGAGGCCGAGGAGCGCCTGTGCGTCCAGCTCGGCGAGCT
GGAGGCCGAAGCCATGGAGCAGGCCGTCGAGTACCAGGAGCGCGTCAGGGCGCTGTCCGA
CCGCCTCGCCTTCGTCGACGGCGTGCTCAGGTCGTCCGGGGTCCGGGGCTTCGCCGCCGC
CGGCGGCGTAACGAGCATGGATTCATCGAGCTGAGCGGTCATCGGTGTGTTATATATAAT
CTAATCTAAGGCAGAGCTGGGTGCTCCGAAGGATCGACGTATACGGGTATTGTTGTTATC
TACGGCTTGTTGTATTGTATGTCCCTCGATTACACACCAAATCACTCCGACATCCAAACA
ATATCTAAACAAGTATGTACAGTTCCACGTTGATTCATGTGTGACGTGTGTTTATTGTCC
GGAGTTGTAAATTAGCTTGAGGAGATTGATTCTTTTCGTAACCAGGTGCTGTTTGGTTCA
CGAAATGTAATGTAAAGGGTAATGGTAATGGTTTACACTCGATTACGGGCGGTAAC
>Z27kG1_22486
CACCGCAGTTCCGGAAACTTCTGTAGCAGCTGAAATAGTACGGACGTGTTTGAACATGTA
CAGGATCTCGAGGCCACATCTGTAAAACGACCACCCCTCACGCGGAAGCGGAGACTGGAA
ATCGGGAGGGAGACCGGAGACGAGACCGCCGGAGATGGAGCCGAGATCTGCAATCTACAG
ATCCGGCGCCTTCCTTCTCCTCGCCGCCATCCTTGCGGAGGTCGTCATCCCTGCATCCGC
CATCGGAGACAAGTGCGCCGCCTGCAAGGCCGTTGCTGCGGAGCTAGAGATTGGAATTTC
GAGTGAGAAGCCGAGAAATCACTTGGACTTGCGCAACCGCTTAAATTCTAAAGGCCAGAG
GGAGGGGAAGGTCATTGATTATAGGTAAAAAAACAGCATGATCACATACTTATTTTTAGT
GACAAAAGCGATGCATATTGGGAAAATATTTAGTGGAACAATTCATGATTTAACATTCCA
CATGGAGACCCTTTGATCTTGACACACATCGTTTGGCCTCACATACTTATAGCAATTTAT
CGACATATTTTGTTGCTTACTTTTGTCATGTTATGTACTTTGTTCTGTATACATGGTGCA
GGGTCAGTGAGCTTCGGGTTGTGGAACTTCTGGATGGCCTATGCGATAAGATGCAAGATT
ATACCTTAAAGAAGGCAGGGATTAAAGATTTATAATTGTTTTATAATTTGCACTTGACAC
TATCTTATTGGTGCTGCATCCCTTTTCTATGTATCAAGTGTTATAAACATGCCATAAATA
TGAACTGTTTTTTCACTTTTTAGCGCACTTTGAATACGCTAAACATTTAGCTACCTAACA
TGTTTTTTGTATGCAGTTGGAATCAGGCGAAAAGGGATGGGTTAAAGTAACAGACTGGAA
TAGCTTTCAAACTGAAAATAAGGCAGCAGCAAGAGCTCACTCCAAAAAATTGTCCACCTT
CTGTGGAAGGCTACTGGAGGAAACGGAGGATGAGCTCTCTGAGTGGATCAAAACAACCTC
CACAGAATCAGAATATGTAAGCAAGGCCCTTTGTGAAGATATTAGCAAACACTGCCGATC
TACAAGTGCTACCATCCAGATTGATGATGAGCTATGACATGCCGGGGGCAGGTCGTTGTT
TCGCAAAAAGCAAAACAGGCGACAGGTTGGAAAATGTTAAAGAACACAGCTCTAGTAGTC
CCTGACACCATTTAGAGAGACATGCAGCTGCCAATTCTGATTGTTTGTGTTGCACTCATA
TTTCCTGTAAACAAAAGCTTAGACTGATCTGTAGAGAAAGCAACTGGACATCAATTTTTG
CATACCGATGAACTACAGTTTAAAACGGCCGGTTGAATTATCATGTCAGGGGCTATAGGA
AATTTGAATGCTTCTATTCTAAGGTCTTGTTGTTGAGTACTGAGTATAGTTTGATGACTG
CATGTTGGTCAATGACAGCATCAAAGATTACATGCATTTTTTTGGGAAAAGATGATGTGC
ATTTTAGAT
>Z27kG1_09675
CCCGTGCACGCACTTCATCTTCTCCATCTCCTCCCCATCTTCCTCTAGCGCCGGCCATTA
GGGAGGTTCGAGCTCGCCCCTCCGCGCCCTCCCTGCTCGCTGCTCTATAGCTCGCCATCA
CCCCTCCCTATGCCTCGTCGAGCCGTGTGTCCTCGACTTTGACCTCGCCTTTAGCCGCAC
ACACACCTGAACCGTGCCCCTGCTTTTCTCTCTGCTCCTCAAGCCATGGTGCCCGGTCCT
CCCTCCAGCTCGGCCAGGCGGGGCATCGCTCCCTGCCGCTTCTCCCTCCCTGGCGCTCCT
CCCTGTCACGCCCGGATCTTCTTTCTCCCTGCCGCGCTCTCTCTCCAGCGCACAGATCCT
TCTCTCTCTCCCTCAGCTGGCTCCCGACGCTTCTCTCCATCGCCATGGCTCCCTCCGAGC
TCGCCCCGACCTCTGCTCCTCCCTCCGTCGCGCCCAGTCTCCAGCTCGGCCGCCCAGCTT
CCTGTGCGCGCCTTGCTTCCTGTGCGCACCTTGCTTCCCCTGTTCAGCTCTCTGCTGTCG
AGCTCCTCCGGCTATGCTTCCCTGCTCAGCGCATTTCTCCCTGCTCTCTCCCTCCTCTGG
CCATGGATTCTTGGGAGCAGAAGTAGCCCCAGCTCGGCAACACCTATAAGCTCCCTAGAA
CCAGCGTCTCGTCGAGCCCCGCCGCATGTCCTATTTCCTGCTCGCCCATGGAAGCTGCGC
CCAGCCTTTGTCCCCATCGCGCCGATCCGCGCTCGCCAAGGTCACCTGCCGTTGCCCAGC
TCGACGCCTTTCCCTGCTACAAAGTTCGCCGTCTGTCCGTACGTCGCCTGCTGCTTAGAT
CCCAGCCAGGTTGACCTTGTCATGGTGCTGGAACTCTCGTGGATCCGGCATGTCGTCTAC
TTGGCAGCTCCGGCTAGTCGCATCGTCACGCTGTTTACTCCTTCGACGCCATCTGATGCA
CACCTCCGGAGCTCGCCCGTGTCGTATTTTAGTCAACATCATATCCTGCGCGACGCGCTC
CGGTGTCGTTTGTCGCGTTTTGCGCGTCCTTACCACCTCCAACTTTCAATGTTCACTGTC
GTCCACTACGCTCAACCATGCGACAACCACGCCATCCATGGCATGTGTTCACGCCAAAAA
TTCGAGAAGATTAGGTGTAGAAGGAAACAAATCAGTATGTAGTCGGAAAATTCTTGATGT
GAATGGAGAAGGCAGTGAAGTCCGCGTGGTGCTCACCACGTGCTCGACGTAATGGCGGAA
TTGGAACTC
>Z27kG1_08870
AAATTTCTTGGCACTATACAGGGAACTTGACCTTCAAACATCTTTTGAAGGTCTGAAGAT
GGAAATATAATCTTCTCCTGAACTGACAGAAACTTTGTGAATTGCAAAGCAACCCGAATT
GAATGGTTTAGCTTGTCATTCTTGATCCTGTCACAGCGAGTGGTGACGTCATTGAGGCTT
GCCCATGGAATTATGACAACTGCATCTGCCATGAGCTGTGTAATTGCAATTCTTACATTT
TACCTGTCTTTTGTCAATGGTAACATCTCGTGACTCTTGTTTGACTAAAATGGAATTTCG
GTCCCTGGAATTTTTATGTACAATCCTACCAGGAGTTATGTTCAC
>Z27kG1_23772
CCATACCGCCTCCGCCCTCAACCCTAGCCGTATCGCGCCCTCGCCCTGCCTCCAGCCCCG
CGCAGTATGCTGCTCGCTCGTCGTTGGCTACTCGCCTGCTCCCATGCTCCCTCCGGATCT
GCTGCTCTCGGGGATTTGGCGCAGCGGCTTTGCGCCTCCACACTTGGTCGCCGGCCTCCT
CACCTCCACAAGCCCACGTCATCGCCGTCTCCTCTTCGCCATCGCCCCGCTCGCCTCCTG
TGCCAACGACCCGACCAACCTCGCCGCCAAGCAGGGCCACACCGGTGAGCTCCCCTTCTG
TTGATGTTGTGGGAGCGGATCGAAGGCCCGGATTCGTTTGGGGTTTGCTTTTTATGGACG
GGACTGGGTAGAACTCTTTGTTGTCTTCAGCTGATAGGCTTTACTCTTGGCATCATTCGG
CTGGCCTAGGCTGGAATTTGTTTGACATCCGGAGCTTCGAAGTTCAACTTGTTGGCATTG
ACTGGGTGGGCTGTAGATGGAATTTTTCGAGTTCTGCAATTCAGTTCACAAAGGGGAAAT
AGAAATGGTTGCGGGTGATCCCAACCTGCTGACAGTTCTAACTGTTTTGGTATGTTTTAA
GTTGATTCACTGTCAGCTGATGAGGTTCCTACCATAACACTTAAGCAAGGAATCCTGTAC
ACTTCTCTCCTGGTAAATAGACTGATAGTAGAGTAATACATATTGTTGCCATGATAAAAT
GCTAACTGTGCTGCATAGACTGATAGTAGAGTAATACATACTGTCAGCTTCAATTCGTTT
GGTTTGATTGGCAGGTGTGAGGTGCTATGAGCATGTGACTCTAAATCTACTAGTCCTAGA
ATGGATTACAGTTGTCAGGAATTTTTGTTGGGACTGGTGAGCTTCAGTACCGTAGAAAGA
CACAGCTACATTATTTGTACTCTAGTACAGTACCGTAGAGTCATTATCAGGCCAATAGGA
TGGTTTAATATTCAAAGACTAGTTTCTTGCCTGTTCATGTTAGCTGATTTTAAACCTAAC
TATTTGATTTTTGTCTTGCAGTGATATAAAAAAGTTGAAACTTTCATAGCTTACCTGCCG
AGAATGCATTGTTGAAGTTGCAAAGATGTATGTCTAAGTTTATTTTCACATAATAGTATA
TTTTTTTCTATTATCAAGAATTGTTTCTCAATACATTCATGAGTTGGAAATTGTACTGTG
AGCCTTTCTATATTATATAGTCTAGCTAGCTCTACAATAGAGCTCTAGTACAGACAGAAC
ACATGCTTTCATACTCCTATGGAATAGTAGAATCAGGTAGCAGAATTAGGTGTTCATTAA
CCATGCAAATAATTAATTCAAGTTATCTAAATAGGCCCTTAGTTTATAATGCTGAAAGTA
TAAAAAGTGTTCCACTCTCAATACCGAGAATAGGAAGACTCCACCATGTATATGTGTTCT
TATCAGGTGCTCTTCTTTCCCGATAAAATAAAAATCCTTTGCTTCAATATGCTACATGAT
ACTTTGTGTATAGATAAAGGAATACATCCATATGATGTTCCTGGGAGTTAGTTTGATGTC
CATATACTCCATGCTTGCTGATTGGAAAGGAAACTAGTTATTTCGTTTGAAGTCATATGC
TGCTTGGCGTCATTCTAATCCAAGTAGCTGAGGGGTCAACAGTGGCTAACTTCCCTGTCA
CTTTATTCCAAAGAGCAAAAGGGAATCCCACCCTAGCTGTGATATTTTCCCTGGATTATG
GTTGTCCAGGAATCCTACATGGAGTGGAATTTATCTCCGGGTTAATTAACCTTGGTTGCC
AAACTAGCCCTCAATGTGCGGGACAAGAAGGGAAATACTGCTTTGCACATAGCTACACGG
AAATGGAGGCCCCAGGGATCTGGAATAACAGGAGCCTGATGGTTGCATCAGTAGAGTTGA
CCACTTCTCAGTATTGCGAGATGCATCTTACATGGTCAAGAAGATAATTCCTATTCTGAG
CTACTTGCTCGTGTACAAGTCTCCTTATCATGTCCTCCTTTCAAGCCAGTCTATTCTTTG
CTTGATTCATCACGGGTGCACATTATTGTAATTAGAATCTTCAGAGTACTCGAAGGATAG
TTAAAGCTGTTTAGCTAGTCCTTCAGATTACTGAAAATATAGTTAAGAACATTTGTATTT
TGCTATTTCGATTTCCAACAGTACAACTATTGAGTACAACTATTGGGGATGATTGTTT
>Z27kG1_21269
CGCGGACGAGCTGCTTTCCGACGTTGCGACCGTGGAAGAGTCCTATGAGCGCCTTGGGCG
CGCTCTCGAGCCCCTCGGCGACGTCCTCGACGTAGGCGAGCGTGCCGTCCCTGATGTACG
GCAGCACCCACGCCTCGTACTGCGGGTAGAGGTGCTTGTGGTCGGGCTCGATGAACCCCT
GCAGGCGGAGGCGCTTGGAGATGACGGCGGCGAGGTTGCGCACGGCGTCCTTCTCCCCGT
CCGCCAGGTTGTACTGCGAGATGAGCCCGCAGACGGCGATCCGTCCGTGCACGCGCATGT
TGAGCAGGACGGCGTCGAGCATGGCGCCGCCGACGTTCTCGAAGTAGATGTCGATGCCGT
CGGGGAAGCAGCGCTTGAGCGCGGCGCCGAGGTCGGGCTCCTCCTTGTAGTTGAAGGCGT
CGTGGAAGCCGAACCTGGTCTTGAGCAGCTCCACCTTCTCCCGGGACCCGGCGCTGCCGA
CGACGTGGCAGCCGGCGAGCCTGGCGAACTGGCCCACCAGCTGGCCGACGGCGCCGGACG
CGGCGGACACGAACACGGTCTCGCCCTTCTTCGGCGCGCAGATCTCGTGGAAGCCCACGT
ACGCGGTGAGCCCCGGCATGCCGAGGATGCCGGTGTAGTAGGACAGCGGCACGCCCGCCC
CCTCCCCGACCCCGTGGTGGGAGATCTTGGAGAGGAGCCTGGTGGCGGGCGGCGTCACGA
CGCTGTAGTCCTCCCAGCCGGTGATGCCCCAGACGAGGTCCCCGGGCGCGAGGCGCGGGT
CGGAGGAGTCGACCACGCGCGCGACGCCGTAGCCTGTGATGGTGTCGCCCGGGACGAAGG
CGGCCGTGTAGGACTCCCGCAGCGGGCGCGACATCTTGGGCCGCATGTAGGGGTCGCAGG
AGAGGTAGAGGTTCCTGACGAGGACGGACCCGGCCGGCTCGGCGCCCGTCAGGCGGAGGG
GAACCTCGGCGCCCTGGAGCAGCTCCATGTGCTCCTCGCGAGGATATCCCTCCACGTACT
CCTTGAGGATCACCCGCCGGTTCGTCGCCGTCGTCGCCATCGGGGCCTGCTTGTGCTCGG
ATCTATCCCTCTGCGACTCTGCTTTGCTGTGCCGTGCTCTGCTTTCCTCCGCTGAGGAGG
ATTGAGTTCAGTGTAGTACTTTTGTTTGGATATTGAGATTTGCTAGTTGCAGTAGTATAT
TGAGATTTGCAAATGC
>Z27kG1_16056
GAACATGCGCTTCTGCTGGTAGGGAATGCGCACGTCGTGAACTGGACCGTAGATGCTGAA
GTAGTTGGAGACGTCCTCCTCGCGGAACGTGCTGTCGGCCGGGAATGTCAGGTAAATCTG
CCGCGAGCCCGGGTTCATCATGTTCGCGAAGTCAGCACGGTCCAGGCGCGGCCGGCCCAT
GAACTTGTGCGCCTCGTCGCCGCCGCCCAGCATCAGAG
>Z27kG1_06249
ACCGCCTCCGCCCTCAACCCTAGCCGTATCGCGCCCTCGCCCTGCCTCCAGCCCCGCGCA
GTATGCTGCTCGCTCGTCGTTGGCTACTCGCCTGCTCCCATGCTCCCTCCGGATCTGCTG
CTCTCGGGGATTTGGCGCAGCGGCTTTGCGCCTCCACACTTGGTCGCCGGCCTCCTCACC
TCCACAAGCCCACGTCATCGCCGTCTCCTCTTCGCCATCGCCCCGCTCGCCTCCTGTGCC
AACGACCCGACCAACCTCGCCGCCAAGCAGGGCCACACCGGTGAGCTCCCCTTCTGTTGA
TGTTGTGGGAGCGGATCGAAGGCCCGGATTCGTTTGGGGTTTGCTTTTTATGGACGGGAC
TGGGTAGAACTCTTTGTTGTCTTCAGCTGATAGGCTTTACTCTTGGCATCATTCGGCTGG
CCTAGGCTGGAATTTGTTTGACATCCGGAGCTTCGAAGTTCAACTTGTTGGCATTGACTG
GGTGGGCTGTAGATGGAATTTTTCGAGTTCTGCAATTCAGTTCACAAAGGGGAAATAGAA
ATGGTTGCGGGTGATCCCAACCTGCTGACAGTTCTAACTGTTTTGGTATGTTTTAAGTTG
ATTCACTGTCAGCTGATGAGGTTCCTACCATAACACTTAAGCAAGGAATCCTGTACACTT
CTCTCCTGGTAAATAGACTGATAGTAGAGTAATACATATTGTTGCCATGATAAAATGCTA
ACTGTGCTGCATAGACTGATAGTAGAGTAATACATACTGTCAGCTTCAATTCGTTTGGTT
TGATTGGCAGGTGTGAGGTGCTATGAGCATGTGACTCTAAATCTACTAGTCCTAGAATGG
ATTACAGTTGTCAGGAATTTTTGTTGGGACTGGTGAGCTTCAGTACCGTAGAAAGACACA
GCTACATTATTTGTACTCTAGTACAGTACCGTAGAGTCATTATCAGGCCAATAGGATGGT
TTAATATTCAAAGACTAGTTTCTTGCCTGTTCATGTTAGCTGATTTTAAACCTAACTATT
TGATTTTTGTCTTGCAGTGATATAAAAAAGTTGAAACTTTCATAGCTTACCTGCCGAGAA
TGCATTGTTGAAGTTGCAAAGATGAATCCTACATGGAGTGGAATTTATCTCCGGGTTAAT
TAACCTTGGTTGCCAAACTAGCCCTCAATGTGCGGGACAAGAAGGGAAATACTGCTTTGC
ACATAGCTACACGGAAATGGAGGCCCCAGGGATCTGGAATAACAGGAGCCTGATGGTTGC
ATCAGTAGAGTTGACCACTTCTCAGTATTGCGAGATGCATCTTACATGGTCAAGAAGATA
ATTCCTATTCTGAGCTACTTGCTCGTGTACAAGTCTCCTTATCATGTCCTCCTTTCAAGC
CAGTCTATTCTTTGCTTGATTCATCACGGGTGCACATTATTGTAATTAGAATCTTCAGAG
TACTCGAAGGATAGTTAAAGCTGTTTAGCTAGTCCTTCAGATTACTGAAAATATAGTTAA
GAACATTTGTATTTTGCTATTTCGATTTCCAACAGTACAACTATTGAGTACAACTATTGG
GGATGATTGTTTATGTGATGTGGATCTATCATTGTGCAATACT
>Z27kG1_18639
GATGCGTCATGCGTATGTTGACCCAAACGATCCTACCAAGATCTTCCTTCAGCAACCTGC
GCCAGAATCGCAGCTGAGGAGGAGGAACTACCACGGCCCAGCTGATGCAAATTAGCGCTT
GGCTGGATTGGCAGAACTCATGCTCAATTAAGTGCTGTGTCCATTTGAGCATTTCACCTA
TCCTTGTCGTTTACCACAACTGACTTCAATATTCGGGTACCCCTGGGTCCTGTGACCTTA
CATATATAGTACATAATGTTGCGAGTTCTCGCAATATGTAATGTACATAAGTGGCGTGTT
CATATATTATTGCTGGAGCCTGGAGGGTCAACTTGGATGTGGGTTGCTTGGATATTGCTG
ATCTGCTGGTGCTGCATGTTTCTCTGAATCTATCATTGTTCTTGTTC
>Z27kG1_13180
CCCTGCCGCGCGCTCCTTTCTGCACCGTGCCCCTGGCCCCTTTGCCCGAGCTCGTCCATA
GCCGGCTTCGAGCTCGCCGGCGTTCGGACCGTGGCTTCCTCCTCCAGCTCGGCGCCCATC
TCCCTCCTCTGCTCGACTTTCTTCCTCCCTGCCGAGCTCCTGCTTCCCCTCCGTGGAGCA
CCCCCCCTGCGCCCTGCTCCTGCTCCCCGAGCTCGCCCTTCTCTCGGCTTCTTCTTCCCA
CTTCTTCCAGCCGCGCCCCTCAGCTGCCTGCTCTGCTCGCCGCGCGCGCTCCTCCCTACC
GTGTTCCTGCTCGGTGCCCATCTCCCCGAGCTCGCCCCTGCGCCGGTCGCTTCTTTCCCT
GCTCCAGCTCGCCGTGTCGTGCGGTCTCTTTCTCTCCCTCTCTCTCTTTCTCTCTGTGTG
TGTCCCTGGATTGCTCGCATGTGTGGCCGGAGTCGCTCACCTTGATCTCTGCGCCCAGCT
CCTGTCCGCGGCGTCGCGCGCCGTGCGTCTCCCTTTTGTCAACCCGGCGTGGGCTCTAAC
CGTCAGCTGAGTGCTTGATGCTCGTGCTCGGTCATCTGCAGCAGTTCACTTGGTGTCAGC
TCGCCGTGGTCATTGTTTGCTGCTCGTGGCCGTCGTCTCCCTCTCAACATCCACGTGGAC
GCTCCCTCGCCGATCGCCCTCTTCGGAGTTTGCTGAACGCCGCTCCCAGTGGGAAAGCTT
TGCAAGTTCGCGCGTCGTTGCCCTCTATCGCCGGATGCCATCCTCATCTCACCACCTCGT
TGCAGTGCCGTTGTTTTCCTCGTCCAGTGCTCGCACGACCTTGCCCGAACCGTGCTGCTG
TCTCCCAACCGCTTGCCCTTGCCCCCTGCACGTGCTTGTCGCGCTAGTCAACCCCACCTC
GGTCATTGTCATCGATACTGCGCTTGCCGGTGGCCGAAGCTCGCTCGCCCTCTCCCTCAC
TGAGTTTGTGTCCTCGCCCTCGCCGGAGCTCGCGCTAACCTGCTCGACCCCACCTCACTA
GTTCGCTCTAGACTCGATCTCGTCGTCGTTCTGTATGTCATTAAGAAATCTCATGGGTCA
GGCGAAGACGAAGCTAATAGCGTGATATTCACTAAGTGCTCGACAAAAAGCTCGAACAAG
TCGTCGATCGTCATCCTCGTCTACGCCAAGATCCGAGAAGATTAGGCGCAGAAGAAAATA
AATCAGTACGCGATCGGAGAATTCTCGATGTGGATGAAGATGAAGCGCGATTCGACGCAG
CACTCACCCTATTTTCGGTGAAATGTTGAGCTGAAAGGCATCGTCGATTTCGTGGTTTCA
AGTCGGATTTAATTGATGGTACGTGAATTAACCACGTGATACGGAGAACCAGAGCCGAGT
CGACCACAAGATAATGTTACGCGTGAGCTTTTCCACAAGATGATGTTGACGGATGAAACT
AAAGATGGACAGACGAAGCAAGTATCAGAACAAAAGCTGATCGCCACTTAACAAACACTA
ACGTAGTGTTTATTCCAAGCAAGCCTCGGTGCATTTGCCACCTCCTTGCTGTTTTAAAAT
CTTTATCACCTTGTTTGATGCATTAGGTGATAAGAGTTGTGTACTAAACCGTTGATGCAT
TTCTTTCCTTGAAAAATTGATTACCCATCCTTGATACCCTTTTTGAGAAGAATTTTATGA
TGCTTAGCCTTGCTTTAGAAAACAAAAAAATGTTTTGTTTTAAAACAAAAGTGATGTTTC
AGTGGTTGGAAATGTTTTC
>Z27kG1_14658
GCAGAGAAAAGATTCCAAAAAGGATGGAATACACTCAGGGAAGAAGGGCGTTCCATTCAA
CACGAGTTGCGTGAGATTAGTGATATTGAAAACCAAGCAGTAGGTCTGAAGGGAATTCTT
GATCAGCTTCCCAGAGCACATGCATCTGAATTTCGGTCGAAGATGTCTGGCCTAGCTTCT
CAGGTTAAGAAGGAGAAGCGAGTGCTCAACGCCGCCCTCACGAAGATTGTGAACTACGGT
GTCCCCATCTGACTGCCACTCCAGCCAGTTGTTCTGAGGGTCCATTGTATTGTATCAGAT
TTTTGTGAAGGAAGACATGTTCGATGTGTAGGGTGAACGCTATACTGCCCACTTGGTTTC
GAGAAAAGGAAAAGAGAATAAGTTGTGACCCGTGCAGATTTCTAATGTCGCAAAAGCAAC
ATCTTTGAAACCTGAGTAACAGATGACATTTTGCTATGGTTTTTTTTTTGTTGGCTTATT
GACATGTTCACCGCCGTCAGCTGCCGTATGCCTGGGAATCGTAAAAGTGGAATGAAATTT
TTGGTTGAAATCATGCGAG
>Z27kG1_16126
CAAACGGAAGGCTCCGGCCTCACCGGCGAGGCACGACCCTTCGCCGGAGCCCTACCCTTC
CCATGCCTCCCCCTGCTCGGCACAATGCCTGGTAGTCCGCGACGCCCTCCTCGCGTTCCA
CGGGTTCCCCGAAGAGTTCGCGGCCTTCCGCGTCCTCCGCCTCGGTGGCCTCTCGCCTAA
CCGTGACCCTCGGCCTTCGTCCCCCACAGTGCTTGACGGCCTCGTCACCACGCTCCTCTC
CCAGAACACTACCGACGCCATCTCCCGCCGCGCCTTCGCCTCGCTCAAGGCCGCTTTCCC
CTCCTGGGACCAGGTGGTGGATGAGGAGGGAAAGAGGTTGGAGGACGCCATCCGGTGCGG
CGGCCTGGCGGCGACGAAGGCGGCCAGGATACGGTCCATGCTGAGGGACGTGAGGGAGCG
GAGGGGCAAGATTTGCCTCGAGTACCTGCGGGAACTGTCGGTGGATGAGGTGAAGAAGGA
GCTCTCGCGGTTCAAAGGGATTGGACCAAAGACCGTGAGTTCCATCTCCTTGTCCTCTTT
CAGTGATAAGTGATTTTCTGGTCTGGTTGTTGGAATTCTGCAACGGTCGATGCATGCCAT
GGATGGACCACCATGGTGAAGTAAAGGCATTGCTTTTGATTTGATGTCAAAAAAGGAGGA
CTGGTGGGAGGTTGTTCAGCCTTGAACTTTGAATGAACCACAGCTTGATGAGAGACAGTG
AGACACCATATGGCAATTTAAGGGCAAAGCGGGTTTTTTTTATGAGCTTCTCTGTGCAGT
TTCCTTAACTAGATTTTTTGAGGACTGCAAATGTGCATAGGAGTTCTGATGCCATGTTTA
ACAAGTTCCCTTTTTTGTATATGATTGAAATGTGTGCAAATGTGCTTAATGGAAGAAGTC
TTTCATAAAAAAAAAGCTGTGCTCCTTCATGGAAGCGGTTTATGTTTAGACTGGTTTCAG
TCTAATATTTATGTGGCTGGTGGTGGTCACCGACAACCAATCTCGTCTTGCAATGAATGC
CCAACAGAAACAGGTGAGAGGTGACCAAAAGCTTGTTGCTGATTGTGTAGCTTGTCCTAG
GTCCCTAACTTGGAGTGCGTTTTTTTTTGAACTGTTTGTTCTTAATTAACGTTGTTTACA
ACAATTGCTGAAGTTGTCAGTGTCATCCTTTGGAGGTATTGTTCCATCAGTCCATTGGTA
ACAAGAGGTTGTTTTAGTTGCACGACAATTGTTAGCTGGTGAGTCATGCGAGGCATGTGA
TAGTGATGAAAAGGCAAGGGACATGCAGGATGTTCCATCGGACGCTAGTCACAACCTTGA
TATCATTATTCAAAGCAATGAAAATGGTCTACTCACAAACGTGTATCATCTACAATATGC
TTATGTTGTTTGATTAGTCATTTAACGCTTCGTTTTTAGTTGGATGACTTGCTGTCTTGT
AGGCTCTGGAGTAAACAAGCACATATTAATGCCTTATTTTATATATGAATCAACAGGTGG
CATGTGTGCTGATGTTCTATCTACAGAAGGATGATTTTCCAGTGGATACTCATGTACACA
AATATTTTCTGTTGTTGTCAAATAGAATCTAAACACTAGTTCAATGTGCATAATGTATTT
GTAACAGCAAATTTTGGGCCAATAGGTACTCCGCATTACGAAGGCTATGGGCTGGGTTCC
TGCTACAGCTAGCAGGGAGAAGGCCTACATTCATCTAAATAATAAGATTCCTGATGATCT
GAAGTTTGATTTGAATTGTCTTTTTGTAACTCATGGAAAGCTTTGTCAGTCATGTACCAA
AAAGGTGGGAAGTGATAAAAGAAAGAGTTCCAATTCTGCCTGTCCTCTAGCAGGTTACTG
TTGTATTGGAGAAAAGCTTCAGCAACTGTGAAGAGCAGGCAGTAGCTGGGGGCGTTCAAA
AGGCTCTGCTGTGTTTGATTCGGCAAATGCTTTATCACAATCGGTGCAAACTTAGCTGAA
TGCTACCGCCCCACTTGTTTGAAAAGGACGTCTGCACTTGAGTTCAACTGTGTAAACCTG
GGAGCTTTGGATGGAGGACTTGTGGATCCTTGATGCGCATTTGTTGCAAATGCTTTGGAT
TGAAGCAGAGCAATGTACCATACCATGCTGGCATGCGATCTAAGTGGCCGGCGGCTTGCT
TCATGCTCACATGAAGTTTAACTACCATCACCATCGGTTGCAGCTTCAAGTTTGGTTCGG
TTGTAATGAAACGGATTCTCATATGTTAAACCTGAGAGCCTTCTGTTAAGCCTTGTTTGA
GTACTCTAGTATTCACCTCAATCCACGTTTATTAAAGTTGATTGAGGTGTAAATTAAACT
AA
>Z27kG1_14561
AGAAGATTCTTAGTATACAAGTGTACGGTGGTCTCCATTCTGCCGAGTACGAAACCATAG
TGCAAAATGCTCCGCCACCGCCGTCGTGTGAGATAACTGATATTTATGGCTTCAGGAGGT
CGAGGCCTTTATATGGATCATTCAGGGGAGGCGTTGGTCAGATGAAGCTATAGTTCAACA
TTTTCTCATCATTCTGTAAAATTCTGAAAAAGAGTCATCTTTCTGTTCAACTGCATCTAC
GTTGATTGTTTTTTCATTGCGAACACTCTAGTAGGCCATTTATCTACGGTTTTTTCACTA
TATTCATTAAGATATTATGAGATTTC
>Z27kG1_23160
GGACTGGCCAGCGGCAGGATATGTGCTGTGGAGAACATCGCCCAGCTGGTGGCTCCGGAG
GCAGAAGGCCCGGCCGATGCCACGGCCACGGCCACGCTGGCTGCTTAACGGACCATTGTG
CCATTGTTGCTGTGAGAGAGATGTGCGTCAGCCAACATGTGTGCTATTGCTTTGGCTTAT
TTGTGTTCAGAATCCACTTAAACTCGGTCGAAGTGAGCTTTCCGTTCGGCAACGTCTGTA
CTCTTACGAATCTCGATCGTGTATGTCTTTAAGTATTGTGTTGTGTTTCAAAGATAAAAA
AAAGGTGACCTTTGTGTATGATTTTTTATACACGTTGTCTCTTAGCTGCATTGATAGTCT
AAGGTCTCAGAATTGTACCATGCAATCATAGTGTACCATGCAATCATAGACGACCTGTTG
CCTAC
>Z27kG1_19479
GGCTGCTCGTTCTTGAGGACGAAGGTCTGCGTGACGTTGATCGATCCGTAGTGGAATGAT
CCCTGCGGGTTTGGACGGGCAGCGCCGGCGCTCGTGTTCATTCTGATGGACCTTGCCTGG
TTCATGGAGTGGTACTTGTCGTAGTGATCATCTGGAGCATCAGGGAGGCTGCCAGAAGCC
CTACCCTTGGAGTTGGAGTACTGAAGGACGGCCACACCAGCCACTTCGTGCCATCGAGGA
TTGCCTACGAACCTCGGGCTCGCCACAATGTAGTAGTCGGTGCTCGCGTTCTGATCCATG
GTCACCAAGAAAGAGTAGGACTGTCCCACGTGGATGTCCAGGTCGGTGTAGTTCTGCTGG
TTGGTGTAGGTCCCTTCGGTCTCCACCAGACGCATGTTGTGGTTCTGGATCCTGAAGTTG
AGGCTTGTTGAGACGCCAACGTTGTGGACGCGGAAGCGATATGTTTCGCCTGTTGTTACA
GATATTCAGATAAAGATAAAGATCGACTGGTAAGCTGCAAATTTGCAAGTAAAAGTTTGA
CAAAAAAAACATATATGACCTGGCTCAACCCCAACGATTTCGTAGGGAAGGCCATCCGGA
ACCAGTGCACTGTCATATCTGTAAGGTGCCCTTCCATTGATTAGAATAGCATCTGGTGCG
CCTAGATCCTGACCATCATCTAGCATGTTCCTCAGTTCCTACATGTGCAACAACTCCATT
CTCAGTGAAATCCAGTTCACTGAGATCAAGGGAAAAGCGCGATATTTTTCCCTGGCTATC
TATCTCGATCTGAAACAAAAGGATGAACCATCTAGCTAGATTTGCATTGACAGACACAAA
AAAAAAAAAAGCTCTTACAACGTGGCCCTTGGTGTACCAGTCCCCGATGAACAGGGTGAT
GTCGCCATGAGGCTGGTCGAAGGGGACGGGCACGGTGGCGCGGTTGTTGACGGTGATGGG
GCCGAACCCGCCGGCAGCTCGCTGAAGGCCGAGCGACGGGAAGTAGAAGAAGCTGCCGAT
CTGGTCCTTGAGCTGGAACTCGTAGGTCCAGTTCCATCCGGGAGGGATGGGGCAGTTGGT
GCCCGTGACGCCGTCCTGCCACGAGTTCATCCTCATCTGGATTCCGTCCCAGGTGATGAG
GAGGGGCTCGTCAAGGTTGTTCTGGACGTTCACCCTCACGTTCTGGTTCGTCGTCACGTT
CAGCAGAGGACCCGGGAACTGGTTGTTTATCGCAATCACCTTCTGCGGTCGTCCGAGGGG
CTCCACGGTGAGGTACGCCACCTCCCAGCGCACCTCTGCCGCCTGCGCGG
>Z27kG1_07753
CGACGGCGCCACCATACCGCCTCCGCCCTCAACCCTAGCCGTATCGCGCCCTCGCCCTGC
CTCCAGCCCCGCGCAGTATGCTGCTCGCTCGTCGTTGGCTACTCGCCTGCTCCCATGCTC
CCTCCGGATCTGCTGCTCTCGGGGATTTGGCGCAGCGGCTTTGCGCCTCCACACTTGGTC
GCCGGCCTCCTCACCTCCACAAGCCCACGTCATCGCCGTCTCCTCTTCGCCATCGCCCCG
CTCGCCTCCTGTGCCAACGACCCGACCAACCTCGCCGCCAAGCAGGGCCACACCGTGATA
TAAAAAAGTTGAAACTTTCATAGCTTACCTGCCGAGAATGCATTGTTGAAGTTGCAAAGA
TGTATGTCTAAGTTTATTTTCACATAATAGTATATTTTTTTCTATTATCAAGAATTGTTT
CTCAATACATTCATGAGTTGGAAATTGTACTGTGAGCCTTTCTATATTATATAGTCTAGC
TAGCTCTACAATAGAGCTCTAGTACAGACAGAACACATGCTTTCATACTCCTATGGAATA
GTAGAATCAGGTAGCAGAATTAGGTGTTCATTAACCATGCAAATAATTAATTCAAGTTAT
CTAAATAGGCCCTTAGTTTATAATGCTGAAAGTATAAAAAGTGTTCCACTCTCAATACCG
AGAATAGGAAGACTCCACCATGTATATGTGTTCTTATCAGGTGCTCTTCTTTCCCGATAA
AATAAAAATCCTTTGCTTCAATATGCTACATGATACTTTGTGTATAGATAAAGGAATACA
TCCATATGATGTTCCTGGGAGTTAGTTTGATGTCCATATACTCCATGCTTGCTGATTGGA
AAGGAAACTAGTTATTTCGTTTGAAGTCATATGCTGCTTGGCGTCATTCTAATCCAAGTA
GCTGAGGGGTCAACAGTGGCTAACTTCCCTGTCACTTTATTCCAAAGAGCAAAAGGGAAT
CCCACCCTAGCTGTGATATTTTCCCTGGATTATGGTTGTCCAGGAATCCTACATGGAGTG
GAATTTATCTCCGGGTTAATTAACCTTGGTTGCCAAACTAGCCCTCAATGTGCGGGACAA
GAAGGGAAATACTGCTTTGCACATAGCTACACGGAAATGGAGGCCCCAGGGATCTGGAAT
AACAGGAGCCTGATGGTTGCATCAGTAGAGTTGACCACTTCTCAGTATTGCGAGATGCAT
CTTACATGGTCAAGAAGATAATTCCTATTCTGAGCTACTTGCTCGTGTACAAGTCTCCTT
ATCATGTCCTCCTTTCAAGCCAGTCTATTCTTTGCTTGATTCATCACGGGTGCACATTAT
TGTAATTAGAATCTTCAGAGTACTCGAAGGATAGTTAAAGCTGTTTAGCTAGTCCTTCAG
ATTACTGAAAATATAGTTAAGAACATTTGTATTTTGCTATTTCGATTTCCAACAGTACAA
CTATTGAGTACAACTATTGGGGATGATTGTTTATGTGATGTGGATCTATCATTGTGC
>Z27kG1_14565
ACTCGGTCTTCTCCTCCTCGGAACCCCCCAATCGATATTTTTAGATTATATTGCTCTAAA
GTCTCATCCCATTCGGCCGATCAGCACCCCGTCTCGCTGAGCCGACTGTCCGGCGGCAGC
CAGTCGTCACGGGTGTCCCCTCCCGGGGTTTCTGGATCGGCGTTGTCCTCTACGCCGCCC
GCCGCCCGCCACTCGCCCGGCGTGATCGTGGGAGTTCGCGTCCGGCGAAGCGAGGAGGGT
TTCGATCCACGGCGTTATTGCCCCGGACAGCAGAGGTTTGGCGGCAGCTAGCGGCTTACG
CACGGAGTCGTCGCGCTAGTCCATTTGGGGAGGTGCCGGGGACGGCGCGGTGGGCAATGG
CGACCCCGACGCCGGCGCGCCCGTACCGGTTCCCCGCGCTGCCGGAGGAGGAAGACGAGC
AGGCGGCCACGCGGTGCTCCAGGCGGTCCTGCGGGACGTGCGGCGCGTCGGCGGTGGCGA
GCTGCGTGGCGCTGTGCTGCTGCCCGTGCGCCGCGGTGAGCTGCCTCACGCTGGCGCTCG
TCAAGGCGCCCTACGTGGCGGGCCGGCGGTGCGTGGCCAGGCTCGCCAGGAGGCGGCTGC
GGAAGGGGAGGGCGAGGCGCGTCCGCGACATGGGCGAGGACGACGACGAGCGGCAGGGCC
CGCGGTGCAGCAAGGAGTCGTGCGACCTGCCTCGTGCGGCTGCGGCCGACGAGAGGGCGA
AGGTGAGCTCCAGGATTGACGCGTCGTCCGAGAAGGTGTGGGTGGACATGTACCAGGTCG
GGCTTTGGGGGTTCGGCCGGCTGTCCTTCTCGGCGGCGGCCGGGGCTGGAAGCGACTCCG
ACAAGGACGGCGACACTGCTCCAGAGTAATGTCGTCTTGTAGTACAACAGACTTCTATCT
TGGGCAATATGGCCTGTACGATCTTTTGTGATGGCGTGGATCGTTTGGTTGGTGGACACG
ATGCTGTGACGCGCGCTGCCTATGGGCGACTCACCTTTATTGCTGCATCAAAACTCTGTA
CAAAATTGCACCCGGTACATCATTGCACACATACTTGGCTCC
>Z27kG1_06705
CGACGAGCACTTCTCCATCTCCCTCCGCGCCCTGGCTCCTCTGCTGGCCGCTGGACGCGC
GTGTGCCAGGGAGCGCTCCCTCCTCCCTTGTTTCCCTGGCGCATGGACTTCTCTTTACCC
CAGTTCCTTGCCATGGCACACCCGAAGCTCCCTTCTGCTTCCTGCTCGGCGTCCTGCTCC
AGCGATGCAGCTCGCCTAGCCGAGCTCCCTCAGCTCGCCCCATCCATGGCAGCGGTGCCC
CTCTGCCTGCTGGAACTTCCTTGTCCGCGAGCCCTCCCTCGTCCAAGCGCCCGACCGCCC
CAGCTCGCGCCCAAACTCCCTGCTTGGATTTCGTCCAGATCGAGCTGCTCCCATGGCGAT
TTCCCCTCGGATTCCTCCCTGTTCGCGCCACTCTCTCTCTCTCTCTCTCTCTCGAGTCTC
TGTGCCGCGCCCTGGCTCGGATTCTGCTCGACGCCCCTGCTTCCCTCAAATCCGGTATGC
GTTGCATTCTGTCGTGCTCCTCCCTCGTCGGAGCTCGCCGTCTGGCCATGGTGGTGGCAC
TGTTGTGCCTTTGCTCCCAGGTTGACGCACGCCCCGGCACTACTCTTCACTGGATTCACC
TTGCTCCATCCCCTGGCCATGGATGTCATCGTCCTCCAGCCCCGTGGACGCGCGCTCCTC
TACCCCAACATCGGTAGCATTCCTGCGCTTGTGTTCGTCGACCTTCACTCCTCTCACCAT
GGTCGGCCAACCTCGCCGATGCTACTCTTTAGGGGTCACCTCTAGGCCTGATCGATGATT
TCCCTCGGCCCAAGCCTTGCCTGCGCGCCTAGACCTCCTCGACGCCCTCACCTTGTTTGG
GTGCTCGTCGCCGAAAATGCGGGAGATGAGCCACGTCTCCCTCCAATTGTTGTCAAGCGG
GCGACCTTGTTGTATCAAGCCGGTCGTCGTCCTTGCCTACGGCTACTTCTGCTGGCCCCT
CACGTCGCTGTCGCTCAATACATGTGCTACGCCATTGGATGCTGGTCGAACCAGGGACAT
GCTTCCTTCTTCGTCATCGCAACAGCAGCCCCCTTGCTCCTCACCGTCGTGCTCCTTTTG
CTGTCGGGCCGTGCTTTGCCACGTTCACTTCATTGTGTCGTCGTGGATTTGTCGACGTAC
TGCTGTGGTACCTGGATCACGCTCGCCTCAACCCGAACGAGTCGTACTGTCATCCTCTTC
GTCGGATAGAAATCGTCACGCTGGCACGTTGAGATCGTCGATCGCCATCCTCGTCTACGC
CAAGCCCCAAGCTGTGAAGACGCTCTTGTGCTGGCCCGCGTCATCATCATTCTTATCGTG
GATTACCGATGTCAGTCGCCTCGACAACAACCACATCCACGACTTTGCCGTTCCAATAAT
TTTGCCGTACCGCCCTTCAAATCTAAGTCCTCGTCCGTTGGATCGTCATTGACCTTGCAA
CTTCAGCTCGAGTTAAATATGGTACGTTCGTTGATCACGTGATGCGGAAGACGACCCCAG
GATAATGCAGTGAGTGAACATCTCCGCAAGACGACGTCGTCAGTTGGACGAACCTGAAGA
TGCATAATCTGACAAATGTTAAGACAAAAGATGGTCGTCAAACGGACGTCGTCTAACAAA
CACTAACATAGTGTTTATTCCAGGCAAGCCCCGGTGCATGCAACCCCTTCCTTGTGTTTG
TAAATTATTTTTACACACTTTAAGTCTAGCGAAATGTGCATTAGGTTTATAGGAGTTGCT
TGAAAACCCTTTGATGTATTGCCTACCTTGATATCCATATCTTTATAGATACTTCTGATG
AAGTATCAAAATATGATTTAC
>Z27kG1_07717
GGCCGCATCCTGCCGCGCCCGGGGGACCGCCAGCTGCGCTACGTCGGCGGGGAGACCCGC
ATCGTGTCCTTCCCGCGCGCCGCGGCCTCCTTCGCCGCCCTCGTCGCCGCGCTCGCCAAG
GCCGCGCCCGCGCTCTTCGCCCCCGGGGCGCCCAGGCCGTCCCTCAAGTACCAGCTGCCC
CAGGACGACCTCGACTCCCTCATCTCCGTCACCTCCGACGACGACGTCGACCACCTCGTC
GACGAGCTCGACCGCATCCACGACCTCTCCGCCAACGTCGCCCGGCCGCCCCGCCTCCGC
GTCTTCCTCTTCGCGCCCGCGCCCGCGCCCGACGCCGCCTTCGGCTCCGTCCTCTCCGGC
ACCGCCGGCGACGCCGCCCCCAGCGACCAGTGGTTCGTCGACGCGCTCAACGCCCCCGCG
CCGCACCCCATCGAGCGCGTCCGATCCGAGTCCTCCTCGATCGTCTCCGACGTCCCCGAC
TACCTCTTCAGCCTCGACAGCCCGTCCGACGACCCCAGCCCCGGCCCCTCGGCGGCTCGC
GCCAAGTCCGACGCCACGGAGACTCCGCACCACCACGGCGACGACGTGCCGCCTTCCGCT
CGACAGATACCGCACGTCGCAGGAGGAGCGTCATCGTGGCCCGCCCCGCCGCCGCCGTAC
ATGGCGCAGCCTATGTACTACTTCCCCGTGCCGCCACCGGTCCACTATCTCGACCAGTCT
GCGCAGAGTGGCTACATGCCTCGCCCGATCTACCACATTGTCGGTGGCGGAGGAAGCGAG
GCGCCTGGCGGAGATCTTCACGCGGCCGGCGGAGTCTACGGCGTCTCGCACCACATGCAG
GGGTTCCCGCCGATGATGTACGCGCCGCCGCGCGCGGTCATCTACAACTACAAGTCGGAG
GGGATGCCATCGCTGCCTCCGGAAGGTGGGGCACACTCTTCCTAGGCGCATCGACTACTT
CACATCTCTGAATCCTGATTATTGTTGCAGATGCCTAAGCTAAGGAGTTTTGCGTGGTAT
TTTTTTTATCGATTCGTCTAAGTCTTGTTCGTTGTTTTGTATAGATGGAGGGGTTGATGG
TGATGGATAGATATTAATGCAGCTTTCGTCTAGTGGAAATATATTCGTGAAATGTATATC
ATACTAAATAGTATAGTATTTGGTGTGATTAATTAGTATTCTAGTTAATGTAATGTGGGA
TTCATATAATCTAGGTGGTTCTGGTCTTATAGAAACCATTTTTGGGCATTTTATATTTAC
ATAAACTGGATGTTGGGTGAATGTTCTAAGCAGTATGTGCTGTGTTGAACCTCAATCACT
TATGAGTGGTTTACT
>Z27kG1_21870
ACCAACTTCCGAGAGTGGTTCACCATGCTTCGCGTGTGTCTCAATCAGTGCTTTCAGATT
GCATGATCGGCTGATTGACTCGCCTGGGCGATCAGCCGACTAATCGTGATTAGGGCGACG
ATTAGGGCGATTAGTCGACCCTAGTTTTCTTCGGACTCCAAAGCTCATCATTTTCTTCGG
ACTCAAAGTTTGGAAGAAACCAAAGATCGGTCAACAGCAGCAACTCGTCCACCACCAAGC
ATCTCTTAAGTCTGAGGGAGAGAGAGAGCAGAGAACAAAGAAGAGTGAAGAACAGAGAAC
AGCAGCACGACGTCCATACCTTCAGAAGAGCTACTCATCTCCAGAGTGCTCAGGATCCAG
TAAAGCATCAGACTCAGTAAACACATTGATATGGACTATTTCTATGTTCGGTGTGCAGTT
CAATATCATGTGGATCCCCATCAGTATGTGCCTTCAGAGTTGTAGCTTGCTGATTTGCTT
ACCAAGGCCCATACTAGAGCTCAACATAGCTTCCTTCTCTCCAAACTCAGTGTTGTTGAT
CCGTTATGAGTTTGAGAGGTGGTTAGTGTATATATAGTTCCTCTTCTTCTAGTGTATTTT
CTCCAGAGTTTAGGGTTCTCTTTGTAAAGTTACCTCATGTACTTTTGCTTTTTGGGCCCT
ATGGAATAGATGTGTTGCT
>Z27kG1_06486
GTCCAGGATGAGGATCCAGAACAGGATCGAGGCCACCACGCGGCGCGAGCGAGCGCTCGC
CTACGCGTTCTCGCAGCAGGTACGTACGTGTCGTGTCGTGTCGTGACTCGTGAGGCTGAT
GGATCGGATGACAGTGCGTGAGGACGCGCGTGCGCTGACCGATGGCGGAGAGCCTTGAGA
GCGCGCTGATGGTGGATGCGTTCTTTCTTGTTGTCGCCAAATTAAGCTTCGGAGCTGCGG
CGGCGGCACCAGCAAGAAGCGGTCGTCGGCGCGCGCGGAGGGGCAGGGGGAGTTCAACGT
GGGGTGGAGCTGGCTGGAGCGGTGGATGGCGACGCGGCAGGCGGAGCCCGCGGACGACTG
CGCGAGCCGCAACGCGGACACGGGCTCCGCCACGGGGCGGCGGGTGGTGGTCGTCAGGAG
GCGGAGCGACCTCGCCGTCGAGGAGAAGGAGAGCTGCGCCTCCAACGACGTCTCGGTCGT
CAGCTTCGACGCCTCCTCCGGCCTCGCCTGCCATAGGCCCACGGGCAACAAGAGCCGGCT
CAAGGGCGGCCGGAGCTTGCCGCGCCGGAAGCAGGTGGCGGCGTCGGCGTCGGCGTCGGA
CCACCGCTTCCAGGAAAGATCACACAAGGTGAGCAAGAAGGGACACCAGCGAGTGGAGCA
GGAGCCGCACAAGGACCGATTCGACGCCGTCGCCGCCCTGGACGACGACGCTTGCCAGCC
TCCCACGGATTACTGAGACGACCTGCTCTGTACATAGATTTGGAAGGATTTGCAGCGCTA
GCTGACGATTTGTTTCGGCTTGCACTAGTCTGAAAGACTGCACGGTTACTGTCTGCTGAG
TGACTGTACGTGTCGTGTCGGTCATGTAAAAGTTCCTCGCTACACGTACGTCGTATCAAA
CGTCACTCACTGTAAAACGTCACGGCCACATACACGATGACGAGTTCCGGTTCCCTAGAC
ACGGCAAGGAGAAGCAATCAGTGACAGTATTTGTGATATCATATCCATCCAGGCATCCAG
CTCCGTTTGTTTTGCGTTAGCACCTAAAGTACGACTGCACTGTACCGCCACAACAGTTTA
CTTATGGTGTGTTTCGTTTTAAGTCAATGTATGATGAGACAGGAGGACACCGTTCTCTCG
ATTTTTTGTATCACGTCGCTATCAAAAGTTACTTCGTTGTTCACCT
>Z27kG1_03198
GTACACAGTGCACGCAGGCACACGACACACCAAACTCTCGACGTCGTCCAAAAAAAACAA
ACAAATCCGGCGGACGAATCACCGAAGCCCGTTCCGGTTCCGGCGCTCTCCGTCCGTCCC
CCCGCCCGCCCGCTCAGAAAATCGCGGGAAGCGGGTTGAGCGGGAAGAGATCGCGGAGGC
CCTGGAAGTAGTCGTTCTCCTGCACCGGCGACGCGGCCCAGCTGGGCGCGTCGTCGGACG
AGGCCGGCTCGGCGGCGGCGGCGGCGTTCCACGACGCCTCCGGCGACGACGGTTCGGCGT
AGAGGAACCCCGCGTCGGGCTCGAAGTCCCAGAAGCCGCTGGTGGCGTAGACCGGCGCGT
CCTCGAACGGCACGAACTGGCCGAGCTCCTCCTCCTCGAGGACGGCCAGGCTGCGGCACC
CCGCGGCTGGCTCGCACGGGGCCGCGCAGGAGTCGTCCTCGGCGAGGGAGGACAGGGAGG
GGACCTTGCGGAGCACGGACGTCGGCGACGACGCCGCCGGCGAGGACTCCGTGCCGGACT
CGTAGCCGGGGGTCGCCGGGTCCCGCTGGCCGGCCCTGGAGCCGGAGTTAGCGGCGGCGG
AGAAGTTGGTGGTGGCGTTGGCCCCGCGGAGCTGGATGGCGGCGGTGTCGTAGACGCGGG
CGGCCTCCTCCGCGGTGTCGAAGGTGCCGAGCCACACGCGCACGCCGCGCCACGGGTCAC
GGATCTCCGCGGCGAACTTGCCCCACGGCCGCCTCCGGACGCCGCGGAACTTGGTGCTCG
GGCCAGTCTTGGCCAGCCGTCTCCGCGCCCCGCTGCACGCACCGGGAGCAGCAACGCCGA
GTCTCCTCCCGCGGTCGCCGTCCCCGGCGTTGCACTGGTCCGGCACGGGAGCAGCCGCCG
CCGCACCCGCCATGGGTGGCAGCTCCCGCACCATCCTGCCCACCCTCCGGGTCCCGCAGC
CCTCCTCCTCGCTGGAGGAGTCCGTCAGGTCAGGATCGTCCCAGAAGATCCGCACCGTGC
GCGGGCGCGACATGGCACGCAGCACGACAAAGATCGCTGCCGGGAGCTTCACCCAAGCTA
GCTGCTAGCCGTGTAGGCCTGAAGCGCACGAGGAAGGAGAGCCGAGCAAGTACTTGGTTG
ACACAAGAACCCCCGGCAAACCAGGCCCTGCCGAGCTGCACCCCTGCCCCCAAAAGGAAA
AGAAGCTGCAGGGGTGATCGGAACGGCCGGCCGGGGTGGATTCCGTCCTTCTCTGCTGAT
CGGTAGGGGAATAAAGAGCCAAGGGAGGGGGATGGATGCGGTGCGATGGGAGCAGGAAGG
CAGACCGGGGCGCAGAGGGGAAGGCCGGAAGGGAGTGGCGCAGTAAAGACGGGCTCTTTA
AAAAGAGCAACGGAAATGCGGCAGGAGCAGCAGGCAGCAGCAGCCACGGTAGTACAGTAG
CTGAAAGCAGAGGCAGCAGCAGTAAAGCCGCGCCCCGTCCTCTCCCCTGCGGCGCTCGTA
GTACCGACGCAGCAGCTGCCGCGGCCCCGCCGGGGATACTACAGTATCTCTAACGGTTTT
CGAGCTCCGTGAGTGACTCCTGGCTCCTCGGCGAGGGGGAAGCTTCGCTCTCGGAGTGCT
ACTCCTCCTACTGGTCCTAGGAAGGAACACCGAGGAAGTAAAAAGCGCGAAGAACAAGGC
CGGGGGCGGCAACGGTGGTGTGGCGACGTGGCGTGGAGTGGAGGAAGCCGAGGAGGAGAC
CTCGTTGGGAAACGGCGGCGGTGGAGTGGAGGTGGTGTGGAGGATGGAGGTGACGGGATG
GGAGTTTCTGGGGGTTTGGGGAGGTTTTTGAGGAGTGGAGTGCACTAGGCGGGGGTGGTT
ACCGCTGTCCACCCGCCTGTCTTATAGGATCCCCCGACCCGACAGCCTCGGTTGCAACCC
ACGCCCGATTCCGCTGTGGTGACAGGGCGCTGGCCAGAACCGTAATTAAGCTTTGTTCGA
TCGGTGTGCCAAACAGTTTATCAACTAATTTTAGTCT
>Z27kG1_22839
AAAAACTAATTAGTGGACATTGTTTTTTAGTGTTTTAAATCTTTAGGATCTAAGTGGTTT
ACAAAGTTGATTAATATGTTTCTATCCTTATTCTGAATTTGGTATATAAAAATAGTGAAT
TAAAGTTTGGCGAGTTGTTTGACATTGGACTCAGTTAAATTAAAATAGCGTGGACATGCA
TGGTATTTAGTACCATCTCGACACCTAGTAATTTCTTTTAAGTGGTATTATGTGCCTCGC
CATCAAGTGTTCAGTTTTCTACTGTGTTCACCTTACCGTGGCCATGATACTCGAAGCAGT
GACACACCAAGATAACACGTGTTATGTGCTCTCCATCAACAAGTGAAGCTCACCGAAGAA
GGATCATTAACTCTACCGGTGTCTACTGCTCAGAACAGGGTCTCGCTGCCGCAGAACGTT
GTCGCAGACCGCTTCACCGTCGACCCTTTGAACTGCGTCATCCCCGGTTAATCTCGCGCG
CGTACCGACAGCTTCGAAGAGCCTGTGTCGATGCCCTCGCCGTCGTCAATGAAGCGCCAC
CGTGGTCGATCTGGCGCAGACCGCCGGAGTTCTGCACTGCGGCGTTGTGGCTAGAACTTT
GTAAAAGAGTGGAATCTGAGGGACTTAAGTGAATCTGTCAGTGAGTAAGATCAATAGTGG
CAAGGACCGATGTGGATTAGTTTGAGCGCGAAGGTCCTTTTTGCAAGATGTGTGGTGCGG
TCGCGGGCTGTTCATTGTGGGCCAACTCTACCTGCCACTGGGTCGGCTGGGCTAGGTTTC
GGCACAGTACTGTACTCAGTTTTGTTGTTTCTTTTATCAGCAAACTTGTAAATTGAGCTA
AAAATCATAGAAAATTCCAAAAATCATGGGATAAATTTTGTTGGATGTCTAAAATC
>Z27kG1_17429
AGCTCGGGCGGCCAGGTCGCCTTCCTCTCCCACCCGCCCGCGCCGCGCCGCGACTGCGAA
TCTGCCTTCCCCAGTCCGACCGCGAGCGCGAGGCCGTGGAAGCGGAACCCCAACCGCGGA
GCCTCCCCCTGTTCGTCTCCTTCCCTGGCCCTTCCCGCACCGCGCCACCCAGCTATAAAT
TGCGTCCCCTCCCTGCCGCCTTCTTCCCCCACCCACACATCCGACGCCGAGGAAGTAGGA
AGCACGACCAGCATATGTCACAGAGGGCCAGCGTCCCACACTCCTCCTGCATAGCCTTCG
CGCTCCATTCCCATCTCCTGGTCTCCAGTGAGATGTGCCCCAGCTCCTATTGGCAGCAAT
AGCTATTCTCCGCCTTCCTTTTTTTCTTCTTCTTCTTCCTTTCCTCCCGTCTGGATTTCG
TTTCCGTTTGATCGAGCTGGCTCTCAGCTTCCGTTTTTAGTTTTGTTGGCATCTTTGCTC
TCGGATCCGTCTCTCCCTAACTCCTGAAACCCAAAAGGAGAGAAGAAACCGGGCAAGCAA
GCGATGGGTGTCAAGGGATTCGTCGAGGGCGGCATCGCCTCCATCGTGGCCGGCTGCTCC
ACCCACCCGCTGGACCTCATCAAGGTCCGCATGCAGCTGCAGGGGGAGG
>Z27kG1_12442
TCACATCGTGCTTGACTCCCCACGTTCGAACCCCATGACCAGCGCAGCTCGGCCAGGGCG
CTGGATCCCGCTGGCCATGGCGCTCATCCCTCCCTGCTGTTAGATGCACAGAACGTCTCT
AGCTTTCCATAGATGGCAGCCAGCTGCGCCCTCACCTCCTCCCATGGTGACCTCGCCCAT
GGCGGCTCCCCCTGCTCGGCGTACTCCCCTCTGCAGGAGCTCGCCCAGCCCCTCTCTGCT
GGTGACCGAGCCATCTCCCTGGACACACCCCTTCCCTTGCTACTTCCTATGGTTGCCCTA
GCCGACCTCTCCCATGGCGTAGGAAACAGCAGCACCTCCCTCCATGGACGTCCTAGGTCC
TCGCCATACTCTCCGTCGACCTCGTCATCACCACGGCCACAACCTCTCTTCCGTCGTTGT
GGAGACCCCGTCAGCCTCGCGTGCTGTCCGATCCTTGCGTCGCGCCCAGGGAGGTTACAT
GGAAGAAGAAGAAAAGCCCAGAGCGATGCTCCCCATGTGCTCGACGAAAAGCCAGAACGG
GAGATCATCTGTTTTTTTTGTGGAATTCGCGTCGAATTTATTAACGAAATATTAGGATGT
TTGGGTGAAGAAGAAGGTTACGCCCCCTGTTCCTCCTTTCCATGGTTCCCCACGGCAGCG
GCAGGAAACATCCCCACACCAGACGCCGAGATCCATGCCAGTGGCTCGATCTTCCTCAAC
GTTGGCTGCCTCTCCGACCTCGCTGTGGACCTGCTGCTCACCGCCGCGTGTGCACTTTTT
CCTCCGAGCAGCAGCCCCGGATCTGCGCAGCCCCGGCCTTATTATCGACCTCAGTACGTT
AATTAATCACGTGATGTGAAGGACAAGAGCTGGATTAATCACAAGACGATGTTGATGGAC
GAAGCTAAAGTGGACGGATCAACCAAGTGCCAGAATGGGAGATACTCACCAAGTGATTAT
CATTTAACAACACTAACGTAGTGTTATCCCAGGTTATAATTTTGTTCTGTTGTGGATGGT
GCTAAGTGTCGGTGGGCTCGGCCTTCTTATATAAGTATATCCCATCTTTAGCTTCTTTAT
TGAGGATTGTCACTTAAGCTAGCATGTATTTTAAAACTTATAAATGTTTTATACATTCAA
ATTGTAATCTTTTGAATCAATTTCTCTTGTAATCACTCCGATGATATATTGTAATATTGC
TATAACTTGTAAATGTTGTAACTTGTAATCATTTTGTAATAAAGAATTTATTTCCGCTGC
>Z27kG1_18185
CAAGAGCAACTGCGAGGACTTCGCGATATACTGCAAGACTGGCCTTCTTGTCGCTGAGCA
GGGCGTTGTCGGGCAGAGCGGGCAGGCTATCTCCATCATCGGTGGACCTCTCGCCGCGGT
GGTCTCGACCCCATTCCGCTTGGTTACCACGAACATCTATGGGATGGCGGTGATGGCCGT
CGGGGTGTACTGCGCGAGCAGGTATGCAGCTGATATTGGCAACCGCCGTGATGTGGTGAA
AATGGAAGTCGAGGACCTGACGGCCGGACTGGCCAGCGGCAGGATATGTGCTGTGGAGAA
CATCGCCCAGCTGGTGGCTCCGGAGGCAGAAGGCCCGGCCGATGCCACGGCCATGGCCAC
GCTGGCTGCTTAACGGACCATTGTGCCATTGTTGCTGTGAGAGAGATGTGCGTCAGCCAA
CATGTGTGCTATTGCTTTGGCTTATTTGTGTTCAGAATCCACTTAAACTCGGTCGAAGTG
AGCTTTCCGTTCGGCAACGTCTGTACTCTTACGAATCTCGATCGTGTATGTCTTTAAGTA
TTGTGTTGTGTTTCAAAGATAAAAAAAGGTGACCTTTGTGTATG
>Z27kG1_23617
CAACAGCATCATCGATCGCCGAGCGTGCGTGCTCTAGCTCTAGCAATAGCAGCGAGGAGA
CGGTCGAGGATGGATCAGAACAACAGCAACAGGCAGCAGCAGCAGGCGCCGCCGCCACCA
CCCGCGGGTCAGATCGATCGATCGATCGTCATCTCCGAATAAATCCGTGTGGATGGACGG
ATCGACGGACACATATTGCTGACATGGCTTGCTTGCAGGCTACCCGACGGCAGGCGCGGA
GCAGCAGGGAGGCAGCGGCAGGAAGCAGGGACGCCGGGGGAAGACGACCTCGCGCGGGGA
GAAGGGCTTCATCGAAGGATGGTAAACTACCAATCACAAACTTAATGATCCTTCAGTCGT
CCGTCGGTCCACCCGTTTCTCTGTCCTCTTCTGCTACAAAAAAATAACCTCAGGAATTAA
GAACTGCTACTGTGTGGCGTGTTTTTGGTTTTTCAGCATCGCGGCGCTCTGCTGCTGCTG
GATCTGCGAGATGTGCTGCGACTAGGCAGCCCCCCCTTCCCTCCGCCGCCAGGCTTTGAG
CCTTTGACAGGAACGGAGAGATCTGCTCCACCCATAGCTGCAGTTGTGGCTGCACGTACT
TGTTGAGCTGTTGTGTTGTGTCCATCTCGGTACTTTTTGATTTGTTATTAGTAGTAGCTG
TGATGACGATGCATGGGCTGCTCTGTCTTCTGCAGCTCTAGCATTACACTCACTACTACG
TGTGCGTGTTGTACCGTTTTGTATTGAGTGGTGACTTGAAGGTGGCGCTGGTGATTTGTA
CTACCTTCTATATATGCATACTCCTTGGTACGC
>Z27kG1_14998
CAAAAATCTTCATTGTTCTTCTCAGTGGAGTGGTGGCAGCATTTTACTTCTATCGCATTG
CAACTGGTAACCCCAAAGATCTGAGCAGCAAGAATGATTCAGCGAATTAATGCACTGGGA
CGAGTCAGATGGTCAGTGGGACGTAGACCCAGAAGATTATGGTCTCTTCCTTTCCATTTT
CTTCATCGGCCTTCAATTGAGGCAAAGCTCGGTCCTAGCGTCTAAGATGTCTGCGTGATG
ATACATGGATTCAAAAGAATTGTTTGCTTATCTGGCCCACTTCCCGCACTCCTTTGTTCC
TTTACTCGTGTAATATACTCCGATGTCAGGCCCGCTTAAACAACAGTAATAAACGACCTT
CGAAGGTCATGTAGTTATCAGTTCAGTTTGTCTGGTGTTTATTGCATGGGGATAGAAGTG
ATTAAGTGAAGCGTTCAATGTTTAGTGAAATGGCTG
>Z27kG1_10654
TATTCCTAGAGGCCGCCGCCTCCAAGCTTCTTTCTCCCACGCGTGCCGGCGCTCTCCTCT
CCAGTCGTGCTCCTCTGCTTGCCCAGCGCCCCTTAGCCCTCGGCCATGGAGCCCGCCGGT
GGCCGTGCTCAGCTCCAGCTGGATGCCCAGCGCTCACCCCTGCTCCTTCTATACGCCTAG
TTCCTGCTCCCAGCACCCCTCAGCTCGCTCCCTCTCTGTTCGCTGCGTCCAGCTCAGATC
TCGCCTGCTCCAGCTCGCCGCGCCCATGGCCGAGCTCGCCCCTGCGCGCGCGTTCTCCTG
TGTCCAGCCCTAGCGCGCGAAGCTCTCTGCTCGCCGGTTGCTCCTCCCTGCGTTGGCCTC
CCCTGCAAGCATCTTGCGAAGCTCCCTGCTCCTCTCTTCCGGTGTTATGCTGGCCGGCTT
CCAATCTCCCATGGCGCGTTCCTGCTCGGCGCCCAGCTCCCTCGCTCCTGCTGCTCGCCG
TGGCCGGCTCCCTGCTGCGCTCACCCAGGTCGCCGCCGTCGAGCCATCGAATCCCGCCCA
CCCTTTGCCAGCCGCTGTTCTCTGGTCCGTGTGCTGGTCGGCATCGTGGAGTTTTGTTTG
GTCGGCTTGTCGTTGACTTCACAGGCGTCGTCGAACCATCAAACCCCTTCCTCATTTGCA
TCGGGTCTCCGAGCTGGTTGTCGACGATTGCTTTCGCTTCAGTGCCACATGCGATCATCC
TTGCTTGCTGGCCGTGCACTTCACCCGCTGTTCCATTCTGTTTGTTGCTGTTGCTTATCC
GCGTCAAGATTTCACTTGCCATGATTCAGCTCGATGGTTCGTCGTTGTTCATCTCCATGT
CGGGTCTACAACCTTATTGTAGATCCATCTTAGGTGCTTGTCGTTATTCCATCGCCTCGC
TTCGATGCTAGTTCCTTCGTGACATCTCCGACTTGTGTTCGCGCCAACAAAAGGATCCCA
AGAGAATGTGGAGAAGCAAGCCCCTGGTCGATGCCCCCAAGTGCTCGACGAAAGGCCTAG
ACAAGGATCATCGTCATTTCTGCGAAGTTCTAGTAATATGGAGAGATTCCAAGAGTTGCG
GATTGAGGAGAAAGTGAAGCTTAGTTCAATACTTGTCAGGTGTTTGAGCGAAGACTTCAA
TCGGAGACTGACGTCATTCTCGCAAATATTAGTCAAGTTAATTATGGTGAGCTGATTCAC
TATTTTTACTATTGATTTTATGATCGGGAAATAAGACACTTAGTTTGCGTATGAAGTTTA
AGTTAGAAATACCAGTGATGCGCGATGTGCTTCGATGAGTTT
>Z27kG1_21000
CAAAGAGAGAGAGAGAGAGAGAGAGAGAGAGAGAGAGAGAGAGAGGAGGAACTCGTAGAA
GAGACAGACAAATCACCCTCAGGAAAACGAGAGAGAGAGAAACAGGAGATCACAGGAGCT
AACACTGTCTGCTACTAGTGGCTAACGCCGCTTCTGCCCAGCGGCCACAGCTTGCTGAGC
ATCCGCCTCGGCTTCCCGGCGGGGATGGCGCAGAACGCCCTGAACCGCAGCGACGCGCTG
CGCGGTAGCCCGGCCTTGCGCGCGAACTCGTCGGCGTCACGGTCCTCGTCCTCGTCCTCC
GCCAGCTTCATCCGCAGCGTGGCGATCTTGGACGCCGCGCGACGGAGGCCCTCCACGCTC
CAGTCGTCGCCGGGGGACGCGCCGGCGGCCAGCGCCCGGAGCCGCTGCTCGTCGACGCGG
TCCGCCTCGTCGTCCTCGGACGACCCGGACTTGGACAGCAGCGCCCGGATGTTGCTCGGC
AGGTCCGCCGCCGCGGCCACGGCGTGCCCGCCCGACGCCAGCGCCGCGGCGCGCGCGTGC
TCGAAGAACAGCACCTGCACCACCACGCGCAGCGGGAGGAGCTCGTTCTGCGCCGCGTGC
GCGCACGCCTTCTCCGACAGCTTCCGGCAGTTGAGCACCCGGCACAGCCGCTTTCTCGCG
CTTTTGCTCATCTCCGGATGCGCCTGAAATAGTTAACCAAAAGACAGATTAATACAGTAA
TAAAGATCACGGCAGTGTGTAATCACAGAAGATTGTCACATAATCCAAAGTGGACCTTTT
ATTTTATGACCATATGCTAGATGGAAACGCAGAAAAGAATGAGATACCTTGAGGTATGTG
TCGACGACTTTGTACATGCCATCGTGCTCCGGCCGGGCGCTGTCTGGCACGGCCTCGGCA
ATGGCGAGCAGCTTGTCCATCGGCATGTTGGGGTCCTTTGCGACCTCAATCAAGAACCCG
TCCACCAACTTGCCCACCTGCACCAGACCGCCCTGCGACACGGGTGCGGCCGACAAGGAG
CGTCGCGTGCCGTCGAAGCTCACGCTCTCCGCCGAACGGGACCGCCGGTGGCCGCCCGAG
TGCGCCGGGCTGTCGTCGAGGCTCCCGGACAGAGCCAGCGCCGGCGCCGGCGGGAGCGCG
GCGCACCGCAGCGCGAACTCGTCGAGGATGGCCGACACGGCGCCCACATCGTACAGCGTG
TCGCTGACGCAGGACAGCGACGGGATGAGCAGGTCGGAGACGCTGGCCTCCTCCAGCTGC
CACGCCACCCTCCTCACCAGCTCCGCCCTGGACGCCTTGGACGCGCCCAGGATGTTGGCG
GCCTTGAGCAGCTTGAGCAGGAAGCCGCAGGAGACGGCGTCCCTCTCCGCGGGGAGCAGG
CTGACGATCTTCTCGAGCAGGAGGCGGTGCCTCGTGGCGACCTGCTTCACGTCCGCGGCG
TCGCGGTCGAGCGGCTGGTCCTTGGCGACGTTGGGCAGCCACCGGCGCGCGTACGCCTTG
AGCGCGTCGCCGACGGTCTTCTCGTGGACGGCGCCGGTGGCCTTGACGGCGACCATGATC
CGCCAGAAGAGGTCGACCCCGAGCTCGGCGACGTCGTGCGCCCACCACGGCGACGCCGAC
GTGGACGTCGGGGCGGTGTCCGGGCTGGCGACGAGGGCGGCCACGGCGTCGACGCAGCGG
GACGTGAGGCCCAGGTCCTCGCAGAGCGGGGCGTGGTGGCGCGTGGAGTGGAGCACGCCC
AGCGCGTCCTTCCAGCGGCGCAGGAGGCAGGAGGCGAGGAACGCGTCGAGCTTGGCCGCG
AGGTTGCCCCTGTCGGCGGCCTCCGACATGCCGAGGTGCGCCGCCGCGCACCGCAGCGGG
ACCAGGTTGCGCGCGCTCACCGTGATGGTGATGCCGTAGCAGTACTTGGCGCAGGCCTCG
AACGCCTCGGCGCCGCCCGGGAACCCCGGGAGCTCGACGACGACGTCGCCGGCGTCGGCG
CACAGCGCTTGCAGGAGCATGCATTTCGAGAGCAGGGGGAACTGCGGCGTCCAGGCAAGG
CATGCACAGGACGGACAATGGCAAGAAACAGAAAGAGTCTTTAATCTCAAGATCGGCCGG
GGGGGACTTCTCCATTTCCTAGGGGGCCGTTCGTTTCTATTGGAATAAACCCGGTTTCGT
TCCAACTCATCAAAATTTATATAAATTAGAGAAGTAATCCGGCTAGGAATT
>Z27kG1_10002
CGCCTCCGCCCTCAACCCTAGCCGTATCGCGCCCTCGCCCTGCCTCCAGCCCCGCGCAGT
ATGCTGCTCGCTCGTCGTTGGCTACTCGCCTGCTCCCATGCTCCCTCCGGATCTGCTGCT
CTCGGGGATTTGGCGCAGCGGCTTTGCGCCTCCACACTTGGTCGCCGGCCTCCTCACCTC
CACAAGCCCACGTCATCGCCGTCTCCTCTTCGCCATCGCCCCGCTCGCCTCCTGTGCCAA
CGACCCGACCAACCTCGCCGCCAAGCAGGGCCACACCGGTGTGAGGTGCTATGAGCATGT
GACTCTAAATCTACTAGTCCTAGAATGGATTACAGTTGTCAGGAATTTTTGTTGGGACTG
TGATATAAAAAAGTTGAAACTTTCATAGCTTACCTGCCGAGAATGCATTGTTGAAGTTGC
AAAGATGTATGTCTAAGTTTATTTTCACATAATAGTATATTTTTTTTCTATTATCAAGAA
TTGTTTCTCAATACATTCATGAGTTGGAAATTGTACTGTGAGCCTTTCTATATTATATAG
TCTAGCTAGCTCTACAATAGAGCTCTAGTACAGACAGAACACATGCTTTCATACTCCTAT
GGAATAGTAGAATCAGGTAGCAGAATTAGGTGTTCATTAACCATGCAAATAATTAATTCA
AGTTATCTAAATAGGCCCTTAGTTTATAATGCTGAAAGTATAAAAAGTGTTCCACTCTCA
ATACCGAGAATAGGAAGACTCCACCATGTATATGTGTTCTTATCAGGTGCTCTTCTTTCC
CGATAAAATAAAAATCCTTTGCTTCAATATGCTACATGATACTTTGTGTATAGATAAAGG
AATACATCCATATGATGTTCCTGGGAGTTAGTTTGATGTCCATATACTCCATGCTTGCTG
ATTGGAAAGGAAACTAGTTATTTCGTTTGAAGTCATATGCTGCTTGGCGTCATTCTAATC
CAAGTAGCTGAGGGGTCAACAGTGGCTAACTTCCCTGTCACTTTATTCCAAAGAGCAAAA
GGGAATCCCACCCTAGCTGTGATATTTTCCCTGGATTATGGTTGTCCAGGAATCCTACAT
GGAGTGGAATTTATCTCCGGGTTAATTAACCTTGGTTGCCAAACTAGCCCTCAATGTGCG
GGACAAGAAGGGAAATACTGCTTTGCACATAGCTACACGGAAATGGAGGCCCCAGGGATC
TGGAATAACAGGAGCCTGATGGTTGCATCAGTAGAGTTGACCACTTCTCAGTATTGCGAG
ATGCATCTTACATGGTCAAGAAGATAATTCCTATTCTGAGCTACTTGCTCGTGTACAAGT
CTCCTTATCATGTCCTCCTTTCAAGCCAGTCTATTCTTTGCTTGATTCATCACGGGTGCA
CATTATTGTAATTAGAATCTTCAGAGTACTCGAAGGATAGTTAAAGCTGTTTAGCTAGTC
CTTCAGATTACTGAAAATATAGTTAAGAACATTTGTATTTTGCTATTTCGATTTCCAACA
GTACAACTATTGAGT
>Z27kG1_15400
CCCTCTTCCCACAAGCTCCTCCCCCCCATCTGAAATTCACGGCAGGTTTCTCACCTCTTC
GCCCTTGACGCGTCACGCGTCCACAGTTTTGGAGTGGATCGATCGCACAGCTAGCGATAC
GATCGAGATGGACGAACTTGGCAAATAAGCTTGCTGTACGTACGTACGTACCTGGGGACT
CGCGTTCTCATCAGCAGGTCCTTCGAGTGGCCGCCGCTCCGCGGTGCCGGCGTGGTTCAC
GGTGGCCGCCGACGAAGGAGGAGCCATTTCGAAGGCTTTGGCGTCCGACGCAGCAACGCC
CAGCCGCGCGGCGGTGCCGGGAGCTGGGGGCGTGGTGGTGTAGCAGAACGCCGGGCTCGA
GCCCTCGAGCGCGTGGTAGGCTGCTGGCAGTGGCAGTGGCTGCTGTGCCATGGAGATGGA
GGACGTCGCGGCGGCGCACATCTTGTTGGCCTGCAATCCGTTACGCATATAGTTCTCAAG
AAATGGGCAACGCGATCAAAAAGGAAGATCATCCACTACTTCATTTCATTTCGAGTGGTG
GTGGTGAGGAGGAGTAGGAGGAGGAGGAAATTACGTACGTCGTCTCTGGGGACGAAGCTG
TCGTCCGCGCCGAGTTCGAGGCGCGGGTTGACGGTCGACAGCTTCATCGACAAGAACTGT
CGCGAAATCAAGAACCGTCTTGCTCAGATTCAGAAGCTACAGCTCGTACTTTGTTTTACA
AGAGAGTTCTTTAATGTCCGATACAGAGGAGACAGACTCTACGCACCTCTACTTGCCGTT
GCAGCGACTGCACGTAGTTTATGATCTCGTCCAGCATCACGGCCTTCCCGGTCACCTTCA
CGAGGAATGGATCTTTAAAAAAATCATCCTCTGCGTGAAATACGTGTCTACTTCGACCGA
ATTCTCGTCGACATCTTACCTTGCTGCAGCCCGGCACGAGGTCCTGCAGTAGCTTCATGC
GCTCGCCGATCTTCTCCCTCCTCACCTGAAGAGAGAGCCAGTCAATGGCAATTGGCAACC
ATCTTCACCTAATGTTTTTTTTTTCAAGAAATGCAAGCAAAGGTGTCCGCCGGCGGCGTA
CCCGCTCGGCGAGGCTGTGGCTGTCGGTGGCTTGGCCCCGGCGCGCGCGGACGTGGATGT
AGTCCTTGGGTGGCTCCGCATCCGCCGCCACCAGCTCCTTACCCTTGCCACTGCCACGCC
ATCCCTCTCCGGCCGCCGGCTTCCGCTCCTCGTCCGTGGAGAGCTTGCATTTCTTGGCCC
TCGTCTCTGCAGTCTCCCGGGACTTGGTAGTTTCCGACATTTTCAGAGACGGACGTGGTT
GACAGAGGGAGGTGTCAAAATGGCCAGACAGTAGACACAGATGGTTGGGATTACCTCGGG
TGGAGCCGTGGCGACCGCTTCCTTGGCCTTGGACTGCTTGCTGCTCGTGCCCGACGCCTT
CCGCTTGCGGCAGGGGCCATCGCACGCCCCATCGCCCGCGTGCTGTTTAGCAGCAGCGCC
AGGCGAGGGCGCGGGCGCGGGCGCCGGAGCCTGTTCGCGGAGAAGCGACTGGCTGCTGGC
CACGCGCGAGAGCTTCCTACCGGAGGCCGGGAAGCACGACAGTCTTTCGGCGCGCTCCGC
GTCCCCGGCGAGCACGCACGGCGCCACCGGCGTACTGTGGCACGACACGTACCGCGATGA
CGGCGGCGACGGGACGCTGACGCCGAGCCTGCTCGCGAGCTGCTCCATCATGGCGGCCTC
AACGGCATCTGCTCCTCCTA
>Z27kG1_20516
CTTCATAGCCTTGATTTGGGACGTGGATCTGCTCCGCAGGGCTTTCCATTCAAGCCACCC
TCTCCTTGGAACCACCCGAGGTAGGAGGATGACCGTTTGATTTCATGATTGTAAATTCTT
CAGTAGTGGTTCTTTTCTCCCCGCCTGGCGATTGCAGAAAACTGCATATACGAGTGTAAA
TGTATTTTGCTCTTCGATATGGTTTTAGCTTTCGTGTTGTGCGAGGATAGCTCCTTAAGT
GGGATGTGTGATATAGTCTTTTCTGTATAACACGTTGTCATGGAGAGATGCCTTTTAGAC
>Z27kG1_22944
GTTGACTCTCGTAAAAACTCCGTTCAGTCCACCAACCAAATCTTCTTGCGGCACTCTTCA
ATTGGAGCCGACGTCTGTTTTGAAATCTCAAGAGCAATGAGTTCTGCAATACCAGTTCCA
GCCTCCCCAGCACCAAGGAATAAATAAGTGTGCTCTGCCAAGGTCCTACCAACCACCTTG
AGTGCTGCTAACAAACCTGCAAGGACCACTGATGCTGTGCCCTGGATGTCATCATTGAAA
ACAAGATGGCTCTTGCTATATTTTGCAAGCAAATTAAAAGCATTATGATTCGCGAAGTCC
TCAAACTGAATGAGGACTTTCTCGCCGTAGATTTGCTTAACAGCAGCCATGAACTCTTCC
ATAAGCTCATGATACTCCTCGCCAGTTGCACGTTTTTGCCGGAGTCCAATGTAAAACTCA
TCATTAAGCAGTTTCTCATTATTTGTGCCAACATCGATTGTGATAGGCAAACAAGCTGAT
GGACGAACTCCTCCAAGAGCAGTGTATAGAGCAAGTTTGCCTACAGGAATTCCCATTCCC
TGAGAACCCAAATCTCCAAGTCCCAAGATTCGCTCACCATCAGTAACACAGATAACTTGA
ATGTTCCTATGTGGCCAGTTCCTTAGAACTTCTAGGACCTTCCCCTTGTCCCTCAAGCTG
ACATACAGACCCTGTGGTTGTCGAAAGATGGACCCATACTTCTGGCAGGCCTCACCTACA
GTTGGTGTATAAACCACAGGAAGCAGCTCCTCCACGTTATCAATTAAAAGCTTGTAGAAA
AGCCTCTCGTTCCTCTCCTGAAGGTCCATCATGGCCATATAGCGCTGCAAAGGGACCTGG
TACTGCCGCAGGTTGTGCATGATCTTCTTAATTTGGAGTTCTTGAGGCACAACTGCAGGA
GGAAGCAGCCCCCGCAAGTGGTGTGCATCCCTCTCCTTCTCCATGAAAGCAAGACCCTTG
TTGTGATGTGGATCCCTCAAGAGGGTGTAACCGCTTGCGACGGAGAAGGCCCAGGGCAGG
ATGGGCAGCTCCTCGGTGGCGCTGTCCTCGCCGTAGTGGTCCTCGACGACGACGCCGGCC
>Z27kG1_17658
GGCGGCCAGCGGAGGAGGGCACAGGCAGCAGCTAACATCCCTCACTCTCGGTACCTGACC
TGACCACGAGAGCAACATGGGCGGAGGACACGACATGCACGGGCAGCACTACGGCCACAA
CGGCGGCGTGAAGGGCTTCGTGTCCAACCTCGTCCACGGCGGCGGCGGCCATGGCCATGG
AAGCGGCTACGGCCATGGCCATGGAAACGGCTACGGCCATGGGAATGGCGGCTACGGCGG
CGGCCACGGGTACCCTCCTCCCGCCGCCGCCGGCGCGTACCCTCATCCGCACGGCGCGTA
CCCTCACCCGCACGGCGGCCACGGGTACCCTCCTCCCGCCACCTACCCCGCGCACTCGGC
GCACTACGGGCACACGGGGTCGTACCACACCAGCCACAACAGCTACGGCGGCGGCGGCGG
CCACCACGGCATCTACGGCGGCGGCAAGCACGGCGCGTTCGGCGGCGGCAACCGCAAGAG
CGGCGGCGGCAAGTTCAACAAGTGGAAGTGAAGCGACCGAAACGAATCAAAACAACACCC
TCAGTCTCGCTTCGCACACGTGCACCCGCACACGAATCCTAGTGCTACATAATAAAGTGC
AAGCAGGCAGGAGGCGTACGTGTGCGAGTGAGTGCTGCTGCTGCGGCGACCGTGTGACCG
TAGTCGTTATTTGTGTGTACGGAATAAAGTGGTGAGCGCTGAGACGTGCGTGTCAGCCTA
GTAATAACTAAAATAATGGCCGTGTTCACGTAACGTGCTCGCCGTATGTACCATCGTGTG
TACCGGCCGTACGTATGTACAAGCCGAGTGCAATAATACAGTACTATGTGTATTATT
>Z27kG1_14423
TTCTTCAGGAGGGATTGACATATTCTCAGACCTTGGACCACCACCACGTCTGCAATTGAA
TGATCCAAGCCTAGAATTGAAAGATCCAAACCTTGAATTGAAAGACTGAATGCTCGAAAG
CTGTCTACTAAATGCCCGACCATTGTTGTACGGCCCATACATATCATCCATGCCTAATAC
TGTTGGCGAGCATGGAGACGATCCCTGAGAATCTGTATCATCACCAGTCTCACTTCTGAA
GAACTTTGAGTACTTCCTCATGAGATTGTACAAGTATGACACAACAAGCTCCTTCCGCTT
GTCTTCATCAGAACGGGCCTTCTCAATTAGCTTCTTAAGGGCTCTTCTCTCGGTGAGTGC
TGCCCTAGAAGATGTAATTCCCAATTTAAGAGCAGACATATGGAATACCTCAAGCTCCCC
ACTGTCACTGGAACCATTTGTTTTATTATTTCTCTGGAGCAATTTGATCAGCTCATCACC
AGCTTCCTTCTCTGATCTATCTAATGTAAAAACAATTTCCTCCAGCTCACCAACAATCTC
CACAATCTTACAGCCAATATCTTCAGTTACTATGCTTTCAGTGCGCCTTAGACTCTCCTG
AAGCTGGCTTCTAGACTTCTCAAACTTTAAAAGCACAGTTTCCGAAGTGATGGCCAAGTA
GAGTCTGCTGCAGTCTGCACAATGTTGAAGAAGCCCTTTGGCTTTATCAAGAGCTACATG
TAGTGAACACAATGCTTGTATACCAGGCTTGCTTCTGGGTCTTGATGCTTCGATAAAGGG
GAAAATGGCGGAAAGCTTAGATACAGAAGGATGAAATGCTCTACAAATTCCTGCGTGCAA
CTTGGCATCATTAGCCAGAAAAGGACCTTCTTCGGCCTCCATTGCTTCCATCGTTGGCTA
CTACCTAAGCTCCAACATCTGACTTGAAGGAGGCCGGGCGCGCGCGTGTAGGAGGAGCGG
GAGGCCGAATGCAGCCACAGCCTGCCAGTAACCACGCTCCAACTCTGGTACCTGCCCGTA
GAGACGGCAGGCAGATCTCCCCGGCGAGGTATCCACGCGGCTCCGCGGGGGTCACCGTCG
ACGAGCGAGGAGGAGGAGGAAGAGCGTGG
>Z27kG1_07701
ATCCAGTTTGAACCAGCCCCTAGGAGAGGTGAGCCAGATGTGACGCGAAGAACACCGGAT
TATTTCCTTTGAGCTGTCGATGTTACCGTTTCCCAGCCTGTGTCGTGAGAATCGATGTCA
ACGTCTGCTGGATCAAGGGCCAGACAGAAATAACAGGGGAATGCCGAAGCACTATGCCCA
GAGTTTCACCCTTTTCAGGCGACAGAGAAGGGCGGCCATCCACCTACAACTCTGGCCGCC
CTCTGTTTTATGCACTTTTTACAGAGTCGTGGAACTGGCCAAAAAGACCGGAGTACCATT
TGCACCTGTGTAGCGTAAGCTTGTACTACAAATAGGCGTGTGCTAATCTGTATCACCATT
CATCAATTGCAAGG
>Z27kG1_03638
GTCTCTAACGGCACAGAGTTGTGCCGTCTTGCTGGTTTCTCTGTTCAAATTTCTGAGACC
AGCTCTGGTGGAGTTGGTCACACTTTCTGCCATGGTGGGAAAGCAAGTTTGGATTCCATC
TCTGATTCATGGACTTCTTCAAAAGACCGTCCAACATTAAGTGGTGTGGCTTCATGGGAC
GTTCAAGATTTTCAGAGATGGGCACGAGAAATGCCTATCGGTGAAAGAGTTTCGTGGGCG
ATTGGAGGAATGGTTCTCACAGCTGGCCTTATTTTTATCAGCAAAAGAAAGAGCTACAGC
CATCACCAGAAGCAAGCTGCTATTGCTCGCAATATGAGATTGAGAAGGCTGGATTCTAGA
GCCAACCCACAACAAACAAAGCGGAGCTAGGAAGGCATAGGCAACTTAGTGTTACTCATA
GAGGATTCTTGGACTTGTGCTTCTACTTTTGTGGATCGGTATAATCAACAACTGTGAACA
ATAGATTGTACTGTGTGTGAGTCCATCTTGTTGCTTAGATGCACCAGCTACGACCTCCGT
GTCATCCTTGTGTGGAAGAAGAGTTCTATAAGTTGTCACTGAGTATTCCTGGAATGCAGA
ACTTATGGGCTGTGACGAGATCATGTACATATTATTTGGAAATGACTTTTTTGATGCCAT
CGATATCCGGCGACATGCCT
>Z27kG1_12416
CTCCAACAGTCGCTTCACCGTCGGCGCCGTCGGAGGGACGCTCCAGTTGGCTGCCCCCGG
CAGCGGAAAGTTTCCTGCGGCCCCTGCTCTCTTTCACCACCGCGATTCATAAAAAATGTG
CAGATCTACTCTTAGGCGGACTCCAGCGGCTGCCGTATGCGGATCCGCATACTTCGTGCC
GTGATGCGGAGCGTCTCCCGCAGAGAAGAGAAGCCGCGGAAATGCGCGACCGCACATTTT
GTGACGCATCCACAACCTGTTGGAAGCGTGAATAGTGCGCTGCGGTCACGCAAGGCCTGT
TTGGTTTCCTGCCTAAGACACCACAACGTGCCTAAGCTCAGTCGCTCGAATTGAAGAACT
AACTTTAGACAGAAAAGTTAAGCAAGTTGTGGTGCTTTAGGTAGGAAACCAAACAGGTCC
AAAATGCACATCGGCAGGTGTTTGTGTGCGCTGTTGGACACAGCCTTACTGTATGGCCAT
TACCTCCACTTGTGATGTAGGTATGTACTCTGGGGATGTACAGATAGGCCACATAAATGG
CACATACGCTTTAAGTGTCTTATCATGTGTCCATGTTCAAGCTATGACTTGTGACTTCCG
TTTTAGACTGAAAGGTGAATTTGGGCTTGTTTAGCACTTCATTTTTCGTATAAACACTGT
AGTTCATTTTTTTTCCTTCTGATACCTTTCGTCTTTCCTCAAAAAGATTCTGTAAGTTAC
TTTTATGTCATCCAAGTGGGTTTTGTGCATACTGACTTTGACATGATATTTCCACCAAGA
CGTTTATATCTG
>Z27kG1_17075
CAAAAAGTCCACCGCACTATACTATCCTATCGCGAGGCGGGCAAAAAAGCCGCAGTGCTG
CTGCTCATATCCAAATCACTCAGTACTGGACTCCCATCCCAAGTTATTCGCCTAAGGACG
GGCCGGCCGATCGCGTTCTGGATTCGTTGGAGGATTCTTTCATTCGTCTGCAAGTCATCT
CTCGGGAGACCGGGACGACCTCGGCGTCGCCGCATTGCTCATTCTGTTCCTTTTAGTCCT
GCTGATCGTTCATTCTTTAGTGCATATATATAGGTTTTCTCCTTGAGTTCGTTCGTTCTT
GGAAGAAAGGAATGACTTGAGGTGATAGTGTGTGTGTGTGTGTGTGAGAGAGAGAGAGAG
ACGCATTGTGTGAGAGCTCTGCCTGTTCTTCCTCTGCCATTGTTTCTCTTCCCTTTCAGA
AGGGTGTTCAGGAGCTCTTCTTTCAGTTGTCGGTCGCTCGCCATCTTTGGGAGAGAGCCT
GCATTGGCAGAGGCAGCAATGCTACAGTTCAAGAGAAAAAGACTGCTGCTCGCATCTGCA
GGCTGCGTGGCTCTCATGCTTCTCATCACACCAACACATGGTGACTCCGATTCGGAGCAG
AGGAGCTACAAGATGGCTCGGCCATTGGAGCTCACGCCCAAGCTCTCGCTGCAGCTCAAG
CTCCACGCCATCCTTCTCTGGTCCTCGGTCGCCTTCCTGATGCCCGTCGGGGTCCTGCTC
ATCAGAGTCTCCGCCAACGTCAAGAGCGCCAGCACCGTCAGGCTCCTCTTCTACTGCCAC
GTCGCTTCCCAGGTCGTCGCCGTCGTGCTAGCCACCGCCGGCGCGGTGCTGTCGATAAGC
AACTTCGAGAACGCCTTCGACAACACGCACCAGAGGGTCGGGCTGGCGCTGTACGCCTTC
ATCTGGCTCCAGCCGCTCGTCGGCTTCCTCCGGCCGGACAGGGGGGCCAGGGCGCGGGGC
GCGTGGTACCTGGCGCACTGGCTGCTGGGCGTCGGCGTCTGCGTCGTCGGCGTCGCCAAC
GTCTACGTCGGCCTGCACACGTACCAGGAGCGGACTGGCCGCAGCGCGCGGCCCTGGACG
CTGCTCCTCACCGTCGAGGTGGCGGCCTTGGCGTTCGTGTACCTCGTCCAGGATCGCTGG
AGCTACGTGCTGCGGCAGCGGGAGG
>Z27kG1_20569
CGGCCAGCGGAGGAGGGCACAGGCAGCAGCTAACATCCCTCACTCTCGGTACCTGACCTG
ACCACGAGAGCAACATGGGCGGAGGACACGACATGCACGGGCAGCACTACGGCCATGGCC
ATGGAAGCGGCTACGGCCATGGCCATGGAAACGGCTACGGCCATGGGAATGGCGGCTACG
GCGGCGGCCACGGGTACCCTCCTCCCGCCGCCGCCGGCGCGTACCCTCATCCGCACGGCG
CGTACCCTCACCCGCACGGCGGCCACGGGTACCCTCCTCCCGCCACCTACCCCGCGCACT
CGGCGCACTACGGGCACACGGGGTCGTACCACACCAGCCACAACAGCTACGGCGGCGGCG
GCGGCCACCACGGCATCTACGGCGGCGGCAAGCACGGCGCGTTCGGCGGCGGCAACCGCA
AGAGCGGCGGCGGCAAGTTCAACAAGTGGAAGTGAAGCGACCGAAACGAATCAAAACAAC
ACCCTCAGTCTCGCTTCGCACACGTGCACCCGCACACGAATCCTAGTGCTACATAATAAA
GTGCAAGCAGGCAGGAGGCGTACGTGTGCGAGTGAGTGCTGCTGCTGCGGCGACCGTGTG
ACCGTAGTCGTTATTTGTGTGTACGGAATAAAGTGGTGAGCGCTGAGACGTGCGTGTCAG
CCTAGTAATAACTAAAATAATGGCCGTGTTCACGTAACGTGCTCGCCGTATGTACCATCG
TGTGTACCGGCCGTACGTATGTACAAGCCGAGTGCAATAATACAGTACTATGTGTATTAT
T
>Z27kG1_23971
CGCGGCACGCGTCTTGGTCTTCGTCTTCGTCCTCGTCTTCTCCCCCACCCCACGGTCCAC
GCCTACCTCCTTAGTGCTTGGTTGGTATACATACCACCATCAGCACCTCGCTCTTCTGCT
CAGCTCTCCCCCTCTAGCCTCACCTGCCCTATACACAGCCACTACTGTCGATCGATTGAA
TTTGAACCCACCAGGATCAGGATTAGGATTACAGCATGTCGGCGTCCCCGGAGTTGTACA
GGCCCGCGGAAGCGCCGGCCTTCTCGCCGTCCTGCGCCACGCAGCCGCTCGTGTTCGCCG
GCGACGACTACTGCTGCAGGACGCCGACGGGCAGCGGGATCTGCTACCTGAGGGAGCCCA
CCACGTGCCCGCCCGCGCCCCGGAAGCCGCCGCCGCCGCCGCCCATGTGCAGGAAGCGCC
TCTTCCAAGCGGCGGATCAGCAGCTTGCTGAGGCGGGCCCCGTCCCTGTTATCAGCATCC
GCCTCGACGAGCTGGAGCGCCTCTTCCGCCCCTGTCCGCCGCCGACCACCACCACCACCG
ACAAGCGGCGCCGCTCCGGCTCCGGCCCCAGCCCCAGATCCGCCACGAAACATGGTGCTC
AGCTGCAGCTGCGCAGCATGAATTGAATTGGGTTAGCGTAACGTAGCTTGCACGCACCAA
CCAACCACTCCCTTTTTAGTTTTTGCTGCTGCATCTGTCTGCTTCTTGTTGCTGCAACAA
GCAAAGCGCAAGCGGTGGCGCTTCTTTTTATTTATTTATTTATTTATTACGGAGTACTTG
CTTCCGTTCTCAAATATTTGTCATTTGATAGTTCATTTCAAAAATTTGACAAATAAAAAA
GAACGACGAAGCAAGCAGTACCCACCTGTGTAAATCAAATCAAATATGCAAAGTTACCGC
CATAGCAAT
>Z27kG1_03482
CGGTCGGCGTGGGGTTCGACCTCAACATGCCGCCGCCGGCCGAGGTGGCGTAGGTGGACC
GACCGCCGCAGCGCCCGGTGACACGAGACGAGACGGCTCCGAGAGGTCGCGTAGATGATT
AGAAACAAGCTGTATTAGTACGAGGTTGGGTTCAATTTGCCGCGATGGGTTACTGCTAGC
CAGGTGTACATAGACCTTTTTGCATCGGCAGCTAATACCTATTTGCCGATGTTACAAAAA
AAAAAGAGCGAAACGTTTTGTAGTTCGTTGTAATATGTAACATATTAACCGCTAATTAAC
CAGAGATCGACTGTCTTGTGCTT
>Z27kG1_06693
CAAGGAAACCCTCCGCTCCTCCCACGTCTCCCATGGCCGCCGCCGGCTCAGCCGCAGCGC
CGCTCCGCCGGCTGTTCCTCCGCCTCCGTGACCCGCCGCCGCTGCCCTTTAACACGCTCC
TATCCCGCCTCGCGCCACATCTGCAGCAAGGCCCCACCCTAGCCCCAGCACCAGCCCCGG
CTCTTGCACTCCCGACCTCGACGCCGGCCCAAACGCCATCCGGGATTCTCCGCGACGCGC
TCTTCTCCTTCCACCCGGGCCTCCAGGCACACCCGTGCCTAGATCCGATTGGGGGTGCAA
GGGACGAGGCCGGCCCAGGGGCGGCGGAGGTGTGGGCGGACAGCGTGAAGAAGAAGCGCA
AGCGTAAGATGAACAAGCACAAGCTCCGCAAGCTCCGGAAGCGACTTCGCCGCCAGACAT
GAGGGCTCTCTCCTCTCCGGTTAGACACCTTGTCATTGAGTTGCGTCCAGTGATTTCATC
TCTCCTTCGGTTGATCCGTAGAGCAAGACAGAAAGGAGATACGGGTGAATGACAAGAGGG
CTGTGTAATGAATAACTGGTTTTGATCACATTTTCTGTAGCCCGCTCACTGTGTTAGAAG
ATTTTGGTTGGTTTCGACAAGGATCATGTTCCACAACGAGACAAACGTTTGTTAAGCCCC
TTGTTAGTTACTGTATGCAAATGGAAATGTTGCGTTGCTCAATATATCGGTCTCCAATCT
TTTCGTC
>Z27kG1_05926
GCTGCTTTTAAGAAAGCAGCAATTTTAGCTGATTCTACACCTGCTGTCCCTGTGGCTCTT
CGTGTTGAACCTAAACCTAAAAGTGATATAAGGCAACAAGATCTTTTGAAGAACATTGTT
GGGATCAAACCAAAGCGACCAAAAGTTAGCAGCCCTTCACAGCCACCAGATAGCAATAAG
CCTAAACATACGGAAGAAGACCCTGTCGGCGAGTTGTCGCCATCACGGAATCCGTTGGGA
CCATCTCATGGGACTGTGAATCCTGACCACACAGCGCCAAGGTTAGATGAACCAACAGAG
GTGAAGCAACAGAACAGAGCTGGAAGTTTGCTTGGTTTAGCTTATGAGAGTTCGGATGAA
GAATAGTTGATCATGCGATTCCAATGGGAACTGGACTATTTCTTGTCAGATGTCTGCATT
CCAAACGACAGGCCTGGTGTATTGATGAGAGCTCTCACTGAGTCATCCTCAGGTTACGGG
TTTGAAACAGCGTGGGTTTGGAACAGTCAGTCACCAGGTCATGCCAGGAGTTTGAAACAT
TGTGGGTTTAAAACGGCCTTCCTTCATATTTGCAGAGGAAGGCTGCCTCATTTTATCCTC
TTTAGTATTTAGCTGTGTAATTGGTTTTATAATTAGATTATATTTAATATTCATAATAAA
CATTCAAACATCCGATATATATAGACTAAATTTTAGTGCTGG
>Z27kG1_10493
GGCCCTGGCGCGGGTGGAGCCGCACGAGTTCTCCAAGCCCAGCGAGTACCTGGGCAGCTG
GGAGCCCGCGGCGGAGCCTCGGGAGGCGTGGGCGCGGCTGGACCGGCTGCGCAAGGGGTA
CGCGAGCGAGGTGCGGGAGCTGCGGCGGCAGTACGCCTACGAGGTGCAGCTGTTGCAGGC
CGAGCGGCAGCGGAAGGCCGACGCCAGAGCCGAGGCCGCCCGCGCCGCCAACCAGGAGCG
CAAGGCCGCCAAGCTCGCCGCCGCCCAGACGCGCGCCGCCGAGCGCCGCGCGTTCGAGGA
GGACTTCCGCCAGACCCTCATGAAAGAAAGAGCTGAGAAGCTGGAGAGCTGGCGGAAGAA
GGAGAAGCGCAAAGAGGAGAAGAAGGCAATAAAGAAGGAGCTCCTGCGCAGGAAGAGCAG
CATGTGGCTTTCTGAAGATAAGATTGAAGAACAAATACAAACTGCTATCATGCAAACCAC
TCCTCTATGAGGTTGGTTCTGCGAGGAAAGCTGATAATAGTAGCTTGCGAATCATGAGGA
GGGGGGGTGGACATCACATGGACGTGCTCGTCGTTACCTGTGAGAAGCTAATAAGAACGG
ACCTGGTATTTGGCGTGGAAAAGGCCGTGTGTTTATTTAGTTAGACTTGATCACACCAAA
AGCTGTGCCTGGAGAGATGGCTGAATCTGCTGTGCCTTCCTTTTTCACGATCCATTTGTT
GTTCTCGTCTGCTTAAACTCTTGGCGTGATCTGGACGGAACATATTTTTGGCAATTTTCT
TACTTGGACGAAGAATGACCATCATCATCGATGTTGTCGTCG
>Z27kG1_02583
CAGGCCGCGGGGCAGCAGCCTGTGCATGCGACTTCACCTCTGCCACAGCAAGGTGGTCGT
CGATTCGGTGGTAGTGGCAGCGGTGGTGGCGGATCCAGCTCTTCCGGCGGAAAGCGGCAG
AGGGGAGATGACCATGGTAGTAACAGCAACAACAGCCGCAGGGGCCGGCACCGTCCGTAT
TGATGATTGCAATGCCGCTGATTAGCAGTTAGAAGTTAGAACCGAGCAGTTAGCACATTC
GTCGCAGTACCATGCTGGAAACGGTGGTTTGAATTATTTATTTACCATGCTGGAAACGGT
GGTTTGAATTGAATAAGACAAAGTTTTTG
>Z27kG1_10185
CATATCCCCAGGCAAAGGCCAAGGCCAAGCGAGACAGGGAGGGAGGAGAAGTAACCAAGT
GTCTCAAGCAACCTACCGCCCGCCCGCCCGCCGGCCGCTTCATTTCCTCCACTCCACACT
CACCACGACACACCGCCCTCTTCCCTTCTCTTCTCTCAAGAAAGAACCAGCTAGCGCGCG
CGCGCACACACAAGCCTGAAGCCTCCCCATACCCGCCATGTCTGCGTCGCCGGAGTTCTA
CAAGCCAGCGCCGCCGGCGTTCTCGCCGTGCAGCTCGCCGCTCCTGCTGCCCGGGGCAGG
GGCGGCGGTGGGAGCAGTGGCCGAGGAGAGCGCCGCCGCAACCGTGTCGCAGCAGGAGGA
GGAGGACTACCGCTGCCGGACGCCGACGGGCGGGGAGAGCCAGGTGAGGCCGCCGGGGAC
CTGCCCGCCGGCGCCGCGGAAGCCGCGGGCGCCCGCGGCCCCCGCGCCGTGCCGGAAGCG
CCTGTTCGAGGTGGAGGTGTTCAGTCTGCGGCTGGAGGAGCTGGAGCGCCTCTTCTGGCG
CCCGCGCCCCGCGGCGCCGCCACCGCCGCCGCCGTCCGCCCAGAAGAAGCGCCGGAGGGT
GGCCTGCCCGGAGCCCAAGAAGAGATAGTAGCTACCTTCGTCTGGCAGGTGCTAGTCGTA
GTAGTAGTACAGGTCGTGTAGCAGCGGTAGCTAGCTAGGTGCAGAGCCAAGTGGTTTTGG
CTTGGATCGATCACATACAGCAGCTTATTATTAGGATCGGAGGTCCATGGTAGGGGGGGT
GCTTAGGAGAGGACTGCTGTACTTGTACTGCTACAGCTCGTCGGCACATCTCTCTAGCTA
GTTTCCTCTATCTATAGCTCACAATCAGTTCCTGTAGTTGCTAGATGCTGTTCAGTGTGT
GTATGTGGTGATGATAGTGTCATGGTGTCAAAAGGTGTAGCGCAATACTAGCTAGCTAGC
TAGCTGTAGGCACTAGGCAGGAGCTGCATGCCCTGAATCTCCATTCTTCCATGTAGCCCC
TGTGTGTAACGAAGAAGCTAAGCTCACTTGTACCACTAGCGTCATATATATATACTCTCA
TTCACTTGTTACGCGATC
>Z27kG1_03644
CTCCCGCCCTGCAGGCCGCCGGCCGCCCTCGCCCAGCCCGCCTCGACGCTCAGCTATCAT
GCCCTGCCCCGCTACGTCATCCGACTGCCATGCCCCGCACCGCCCCGACATCAACGCCGA
TCGCCTCGTTTGCCGCATCTGGTCTCTCACCATAGAAATCTGAACACAAGCTTCCTAGCT
GAGCTTTTCTCCATGTACCGCTAATGGCAAGAAGAGAATGCCAAGAGAGTTATCCGAGAG
CAGAACCGACACAGAAGTGGAGCAACTGCGTGAAGAACTTAGGCGTCATCAGGATTACTT
AGGCGACAAGCTGCGCAACATGAATACTATGCTACACAGATTCAACAACAGCAAACACTC
ATACAACAACTAGCACAAGCCTAAGGGATACACGTCCCGGTGCCCCACCACCACCTCCCG
TACATTATCCTTGGTCCTCACCTCCACCTACACCTCCATCTCCACCTACCGAACATCAGT
TATGCAAATTCATCATCAGTTACTTGTTGTTAGTTATATTATGGTGTAACTCAGCAAATA
TCATTTGTACATGTATGTTAGACCCCTCCAGCTACCTTGCCGACACAGGAACGAGATGAC
GGGTTAGACTTTGTCGAAGCCCTCTTTGCTAGTGGAGGTATCGACCATCACTCGTCACTG
TACTCGATGGTAATCGGCGATCGTGAGCTTCCATTTTATGTGTTGTGATACTTGAGACAT
TTATTATGACTATGTATGAGATATTATCTCTTATTATGAC
>Z27kG1_05234
CCGGAATTAGGCGCCTCGATTGCTTGCTAGCCGCCAGATTAGTCTTTCGCTACCCTAAGA
TCGGTCGGAAGAAGAACAGTTCAATCTCGGTTCATCAGAAGTGAAACTGCTTAGATCAGA
TTTCGTGGATTCCTTCACTTCAAAGTTTGCATGACCATCAAGCCTATGAAGAGGCTGATC
ACTACGCTAAGAGGAAAGCAGCCAATATTTGTGCTTCCACTGGTGCTAGAACTGTCAAGA
GAAAACTAGAAGCAAGTAGGATTCCACCCAATGATTTGGTTAGAAGAACAGGCAAAGAAC
AGAAAGTACCCGCTTATGAAGTTCGTCAGTTAACCAAGAATGAGTTGCCTCTGAAGGTGT
CTGCTAGGAATGCCATCAATAGCGATCACTTCCATAGGCCTTTAAGTAGCAGATGCAATG
ATCTTACCAAGAACATTTCTGAGATAAGGCCAGTTTGCAGAGCTCTTCCTTTGCCTGAGA
AACCTTTGTGCATCAGAGAAGAGGACGAGTGCTCAGTGGCTAGTTGCAGCGCAAATTACT
CAGAGTACAGTACCAGTGATAACAAACAATCAGTCGGAACCGGCAGTTGTTTCGCTGACG
ATGTTATGTATTCATGCCAACGCAGACAGGAGACCAAGAATGCCTATGGATCTGGTTTGT
TTCTGAATGTCCATGAGCTGGAGCTGCAAGCATACCAATCAACCGTCAGAGCTTTCCATG
CTGCAGGACCCCTGACATGGGAGCAAGAGTCACTCCTGACAAACCTGCGCCTCTCGCTCA
ACATCTCGAATGAGGAGCACTTGCTTCAGTTGAGGCATCTCCTATCTCTTTGATAATTTT
CAAAAACTAATGTGCCTTTTTTATATCTGTGGATTACCTCCAACCCGTAGAGATCTTTGC
ATGCTTGTAGCGTATGTTTCCCACCTTGACTGTTGTATATAAAGAAGAGTTCAGAGAAAT
CCACTTATAGCTGTTGTACTTCACCAGAACTTTGTTGCTAGGAGTAAATGTCTTGCATTT
TTTTAGTGTTTTTACAATTCAAGGAAATGTGAAGCTATCTTCGAAATATATTTGTCATGC
TG
>Z27kG1_20099
CCGGCCGACCATGAAGGAAGTTGGGGAGCAGCTGTGGGAGATAAGGAAAGAGTACGGAAA
GAGTGTTAGGAAGGTGTGAAGATCATGGAAAACATTTCCCTGTTTCTCAAGACTTTCCCT
GGACCAAGGGGACTAAGGGGGTGTTTGGTTTTATAGGGATTAAATTTTAGTTCTTCCATT
TTATTCTATTTAAGTCCCTAAATTACCAAACACGGAAATCAAAACTTTATTTTAGTTTTA
GTATTTGGTAATTTAGAGACTTGAATGGAATAAAATGGATAGACTAAAAATAAGTTCCTA
GAAATCAAACACCCTCTAAGCATGCGAAGTATTTGTGCCCATTGGATAAACACCTGATCA
TCTATGTTTCTTGGAAGATGTGACCTGAAGAAATGTACAGTGCGATAACACCGCCATCAG
TTTGTGCTTTCTTGTCTCAGTTTGCAGTGCACTCCCTCTATGGAGAATGTATATTTTGGA
GTTCTCGC
>Z27kG1_23366
ACCTTCATCTTCTTGAACACACGCATCGCTGCGCCGACATTCCCCTCCTTGCAATACCCC
TGCATGATAGCATTGTAGGTAAGGTAATTCGGGGCTACCTCCTTTGATTCCATCACATCA
AGCAGCTCCTCCCCCTTGGCTGTCTCGCCTTTCTTGGAGAACCACTGTATCCGGCTTGTT
CAAGCTGATCTCATTCAAAAGCTTCTCAAACCCCTCCTCATCGTCCTGCACAGAGCAACC
GGCGAGGACAGTGTTGTAAGATATGATGTCTGGGGCAGGGCGGTGCTTCGACTTGTTGTT
GGCCATTTCGTCGAGCAGCATCCGAGCAGCAGCAAGCTCAGAGTTCTTGACCAGCGCGTG
GAGGAGCACATTGTGGGAAGCGCGGCCGGGCGTGACCCCGTGCGAGGACTCCGCCAGGGT
AATAGTGGACTTGATGTCATCGAGTCGGCCGGCGCGGAGGAACGCCGAGAGGGAAACGTC
GGAGCGGGTGGCGGGGGCAGACGAGGAGAAGGCCCGGAGCGCATCGTCGGGTCCCGGGTA
GAGGGAGAGCGCCCGCGCAAGGAGCCCCGGGGAGGGCGGGGCGGAGGCAAGGAGGAGGTC
GAGGAGCGAGGCGGCGAGGTCGGGGCGGCGGAGGCGGTTCAAGCGAGAAGTGGCCAGAGA
AAAGAGCTGGCGCGAGGTATGGAGGCGCGGGAAGTCATCGCTGGAGAGCGCGGAGGCGAC
GAGGGAGTAGATGTGGGCTGGATCAGACTCCGCGCGCACTGCGAGCTGGAGGTCGACCAC
GGAGGCGCGGGCGGGAGGACGGATGTGGCTTCAACGAAATAGAGACTCAGGCGAGGATTT
CTCTATTATAAAAAAGTTGGGCATAGTCAATACTCTAAAATGGACATGTCAACTCCATTA
ACAGGTAACGATGATCTCAAACTCACGTCGTCATATTTCCGTTACCATATACGTGAGACC
TGCTGCTCGCTCTTGCTGCCGTCCACGGACATGGCACTGACAATGTTGGAGACCACCGAG
CAGCAGCTCCTCCCGTGCCAGCAGTCCGTCGAGCAGGGCGCTGGCGATGGCGGCAACGGC
AAGGCCGCCGCTGCTGGCGCCGAGAAGGCTACCGTCATGCCAAAGGAGACGGGCCACGGC
GGCGACGTCGACCGGCCGGACAGGGACCACATATGGAGCATGATTCAGGCACAGAATCCG
CCGCTCGGAGACAGGCTCGGACGGCTTCTCCGATACCGATGGCTCGGCCGCCACCGACCG
CTCGTGCCCCGGCTGCGGCGACGACGAGCGCGGGGGAGGAGGAGGTGGCCCCGCACGCGG
CCCCGCCCAGGGCATTCCCGCTGCCGTCGCTGGCGCGGCGCAGGGTGGAGCCCACCACCA
TGGAGATCTCCACCACACATGGATTTCTCCGGCGGCGG
>Z27kG1_23390
GGAGAGGCGAGGGCAGGCGGTGGTGGCGATGCCGATTGCGTCCATCGACGTGCGCTTGGT
GGGGATTGCCTCCTCCATTTGCACAAACTTTCAAAGCATTTTGACCCACCTTCCTTCAAT
CAAGCGATCCCTTCCCTGCCGATCACTTCCTGGCCAGTACCATGGCATTGGGTCGAGCTC
AGCTTCCTCCATGCCAACCTACAACAGCAGCAGCAGGCGCCGGGTCTTAAGACCTGAAAA
GGAGGCGGCGCGGATCTGCAGTCAGTAGTATCTTGTGCGACACCACTGCTTGTGGCCGGC
GGGGCAACGACAAACACCAAGCCGAAGTGGTCCGCTCTCGAAGAAAGGTAGGCTGTAGTG
CGACATCTGCTCTGCCACGTTTCTGCTGTGGTGGTGCCGTGGTGGTGTGACTAATCATCA
GAGATAAGTAGCAAACCGTCAACCACCAGGGAGACGAGCCAGGCAAGTTTATTTTCATCT
CGCTATCTCCCTGATATTGGTGTCTAGATTGAAGATTATGCATCAGCGACAAGTAACGAC
CGCCCGGAAAGAGAGCCGGAAAAAAGGCAGGAAATCGCCACCGCTCGCCCCTATTTGAGC
AGCCGCTTGTTCCTTCCGCGTCCTCGCTGCTCCTCAATTCAATTGGCTCCGTGCCGACCT
CCAGGTTGAGAAGGAAAGCATCGCGAGTTCGCCATACGGATGGGTTCTAAAGCGCCTTTC
TGTCTCACGCTCCTCTTGCTGCTCGCCGCAGCCTGTGGACCTGCTGCACATGCCACAATG
CTGGCATGCAACATCGAGGTTACTTTGTTTGTTGGATGAATTCAGTACGGTAAGGGCATT
CTAACTGAAGATGGCATTGGTCTGCTTGGAGACAATGTGAGGACGAACCAGAAGGGCGAG
TTCTGGGTGGCGATCCACTGTCGGAGAAGTATGTATCCTCGGCTAATGAGCTGCCATGTC
AAGCTGAGGAAGTTTTTGCTCAGCTTCCCAATCCCTGCCAAGTACCACTACCTGATGCAT
ATCGATAGCAAGCTCTACGCGTTGATCATCAGGGACAGCCCGATGGCCAGATGCTTCACA
TCATGGAGGACGGCAAGGGAGAGGTGGTGAGAGTTATCATCGAAGTGGAGGGTCCGTCTG
ATGCCATTCATCGTTGTCTTTGACCTCGTGAAGGCGTCTTAGCCACTTCAATTTGATTGG
AAATATTGTTGTTTTAAGATACGGGTCCATGGTTAATGTTGTACGCTTCTCTGCTTCTCT
GAGAAGACCTGTCATTTTAATAATTTGGTTCTGGAGC
>Z27kG1_14377
CGCTGCTTCCTGTTCGGCCGTGCCTGCGTGCCGCTCGCCCCAGCTCCCAGCTATGGCGTC
TGGCCGAGAGAGCTTCTCTCATCTCCTCCCTGCTCAATCTCCAGCCACGCGCCCTCCAGT
TCTGAGCTCCTCTGCGCGCGCGAAGTCCTCTGCGCCGCACCCTGAAGCCCCCTGCTCGGC
GCCCGAGATCCCTCCCATGGCCGGTGTTCGGTCCCTGCGCTCGTCCGACCGAACTCCCTG
GCCATCGCGCTTGCCGTTTCCCCACGCGCAGGAATTCACCAGTGTTCGGTCCGCGCGCAG
CCTCCCTCCCAGCTCAGCCGCCCATCTCCATGGCCAGAGCTCCTTCATCTCCCTCCTCTC
AGCGTCTTCTCCGTGCTCCCGCTCGGCTCCACCCATGGCCGGAATCCCCTTCCTGCCGAG
CTCCCATGGCGGCGCCCATCCCCTGCTCCCTCCAGTTCTCCCTACCACGCCCACCGCCGG
TCTATGCGCGCGCGCTCTGCTCCCATGCCGCGCGCCCCTGTCCTGTTTCTCTGCGCGCTC
AGGTGCCTGCTCACACCCCTGACCATGGCGCTTGGCTTCTCCAGCCGCGCGTGGTGCGCG
CTCCCTGCCATCGTCGTTCTCTGCCCCGCCGTGGGCAGCAACTTCGTCGATCTGCACAAA
TCCGGTTCGACAATCGGTTCCGTCTCCGTCGAACTCCTATTCGCCATCACGCCGAGCTCC
TCAACACTGCCCCAACCCGTTGTCGTTATTTCATCGTCTCGTCTTGCTGCCAGTCCCTAT
GTGTTGTCTCCGACTGGTGTTTGCGGCGACAAAAGCATCCCAAGAAGATGTGGAGAAGCA
ATCCCCTAGTCGATACCCAAGTACTCTGCGAAAGGCCAGAACAAGAATTGTCGCCATGTG
GAGTTCTAGTTAATATGGAGAGATTCCAAGAATTGTGGATGGAAGAGAGAGTGAAGCTCA
GTTCAATGCTCGCCAGGTGCTCGATCGAAGATTTTATTCAGAGACTATCGACGCTCTCGC
AGGCTTTGAGTCGGACTTACTTTAGATGAGAAATCCCTGATGTTTGAGAGAAGCGAGGCC
TATAAGCGCTCTCTTGGGACTCGACCAAATGTCTAAATTGGAAAACTGTCATCGCCCTCG
CGGATATCGAATCCATTCGGTCTTGGTATGCCAATTTATTAATTCGGCTAATCGAATTGG
ATTAACTTGACTTGCTAGTCGTAATAATTCTTGTGTTTAGCAGATGCGTCGTGTTCGTGT
TAGATGTTTGCTAAAATACCTCAGCCCCTTCGCTAATGTAATCGTGTGAAATAAATGCGT
AATATGGTGTACCTTAGGTCTATAATGCAGAATAAATGAAATATTTAATTTAGTGGGATT
TATGTTGTATAATAATTGAGAATAGTAATTCTAGAAGTTAATGCAATGATTTCT
>Z27kG1_20525
CGACGAGAGAAGGTCCACCTGATTTGGATCTACAGCGGGGCGGGTGCCGGAGAGCTCCTA
TGGCTGTATTGATCTGGGAGGACGAGGATATAGAGGAGATAGGTTTTCCCCTTAAATCAT
TTTGGAGCTCGGACCTGCTGCACTTGCGCCAATGTTCATGAGTAAGTAAAAAAACAGCCC
GTTGACCTGGCCGCCTCCCTTGCATAAGCCCAAGCCGCCTCCGTCGACCGTGGTTCCCGG
CGGTTTCTTCTTCCGACGATATCAGCGACACTCCTGGTCCCGATCGTCTCCCTCGCTGCA
TAGCCCTCTCGCCAGGTCGTTTCGTTGCTTTGAACCATCGAGGATATATTTTTACATCCT
GCTTTTTCTATCAAGATCAGGTCGCTGAAGCACTTGGAACAATCGTAGCTTGCTTTTGAA
ACGTTACATCCCCTAAAGGACCAGGTTCAAACAGGGACAGCAACGCATCAAAGAAAAAAA
AACAGACACCAAATCTTTCAAGAACTGAAGATTTTAATTTCTCAGATCGTCGACAACCTT
TTAAGTTGTGAAATGCCCTCTGTATAATTATATATGTCTGCTCAACTCCTTTAAAGACAT
TTCGTGTAAATATAGCAATCTAGGTTTAAATATTGTAACAAACATATTAGCTCCTGGCAC
ATCTAACTTAACTCTATTTTATATATAAGCCTGTTATGCTCTATATTGTCTTTCATGCTC
TATATTATCTAAAAAACACAACTAACATGAACCATCTTCAATACTAAAGTTACAAATTAT
TTCCCACGCGTGCAAGGCGCGCGAACGTTACTAGTGATACATAATCAAAGATCAGATTGC
AACAACTGACCTCACTCTTTGTCTCTATCATGCTCTAACTGGCAGCACAAAAATTTGCTA
CATCTAATTGGATAAAGTGGCTTGGCCAATTCGGTGAGCCACGACTCGGCGGCGGCGACG
ACGCTTGGGGCGGCCTCCTCGATGGTGGGGGAGGCGGTGCTCGGGCGCGAGGTGGTACTG
GACGGAGAGCTGTGAGCGTGGCTGCAACGAAGAAGGACAAGCAGTGTAGAAGGAGGAGTC
TGCATGCGCCAGCTATGAGATGAAGCGAGAAAGGAAACCAAATACAAAATACATTGGGCC
AACATGGGTCGTGTAATAGTGGATTGTAGTTCCACAAATCACAGGGGTGCGTTTGGATGC
GTGTATCAAGCCAGCCAGACTCTCGTAACGCAGCCAAGCCCTATGTGGCCAGACTCTATG
CATGCAACTGGTTACTGTTTGGATG
>Z27kG1_08718
CCGCCGGCACAACCACACTCGCCGGCGCGCGGTGAAGGTTCTTGAAGAGGACGCCGCGGG
GCCTTCTTCACCTGCGACGGACGCCTCCGAGCAGTCCCGGCGGTTGGAGGAGGCGATCGA
CAGCGCCATGGCGCGGATGGCCGAGCCCGACTGGGCGCCCTTCCGGCCCGGGACATCCTA
CTTCGCTCCGCCCCGGCCCGCCGGCGCGGCCCTGGGGGTTCTCGCGCTTATCGGCCACGC
TGGCGGGTTCATGGGCTCCTCGGCAGCGCCGAGGCGGGGACTCTCTGCCGACGAGGCCCG
CGCCGTCGCCGCCTCCTCCCGCGGTTACCCGTGCTCGACCTATTTCATCGAAGGCTGCTT
TCCAGATGAAGTGGAGATCCCAAATATGGATGCCAATCAAGTTCAAGAGGAATGAATGGA
TGAGCTATGTTATTGCACTGGATGAAGGGGGTCTGGAAAAGGTGTCACTTTCATGTCATT
TAGTGGTGTCATGAAGTAATGAATTCGTGAGCTACTTGTGGGCAAATCCAGTGCCGAAGG
CTCCCCACATGAGTACCTTCTGGAGAAAGGGCTCCCCAGCTGCTGCGAACCCACGACCTC
AGACAGCTCCCATCACTGCATCAGGCCTGACCTTCTGAATTTGTGAGCTACTGTATAAAA
TAAATTTGTCCTGAATTCATGTGATCTTGTAATAAGACTAGTCTTAAATAAAAACTACGA
TTTCACCGTCT
>Z27kG1_16621
CAAAAATTCACCCATCTGTAGCTGCTCCCCGAACCCCTACCCACACCGCTGCCGCCACCG
CTGCCGACGTAATCGCACGGCCGCTCCCCGACCCACACCTCGCACAATGTGCGCCCCGCC
GCCGCCGCCTCCCCTCTAGATCCTCAATGCACCGCTAGGTCCCGTCCACAGCCGCTCACT
GCCGCCACCTCTAACGCGCCTAGGACCATCGCCACCTCCACATCTAGCTTCTGGAGTCGA
GATCCATGGTCGACTCCACTGGAGGAGCCCGGATCTGGCCTACCGGGCACGGTCTCGAGC
TTTAGGCATCTCAGCAGGCAGCGGTGTACTCCGTCATCGCCCAATGGAGCAACCAACCAA
GCAAGAACTCTATCCATGCTCGTGTCGAGGCGTTGTCTCTACTCTCTACTCCATCCCGCG
TCTGCGCGTCGTCCTCTACGGATCCGTCCACCGCTGCGCCAGCACGATGTGAATCGAGAC
ACGCCTCCGCCTATGCGTCCAAGACACGCCTCTGCATCTGCGTCCGTGCACTGGCTACGC
GGCATCGATTACGGAGTGGAGTCTACCTACTCGCAATTCTCTACATATGAGGACTTGAGG
ATTTAGAGCAAGACCTAAAGGTGTTCTGGACAATGAAAGCTTGTACCTTAAAACAGGAGG
ATACAAGAAGCTGGAGTGGTTGTCTGAAGGCTTTTGAACTGCTAGAAGCATTAGTGTAGC
TTTGGTGCTTTTGTGACTGATCAGCTCTGGAGCAGCTAGAGTGATGTAGTTGTGGGCTTT
TGAACAATACCTAGAGTGATATGAAACATTAGTGATGTAGTTGTGGGCTTTTGAACTGCT
TCACGCTGGAGTGATGTCGCTGTGGTGCTTTTGTGACTGATCATCTCTGGAGCTTTTGTG
AATGATCTAGCTAGCTATCTGTAAATGATCTAGTTGTGAATGATATTATAATTGTGATGC
TTTTGTGAATATATAATTGTGGTGTTTTTGTGTTT
>Z27kG1_16039
CAAAGCCGTCCCCTCTCACACCAATCATACCATACGGTACCCCAAAGCTCAAAGCAGCTA
GCTAAAGAAGCGCCCCCCACATCCATCTACCTCCGATTCCATCCCCGGCCCCCCTCCCAA
ACAGCACAAAAAGTCCACCGCACTATACTATCCTATCGCGAGGCGGGCAAAAAAGCCGCA
GTGCTGCTGCTCATATCCAAATCACTCAGTACTGGACTCCCATCCCAAGTTATTCGCCTA
AGGACGGGCCGGCCGATCGCGTTCTGGATTCGTTGGAGGATTCTTTCATTCGTCTGCAAG
TCATCTCTCGGGAGACCGGGACGACCTCGGCGTCGCCGCATTGCTCATTCTGTTCCTTTT
AGTCCTGCTGATCGTTCATTCTTTAGTGCATATATATAGGTTTTCTCCTTGAGTTCGTTC
GTTCTTGGAAGAAAGGAATGACTTGAGGTGATAGTGTGTGTGTGTGTGTGTGAGAGAGAG
AGAGAGACGCATTGTGTGAGAGCTCTGCCTGTTCTTCCTCTGCCATTGTTTCTCTTCCCT
TTCAGAAGGGTGTTCAGGAGCTCTTCTTTCAGTTGTCGGTCGCTCGCCATCTTTGGGAGA
GAGCCTGCATTGGCAGAGGCAGCAATGCTACAGTTCAAGAGAAAAAGACTGCTGCTCGCA
TCTGCAGGCTGCGTGGCTCTCATGCTTCTCATCACACCAACACATGGTGACTCCGATTCG
GAGCAGAGGAGCTACAAGATGGCTCGGCCATTGGAGCTCACGCCCAAGCTCTCGCTGCAG
CTCAAGCTCCACGCCATCCTTCTCTGGTCCTCGGTCGCCTTCCTGATGCCCGTCGGGGTC
CTGCTCATCAGAGTCTCCGCCAACGTCAAGAGCGCCAGCACCGTCAGGCTCCTCTTCTAC
TGCCACGTCGCTTCCCAGGTCTGTCTGTGTTCTGTGACATGACATGAACTCCCCCATCCA
TCTCCCCTGCAACCGCAGTCGCTGCCACCATTCGGAACACGAAACGTTTCACGCTGCAAA
GCACGCGTCATTCCGGGCACGCTCCTCTCGCAGGTCGTCGCCGTCGTGCTAGCCACCGCC
GGCGCGGTGCTGTCGATAAGCAACTTCGAGAACGCCTTCGACAACACGCACCAGAGGGTC
GGGCTGGCGCTGTACGCCTCCATCTGGCTCCAGCCGCTCGTCGGCTTCCTCCGGCCGGAC
AGGGGGGCCAGGGCGCGGGGCGCGTGGTACCTGGCGCACTGGCTGCTGGGCGTCGGCGTC
TGCGTCGTCGGCGTCGCCAACGTCTACGTCGGCCTGCACACGTACCAGGAGCGGACTGGC
CGCAGCGCGCGGCCCTGGACGCTGCTCCTCACCGTCGAGGTGGCGGCCTTGGCGTTCGTG
TACCTCGTCCAGGATCGCTGGAGCTACGTGCTGCGGCAGCGGGAGGA
>Z27kG1_07356
CCTGTCGCCGCTTTGGGTCGGGGTTTAAGCGAGTGTTCAGGGAGGCCGGGACGGAGGCGA
CGACGACGGACGGTGCCGGCGTCGGAGGAGAAGAAAGAACAAGTAGCCAGCTCTCGTATA
TGCCTTCTTGCCCCATCTCCGATCTGGTCGTCGTAGCGCTCATCGCCCCCGTCGTCGCCG
GCCTCCTCCTCCTCCTCCTCCGCTCCCTCGCCTGCTCCAGCCGATCTATGCGCAAGGGGC
TCAACGGATGGAACAAATCCTCGTCGATGCTCAGGGACGGGTTCGGGGTCAAGTATTCCG
GATTCCTCCACATACGGCCGTGCGGTTTCTGTAGAGGAGACTGACGGATTCGTCCTCAAG
GCCGTGCCGTTTCTGTAGAGGAGACTGACGGATTCGACCGATTTGCGCTCGTCTCCGTTA
TATTTTTGCGCCAGAGTTTTTTTGTTTTTTTTCTTCAGAAGCTTTTCCCCGTAGTTTTGG
CTGGAGTTCTCCCCGGCAGAGGAGATACAAGAGACATGGCCCCGTTGAACCACCAGCAGC
ATGTTCTCCTCAAGAAGGCCCTGGCGAAGAAACCCAAAGCTAAGAGGATGTCCAGGTTTG
GCCTTAAACCCTCCGCTGCAGCCCTCCTGAAGTCCCGGCCGCAGCAGCCGGCGCCTGCCC
CGGCCCAGCCGAGGCGCCGCGTCCGGGTTCTCTTCGAGGATCCTGACGCCACGGACTCGG
ACTCCGACGACGAGGAGGCCGGCGCCTCTACGTGCCCGGCGAAGGCCAAGCGCTTCTCCT
TCGAGACGTTCGTCGGCAAGGTCCCAGCCAGGCCGGTCCTTC
>Z27kG1_22861
GGTCCAGGACATGGATCAACATGTTTCTGAAACTGTCGCCGAACCATGCTATTGTACTGT
ACAATGATGCTACAGATGCTGTGGTGGACAAACAGGAAGTTTCTCATGCTGTACCTGTAC
TTGTAGCTGCATGCTATTGTCTTCTACTGGAAGTATCTGTTTATTTACATTGCTAGCTTC
AGTATATTCTCCAGTTAATCCAATGATTGCTAATGTCGAATCCACTGTCTGGATTTCAAC
TTGGTGTTGAAAAGTTGGTGTCGTGAATTCACTGTCTGATTTTTTTTTACTATCCGTGTT
GATTCTAGTTACTAACCTAACTGTACACCTGCCTTGTGTTGGACGGAGCAGCTCGTACGC
GGAGGTGAGCTCCACGGCGGAAGAGCAGAACCCGCAGCCAGCCGTAGAGCAGTTCCTCAC
CCTCCACGCCGCGCTCTCGCGCGCCACGGTGATCACCGACACCCTCGCCAAGTCTGCCAC
ATCTGCAGCCTCGCCAGATTGCTCGGCAGCCAGCGACGCTGGGACGGTGTGTTCCGCTAC
CGACGAGGAGGCCGCTGCCATCACGGCCGAGCGCCGGCGCCGAGCTACGTCCTGGGTGAG
CGCCGCTCTCGCCACGGACCTGTCCGCCTTCGGCATCTACAAGCTCAAACCGCCCCCCGC
CACCGTGTCCTCGCCGCTGGCCGTGGTCGTCGTGGACGAGCCCCGCGAAGCTGGCG
>Z27kG1_23640
GGCGAGCGAAGCGGAGGTCCGTCGCCGGGAGGCTTGGGCCGGAGCATGTTCCTGACATTA
CAAATTAGCCCCTAGTCACCAGAAGGCTTGGACCGGAACATGGCAAAAGCCATGTTCATA
TTGTTAAGTTTGAGATATGCTCAAGCTTAGTTGGTATTACAAATTAGCCCCTAGTGGCTG
TTGGCGCCGGCAAGATGATGATGCATTGTTTGAGGTGGAGTTTGTTATTATGATGCTACA
AAGAATTTGTCTCAAGGTTGAGTTTGTGATCATGTTCCCTGTTAGTTTAGGTTTCACCTC
TATAAATATTCTTGTAAGCCGCAGGAGATAGTTATCTCAATTATAAATCTCCTGTGATCT
GTAAACACCCGAAAAATACTGAGATTGTTGCTGACCGGCGCCTGTGGTTTCCCCCTTCGC
ATTGGAGGAGGTTTTCACGTT
>Z27kG1_11479
CCTTAATCTAGCGCCGCCACTCACGCCCACCACGCCGCTGGTGAACGGATCCGTCCATCC
CGTACACCGCCCAACCGCTGTTCCAGTACCCGCCTCGTCGAGTTGAGCTGAGTTTAGGGC
CTGCGGGAGCTGAGCCGGTGGCCCATGCTTCGCGAAGGGTAGGGTTGTCTGTCTAGCTAG
CTGCTGCTTGGTCTGATGAGCTCAGTTCCGGCGTCCCGCCTCGGCTTCCCCGCACGCTTG
CTCCGTCGGCTGCCCAGAACCCAGCTTGCCCGCTCCGGCGCTTCTCTTCGCTTCTTCGGG
AAAGGGTGGAGCTTTGAGGTGGTGCGGGTGCTCAGCCGAGGACTCCGGGCGATGACGCCC
GCAGTGGCGCGCGTTTGTCGCGACAGTCCTGGGTTCGGATAGCGAGTTCCTCGAGCGGAT
TTGGCTGCTGCTGCATCCTGCGTGGGAAGGGGAGGCGGCGGCAGCAACAGAGGAAGGGGA
GGGGTTGCTCTGAAGCGGAGGGGGAGCGGGCTGACATTGCTGCTGGGAGCATGGCGAGCT
TCTAAGGACGCTCAGCTCCCGTAGCCCAGCCATTCTCATCGCAGAGGAGCAAAGATATAT
GGTCTTTTGTGCTTTCTCTTCGAGTCCGTGTGCTATTTGACAATGCAAAATGGGCATATC
CTTGTGGATTCTCGGAAGAAAAGCAGAGGACTAAGTACAACAACATGGAGCCGGATGCTG
TTGATTTCTTTGGGGAATGTATGAATAGTCCCCGAAATGGTCGTACTCCGCTTGCAAATG
AGATATATGAGCAAATGGTTGCAGAGAAGGAAAGAGAGCTAGAAGAAGGAGAAGCACAAA
AGTCACCCTCCAAGCTCAACAGGCCACACTTGAAGAAAACCAAAGTTTGCTGCGCCAGAC
CCAAGAGGAAGTGAAGGGGTTGCATACCAAGTTTGAAGAGACCAATGCACTGCTACGAGC
TGTCCTGAAACTTCAGAAAGATTGAGGTAGGGATGCATACCAAGTCTGAGGATGATGCCT
TTGCTTAAGGTTTTTCTACCTTGCTAGAACATATTTTGTGGTTAGAACTTTGTCAGAACT
ACGTGCAATCTGTTTGAATGCTTCGAACCTTTGTGGTGGAACCTTTGTATGTTTGAACCT
CTGTTGTGGAAGAACTAGTGTGCTGGAATTGTGTATGACTTGTGATGAGAATGTTGTGTA
TGATGGCTTTTCTGTGTATTATGATTCTGTGAGCT
>Z27kG1_10103
CCCTCCCTCCCTCCCTCCCTTTCACTCCAACTCAAGCGCAGCGCTGTACCGTACGTCCCC
GACTCCCCCCTTCTTCTACTCCACTCCTCGCCGCACTCTCCATGCCCACCCCGTGAAGGC
GAAGCGAAAACCAAAAACCCCTTTGCTACATCACTTTACTAGCTAGTCGTCCCCGTTCTC
TCCTTGGTCGCGGCGCCGGACGAGGGCGACGGCATTGTGAGATATGGATAAGGAGAGGAA
GCAGGGTTTCTTCGCCGCGCTCAAGGAGGAGGTCGTACGGGGGCTGTCGCCGTCGAGGTC
CAGGGGGAAGTCCCCGGCGCCGCCGCGGAGCGCGTCGCCGGCGAGGATGCTGATCCCGCG
CCGGCGCAAGGCGCCCGCGGCTCCGCCGCCGCCGCCGCCGGAGAAGGTGCTGGAGCAGTA
CCTGGGCGAGCAGCTCGTCGCGCGCTCCGGCAGCCTGCGCCCCGGCGGGGAGGCTCTGGC
GCCGCTCATCGAGGGGCCCGACGCCGAGCGCCTCGCCGCCGGCGACCCCGACGCGGAGGA
CTCCGGCCGCCGCGAGGGGTTCGGGCACTGGGTCCGCGGCCACCTGACGCGCACGCCGTC
CATGGCCTCCTCTGCCGCAGGTGGTGGTGGTGGTCCCGGCGGGTCGAGCGGCTCGTTCCG
GCGGTCCGACCTCCGCCTGCTCCTCGGCGTCATGGGCGCGCCGCTCGCGCCCATCCCGTC
CAAGACGGCGGAGCCGCTGCCCCTCCTCTCCATCAAGGGAACCCCCATTGAGTCGTCGTC
CGCGCAGTACATCCTGCATCAGTACACGGCGGCGTCCGGTGGCTACAAGCTGCTGCAGTC
GGTGCGGAACGCGTACGCCATGGGCAAGGTGCGGATGGTGGCGTCCGAGTTCGAGACGGC
GACGCGCGTCGTCAAGAACCGCGGGCCCA
>Z27kG1_18385
GAAAATCTAAGAAACTGAAATCCAACAGGGGAATTTCCCTTTCGGCTGCTGCGAAACTGC
AGCCAACCAAGGAGTGGAGGAGTAGGAGTAGCGGCAGTCAAAGCGTGGCGGGCGGACGGG
CGGGCAAGCTGGAACCCGTTGGATCGGTGGTATCAAGGAATCGGAAGAGGGACCCGGCTC
TCCCCTCCCCACCCCGCGTCCCACGTCGGTTCCCCTAATCTGCGTCCGCGGCGTGATATG
AGACGGTTCTGTAATTGCTGATCGGCGTGATGAATTTTAGGCCAATAGTTCTTATCTTCC
TCCTGCTCGTGCTCATTGTCACATCACAGTTTGAGTGGAAGCAGCATATTGGTGAGGCTG
AGGCGAATCCAACAGCTACACGAAGGAGGCAACAGGCGCTTGGAAGGGAGGATGCTGTTA
AAGAGAAAGTAATATTGGCACAAGAGAAAAACATTCAGCAGCTTAATGAGCTTATTCAGA
GCCTTCAGCTTCAGCTATTGCATTGCCGGGGCAGTAACAGTTCTGCTCAGACCGCCTCAA
GCCACAGCGAAGTGGAGGGACATGAAATGATTGGTGACTGATAACCTCTCATCCCCTCCC
CTCTGTTGACATAGGTAGTTTGCTTCAGAGTATAACCAAGACAAGAACAGAAGCTCTTCA
GGCAATGGAAACTCTTGTTGTCGCCTTACGGTGGGCCGGTAGAGTTACTGGTATTATGTG
CTTTACGTTATCAGTATCACCTCCTTTTGCATTCTCACCCAGCGTGTACAGGGTTTTAGT
ATGTTGGTCTAGGTTACTTTGCTGATCAAGGTTCGAATGTATTTGTTCTTTTAAACATAT
GCACTCCGATCTTTATATGATGGACCATTTCTTTGTGTC
>Z27kG1_02629
CAGAGCCAGGGCGTGCAGGCGGGCGGGCGGGCGAGCGAGCGAGAGGAAAAGCCAAGGCGG
CAGCAGTAGGCAGCCACCATCAATAAAGAAGGTCCAAGCATGTCGGGGGTGTGGGTGTTC
CGGAACGGCGTGGTGAGGCTGGTGGAGAACCCGACGTCGGGGAACGCGGCGGCGGCGCCG
GGCAAGCGCAAGGCGCTGCTGCACACGCCGTCCGGGGAGGTGGTCACGTCCTACGCCTCG
CTGGAGCGCAAGCTGGCGGCGCTCGGCTGGGAGCGCTACTACGCCGGCGGCGGAGACGGC
GGCGGCGCCGGCCTGCTGCAGTACCACAAGCGCACCTCCGTCGACCTCATCTCGCTGCCC
AAGGACTTCGCCCACTTCGGCTCCGTCCACATGTACGACATCGTCATCAAGAACCGCGAC
GCCTTCCGCGTCATCGACGCCTAATTATAAGCTAGCGGATGCAGCAGATGACAGATACTC
ACCTCTCCTCGCTCGCTCCTCGCTCCGGCCAGTGCATCATCTACCTCGCTGTAGCTACCT
ACCTACCCTAATATAATAGCAGCTATAGCCTTCGTC
>Z27kG1_23339
CCAGAGTCCCTAACGCTGCCGCCGCCCACCAGAGTCCAGCCTCCAGCGTCCGTCCAGAAG
ACCAGAACTCCAAACCTCCAGTCCAGCCGTCCAGGGCACCACGCCCACGCTCCAGTACTC
CACGGACCACGGCTCCAACTCGGCAGCTCGCAAGTCAGCTGCTCGCCTGCTCCAACTCGC
ACCACCAGTCGTCCCAGCGCACGGGCGGGAATCGCGGGATCCCAACGCACGGACTCCCCG
CCGCAGTGCCGCACATCCACAGCTCACCAGGCGTCCGGCGTCCTGCCGCCCGCGTCCAGG
ACAGACCAAGTCCCGCCGCCGGCCGCCCGCGTCCAGGCAGCCGCCAGCCCGCTAGCCGCC
CGCGTCCAAGGCTCCAGGCAACCGCCACTCCACCAGCCGTCTCCCAGGTACGCCGCCGCT
GCAGATGTCTTCGTCGGTATCGGCTACGTCGAGCCCACAGTCCACAGAGAACGGTGACCA
TGACCCAAGCACTAGGCCAGCAGCCTCATCCCCTCCTCTACAGATTCAGGCAGGGGACGT
ATCATCCTCTCCGGAGACGACCAACTCAGACACCGCAAGGTGAGCTGTGAGCACTGAGCA
CAATCTATTCGTTTGATTTTTGGTATATTCGATTCAATATATGGTTGTTTTTGTTGTGTT
TGTTATATGTGCGATTGTACTGAGCACCGATTGTGAGTAAACTTTCATTGAACTAACATC
GTGACGGCGACCTCGCGAAGGGACGCCGTTGCTGCTACCGTTGTCACGGCCGGCGCTACT
GTTAAAGATAATCTAATGGGTAAAACAGTGGCCTCGCCATTCAAGAAGAGTCGTGTCACC
GCCAATCGAAGTCGCCTCGCTGTTGAAGGACCACCAGCTACGCCCGCTAAAGATTCTTCC
ACCATCTCCAGCGTAGAGTTGTTGAAATCAACGGGGTTCGATGCACGCAAACCCCTCTTT
TTTTTACTTGAATGTGTTCTTTATTTATCAAGATTCCATGTAATATTTTTTTATCACATC
TCAATGTATAACTGTATGCTAGAATTTAATCCGTTGCTAATTTTAGAGTCATTTGATGTT
AGTTTCAGATTATGTTTGTTAATAAGGTAGTAGTACTTCTAATTACTGCTTTGTAGAAGC
TTTTACTCTGAGCAACAAGACTGGAATTGGAAGAGAAGGATGCCCTTAAGCTCCAACAGC
TTAGAAGTCTTATATATTCAAATATTAAGTATTGTGTATTGAACAATTAGACTCAATGCT
ATGTTTTGTGTGATTTGAAGGCATGATATTGCCATGTAATGTTGAATATTGTTGAACCTA
TGATAAAATTATGTCGGGTTCGAT
>Z27kG1_15911
CACCTTCTTCCTCCCTGCGCCCAGCCTTCCCCAAGCTCTAGCGTGCAGGGCAGCAGCGCC
CCTTCTGCTCCATGGCCGAGCTCCCTTGGAGCAGACGCTCACCAGCCCAGGCGTGGGCTC
CATTTTTTCCAGGGCCGCCGAACTCCATGTCCATGGCGTGGAGCAGCAGCTCCCATTCCT
CGGCGACATCCTCCTCGCCGTCGTCCATGGCGCCCCTGCTCCTTCTTCCTCGCACCGCAG
CAGCCGAGCTCGCCCTAGCCTCCATTTTTCCAGTCGGCCTTTCCCCCTGCGAGCAGTTTT
TCCCATTGTCTTCATCCTCCAGCCGCCATGGACGCCCAAGCCAGTAGCGCCTTGAGCTCG
CCCCTGCTTCTCTCTCTCTACCAAGCGCCCCCTGCAATCTTCCCCAAGTTGCCTTCCTCC
TCTCCCCAACGGCGCCCTCCTTTTTTTCCTCTCTGTTCCAGACCGGCATCAGAGCAGTGC
GCGCAAGCTCTCCCAGCCAAGGACAGCACCATCCCCTCCCCTGCTGCTGCTCGCCTCCTA
CCTCCTTTTCCCCTAGTGCGACAGCAAGGAACCCCTGTTCTGCCGGCAGCCATGGCATCC
AAGTTCTGTGCGCAGCGATGCCGGTCCAAAACAGCAGCCTTGGATCCCCTCTGCATCGCG
TGCTTCGCTCGATCTGCGCAGTCCCGACCCACGCCGTCGCATTGGTATTTGGGGACAGCC
CATGTCGTGTCGTTGATCTGTGCAGTTCGACCGTCTACGCGTCTCACTTCGCCGGATCTG
CGCAGCCCCAACATCGACGACGTTCACCCCGGTGAGACGACGATGATCTTTGTTTGATTC
CACATCGGCATTGTTCTCCGGTGATTAAATTGTGTATATGTGTTGTTTTGTTTTTATTTT
GTGGAGGCGAGGAACCCCGTGTTTTGCGTGGAGAAGGCAAGTCGTTCAACGCTCGTCGGA
TGCTCGGAGCGATGCACAAATCGGAATCGCCATCGTCCTTACAAACATCGATTGGGTTTA
TTTATGGTGAGCCGATGTATGTCGCTCTCGGTCGACTCGATTAATTATTTTGAATGGATG
TGTGTAAAATGTTTCGGTTATGCGCATTGGTAGGATCGCGTTTGCTATTGGAGAACAAGA
GATTATTTGATGTGTGCGAATTGTAGTGAGTCTAATTAGGTTTTGATCGATGAAGTGCAC
GTGTGATTATGTGTGTGAAAATACTTTTGTATGAATGGAAGCGTGTAGAGAGGAAAATGA
AGTAGAAAAGAACTCTGATGTTTTTATATCTTGGTAGGAAAAATATGTGATGTGTGGTTT
GATGCGAAAAACTAAGTTAC
>Z27kG1_17119
CGCTCATTTCACTTAGACACAGGAAGCCGCTGGTCTGTGCCGCTACGCCATCTCTCTGTC
TGTCCCATCGCCTCGCCCTTCCCCAACTCGCCGCGATAGGAGCCCCTGCGCGCTCGACGC
CGAGACCCCACGCGACGAGTGACCAGCGCCGAAGACCCCGCGCCCCTACACGCCGTCAAG
ACGCCGACCGTTTCTGAATTTTAATGGAGCTTTACTGCGTCCGTTTCTTCTGTCTGGTTG
AAGCCGCCATTAAACAGCCATTAATGGTGATGGTTAGTGCTTGTGCTTCGTCTCCCACCG
GCTACCTCTCTTATTCTTCCACTTATGGCCACGACCGTTATTGGATTCGACACTCTCTTC
TCTCCTCGGCGCCCCTCTCCATCCCCATTAAATCTGCATTTATCCCCTGCCACTGTCGCA
CACCATTGATGCTTGCCTGCTCAGCTTCCCTCTCCACGGCTATTTAAGCCATGGTGCCGT
GCCCCTTTCCCTCCCGCTCTCCACTCTTCCTCCGTGCTGAATTATTGTCGCGTCTGCTTG
CTGCTTGCTTGCAGAGCACCGCGCTGCCGTTTGCCACAATTCGCCAGAGCTGTTCAAACT
CCTTCGCCTAGCTCCGTCAGCTCGCCGGAACCTCTCGCCAAAGCCACGACATCGCCGGAG
TTGCTGCTCTGCTGCACCATTTTGCCTGTGTGCCCACACCGCTGGCTGTTTCCCCACTAC
GCCGCGCCACACACCCGCCGTCGAGCCCCTGCTCGCGCTGTGCCCAGCTCGCTGTCGTGA
AGCTCATCGCCGGACCGTCCGCAGCCGTACGTCGTTCGTCATCCGTGGAGCCTCGCCGGA
GCTACGCACCCACCGTGCCAAGCCTTCACCTTGACGCACGCCCAAACCCATCCGTCGTCC
GTTCACCCAAGGTTGATGACAACCCCGAAATATTTATTTTCCATATCATGTTTTGAATTT
ATTGTGAATTATTGTTGTAATGATGCGATTTAGCGATTC
>Z27kG1_07273
GACGATCTACCCTGTCGGAGTAAACTACCTTGGCGGCGAGAGCCATGTTCAGTGGAAGGA
TGGCAGGGTGGTCCAGGACTTGATTCTGAAGCTGAGGAAGGTCGAGAGTGGCCTGATTGT
GGTGCAGCTGGAGTGGGTTCATGTTCCTGGCGTGAAGCTGTGAAGGCCCTGTCTGAATGA
GGGCTGATGGAGCTGCAGTTGCTGTGTCCCTGGTTTGATTGTTTGGTTGTAAACGATATC
CTGAACGTGGTGATATGCGGTGTATGAGTGAGGTTTGAGTGTGATGCTTTGTTTGGGGTA
CTTCCTGGTGACATGATGTGGGTATGACTGCCAAAGGTTGTGGCGCACCAATAAGAAACG
CCCTGTCAGCATGACAGCATGTTGTGAGATGTAAACTAAGACTTTAGAACCTAAATATAC
AGGTGATTGGGCGTT
>Z27kG1_20447
GTCGACGTGCTCACGAAGGTCCAGGCAATAACCAAGCGGATGCGGTGGGAGAGCCGCATC
ATGGACCACGAGGACGGCCCCTTCAACCCGGAGAAGGTCCTCATGGCGGTCAAGACGTAC
TGGACCGCCGAAGCCGAGGAGGAGCACTAGCACACGAGTGACACCGAGCTCACTTGAAAG
CGTGAACCAAGCCTGTTCTACACTTCTACTACCGGTCGAGAGGGATGGCGTCAGCGTTTT
GCGTCTCAGTGTAGTATGTATGTCCCTTTTCACCTTTTCTCTAGTTCTTTGTAGCTAGCT
ACAATCAGATGGGAAGGTAAGGGAGAGTTTTGAGACGGGGGGGGGGGGGGGGGTTGGTTG
GTCCTCTAGTTGAGATACAGGAAGCGGTTTTGTAGCAGGGGAAGGTTTCGCTGGTCTTGC
GTAGGTTCCTGGCCCTGTTTCACGAGGGGTTGAACTAGGTTTTAGTTTGTAATGCGATGG
CACCGGGCAGGCATTGTTAATCGTATATTGGGGTGACCATAATAGTAACAGGTATTTATT
TAGTTTTCATCTG
>Z27kG1_13122
GCACCCCCCGAAATATCAGCCTTAGCATCACTTCCACCTGCCTTATTACCCTTAGCAACA
GTATAGACACCGGCATCAGCACCAGCTCCAGCTCCAGCTCCAGCATTGACGTCAGCACCC
CCACCAACAGATCCTCCTACATCAGAGCCAACCTTTGCACCTCCAGACGCACCACCTCCT
ATCTTTGCGCCTCCAGATACACCACCTCCTATCTTTGCGCCTCCAGAAACGCTCGCATCG
CCACCAGCTCCAGCACCGGCATCGATTTTGCCACCAGAAGCAGTTGCATCAGCATCGGTT
TTGCCACCTGCATATCCTCCGGCGTCGCCACCAGCGCTGACACCGCCGCTCTTGCCTTTT
TTAGCTTCTCCTTCAGCCCCAGCAACGGCTTCGCCTTCGGCTTTGTCTAGAGCTTGAGCT
TCAGCGACAGCTTCAGCTTCAACTTTAGCCAGAGCTCGGCTCTCCATGTCAGTATGGACT
TTGACATCGACACCAACTACTACCCGACCAGACACGCTCATTGCCATCTCAGCCATCGAT
GACATGCTGATGGCTATGTTTCCTGCGACATTGCAGAGGTCGTGCGCCACGCCCTTGAGC
ATCTCATGCTTCATCTTCTGTGCCATGGCAACGTCGCTGGAGATGGCCTTGCAGCGTTCG
GCGGCCTTCTTAAGGATCTCCTGCTGGAACCTGAGCGCCGCCACGATG
>Z27kG1_08651
GGCTGTCTAGCGATGGAGTTGATGATATTGATCCTTTTGCTGATTGGCCCCCAATACCTA
GCAATGTTAATAGCATTTCAGCAACCGAGCATTGGCCAAGCATAAATCAAAATATTTCGG
GATTTAGCTCAGGCAACATAGTTTTTGGTGGCAGCGGGAATTCTGTAGGGCAAACGAAAA
GCAACCAAATGAGCTGGTCAAACACGTCTAATCTAATGGGCACAAACTCAACTGGCAGCT
ATTTGAATCAGGGCAGTGCAGCTCTAGGTTTCGGAAATCCAAATGGAGGATTGAGCACAG
GTCTCTCCAATCCAAGTAGTTCCAGTACAGGCCTGAGCATGATGCTACCAAAATCTGATT
CTGGATCATTGTCGACGTCGGTCAACAATGCCGCACATGGGCTACTAAGACTTGCCCCTC
CTCCATCCACATCGGTTGGAAGAGGGCGCGGTAGAAATCAAGGACAGTCCGCACTCTCCC
GAGCATCAAGGCCTCATGCCAACTCGGCATCAGGACAACAACCTATCCTGGATTTACTCT
AGTAAGAGATGGTCGCCTCTGTTCTTCGCGTTCGGATTGTCAATGTGTACATCCTCAAAC
CTTTGTAAGAGGTTTACCTTTTCTCATGCTCCCGTGCTTAGGGTTTTGAATTGGGCATCG
AGGCCATCTTCATACTGGTGACAGAAGAAATGTTTTGTGTATATTTCTGTCCAAACTCGG
CTGTAGCTTTCAGAGTTTGTGAATAGTTGACATGTTTATATGGGCTGTGAAGTTTTGAAA
TGTTTAATGGGCCTTACAGGTGTGTACCTTTTCTCATGTACTCCGCGCAAAATTGTACAA
CAATGTTTAATGGGCCTTATAGGTGGACCTTTCTCATGTACTCCACGCTCCACCAACAAT
GTTTGGCCTTATATATATTTGGTGACTCGGTGTTATAGAC
>Z27kG1_07944
CGCTTCTTCACGCGTGCAGCTTCCTGCAGCCCACCGCCCACGCTTCCTCATCTTTCTTCT
ACCAGCGCTCGGCTTTTAGCCACCGAAGTTGGCCGATCGTCGACCCTGCCTGGACCTCCA
CCTCCGGCCACTGTCTTGGTCTTTCCCTGCTCTGGATCCATGGCAACTAGATCCGCCCAG
CTGAGTTCGTCGGACCTCTGGTCTTTGCCTCCCCACGCGCCATGGTTGTTGGAAGCTCCA
TCAGCCATCCCGCCGAATGTGCGACCTCTTCAGCTCGCCGGTGCTCCCTCTGCTTCTCCC
ATGGCCGCCGCGCCCTTTGCTCCTCCCAGCCGGCCGAGGTCCCTCCCATGGCGTCTTGGA
GCCCCAGCTCGGCCTCCTCCCCAGCGCCATCCCGAGCCTCTCCGTGCACGCGCCCCTGGC
CCCTGCTCGGATCTCACTCCAGCTCACCGATCCCCTTCCCTGTCGTGGAGGCAGGCCGCT
ACTGCTCGGCTTCTCTGGTGCGCGTGATTTGCCGGCCAAGTCCCTTCACCGGTGGTCTCC
TCGCCGTGTGCGCTGGTCGCCTTGTGTGCTCGGCCGCGGTGCGCCCTACTCGCGTTCTAG
GTTGGTCCGGGCGTTGCAGGCTCCGTTCGGCGTCGTTCCCTGCTCAGCCTTCACAGCTAG
TGCGTCGTCGTTCGTCTGTGGTCGAGCGTCTGCTCCATCCCGGCACCCTGCACTAGTGCT
CGAGAAAAATCCCAAACGAATCGGCATGCCATCGTCTGCATCGAATGGGAGTTGTGGTGC
CGACAAGTCGACATCGTCATTCGTCTCCTCTTCGGGTCTCCAACTTGTGTTCATGCCAAA
AACAAATAATCCGAGAAGATTAGGCGTGAAAGGAAACAAATCAGTACGCTGCCGGAGAAT
TCTCGATGTGGATGGAGAAGAAGTGCGATTCGATGCGGCACTCACCATGTGTTCGGTGAA
ATGCTAGAGTTGAAAGGCGTCGTCGATTTCGTGGTTTCAAGTCGAATTTAATTATGGTAA
GCTAATTCACCACTTCTAATATTTGGTTTAATGGATGGATTGATAGATATGTATGCAGCG
ACGATTATCCCGCTTGTAGCACGGGCACGTGTTTATTAGACGCTTGTTGGAATACGGGAG
CTACATGTAACGTGATGATTGTGTTCACGATTGCGAGGTTGTTGTGCCGTGTAGCTAAGT
TTAGGTTAAAAGACATAGGTTATGCGAGAAGGATTAAATCGGTGTTTAGTATCCGATGAG
TGGTCGAATTAACATTATGCAATGTAGGTCTTGTGTTTCTGTTTCTAGTGTCTAGTCGAA
GTATTGTGTATGGCGGATTTCGTTTAGTTGTATGGAGTCGATGCCCTGCTATGATATCCT
TGATGCTTTATGCTTGTGATTTGATG
>Z27kG1_21349
GTGGAAGCCGTCGGGGAAGGAGAAGCCGGTGGTGCTGCCCCGCCCGTGTGGCGGAGGGAG
CCTCCTGGTGGGCGTGAAGAGGGCGATGACGTTCGTGCCCCGCCGCCGGAAGAAGACGGC
GGCGTTGCCGTCGGCGGCCCTGAAGACCGGCTGGGTCATGCACGAGTACCGCCTCGCCGC
GCCGCTGCACAAGAACGGCTGCAGCCTGGCTCAGGCGCAAGGAGAGTGGGTCGTCTGCCG
CGTCTTCCAGAAGGGCGGCAACAGGCCGAGGAGGAGGCAGCGAGAAGCGTCGCCGCCGCC
GTCCGCTAGCAGCAGCTGCGTCACGGATGCGTCGAGCTCGGACCTGGACGAGGTCAGCAG
CTAGCTTAGCTAGCTAGCTAGCAGAACCGACCGTACGTGCCGGCTGGCCACAACATGCAG
TCAAGAACGTACGTACGTATATGTATACCGCCACCAGCTCGTCGCGCGCGCAGCTGTGCT
GTGCATGCCGTACGTGTGCGGCCGGCCTCGACCTCGATCTCGAAGAGAGGATGTGATCAA
GCTGAGTTACGGATAAGGGGGAACAACCCATCCACACGCACTTCTCCTCCGACCCAACAT
TATTTGTTGTTAACTAGTTTTTCTTTTCTTTATCTCTTTCTTTCTTTTGCACTCTGTACG
TGTAATGTAATGCAGTGTAATTTAATTAGTGAGAGAAGCATGACGCCCTACTACCGGCCG
GATTATTAGTTAACAGCAAATTAATTACTACGTACCTACTACTCGCGTCAGCAGCTTCTA
CTGTACTTGAGGTTTCAGAAGCCCAATATATATGTATATTGTCAAATTTGTAACCTGCAT
TATATGCAGAGGTCGTCGTCGTACGTGTCCTTAATTAGTGTCTTTGTAATATCTCTTCAT
GAAGCGAGGAGGAAGGAAGGAACCTG
>Z27kG1_10229
TTTGGACTGTCTCGTCAATATCACATATTTTTAACTCACAACCAGTTGAGTATAAGGTTT
TAATGGGCTCCCATATTGACGAGACAGTCCAAAATCACATATTTTTAACTCACCACGGTT
ATTCAGCAAAAGATTTGAGGTCTTCAGATCCCTATGGAGTACCCAATTGTCATGTAGATA
TTTTACACCCTCTAGCAGCTGAAGCATCAAACATTTGACCTCGCTTTGTGTATATGGTTG
TTTCATGGTCTCCATGACACCTTTAAGATCATGTTCCATGTACTCCATAACCATAAAAAT
GCTATCTAAACTACTTCCAACTACTACTTCCTTAACATCCACGATTGAAGGATGGTGGAA
AGACAAGAGGATATTTATTTCCCTAAGAGAGGTTAATGGGAAACCTTCTCGCTCCCTCTC
CATCTTTACCTTCTTCAATGCAACAATCTCACTTGTCTTCTTATCCCTTGCTCTGTATAC
AACACCATATGTTCCCTCATTAATTTTGTTGAGCCTCTCAAACTCATCAACACTTCTGCA
ACCTTGAAGCATATTGATACACCTGTGTGGTGGCCTCTCTGGTTCAGGGGTTTCAGGCCT
GCACATTTCATTGTCTGAGTCAGTATCCGACATACAGTTTTCTGTACCACTGTCACTAGC
ATGCTCCCTGTCAACATCCATATAGTCATCTTTATCGACCTCGGAATCTTCTTTCTCATC
ATTACCTATTTTCCCTGAATCAGATGACCTAGACATTGCCCTTCCTCCAGAGACTTCACC
AGGTTCTGGGCTTGCTCGTTTCCACTGACCTGGTACAGAGGAGTCTGCAGGTGAAACACT
TCTCTTCTTCATTGGAGCTGCCCCACCTTCCTCATCATCATTTGCACCCGCCCATCTTGA
AGTCGATATGTTCCTCATTGTTGGACTTGGATAGTCCTCTTCCTGCTCTATCACCTTATT
GACCTCATGTTCCGGCAACTGCTCAGCACTCTCTGTACCAACAGTAGTTTCTACATCCAT
AGGTGACTTCTCCACAGACAAGCTCAGTGGGATGTGGTCTTGTGGCAGCGGCGGCGGCGG
AGGGAGCTCAGAAGGAACAGATTCTACCGATTTCTTGTCCCTGGCTGCACCAGAATGCGG
TGGCTTTGGGCTATCCCTGTCCCAAATTATCGGTGAGAATTTCCTCTTCTTGATCGGTGA
CGAGATCCCAGTGCCTGCCACCATGTCGCCCTCCCTGCTAGAACTGCGCACGCCATTTTC
CCTCCCTCTATCCGACCTCCCACCGGAGTCATCAGATGCGCTACCGCTCAGCACCTCGCC
AGGCTCACGGTCACCAAGCCTTCCCGCGAGGCGGCTCCTGGGCGGGGGCGAACGTCGGCG
ACCGTGGCCGTTGGCAAAGTCTCTACCACCCCTGCTGCGCCCGCCATCGCGGCGGCGGTC
CACGTCGCGGT
>Z27kG1_17654
CCAAAGCGTCCATAGGTTGAGGACCTCCATGACACCTATGTTGGTGTGGGTTGTGCCGCC
CCATCGTGACCGTCATCGATTGGGCCTCCGAGTCCAGGAGAAGACCTCCGATGAAGAAAG
AGACATGCTGCACATGCACGAGGGTACTTGCAGATAGATGTCGGCTCTATGGACGAACAC
TCGACCAAGTCAGATGAGGAGTATGAGGGCCTAGCCATGCGAGACATGATGGCTACCGGT
CCAACAATGAGCAGCAAGCTGTGAGTTAAAGATGAACTCACCTGTCCTGGAGAGCAACAT
CCATAGGAGTGAGGCAAAATGGCGGGTACCACCACAACATGGACCCGTTCCTGAAGATGT
CCAAGGAGGTGGTAGCCGACACCATAATGTCTTGCGCGTCATTGTGTCACCGGCCGGCAA
CACGCTGCGCTGGTACCGGCGGGTGTTATGTTTCTTAGGCGTATGTTTCTGTGCTTTGAG
CTGTGCTATAGACTGGTTGTGCCAACTACTGATTTTAAAAGAAAAAGGTGAGCTGAAAAT
CATTGTTGAAAACAAACATGTAACGGTTCGTTCTCATCAGTTGTGCCAACTACCAATCAT
TTCATTGATC
>Z27kG1_20562
GTGCTGTCGGCGCCGCCTCCGCCCTTCTTGAGGCAGCCGAGCCTCCTGGTCGCTTGGCAC
GCCCAGTCCCACGAGTGGAGGAGCATGTAGGAGGCGATACCGCCGATGAGTCCGTAGGCG
ATGGAGTAGGTGAGCGGCATGAGCGCTAGTGTTAGGAACGCCGGCACGGCCTGCCGCATG
TCGTCCCAGTCCACCTCCGCCACCGCACGCATCATCATCACGCCAACCAGCACCAGCGGC
GGCCCGACCGCCCAAGACGGGATCGAAGCGAGCACCGGCGTGATGAACAGCGCCGCCGCG
AAGTAGATCGCCGCCGTGAGCGCCGTCAGCCCCGTCCGGCCGCCCTCTCGGATCCCCGTC
GACGACTCGATGAACGCCGTAACTGGGGACGTGCCCAGGAGCGAGCCAAACACAATGGCC
GTCGCGTCGGACATGAAGGCGAAGTACTGGCCCTCGAACTCTCCCGTCGCATCGTCCACG
AATCCGGCGAACCGCGCCATGGTGTATAGGCTGCCGGTTGTGTCGAGGATGTCGACGTAG
AGGAAGGTGAAGAGCGCCTCCCAGAAGTAGCCCTGGCCGATGCCGCTGAAGTCGAGCGCG
CCGGCCGTGGACCGAATCCGGTGCACGTCGAACACCTTCTTGAAGTAGTGGAAGCTGTCG
TCGCCGGCGGGCGTGTCCGGGAACGCGGTGACGGCGGTGTGGCGCGGCCAGGACACGAAG
GTCACGAACAGGATGCCGTAGATCAGAGCGCCCTTAACGCGCTTGATGAGGCAGAAGGCG
ATGATGAGGAACCCCACGACGGCCAGCCAGAACGTCGGGGAGGTCATTCGCCCCGAGAGG
CAGAGTATGCCGCCGGAAACGGTGCCACCCGGCATCAGCGCCACCGTGCCGTTGGGGAAC
GTCAGCACTGGCGCCACAGACGCGCGCTGCGACGCTGGGCACGCACCCAGAGTGACCAGC
GTCGACGAGCTGAACCCCACGAGCCCCACGCCCTCGTTGCTCTGCAGCCCGATGAACGCC
AGGAATAGCCCGATCCCCGCGGACGCCGAGATCCGCACAGGTGTGGGGATGAACTGCGCG
AGCTTGGACCGCAAGCCCACGATGGAGATAAAGAGGAAGATGAGGCCCTCGAGGAAGACC
GCCGCGAGCGCCGTGCGGTAGGGGAGCGTGCCGGAGCCGTGGAAGCCGACAACCGTGTAG
GCGAAGTAGGCGTTGGTGCCCATCCCGGGTGCTAGCGCGATGGGGAGGTTGGCGAAGGCG
CCCATGATGAAGGACCCGATCACGGACGACGCCGCGGTGGCCACGATCAGGTCCCGGCGG
ACGCGCGCCACGCAAGCGGCGTACCCGGGGTCCACGGGCGGGAACTTGCACCCTGGGGAC
GGCACGTCGCAGTCGTCCACCGTGCACGTGGCGCCGGAGTCGGAGAGGATGGATGCGTTG
ACGGCGAGGATGTAAGCCATGGTGAGGAACGTGGCCGTGCCGGCACGCAGCTCCGTGGTG
AACGTAGTCCCGCGCGCTGCGAGGCGGAACCGTCGCCCCACCCATGACCGCTCCACCGCC
GCGTTCAGCTGACCCAGCTTCGTCGTGGTCGTGGCCGTGGCCGATGCTGACGCCGCAGCG
TGCTCCCCGCTGCTTGTACTCGGGATGATAGAGAGGGCCATGACGGCGCGTATAGGGTGT
GTGTGTGCGTGGAGCGCGTGCGTTTGGGATCTTTTTAACGAGGTGATGTGGGTGCACCGT
GGGCGTGGGGAGTCAAAGGCTGAGGTAGTAGTACAGTCAGGTGAGAGGAAAATATCAAAG
AAATTTCCGAATAAAAAACTTTATATTATTATTT
>Z27kG1_02205
GCGGCCGTTGTTTACGCAGAATCCTCCTGTTCCACTCCTCGCCAAATGTCTTTTGTTAGA
GTTCATATGAAATTTCTGGTCGTTCAATTTTAGATCGATTTCTTTACGGCGTATTTTGAT
TGCATCGCGACCGGCTCCGGAGCCATCCGGTCATAAGACCGTACCAACGCATTTCTTTGG
TTTGAGGTGCGGGACGGCGGGCGCCGAACGGTCGTGTGCCGTAGATCCAAAGTCGCGGGA
AATCTCTGGTCGAGGAGTCGATTTGGATCCGTTTATCGCTAGTTTGGTCGTCGTTGATCT
GAAAGGTGGAGCTTTGGTCGATTTTCTCTTCCAGAAGCATTTGTGTTTCTGAGGTGCTAA
GGTGCTATATCTGAAGCAGCCGACGAGGAGCTGAGTCTTTGATTTTTTTTTTTTACCAAT
TTCTGTCGTCGTTTGTTGATCTGATCCGATGGAGGCTATGACGACAGAAATTGGT
>Z27kG1_05884
CAAACACTCCCGCAGACCCACAGCCCCGCCCGTCCCCGTCCGTCCACAGCCAGCTCCGCC
TCCCATCCAGCGCCCGTCCACAGCCGCCGCAGTTCCAGTGAGATCGAGCGAGGTAAGCTT
AGATCTGAGCGATTTCTCTCGCGCGTCGCAGGTAAAGTTCACTCGACTTCGACTCTCTCA
TCCTCTTCTGTTCTTCCTGGTTCCGTCTTCTTCCTCGAGCAGACAGCGAGAGACCCGTGG
CCTTTTAGATCCCGGGCTTCAGATCTGCTGTTTCTTCTTCGGTTTGGTTCTAGTTCTAGC
AGTGTACTAGTACTAGTCGTTAGGTTGGTAGCCAAGAGAGGTTCTTTTTCCACACCTCCC
TTGCGCAAGTGAGTCCTGTCCTGAGTGGATCTACCCACCACTGCCATCTGTTTTTACTGT
GGCTGTTGGGTTCCGCCAGTTTCTTCGTTTGTTCTTGGTTTGCTAGAGAGAGAGGAAAAA
AAACAAAAAAACAAAAAAAAACAGTCTAGATGGCTGCTACTATAGATCTGTCAGGGGAGG
AGCTGATGAGAGCACTCGAGCCTTTTATCCGGGATGCCTCTGCTCACGGATCCAGTCCGC
TCCTCCACCCGCACCAGCCACTTAGCCCCTCGTCGCCGTTCTCCTTCCACCAAGCCGTCG
CCGCCGCCTCCTCCTACGGAGGGAACTACCCGTTCGCCGCGGCCGACGAGGCGGGCCAGC
TGAGCCCTTCCCAGATGCAGTACATCCAGGCCCGCCTCCACCTGCAGCGTCGCCAGGCAC
AGACCTCCGTGCTGGGCCCGCGTGCCCAGCCCATGAAGGCGTCCGCGTCCGCGGCCCCCG
CCCCGGC
>Z27kG1_08743
GGCCGCTCCCCGACCCACACCTCGCACAATGTGCGCCCCGCCGCCGCCGCCTCCCCTCTA
GATCCTCAATGCACCGCTAGGTCCCGTCCACAGCCGCTCACTGCCGCCACCTCTAACGCG
CCTAGGACCATCGCCACCTCCACATCTAGCTTCTGGAGTCGAGATCCATGGTCGACTCCA
CTGGAGGAGCCCGGATCTGGCCTACCGGGCACGGTCTCGAGCTTTAGGCATCTCAGCAGG
CAGCGGTGTACTCCGTCATCGCCCAATGGAGCAACCAACCAAGCAAGAACTCTATCCATG
CTCGTGTCGAGGCGTTGTCTCTACTCTCTACTCCATCCCGCGTCTGCGCGTCGTCCTCTA
CGGATCCGTCCACCGCTGCGCCAGCACGATGTGAATCGAGACACGCCTCCGCCTATGCGT
CCAAGACACGCCTCTGCATCTGCGTCCGTGCACTGGCTACGCGGCATCGATTACGGAGTG
GAGTCTACCTACTCGCAATTCTCTACATATGAGGACTTGAGGATTTAGAGCAAGACCTAA
AGTATACCCTTGAAGGGACACACTTTATGATTCCATGGTTTGAATGACCAATCATTTATG
ATGTCCGTGCTCGACTGAATCTCGTGGAGAGTACTTCTGGGAGCCTAGACCTTCAGATGG
GTGTTCTGGACAATGAAAGCTTGTACCTTAAAACAGGAGGATACAAGAAGCTGGAGTGGT
TGTCTGAAGGCTTTTGAACTGCTTGAAGCATTAGTGTAGCTTTGGTGCTTTTGTGACTGA
TCAGCTCTGGAGCAGCTAGAGTGATGTAGTTGTGGGCTTTTGAACAATACCTAGAGTGAT
ATGAAACATTAGTGATGTAGTTGTGGGCTTTTGAACTGCTTCACGCTGGAGTGATGTCGC
TGTGGTGCTTTTGTGACTGATCATCTCTGGAGCTTTTGTGAATGATCTAGCTAGCTATCT
GTAAATGATCTAGTTGTGAATGATATTATAATTGTGATGCTTTTGTGAATATATAATTGT
GGTGTTTTTGTGTTT
>Z27kG1_18163
GGGATTATTTTATACCTTTTATCTCTACTACTACTTAAGTGTCTATTGTAGGCGTCCACA
AAGGCGGATGGTGCACGGTTCTGCCGGTTCCGCATCCCGCCAGATTGGGACGAATTCGGC
ATCGGCTCCACCAAAGGCTCCACGGATTTGGCATCAGCTCCACAGATTTTCGATACTGGG
TAACAGAAATGCATGTTTATGGTGTTCGTTTTGACCTTGCATTACATCTACAATGACCAG
AGGATGCAGAACGCCACTGCAGCACCGATGGAATTGTACGGTGTCATCAGGCTCGACTAA
ATCTAGATGGGATGGACTCTACTTGTGTTGAAGGAAAGGAAGTATGTGCTTGGCTTGCGA
GGAGGGGGCATATTTCTGTTCAACTTTTCTTACGGGTCATGTTACTTGTCATCTCAGATT
ACACAACTTTAGGT
>Z27kG1_21060
GGGAGCAAACCCTATGGTCGAGGGGACGCGCCAAGAACAGGGACGCGCAGCTGGCGGCGC
TGTCGCCCGCCAGGAGGCTCCTGCCGGAGGTCGTGAGCTCGCCGTCCGCCCGGGTGTTCG
CCGCCGGCGGCGTGGCCGTCGTGCCCCCCGGCGAGATGGCCATGTCGGAGGACTACACCT
GCGTCATCTCGCGCGGCCCCAACCCGAGGACCACGCACATCTTCGACGACTGCATCGTTG
AGAGCTGCGGGGATTTGCTAGCCGACAAGCCCGCGGCCGGCGGCGCAGCAGCTGCTGCCT
GTGGCTTCTTCAGCTCTTGCCATGCATGCAACAAGCAACTTGGACATGGCAATGACATCT
TAATCTATCGAGGCCATAAAGCGTTCTGCAGCAGCGAGTGCCGGTACCAGGAGACGCTTT
TGGACGAAGCGGTGGACGGAGAATTTGCGCTAGGCGATGGAGGAAAAGGAGGAGGGCGTT
GTTAGTGGAGGAGAAGAGAAGCCATGAGGACGATCCTGAACAACCAACCACCGGCACCGA
GACGAGATTTCTTTCTTTCTTTCTTTCTTCTTCTTCTTCTTTTCTTTCCTTTTCGTTCTG
TCTCCTTTGCGGGATCTGCGTGCTGTTTTCGGTCGTCGACTCGATGAGGAGAGTGGTGGT
GATCTTATTAGTCTTTTGCGGATTAAAGACCTTTTTTTTTTGGCGCCCGCTTTCGTAAGA
GGCTGAAGATTGGTGACCTGGGCCTGATCTTGTTCATGCAACTTATTTTCCCAGCTGGTT
CCGATGTTATGATGCGCTTCGATGCTTGTCCATGTGACTCGCTCATCCAGTGTGGACCCT
AGCCTGAAGTAAATTGAAAGAGGGG
>Z27kG1_13756
GTGCTGACGCCACCACGCGGCCCCGGTCTCCTCTCGCCCTCCTCTCCGTCTAGATCTGAT
CCTATCCCCTCCCCACCCTCCGCCGCCGTCCTCGCCCTCCCGGCCGCAGCCACGAGCCCG
AGCGCCGGGCTCCTGGCCTCGTCTCGCCTCACCGGCGAGATGGACGGCGGCGGGGAGACG
CTGCTGGTGCGGAGGAGCAAGGGCAAGAAGAGGCGGCAGCCGGCGGCGCCCGCGGAGAGG
GGCTCCGGCAGCGGGGACAGGTTCCGCGCGCTCTGGCGGGACTACCACGACCTGCTGCAG
GTGAGTCAGTGAGTGTCGCCGATCGATTCTTGCTCCGCCCACTAATCTCTTCGCCCTTTC
TAGTTTTCGTGCAGCTCTCTTGTTTCGACCTGTTCTTAAATGGATGATTCAGCGCCGGCT
TGATTGCTGAATTCCTCGTGCTATCCCCACTTGTTCCGGTTGCTAGTACTCGTATTATGT
TTGTGCTTGGCTGTTTGATTCTTTGCTGCCGTGGGACGGGGTCACGGGGATTCAAGAATT
CCATCCAATAGCATGGCTAAAACCAACAATTAAGTATACCTGTGATTAGACTTGGAAGCT
GATACAATACAATACAACATTGATGCAGGAGACCGAGGCAAAGAAGAGGAGGCTGGCGAG
CAAGAAGCGAAGAAGCCTCGCCCTGCTTGCTGAAGTCAAGTATGGCAGTTCTCCGGCTCT
TGCTTTGTGGCTCCATGTTACTACTAGTATCATCTTCTTATTCTTCATGCTGGCATTATT
ACTGCTTTTCAGCTTCACTAACTGTGTAGCTGCCTTTTGTTGCAAGGTTCTTGCGAAGGA
AGTATCAGTCCTTTCCGAAGGGTGGCTCGCAGCAGACACATTACAGGTTGAAGAAGCAGG
CTCGGTACATGCCATCCCCATTGGGCCATGGTGCAGGGACCGAAGTGCCTTCTACCAGCA
GAAACCCAAACCTTGACTTAAATCAAGATTCTGTCCTGGTAAGTGTGGAGTTCATGAACT
AAAATAAACTGTATAAGGGAAGTGTTTTTTTTGTCAGCTAAAAGGGCCTTCTTGTCTGCA
GAACGATGTGGGGAATGATTGCCAGGGGCAACATGGCCATCCAGAAGTTGAAAAGTTAGA
TCAGGTCGAGGTGAATGAAGATACGATGACACCTGATGTCAAATTATCAGTTTGTAGGGA
TACAGGAGAGTACTCTCCTGTAAGTGAAGGTAAGAGGGCGGTTCCATGGCAAGACCGGTT
CGCGTTGAAGACCTAGGCCCTCAGTTGATGTGGCTAAGAAATAAGCTGCTTCTCTGACAG
CTAGTTTTGCTACTGTATCCCTCAAATGCTCAGTAGTGCTCTGTACAGAAACAATGGGAC
ATGATACTTATATGCATGTTACATTGCCTGATTGACAA
>Z27kG1_22699
CCGCGCTGAGCTCCAAAGAATCTAGCAGCTAGGAGCAGGCCGTGTATACGCCATCCACCA
CGGCAACATGTGCTCCGGCTCCTGGTCCTGGAGCAGCAGCAAGAAGCGCCCGTCTCTTGT
TGTCGTCAACCTCAAGCGGCAGCAGCTGCAGAAGACGCCGCCGCCGACGCCGCCTCGTGC
CTCAGTTGCTATCAGGAGGAAGAGGCTGAGGCTGAGGAGGTTGAGAGCCGGAGCAGAGGC
CATGGAGATGGTGAACCTGAAGCTCTACCTGGAGAACCGGTGCATCATCGCGGAGAACGA
GAGGCTGCGGGAGAGGGCCAGCGCGCTCCGCCGCGAGAACCTCGCGCTGCTCCAGGACCT
GTCCAAGACGCCGGCCGTGCCAGAGGCAGGAGCGGGAGCTGGAGCTGCGTGAGATTGCTT
CCTCTTGCTGCCTGCTGAGCATGGAGTAGCTAGCTTAGCTTGCGTTCCCTCGCTGGCGCT
TGTGCTAGTTGCGTGGGCAGGACAGCGGACTCCTAGGTATCTATCTGCTTGGCTGCTCCG
CCATGTCTGTGCTCTGCTGTCTGCTCATACATCACCAGGCTCCTGGAGCTCTCTTGGGTG
CTCTGTGCCATGGTGTTTGTACATTATATATAAGTGCGCGGATTAACTAGATTTCCAAAG
CCTGCACCAAACTGGACAACAAAGATCAACAGCAAGTTATGCTAAAACATAAACCTCGAC
TACGACGAATCGATCCATTTGAACTTCTAGTACAATGATTAATGAATAAGAATATTTTGT
GCAGAGTTTCAAGCATCCACATCTACAGAACATGTTGTGCTGAATATTTCCCACAAATTT
ACCCCTCTAATTCGCGACACAAATGCACCTAAAAATGTTTTTTTAAAAAAAAAATCTAGC
AGAAAAATTACAGAGACGGGAAGTTTGTACAACAAGAATCCACCCAGGCATTACTACCAA
CGTCCAACCAAATAACTTAGCAATAAACCGCAAAAGGCGGAATATCCAACCGCTGTTGTT
CTAAAACCTAAGGAAAAAAACGAATATCCGGGAACACAAGGTATCCCTTCATGAATCTGC
AGTATGAATTTGACCTTCAAGCATGTGCTCTGTGAAATCAATCGTCTTAATGGTTCCACT
GCTTTTGCTGAGCTTTGAACTGCTCTGGTTCCTGTGGCTGCTGCTGCTGCTGCTGAGCCT
GCTGGGCCTCTGATGGCTGCTTCTGTACCTGCTGCAGCTGCTGTTCGAGAATCTGGCGGT
TCATATGATGATGCGAACCGTTCGGCACATGAAGATCACTGGCCTCGCCAGCCATTTGTT
TCAGGCGCTGCACTTCAGCTGTCAGTGCTTCATTCAGAGCTGGATACAGAACGATGCACC
AGTGATAAAAATCAGTAGTTGAATAGGCTAAGGAAACATGATTGCAATGTAAATACCATG
GGAAAAAAGAAGGTCATTGTTTGTTTTTC
>Z27kG1_14923
AAAAAGTGCGGCAACGTAGCAGAGGAGGAGCAGGGGGAGGAGGAGGCTAGGGTTGCTCGG
CGATGGCGTCGGCGGCGAAGACCCTTGCACGGGTTGGATCATCCCTCTTCGGCCGCATTC
TCGCGTCTCCGTCCTCGTCCATACCCCGCGCCGGGCTGCCGCTAGCCAGGCTGCAGCCAC
ACGTCCCGCCGCCGGCACCGGCGGGGGTGGACGCTTACGAGGCGGAGACCATCGCCAGGC
TGAGCTCGCTCCCCGGCGAGATATCCTTCCCCTGCGGACTTCCCTCGCTCCGCTTCTTCA
TCGACGACGGTACAGCTTCTCTCACACACACGCACTCATGAATGGATTGGGCCGTGATTG
AGTATTGAAGTTGGGCTCGGATCGCTAGTCACTGCCAGTTTCAGAAATGGGGAATAGGGG
GACTGGGATCAATGTTTTTCATAAACCGTTCGTTGAATATAGAGATTGTAGTGTCGTTGA
ATATAGAAATTGCAGTGTGTGACTACTCGAAACTCGCATGATTTCTGTTGTAATGCGCAT
TTTCTGTGATTTGCAGTTATACCATTTCACTATTAAGCTTTGCTTTTTGCGGACTTGGGA
AGAATTGCCAAGATTTCATACAGTTACCTTATTTGGGGGCATTGTTTTCTGAAAAGTCAT
GGTTGCCTTCATCAATGCTGATGTGTTACTTTTATCTGGCTTGTGTTGAAAGTTACTAAG
TGATTGATCAACCTTGAGAAGTCACGTTTCTAGTGTTATTGATGCTCTTACGCATAGAAG
AACACGTTGCTTGCAATACAGTACTCAGTATTTAAAGTTCCTTGATGCCTTTTTGTTCCT
TAAATAGTAGGTGGCAGAACCTAAAGATTGATACACTGCATAAATTGTTTGTGGATCATT
TGACAGCCTAAAACTGAGATTGTGTGGAGCTTAGGAAATTCTGCTATGATTTATGTTGAA
ATTAAGTCTGGTAGAAAGTGCAGTAGAAATACTCAATTACCCAAGTCTCCTTTTGCTAAG
ACTGTTTATTTGCATAGTGCCAAATGGTGGCCATTTCTTGTTCCAGCTGCTGCTGATTGT
CCTAAAATTGGTTAGAAAGTGTATGACAAATACTCAAGTACATGCAGTTCGTCCTGCTGT
TCCTGGATTGTTTCCTTGCATGGTCCCAAACAGTGACTGTTCCTTGCTACTTCTGTTGCT
GGAAATGTTGCCGTAGTTATATTTGGTGAATACTAGAGTCTTGATTATGATATGTAGGCT
TTGGATTATGACCTGGCAGCTAGGATCAACTTTTATTTTTGTTAGTTTGATGTCTTTTTC
TAATCCGTTGCTTCTGTTCTGCTATTTGTAGTCGAGGATCCTGTTCCTAATGACCCCTTT
CAGTTGCTCCCGAAAAGAACTTACCAGCCCAGTACAATCAAGCGGAAAAGAACCCATGGA
TTTCTTACACGGTCTGTCTCTCTAGCTTTTCCCTGGCCATTATTTTGCTTCCCTCGTCCT
TCATTGAAAAAGGAAGATGGGTTTCAAGTTGGTATTATCAAATTCTGTTTCCGTTCATGT
TTGCCTTTGGCACCTCATCATTTAGATTAGGAAGGTAGTTTATCTGGCATGATTGTGGTT
CAGTGCCCTCATGTCCTTGTTACATTGGTTCTGCAGTAAATCGACCAAGGGTGGGCGCAA
GGTGATTGCCCGGAGAATCGCCAAAGGCAGGCACAGAATCTCAGTTTAGCTAGATCTCGC
TCGTAGCAGCCCTGGATGTTTTCTGTAACACAGATTCGTATCGTGTTCTTTCTATGGTTA
GCACTCTGCTGAAGGTGAGCCCCCGCGCAAGCAGCAGTCCATGTATGGATTTTTATTGTG
AAACTTTTTTTTGGGTGGTTTCAGTCCTGGCCATCCGTAGG
>Z27kG1_21543
CAACTGCGCGTGACAGGGTCACGGCGGCTGGGCGCGAGACGCGGCCCTGCGCCCACGCCA
GCCGCCAGCCGCCGCCCATTTCCCTTTCGTCCCCGCAAGTGCTTCTTATCCTCTCGCAGT
CTCGCTCTCGAGCCTCGCGTCGCAGCCCTCGTCGCATAGGCGTGCATCCAGCATCCTCTC
CCGGATAAATACCTGGGGGCAAACAGCCCGGCTCTCCTCGCTTTCCCTTCACGCACGCAC
GCACGCACGCTCGCCAAGAGCAAAGGCGGCCGGACGGGGGGCGGCGGGGGCGGGGCAGAG
CGGAGCGGAGCGGTTTGTCTCCACGCCTGACGTCTCCCTCTTCCCCGCTGTCCGCAGCTT
CGGTGCTTCCTTCTCCCGTTCAGGACCATTGTGTTTACTGAAGCAGCTTAGTTCATGTTC
CTGTCATGGGTATGGAACATTTCATCAGTTCTGCAAACCTTTCAGCAGAAGGTTTCACAT
CGTATGGAAATGAAGCAGCAGAGGAAATGAAAAAACTACGAGGTCTAAGATTGGAAACAC
TGATGGAAACCTGCCAAAACACAGAAAGCAGAGATGTAGCGATCAGGTGTCCAATACCAT
GCAAAAGCAGCAGGCGGTATAGGGAACATGACTTGAGAGCTGCACAAGATCTTTCTGAAT
TCATTGTGAGTAAGGCTTCACCTCCATACTTTATGGGATCTCCACCACTTCGTGCAACCA
ATCCTCTTGCTCATGATGCACAATTCTGTGCGTGGAAGGTGCACAGCGTAGATCAGTCAC
TAGGAATTCCTATACCAGCCAAGAGTTACAATGCTCGCTACTATGCAAGGAAAGAATCTT
TTAGGAAGGCTTGAAGCTACTTTTTGTCAAGTTCATGATCGTCAGTGATGTCATAGTCGT
ATCTCCGCTTCTCTCAGCAAGGCTAACTTGTTTACTTGTATATGAGTGGCTGTCCCTTTT
GAAGGTGTGAGTTGTCTTATTTGAGTGTTTAGAGTATCTCATCCCTAGTGTTGTAAATAT
ATTTCTTTGCTCATTTTTTGTTAGTGGAGCTAGTTTTGGTGAATAAGTACTGGTATAAAG
TATAAACAGTGTTGCTGAGTAATGAGGTAATCTGAATGAAAATGTTTGCCATTCTTC
>Z27kG1_04157
GTCACGGCGGCTGGGCGCGAGACGCGGCCCTGCGCCCACGCCAGCCGCCAGCCGCCGCCC
ATTTCCCTTTCGTCCCCGCAAGTGCTTCTTATCCTCTCGCAGTCTCGCTCTCGAGCCTCG
CGTCGCAGCCCTCGTCGCATAGGCGTGCATCCAGCATCCTCTCCCGGATAAATACCTGGG
GGCAAACAGCCCGGCTCTCCTCGCTTTCCCTTCACGCACGCACGCACGCACGCTCGCCAA
GAGCAAAGGCGGCCGGACGGGGGGCGGCGGGGGCGGGGCAGAGCGGAGCGGAGCGGTTTG
TCTCCACGCCTGACGTCTCCCTCTTCCCCGCTGTCCGCAGCTTCGGTGCTTCCTTCTCCC
GTTCAGGACCATTGTGTTTACTGAAGCAGCTTAGTTCATGTTCCTGTCATGGGTATGGAA
CATTTCATCAGTTCTGCAAACCTTTCAGCAGAAGGTTTCACATCGTATGGAAATGAAGCA
GCAGAGGAAATGAAAAAACTACGAGGTCTAAGATTGGAAACACTGATGGAAACCTGCCAA
AACACAGAAAGCAGAGATGTAGCGATCAGGTGTCCAATACCATGCAAAAGCAGCAGGCGG
TATAGGGAACATGACTTGAGAGCTGCACAAGATCTTTCTGAATTCATTGCTTCACCTCCA
TACTTTATGGGATCTCCACCACTTCGTGCAACCAATCCTCTTGCTCATGATGCACAATTC
TGTGCGTGGAAGGTGCACAGCGTAGATCAGTCACTAGGAATTCCTATACCAGCCAAGAGT
TACAATGCTCGCTACTATGCAAGGAAAGAATCTTTTAGGAAGGCTTGAAGCTACTTTTTG
TCAAGTTCATGATCGTCAGTGATGTCATAGTCGTATCTCCGCTTCTCTCAGCAAGGCTAA
CTTGTTTACTTGTATATGAGTGGCTGTCCCTTTTGAAGGTGTGAGTTGTCTTATTTGAGT
GTTTAGAGTATCTCATCCCTAGTGTTGTAAATATATTTCTTTGCTCATTTTTTGTTAGTG
GAGCTAGTTTTGGTGAATAAGTACTGGTATAAAGTATAAACAGTGTTGCTGAGTAATGAG
GTAATCTGAATGAAAATGTTTGCC
>Z27kG1_17456
TCGAAGAGAGGCGGCTCGCTGTTTACCTGGCCAGGCAAGTGGCTTAAACTCGGTCATTCA
CGTAGTTGAAAGCTGAACTGACTGCGATTTCTCGTCAGAGGCCAATGTTACCTGTTGGTC
GATACTCGATAGTAGTCGGCCTCGTTCGTACCTTGCAGTACTATTCTGATTCATAGCCAT
ATTTGCTACAGCTAGTAAGGATTTATTTGGGTACTCTAATATTGATCTCAATCCACATGT
GTTGAAATGAATTGGAGTGTAAATTAATTTAAGTTACACTTCAATCTATCTCAATACATG
TGGATTTGGGAGTTTTAGACCCGTATCGTAAGTTGTATAGCTTCACCTGGTTGCATCGTG
GATGACCTGTTATTGTTTATTACTGTTATCCAAATATCTTGCCGC
>Z27kG1_03196
CTCTCACTCTCTCTTGTCTCCAAGTTTGTAACCCTAGCCGCCAAGCTTGAAGCTCCAGCC
GTGCTCGTGTAGGGCCGCAGGCCATCCGGGCTCCGGCTTCCAGCATCTACCAGGCGTCCT
TAGAATACGGTGCAGCGAGCAGCAAGTCGCCGAGCAGCCGAGCCACCGCCGAACACAGGG
CGCCGCCGAGCAGCCGAGCCGCCGCCGAGCGCCGAGTCTTCTCTGAGTGACTTCGGTACA
GACGACAAACTTTCTCCACACATACCGCGCCACTCCGCCACTCACTGTGCTGACGGATGG
GGTGGTGCTCCCCGTCCACTTCCCGGCAGCTTCTCTCCACGACCTCACTCTTCACCTTCG
GCGCGGGTCTCCTTACCTTCGGCATCCACCTCTCCTACGTCCACATCGAGCCCCAGCGCG
CTCGCACGCTCGCTCGGGACCAATTCGTCCGTGACTACCTCCGCAAGAAGCACGACAAGT
AGCCCGCCTTCTGCGGTCCCCAGGTGATTGCTTGGTAGTCGGAGACGATGGCCCTGGTCC
CATCGAGGTCCGACAGCGAGGCCTTGATCCCGGAGGTGGAGATGAATGCCGGCGCCGACC
AGACCGCAACAACGGCGCGGGTCACCGTCGTTCAGGCGTCGTCCGTGTTCTACGACACCC
CTGCGACTCTCGGTGCGTGTAATTTTGCTCTATATACCCGTTGTTCTTGCAGTTGTTACA
GTAGCACCTATGGTGTTCGGTTTGTTGTTTCTCCCGTGTGGGTATTTAGGTTGATACTGC
GCTCAAGGTGTTCGCTTGTTTGTCTTGCCGAAAACTAGCTTACTCAATTTGTGTGTAGTA
ATGGCTCGTACTTGTAAATAATGTTAAATAAATCGTTTAATTGAATTTTGGCAGTGTCCT
TGTATGTAGC
>Z27kG1_15764
CGCTAGCACGTCAGTCGGCCTCATCCTCTGCACTGCAGTCATTGAGCGAGCTCTGCTCGG
CCCTCTCCTATGCGCATGTTGCCTTGCTTCTTCCCTTGATGCTCGCCGTCGCTAGTACTG
GACGTTCCCTCTCTCTTGTCGCGTCCTGGTAGCCACTGGTCCGGCTGTCTTTTCCCTCGG
CGTCCAGATCCAATCCCAACTCCAAGCGTTGTCCATGGAGCTGCTCGCCGATCACCGCCC
ACAATCGTGCCCCTTTACTGTGCTCGCCCATGTCGCCGCCGTCGCCCAGCTCGATGCCTT
CCCTGCTCGCCAGCACTTGTTCAGTCGTCTCAGCTCGCCGGTGTCGTGTTCTAGTCAGCA
TCATGCTCTGCGCGATGCGCTCCAATGTCATTTGTCGCGTTTTGCGCGTTCTCTTCTCCG
CAGGTTCCATGGAGCTCGCGCCGTGATCTCTCAGCTTGCCAGCTGTACTCGTCTTCCTCG
CCAGCGTGACCTCTCGGCTTGCTCGGCCTCAATCTCCATCGCGCCGCGGCAACTTCCCGT
TTATCTGGTGCCGCACACGCTGCTGGTCCTTGCAAGTCCACCTTGGTTCGGCCAGTGATA
CCTGTGTCGGCTCTCTAATGCTTGCGCGTGTTTGTCCACGTCGCCAGTAGCTCGGTCTCT
ACGTATGTCTCTCTCAGCATCTCGACATCGGAACTCCATCCTGTCTGTATGTGTGTGGAA
GAACGAGATCGATGGAGAAGAAAGGAGTTAAAGGAAGAAGGAAGCAACGCCCAATGCAAC
GCTCGCTGCGTGTTCGGTAGAATTCCTGAGCCAAGAGTCGTCGCCGTTTGCGTGAATGTC
AAGTTTATGTTGGTCGCAGTGCACGCGGTGGTGTTCATTAAGGAAGAATGTGAAGCCCTG
CGGTGTTCGATGGACTATTCAAACCGAAGAGCGTGGACGATTTCGCGAAGTTAAATCGAA
TTGGTCATGGTAAGCCGATTTAAATTTCTGTTAGCTTAATTATTGAATTAGTACGATGAA
ATATATGTGAAGCATATATTTTCATGATTTTGAAGCAGTCGCGTCGCGGTAGGATTAAAT
ATATGTGAAGTACGATAGAGTTAGTAATGTGAAAGATAGATTAATTTAGGTAATATTCGG
GCGAGCTGATGACAAAAGAAATAAGTTTAGTATTTTATCCAGCTAGTCGATAGGATCTGT
CGATATTGTTGTGTCAATTTAGTATAATTAAGAAAATCGATGCCTTGCTAGT
>Z27kG1_09203
GCCATTGTAGCTTGCCTCGCGGCACTGGCGGCGGCTCCGCCCGGCCAGCACAACCGCAGT
CCCAGTCTTCTAGACGAAGCGAACGTGCGACAGGAAAAACACGGCCGCTGTTGGTCGAAT
CCACGCCGGCGATGTCCCCTGCCGCCGCCCAACTGAGTGGTACAGGTACATCGTACACCA
ATCCATCCGATCTCTAGGCCTAATACCTTGGAACAAGCAAAGGGGAGCGATGCACGACGT
CAATGGAAGACTCCGCCGGCCAGGAGGTCTGCGTCGTTCTTGGCATTGGGGACAACATCA
AGGGCCTCTTGGCCACGCTGTCGCGCGTTGACGCCATCATCTCCTATGATTCGTCCCCTC
GCTCAACCTGCATCCTATCATACCCTATCCCGTGCCAAGTCCCCGATTCACGGTGGCTGT
GTGGTAGTCGGTAATGCTGCATATGAACTTGGGCGACATTAAGTGTGAGGTGTTCTGCAA
CCAGGTGCCCCGCACGGCGGAGAACTTCTTGGCCCTCTGCGCTAGCGGCTACTACGACAG
CACTGTGTTCCACCGCAACATCAAGGGCTTCATGGTATAAGGCGGCGACCCCATCGGTTC
CGGCAATGCAGGGCCTCCATCTGGGCACCAAGTTCGCCGACGAGTTCAGGGAGTCCCAAG
GTAGCACACTATGCAGTGCAGGAGCTAACAGCAGACCCAACGCCAACGGCAGCCGATTCT
TCATCACCTACGCCAAGCAGCCGTTCTGAAAAAAAATTGAACAGAGTCACCCAAGAATGT
GCATGTATGGAATGACAGCTTCAGATTAACGACAACCACAATTTTCCAATTGTGTGGTTT
TGATGGAGTCATGTATGGGTAACCAGGAGGCCATCTAAATAAATCCGTATGCACTTCAAT
CATGTGCTAATGTTGATTGTACAGTACATACATATTAATATAGTGATTCATGATGTCTCA
ACATTTTTAGATGGTAATCGGTGCCTGCAAGTGTGAGAGTAAACTTAGCTTATAATACCA
TTACTATCGTACTACGGTATCATGATTTATGTTTATTCTGTCTAGAATATCTGATATAGA
TATAAGTTTTTTTCTCTCGAAAACGCAGGAGAACTACGACTCATTATATTAAGAAGATAG
GAAAAAAAGGCTTGAGAATTACGCCTCATGATTCATCGCATTTTTCTTGGTCGTTGTTGC
TTCAAGGATAACAGGTATATTTACTGCAACTACTCAGCATGTTAGGTAATATCAATTTTT
TAAGTTGTTGCATCATCATATCTTATTTTAAGTTGTTGTCTCACCACATGTACTACTTTA
TAACATGATTACTAAGTTGAGTGCATAATTATTTTGTGACCACTAAAACCAATATTTTGT
ATGTTCAGTACATGTATATATATCCATTTAGCAATCTAATAACTAGACTGCTCATGAGTC
TGTATTTGTACACCGAACTGTTCCACTTCAAACGATTTTTTATTTAGGT
>Z27kG1_21332
CCGTCAACTGCCTCTACCCCACCTGCTGAGGTGGCTCGCAACCGGCCAAGCCCTTTTGGG
GCTGCAAGGCCCCGGGAGGATGTGCTGGCTGAGAAGGGGGTGGATTGGAAGAAGTTTGAG
AATGAGATTGACCAGAAGACCAGCCGCCCTACCAGTTCGCACTCCAGCAGGCCGAATAGT
GCTCATTCCTCCCGCCCTGGCAGCCCTGGGTCACAGGTTTCGGCCGTTGGGAGCGAAGGA
GCACCAAGGGCACGGCCAAAGGTTAACCCATTTGGTGATGCCAAGCCAAGAGAAGTGGTG
TTGCAGGAGAAAGGGAAAGACTGGAGGAAAATTGATGTTGAGCTGGAGCATCGTGCTATA
AATAGGCCGGAGTCTGATGAAGAAAGAAATTTGAAAGAAGAAATCAACCTCCTGAAGGTG
GATCTTAAAGAAATCGAGGGAAAGATGAGTAATGGTTCTGAGCAGACATCGGTAGATGCA
AAAGATTTGTCTGAGAAGATATCTATGTTGGAAAGCCAGCTTGAGCAGCTTTCAAGGGAG
TTGGATGACAAGATTCGATTTGGGCAAAGGCCACGTTCTGGTGCAGGCAGGGTTACAACA
CTTGCACCCACTAGTTTAGGGGAGGAACCACAGGCTACAGTGGTGGACAGACCACGTTCT
CGTGGTGGTATGGAACCACCCCCAAGGCAGGAAGAAAGATGGGGATTTCAAGGAAGCCGA
GAAAGGGGCTCGTTTGGTGGAAGCAGAAATTCAGACAGGCCAATGGCAAGACAGAGATGG
TGAAGTTGGGACAACAAGCATCTCTTAGGGACACTTCTGGATCGCAGTCCCTTTTTTGTT
CTGAAAGGATGGGCAAAAATAAGTCGTTTTCTGTTTGTCGTGTTTGTTTGGTCTTAGAAG
ATTGTTGAGGGTGGAGATAACTCCACATGAAGCTATTGGTTGTCAAGTCTGTATGCCGTA
GGATGCTTTACATTTCCCTTTTTGCCGTCTTCCATGTCAAAACAATATCTGGCAACCTCC
GATACTAACTGTTATTCATGGGTCACTGAATTCCGGATCAGCTTTTGTCATAGGTCGTTT
ATTTCAGCATTGAGTAATGGAAACCTTGAATTTGCACTTTT
>Z27kG1_12095
CTGAGAACTGAGCTGTAGCTGTTGGTACGGTTTTCCTCCTCGCTCTTCTTCTCCTTCTTC
TTGCTGCTGGTTGCCGGGAGCTGAGATCGATCGAGAGCACTGCTGTTGTTCGTGCGGCCG
GAGGCGGCGGCGCGCGGCAGGGGGCGGAGACGACGACCGATCGGTCAGAAGGAATGTCGT
CGGCCCAAATCGCGCCGGCGGACCATGTGTGCTATGTGCACTGCAACTTCTGCAACACAG
TTCTCGCGGTAAGCTAAGATCAGGATCGATGAACTCTCTGCCTGGCTGGCTGGTGGTAGT
GGTACTGGTACCTAGCTAGCTGCTACTTTCCCTTTTTCTCTGCCTCCCTAAATCTGCTTT
CGAGATTTATGCGCAGTGATGAATTGACTGCCGCGCGCCTCCGTACCCATGCACCCTCAT
CGCCACGCAGTTATATTGGCCTGTTTTCTTTCCCACGATTTGTTTTCTACCTGCGCTCTT
CCAAATTGGTTTAGGCTTGGGGGTCGCCCCGGCCCCTTCTCTCAGTTAACCGAAAATTAA
AGAGGCAGTAAATCGGCTTTTTCTTCACGAGATCTGCCTAGCATGTCGTCTGCTTTCTTC
GATTCAATTTCTTCAAATCTAGTTCCGAATTTTCTCTTTTGAAGCTCCCATCCTTTTTCT
GTTCTTCAAATTTCTTGTTCCTTTGGAAAGGATGTTTTCTGCTGTTTGAGGGCCAGGTAC
ATGGACCGATCAGTTTGCTAGCTAGATATGTAATTCGATTTAAATATGTACTTCTGGAAG
TTCTCTAGATTTTGTTTTGGTTGCTCTGTAATGTACTTCTGTGTATGATATTTCTTTGGG
TGTACAACAAAATTCCTGCATT
>Z27kG1_23560
GGACGAGAGCCCTCTCAACTACGGCTGCACCGTCGCCTACATCCAGTGAACGGGTGGGTA
CAGACAGACTGTTTGGAACTGAACGCAGACATTTCAGTACAGAAATCAGTTTGGTTTTGC
CTTGCCTACCAGCTCCCAGCGTGTCCTTGTCACAGACTCACAGTTGCGGAATGCCAGTTG
GGTGAGCTTTTTGCTAGTAGCTGATCTGCGGGTGGATCGGATAAATGGCCTTGGCAGTTG
TGATCAGTTCGGCCGGCGTCCTATGCATTGGCATCGCAAAATCACCAGCGGAAGCAAGGT
GTGCGTGCACATGCGCGCCTCTTCTTTCCAGCAGGATTTTGTGTGGCGAGGGCTGATGTG
GCCAGGTTCGAGCCACGAGAGACAAAATACTTGTGGCTCGTCAACTCGTTCTCGACTTGT
TTTAGTTTTGTCACAAGTTAAGCTAGTATCTTGGCTCGGTTTGTTACAAGCCAGCTCGAG
TTAAGCTTGTTAGCTCGAATGATCTAGCATTTGTAAGCAAAACAAAAGGCATTCACAGAT
GAACTAATAAGTGATAAACTGTATTAATT
>Z27kG1_13151
CGGCGCGCGACGAAGGGTGTGAATATCGGAGAAGGCGGAGGGGGCGAGGGTGAAACGGCA
CGGCGCGTCACTTGTTTCAGGCAGCAGCCCACGGAGTCCGGCAGCCATCCAATGCTCCAC
CAAACAACGCTCATCCCTCCCTCCGTCTCCGCCGCCTCCTCCTCGCCTTTCCTCCACGCC
GCCACCACAGCCCCGGCTCCGGGTGGAGGTTCCTGCACCCCAGCCTTCCTGCGAGGCGCC
TCTGCCATGCCGTCGTACGCGCACCACCGTAGCAGCCCTCTGGACGATGGCAGGATGGAC
GCGCTGAAGTGTAACAACAGCGTCCTGCCGGAGGAGACCACCGCGGACGCCGCCGGGGCG
TTCGTGGAGAAAGACGGGTTCTCGGTCGAGGACCTGCTTGACCTGGAGGAGTTCGCCGAG
CCTGACAAGGACGTCGCCGAACGCGAGGATGACGACGCGCCACCGGCAGCCGCC
>Z27kG1_12963
GCCATACGTATGTGTTGGGAACACAAGATAAATCATCAGCTCCGAAAAGGGTGGATCTGC
TTAAGAATCAAAAGTCAGACAAGGTGGACGTCACCATCCAACCCGAGGAACTGGAAGCCA
TGGATGATGTTCTGGCAGCCAAGTAACGACTGATGTCTTTGTTCAGTTGAGATATAAGTG
TTTTTTTTTGTTCTTCCGAAGTCAGACCTGTTCTCTTCCGATAATGCAACAGGTATGAAG
AAGCTCGAGAGGAAGAGAAGCTTCGGAACCAAAAGGAGGACTTCAGTGACATGGTGGCAG
AGAATGCTCACAAGAGGAAGAGGAAGCAAGAGAAGGAAGGCAAGTCGAAGAAGAAGGAAT
TCAAGTTTTAAGGGCAGGCGGGCGATGTAGGTCATGAGGCACCGTTGTAGCTGTTCCAAA
TATGACTGGCTGTATGGTTTAGTTGCTGCGATCAGACAGTTCCGTTCCGTGTTCCAAGTT
CCAACCGAGAGGTCGGGCTCATTCGCTTGGTTAACACAAATGTCGCTTTGGATTTTCACT
GGAATATGCTTAATTACTCTGTAAGAAATCGTTGCGCTGTTGAAATATCACGTGCTGG
>Z27kG1_19001
CTAAATGCGTGATGTGTCTGCTCGGATCCAATCCGCGATTGGTTTTTGTCATGGCTCACT
CGCGTGTTGCTCGCGTCCTGGCCTTGCCAAACCCTCTCCGCCGCGGATCTGCGCGACCCG
GTAATGTCCGTCGTGATCTGCTGCCGCCATCAACGCCCTACTCCCCTCCTAGATCCCGTG
ATCTGCTACGAAGCTGCCATCAATGCCCTCCTCCCCCTTCGCTCAGCTCCCCCTCGCGCC
TTCGATCCGCTACCGTGACCCGCTGCGAGGCGGCCATCAACGCCCATGTCCTCCTTCGCG
CAGCTACCTTCCCAGGATCTCGGGCGCTCCTTCGTCGCCATACTTTTTGGTTCAGCGGGA
CGCCCAGCCCGTAGATCGTTGCCCTCAAGAAGTAATAGTCCATACAATACCTGGACTCGG
CGCATGAGGCCTAAGCTTTTGCTGATCACTTCAAGATGGCTCTGGACTGTTTCTTCGCTG
TATGGTTTGTTGTGGGAAATGTGTGGGTGTTCGATGGACATTCTTCCGCCCATGACGCAC
CCAACCTGTACAGGTGTCGGTGAGAGGTATTCAAGTTGGAATTGGAATTGTAGGTTATAG
TCCACTAGAAGAGGTTTTTTTTGTGCAGTGGAGCAAAACTAGCTGACTCGCTGTCAGAGC
AAGACTTCCGCAAGGGGAACTCAAACTATTACCTATATGTGCATAATACATGGTTCAACT
ATCCTTGCTTTTAAACATCTCCTTGATCTTTGATACATTTTTTGGATTTTGCTCAAGTAT
TTGACATATACAAGGGTCCCATCCACGATGCTTGGAGCAAACTGCTTGATATATGCAAAA
TGGAACTATGCATATACGAGCAAAATGGAACTATGCATAGTTCCAGTTTTCTCTGTCTAA
AATAACCATTAACTGTAGTTGATTAATGGGCTTGTTCAAGTACAGTGACGAGATAATTAT
TTCTCTGTCTAATCGTAGTTGCTGAATCAATAAGGAAAAACGCAACAGACCATGATAATA
ATGAGGCATTGTTCCTTTAAACCTTTACCAATAAATGTCGTGCGTGCCTAAAATATTGAT
CTTGCATTGATTAGAAAAGCATAATGTATTCTTAATTTCTATCTTTTCAAATTTCCAGTT
ATCAGATTTAATCACCCCTGCGTGTTGTATACTCGTATAATAGGGGTTGCCTCATGGGAA
ACTTGGCTGGGCCATTGATGAGGATTTTGGTTCGTTTGAGGCACTTGTGTAAAGAAGATG
AATGCAGATGGCGCTGCTTTACAAGGGTCTAGATGGGTGGTATGTATATTATGCTTTGTT
TATGTTTATCGAGAATAGTTGAAGGTGTGTTCTGTTGACCATTAACCTCATGCTTCTCTA
AAGTGGTTAGCTTTGGATAAAGAGGCAAAAAAGCTTTCAGTTAAAACTACTAAAACTACA
ACTAATCAGGTGAAACATGTCGTCCATATCTGTTTGTTCTTCATATGATACAACATGGCT
ATTCCCAATTATC
>Z27kG1_11401
CGGACAGGGACACGGCACTAGCTCGTAGAAGGTCGGCCGGCCAGCCAGAGTCACAGCCGA
AGGTGAAAGGGAGCGGATATGGGGGCGGATCGTTTCCTGAGCGTGGCGGAGGGCGGCCTC
GGCGGCGAGGCGCTCTACTTCGCGGTCATCCTGTGGCTGTCCGTCATGTCGTGGATCATC
TTCACCTGGGTCGGCGACGGCGGGGAGGACGGGAGGCGGGGGAGGAAGCGCCGGGGCAGC
CGCGGCAGCCCGGTGTTCGTCGGCGCGTCGGGGATCTGCGACGGCACCGGGCCCGAGTGC
AGCGGCGGGTACGGCATCTGCGGCACCTGCCTCGACTAGCCTGCTCTGCTACTAGTAAGT
TTGTGTGAGCGTCAAAAGCGCGGCCATGTTTGTAGCTGTAGCGTCTACATGTCGTCGTCG
ATGCGTGGCCTCGATGGAGAAGCTGGCGTTGCTCTGGTGATATGATGAGAGCAGAGCAGC
TCCCCTGTGTGAAGACAATAAGAGGGAGGAGCCTACTCATCAGCCTACTTCCATCTTGCT
TATTAGGCTGCTCAAACTGAGTTGTCGTTAGCTCTTTTTTTTTATTTCTCCTTCCTTTAA
AGTTTGATCTCGATCCTCTGT
>Z27kG1_12331
GCTGCTTCGAGCGCCGCGCCGCCGCCCGGCCCACGGCCGCGCAGCTCGCGGCGCACCCGT
TCGTCGTCGCCTCCGCCTCCGCCGCCGCCGCCATCCGCGGCCCGGCGAAGCAGGAGGTGG
TCCCGTCACCCAAGAGCACGCTGCACGACGCGTTCTGGGACTCGGACGCCGAGGACGAAG
CGGACGAGATGTCGACGGGCGCGGCGGCCGAGAGGATCGGGGCATTGGCGTGCGCCGCCT
CCGCGCTGCCTGACTGGGACACCGAGGAAGGCTGGATCGACCTCCAGGACGACCACTCGG
CCGGAACTGCCGACGCACCGCCGGCGCCCGTCGCGGACTACTTCATCAGCTGGGCGGAGC
CGTCAGACGCAGAGCTGGAACCATTCGTCGCCGTCGCCGCCGCCGCAGGTCTCCCGCACG
TTGCAGGAGTGGCATTAGCAGGCGCCACCGCCGTTAACCTGCAGGGCAGTTATTATTATT
ACCCGCCTATGCATCTAGGCGTCCGCGGAAACGAGATTCCACGCCCGTTGTTGGATCATC
ATGGCGACGGGTTAGAAAAGGGGCAGGGATCCCACCGCGTTTGTAACAGAGAAACAGAAA
AGGTAACAATGAAACGAATTTCGTT
>Z27kG1_20692
CCTTCCTCTCCTGGCGTGCCCCCGGCCTCTCCCTGAGGCCGAAAGAGCCAGCACGTTCTG
CTGCTCGATCGGACGTGGGGAAGAGGACGACATGGGGCGCCTCCAGTACCAACACCGCTC
GCGGTCCGACTCCTCCTTCGCGCGCTCCTCCGAGACCACCGCCGCCGACCTCGATGCGCG
CAGCCTCGGCTCCACCGCCGCCGCGGAAACCGTGGAGTGCCCCTTCGGTCACATCGATGG
CCTCTCCCGTGCCGAGCTGCGGGAGGCCGCGTACGAGGTCTTCTTCATGTCGTGCCGCGC
CGGCGGCGGAAGGGGAGGAGGAGCAGGCGGCGGCGGCGGGCTGAACTATTACCCGGCAGG
CGGGGACGGCGGGGGAGACGGCGGGTCGCCGACGATTGGAGCCGGCCCAAGAGGCGGCAC
GGGGATAAATGTCGTCAGCAGCAGACTGAAGAAGGCGCTGGGACTCAAGGCGCGGCGGTC
GTCGCAGCCCACCATCTTGCGGAGCAGCATGAACCCGTCGTCCGCGCCGGGGTCGCCTGG
CCGGATGCGCGGGGTGAGAGACCAGGCGCCCGGGTCACCCGGGAAGCCCAGGCGCCCGAT
GACCTCGGCCGAGATCATGCGGCAGCAGATGCGGGTCCCGGAGCAGACCGACGCCCGCCT
GCGCAAGACGCTGATGCGCGCACTCATCGGCCAGGTGGGGAAGAAGGCGGACACGATCAT
CCTGCCGCTCGAGCTGCTCCGGCAGCTGAAGCCGGCCGACTTCGCCGACGGCGGCGAGCA
CCACCAGTGGCAGCGCCGGCAGCTCAAGCTCCTGGAGGCGGGCCTCATCCATCACCCATC
CCTCCCGCTAGACCGCCTCAACGCCCCCGTGCTCCGGTTCCGGGAGATCATGCAGGTCGC
CGACGCTCGCGCCATCGACACCGGCAAGGCCTCGGACACCATGCGCGCCATCTGCGATGC
CGTGCTCGCCCTCGCCTGGCGCTGCGCTCCCGGCACGGGGTCCCCGGGCGAGGCCTGCCA
CTGGGCCGACGGGTACCCACTCAACGTGCTCCTCTACGTCTCGCTGCTCCAGGCCATATT
TGACCTCAAGGAGGAGACCGTTGTGCTCGACGAGGTGGATGAGCTCCTGGAGCTCATGAG
GCGGGCATGGCAGACGCTGGGGATCGACAAGATGATCCACAACGTGTGCTTCGCTTGGGT
GCTCTTCCAGCAGTACGTGGCCACCGGGCAGATCGAGCCGGACCTCGCCGGCGCCGCACT
CACGGTGCTCGGTGATGTGGCAGCCGACGCGAAGCAGGAGCACCGTGACCCGGTGTACAC
CCAGGTGCTCTCGAGTGTTCTTGGCTCGATACATGACTGGTCAGAGAAACGGCTGCTTGA
TTACCATGAATGGTACGGGAAGGGCATGGCTGCCACCGGCGCTGGGGCAATGGTGATTCC
GCTGTCTCTGGCACTTTCCACGAGCAAGATCATCGCAGAGAGTGTGCCTGGGATGGGCAT
CGATCTGGCAGACTCCGAGCACGACGGCATCGGGAGCTTCGCTGGCAACCGTGTGGATCA
CTACGTCAGATGCTCCATGAGAAATGCCTTCGCTAAGGCATTGGAGAACGAGCTCGGACA
AGGGAACAGCATGGTCATCCAACGCGACGACGACCCCAGCGAGACCATGGCACGGCTCGC
CAAGGACACGGAGCAGCTGGCTCAGTTCGAGCTGGAGAACTTCAGCCCGGTGCTGAAGCG
GTGGCACCCGTTCCCGGGCGCGTCCGCGGTGGCCACGCTCCACAGCTGCTACGGCGTCTT
GCTGAAGCAGTACGTGGCCAAGGCGACGTGCCTGACCAACGAGCTCGTGCACGTGCTGCA
CGCGGCGGGCAGGCTCGAGAAGGCCCTGGTGCCGATGATGGTCGAGGACGTGGCGGACAG
CGACGACGGCGGCAGGTCGTTGGTCAGGGAGGTCGTCCCCTACGACGTGGACTCCCTCGT
GGCGCGCTTCCTCCGGACTTGGATCGAGGAGAGGCTCAGGGTTGCTAGGGAGTGCCTCCT
GAGGTCCAAGGACACTGAGAGCTGGATACCCAAGTCCAAAGGCGAGCCGTATGCGCGATC
CGCGGTGGAGCTGATGAAGCTGGCCAAGGCGACCGTCGACGAGTTCTTCGGGATCCCGGT
GACCGCGAGGGACGACATGGTTCAGAACGTCGCCGACGGCTTGGGCGCCATCGTTCAGGA
GTACATCTCCTTCCTCGCGTCTTGCGGCACCAAGCAGAGCTACCTCCCTCCGCTGCCTCC
ACTGACCAGGTGCAACCAGGACTCGACGATCATCAGGCTCTGGAAGAGGGCGGCGACGCC
GTGCCGAGAAGCCGGGACGAACCCGC
>Z27kG1_20960
TTTTCCAAAGATCTAAGCTTCGCTAGTGTTGGGGTCTTCTTCTCCGCGAAGGCCCTTTAG
GCAAAAACACCTTCAGCAAGACAGTACAAAGGCAGGTGCAACATGAAGATATAAGCCGAA
GCTACAATCAAAAGAGCTTCGGTTTGGTGTCATGCTAAAGACGAAGGACGATACCGACTT
AAAGAGGAAAATACTGTATAGCCCTTGGTAGTCTGTATTATGATCATAATTAGTTATTAA
TGATATAAATGTAATTTTGTTCGGGCTACGGCTCGCGCCTATAAATAGATGAACAATATC
CCCGTATTGTTTACGC
>Z27kG1_06617
GTCTTCTCCTCCCTTTGCCGGCGTAGCTTCTTCCTCCCTGTCGAGCGACTCTTGCTCCCG
CGCCCCTGCTGCTCGTTTGTGCTTGCCGCGTGGTCTCGTGCTCCTGCGCGCGGCTTCAGC
TCGCCGGATCTCCATGCCTCGAGCTCGCCCCCATGGCGTTTTCCCCTGCTGGCTCGCCGG
CTCCGTGCTCCCTGCTCGCCGCACTCCGGGTCGCCTGCCAACAGTTCAGCTCGTGCCCAG
CTTTCTCCTCCAGCCGCGCCCTCCCCTGCAAGCTCACCACACCCCTGATTCCAGCCATGG
CGCGCCCATCTCCCTGCAGTTCCCTCCTCACGTTTCCTGCTCGCGCCGCCGTCGAGCTTC
CTGATGTGCGCGCCCGACCGGAGTTCCCTGTCCACTCGGCGTCCAACTCCTTGGTTGCTC
GCCATGGACCTTCCTGCGCGCGCGCTCCTCTACTCTTACGCGCTCCCAATTTTCCATGTC
GCTCGGCCACACAAAGCCTTCATCGGCCATGGGGCCTCGTCGTCGTTGTCCCTGCTTCCC
TGCAGCTCGGTCTTCGTTTCTCTGCATCGTCGTACACGGCAAGTCGTCGCTGCTCCCCAC
CGTGCCGAGCCGCTCACGTTCCTGCTCCCTTCGATCACTGTCGACCCCTGCATGCGTGCT
CCTAGTCGCCCCATAATGCGCTCGCTTCGACCACCATCGTCGGTCGCTGTTCGCCTGTTC
CCAGCAGCTTTCACCTTCGTCGGACAGTCAAGTTTTTTGAGCTTCGCCCAAGCAGTAACT
TTGTCGACTCCATCGCTCAGAAGACAACCCCTCGGATCCAATAGTGTAGCAGCAAGGCTC
GTGCAACACTTACTCAGTGTCTGATAAAAAGCCCAAACGAATCATCTCCGTCGAATGGAG
ATCGTCGTGCTGACGCGCCGATGTCGTCGATCGCTATCCTCGTCTATGCCAAAAATCCGA
GAAGATTAGACGCGGAAGGAAACAAATTAGTATGCGACGGGAAAATTCTCGATGTGGAAG
AAAAGGTGTGATTCGATGCGGCACTCACCATGTATTCGGGGGAAAAGCTAGAGCTGAAAG
GCGTCGTCAATTTCATGATTTCAAGCCGGATTTAGGTAAGCTGATTCGCTACTACTATTA
TTTTGTTTTAATGGATGGAGTGATAGGTATGTATGTCGCGACGATTATCCCACTTGTAGC
CCGGGCACGTATTTATTTGATGCTTGTTGGAATACGGGGCTACATGTAGCGGGATAATTG
TGTCCACGATGGTGAAGTCGTCGTGCCGCATAGCTAAGTTCAGGTTAGGCGAGAAGAATT
AAATCGGTGTTTCGTATCCAATGAGTAGTCGAATTAATAATATAACAGATAGGTTAAAT
>Z27kG1_14623
GACAATTGCAGCATGCCATAGCGTACGTCCAGGGCGACAAGTACTACGGCGCCAAGGCGA
CTATCAATGTGTGGGCGCCCAAGATCGAACAGCCCAACGAGTTCAGCTTGTCCCAGCTCT
GGATCTTGGGCGGCTCATTCGGGGAGGATCTGAACAGCATCGAGGCTGGATGGCAGGTAC
AGAGTTAGAGAGAGAGAGAGAGAGAGGACACACACCGCAACACATGAGCTTCACATTCAT
AATCAGCACCGAGTAAATGCAGCACCGTTTGCGCGGTTGGTTGCCGGGCCGCGATGCAGT
GTGTTTGTGTGTGTGTGTGTGTGTGTGTCATGCCATCACGAAGCCTGAATCTGAATAACT
CTTGTTGCTTCTCCATTGCATCAGGTTAGCCCTGACCTCTACGGGGATAACAACACGAGG
CTCTTCACGTACTGGACAGTAAGCGGCTAAGCGCCTTAATTATTATATATTCTATCTATC
TTACCGCCATTGCAGCGTCTGCGAGAGAGAAACCACGTACGCGCTTCCGTTTGCAGTTTT
CCTGAATGACGAGCTGTTTCTCGCTGTGTGTGGCATGTGTAGAGTGATGCGTACCAGGCG
ACAGGGTGCTACAACATGCTGTGCTCAGGGTTCATCCAGATCAACAACCAGATCGCCATG
GGCGCCAGCATCTTCCCGACCTCGAGCTACTCCGGCTCCCAGTATGATATCAGCATACTG
ATCTGGAAGGTGAGGCGCGAGTGATTAAACTAAACTACTAGTCACTGACACCACATGCCA
ATGCCAAGTACGGGATTATCAGACAATGTGATCGCCCGCAGGACCCCAAGGAGGGCAACT
GGTGGATGCAGTTCGGCAAGGACTACGTGCTGGGTTACTGGCCGTCGTTCCTCTTCTCGT
ACCTGGCGGACAGCGCGTCGATGGTGGAGTGGGGCGGGGAGGTGGTGAACTCGCAGGCGG
ACGGCGTGCACACGTCGACGCAGATGGGCAGCGGGCACTTCCCCGAGGAAGGGTTCGGCA
GGGCGAGCTACTTCAAGGGGGTGCAGGTGGTGGACAGCAGCAACAACCTCGGGGCGCCCA
GGGGCGGCCTGGGCACCTTCACGGAGCAGTCCAGCTGCTACGACGTGCAGAGCGGCAGCA
ACGCCGACTGGGGCACCTACTTCTACTACGGCGGGCCCGGGAGGAGCTCCAGCTGCCAGT
AACTGGTGGGCTCTCTAGCTAGGTAGTGATGTGCGTGCTGCTGGCTTCACCTTTGTTTGT
GGTAGTTTCTTCTTCTTCTTCCGATTAGTCATTAGTGCCGCCGTGCCGGGATGGCTTCTG
AAGAGAAGCATGGCATGTGGTGGTGGTGGTGCCCTACCCTACCCTTGTTGTGGTGGCCTG
CCTCCTTTTCCTATATGGTAGATTCACTTGTTCGTCCTTGTGGTT
>Z27kG1_24370
TGCGGGCCTGCGGCGGCAGCAACAGAGAGCAGAGATGCTGCAATTCCCGGCGCTGATGCG
GCAGTGGCCATCGCCGCCGCTGATCCCGGCGTCCACGCTGCTCCCCGTGCCGGCCACCTC
CCAGGAGGACGAGGTCCTCCTCGCCATGGCCGAGTCCGACCTCGAGGACAAGTTGAATGA
GATCCGGAAGACCAACAGCCACCTGATTATCATCGGGAAGCCCACAGGCGACACCAAGGA
GGAGTATGACGCTGAGGTGGAGGACGACGATGCAGACAACGTCGAGGAGTCTGATGGCGA
TGACTTCGACCAGGAGACTGGTTGACCCAGGCGGCTCCCCGCTCCCCCCATGCTTCGCCG
GCATCCTTGAGCGTCGCCATCCCCACTGCCCAGTCTGTATTTCGCAATCCCTGAGTCGCT
CCTGCTATCTAGATGTTCTGTGTTACCCTATTCTGCTGCTGCTGTCTGTTCCCGGAATTT
GAGCATGTCCTTGTCATGTGGACCTCGTCTATGAAACTACTAGATGATTAATCGATCCAA
TTTAAACGCTGT
>Z27kG1_03646
CTCCCGAGTCCCGACCTCTTATTTCTCTCGCTCGCCTCCCTCGTCCGTGGTCCGTCGCCG
CTCCAGATCCAGCCTCCAGCCCGCCGGTGTCTTCTGCGCCGTAGTCGACGGTCAGGTCGT
CGGGTATGGTGAGGTCGTCCATGAGAGCGGACATGTCCTCGACACTATAGCCGTAGCCTG
CCGCGTCGTTCGCGGCCGGGAGCGCCGGTGGTAAAGACGCGGCGGCTGGGTCGGCGGCGT
AGAATGGCTGGAGGAGCTGCGTGGCGTTGTCGCCCGAGGTGTGGTCCGGGGAGAGGTAGG
GCGTGACGGAGGAGCCCGACGGGAGGTCCGGGTAGGCGAAGTTGGTGCGCGCGTGGGAGC
CGCGGAGGGAGCGCGCGACACGGTCGTGTCCTTGGTGGCCGGGTCCCGGATCTCCGCCGC
GTACCGGCCCCACGGCCGGCGCCGCACGCCCAGGTACCGCGTCGTGTTGGCGTCCGCCTG
GGGCTGCGCCACGAGCGGACGAGCCCACGACCGCAGAACGCACCGTCGCTGCTCGCCTGC
GCTGCGCTGCTCCGATCCAAATCCACCCCAAGGGAACATCTACCGCCGGCCGGCTCCTGT
GTCTGGCGTGTATTGGACCACGACCAGCAGGCAGCAGCCCCGCGCACGAGCCAAGATGCG
CACGCCTAGCGCGACGACGACCGAGAGGCCGAGATGTGCGTTTATCAGGAACTGAGGAGG
CGTGCCGTGCCTGGACCAGGCCATACTAGGCCTTACTTCTACTCGCCAGGTCCGGTAAGG
CATGACCCGACTCTATTTCGTGCTAGCTAGGTCTGACTAACCGAGGCCCGAAGCACGGCG
GGCCCGTGCCGGCACGACCCAACTTGGAGCACTAATGCTAACTAGAGGTGTAAACGGATA
TCTGAACTGTTAGGGTAAATTTAATATTTTAAAATAGATATGTATGAAATTTGATGCTAA
TCTCTTCTTATGTTATGTAGCACATTATTATAAATAAGAATAAAATTTTGTATAAATTAT
TTC
>Z27kG1_05221
CCTCGCCCTCTCGAGACCACCGACCGCTCGTCCTCATCCCGTCATCCGTGCCCGCATCTC
CGCAGTCGTCGCCAGTCGCCACCGCTATCCGAGCTCCCCCCCCCCCCCCTCCATGCCGCA
CTATGGCTCTTGCCTCGAATCCGCCCACTCCCCACATCGAGAACAGCCATCGACGCCGCA
AGAGGAGACGCACCCAAGAGAGAGGAGGCGACCATGAGGGCCAAGGTCCCGAAGCGGGAG
GGTTGGTGGGGGAGGAGGAACTAACGATAGCCATCGCCATGGCCACCGACGACGACTGAT
AGGACTGCCTCTTCTTCATCGATGTGGTAACGACAGAAATCAAGTAATGGGGACGGGGCT
CTCCAGGCCATGCGGGTCAAACGACTGGAACACGTCCCCTTAGCCTCCGAACGGGAACCC
CGGGCTGGAGCTCTACAGCGAGAAGACCAAGCTTGCTGAAGGGCCGCAGGCTTGGAACAT
CTAGATTTTGTTTTGCTAAGGGGAGCGCTATGTGTGAGTACAACTAGCTACTCATTTCGT
AGGACATGCTAGGAAGGGGAATGTTTGAACTCACATCTTTTTGCAGGAGGGTGGGCAGGT
TGCTCAGGTCAAGTGGGTTCACGGCTGCGAGCTTCATGGAGAGACTATTGATAGCAGTTG
TGTCCTGCATCATTCTTTGATCAAGATTGATGAGGGAAAGATCAGTATGCCGAGGATGGG
ACCGGGTTGTAGCTTGCGATGCTAGATCTGCTCATCATGAAACCCATCATGACTAATGCA
TTTATCTGCCATTTAAGTGTACACCAGATTATTTGTATGTTTGCTGCTTACTATGCAAAA
TGGCAGCTAAAAGAAGCCCTAAAGCATGCGAGCTGCACCTCTACCGGTTTAGTGGCCAAA
CTGGCTGTTACTACGTTTCAGGTGTTTTATCTGTAACTTTTATTTTGTTCTTTTTCTTGT
TACTCACTTATTTCTGAATAATTAAGTATATATGTCACTTAATTTAGTGCTAGAATGCAG
ATCTGGCATGTTTGGGAACTAACCTGCACTATTGGTTGTTTTTTGCTTCTTGGTGGACCA
TTTTATCTATAGGGTTTGGAATGTTTTCCAGCATGCATT
>Z27kG1_19468
TGATGATAAACATCTGAGCACAATTGACTCTGAGGTTCTCTGGAACAGAGGCTCTAATGG
GAGGCGCGGGAAAAATCCTGATGGTAGTTAACTTTTGATGCAGACAGGAATGGTGCTCCA
TAAGGGATCTCTACATCGGTGTGTATTGTTGGATGGCCAGTTTACTATAGAATCAGAAAT
ATGCAGAAGTGTGTACATGGGGGAGAAGGTCAAATACAGACACATACACGCAGGTTTCTG
CTGTTGCATTTTTCCATGTTATTAGAAAATAAGTAATCAAAATTCAGTGCTGCTGTCAAT
TATTGCAGGTGGTCTCATAGACTCGTATATAGTGTGGTCAAAGGAAAACGAGAATGCAAT
GTCATTGTAGTCTCATCTCTCGTGTATTGTTAAACTCGGTCGGAAAGAGAAAGACTGTCC
TTCCAATATTATATTAAAAAAAGACCGAAACATGGTTTCTGTC
>Z27kG1_14513
CAAAGCAGGCTGCGAAGAAGGCTGCTGTTATGCCAATGCACAAGGGGGCTATCCGTTGGA
ACAAGCCAAGGTAAACAATGATATTCTTTTATTGCTTATGAGAAAGTTTACTGCATTCAA
GGGGTTGTTCAATTTATTGAGTCATGCACCTTGGATTATATTGGCTGAGAATGATTGTGA
TGCTGGTGTTTACATGGAACTGCCTTAACTTCTCTGGTTATACACACACAAGCTTATAAA
GAACAATCGATTTCATATTCTTGTGGCACAAGGCCTGTTTTCTTGGTTGAACTGCTACAA
ATATATGGTGAATATAGCATATGAGCCTTGAAGCTTCATTGAAAGTTATGGCCTTCTCCT
TTATCTGCTGTTGCCTGACATTTTTCTATGCAGTTTCATGGTGTAATTTATAGCTGCTGG
ATGAGTGTTATTTTGGACACCAGCATTAACTGTCTGTGAGGGTTTCATTAGTGTTATTTG
TCAACTATTGTTGGAAGGACTGAAGGAGATGTGATAATGGTTAGCGTCTCATGCCACTGG
TGACGGATCATCCATATACAGGGACGTTACATGCCTGAGTTTGAATTGGTTTTGACTACT
GGCTCCTTGGCAGTGTTCAGTGTTTATTTGTTGAATGATGAATGCAGTGTAAATCTAGGG
TAGTGCTGCTAATTGGACAATTGTTGTATGCCTCCAAGGGAGTATATTTTGCTACTGCCT
CATATTC
>Z27kG1_18469
GAGATGACAAAAGCAATAACAGGGAATGCCGATAGGTCTCTGGGAGAAGATTATAAGGTG
GATGAAGCAACTTGTTCAACACCGAGAAGGCGTGAGATAAACATTCCGGACAGCCAATCG
ATCATTGAGTTGGTAACCCCCCTAGAAGATATCGTGAAGTCATTTTGGGACAGCAGAACA
CCGACGAAGCCTGCTCTAAATGCAAAAGGGAAGCAGCAGTTGGTAGGGTCGACGACCCCT
GAAACACAAAGAGCCCCTCTTTCCGCAATAAATTAGGAGTTTCATTACTGTATATACTAC
AAACATTCTTGTGTGGTCAAGTAATGTTGATCAAGAATGTTGAGAGAAGTTACTGGTAAA
GGAGAGCTGTGTATTCTCCAGATTCATCCAATGTATGAACGGAATCATACATCCAATGTA
TTTTGGAGTGGAGTGCAACTCCAAAATACAGAGCAAATCGAGCATGACCATTTGTCAAGT
TCCGTG
>Z27kG1_15000
GTCAAGACGAAACAAAGTGTCAAAACCCAAACCAACCAAGCAACACAGCACAAGGCGCCT
CGAGCCACTTAAACAGAGCAAGCCGCCGCGGCGGCGACCGGGCGACCGACGCCGAGGCTG
CGCGCCCTGCGCCGGGATCGAGAGGGGAAAGGGAAGGGGACCAGCCGGCTCGCTTGGAGG
CTGGAGCTCGGCCCGGCGGGCCCATGGGGGGACGCCTGGTGTCCATGCTCCGGTGGCCGC
CGGACCTGGGCCTGCCCAGCCTGGCCGCGCTGCTCCCCGCGCCGCCCGCGCACCTCCGGG
TCCAGGTCCAGGAGTGGTGGCAGTGGCAGTGGCAGCGGTCGCGGCCCGAGCAGCTGGGCG
CGGCGGCGCGGCGGTGGCCCGAGCTCGTGCGGGACGTCCCGGTCCTGGTGGACGCCGCGC
TGTGGGGCGTCGTCACGGCCGTCGAGTCCGTCGCGCTCGTCTCCATGATGTGCTGCTTCT
TCCTCTGCTGCGGCTGCACGCTCTGACGATGGGCTCCGCAGTGCCGCCGCCTGCCAAGCA
AAGCAAGTACTGCTGCCGCCTGCCAGTATGGGTGATGATTCCTCCGTCCGTCCCCATGGC
GTCCGATCTCTTCGGGTTTTTTTTTTTACTGCGTGTTGGTTGTGGTGGATCAGCTGTGGC
TAGGTGGAGTTACTGTCATGGCAATGGTAACTAGGATGTGATCTGTGATTGTATTTGGGC
GCCAGTTCTCCGCCATTTTGAGATCTGACTTGAAGCAGGGTGCTGTAGCGATAGTGCGGG
AAGGGGATTGCTAATAAATTGGAAGTAGGTGCGTGGTGGGAACGCGAAAATATCTAAAGT
ATCGAGTCAGTTGCGTACCAGCGTACTACTCCTGAACCTCTGGAACCGACTTTGTAGTTT
GTATCAGTGCAGTAATAAAGGCCTCGTGGTACCGTCCTGTCCT
>Z27kG1_11027
CATTTGTAGGTGTCGAGCAGGCTCTTGCAAGGTACAGGATGAAGAAGGACATCATTAATG
GTGCTGTTGCAGGTTTTGCTGCTGGTGCTTCTCTGGGTTTCAGTGCTGGAAGCTTCCGGG
CAGCATTCTTTTCAGGCTCTGCAGTCGCTTTGACATCTGTAGTGCTGGATGTCACCGGAA
CGAAAACTACTGATGAAGAAGAAAAAGGCCAGCACTAGCCACCCTGAGATATGGAAGAGT
ACTATCTGTTTCAGAGGAGTTTCATCTCTAAAGAAATGCTAGTAGAGTAGTAGTATAGGC
GGCAGTGAGGATTTCTTAACCATCGATACTAGCACACAAACGTACTACTCCCTCCGTTTT
TTATTTATTTATCGTGTTTTAGTTTAAAGTGGGCGACAAATATTCGAGAATGGAGGTAGT
ATGTTCATAATAGAGGTAGTAGGTTGTATACTTCGCTGGGGTCATGGTCTGAGGTAGTTG
GTTGTTTCTTCCTGACGTATGCTCTATGCTTAAGAATGTATATCCCTTCTGTGC
>Z27kG1_17589
AGAAGCGCTTTATCCGGCCTATGTACAAGACGCATCCATAGTTCTGTAGGATGGTGATAC
ATTGTGATTATAAAGCTACTTGTTTCTCTAGTTACGATATGACTTATGACAAACACAGCG
GTCGTTCTCATGCCAAAGCCAAACCCAGCGTAGTCCACGGCTTGGGGGGGTGCCTGATTG
CGTCGGTGACAAGTGAGGCTGTCCGATAAAGAAGCCTCCCTCGCGCTCCACCACATGATG
TGAATGCAGCTCCTCAGCTTAGCATAGTACTCAAACAGTTTAGCTTCGGAGTGACTCATA
CATCCATAGTTCACGCGCACGCCATGCTTTCAGAAGCTTCCAAAAATGACAATGTACGTT
CCTTAGGAAAAAAAAGAGGTCGCGGTGGAAAAGAGAACTACAGCCGCCTCCATGATAATA
AGCAAACTCGAGCAGTTCACGCTTGGAACAGAATGTCTTCATCATGCCTAACCCGCCCTT
CACTTTTGTAAAGTTTTATCCTTCTTCCTGCCTTCATGAGTAACCATTGTTTTCCCTGCA
GATGAAATGTTCGGCTCGGCTAATGGGTTTGTGACAAACCCACCCTGAAGCCCAACCCTC
TGCCTCTCCCACTTGTAAGAAGTTCTGCTCCCATCTGAGCTGTTTGCTGCGTCTGAGACA
GAAAACCTTGAGGAAGACCTACCACCATTGTGCCTTCTCCAGAATTTTGGGCTCGGAATG
CAGCACGTCTTTGCATCAGGCTCTCTGCTTGACATCCTTCCTGAAGAGAAGGCCAAATCA
CGAGAGATCTCATCCAAAGCCATCTCCAGCCCATGCACTCTTGTCTCCAAAGAACGCATA
CCGTTCTCGGACTTCCCCATAAATTTCTGGAGAAGATCCAGTAAACTGCTTTGCTGATTT
TCAATCTGAAGGAGCTGCGTCCTTATTTCTGACAAGCTCTCGTCTTTCTGAACTGCATAC
CTTTCCGATCTACCTTCAACTTCTGAAATCTCTTCCAAATTACCACCACCCTCGTATGGA
ACAACTCGTGACCCTGCTTTGTATCCAGCCAGCTTGGCCGACCTATCCTGGCTGCCTTGG
AAGAGTGCCCTCCTAGCCTCCAGTCTGCCTCTCACATTGCCTCCTTCCAGCAGCTTCTCC
TCCGTCACCACTTTGATTGGTGTAGCATCCGGAGCAACAGCTATCTCAACCTTGTAGTTA
CAATTATTTGCTTGGCGCGCTTTCCGATATGAAGGCGGTGACAGCTTCTTGTTCCTGATG
GATGAAGGACTATATGTTTTGGTGACACTGGGTGACACATCAGGTGGAGATGATCTGCTC
ACAGGTAATCTGCTCCTCCTTGTTGCTGATGGAACTGAGTTTGAGCCCAGCGAAGCAGCT
GGATATCGCCCATCACTTGCACTTCCTGTAAGAGAATATCTTCGTTGTGACTGGGACGCT
GATGGCGGAGCGGAGGAGCACTCGTCCTCTTCAGCACCCGGGATCTCCTTCCACGCCTCA
ATCATCCGGTTTATCGACTCTCGCACAATCTTGACCTTGTCAAACCTTCTGGCCTCGAAG
AAGGTAACGCAAGAGGATTTGTAGGTCGTGAGAAGATCCGTGTGCTCTAGGGCCAATGCA
GCAAGCGCCTCCGCCGCGGCCTTCCTCGCTGCCCAGTCATCGCTAGCGACTGCATCGCGG
AGGCACGGGATGGAGGCAGTGACTTCGGCATCGCCGCCCACGGTAGCGGAGGCGCCGATG
AGGGTAATGAGCGCGGGCTTGGCCTTGAAGGCATTGCTGCGAAGTAACTTGAGGAGGCGC
GGTTGGAGCTTGTGGAGGTAGGAAGCGAGGTCGTCGGTGACGGCGGACGCCTCGACAGCC
GCGGCCGTGGCGAGC
>Z27kG1_05723
AAACCCTGACAGACCGTTCCGACTCAATATGTTTAAGGATTGTGAGAGGCGATCGATAGC
GAAGCTATTCCATCATCGATCAGAAGAGAGTCACAGTGGTGCACAACTAACAAGATGACA
CATCCTTCTTGGTGATGGGGGCAGAAGAGGGAGAGATCAGGGATTGTATTTTTTATACAG
CTCAGCAGTCAGCTATGCACAAGATCCATTGAAATTTATACCCCTGTCGAAGAGTTCATA
CTTTATATAATGCAAGTCATCTTTACCCTTGTTACTCTCTAGTGCTGCAGACCAGTTCCC
GCCTTTCATGTTTTGCAGTTGACAAAGGCAGATTAGGAGGTTCTAGTTGTTTGGTTTTTC
TTTATTCTCCGTAAAGCTCTGTTTATTCTTTGGATAATATGGGAAAGTTGTGGCTGGGCA
TGGACTTCCCAGATGTATTATTATTGCCACACCACTGTAGGACTGTAGTGAGGCCATGAT
TCTCCTGCAATTCTCTGTGGTCTTACAGAAAATGTACCATACAATCAATAGGGAACTGCA
GTATGTACTTCTCTCCATGACAGTAACCGATTTTGGCCTTTTTTTAAAAAAAAAATCCCA
AAGTTCTCGTGTAGGATGTAAATGGTACATACTATATGTTCGTATT
>Z27kG1_18304
CCTCCACCAAAACCGACGACGACGTCGCTCTCCTCCACCGGTGCTCGGCGCTCTCCCTCC
ACCAGCGGTGGTCCACAGACGCTCGGCGAGCTCCACCGGCGGGCGCTGGCGGCTGGTCAG
ATCCGCTCGGCAGTCATCCATCTGGCACATCGGGTAGCTCGCGCCTCCGTTGGCAGTCCC
ACCGCCGCCCGGCCCTCCCCCAGCGCCCCCGGTGATCCGGACCGCACCCGCTTACTCGGC
CTAACGACCGGCTCCTGCCCCGACGCAGCCGAAGCTCCCAGCGTCCTCCTGCAGGCCGAG
CTGAAGGTTCAGCGCGCCGGTGGAGTTAGACGACGAAACTCCGTCACGTCATACCTCTCC
GCCTCCCGTCTTCCAGACGTCTCTAATCGGGGTCCCAGCGTCTCGGAGAAGAGGAGCAGC
ACGGCACGGCAGCTGTGGCGAGGAAGGCTCCTGTCCCATCCCAACCCAGTTAGCAGCCGC
CCAAGGAGGAGGAGATCCAATCGGCGTGCGGGCGTCCGCGGTCCATCCATCGATCCAATT
CCAATCTGCAGGCATCTCGAGTGCACCGTCGGCCGCACCAGCAGGCAGCATCCCGACACC
GCCGTTCCCCAGCAGACAGCAGCAGGTCGCCGTCGTTCCCCAGCAGGCAGCAACAGGTCG
CCAGCTCGCCCCCGCGTTTGCTTCCGGTCAGCTGATGTCGCATGCTTTTCGGCAGCGCTA
GTCCTCGACGGACGACGACCAGCATCAGCCGCCGCCCCAGTCGACCAGCATCCACGGCGG
CACGAGCCCACGACCAGCAGATCAACGCGGTGGCAGATCAACGAGCCCACGACTAGTCAG
AAAATTTTTACAGCAGCATATCCACCGGATACCCGATACCCGACGGGTACCCGGTGGGCA
CGGGTATGGGTCCATTTTTTTACCCGATTGGCTTGGTGCGTATGGATATTTGTAAAGGGT
CGAGTATGATATCGGGTCGGGTATTATACCCGAACACAACCCGACCCGCTGCCATCCCTA
AACGCAGCTATTCTGTCAATTCCTTAAATAGAGCAGCACTGAGCATATCCGGCGGAGAAT
TTAGTTCAGTGCCGGTTTCCATTTCACTTCATATCTGGGCTTAATCTTGTGTCAGCTTAC
CTACACATTGCAATTGTTGTCACATAGCTTATGAATGAAGCACGGAAATGATCGAGTTAT
ATTAGAACTATTT
>Z27kG1_23511
CAGTCGCACCCTTCCCCAGCTAGCCATGGCGACCGCGCCGCGGAGGCTGCTCCCCGCGCT
CCTCAAGGCCCTAGCTCCAGCCGGCGCGCGCGGCCTCTCCACCGAGAAGGCTGTCGGCGC
CGCCGCCGTCGCCGTCGTCGGCAGCCATACCGCTAAGTGGATGCAGGTATTATGACGACT
TCACATCAAGCACTATCTTGAATCCTGAATGTTCCTGAAATGCTTTGTTGAGGGGAGTAC
AGACCAATGTTTCTTGTTAGTAGAAACAAAATGACTACCGGAGATGATCTATTATTTCTG
TAGTTTCCAATAAATATCCTTGAAATCTGGAATCACTTCAGGATTTGTATCTATATCTGC
TGGATATCATCAGTTGGTCCTTTTGTATTGGAAAGTAAAACCAGGTTTTGAACCCTGGGA
TAGGCCATAGGCACACATAAGACAAGAGCATTGCCACCTTGACCACCTGAGTCCTCATTC
AGTTTATCATTGTGAGACCATGATAAAGTTTTACGCTCTGTTTGGATGTTGTAGTTTTAA
GGAACTGTAGCATTAGCAAACTTTAGTTTTAGAACAATGATGTGCAAAAACCATGGTTTA
GAAAAAAAAGGAGGTCTACAGTGGAGTTTCTAAAACTTCAAAAAGACTAGAGTTTTAGCA
ATACCATGGTTTTCAAAATTACAAAGACCTTTCCATCCAAACACCATTATAGTTTTCAAA
CCCAAAGTATTCCATAACACAAAGGCATTTTTCTAAAACAACAAAAAATGCTTTGCATCC
AAACAGGACCTTAGCTTTTTGGTTGCTATGATATTTTGCTGAAATTGCAGACCTTTTTTC
GCTCTTCTCATATGGATCACTTTTCTTCTGAATTAATTTTGTTTCATTAATTTTATTTGT
TTTAGGACACGAGCAAGAAGTCACCAATGGAACTGATCAACGAGGTACCTCCGATCAAGG
TTGATGGCCGCATTGCCGTTTGTGAAGGGGGTAGGCACCAAAGCTGAATCACGCAAACTC
TATCTTGCATATTCTCAAACCGATGATCATATAATACATTTTATGTAAAACTGACTGGCC
CCTGCGCTTGCTGCACTGTTTCAGCTGCTGAAGGTGTTGGGCTTGGCCAGGGCCGGTCCT
GACATTTTGGGGGCCCTAAGCGAAAGTCTATATAGAGGCCCTATACGAAAGTTTGATTCT
GCTATTTTTTCAACTTTAAATGATATCTGGAAAATAAAATAAGTTGATGATTTACATTGT
TTCC
>Z27kG1_22326
TTCAAGAAAAAACAAAACAAAAAAGGGTGGTGAGGAACCTGGTAAGGCTTGGTTTTGTCG
AAATACCGTGGGAGAGGGGGTGATAAGGACGGTGGGGTTTCTATGTTGAAGTCGTGGTCA
TGGACAATTTGTGATTTTTTCTCCTTTATGCCATGTTTTGGAATTTTTGTAGCTGCCTAG
GCCTTGTGGTAATGTGCTGCTGTGGGGGTTCATTAGTATGAAGAGGAAGACGCTGCTGGC
GCTGAGTCTTTCTCTTTATTAGTATTTTGTTTAAAACTATGTATGACCGAATGGTGGTAT
TTATTTGTGTCATCCTTGACTCTTATTCTGCTGCAACCAGATGTATCGTGCCATGTCTGC
ACCACTGGTCTTTGCTATCCTGAGTAAAACCTGTTTACTC
>Z27kG1_21615
CTCCCATGCGCCGGATTACCACTGACCACTTCACAGTCACAGTAGTACAGAGCAGCAGAG
TGGAGAAGTAGACTCTAGGTGAGATGGCGGCCGTGGTGGCGGCGGTGGAGGCAGGGGTGG
TGGCGGTGGCAAGCGGGAGGGGATGCAGCAGCCGGCTGGTGCGGGGCCTCTACTGGCGCC
TGCGCGCGGTTCTGCGGCGGCTGCGGTCGGAGCGAGCCAGGCGCGGCAGGAGGTTCAGCT
TCCACTACGACGCGCTCAGCTACGCGCTCAACTTCGACGACGGCCGCGCCGCCCCCGCCC
CGGCCCCCGCCGCGGCCGACCTCGTCCTTGCCCCCGGCGACAACGACGCGCTACGGTGAA
TCGGCGTCCGACGATCCGCTGCCAAGAGCCAGATGGGGTCTCTCTTCCTTGCTCCGGACG
CCGCTTGCTTTTTTCCACTCTCCTGTGGTCTCGCTTTTTCGATAAATAGGGGTTGTGTAA
TGGAAAAAAGGAAGATGGTAGGGTGGTGTCGCCTCCGCGTTCTGCGATTCTTTGCATTGA
CGCGCAGCTAGCTAGCTAGGGGGATTGCGCGGGCTCCCGGTGATCAGGAAAGCAGCGCTT
CGGCGCTGCGGTGACGCCGTGATTTGCAGGGAGATCGAGAGAAACACATGTGTTCTTCTT
CGCCGTCTCGGTGCTTGCTTCCTTTCTCGAGTAGTATTATTTCTTGCTTGTGCTTCAGAA
TTCCTCGTGTGGTTCGATCCTGCAAATTTTTTCCCC
>Z27kG1_03192
TGCCATGCCATGCCTACATCTAATCTACTCTACCTGAGCTCCTCGCTGGCGCCGGCTGTA
GCGGCGCCGCGGCAGGAGCGGGCGCAGGAGCTCAGGGCGACGTCGCGGACCCGGAGCCCC
GTGTCGTGCACCTGCCCAGGTCGCCAGTCAGCCGGCAGCACGTCCCCGCCGGCCCGCAGC
CACTTGCCGCCGACGCCGGCCGTGACGACGAGGCGGAGCTGCAGCGGCCCGGCCGGCGCG
CTTGAGGTGCGCCACGTCACGATGCCGCGCCTGCGCAAGGGCGCCATGGGCCGCCACGAC
GGCGGCTGCGCGTGCGCGTGCGAGAGCTCGACGGCCGCGATGTCCGTCTGCCCGCCCTGG
TACAGGAAGGTGATGGCCAGGTGCGCCGGGTGCCGGCTCCCTTCCTCGTCGATGCGTACA
GACAGGTTCCTGTTCTTGTACTCGCAAGGTACTGCAGAAACAGCATCACCTCCTGAAGTC
GACCTCAACCATATTGCCACCCAAGCCGGGCAGCAGTTGGTCATCGGACGAAACGCGCGG
CCTGGCCATCATCGCAGCGAAAGCCTCTCGGGTGAGCACGAACCCCGTCCGGTTGGCCAA
GCCGGCTACCACGACGACCTTGACGGCGCCGGCGCCGCACACCCTCCGGTCTCTGCACCT
CAACTGCAAGCAGGAAGGTGTCCATATATAATCCATTTGATGAACACACATTGCGGATGA
GCAAGTCGTCCGCACTGCAGTGCACCCACTGACCCACACGGCCACACCCACCTGGTAGCA
GGCGCCGCAGCCGGCACCGGCGCGGAAGGAGTCGGCGCCCGCGGCGGCGACGTGGGGAGC
TCCACCTCCGTCCAGCTGCTCCGCAGCCCCGTACCCGCAGTCGAAGCCACCGTCGTCGCC
GTCTCTACTAGTTCCACAAGAACGCAGCAACGACGCTGCACATTGACGTGAACAAGTGGC
CCGGATAAGAAGGAAGTTGAGCTGAGAGCTTCATCACACGTACTTACAAATGAGACAACT
AGTCTTATTTACCGTCGAGGTCGGGGGAGGCGGTGGAACGGCGAGGGCACCAGTCGCAGT
AGTAGTTGTAGTTGTAGTTGCTGCTGGAATGAGGAGGACGAGCAAGGCAGGACGCGGGAA
ACAACAGGAAGACGATGAGGCCACCAGTGGTGAAGAAGAGACGGAGAAGCACCTTCGTCA
GGACGGCCATGGTGCACCGGAGAGTGGAGCTGCAGCTCGGGCGAGGCACAGAGCCAGAGG
CCCAGAGCTAGGTCGTAGCTAGCTGCTGGACGGCGAGGCCGCGATGGATAAGACTGTAAG
GGCGGGTTTGATGACTAAGGAATCGGAGTGGTCCATAGAGAAGT
>Z27kG1_12752
GATGCTAACAACAGTCCTCCACTTTGCGAAGCGGGCCCCCTGCTTATAGTACTCAGCACA
CCTTGAAGCCAAACCATCAAGACCTTGGCACCACGATTCATTGTTGGAACCAGGCAATGG
AACTAAACCCTTGTCAACCTTGATGCCGGGCATGATATTCTGATCCTTCAAGCAGTCAAC
AAACTTCCTGCCATCTGTAGTTGATTGATAAAGAGTCTCCTCAAAGAGAATAGCACCAGA
AATGTATTCACCAAGGCCAGCAGTTGTCAGCAAAAGCTGCCTGTAAGCCTGGCGGTTAGG
TTCTGTGTTGTCCAAACCAATTGACGATAGCCTCTTTCCGCATGTTGCATTTGACTCATC
AATTGCCAGAATACCACGTCCAGGGGAAGCAACAGATTTCGCGGTGGAGACGAGCTCGTC
GGAGTAGGAGCCTGCCGCGGCGCGGATCACCGTCGCGCGGCGGGCGGGCGCGGACCGGCG
CGC
>Z27kG1_11720
CTTTTTTTTTTTTTTTTTTTTTTTTAATCACAGGGCATAGATTCTTACTGTGCTACATGC
AAAATACATGCAATGGCAAGGTGCTACTGTTACACGCAATGCAAGCAGCCTTCCATAATC
CATACAGGGCCCCCATCTTGGACGACTGCTGCGCATGGATGCCAAGTTTCGATAACAGAT
GCCATAGATAAAATATCAGGAGGGCACACAACATATTATACTCTGTGCCACTAAGATCTA
GCTACTTCATGGGCCGGTCATGCTTTGGCGCTTGCTGTCGATGATCATCATGCTGACCTG
AAGACAAAGACAATCCAACCTTGTTGAGAACCCTACCGCCAAAGAGCTCCTTCCCGATCC
TCGCTTTGAAGGGGAACTGTTTCTTGAAGCGATTGCGGAACAATGCGCCGCCGCTGCGCC
TAGGCATGACTGCAGAGTTGTTCCTCTTCAAGCCACGATCAGTGCGAGGAGGGTCAGAAA
TGCCGCTGTTCCCACCAGCACCAGTGCCCAACAAAAGGTTCCTGCGAGCAGATCGGAGGG
CAACATGCAGAGGTTCTGAGAACGACACGTGCCCTTCATCGTCAGTGGCTCGCGCGCACA
GGGGGCAAGGTGGTTCATGGACTTCTGTCTTGGCAGTGCTTTCCTCCAAGCAATCCGCGT
GGAAGACATGTCGGCAAGGCAGAACTGCTGCCACTGGCATGTCGGCGTTTCGAACAATCC
TGTTCGAGGTCCAGGGTGATTTCTGGTGCAGGAATCTCTCGCACAGCCCACACTTCAGGA
ACCTCGCTGAGCTCGTGGGAGATCTCTGGGACTCGATGCTGATATGATCTGAAATGTCAA
TGGCATCTCCATCGTATCCAAAGTCATAACTGCTGGCGTTGCTCCATCTGAACCCTTCCC
TTCTTGAGCTTGTGTTCGGTTCGGGTGAGGTTTCCATCTTCCCAAGTTCATTCGGTGCAT
TGTGGAACTTGAGATCTGGGCTCGCCAAGCTGCGACGCCACAGAGGAGAAGCTTGGCTGT
CATCACTTGGTGTCGCTCGCCCGGCATTACCAACCTCAAGCATCCTGCACGCTTCTGATT
TAGATGAAGCTAACTGGCTTGATTCTGAAAATGGGGATGCAGAACTGAAACTGCTTGTGG
CAGTCAGTGGCCTCTCACTTGACTGAGGATAGTCAGAAGTTTCTGGCCTTGATCCTCCTG
CAGGGGTAGAGAATTCACCAAGATCAAATCTTTGAAGAGAGGGCGTCCAGCGTGGAGCCT
GAAGGCTGTCAGCTGGACTCCCAAAATAAGAAAGTGCTCCATCAGACACAGAATGATGGT
GACTGAGGTACTGATCACTGCCAAATGCATTTCTGCTTCCTTTGCTATGGGATGACAATG
ATGAAACATAAGGTGGGTGATCATGAGGAGCATCATGAACTCTGTGGGGCAATCCATCTG
ATGAATAACGACAGTCCCATCTCCTTGATGTTGGGGGAGAGAAGCTCGAGTTTATGCGCC
AACGAGGCTCAGTAGGATCCATAGAACGATCTCTGCTTGCAGGGTCAGACTTCGTCCCAT
GTGGCCTAGCGGCCACGCAGCAAAGAGCACCCGTCTTGACTAATTTTGGCAATCACGTGA
AGAGACTATTTGCTTATTATGTTTGAGAAGCTTGATTGCAGCAAAGGGGGATTATACACC
GAGTGAAGAAAAGGAATAGGGTCACCTGGTAGGTGCTCGTCGCCGGCGAAGACCTGGCGA
AGGACGATAGCACTAGCCCAGTCGTCACCACGAGGAAAGAAAGGGGGATGGGGGAAAGAA
AAGCG
>Z27kG1_12035
CATCGTTGGAGAGGGTGGTCCAGCAAGCGACTGTGGTTAGACAATACCTACAGCAGGAAG
TTGGCAAGGCCTTTCTGAGCAAGTAAATGTGCAAATGGTCACTTCTTCAGAACAGGGTAA
CCACCTCTCCAGGCCATCATGTACATGTACCCTTGTGGAGTGCATACACGATGAAGTAGT
TTATACAGTTGAGGTGTTGTTGACACCACTTATACAGTTGCAATGGTGTTGTACTTTGAA
AAGGAGGGTGCTGTATGCTGTCTGCTTCCTTGATTTACATTCTGTTTTACTTGTCTCTCT
GCCTTAGACATGGCGAAAGCATGTATGTATGACCTGTTGAGCTATTCTGTGCGTTCGTTC
GGTGAACTCAGTTCGAGTCGGTTTGTAATTGGTCTTTTTTATTACTACCGCCATGTGCAG
AGGCTAAAGGTCCGAACTCTGGATGCGT
>Z27kG1_02524
CACCATCCATAATCCATGGATGCATCGTCATCGGACGGGCGGGCGGGCGGGCGAGGCGAG
CATAGCACGGCAGCTCATCTCCTTCTCGAACCGCCACACGTAGTTGAGCCCCACCAGGAG
CTCCACCACCGCCGCGTCCACCTTGTCGCGCTCCGCGAACTGCAGTGTCTGCAGCAGCAG
CACGCTGCCGTTGCCGCTCCCGCCCCGCTGCTCCAGGCTGCGCTCCGCCTGCCACCGCAC
CGTCGCGTGCGCCATCGGCGCCAGCCACTCCAGGATCCCAGCCAGCGCCGCGCACCACTG
CCCTGCGAGCCCCGGGTCCGCCGCGGGCACCGCGCCGCGCAGCCGCGCCCGGAGCTGCGC
GCGCACGCTCGCCGTCAGCATCCCGTACAGCTCGTCCCGCTCCTCGGGGCCCACCAGCAG
CGGCGACCGCGCCATCCGCTCGATCGAGATCACCAGCCCGGCGTAGCGCGGCGACAGCGC
CGCCGCGCCCAGCGTCCCCGCCGGGGGCGTCAGTGCCGCCGAGCTGTCCTCCAGGAACCC
GCCGCCCCGCACCTGCCGTTTCGGAGCGAACGACGGCTGGTTGTCCACGTCGAACAGCAG
CACCTCCTCCATTGACATGGACTTGCGCGACGGCGGGGACCGCGCGTCGCCTGACGGGTG
CACCGCCGAGGAGAGTGTCAGGCTGCGGTACAGCGGCGGGTGGCGCTGCTCCCGGCCGGC
GCCGAAGACGGCCTTGATGCGCGCGAGGGTGGTGAACGCCGCCCGTGCCAGCGACGCGAC
GACAGCGTCGAAGGTGGAGCCCCAGAGGGACGTCTGCTTCAGGTGCTTCACCTCCTGCCT
CTTGGAGAAGACCACCTGCTGCTGCTCCGACGCCGCCGAGATCTTGCTCGCCGAAAGGCT
GTTGGCGGCGCACTGGAGGACGACAAGCTTCCGGAGGCCGTGCTCGGCCTCGGCCAGCTC
CTCCATGGCCCTCCGGAGCGCGGCGGTGGTGGCCACCTGCTTCCCCATCCTGCTCGCCCT
CGCGTCCATCTCCTTCCAGCTGGGCGCCGTCCAGCGGTGCCGGTCGCGGCCGGTGTCGGC
CAGCTCCAGGAAGGCGTCCCTGAAGTCGCGGAGGCTGGGGTCCGCGCACCGCGCGGCGAG
CGCGGTCACGGAGTCGGATGCGGCCCTGAGCGTGTCCACGAGCTCGGCGCGGGCGAGGCC
GACAAGGAAGTCGTCGTCGTCGGAGACCATCTTGCGGACGCCGTGGAGGTTCATGGTCTC
GTGGCGGAGGCGTGCGACGGCAGCGTCACCCACGGCTCGCCACAGCTGGAGAAGCTTGGA
CATGAGGCTGGCGACCTCGAAGGCGAGGATGCCGACGGTGCTCTGCTTCCGGGGCCTCGA
TGGCGCCCCCGAACCTCCAGAGGCAGAGGACATGGCCGAGCGGACCTTGGTGAGCCATGA
CTCGAGGGCCATGGACAACGAGGGAGAGGGAAAGCAAAGGGCCAACAACGATTTTATACT
ACTGCGCAGCTGCGAATTAAAATTAAGCTCCGAGCTAGCTACCAAGACACCACATAAATA
ATCGGACATATAGAGATATGAAATGAGATTGAGAG
>Z27kG1_13572
GGGGCATACATCTTACATACGGAAATACCAACCCAACCCGACCGCGGCGATGCCGGAGTA
GAGAAAGAAGCTGCCGCCGATGGTAATAGCCTTGGAGAGGGACAGGAAGGTCATGGAGAT
AACGGCGCTGGTTACGCGGTTGCACGCCACGCCGACCGCAAAGCCCAGCGCGCGCAGCTG
CAGTGGGAATATCTCCGAGTTGTACACTCCCGTGATGGGCCCGAGGCCGATAGAGAAGAA
GGCGACGAAGGCCAGGGTGGACGCGATGCACAGAGCGACGACCGACGGGATCTTGGCGTC
CGGGTGATGCCCCACGACGGTGAGCGCCGTCCCGAGGCTGATGAGCGAGATGACCATTCC
ACCCGTGCTGGTCAGTAGCAGAGGCCGACGCCCCACGCGGTCCAACAGGAACGTGGCCAC
CAGGATGAAGAGCGTCTTGGTGACGCCCACGGCGCAGGTGACGCCCAGGAGCTTGTTGTC
GCCGGTGATTCCCGCGCTCCTGAACACGCTAGGGCTGTACAGCACGACAGAATCGCAGCC
AGAAGCCTGCTGGAAGAAGTGCAGGCCGACGGCCGATAGCAATATGCGTCGGATCGCCGG
GGTCGGGGACAAGATGAGGTCCTTCCACACCTGCATCTCACCGCTGTTTCGCTCCTTGGG
TACGGTGACCACGTCTCCGTCGAGGTCCTTCGGAATCCCCGCGGCAACCTTGATGTCAGC
CAGCCGCTCTGCGGCCTCCTCTGGCGAGGCGGAGGTCTTCTCTAGCACCGCCCTGGCGTC
CGCGAGGCGGCCCTTCATGACAAGCCACCGAGGCGACTCGGGCATGCAGAAAACCAGGAG
CGCGAGCAGGGCGGACGGCGCCGCGCCGATGCCGAGCATAACACGCCAGCCGAGGTGGAG
CGGGAGGCCCGCAAATGCGTAGTTCGACAGGTAGCCGAGCAGGATGCCGAGGTTGATGAA
GACTTCAGGGAAGGACGTGAGGAAGCCGCGGGACGCCGCCGGCGAGATCTCGGCGGTGTA
CACGGGCGCGATCATGCCCCCGTAGCCCACGCCAACTCCGGCCACGAAGCGGCCCACCAT
GAGCATGCCGTAGTTGACGGAGAAGCCCATGAGCAACGCGCCCACGAAAAAGATGACCGC
GGCGAAGACGACGGTCAAGCGGCGGCCGATCCTGTCGGACGTCCGCGCGCCAGCGAAGGA
TCCGATGAGCGAGTAGAGACTGATGATGCCTATCAGGATCTCCAGCTGCACGTCCGTGAT
CTTCAGGTCCTTCTTGATGTAAATCGCCGCTCCACTCATCACACCAATGTCTACAGAGTT
GGTGAACAGTACACAGAGTCACATACGAATTCTTGGAAAGAGAAATGAAAGGAGATGTTT
CGACAACGGAAGAATGGCTACCGTAGCCAAGGATGACGCAGGCCATGGAGGCCATGATGG
CACAGACGGAAGCATACTTGACGTTGCTCTTCTTCCCGGGCTCCATGGCCTCTGCGAGGT
CGGCGGAAGCCATCGTTAACTTAACGGCTACCTCTTTGATCTCTGATCAGAGTTCAGAGA
CAAGGCGTGGGGTGTTGTGATTTGCTCAAGGAGACGCATATATATAGAGTAGACAAAGAG
CAATGGGCTAACGCGTCTGATACACTGTTTTATTTAGCC
>Z27kG1_20889
TTCTCCCTCAGCTCGCGCCCTGAAGTTTCCCCTCCCGGCGTTCGGCTTCTGCTCGTCGGA
CCCCGTCCCGAGCTCGCCCCCATGGCGTCCAGTGGAGTTTCTCCTCGCCGACGCTGCTCC
TTCCTGCCCCAGCGCCTGCTGCGAGCTCGCCAGGATGCCCCTGCTCGCGGCGCCCTCTGC
TCAAGCTCGTCGTCCTGCGCCGTCAGTCGACCTTGCCGTGAAGCCCTGGCCGGTGCGGTG
GTAGCGCCCAGCCCCCAGCGTTGGCCCCTCGCATGGCGCTGCTCCCTGGCTTCTCTCTCT
CCCTCCATCTCTCTCTGCGTCGGCCTGCCTCAGCTCGGATCTCCCTCCCCAGCCGAGGCC
CTTCTTCCCTGGTCTCCCATGGCCACCGTTCTTCAGTCGAGCTCCTCAGCGCCGAAGGCT
CAGGTCCCTGCCGAGCTCGTCTCGAGCTCCCGCCCACCCTCTGCCCAGCCCCAGCGCCCA
GCCCATGTGTCTGGTGCTTCTACCTGCTCAGATTTGGTGACCGTGTCCCCTGGTTCTTCA
AGTTTGTCGCTGTCCCTGCTTGCCTCGGCACAGTTGGGTCCGACCACCACCCCCATGTCG
ACGGTGCCCTCGATTCGTCGGTGCCCAGGCGTGCATCCTCTGCACCGGCTATTCTCGCCC
AAATTCACCCCTGCACTTGGTCCTCGTCGAGGATACGTCGCCCTCCACTCGGTTCATGGC
GCTCGGCCTCCAGCTCGCGAAGCTTCCCTGGTGGCCGCTTCCTCGTCGTTTTCTATAGTC
GCGCCCGGCCGAGGTTCCTCCCTGCGTGCGCAAGCTCTGTTGCGAGCGCCGATCCGTACC
CACAAAGCCTCGTCGGTGCTCAATTGGCTCGAACCCTCTGCTCGGACCTTTCTTCCGTGG
CGCTCAGCTCGGCCAGATGCGACCTCGCCTTGGCTCTCTGTCCCTACTGCGCTCGCCAGT
CGGACTCCTGGCCATCGTCAACGAATCTCGCGATCACAGCTCTCTGTTGCTCAACCGGCG
ACTCGCTACTCGTCTTGCTCCAGCCTCCAGGTCTGTGTATCCGCACGTCGTTGTGCCTTC
GCTTGGCACAATTTTTAATTTGATGATGTGTGTGGTTGATAATTGGAGTGAAATTCTAGC
TGTTGGGCGACGACGTGTGGAACGTTGTTCATCACGCGCTAAGTGCTTGATGGACGGTCT
CAACCGAAATCATCGTCGTTCTCGTGAATTTTACATCGACTAGTAATAGTACATTGATTC
GCTAGTTCCTACTATTGGTTCATGGACTGGATTAATTATTTATATTAGTTATGTCAGTTT
TCTGGACGGCTGCAACCGGGTGTTGTGGTTATATTAATTGTTAGGTTAAAATGCCTCGTG
TCATGTGTTTTGATATATTGTTTCCTTCATGCTTGCGCAAAACCTTGTTGGGTTAAGAGG
TTAATTAACTTGCTGTCACCCTTGTTCCGATTATGGGGTGACCAAAGTTAGTAAGTCGAA
ATATTGTACCAGTTAACCTAGAGAAGTAATTTATGAAGATTAGTTAAAT
>Z27kG1_10579
TTTGAAGAAAAGTCGCCGCGTTCCTCTTGCCTGATGAAATCCACTTCTCGTCTAGATCTA
AGCCTCCGCGTGGCTTCCGGATCAGATGCTTGGTCCGATCAAACAACGCTCGAAGCGAGA
CGAGGCTGCATGGTTTTTGTGCCTGGAGGTTTCTAATCCGCGTGGTTAAGGAAACTGGGT
ACTACAATTTGTTGCTACAAGTGCCCGATCCGTCGAATTGATGTCTGCCGACCTTCAGAG
CTGCGACGTTCCGGGAATCTGGGGGGATCTGGATCTTGGCGGACTGGACAATTGGGAGGC
GTCTAAAGCATGGCTGGACAATTGTGAGATGTGACATCTTGAAGGCCTTTGCCATGTTGG
GTGCGCTCGCATGGCAGGCATCATAATAAAGATGTTGGTTTTGTGTGCTGGGTGGGAGAT
CGCACGGGGAATTGTTTTTTCATCCCTGGGTTCTCCCGCCCTTTGTGTCCCCGTGCCCTG
CTTCGTGTTGTTTGGCTTCTCGTTCTACGCTTCATCACCGGTGCTGCTGCAAATTGAACG
GATCTTCTCGTCTCGCTGCGTGCTGCAAATTGAACGGGGCTACATCGCAACGCAACACAA
CACGCAAGATCTACTGCTGAGCCATATGAAGACCTGCTGCCTCATCATGGTGTTTGTATA
TGAAGATCAACTGCCAGTGCCTACACGCTGGACGGAGTATTTATATGATGTGAAGGTCAA
CTGTTCGGCATCGTCGGTATGAAATGGCTATGGCCTTCAAAGCTTCCTTGGTCACTGGAC
AGGGAAGAAATTTTCTGCTCAAGCTAAAAATTAGATACAAGCTTGTTCAACTTGCACTAT
AGTTCATTTGAGTACTTACCTGTTATTGATCTCTATTGAGTTGAAGCTAGGTTTCAAGTA
TCTCCTAAGGTTTCGTATAGGTGAAAACTAGTGTTTCTTTTTTTTTTTTTTTTTTTGCAC
TACAATCTGTGACGTTTCATGCCCTTAGTTTGAGCTTTCTCCTTAGTGAGTTTATTCTTA
ATTTTTCTTCTTTTCCAAATCAAAAGATGTTTTGACTTTCCATATTTTGCTATGCATTTA
GTTAAATCTACACTGT
>Z27kG1_20685
CGACGCCTGTCTGCCCGCGCCCCCCGCTTGTGATGCCCATCTCGTCTCCCCGCTGTGGCA
GCCGCCTTCGCGTCCGCCGCGAGATCCCTCCGCGCACGGGCGCGTCCCCCACAAACCGCG
CTCCGTGAAATCCGCACTCCCCTCGCCGCCTCCCCAGCCCGCAGCCTCTCCTCAACCTCC
CTCCCCAAGGAGCTGGCGGCGGCGCGACTGCGTCGGGAGAGGACGCAGAGGACGCCGCGC
GGGGGCTGCGGCAGGAGCTCGACTCCGAGCAGGCCTCCCCGGAGATGGCAGCCAGATCCG
GCTATTGAGCCCCCTAACCGAGCGGATCCAAGATAGTTTTTTTTGTCTCCAGTTGCTCTA
CACAGCAAGTCTATGAGGAAGGAGCAAAAGAAGTTGCTCTTTCAGTTGTCAGCGGAATTA
ATTTAACTCAAGCATACTTGCCTATGGCAAACAAGCAGTGGACTTACACAATGATCGAAA
TGACAGACTGTTCGTGCTATCGGTTTGGAAAGAACATGTGGAAAGCTAATCTCGGATCTT
GCTTCCTTCAGAAGACCCAAAGGACCTTGAACAGCAAAATCTAAGGTTTCAACATTGCAG
ACACACAAGAGTCCAGCATGCGCCAACGCTCCTGCAGGTTAGTCCGAGATGGCCCTTCAT
TTTCCTGTTTCAATAGATAAAAAAACTGAGGTCGCATTAAAAAACTGAAGTCTATTCAAC
AAATCACCAACCATGATTTTTCTGAGGCACATGGGTACAATCAGCACAAACTCCATTTGC
CAAGAAAAGGTTATAATGCATTCACACCAATAAATGTTCGTTTCACAAGACATAAGCAAA
GAACATTGAGGTCGCATTATCTAACCTTTTGGTGATTGCAGTTGATGCTTCTTCCAGTAG
TTTGTGACAGATTGCTCAAAGAAAAGCAAGACAGCTCGCCAATCCTAGAAGTGGAAAAAA
ACAACATAGAATAATTAGCCAGCTACAGGGAGTAAACCATTAAGAGAAGAAACATCGTAA
TGCCATGTTTCCAAATGGGCACAAAGAAACTTCAAGCACCTCTAGACGGAAGCTGTCTGC
ACTGAAGATCAGGACACGAATATCGCGAGCTTTATCAAGGCTCGCCTTGTGCGGAAGGTG
TATTTCTGTGAGATCTCCAAGATGAAGCATTAGGGGGTCAATCGCCCCAGATTTTACATG
TAGCTAACTTAGTAGGGCACCCATAATCCATAATTTATTCTCTGTAGTTGTAGCAGCGAC
CTAGAGGTGTTATTCTGTAGCACATTGTGTAACATGTAGGAGAGAGATAAACACATATCC
CCATTCTTTCTACTGAAACACCAGAAATAGTTGCTCTTGCTCCATAATTCATTAATGTGA
ACTTCTGAAGC
>Z27kG1_05252
GCCACAAGACCGAAGAAAGGTTTTGGGTGGAGCACAAAAGCTGCTCCAAGAATACGATGT
ATCACAAATGAACAAATATTTTCAAGAAGTCAACCCAGGACCGAAGTAGAAGGACTATAC
AGGAAATGAGCCTCACCACTTCCAGTCCAGATTTGAGGAACCAATACCATCCAGAGCATT
TGCGTTCTGCCTCACTGGTTATGGATCACCGGCACAAAGTGGAACTACACTTCGGACGAC
CGAAGATATACGTGGACGCATCTCAAACCGTGATCATCTAGATTGATTTGGCAGCACGCA
TTTCCATCAGCCAGATCGTGATCGACTAGTAGGACTTTTTTCCCCAAAAATGAAACTACA
CTCCAGTCTTAAGTCATAATGAATACAGAGCCATGAGCCCATGATAGGGCCGCTTCTGAG
ACGGAGATTGTGTATTAACGGGTACACAGACGGTACTTGCATTCTAGTCTGAGTTCGATG
AGTTGCAGCAATAGCGGCTGTAATCCTGTATATAAAGAGGGAAAATAATGTTGCTTGTGC
TGTT
>Z27kG1_22753
CTCACGGTCACCCTCATGGCCTCACCCACTCACCCTCTCGGTCTCTCCCTCTCTCCTAGT
TTCCCCAAAAACGAAACCCTAGCGCCGCCGCCCCGGTGGCCGTGGACCCCTAGAGTAGAA
AAATAGAGCAGGCGTCGGTGGCCGTGGACCTGTGGAGGAGAGCAGGCGCCGCCGCGCCAG
TGTGCTGCGTCGCCGGCGAGTGAGCCAACCACTGTCCACTGGTCTGCTCTTGTTTATTCA
ATGGCCACGAAAGGATCTCATCCAGCCGAGGTGAGTCATCTCCGTATAGGGACGTCTGCT
GAACTCCCTCGATACTCATCTTTCCCCCTTCTTCTACCTCCTTCCATAGCTTTCTCCCCA
CTATGTACCTCATCGGTGCACTTGAAGAAGCGTCATTGAGCACCGTTCGGAGATTCCCCT
TCCCAGCATCATCGCCTGACCAAGATTTGACACAGTTCATCTGTCGCTCGAGCCATAACG
GGCGTGATGTGATGAAGAAACTGAATTTTGTAGTGGAAATGAGGTACTCACATCGTGAAT
CTTTCTAAAATTGTGGTTATCAATGTGCACTAGGATCCTGCAACAAACAGATAGACATAA
ACCTGCTCATAACCTATACTATATACATATACACACTGTTTCATCGGAGGTATTGTGAGG
TTCCGCCGGCGTCTCGGCACAAGTGAACCACGATCTGCATCTCAGTCGTCTCCCCAAGCA
CCATCGCCTATCATGGATGCCTACAGGCACCAGTTGCAGCCAGCAAAAGCAAACTTACAA
GTGAGCTGGTTCCTCCCGCGGATTCACCAGTAATAAATTATCCAATGCTTTAGACCTAGC
AAAGTGCTACAAAGAAAAGGTCGTGCACATCACCTACAGGGAGGCCTACAAAGAAGCTTT
TTGTTAATGACGTTGATTAGAAGGATGGAGGGGCTGACTGTGCTGCAGCCAAAGCTAGGC
TTATTAGCTCCTGCAAGATCACTGGAATAGATAGTTCAGAACAAATAAGTGACATTTTGC
GTGGCATTGAAGGAAGAGTGATACTGCTTTGGTCATGTCTTCTTCCACATGTGCATTGAG
ATCTGTGGTGAGCTATGTAATTGACCCAAAAGGCACTTCAAGCGGGCAGGAAAGTCTAAG
GCCCTTACTAAGTACTTCCAAGGTGTTCTGGACAAAGAAATCTTGTACATTAAAACAGGA
GGATACAAGAAGCTGGAGTGGTTGTCTGAAGGCTTTTGAACTGTTTGAAGCGTTAGTGTA
GCTTTGGTGCTTTTGTGACTGATCAGCTCTGGAGCAGCTAGAGTGATGTAGTTGTGGGAT
TTTGAACAATAGCTAGAGTGATATAAAACATTAGTGATGTAGTTGTGGGCTTTTGAACTG
TTTCAAGCTGAAGTGATGTCGCTGTGGTGCTTTTGTGACTGATC
>Z27kG1_14653
CTCAAACCCGAACCCCAAACCCACATGGATCGAAATGATACGAATGGTGTGTTGACAGGG
CCTGGTGCAGAGCGCGAGCGTCGCGGAGCGGAATCTCCTGGCGGACGCGTCTAGGCTCGC
CGACAAGTGCGGCAAGGGCTGCAAGGGCAAGGCGGAGTGCCGGCGCGCGGTGGCCGACGG
CCTCAGGTCGCTGGGCTACGACGCCTCCGTGTGCACGTCGCGGTGGGAGAAGGCCCCCTC
CCACCCAGCAGGTACGTGGTGGCGCGGTGGTTCGGTCCACAGCGTGTCCTGGCCGGTGCC
CGGTGCTGACCGCGGAATCCGTGTGCGCAGGCGAGCACGAGTACATCGACGCCGTGGTGG
GGAAGGGGAAGGAGCAGGAGGAGGAGGAGGTGAGGCTGATCGTGGAGGTGGACTTCCGGT
CGCAGTTCGAGCTGGCGCGGTCGACCAAGGCGTACCGCGCGGCGCTCCAGGCGCTGCCGC
CGCTGTTCGTGGGCACCCCGGACCGGCTCGGGCAGATCGTGGCGGTGGTGGCGGAGGCGG
CGCGGCAGAGCCTCAAGAAGAAGGGGCTCCACTTCCCGCCGTGGCGGAAGCCGGAGTACA
TGCGCGCCAAGTGGCTGTCCCCGCACGTCCGCTGCGGCGGCGTCGGAGGCGACATGGTCG
CCGTGCCGGCCGCCGCCGCCGCCGCGGCGACGCCCGTCCAGGCGGCGAGTTTTTCCGGCG
AGTTCGAGCTCGTGTTCGACAGGAAGCGTAGCAGCGCCGGCGCCGGCGCCGCCGCGGAGG
GCGGCGCCGTCGGCGGCGAGAAGATCACGGTGGTGGTGTCGCCGTGGCGCCCGACGGAGG
AGGCGAGCAAGAAGCAGCTGCCGCCCAAGGCGAAGGTCGTCACGGGGCTCGCCGCCGTCC
TCTGAGCGTGGCGTGGTGATGGACAGAGAATAACGCTCCTACTAGTACTACTGCTGCCTA
GCTAGCTAGTACCCGCTCTTCTCGCAATTCTCCCTTCGTTTTCGTTTCTTTTTTGTTTTC
CGCCGCGCCTCTCGATCCGTTTGGGGATCTAGTTTTCGGTGTTTTGGTGTTTTCCGGGTT
TTATTTTCGGAAAAGGAGAAAAAACACTCGCCGCCGCCTTCTTCCTTATGGTTTCCTTTT
TGTTTTGTTTTGACGCTTGTAAGTTTTGGTCTTGGCTGGCATCTCGAGGGGCTTTGTGAT
CCCTCCGTCCTGCCCGGCGGCCGGGCAATATGTAGCAGCAGTCGTCGTTTCGATACCTGC
TTGTAGGCGCAAGCGTGATCACGTCCTATGTGCTGCTGCTTGTAATTTGTGTATTGAGGA
GACGAACTGTGCGTGCCGCTTGTTATATTGTTGCCACGGAAAGAGAAGCAGATATATGAG
CACTGCCTTATTGTCGCAG
>Z27kG1_21882
TTCTCCCCCAAGCTCCCAGCCGTGTCGCGCCCCTCCCTCTCCCCTCTGCTCGTCTGCCGC
GCCCATGCCCACTCCCTGCCGAGCGGCTCCCTCCGCGCGTCAATGGCCCCAGCTCGGAAT
CCCTCCCATGGCGAGCTCGCCGGTCATCCCTGCCCTAGCTCGGATCCCCTCCCTCATCCC
TTTCCCAGCCAAGCTCCTCCCCTGCGGCTCCCTCATGGCGCCCAGGATCTCCTCCCACGC
ATCTCCCTACTGGAGCTCACGTCCACCCCCAACTCGGTCTCCAGCTCCCCCTTGCGCGGC
TCCCTAGAGCTAGGCTCCTCACCAGCGGTCGCCCCATCTTCTTGGCCATGGTGCTTGCGC
CCCTCCTCGGTCCTCGACGTCGAACGCCGCTGGCTCTCGGCGCCCAAGGATGTGGATCCC
TCCCTGCTCAACCCTGCTTCTGCCCCAAGCACCTTCGACGGTCCTGCTCATCTTGCTACC
ACCAGAAAACGCCACCGGGACATCGTGCAGGTCTGCAGAAGTAATATCTGGCCGCGCTCT
GTGCTACTCTAGTTCGCGTTCATGCCTAGGCTCGAGTTTGTGTACCACATGTTCAGCAAA
ATGTGTGAACCAGTTGTCGACCCCGCCATGGTTAGCCGGTGCGCCACCTATCGCGCCTCG
CCGAGCGGTTCCCTCTGCTTGGTCCCTGCTATGGCTCGCCGGCGTTTTCCCCAGCTCGAA
TCTCGCCCGACCCAAGCTGAACTTCATCCATGGCCACGGTCGATTCTCCCTGGACGGTCT
CAAGCGCCCTCGCCTCCGGTGGTTTTAGCTTGTCGTCAACTATCCTTGCCGCGCGTGCTT
TTGTCCGAGCTCGCCCTTGTCGAGCTCCCTTGGTGTCCCTCCCATGCCCGTGCTTGCCCA
TGGTCGCGCGCCGTCGCGCAGCTCGCCCAAGTCGTCCATGGCTGCGCACGGTGTTCTTGT
CGATGTTGTGTCGTTGCCGATGCTGTAGAGCTCGCCTTGCTCCTCGCGTCGCCGTTCGTC
GGTCTCGAATGCTTGGGTCTCTAGCCACGCGTCCATCTCTAGTTCTGATCGCATTCCAGA
AGCTCTTTCCGGTTGGTCGTGTCGGCCTTGCTGGCCATGGAGCTCGCCCCGCGTACGCTC
GCCAATTTTCTTAGCCATGTATGCCGAGCTTCCCAGCGCTCCAGCTAGCCGATATCGTCA
GGTCCGATTGTCCCAGCTCGTCCTGGTGGCCATCGATTTGGAGCTCTGCGCGGACTCGGC
TATGCCCAACACTATCCATGTAGCCGTCGTATGTCTCCGCGTCATGTACAGCAACATCAC
TGACCGTGCCTTCGCATGCTTTGACGTGTCGAGCCCTTTCCCGTTGTGACTCGCGCGCTA
TCTATTCGTCAATAAAATACTATTGAGCTTCTCCTTGCGACGC
>Z27kG1_18869
TTTTTTTTAGAATATAAAACAATTATTCTGTATTTTTCATAATCATGCCTCATGAAAATC
GAGGTTACATCACATGTTCATTCTGTAAATAAATAGTACAAGTATAGCCTTTTCGCCAAC
ATCAAGTACTAATGGTCTAAAGTCTTTATCACATGCCCACTTCGGTTTCGTTGACATCTT
TGGACGAATACTCAAGTACCTCCCCCTCAATCTTCTCAAGGAAACGGTGCATGACCACTA
AACTCTCGTCATCTGCACGCCATGGAACAGCCATACATTGTGGAATTAGTTTGGCTGACT
GCCGTTCGTATATATCGAGGCG
>Z27kG1_04989
TGAAGTGAGAAGATCCACGAGAAACTGCGGCAGTTTCACAAATTTTGCTACGCATCATTT
TCCTTGGGCAATGCTGTTTCGTAGGCATAGGGGCATGTTAAGTGGATTCATCTCTGTCGC
TATCATACTTTCGAACTGAGTTTCAGAAGGAAAAAAACTGTGGACTGTTGCCATCTGGGA
TAATTCCTGGGCTGCAGCATTCGCCATCCTTCTCCCGGTTCCTTCAGGGTCATTTTGACG
TTCTTGTGATACCCTCAGAACCTTTTGAACTGATGAAATGGTTAAGGTGGAGTACGTGTA
CGACTTCACGCCGATTGGTTTTTTTTG
>Z27kG1_18671
CCGCGCCCCCCGCTTGTGATGCCCATCTCGTCTCCCCGCTGTGGCAGCCGCCTTCGCGTC
CGCCGCGAGATCCCTCCGCGCACGGGCGCGTCCCCCACAAACCGCGCTCCGTGAAATCCG
CACTCCCCTCGCCGCCTCCCCAGCCCGCAGCCTCTCCTCAACCTCCCTCCCCAAGGAGCT
GGCGGCGGCGCGACTGCGTCGGGAGAGGACGCAGAGGACGCCGCGCGGGGGCTGCGGCAG
GAGCTCGACTCCGAGCAGGCCTCCCCGGAGATGGCAGCCAGATCCGGCTATTGAGCCCCC
TAACCGAGCGGATCCAAGTTGCTCTACACAGCAAGTCTATGAGGAAGGAGCAAAAGAAGT
TGCTCTTTCAGTTGTCAGCGGAATTAATTTAACTCAAGCATACTTGCCTATGGCAAACAA
GCAGTGGACTTACACAATGATCGAAATGACAGACTGTTCGTGCTATCGGTTTGGAAAGAA
CATGTGGAAAGCTAATCTCGGATCTTGCTTCCTTCAGAAGACCCAAAGGACCTTGAACAG
CAAAATCTAAGGTTTCAACATTGCAGACACACAAGAGTCCAGCATGCGCCAACGCTCCTG
CAGGTTAGTCCGAGATGGCCCTTCATTTTCCTGTTTCAATAGATAAAAAAACTGAGGTCG
CATTAAAAAACTGAAGTCTATTCAACAAATCACCAACCATGATTTTTCTGAGGCACATGG
GTACAATCAGCACAAACTCCATTTGCCAAGAAAAGGTTATAATGCATTCACACCAATAAA
TGTTCGTTTCACAAGACATAAGCAAAGAACATTGAGGTCGCATTATCTAACCTTTTGGTG
ATTGCAGTTGATGCTTCTTCCAGTAGTTTGTGACAGATTGCTCAAAGAAAAGCAAGACAG
CTCGCCAATCCTAGAAGTGGAAAAAAACAACATAGAATAATTAGCCAGCTACAGGGAGTA
AACCATTAAGAGAAGAAACATCGTAATGCCATGTTTCCAAATGGGCACAAAGAAACTTCA
AGCACCTCTAGACGGAAGCTGTCTGCACTGAAGATCAGGACACGAATATCGCGAGCTTTA
TCAAGGCTCGCCTTGTGCGGAAGGTGTATTTCTGTGAGATCTCCAAGATGAAGCATTAGG
GGGTCAATCGCCCCAGATTTTACATGTAGCTAACTTAGTAGGGCACCCATAATCCATAAT
TTATTCTCTGTAGTTGTAGCAGCGACCTAGAGGTGTTATTCTGTAGCACATTGTGTAACA
TGTAGGAGAGAGATAAACACATATCCCCATTCTTTCTACTGAAACACCAGAAATAGTTGC
TCTTGCTCCATAATTCATTAATGTGAACTTCTGAAGCC
>Z27kG1_07739
GAAAAACGCATTCCGCAGACGCGCGGCGAGGGAGTAGGAGGGGACGGCGGGTGCCGAGGC
CCGCAGGCACGGGGAAGCTACCTGCTTGCGTAGCCGGGCGGGCTCGCGCTGTGCTGTCGC
TCCATGTCGGTCGCCGGCGAGAGCGGCGGGGATCCGGCGGCGGCACGCCGCCGGTGGGAT
CTCTCCAACAAGGGCCCCGACAGCACATGAAGAATCGGATGGCGTTGTTATATGCCATCC
GAATGGTAACACTGATGGATGTGACGAAGCCATTAGTGGCAGTCATGATGATGATAGCCC
AGAAGGCCAGGAAACTAGTTCCATCAAGGACCCTGATGTAGAAGGTGACACACAGGAAGA
CAAGTGTGTAAATCAAGATTCACTGAAGTTGATTGATCAAGAGACGTCTGCTCCCCCCAA
GTCCCCAGCGAAGTCCGCGACTGCGAGTTCTGGACCAGAGAAGCCTAAACGTGTTGTCAC
CCAACCATTGTCTCTTTCTACTCAACGAAGGTCATCTGGAGTAAATGGTGGTGTGACCAA
TCCATCACCCAATAAGGATAAATCTGGTGATAAAAGTAGCATCTCTCCAGCAAGCATGAC
AAAGAAGTGTACGCCGTTGGCACCTAGGAAGACTTTGCAGCCTGAGCAAGCATTTCACCC
TCTGGAAGAGGACTCTTGTTCTGTGACTTCCTCGTATCCTTTTTCTGTGTGCTAAGATTT
TGTTGAGCATCTCATCCCTTTTTATGCTATTTCATAGCTATGCAGCTAATATTTTTAACT
TTCGGTATATAACCTTCGGATGTTTCATACCTATACTTACATAAGGATGGAATAGTAAAT
ATTCATGTTTGTAGATGACCATAAAATCACATGGTGTTTTTCTCTTAATTAAGCACCAGA
TTCTTCGATGTTTCACAGTAAATAATGATGAACGCTCATACTCATGCACTTCTCTTCTGT
GAACATGAAAAAGTTTTCAAAACGATGCTTTTCTGTATCTACTGAACTTACAATGTTTTG
TGGTGCTCAATATTTTTTCAAGATGATGACCATTTCATAGTTAAATGTTTAAATTCAGAA
ACACATGAATTTTACAAGTGTTCTGAGTTGCATGTGGCCCTTTTCCTAAGCTGTGTAAAG
GACTACAACATCATCAAGAGCTGGCAGAACTAAGACAACTGTTCCTGTTGCCCCATCATT
TGTGTGTGCTAACCGTGCTGACAAGAGGAAGGAGTTCTACACAAAATTAGAGGAGAAACA
TAAAGCTTTGGAAGCAGAGAAGGACGAGGCTGAGGCCAGGAAAAAGGAAGAGCAAGACGT
TGCTATAAAGCAACTAAGGAAGTCATTGGTGATTAGAGCGAAACCCATGCCAAGCTTCTA
TCAAGAAGGCCCCCCACCAAAGGCTGAACTTAAGAAGGTGCCTCCTACTCGTGCCAAATC
ACCAAAGTTTACAAGCTCAAGGAGAAAGAGCTGCAATGACACACCACAGACACCCGAGGG
AAAAAACACCAACGCAACATCTACCACCCGGCCACATCGTCACAGCATCGGGGCTTCTAA
AGATGCCAGCAGAGTACAGTGCTCGCCGAAGAGCGGCGTGGCGACCAAAACTAGATCTGT
CAAGCCTGAGCTGAAGGCCCTCTGAAGCGCATGCGTAGCATTCAAGTGCTGCGATTGTCT
CTGTACAAACAGAATCGCCTGACTCTTAGCCGTTTCCATTTGCATGCATTTTTTTTGTTT
TGTTTTGTTCTATACCCAGCATCTCCACCAAAAAGAAGGCTGTAGGGCCAATGACGTTGT
TCGCGCTGCTGGACCTTGTCTCCATTTTCGTCTTGTACTCGTTAAGAACTCTGTTGCTGC
TGGGACCATGTGACATTCATTCCATGTAAATTACCTGGGGATCCCGGTAGGGAGCTCGAC
TGGTGTTTTGGTCTTGTG
>Z27kG1_10024
GGGCGATCTGCGCCCGCACGACGATGTTCCGCGCCGCCGCAGGCTCCTACTCCGATGAGT
TCATCTGCCTCCACCGACCCCTCCTCCCGCCTCCACTATGGCAGCACGTCCCTCAAAGCC
GACGATATGACGGCGAGCTCACCTGGGCGCTCGCGAACCGCTTCTAGGGCATCGGTTCCT
TCTTTGCTCCGGCGGCGCTTGGAGGCAGAGGTGTTCTGTGTCAGCCAGATCTGGGCGAGA
TGGCCCTACACATGATTTAGCGACGGTCGTGGACGACACGCCCCGTGTGCCTCGCTTGCT
TTGCTGTAACAGGGGCAATGGGTTCTCGCCCAATCGGCTTCGCGTGATGCTGCTGGGGGT
GGACAAGCGTCGCAAGGGCAGGACGGTGCCGCCGTGGAGGAAGAGGACAGCGGTGGCGGC
GACTACGACACTGTGCTGAAGGCCCACGCTAGATCCGGTGGCGGCGACTACGGCGCCGTG
CTGAAGGCCCGCGCTAGATCCGGTGCCAGCGACGGTGGGTGCGTCTGCTTCATCCCGTCC
ACCCTCGTTTCGATTCTCCACTCCTCGCGATGCTGCCATCTCGTCTTGTCATTCACCTCG
TTTTGGATTATTGGGGGTTCGCTGGATAGGGTTGCTGCATGACTGTCTTCTCATGTATGA
GGTGGTGGAGGCGCCATGTGTGAAGAAATACAAGAATGTTTATGTGGTGAGCACCATCTC
AGAGTTCTCATCCTCGCTGGAGACAGCGGGTGGGCACTGGCGGGTGGACTGTCTTCTCCG
TGCTAAAGGAATGCCATCCTATTTCGCCGTGCTGGACCAGGGTGCTCGAAGTGTTTCTTC
AGGTTGAGCTATTACTTTTTGGCCATTGCTATATTATCTAATACTTTATCCTATTGCGCA
GCAAGAGTAATCATTTCAAAGGAATGCCATTTCTGCTTACCTCATTTGTTGGAGCCTTTC
GGCACATTTTGCTACCAATTGGCAGTTGTCTCATGATGCTTTACATATCATTGCGTGAGT
TTGAATTACATTTAGACACTTTCTGTTGCCTGCTTCCACTATCGACCAAGCGTTGAGCAC
TTAGCTACTCCAACGTCATGATTAGAGTTATTCTCTGATGATTTTGTTTTTTATCCATGT
GTGCCATATACCGAACTGGATTAAACTAAATGAAACAATGATTATAAATTGCCTAAAACA
ATTGGTCATGAAAATGTTTATATCACCTTTATCTACACGATCAGGTTGGCACCTATACAA
TATATATGTGGAGGCATAAAAGAATTTTTGGGAATTCTAGGGAGAGTTTAGAATATATTT
CCTAGTATTCAATTGTGCCTAGATGTTCAACTAATCCTGCATATTTTTAGGTATGCGAGG
AAAAGTAATGGAGATGCTAACTGCATGTTCTGATGCATTGATGGATTAGTCTTTTATCCT
CCCTGTCTGTTATATATGCCTTTATTATTGTATGGAGCTAATAAATCATTATCCCTACTG
AGATTGAATTTTTTTTGCATTGATATCAAATAAATCGTCCATTGAATCATTTTTTCTATG
TTTTCAGAATGATGGACAAGGTACACCATGATAGTAGAATTTTTTTTACACCCTGGTTAT
CTTGTTTTAATTCATCCTTTCTGTGCTCCAATTATTTTGGTGAATCTTAGCATAGAACTT
GACCTTCTATTATTTTGTATGTTTGGTTTGCATGGGATAACTGGCATGGGATATATTTAT
GAACATTGATATCATTTTTATGCTTACTCACATGGGATAATCTGATCTTCTAACTCAAGA
TATTTTTATTTTGGTAATCTGATCTTCTAACTCAAGTTTGCATTCAGTTTAGACTTTAGG
TTATGGTAGTCATAACAAACTTGAAAAGACATATTAACAAGGAAAGATCATATTAACAGT
TCATGTTACATTTGCAGATATGGACCTCGGTGGTTTTCTCCACATTAGGAAAGCTGGAAG
AGCCTTTTTGAACTCAGATTTTTTTGCTAACAGTGGTGTTATGGTGAAACAAAGTTTTGT
TTGTATGTACCAACAGCTAAAATGTAAACACGACATTATCATAGTTGAGTACAGGAATAA
TTATCTCTTATATCTTATTGC
>Z27kG1_22391
CCAGATCATAGGCGTGAAGGCCAACAGTTACCAGGTACGCACGAGATCGCTCTTCCTCTC
CCCCTGCTCCCTCGCCCAGTCTCGCGTGGCGGCGCGCTCGGCGCCCAGCCGACCAGCCCG
CTTCCCCCACCGACGGCTTGGGATCCCTGGGCGCGTCCGAGCCGCCCTAGCCCCTGCAGG
TGTGCGTGCCCAGCCAGCCGATCCGTCGTGCCCCTCCACTCCCGACGGGCGTGCCGAGCG
GCCATGACTGCGGCTCGACAAGCCGACCCGGACCCCTTTCCCCTGCCCCATGCCCGCGGT
AGCCTCCACGCGCGGCCTGGTGTGGCTCGCTGCCCACCGCGGCCAGCGGTGTGCAGCCCG
CCCAGCGCGGCGGCCGGGCAGCCAGATGGGGTGGATGAGCCCGCCCGAGCGCCCCCCTAC
ACGAGTTCGCCCCCTGCTCCATGGCCAGGGCAGTTCCAATCCCCGCGTCTAAGTGGTTCT
GAGGTGGAAGAAGGCCCTCTGACCACACTAGATCCCACTCCCTTTCATCCTATGTGGCTA
[truncated: 127,526 more chars]
