# Supplementary material for: Computational Identification and Functional Predictions of Long Noncoding RNA in Zea mays
Source: PLoS One. 2012 Aug 16;7(8):e43047. doi: 10.1371/journal.pone.0043047 (PMC3420876; doi:10.1371/journal.pone.0043047)
Supplement: Dataset S13 — The set of noncoding RNAs that contain an siRNA sequence and map outside of a gene locus. (FASTA) [file pone.0043047.s024.fasta]

>Z27kG1_12762
GGCGTCCATCTCCCTATGCTCGCCCCTTCCCCTGCTTCTCCTCCATGGAGCACCCGCCCA
TGGCAGCCGCGTCCTCGAGCTCGGCTTCGAGCTCCATCTCCCTACGCGGCACTCCCTCCA
GCTCCTTCCTCTCCCTCTCGGTTCTCTGTTGGCCGGTGCTCTGCTCTTCCCATCCACGGT
GTCGCTGCTACCTCTGCTCGGAGTCTCCTGCGCGCAGCTCGCCAGGCTCTCCCTCTCCCA
TGCGAGCGCCTCTGCTCCCTCCACCCTGCTCGCATGGCCGCGCCGGCTCCCTCTAGTCGG
CCGCGCGCCCAGCCGATGTCCCCTGCGCGCGTGCCTGCGCGTAGCTCGCGTCCTGCTCGC
CCCTCTGCTCGCCGAGTCCTTCTCTAGTCCGCGCCATAAAATTCGCTCGGCCACGGTCTC
GTCAAATTGTGAAGCTTCCTTGCCGTGCGCTCTGGCATCGGCTACCGCCGATTCCACCAT
AAAGTTCACGAGCGCTCCTTGCTCAGTTTGTTTCGTAGTGGGCAATTTCTCCACGTTTCA
ATTCGTGCTGCTTGCCCTTGTGCGCTCGCTCCTCATGCATCGGGTTTCGGCATGTTCGCG
TTTACCGTCGAGTCATCGAACCTGTCATCCCCTGCTCGACCCACACCTCGCCAGCTCGCT
CCAGACTCGATCTTATCGTCGTTCCGTGTGTCATCAAGAAATCACAAGAATCGGGCGAAG
ACGAAGTTAGCCGCGTGAAGTTCGTGTGGCACCTGCCAAGCGCTCGACAAATTGTTTGAA
TCAGAAAATCATTACCGATCTCGCGGATTCGTGTCAGCTGTTGGAACAGCTGTTGGAACG
GTACGTGAATTAACCACGTAATGCGGAGAACCAGAACTGAGTCGACCACAAGATGGTGCT
GATGAACGAAACTGAAGATGGACAGACAAAACAAGTATCAGAACAAAGGATGGTCGTCAA
GTGATCGACGTCTAACAAACACTAACGTAGTGTTTATCCCAGGCAAGCCCCCGTGCTTGC
AACCCATTCCTTGTGTTTTTAAATAATTTTTACACACTTTAAGTCTAGCGAAATGTGCAT
TAGGTTTCTAGGCGTTGCTTGGAAACCCTTTGATGCATTGCCTACCTTGATATCCATACC
TTTATAGATACTTCTAATGAAGTATCAAAATATGATTTACAAAAATGCTTATCCCTGCTT
>Z27kG1_13111
CGCTCCTCACCACGCCCCGGCCGTCCGGGCGCACCCGCACGCCGACGCGCCACACGTCCT
GTATGTACTTGGCGTTGGTCGTCTGGTCCGACCAGTCGGGCATCGCCACCATGGGCACGC
CGGCGCTGAGCGCCTCCACCGTCGAGTTCCAGCCGCAGTGCGTGAAGAAGCAGCCGACGG
CGGGGTGCGCCAGGACCTCCAGCTGCGGGCACCACGACACCAGGAGCCCCCTGGTGGCCT
GGGCCCTGTCGGCGAAGCCTTTGGGTACCTTGGCGGCCTCCGTGGCCCGGACGACCCACA
GGAAGGGCTTGCCGCTGCCGTAGAGGCCCTCGGCTATCTCGCCCATCTGCTCCGGGCTCA
GCGACGCCATGCTGCCGAAGGACACGTACAGGACGGACCCCGCCTGCTGGGCGTCCAGCC
ACGCCTTGCTTTCTGCCGCCATTGGGGCGTGCAGGTGGATGCCGTAGGACACGTCGTCCG
GGAGGCGGTTGTCGAGGAACGCCGACGGGACGGTCGGCCCCACCATCTTGGCTCTCCACG
TAGACGCCAGGTAGTCCGCTTCCTGTTTGCGTGGATCATGCATGCACGACTCAACGATGA
CGCGCATTCATTTGCATCTTACAGCTAGCGATGCATGCATTTGCGATTGTGATTGCACTG
GGTCAGTAGTTCACTCACCTGCGGCTCCAGGTCGTAGAACGAGTTGACGAGCACGTGGTC
GGCGGTGTCCAGCCCCAGGAACTGGTTCATCAGCAGCTCCCGGAAGCACGGTGGAAACCT
GGTGTCGCCCAAGAACGTCGGCATGTCGTCCACCTCGAGCTGGGTCGACAGCCCAGCCAG
AGCCAGGCCCCGCGCCTCCTCGGGGCGCAGCGGCAGGGGCGGCACCGGCACCCGCCCGGC
CCACGCGTGCGCGTACACGATGTCCACGGCGCACGTCTGCGTGAGGAACGCCGCGCAGGC
GGCGCCGCGCCGCCGCGCCACGCGCTGCGCCCAGGGTGCGAACGCGTCGTACACCACCAC
GTGCACCGGCCGCCCCAGCGCCGACTCCGACCGGAGGAGCTCGTCCAGCGTCTCGGACCC
GGCCGACTCGAGGCGTTCGAAGTAGCGGGCGCCCATCCCTCCCACCTCGGCGGGGCCGCC
CTCGTCGCAGCCGTCGGAGATCACGGCGACGTGGACCGAGCTCGGGGTCGGCTTCGTCGA
GCTGACGACGAAGCGGGTCGCCGCGAGCGTGCACCGGACGCCAGCGCGGCCGGCGAGCCG
CTTGCCGAACTGGAGCAGCGGGTTGATGTGGCCCTGCGTGGGGAATGGGAGCAGGAGGAC
GTGGACGCTTTGGTCGGACGGCCTCGCCATGGTTGTAGTTCAACGAATAACGAATGTGTG
TGATAATTCTATCGACAGCTGTCACAGATCATACAG
>Z27kG1_14741
CCAACAGCAGAGCACAACATCCTCTCCACTCGGATCCCCAAGCCCTCGCCTCCAGCTCTT
GCCACGGCATACATCCCTTGCTCGTACCTCCACCCGGCCACGTCCTCGCCGGTGGCCAGC
GCCGATGCATCGCCCTTCCTAGCGTCGACCTTGGCACCGCTTCCCCGAGCGCCCCAGTCG
AGCTCGCCCCTCCCCTCAACCATGGACACGACGATCTGCAGCCCTTCTTGGTGGCCGAGC
CCATATTCCTACTCGCGCCCCCTCTTTTTCCACCTCTACGTGTATCAGCTCGCCCAGCCC
CAACTCCTCTGTCTTTTTCCTGCTCGCCCATGGCGCCGGCTCCCTGCTCGGCTCCTCTGC
TGACCGTGCGCTGCTCCCTGTTGTTCTGGTTGCCGTGCGCGCGAAACTGCTCTGGTCGAC
TGTGTCTGTACCCCAGGCCCAGATCGACATGGCCTCATGCTCGGCCTACTCCAGATTCGT
AGCTTGTCGCTCTGTATGCTCGACCTTGCCTTGTCGCCGAACCCCAACGCCGTCGACCTT
CAGCTCCGTGCCTTGTCCCTGGCTGCGCGCGTGTGCTTCACTATTTGGTTATCATCGCGC
AAGCTCCTCTGTTGGGCTCGCCAGCCGCCATTGTCCTACCCGCGCCAGCACGCGACCGTG
GTCGTGTTCGTCGAATTCGCCAACGCTCTGTTGCCGATTCGACTATCGTCGTTGTTGTGT
GCCTCGCTGCGTGCTCGCTGGGTGTCATCTGTTGTATCCAGCACTTGTGCTTGCCGCTGG
CTAGCGTTAACGCTCGCGCCTGCTCGTTGTCACTGCTCGTTGTTACCCTAGCTATTGAAC
CCGTCCTCCCTGGCTCGTGACTTCGTCGTCGCCTGAGCTCGCGCTAACCTGCTCGACCCC
ACCTCACCAGCTCGCTCCAAATTCGATCTTGCCATCGTTCCGAACATCATCAAGAAAACC
CAAGAGTCGGGTGAAGACGAAGCTAGCAGCGTGATATTCACCAAGTGCTCGACAAAAGCT
CCATTCTATACTCGTCAGCTGTTCGATAGAGGACTTCAACTAAAGGTCGTCGTCGTTCAG
GCAACTACCAGATTGAATTGAGATGTGGTGAGCCAATTCACTATTTTTATTATTGATTTT
ATGATCGGGAAATAAGACGCTTAGTTTGCGTATGAAGTTTAAGTTAGAATACCAGTGATG
CGAGGTGTGCTTCGGTGTATTTAGTTATCAAGTATATTCGAACTAGTTCTATTTTGCAGA
GTGTAGTATTTCGGTGACGCGTAGGTTAAGTTTAGTATTTTAAGCAAGTATCGATAAGTC
TGTCGATGCTAATTGTGTTCAGTGAGTGTAAGTTGAAGTCAATAATTTGCGTTAGGAGTC
TTATAATAGTAAGCCTAAGTTCATTAA
>Z27kG1_13413
CCTTCCTCTCCCTCCTCTACGCAGCGCACGCCTGGCTTGCCTCTCTTGTGCGCTGAGCTC
CCTGGTGTTTTCTCCTCTCCAGTGCCGCGCCCTGGCTTCTCTCTCCCTCCATCTCTCTCT
AGCGCGCGCTCTTCTTCCTCCCCGCGCTGTGCGTCCGGTTGAGTTTTTCCCCAGCCGCAG
TCGAGCTCCCAGCCTGTGCGCTCTGCTTCTCCTTGCTGAGCGCCGCTCGCCCAGCCATCT
CCCATGGCGCTTGGCTTCCTCCCTCCCTCCCCAAAGCTCCGAGCTCCTCCCTCACCCTGG
TCCCGGTCCTCGGCGCGCCTGCTCCCTGGAGCTCGCCCATGCCGCTCGCTCCTCCGTGCC
GGCGTTCTCTGCTCGACCATGGCGTGGACAGCCACCGAGCCCCCTCCACCCGTCTTCCCT
CTGTTCAGAGCGCCGTCACCTAAAGTCCTTACGCGCTCCCTCTCCGCCCGGCCATGGAAC
TCGCCCCTGGCTCGGATTCCAGCGCCCCGCTCCCTGTTTGCCCCAGCTAGCCTGGCCGCT
GCGTAGCCCCATCAGCTTCTCCTCCCTCAGCTCGTCTCTCTGCCCGCGCGCGTCCTTCCC
ATGGCTGTCTGCTAGAGCTGCTCCTTGCGCTCGTCTGACCGCCGAATCTGCTCCTCCATT
TAAGGTCTGCGCAGGTCCGACCATGGAACTCTCTGCGTCGCGCTCGGTCCTGCCTTTCTT
GCCACGCTCTGATTCTGTCTCCTTGCGCGCACTCTCAGATTCCGTCTCCCTCGCGCGTCC
CTGTACCATACTTGTCCCCAGCCCTCGCGCTGGCTCGCCTCGTCGCCGAATTCCAGAACC
CGCACCGTCGCTCAGCTCGCCCAAATTCTGGCCATGATTCCCGTCACGCCCTGTGTGCTC
GACTTTGTCTTGTCGCAAAACCCCAACGTCGTCGAGCCTCGCTGCCCAGTCGAAGTCCCC
TGCGCGCAGCCGTGGATTTCTCTACGCAGCGTTCCTGCTCCCCGGCCTCCGTCGTGCTCG
ACATCATGTAATTCATGTCGAAGCAGTAGCTGCGATCCCTTGCGTCGCGCTTGTCAGATC
GAGTCTCGCGTCGTCGATTTGTGCAGATCCTGTTCGGCCATCGGTTTCGCCGGTTGTCGA
TTTCCTATTCGCCATGGTTATCACATCGGCTGTTCCTATCAGAGCTAGTCCAGCTCACCA
GTCGTCGCGCCCTCTTTACCCGTTGAGCCGTGTGTTGCCGCGTTCACCTCGTTGTGTTGT
CGAGGCTTTATCGGCGTACTGCTGTGGTACTTGGATCATGCTCACCTCAACTCAAACGAG
TCGTACTGCTATCATCATCGTCAAATGGAAATTGTCACGCTGGCACGTCGATATCGTCGA
TCACCATCCTCGTCTACGCCAAGTCCCAAGCCGTGAAGACGCTCTTGTGCTGGCCACGCA
TCACTAGCTCGACAAAAAGGAATTCCATGAGTATCTGGTCAAAAGTAGAAGTTGTGTGCA
TCGTTCGCCAGACATGTGTGATCGAAGATATCAACCGAAAACCGTCATCGTGCTTCCGAC
TATCTCGTCGAATTAGTCAGGGTACGTTAATTAATCGCGTGATGCGGAAGACAAGCCAAG
TCAACCCCAAGCGCGAGCTACTCCGCATGGTGATGCTGATGAACGAACCTGCCTGATCAA
GTGCTAGGACAAGGATGATCGTCAAGTGGACGTCACCTAACAACACTAACCTAGTGTTAT
TCAGGCAAGCCCCAGTGCATTTTCCACCTCCTTGTGTTTTAAAATCTTTATCACCTTGTT
TGATGCATTAGGTGATAGGAGTTGTGTGCTAAACCGTTGATGCATTTCCTTCCTTGAAAA
ATTGATTACCCTTCCTTGACACCCTTTTATAAAAAGGATTTTTATGATGCTTAGCCTTAC
TTTAGCAAACAAAAATGTTTTGTTTTAAAACAAAAGTGATGCTTCAGTGGGTGGG
>Z27kG1_13028
GCTAACAGTATAGTGTGGCCTCGCATGGAGACTTTCCCTCCTCGCTGGCCCCGCATCTGG
CCCGGATTAACCGCCTTGGGCTCCCTCCCCAGATTGCCCCACCCACCGTCAGCCTCGTCA
GGTATGTCTCGTGTTCCCTAACCTTGACGCTTCTCCCTTCTCGGCGCCTGCTTCGTTGGT
TGCCTTCAGCGGACGCCGCCGATTCGGCTCTCCTGTTCGGCGCCCTCCCCAGATTGCCCC
ACCCACCGTCAGCCTCGTCAGGTATGTCTAGTGTTCCCTAACCTTGACGCTTCTCCCTTC
TCGGCGCCTGCTTCGTTGGTTGCCTTCAGCGGACGCCGCCGATTCGGCTCTCCTGTTCGG
CGCCGTGTCTTGCGACAGACAATGCTACATTCTGGAGTACATGGATTAGATGGGTGTTGT
GCACTGCTTTTATATGGATCTAATGATTGTGGCCTTGAACGTTCTCGCCAGGCATATCTC
ATGTTTTTACATGGATTAGATAAGTACATGAATCTTTATTTAGGCCTGTTTGGTTACTTT
AGTCTAGGGACTAAAGTTTAGTACTCCATATCCAGCTTGATTTGAGGGACTAAAAGTATC
CATAACGCATTAAATGACTCGTAAGAAACCAAAATGCCTCTCATCATTCTCTGGCATTAG
AGCATCTGAAATAAATGAGAGCCAAAAGTGGAATTAATATGGTTTAGTCCCTTTTATCAC
CCCTTTAAGGGACTAGAGACTAAAGCAGTTTAATCCTTGTTTTAGTCCTACTATTTGGCA
ATTTATAGACTAAATGAGACTAAAATGGAGGGACTAATCTTTAGTCCTTGGAACCAAACA
GGCCCTTAACCCGAAGGTAATTGAGATTGCGAAGAAGATGAAAGAGGAGAGGGTCAAGTT
GTTTACTTCAGAATATTTTGCTTACAGATGATACGACTAGATCAAATCAGTTGCATTGTG
AGTTGTGACATGTTGGCAGGATGTCAGTTTCCCTTTTAACCTGGCTCTTGTTTGCTTCCT
GTGTAATTTGTGTATATCCCTGTGATGAACATTTTAGTAATCTGGGTGCTCATTCAATTG
GCGCGCCCTCCTCATCACTCTTAGATGGGGAGGTTGAAGGAACCCATATCGATGATGTAT
ACACCGTTGAGATGTTTGCTTCTCGTGTAATTTGTGTATATCCCCGTGATGAACATTTTA
GTAATTTGAGTGCTCATTCAGTTGGTGCTCCCTCCTCATCACGCAAATAGGTACTGAAGC
CCATATGACTATGCAGATCTAGGACAGAATGTTTGCAATAAATACTGACATGGATATCTA
GCTTTGGCTTTGAAAGATGTAGGGATCTTTTGTTAAATTGATTTACCTAGGGTCCTGCTA
CAAGAGCTTACCTGTTACCTCGTTATATCTTTGTGAGATTACAGCAAAAGTATCCAATTT
CTACATATTTTACTGCTACACAGATTTGTCTGTCTGTTTGGTCATGGATATGGTTCGGTT
TTACTGCTGTAAAAAGGGATTAAAAAATCTGCAACCTGATTTCAATTTTTATTTTTTATT
TGCATCACGATGAAATGGTAGGGTCCTCCCAGGACAAACCATGCTCCGGAGACAGAGGCG
GCAGAGCTGGGGCAGGAGCAGAGCCATCACAGAAATTCTTGTCTCCAGATTCTTGGTCAA
AGGAATGTTGGACACCTGCTAGCCAATGTGCAGCCGCGAGAGGTCTCAGACAGATAAGAT
GGTCGACGGCATGGACTTCGAGGAGCTCTGCAGCGACTTCGAATGCATAAGCAGCCCCTA
CGTGGAGTCCATAATGAGGCAGGTCGCGCGGGACATCTTTGAGCTTCGCGAGGATAACCG
CGCATTCAGCTGCTACGCCGTCCCCGTGAAGTATGAGGCTCCTTCCTGATGATAATTTAT
AATGATAAATCGAGGAAACTCCAATAAGTTTCCTTCCTTTTTTTCCTTTCGTTTTTCTCC
CTTCTCTGATTTTTCAGTGTGGAGGGACTGGACTTCCGACAAAGGAAATCACAACATTGT
ATATGATTGACTTGTAATATGTTAGTAAATATGTCTGTACGTTATGAC
>Z27kG1_21020
CACGCCGCCGCCGCCGCCGCTCTCAACTACCCTTGCCCCTCGCCAGTTCTCCACAGCTTT
TGTTTCCAGCATTTGAATTTGGATCGGCGGTGTCTTTGTTCTTTGTATCTTTCTTTTTTG
GTCGCGGTTTTGGTTCTGATGGGGATTTGAGCTGCGCATCTGGCTGAGGACGATGAAGAT
TGTATCTATTGGTCTCGTTCGTCGTAACAGGCATTTGATTGCCTTTGCCGACCATCCTGA
TATATCACCACCCATATTCCGAGTCCGCTCCCAACGGTCGTCAGTTTCTATCAACTTTTT
CATTCCCTTTAGATTTTGATGTTTGATTTATTATTATATTTCCTGGCCTATGATTAAATT
TTCAAAAAAAGACAAGCATATGTCCGAATCCTTGTATGTGGATAAGCCTAATCTTCTCTA
TGAGGTCGATCACGTATTATAAACTTTTATGTGTCTTGAGATTTCCATTCCTTTGAGGCC
AAAGATGAAATATGTGGATGCTATTTCTGTATGACGTCTCACGTCTGATTACAAAACCCA
TTACTGCCTTCCTTCTGAGGCCTCTGTTAATTTGGATCTTGTTATTTTGTCCGTGTTTAT
TTTCGCCGAGTCTGCGTTGTGGTCTGGTGGCATTTTGGATGAGGTCGGGTGATGAGTTGC
ATAGTTCAGATGATCAACCCTCGTGGTTCTGATTACATTGAGTAATTAGTCTTTCGCTCC
TATCTGACGACCTTATCAATGCCACTCCGATATTATATACTTTCCGTTAACTGATTTCGA
TACACTAATCTTTATTGACGTCGTATGTTACATTCTCAGCCAGATACTTTCGCCGCTTCA
AAATCCTGGCCAAGAGGTTCACGGCGCCGGCTCGCATCCGTCCTTGCCCTGCTCGCCTAT
GCTAGCACCTTTTCGTCTCATATGGCTGCACCTTGCTTATCGTAGTTGAAATGGTGCACG
TGATGTATGCATTGTAATCCTATTAATTACACCTTGCTTCAGTTCATGTTCGGTTGATTC
ACGACGCTGTTAGTATGCTGTACGATTGCTGCTACCATGTCGATAACGTCATCATGCAAT
CTTATCGGATGTAGGGTTGCTGAAATAGATTCAAAATCAACTAATTCCTAAGTATGAGCA
ACTATTAGACATGGT
>Z27kG1_16680
CGCGCTCCCAATTTCAATCGTCTTCTTCTCTGCACCTGGCCGCCGCTCACTGCCGGTGGA
GATATTTGTTTCCGGCCGCCGTCGTCATCCAAACGCCGCTCAAGCCGCCGCTGTTCCTCG
CCGTTATCCGCTCAGCCGGCCGGATACAAATCCAGTAGCGCCCAGCCCCAGCCGTTCTTC
CTCCTCTGCCGCGCCCTCTGGTTCGGATTCCGATGGCCAGCAGTTGAGGCTCCCAAGCCG
CGTCCCTGGCGTCTTCCTCCCTGGCTCCTACTCTTCCAAGCGTGGAGCCCTCTGCTCGCC
ACGGTCCTTCCGTAGCTCCCAACCGATTTCCCTGCGTGCTCCTCCCGTGCAGCTCGCCGT
GCTCCAGCTCGGATTCCCCCTCCATGGCGCGCCCGAGCACTCCGGCTCCCTGCTCGAGCT
CGCCCAGCTCCCTGCTGCGGTGACTAGCGCTCAGCGTCCGGCTCCCTGGATGCTTGCCCT
GCTCGCCGCCATCCTGCTGGATCCCCTCCACGGCGCCCGTTCTTCCCGGGTGTCTTCCTC
CACCGCGCTCTCCTCTGCAAGCAACTGGGTTCTGCTCTGCCCTGGGCGTCGTTCTCAGTC
ACTGGTGGACCGCGCGCTCCTTTGTTTGCTGGTCGTGGCTCCCTCATGCTCGCCGTCGAT
TCGATATGCCGCCACGTCCTCGCCTCGTCTCGGTAGCGCGCCTGCCAGTGTCGTTCCTCG
CTATGTCGAGCTCCCTCCCCGTCCTGTCCAGTTCGCCGTGTGGGTGGAACCTACGTGCAC
GCTGTCATCGACACCATGGTCGTCTCCCTGTGCGTTGCGTCCCTCATCTCCAGCCGACGC
ACTAAGGAATGGGTGTGGAGTATAGAAGAAAGTGAAGCCCGAAATGGTGCTCGCCGGGCG
CTCAACAAAATGCCTGAACCAAAGTTCGTCGTCATCGTTCTCGCTGATATCTAGACGAAT
TGTGATGTGGTACGTTAATTAGTCGCCCGATGCGGAAGATGACCCAAGTCGACCCCAAGC
GCAAGCTAATCTGCAAGCTGAAGCTGATGAATCAAACTGAAGATGGTTAAATCAAGCAAG
TGCTCGGTCGAAGAATACTCGTCAAGCGGACGTCAACTAACAACACTAACCTAGTGTTAC
TCAGGCAAGCCCCGGTGCATTTGCCACCTTCCTTGAGGTTTTTATGTAACACCCTAAAAA
AATAAACCATTTTTATAATCCAAATATGGTATGTCCTATGG
>Z27kG1_17736
GGAGTTTAATGAATTCGGTGCTGATGGTGGACCAGCAGCTAAGGCCCTTCGGCCCAAATT
CAACGTGTTTGTCAAAAATGTATCTGCTCATCTGGGAGTAGCTGTGCCACACATTGAGTT
GAAGCATGTGATTGCTGCTACAATTGGTCTTAAGGGTCTTGGAAGCCTCCTTTTTATTTT
GAGCAGCTCTCTCGGTGCTTATCTCCTGCTGCTGTACCTTGCTTTGATCACTCCTATCAT
CCATGACTTCTACAACTACGATATGGAGAAGGCAGAATTTGCAGGCCTCTTTGCGAAGTT
CACCCAGGATTCGGCGCTGATCGGAGCTCTGCTCTTCTTTCTGGGCATGAAGAACTCCAT
CCCGAAGCGGCAGGGCGGCAAGAAGAAGGCCCCCAAGGCGAAGACGAACTAGGGCTGCTT
AGATAGCTGCACGCCTCAGGCGGGGTGTATCAGGCCACAGGTCTATTTCGAAGCAGGCCC
AGCGCGATGCAGCGAATGCCATCGAGCTGCGCTTTTACATGTTTATCATCAGATTCCATT
TTGCGGGGCACGGCCCGGACAAAGGTGTGACCGGGGTGGGTTAGGCGACTAGATTGCACG
ATTATGTACTTGCGATTTGTTTGTTGAACTGGGTTGCCGACAGTTAATCTTCATTTGATT
TTATCTTGTTAGCAGCGCAGGAACCGTTGCTGATTCAGTGGTTGGTAGTTTCTTTC
>Z27kG1_04847
CGGGACCTGAGTATCGGTGAGGAAGTGGGATGGTCAAAGAATCAGCAGGTGGCTAAATCC
AACCCCACCCTTGCTGCAATGAACAAGAAGTTTGGGATGATCCACGGGCTGTCATCACTG
GCCAACATCATGTCGTTTGGTAGCTTGGCCATGCACTCCTGGTACCTGGCCAGCAAGCTG
GAGCTGTGAAGAGGAGCCAAGACGTCTTCCATCTCCGCGTTCTTGTGAATTTTATCACTA
TGGTGGTAATGGTGCACGTCAGGTTGTCAGATCGCTAGACTAAACTGTACGATTGCGCTA
TTGGCTTCACAAGATAATAAATTGTACTCCTAGTTAAAAAAAGAAATCCTGTGTTGCATG
GAGCTCCCAAACTAGTTATTCAAAATCAGAATAATTCAGCC
>Z27kG1_15209
CTTTCTGCCAATCGCCCATAGCACCCAGCCGCTTGGCCTCCCTGGTACTCGCTCTCCCTC
AGTGCTCTGGCTCCTGCTTCCCTCGCCAGCGCGCTCCAATCCCCTGCACGCGGAGCTTCT
CCTCTGCCAGTGCTCCTCCATGTGTGCACGGTCCATCGCTCTCGCGTCGCTCGGTCTGCG
CGTCCCTGCGTCCGGATCCTCTCCCTCCAGCTCGGCGCCCATCCATGCTGCGTCGCCCTC
TCTCTCATCTCCAAGCCGAGACCCTCGCCGTGAAGCTTCCATGTGGCCGCGCGTACTCCC
TCTGCTTCTCCCTCGTGGCGCTCAACCTTGCCGAGCTTCCTTGCCATGGCTCTTCCACAG
CCCGGCTCTGCCCCATCGTCGATCGCCCATCTCCATGGTCGCGCGCCCTCCAGTTCTATG
GCCGTGCCGCGCGTCCTGGAGCTCACCGCGCCCGGCCAAGCTCCCCTGTGCACGCCCAGC
CACTCCTCTCTCCCTTGCAGCGCGCGTCCCTCTGCTTGCCAAAGCACCAGCTCGGTCGCT
CCGTTCGTGCTTCCGCGGAGGCCGCAGCTCTTCCTCTGGTGCGCGCGCCCCATCTCCCTG
GTGCTCGGCCAGCTCACCCATGGCGCGCCGTGCTCCTCTGCTCTCCCCGCCGGCCCGAGC
TCCCTATGGCGTGCATCTCCCTGGCAAAAGCTCTCTCTTCCCTCTCCCATGGCGCGTCTC
GAGCTCCACCTCGGGTCGTCGTCTCCGAGCTCGACCCCAAACTGTTGTGCGTCCTATCCT
ATCTCCGAGTCGAGGTTCCTGAAAGTCGCCTATAGAGGGTGAATAGGGTGAATCTGAAAT
TTACAAACTTAAGCACAAACTACAAGCCAGGTTAGCGTTAGAAATAGAAACGAGTCCGAT
AGAGAGGGCGCAAAACAAATCGTGAGCGAATAAAGAGCGAGACACGATGATTTGTTTTAC
CGAGGTTCGATTTTTGTAAACCTAATCCCCGTTGAGGTGGTCACAAAAACTGGATCTCTT
TCAACC
>Z27kG1_18007
GTTGGTCGTTCTTTACTCCAAACACAATCTCCCTTCTGTACAGCTAAAGGTTTGCAGAAA
TGGCAATTCAACCAGCACAATATATCGTTGGCTCATCGCAATGGCTGCTAACAGGTCTTT
CGGCTGAGGTTGCTTGGCGACTACCATCATTCTACCCGCATCGCTTTTGTGGAATTCGTG
ATGGTCAGCTAAGCATACCTTCGCCTTCAAATTTGCGCAGCTTCTTTTTTTAGGGAAGTA
TTTTTTGCGCAAAAGTTGCCTGGCTTTTAGCATCGTTTGATGGGCGAGGACACACATCGC
CTCCAAATACTAGAACGCTAGGGATATTTGTTCTCTCAAATAAAGCTTTACCTGTAAGAA
GAGCTGTTAGTGGCTGGAGTGAATAGAATTTGGTTGGTCGGTGCCTCCAAGTTGTTTGGT
CTGCCGTTCAAATGCATGATTATTCTGCGAGCTGTTTTAAGACTGGGCCTCAAATTTTTT
TTTCCAGGCAGAAAGTGCTACTGCTGCTCTCAACTGTAGCGGTGTGGTACTGGGATCCTT
GCCAATAAGGTAAAACTCTGACTGATCTTCTTACGCTTTGCATTGAGTAAGGAGCTCTTC
TGGGCGGTTGGACAACAGAGTCGTTCTCGTGTGTTTTCAGGGTGAGCCCGTCCAAGACGC
CCGTGCGTCCCCGCGTCCCTCGCCACCTGATGTCGTACTAGGTATACATACATGAGGTGC
TGACGATGCCACTGCTCATATATAAGTAATAGAGATAGACATGTATGAAAAGGGTCTTTT
GTTTTTAAGTTGTGGGCTCGGCCTTTTTTTCTCTCTCCTTGATTCACCGTTGGTCGAGGC
TGTTCTTTTTTTTACCTTGCACATAGAGGAGAGCTTCTTACTAAGAAGGAAGAATGAAGA
AGGAAGCGCGTGGGGGTTTTTTTTTTTACCTTGATGCTTTTTTAACCTGTGTTCAGTTGA
TTGGCTGCGTCTGGTTGCTACTCAACAAACAAGAACACAAGCTAAAACTTGGTGATCGGA
GACTACCTTTTGCTTGCTTCGATGCTATATTTCCTT
>Z27kG1_10976
GCCGCTTCCTTATCTTCTGCAAGCATCGTGTCTCTTCTATCTCCCTCCGTCCCTCGTGAC
TTCCATTCCCTGCCGCCATCACAAGCTGCGTCCCCTCCAGCCGAGTCCTCGCCGTGGAAC
TTCCCAGCTTCCTGCGTCGCGACCCCCTCAGCTTCTTCTCCATGACCGGCGCGCCCCAAG
TTTTTCCCCCGTGCGGCAGCTTCCCAGTTTTCTGCGCTCGCCGAGCAGCTTCCATGGCCG
GAGCTCCCTCATCCCCTCCTCTCGGCGTCTTCTCCCTGCTGTGCTCGCCGGCTCCCTGCA
CGCAACCGGGCCGCGCGGCTCTCTGGAGCTCGCCCCTGGCTCGGATTTCCTTCCCCAACC
GAGATCCCTCCGTGTTCGTCTCTGCTCCGGCGTCCGGTCAAGCTCCCCGTGGTGCCGTCG
CCCTCAAGCTCGCGCCCTGCTCTCTCTGACGCGCGTCTGCTCCAGCTCGCCCAGCCGTCG
AGCTCCCTTGCGCGCGCGTGCTCCCTGCCTGCTCCATCTTCTCGTGCGCGCGTCCTGCTC
ACCCTCCAGCTCGCTTGGTCCCTGCGCGTGTCGAACTTCTGCTCGGCGTCCAGCTTCTCT
TTTTCCCCGACCCGCATGACCAGCCGAGTCTGACTCCGCCGTGAGCTCGTCCCTGGCGCT
CGACGTGCTGTCGCCCAGCTCGCGGAGCTCCCTTGCCGTGGCCGTTGCTTCCCTGCGCCC
AGCCTTTACTCAGTCTCTGTGCGCGCGAGGCGCGAGCTCGCCCGTGTGCTGCTGGTCTAA
CTTGGATCTCGCCCATGGCGTCGATCTGTCCGTCCTGTCGTCGCTTAGCTCGTACGCGCC
CTGTGTATTTTCCCCGCTCGGCATACTCCCTCGCTGGTGGCCGAACATCTCATTCATGGT
GTCCAGCTCGAACAAGTCGTCACTCGTCATTCTCGTGCGCGACAAAAAAGCTCGAACAAG
TCGTCAATCGTCATCCTCGTCTACGCTAAGCCCCAAGCCGTAAAGACACTCTGGTGCTAG
CCATGCGTCACCAGCTCGGCAAAAAGGAATCCCCGGATTGTATGCCTCGCTCGCCTGACG
TGTGTGATCAATGACGTCAACCGGAAACCGTCGTCGTGCTTGCGACTATCGCGTCGAATT
AGTCAGGGTAAGTTCATTTGTTTTTCGTGTTAGTGGATTGATGGATGGTTTGGCTAGATA
TAATATTTATTAAATTGCCTAAGTCGCTTTGGTAATTGGTCGATGTCGTAGGATGAAAGA
GGTCACAGTGTTTGCGGGACTATAGGTGTTAAAACTGGGAAGTTTTATTAATATATATGA
TACACAGGTTAACCGGTAAATTAGTTTAGAAAGTTAATGAAAGTTCTTTTATTAAATTTT
ATAAGTGTTAGGTGCCCAAGAATTTTGAAGTTAAAGTTATAAGTCGTTTAGTGTGTTCTC
TAAACTAGGTATGATATTCTATGTGTGTTGGTCGATTTCATGATTTGAATAATTGTTGAT
TGCTACTTCGAATACTTAGGATCAAGTAACATCGATATATTTGTTTCAATCAAAATCTAG
GGTCTGTCTAATAAGTAATGAGTATAAACACTTTAGGTCTTTTAGTTTTAAAGTTGTAAT
TGGTATACTATATAAAATATGCTTGGTTATAGGTTATAAGTGTTTCGTCCTTTTTAGCGT
AAATTATCTATCTTGTACTATTTATACTCGTGCTCATACATGTGCACCGTGCATCTCATG
AGGTACGATAAATAATCGCGTGATGTGGAAGACGAGCCAAGTCGACCCCAAGCACGGGCT
AATCCGCAGGATGATGCTGATGGACGAACATGCCTGATCAAGTGCAAGGACAAAGATGAT
CGTCAAGTGGACATCGCCTAACAAATACTAACCTAGTGTTATTCAGGCAAGCCCCGGTGC
ATTCGCCACCTCCTTGATGTTTTAAAATCTTTATCACCTTGTTTGATGCATTAGGTGATA
GGAGTTGTGTGCTAAACCGTTGATGCATTTCCTTCCTTG
>Z27kG1_01235
AGAATGTAAACTAACCTAAAACAAAACAGATATCATCAGTAAAGAATAGTGATTTTTCTT
GTTCTCGCATTCTCTTCCTAAAAAATTAGCATCCGACGCGTTCTATCCTTCCTCAATCCA
TCTCTCCGTGTGCATTGAGGCTCCACGTTTATGTTTCCCACGCGTACGGCTGGAGGGGAT
GCCCATACGAAGATAGCGCAACGCTCATACGCAGGTGCAAGGATTGGTGCTTTTTGTAGT
CCGTGAACAGTGAAGACCCATACGCAGGTGCAAAGTGGGCCGTCTGGAGAACGTTTTTTT
TAAAAATTGAGTCTAGTCTTTTTTTTTCAAATTTTGTTTAAGTAGACTATTGGAGCATAC
ACAATAATTTGCCTCTAAAAATTTAAATGTTAGGGACACGACGACGACGACGACGACAAT
GAAAAACATTTAAATGTTAGGGACACGACGACGACAATAAAAACCATGAAAACGAGTGCT
TTATACAGTAGATAGATAGATAGATAAATGTTAGGGCCACGACGACGACGAAAACCATAA
AAACCGATGCTTTATATAGTATATATATATGTTAGAAGAAGCTTTTAATGCAATACAATA
ATATATTTCTTTTGTTTTGCTCGTAACGTTTTTAGATTTATCTCAAGTGTTTATATTAGT
ATTATATATCAAAAGTAATTAAAAGGTCTCTATTTTAAATCTTGTCTTGTCTGGAAAAAA
AGAACGTTGTGGCATGGGCTAGGGCTACTGAATTGAACATGTCGTAGATCAAAGATGAAC
CATTTCTCGTTGGGTGAGATGAAGCGCTGAACCGTGCAGCGGCGTGTGGATAAGCCGCTT
GTGGACGGCACGAGCTTCCGGTTCCGGGCCAAATACGAGAGCCGGGAACCCCAGAAGAAT
CCTTGGCCCCGCGCCCCCAGACACGCACCGCACAGCCACACGCGTACACCCGTACACCGT
ACGCAGCCATGGCATCAGTAGGCTTCGGCACGGTCGCGCCGGCCGTGGCATCATCGCCGG
CGGCCAGGACGACGAGCATGGGCCGCCCCTCTGCGGCGCACGTCCCTGCGGCGACGACCA
AGTTCGTCGCGGCGGCGGCGGGTAAGCGGGTGGAGGAGAAGGGCCTGTTCGACACCATCT
TCGGCGCGCTGTACAAGGAGGAGCAGCTGCTGGAGACGGACCCCGTCCTGAACAAGGTGG
GGAGCAAGGGCAAGGCCGCCGCCGCCCCGGCGCCCAAGAAAGCCGCTGAAGAGGGCGGCA
ACGGCGGGCTCAGCCTCGGCGGGTTCTTCTCCAGGCCCAAGAAAGGGTGAGGATCGTTTT
GCGCTGCTCTTACTTTCTTGTACGTAATCCTTGGATTGGAATGGACGGCTCGCATGTTGT
GTGTGTATATATATATGGCACAAATGAGAGCAGAGCACCAGCGTATAACTAATTCCTTCC
TTTTCAGTTGATCTCGCCCTGTGTTCTGCAAGCACACACCCCAGCCAGCATCAGTGGTTC
ACTGCTGGCTGTTGATCATCATCATCATCACTAGTAAATGTAGCAGTTGTGTGTCTATGT
ATAAATGTACTGAAGCTCGTGTAGCACCCTGGCTCTTGGATGAAAGCCCATTATTGTTAC
CAGC
>Z27kG1_22115
CCTCTCACCACCTCCTCGTCATCCTCAGCGTGCACGCTGCGCGTGGCCGTAGTGGGGGTG
GCCCCGCGGCACGTCGGCTGCCGAGGCGCTGGTCTCGCCGAGGGCCCAGATGCAGGTGCT
CTCCTCTACCAACCTCGCCGCTGACTTCTCCCGCGCGCTGCCGCCCGGGGCACCCATCCC
CATGCTCCGCCGTGAGGTGCTCCACTCCTTCCTCCGCCGTCGAGGCCGAGCTCGTCCAGG
GCCTCATCACCTCCGCCGTGAGGTGCTCCACTCCTTCGTCTTCAAGCTCTCGCCCCAGGG
GTGCGCTAGTGCCAGGTGCGGCGAGCCAGCAGATCAAGGAAACCGCCCGTGGCCGCCCCA
AGCGTTACATCTGCACTGGCTGCTGCTGGTGACAAGCAAGAACAACCAAAGTAAAGAAGT
CTACATAATTGCCAAGAATCATCTTCATCCATGGGGATCCGGTAAAGCAGCAGCCCCTCG
GCTGGGTAACCTACTGTGAAGCATCAGGTCAGCAGTGAAGGAGATCTGAGTTCGAAGCAA
ATTTGCCGCGAATTCTCTCCGGAAATCATTCGAGTGGCTGGATTTTGAAGCGCAGCCATG
GGATCGGAGGATTTTGTCTGTAAAATGATGTGATTCGGCGGGTGAGAGACTGGTTCTTCC
GGGTCCATTGTAGCAGCAGTCCTTTTTTTATCTCCTTAGTTTTGTTGGAGTTCTTCCGGG
TGAGAGACTGGTTCTTCTGGGCCCAGCGGCGGGTGAGAGACTGGTTCTTCCGGGTCCATT
GAAGCGCAGCCATGGGATCGGAGGATTATGTAGACTTCTTTAGGCCTTGTTCGTTTGTAT
CGGATTGTATCCGTAATCATTCCAGCTAATCAAAATTTATAT
>Z27kG1_06052
ATTTGGAATGGCCGCTGTGCCATTATGCCTTGGCTAGTGCTCTGGGCTAGTCAGAGGTGT
GGGGTAGCGGCGTCAACCAAGTCATGGTTGAGTCCCATTGGTCTGGTCTCAGGGAGTTGT
CATGTCAGTCCCAGTCAGCAGGGTCAGTCCATGGGCTGCATTACCAGTGGTGCAGCTTGG
TCGGTGGTCAGTCTTGAAGGTCAGCCGGTTGGATCATTTGGGCTCTTGCTCCCACCAGCA
CCACCTCTGGTGGGAGGCATCAGGCATGGAGTCGCGGGTGTTGTCGGGAGTTGGGTTTTG
CCTCCTATACAGCATAAATGAATTATATTGTTTTACCTGTTGGTAGAAAGAACCTTGAAA
GATAGGGAACGTGTCGTTTTTTGTCAAAGCGGTTCCTGTGCTGTATAACATGTTGCATGA
GTATTGGCGCAACTTATAAGACAATGTCAAATGGGTTTTTGGGAGTCCCATTCTGGTTTC
TTGAGTCTTCTTCATTGGTGTCTATTGTGTAACATGTACACAGGTTTGTGGTTCGTCACG
TCTTGTCTTGTCTTGTCTGTTGTATTTGCCACCGTTGTCTGGAAGTTGTTGCGTGCTTAT
CTAGAACAGCAGTATACCAGGGTTAATTCTCTGACATTTATGGTTCCTAACTTGGTGGGA
TCAGATTAAAAAGTTGTATGGCCATGACGGTATCAAAG
>Z27kG1_19138
GGACTCCAGGTCTAGGCGTCTAGCTCTAGCTGTAGTTGGAAGTTGGAACAGCTCGGTGCC
GGGCGGTCGCCTGTCCAGTGCATCGGCGACGGCGTCTACGCTGCTAACAGCACCTACCAA
GCCAACCTCCGCCGCGTCGCCGCCCTCCTCCTAGCCGAGGTGTCCGCCTCCCCCGGCCAG
TTTTACTACACGACCCATGCCGTCGGGTACTGGCCTAACCGGTTGCTCGCCAGCTCCTTA
TGCCGGCGCCGCGACGTCAACGGCACCCACGTTGGCTACCCCTGCGCCGACTGCATCGCC
GGGGCCTTCCTCGAAATGGAGAGAGCGTGCCCGTACCGCAGGGAGGCCTTCTATATCGAT
CGCAACTGCAGTGTCGAACTTGCCGAGATTCGCATCTTCGGGACTGGCGGCATCTTCCAA
CGGAACATACTGATACAAGCCATGGCTTCGGGATTGGTACTTCAAGCAATTGGATTTGCT
TGGCTTTTCTTCTTGCTATTTCAAGAATGGCGCAGCCGGAAAAGAGGCAACTTGATGCAT
TCCACCCCTCTTTTATCTGGAGATGAGAATGTTGGCAACATGTCTACCAAGGCGTAACGG
CAAATGTTGCATACTTGCATGAAGGGATCGGATTTTCTCTCATCAAGGGAATAAAGATTA
AAGAATGAATACTTGCTCTCCAAATTGCAGGCCTTCAATTCGGTCGTTTAATTTCAAGCC
AGCTGAAATGTTCATTGTTTTCACACATTCTTATGTTTTCATTGGAATTTCATTCCCACT
TGTCCTGTTCCTAGCTTGAAATGTACATGTGAATACAAAAAAAAAACCAAAACTTGCCAC
GATTGGGCAGTCGGCACTGAAACAGCAGTGTACCATATTATAATGTATATACGTAAGAAC
GTAACCTACTAAAATGACTACTTGTTCTCAATTGCAAGATCAAAACAGAATTACAACCTT
TATTTT
>Z27kG1_18747
CGCAACAAGTACGCAGGCAGCGCAGCCTCGAGCCGTCGCCATGGCGAGCAAGCACCTCGT
CCTCGCCGCATGCCTCCTCCTCCTCCTGCCCACCGCCTCGGTCGCCACCGACGTCGACTA
CTGCAGTGAGCATCGCCGCCTCCACGCCGCCCGCTCCGTCGTCGGGGGAGGGCGGAGCTG
CAGATTTCGTAGACCTGTAACTGCAGATTTCGCTTTTTGATGTGGCCTGCAGGTAAGAAG
GACTACCCGGTGAAGGTGAGCGGGGTGCAGATCCTGCCCGATCCGGTCGAACCCGGCAAG
CCCGCCACTTTCAAGATCTCCGCTTCTACTGATAAAACCATCGAGAAGGGGAAGCTGGTC
ATCGACGTAAAGTATTTCTTCTTCTATGTGCACTCGGAGACCCGCGACATCTGCGGAGAG
ACTTCCTGCCCAGCGACCGGCGACTTCGTGCTGTCCCACCAGCAGACGCTGCCAGGCTTC
ACTCCGCCGGTGAGACTTCTCCGCACAGCCAGCAATCGCACGTCTGGGCCCTGTTTGGCA
GCATTGTTTTCTAATACTGTGGTTTAGAATACCATAGCATATATAATTTTTTTTGGGTTG
TGCAGAGAAAACTTGGGTCAAGAGTGGAGTATCCAATACCACAGAAACACTACAGTATCG
AACAAAACCATAGGATAAAAAAAACAGAGTTTTGGAAGTGGTCAATGAAACATCTTTTAG
CTAGCCTATAAAACTACGGTATTCTCCAGTACTACAGTATTTACCTTGAAACTAGGAAAT
CACGGAGCTTCTGAACGGGTCCTTTTTTTAGTTCTGTTCAGGAAAACCCCCAGATTCCCT
CTGTTGTGTTTTCTTAGGACCTGGCAGATTGTGCGCCTGATATTCAGACTCGGATTGGTG
TCAGTCAAACGTTGTTCATGCACACTGATGCGTTCTGAGGTTCTTTCCGCTCCGTCGCAG
GGCTCCTACACGATCTACATGAAGATTGTCGGGGACGACAACGAGGAGCTGAGCTGCATC
TCGTTCGGGTTCAGCATCGGCTTCGTCGCGTCCAGCTGAACACGTCCGAGCCCGGGCACG
AGAGGCATCCAGCTCATGGATGTAATTACGTGAAGCACACTCTGTATCCTATGACTTTTT
GTGGGTGTCTGTGTTCAACTGAGACGTTTTTATCCGGAGTTGAACATCACAGTAAAGCAA
AGTCACTGATACCATGTAATGGAACTCTGAGCGCTTGATGGGGCCCGTGTTTTTTAGACT
CACAATAAAGCCGGTTTGTGTTTGTGCCT
>Z27kG1_12546
CTCGTTTTGTTCTGTCTCTCTTTCTCCTCACTCCCTCCGTCGATCCTCTGCAGCTTGCAT
CGGTCGACCAGTAGTCTTCCACTGATTTGAGGCTGTCATAGTATGCTCTCTGACCGTGCT
GGCGGGAGGAAGGAGATGATTTAAGTTCTCTGCGTTTATAACCAGAAAGAGGAGGATAAT
CCAATCATGGTAACTAAATAGTAGGTAGTAATGTTTCACGGTAAATCACAGTGCTCGAAT
GCGATATGATCTTTGACTCGGAGTATTGAAGACTAATTTAGTTTGAGTTTGAGATTAGTT
GTTTTTGTCATTAATAAACTCACATTGGCATCTGGTTACGAGCTCACTACTAGATTTTAG
ATCTCCAGTTTTGGTGTACTTTTGCTGCATGTGTCTCCCAGAGTTGCAGATTTGCAGGTA
GCACCTGATTCTTTTTTATTTTTGGATTGAGATACAGTGAAATTTATATTTGCCTGTTCC
CACCATACTGTAATATGAATACAAGGATGGCTTGATCTGGCAAGTGCTCGCCATTCTATG
GGCCCATCATGCTTTTCGAGTACACTGTTTGATCACAAGGAGCGGTCTGCTGCCACTAAA
CTTCAAGTTGTTGATCATGATGGCCTGAAAAATTATCGGGGATATGCTCATATGCCTTGG
CCTTAATTTAAACTACTTGTATGAGATGGAGAAATGTCACAAAACACAGGATGAAGACGA
CTCCAGGAATCCACCCATGCCTCTCAGTGACTCAGTGGCACAAACGACAGCCTAGTCAGG
TAACACAATAACATATCAGCCATATGCTATACATGCATATACTATGTTATGGAAATAACT
CCGAAGAGTATATCACATTCTAACTAGTTATGTATGCAAACACTAATGCAAGACAACCAT
CTTGCTCGTCATGTTGGTGTGGTGGGGGTCAAAAGCGTCTTGCTGCTGAAATTGATGGTA
TACCGTACAAGCATTTACCTTTGATTTTTGCTGACGTTAATATGTTGCTTCACTAAAGGA
CTAGGAGACGTCTTCACATCACGGAGTAGACCACTCAGCAACAACAGTGCAACGGTGTTC
GGACTTTTGTTCACATATGGGAGTGTTTAAGCTCCTGCACCTAGATTTAGAAACACCACC
ATGTAAAATAGACAAGACAGTGCTTTTGCAAACATGATGCTACCACGAGACCCGAACTCA
TGTATGGCCAAACATGTTAACATATTTTGTATGTCACCAAAACGCTTATTTACATCAATG
AGCGATTATCTG
>Z27kG1_11881
TGCAGCAGCAGTCTCGGCATCGTCGCACAGCGAGCTCCACCGTCGATCTGCGCAGCCCCT
ATTCGGTTGTCGTTCTGCCTCCGTCGACCTCCTCCATGCACGTGCAACAGCAGCCGCTGC
CCCTTCGCGTCGGGTGTGCCGACACGGATCTACGCAATCCCGACACGATGTTGTCAAACT
CCGCCCCTTGTCGTCGTCACGCCTCGCGCATCGCTCGTCGGCAAAGAGCCCAAACTGATG
ACATGCATGCGCAACTCCAATCGGATTTCGGCCAGGTTGTTCGCCTTGAGTGATTCGCGT
TTTGTTTTATTTACGATTCAGTCAATGACGTGAATATGTGCGTGAAAATATAATTGTATG
AATGAACGCGTGTAGAGAAGAAATTGAAGTAGAAAAGAACTCGGGTATTTTTATATTTTG
ATAAAAAAATATGCGATGCGTTGTTTGAAGAAAAACTAAATTACAAAATGCGGATTATAT
TTTGGG
>Z27kG1_09953
GAAGTCCTCCAGCATACCTTTGGTCTCTTGCTAGGATCCCATGAGCATAGTGATGAGATG
AGGTCAATTGCATCGCTACTGGCTGTTGTCATCACCTCGGCCAGTTGACTGCCTTTGATC
TGTGGGAACTGATACTTCATTGCTTCTGCAAGTGACAATCCTTGAGGCCAAGATTGCTCA
TCTGGACTACCGATGACATTGCATATCTTGTGAATCTCATCAGCTTCACTAGTTCCAGGA
AAGAGAGGATGGAGTGTCAACAACTCAGCCATTATGGCACCCATTGCCCACATATCAACT
GCAGAATCATAAGCAGATGACTGGAGCAATACTTCTGGTGCCCGATACCAGCGAGTTG
>Z27kG1_12669
TAGGCCGCCTGGCTTATCCCGTCGTTCCCTGCTCCTATCTTTCCAGCGCCGCGCCTGGCT
CGCCGGTGTTCCAGCTCCAGCCACCGCTCAACTCGAGTATAAAATCAAGCACGCGCGTCC
TGAATTCACTTGACGCATCTCGGCCAGGCCCTTGCTCGACTGCTCGGCCGCGCACTGGAC
CTTGCTCCAGCTCGCCGACCGGAGCTTCGCTCGTCCCCATGGCGACTGCTCGGTCTGCGC
GCTCGGCGTCCATCTCCAGCCAGCGCTCTCTCCAACCAAGGTCTTCTTCCCGTGCGCGCT
ATCCTGCGCACGCACCGTGACCTGCTCGGCCTAATCGTCCCCTTTACCGCTCCCTCAGCT
CGCCCGAGCTCCTGCCCTGCTCGCCGTGCTAACCGTCTATGTCGTCGCCGGACTTGTCTC
CTCGACCATCTTGGCGTTGTTATTTCCTGCTGCTCCATGACATCGTCGAGCCATTCTCAG
TTGCTCGCCGTCGAAGCTCCCCTGTTGGCTACGTCCTGCTCGCCTTTGCGTCGCGCGCAT
AGCGTCTGTTGTTCTTGCGCGCGCGAAGCTCTTTGCTCGTCAATGCTCCAGCCCGGATTT
CGCTTTGTCGCCCAGCTCGGCTCTACATCTCCCATGACTGTCTGCTCTAGCTCGCTATAG
TCCCTGCGCGCGTCGAGTTTTCGTGTGGAGCTCTCTGCTCACGCGTAGCTCGCTCTTTCT
TTGTTGCCGCGCGCACGAATTTTATCTGCTCGTCACAGCGTGTCGAGTTCCCACACCATC
ATCGCCTCTGTCGCAAGCTTGCTAGCCACAATTATTTTGACCACGTCAGCACGCGACTGA
GGTCGTGTTTATCGAATTCGCCAACGATTTGTTGCCGATTCGACCGCCGTCGCTTCGCGT
GTTGTCGAGCCCGTCGTTTTCCATATCTTGTACTCGCGTGGTTTCCTGCTCGCCGGTGCG
CCCTCTCGGCTCACTCGGTTTTAATTCCCAATTGCGTCGTCAATTCCGCCAGTTAGCGTC
ATTCGTCATCGCGTCGCGAATACAGCTCTATATATGTCACCCTCCTGATCGTCGTCATCC
GTGTGTCATCAAGAAATCCCAAGAATCAGGTGAAGACGAGGCTAGCAGCACGATACTCCC
CAAGTGTTCGACAAATTGCTTGGACCGGAAAATCGGTACCGATCTTGCGGCTTCGAGTCA
GCTGCTGAAACGGTAAGCTGGTAAATTATTCAGAATAGTTCGATCGTTGAATAAATTAAT
GTACTAGTGCGATACTCATTAAGGTGCTCGATATATTGGGTGAGTCACG
>Z27kG1_14051
GATCATAGTGGCATATTTGCTTGATCATGGTGGCATAGATCATAGCATGGATGAATTCTG
TATTCACAGGCTCTAATACCAGGCATGAATGAATGCTGTATTCATCCATGTAAATATTTG
CTTGATTTCCCTCAAAACCTCTAATATCAGGCATGGATGAATTCTGTATTCTCAGGCTCG
CAGCGGTGTTGATTTCCCAGATCCTGAAGGTCCGTGGTGGAGAAGAGAGGAGGATGAGGA
AGAACTGCACCTTCCCCCCTCCTGCGCGCGCGCCCAACTAAAAAACAAGCCAACCGACTT
GGAAATGCTCTTCGCACCGACAGCTGCCCCACCACAAGTCCACAAGCAACCACAAAAGAC
AGGTGTAGCCTTCCAACTGGCAAGTGAACCTGCAGTTCGCAAAGAAGACAACTCTAGTCA
ACATTTACGTGAAAATGTGAAACCTTCTGCATTAGAACCTACATATATGGAGGAGTCACA
AGCCAAGCGTGATGACGATGAGCCATCAGACATCACGTATTCACGTGCTGTAGATGAGCA
AGCAGATCGTATGCACAACCTGAAAGTGTCTTTTCCTTTTGCTCTTCACGGGGCATGTAT
ATTGTTGTTTAATGTAGAGGCTGTTAAAATATTTAAATAAGCTATTTGCAAAAAAATAGT
GAAGGTATTTGTAAAAAAATCGTGGCACTGAAGAGACGTCTCTGGCTCGTAACCCAAGAA
ACAACAGACGACTCACTTCCC
>Z27kG1_08504
CGTCTCGCTCGTTTTGCTCCGTCTCTCTTCCTCCTCACTTCCCACCCACCCTCGTTTTGC
TCCGTCTCTCTTCCTCCTCACTTCCCACCCACCCTCGCTCGTTTTGTTCTGTCTCTCTTT
CTCCTCACTCCCTCCGTCGATCCTCTGCAGCTTGCATCGGTCGACCAGTAGTCTTCCACT
GTAATCGCCTCTCATTATTCTTTCTGCCACGCTCCTCTTCGTCCTTACTCCCTCCGTCTT
GTCTATCTGTAGCCACTTCGTCTTCCTACGTTTTTGCCAGGATTTGAGGCTGTCATAGTA
TGCTCTCTGACCGTGCTGGCGGGAGGAAGGAGATGATTTAAGTTCTCTGCGTTTATAACC
AGAAAGAGGAGGATAATCCAATCATGGTAACTAAATAGTAGGTAGTAATGTTTCACGGTA
AATCACAGTGCTCGAATGCGATATGATCTTTGACTCGGAGTATTGAAGACTAATTTAGTT
TGAGTTTGAGATTAGTTGTTTTTGTCATTAATAAACTCACATTGGCATCTGGTTACGAGC
TCACTACTAGATTTTAGATCTCCAGTTTTGGTGTACTTTTGCTGCATGTGTCTCCCAGAG
TTGCAGATTTGCAGGATGGCTTGATCTGGCAAGTGCTCGCCATTCTATGGGCCCATCATG
CTTTTCGAGTACACTGTTTGATCACAAGGAGCGGTCTGCTGCCACTAAACTTCAAGTTGT
TGATCATGATGGCCTGAAAAATTATCGGGGATATGCTCATATGCCTTGGCCTTAATTTAA
ACTACTTGTATGAGATGGAGAAATGTCACAAAACACAGGATGAAGACGACTCCAGGAATC
CACCCATGCCTCTCAGTGACTCAGTGGCACAAACGACAGCCTAGTCAGCCTTCAGCGATG
GAGGCCTCCACAGAAGCTACTAGGATGGCCTCCAGCTTATGACCTCTCACTGCCGACCGC
ACCTTCCTCAGAATATGTTGCTTCATCACCGCCCTCTCAGCAGACTGGAGTTTCTTGCAC
ATGTTCAATCCCTGGATGTACCTCGACACCGCGCCGCCGAAAGGATCACCGGCTTTCTCA
AGGGCCACGAGCTTCTCGACGATCTGAGAAGCGAGCATTCTCTCGATACAGGGTTTGGTT
CCAACCTCCGTGATGTCCACCAGAAATTGCATGGCTAGATCCTTGGTCTTCAAAGACTTG
CGGTCCAGCAAGTTCACCAGTTTCTCTATGGTTCTTAGTTGCAGAAATCTTTGCAAGACA
AGGGATCCACCCTTCGCAAAGACGATCTGATGGAGAGCGTAGTACGCTGAATCCTGGAGC
TCATCGATGTTGCACTGCAGCATGTCAATGAGCTCGTGAACAATATTAAGCTCCAGGAAC
CTATGCACGTATGGCTCTCCTCCAGTGCAGGCCAATTTCATCACCAAAAAGGCGGTCTGG
GACCTCACCTGGTTCTTTTCAACCTCTCTGCGTTGTAGCAGCCAAGCCAACCTATCAAAC
AGATGGCTTCCCAGAAGGAGGATATTATGAAGAATCACCTCAAATGATTGTTGAGGCTTT
GGTGATTGCGGCACATTTCTGTCAGATAAAACAAATCTTTCCAAACTGATCCGAGCATGC
CAGGGCAAATGAAGCAGCACTGCAGGCCCTATGCACCCTTGAAGTGGAGCACCAAGTTCA
CAGAATGTTTTTAGCGTGATAATCGCGTGGTGCTGTGAGATCTCAGAACCATTGCCCAGA
AGCACAAGAAGTTTATTGTCAATTCCTGATTCAATCATTGTCTCAACAGCCTTCAGCTTT
CCAACCTTTGTCAGAGATGCAAGTGTTGTAAACACAATTTCATGCCACTGCTCATTTTCT
GCAGTCAAGAGATCTGCAATTCGAACCATGGGAATTCTTGACAAAATTTCATCCGCAATT
GTGGCATCAACATGCTCAGATATCTTGGTCAGAACAGAAGAGAGGTTGGCTAGAGTTGAA
GTATCTTCACAGGCACCAAGAAGATCAATTAATTTATCTATGGAACCTGCTATTTCAAGA
GAGTGAGCAAGATTTATGTAGTCTGATGGGGAAAATATAACTGTAATTGCGGCAGTGACT
GCAAAAATAAGATCTAGTGACCCTATAGAAATTATCTCTGCTATTCGAGGGCCAAGTATT
TTGCTGAACCCAATTCTATTTGTCTCAAGTTCAGACAGGGATCTGCATGCCATGAGAGCT
TGAGTTGTGTTTACCAATAAAATCTCGATGTCCATGAATTCTAGCAGAGAAAAGAATGAT
CCCATCTTCTGTTCGGCTGGCCGTTTCATACACTCTTTGCCAAAAACAAAAAGCCAAGGA
GCTACTAATGCCACATTATATGAAATGGAATCAGATAAAAGAGCACGAGTGGCATCATTT
GTTTTGTTCTCCAGGTAAAGTGAGACCATGTCATGCATATGATACAACGGCTGGTCCTCC
AGTTTGATAATAAGTGATCCTTCGACTAGTTTTGAAACCACGAGAGAGAACAGTCCGCAC
TGCTCAAGCGCTGACCAAATGGATTCCAGACAAGCCTCAGGAACAGGTTCTTCCCAAGAG
ATAGCTGCAAGAGCCATGAAAAAAATTCTTGAATTTTCTGGCATTGCTTCTAAGCTGAAC
TCAAAAGATCCAAATATGGTCAACGTAGTCTCCACATCTTTCTCATTGACGTATGAAACT
GGACCAGGTGCACATGTGGCATATGTTGAGAGGTTGGATATAGCTTTCTCCCATTTTTCC
ACTCTAGTTTCCTTCCTCAGAGCCTTGCCCATGACAGCAACTGTAAGGGGATGGTGACCA
CATCGATCCAACAAGACTTCTGCGACAGGCTGTGAAGTATAGAGAAGTTAAACATTCAAA
AACCATGGTGTTTGGAATTTTTAGTTATTCTATTTTTTCATGATGTATCTTCTTCT
>Z27kG1_12414
AGAACAGGCTTGAAACATTTACGCATTGTCTTTCCACTTCTCCAGCATTTTAACCTTTTA
TCATCCTTTTCTTAGCTGCTCTGAAACATCCATTTTCTCTGTGCCATCAATGGATGCTTA
GCACAGATCGCTTCCACATATCACATGATCAATCAGTACTGGGCGTATAGCATATTGTTC
AGAAGGTTTTTATACCATTGGACAGTCATATGAACTTATAGATTGGAACCGGATCAATTG
ACAAAGTTAGTTTACTAATATAAAGATGGATACAGAATGGTTTTACTGGTTTGATACCTT
TGCTCCTTCCTATCTACCATTTCATTTTCATATGAAGTAGTACATGCATATGTTCACATT
TTTTCCTTAGACTGATCTAGAGGCAGGGCTTGATCACTAATGATTTCATTTTTATATTTA
AAACCATCTGTATAGATTCCTGTAACAGGCTAAGAGCATCTCCTCAAGAGATTAGCCAAA
TTTACTGATTTAGCTACTTTGTAAAATAGATTTCACAAAAAAAGAGTTGGGTACTCACAG
ACTCTAAAATTCAGAGTCTCCATATTCAAAAGCGCCACCTAAATAGGATTTTTTCAGATT
AGAGAGGCTTTCAGCAGCATGGACGACTTTTACTCCTTCAGGTCTGGCTTTTTGGCGCCG
CCAGGCCAGACATTTTGTTGCAGGTCGATGCTGTTGCTGGTCGCCGAACAAAGCATGCAG
GGGTAGCCATGTCCACCGGCCCGAAAGCACGCAGGCCCAGCCGTGGATACATCCAATGAG
GCAACGCGCTTGAGAGGCTTTCCAGTTTGGTCGTGCATGTAATTGGCAGTGTCTGATGCC
TCAACCACCGTGAGCAGACGTCTGGATAATTGGAGGCTAGCACCCGGTCTCCTGCTGCTC
AGTGGGGTACATGGTGCCTAGGGGCTGAGCTGCAAGACGTGAAGACGACGGTGGGAAAAC
GCGAGGAAAAGAAAAATCTTGGGCCTCCTGCCGGCGTGGGCTTGTGGTGGCGGAGAGGAA
GGCACATGTCAAGATGCACTAGCATGACTGTCTTCGATGAACTTTAACTGCTTTGAGCCT
TTGACAAGCAACGAGGCAATTTCCCGTTCTCTATTTAAGACACTTGTGTGTTCGACACCC
TTGTGCCTCGCCAAGCTAATATTCTGGTTTGGTTGGTTAGATGATTTGGCTACAACGGCA
TCTGCAACTATCTCTTGTCAGGGTTTTTAGGGACGTAAGTGCTAGCGCTCGAGTGTGAAT
CATTATTGTTGCCATTTATGTTATAGTTCGTAAACCAAACAGTTCTCTAATTGTAAACGT
GGATACCGCTTCTTTTGGCTGGTAGCCCACGACTTATTGTTTGCCCCTTCTGGACAAATA
CCTTAGCAATACAATGCTGAAACGAATCAATGC
>Z27kG1_21158
CAGTCGGTCATGGCGGCTCAGATCCAGACTCCTCCGGTGTGGGCGGGCGCTAGTTCCCCC
GGCGGCGCGGCCCTAGCAGCGGCCACCCCGGTGGGCACGGCTTGTGCGCGGCCGTCCTGA
CCTGTGCGCGGGCGCAGCGTGGCCCTCGACGGCGCGCTTGCAAGCGCCCTACCGGTGCGT
GGGCGGGCAGCCACGATGGCGCGCGGGCGAAGACCCTCGGCGGCGCGGCGGGCCCGGCTC
TGATCCGGTCTCGTCTGGCGGGCGCGGCCCTGCCCCGGCGGCTCCCGTGACCCTAGTGCA
TGGCAACGGACAATGGGTATTGATGAAGCAAATGTCATGGTTGAACAACCCCAATGATCA
GCTATGAGAAGAAATGACACGTATCTTTGACACACACATAGGAGCCAGACAAAGAACATA
CTAATGAAAAGATCGATGAATGATATTGATATGGCATGAGTGTTTTGAAATGTTTGGTAG
GTTCTGTTTATATGGATTTTTGTATGTAAGATTGCATTGTTCTTTTGTATGAGGCTGCAT
ATGGCGAGGCGATGTCTAGTTAGCACGGACCAGACTATGACTGGAGGACCTCACCTATTG
ATCCTCAGGCTGTGTATGCAAGTGGTGGAAAAGCACATGGAAGGTACACAATGTTTGCTT
ACGTCATCGACTCGAGCCAGGTGAGGGTTCGGCGTGGAGGTTCGTCGAGGTCTGCTGCTC
GTAGCTCCCGTCGCTCCACTCAAGATCCAGCAGAAGTGGAGCAACCACGAGAAGAACTTA
GGCGACATCAGGATTACTTGAAGCAACAAGCTACGCAACATGAATATTATGCTACACAGA
TTCAACAATAGCAAACACTCATACAACAACTAGCACAGGCCCAAGGGATACACGTCCCGG
TGCCCCCACCACCACCACCTCTCGTTCATTATCCTTGGTCTTCACCTCCACCAACACCTA
CATCTCCACCTACCGAACATCAGACCCCTCCAGCTACCTTGCCAACGCATGAACGAGAAG
ACGGGTTAGACTTTGTTGAAACCCTCTTCACTAGTGGAGGTATCGACCATCACTCGTCAC
TGTAACCTGATGGTGATCGGCGACCGTGAGCTTTCATGTTATTGTGTTTTGATACTTGAG
ACATTTATTATGACTATGTATGTGATATTGTCTCTTATTAGTACTGGATGAGATGTGTCT
TATTATGACTATGGATGAGACTTTTATGATGTAATTGATGAGACTATGGATTTAAATATT
GTTATGTGATTGTGTGTGAGATGTTTTATGTG
>Z27kG1_20213
CTTCTCGTCTAGATCTGAGCCTCCGCGTGGCTTCCAGATCAGATGCTTGGTCCGATCAAC
GACGGTGAGTCTTGCTCTGTTAGTTGATTGTTCGAAATGCATGGTTTTGTTTTTGTGATG
ATGTGCAGGTTCCGATCAGTTTCGTTTGATTGATGAGTTGACGCATCGGTTCGAAGCGAG
ACGAGGCTGCATGGTTTTTGTGCCTGGAGGTTTCTGATCAGCGTGTTTAAGGAAACTGGA
TGCTACAATTTGTTATCTGCAGACCTTCAGAGCTGCGACGTTCCGGCTTCCGGGGGATCT
GGATCTTGGCTGACTGGACAATTGCGAGGCGTTGACGGGCTTCTAAAGCGTGGCTGGATT
GCTGGATCTCCTTTCTGCCCCGCGACTCGATGATATCTCTTTGTATTGGTAATTATTGGA
TGAAATTTCGATAATTATTAGATCGGAGAGATGTTGGTCGCGGCGGTCCGTGCCTAACTG
AAGGCAAGGTAAGGTCCGAGACAAAAGAGGGGAAAAGGATACATGAAAAAGAAGTGAGAT
GTGACATCTTGAAGGCCTTTGCCATGTTGGGTGCGCTCGCATGGCAGGCATCGTAATAAA
GATGTTGGTTTTGTGTGCTGGGTGGGAGATCGCACAGGGAATTGTTTTTTTCATCCCTGG
GTTCTCCCGCCCATTGTGTCCCTGTGCCCTGCTTCGTGTTGTTTGGCTTCTCGTCCTACG
CTTCATCACCGGTGCTGCTGCAAATTGAACGGCGTTTCTCGTCTCACGGCGTGCTGCAAA
TTGAACGGGGCTACATCGCAACGCAACACACAAGGTACAAACCGGATCTAAACATTTTCA
ATTTACAGCGAAGTTAGCAAGTTACTGAAATCACCATCAATCGTTCAAAACTCAGCGCGC
CACAAACTTCTACGCCTATACTACGCCATGCATATGCAGTTCATTCACCCAACGCTTATC
CCGTAAGGCTATAAAGCACATGCGAAAGGCGTTCATTCACTCTGTAAGGCGTTCTTGTTC
TTCACCCAACGCTTCTCGCACGGGGGTCTTCTATTGACCATTGAAGAAAAACATTTGACT
GGAGATAGCATCTGGAATATATGAATCTAGTATAACGAACTAGGTCTGAAAATCTGGGCA
ATTCCAGATTCGATTCTCATGTGAGATGATAAAAACGTCATAATTATCCTGCGTACTAAA
AAATATTCGCTAGTTGAGTCGTTCCGGCATATACAAAATTATTAGCTACAGTTGTTCCTG
CATGCGTGTAATGTCCTTCGGTGAACTTGTCTGTCATTATCATTTAAAAACGTATCTAGA
TGCATTACGGAAGATTTTTAGTTTCCTTTGTTATATTTGAGAAGTTATATATTGTATATA
CAGAGAGATGCAGCTGTGTATTATTTGCTGTAGCTTCGATTGCGAGACGCATGGTTGCAG
TCATTTTATTGTAGTTAGTTTATATGATACGTCGTTGTCACCGCATGAAGATTAACTGCT
GTGCCATATGAAGACCTCCTGCCTCATCACGGTGTTTGTATATAAGATCAACTGCAGTGC
CTACACGGTGGACGGAGTATTTGTATGATGTGAAGGTCACTATTCAGCATCGTCAGTATG
AAATGGCTATGGCCTTCAAAGCTTTCTTTCTTGGTCACCGGACAGGGAAGAAATATTCTG
CTCAAGCTCACAATTAGATACAAGACATAACTCAGATAAGAGCTTGTTCAACTTGCACTA
TAGTTCATTTGAGTATTTACCTATTATTGATCTCTTGAGTTGAAGCTAGGTTTCAAGTAT
CTCCTAAGGATTCGTATATGTGAAAACCAGGGATTCTCTTTTTTTTTTGCACTACAATCT
GTGACGTTTTAATATTTGATGACTAGTTGTTCATGC
>Z27kG1_11714
GCCGCCGGCGCCGCGTGCGTTGCTAAGCTAACCCACCCTCTCCGCCACGGCTGACCTGCT
CAACCGCTTGCTCTCGTGGATCTTGGCGTACACCCTCTTCGTCCGGACGCAGAGCAGGAC
GTCGAGGCCGAACCCGACGACGCAGGCGAGCGCCATGATCAGGAAGACGAGGCGGTAGCA
GTGTGCGCCGACGCAGGTGTTGCCGCCGCCGGGCACCGCGGTGGCTTCCGCGTCGTAGAG
GAGGCCCGCCAGCAGGCCCGAGAAGAGGAAGGAGCCGAGCGGCAGGTTGAGGATGAGGAC
GTTGTAGACGAGACCGTAGTACTTGAGGCCGAACAGCTCCGACGCCGTGGGCACGGTGAC
CGCCAGCCGCACGCCGTAGCAGATGCCGACGACCACCGAGCCGATGAAGAGGGAGCCTGG
CATCGCCAGCGCCATCACGATGTATCCGACGGCCATCAGGACCTGCGAGGCTGCGTTCCA
CAGCGGGCGGGGAATACCTCGTGTCCTGGGCACTATATATGTCAACATTTTCTTCTTCTG
GATTTGGAGTTATATGATTCCATTCCATACCAATTGCCAATTCGGGTAATAAGTAACTTA
CTTGATGAAGTGCTCGGAGATGGTGCCGGAGGCGATGCGACCGAAGAATCCCCAGATGCT
GGTCATGGAGACGAAGAGGGAGACGTCGACGTAGCCCATGGCCACGCCCATCTGCCCCAG
GTTGTTCATCACGGCCAGCCCCGTGCCCACGCCCATCAGGAACGACGCGAACATCAGCCA
GAAGTCCAGCGACGTGAGCGTCTGCGCGATCGTGTGCTCCTCCCCGAGGC
>Z27kG1_16399
CTCCTTTCCCCTTGGGCTGGCCGTCCTCTCCTCCCATGGCAGCCCCTCTCCACGGCTTCC
TCCTCCCTCTAGATCTCTCCCCGCGCAGCAAGGATCGAGAAGAGGAGGAGCACGTTGAAT
TGAAGGGGAAGAGAGGATCAAGGAGATGTTCTTCCCCATCTCTTCTTGCAGAATTTCTTG
GGGAAACCCTAGGTGGCTACACTCCAAATCATGTCTAGTACATTTCTTCTTCTTCGATGA
AGGCAAGTGAATGTAGCGGTGGTTGCTTTCGTTCTGACCTGTTATTTCTATTGCCTACAC
TCTAATATTCAGAAGTATTGGATTCTTTCATAATTGGACTTTATGGTGATGCTTTACTTG
CTTGCATTATACTGATGCTCAATCATATATTGATGATGATTATGATTCGAGTATGATTCA
TGAGATTAATTCACACCCCTGAAGGTAAATGAAGTATTATTTGAGGTTGGTATTGTATCT
GAAGGTAAATAAAGTATTATTTGAGGTTTGTATTGTATCTGAAGGAAGTGAAGTTTATTG
ATAAATGCAGCATGCCATATACATTGCATGACTCATTTGCATCTGAAGTTTTGTCGTGAC
CTATGGTCCGACCGTACCGGTACATTTTAGCATCGTACATTGCCCGAGGAGGGGTACGAT
GCGGCTTCATACCCTTAGAGGTATGAAGGCAGAGGACATATGCATTGCATTCATATGCAT
TCATTGAAGTGATATTTGCAGATGATGTGGTTTTATACCCTCAGAGGTATGAAGATAGAG
TACCTACACATTGCATTCCTATGCATACATTGAAGTGATATTTGCAGGTATTGTTGACGC
AGGGAAGTGTTATAGAACCTATTGTGGTTGTTCGAGGAAATGAGATGGTATTGGTTATAG
TGGGACTACTGAGTTCTATATCTACAAGTATTTCTGATTTTAATTGTGACTCTTTTAAAA
TGTTGATGAATTCAATTTGTGGTTTAAATATCTCGTCAAAATAATTCGCTTGCTGAGATG
TTTCATCTCACTCTTGCATTACTCAATGCAGGTGCTTGTTGCTCATCAAGGGAAGTGGGA
AGTAGCAGCACATCCACCTTCACTCTTATAATAACGCTGCTTAGGCGCAGTCATGATTTA
ATTAGAAGCTTCTTGTCAAAGGATGTTTGTTTCTAACTAGTTGTGCGCACTGGTTAATTT
AGCTCATGCCGTTATGGTTGTCTTCCCATTGCTAGCAGACTATTAATGTCTATTGTGTTT
GCTTATCATGATATCTATTTATACTTTGTTGCTTCCCCGTT
>Z27kG1_08323
GGCGCTCGGCCTCCTGCCCACCCCCTGCGTTTTTCCCCTGCTGAAGCTTTTCCATGGCAT
CCTGTTTTCTGTGCGCGTTTCTCGGCGCCCGGCTCCCTGCTCGAGCTCCCCACCCATGGC
CGCCCTCAACCCCATGGTCGAGCTCGCCCAGCTCCCTGCTCCGGTGACTAGCGCTCAGCG
TCTGGATCCCTGGATGCTTGCCCTGCTCGCCGCCATTCCGCTAGATCCTGCGTGCTCCAG
CCATGGCGCCCTCCCTTGCTTCTCTCTCCCTCTGCCATTCTCCAGCTCGCCCAGCCCCTG
CTCCTGCTCGCCATGGCTGCCGCGCCCTCCCAGCCGCAGAGTTACCGCGCGCGTGAGCTT
CTCTTTTGGCCATCGCTGTTCCCTGGTGCAGTCGCCTATGCCGCGCGCTCTCTCTCCAGC
GCCCACCCCCAGCTCGGCCCTCCACCTCCCTCTCGTCTGGATACCGGTGCTGCTCGCCCT
GAGCTCCTGCCTTGGCCGTCGCAGCTTCAAATCCGTGGACGTCGCCCATGGAAGCTCGCC
GAACTGTGTCCAAACTTTTCCTGCGTCGGTCGTGGTCTTCAAGCACCGACGCGCGTGTCC
CTGCTCCCAGATCCAAGGCCGGTCGTCGTGTATGCTCGCCTCGGTTGTGTGGCCATGCTC
CTGTCCCAGTCACCGCCGATGAAGGTCCGTCCTGTAGCAGCACCCTAGTGGTCGTCGACT
TGGAGCTCTGCAATGACTCCATGCCCGAGTTCGCCCTCAACTCTACAGCACCGCCGAGCT
CGGTCCGGTCCTTTGCTGCAGCTCGTCCCCATGGCCGCCGCAGTCCTGCCGAGATCCCTG
TCGTTCGCGCGCTGCTCCTCCCTCACCATGCCGCGCGGATCCCTCTCCTTCCAACCCTGC
TCGGATTGTGTCGCGCTTGCTGTCGCGTTCGGCCTGCTCCGGATCCGAAGTTGGTCGCCT
CGGTGTGAAATCGTCGTCGCGTCCAGGTTTTGACATGTCTCCCTACTCGTCGTCGAACTT
GGGTTCCCTGCTCAGCCTTTAGCGCTAGCGCGTCGCCGTGAGGTTACCGTCTCGCCGTGA
TTCCCTGGTGGTCCGTGTCTCTGCATGTTCAAATCGTCAACCTCGTGCACCACCTGCTCT
CTAAATGGGAAACCAACAGTCTTCTCCCTGCTCCTCTGCCCGCAGCCGCGTTCCTCTACC
GGCCATCAGTTGCCGCTGAACCACTGTCGGATTAATTTTCAGCTTCCCTCGCGCGGCTCT
CTGGAGATAAGCTCTTCATCGACTGTCGCTCCCAATCTTCAGTTCGCCGACTGACTGTCG
TGTTCCTTATTTTCCCTCGTCGGTCGACCTCGTCGCGACTTTGTTCGTCCATCGTGCTGG
TCGCTATCCCATACTGTACCTATTAGCTCGGATCCTGCCCAGCTCGTTGTCGCGTCGTTT
GCCGTCGAGTCGTCAAACACGTCATCCCCTGCTCGACCCCCACCTCACCAGCTCGCTCCA
AACACGATCTCGTCGTCGTTCCGCGCGTCAGCAAGAAATCCCAAGAATCGGGTGAAAACG
AAGCTAGCAGCGCGATATTCCCTAAGCGCTCGACAAATTGCCTGTATCGGAAAATCGCTA
CCGATCCCGCGGATTCGTGTCAGTTGTGGAAACGGTAAGCTGATAAATTATTCAGAATAG
CTCGATCGATGAATAAATAAATGTGCTAGTGCGATGCTTATTAAGGTGCTCGATAAATTG
CGTAAGTCACGAAACTCTCGTCGACTTCGCAGTTCTTGCGATTATCGAGCCAGGTTCAGT
TATAGTGAGTTATCTCGCTATTCCGGTCAATTAGTTG
>Z27kG1_09054
TCTATCTCTCCCTTCCCTCTCACCACCTCCTCGTCATCCTCAGCGTGCACGCTGCGCGTG
GCCGTAGTGGGGGTGGCCCCGCGGCACGTCGGCTGCCGAGGCGCTGGTCTCGCCGAGGGC
CCAGATGCAGGTGCTCTCCTCTACCAACCTCGCCGCTGACTTCTCCCGCGCGCTGCCGCC
CGGGGCACCCATCCCCATGCTCCGCCGTGAGGTGCTCCACTCCTTCCTCCGCCGTCGAGG
CCGAGCTCGTCCAGGGCCTCATCACCTCCGCCGTGAGGTGCTCCACTCCTTCGTCTTCAA
GCTCTCGCCCCAGGGGTGCGCTAGTGCCAGGTGCGGCGAGCCAGCAGATCAAGGAAACCG
CCCGTGGCCGCCCCAAGCGTTACATCTGCACTGGCTGCTGCTGGTGACAAGCAAGAACAA
CCAAAGCTCTTCAAATGTCTGTCCAGGATGCAAACATGTCCAGTGACACTGATATGAGTA
AGGTGTTTGAAGACAGAACGTTTGTGTCATCTATCCTTAATTCGGTATGTATTATTCTTA
AACTAATGGCATACAGGTACATTTTAGCTGCAGCTTCAAGAATTTATTGGCCCTTTTATG
TGTAAAATAACAGTTTCCTGGTGTTGATCCCAATGATCCATCTGTTAAAGATTTGCTGGC
ATCATTGCACAGCCAGAAAGAGGAAGAGAAGAAGGAAGACAAGTCAGACAAAACAGAAGA
CGAGAAGAACTGCTTCAAGCTGGAGTGATGTCGCTGTGGTGCTTTTGTGACTGATCATCT
CTGGAGCTTTTGTGAATGATGTAGCTAGCTATCTGTAATTGATCTAGTTGTGAATGATAT
TATAATTGTGATACTTTTGTGAATATATAATTGTGGTGCTTTTGTGTTTATGTGATGGAT
CTATGACTGTGGTATACTGATTAATTGTGTATGTCTTTATGATTCGTGTAT
>Z27kG1_18543
CAAACACAGGGACGAGTTTGATGAAGAAAAGGAGCCTGACGGAATGGTTCTTGCTGGGTG
GTCTGGCCCAGTTGATAAGCAAATTACCAGTAATGGTGAGAATAGATCAGTTCCATCTTC
ATCCAATACAGAAGATGTTGATGGTACTGCCGAGGATATATCAGTGAAGCCTGGAATGAA
GCGTAAACTGAACGAAATATTAGAGGCAAAGGAGAATTTAGATGCTCTTGAGAATCCTTC
GGATGTTGATTCCAGCGGCACTCAAGTTGTTGAAGACGATGACAACGATGACCTTGTTAT
GTTTGATGAGGACCCAAGGCAAGACAAGAAGATGAGATTGCAATAGCATCCTGTTGCGGT
GATAACAGCTCTTGACTCCCGGCATCATGGCTAACACATTGTTCGACTTCGATCATACCA
TCTTTGATAAGTCATCTATGTGGTGATGTGCTAGGTTGATGTTGAGACATTGGTAGCAAT
GCCCGGGACACTTTTTGGCCTCAGATACTGGCCTGTAGGATTGTAATTTGTAGGTTTTAG
GCACGAGCAACGGAACCACTGAGCAATCTGTCATGTTAATTGTTAAGTACTTAAGTGGCA
CTGTGTCTGGAAATATGTAATCCTGTAATCTTCTTAGTGCTACGCTATATGCTAGAAACA
ACGCCTGGGTTTAGAAGCTATCCCTGATTTCCTGTATTTTGGACCGCTTTTTGAAGGAAT
ATCATTCATAGGATATCCGCATGGT
>Z27kG1_18424
CTCTTTCTGGCAGCCGCCGCCAGGATGCCTCCACTCTTTCTCCCTCTTCTCTCCTCCCCT
TGCTCTTCTCTGGCCGCCGCCACTTGCCAGGACTTCCTGCAGCAGAGCGCCCCTGCAGCT
CCTTGCACCTGCATCCTACGCGCGCTCCAGCCGACCACGCCCAGGAACCAGTGCAGCGCT
CCATCATCAGTAGGTGACTGACGGCACATGCGCCACCATGCCAATCATCCATATGATCCG
TCTCCCACATGCCTGCGTATGTTCTTTGCAGCTCTCTTGCCTGACCTGCCTATCTATCTA
TGTTTCTTTGTATATCTGCTAAGTATCTGCTCGGTCGTCAGCCGCCGTAGGCTGCAAACG
GGCAGGGTCGTTGTGTCTACGCTGCGGCTGCGGCTACCGACGGCGTCCTGATTGGACTAT
TGGAGAGGAGAGGAAGCCGTCGTGCCGCGTGACAACAATGCTGCGGCTGGACGGACGTGT
CGGCGAGCAGTCCAGCTTGCCGCTGCGTGTCCAACCCCAAGGTCAAGGCCGGCCGAGGCT
CCACAACCTCTCAACTCCATAACAGCCAGCTGCTCCTCGTGACATGCGTGCACATGTGCT
GTTAGTTGCACTGCATTATATGTTGCATGTACGCACACAAGCCATTGCTGCCATTCCTAT
CAATAATCTGCGGTTGTTGGATGGAGGGTCGTCTCCTGGGGTTATTCTATCGTTTAGCCG
TCCTCTTGGCGAGTTCAGATGAAGCCATGGAATGTATATCGGAAGATGCCAGCTGAATGT
CTCCATGCTTATTTGGATTTCCCTCTAAAGTTAGCTTTAAATTATAGCTTATATCTCACA
CTAAAATTTTAGAGTTTATTTTTGAAGTTCTTTAAATTTTTAGAGCTCTAAAATTTACTA
TGCTATGAAATTGTGTTTCTTAAGGTGATGAGGAACAAGTTTGCTACCGAGGATGAGTAA
GACAATGAAGAATATTGTGCTTCTGAAGATGAGGAATTAGATGATGAGGATGATCAAATA
TTTCATTAGATGCAAGGTGCAAACTCACCAAAATCTACAAGGCACTTTGCTGAAGCTTCA
CACTCTAAACATGATGATCTAGCTAGCTATCTGTAAATGATCTAGTTGTGAATGATATTA
TAATTGTGATGCTTTTGTGAATATATAATTGTGTTGCTTTTGTGTTTATGTGATGGATCT
ATGACTATGGTATACCGATTAA
>Z27kG1_07155
GCCGCCACCCTCCCCCATTTTTCCCTTGGTTGGCCGTCCCCTCTCCTCCCATGGCAGCCG
CCCACCATTTCTTCCTCCTCCATAGATCTTCCCCTCCCCCACACAGCAAGGATCGAGAAG
AGGAGGAGCAAGATGGATTGAAGAGGAAGAGAGGATCAAGGAGATGTTCTACCCCCCCAT
CTATTGCAGATTTTCTTGGGGAAACTCTAGGTGGCTACACTCCAGATCATGCCTAGTACA
TTTCTTCTTCTTCGATGAAGGCAAGTGAATGTAGCAGTGGTTGCTTCCGTTCTGACCTGT
TATTTCTATTGCCTACACTCTAATATTCAAAAATATTGGATTCTTTCATAATTGAACTCT
ATGGTGATGCTTTACTTGCTTGCATTATACTGATGTTCAATCATATATTGATGATGATTA
TGATTCGAGTATGACTCGTGAGATTAATTCACACCCTTGAAGGTAAATGAAGTATTATCT
GAGGTTGTATTGTCTGAAGGTAAATGAAGTATTATTTGAGGTTGTATTGTATGTGAAGGA
AGTGAAATATATTGATAAATGTAGCATGCCATATACATTGCATGATTCACTTGCATCTGA
AGTTTTGTCGTGACCTATGGTCCGACCGTACCGGTACAACTTAGCATCGTACGTTGCCCG
AGGAGGGGTACGATGCGGCTTCATACCCTTAGAGGTATGAAGGCAGAGGACATATGCATT
GCATTCATATGCATTCATTGAAGTGGTATTTGCAGATGGTGTGGTTTTATACTCTAAGAG
GTATGAAGGCAGAGGACTTACACATTGCATTACTATGCATACATTGAAGTGATATTTGCA
GGTATTGTTGATGCAGGAAAGTGTTATACAACCTATTGTGGTTGTTCGAGGAAATGAGAT
GGCATTGGTTATTTTGGGACTATTGAGTTCTATATCTATAAGTATTTCTGATCTCAATTG
TGATCCCTTTAAAATGTTGATTAATTCAATTTTTTTTTGGTTTAAATATCTCGTCGAAAC
AATTCACTTGCTGAGATGTTTCATCTCACTCTTGCATTACTCAATGCAGGTACTTGATTC
ATGTTGGGAATGAGGGGAGTAGCAGCACATCCACCTTCACTCTCATAATAACGCTGCCCA
GACACATCCATGATTTAATTAGAAACTTCTTGTCAAAGGATGTTTGTCTTTAACTAGTCA
TGCACACTAGTTAATTCAATTCATGTCGTTATGGTT
>Z27kG1_02865
CTATTGACCATTGAAGAAAAACATTTGACTGGAGATAGCATCTGGAATATATGAATCTAG
TATAACGAACTAGGTCTGAAAATCTGGGCAATTCCAGATTCGATTCTCATGTGAGATGAT
AAAAACGTCATAATTATCCTGCGTACTAAAAAATATTCGCTAGTTGAGTCGTTCCGGCAT
ATACAAAATTATTAGCTACAGTTGTTCCTGCATGCGTGTAATGTCCTTCGGTGAACTTGT
CTGTCATTATCATTTAAAAACGTATCTAGATGCATTACGGAAGATTTTTAGTTTCCTTTG
TTATATTTGAGAAGTTATATATTGTATATACAGAGAGATGCAGCTGTGTATTATTTGCTG
TAGCTTCGATTGCGAGACGCATGGTTGCAGTCATTTTATTGTAGTTAGTTTATATGATAC
GTCGTTGTCACCGCATGAAGATTAACTGCTGTGCCATATGAAGACCTCCTGCCTCATCAC
GGTGTTTGTATATAAGATCAACTGCAGTGCCTACACGGTGGACGGAGTATTTGTATGATG
TGAAGGTCACTATTCAGCATCGTCAGTATGAAATGGCTATGGCCTTCAAAGCTTTCTTTC
TTGGTCACCGGACAGGGAAGAAATATTCTGCTCAAGCTCACAATTAGATACAAGACATAA
CTCAGATAAGAGCTTGTTCAACTTGCACTATAGTTCATTTGAGTATTTACCTATTATTGA
TCTCTTGAGTTGAAGCTAGGTTTCAAGTATCTCCTAAGGATTCGTATATGTGAAAACCAG
GGATTCTCTTTTTTTTTTTTTTTGCACTACAATCTGTGACGTTTTAATATTTGATGACTA
GTTGTTCATGCA
>Z27kG1_12222
TCCACAGCAGGTCGTTGCTCCGTCTGCTCCCTCCGTTCCAACTCTCCCTCTAACCTCCAG
CTCGCCAGCACCCTCAGCCGTCGCAGGTTCCCTCCCATGGCGCCCAGCTGAGCATCTTCT
TCCCCACCTCTTGCCGCCCACGTGCCATTCCCTGGAAGGTGCTCGCGCGTCCTCATGTGC
TTGTCAGGGACTCCGGCATCTAGATTCTGACTCCATGCCGGCGCTGCCCTCTCATGCTCG
CCGAGCTGCTCTCAAATGGCTGCTCACGAGTTTCCCCCAGCCCCGTCAGCTTGCCGGTCT
CCATCTCAGCGCGTGAGCTCCTCTACAGGGCTCAACAGCCGCCGTTCTGCGCCACTAGAC
CACGCCCAACGCATACGCAGTCCGTCGCTGGGACTCCATCAGCGCTGATGTCGTTCTTCT
TCGTCAACATCCACCAGCCAGCGCCCATCCTCGCCACCAACCACACTCGCCCGGATCCGC
GACTCCCTGGTACCAGCCGACCGTCCCTGTGCCCCACGCCCAGATCGACCTGGCCCCATG
CTCGACTGCTCGTTGTCCAATCCATCCAGGCATCAACGTCGACATATGCTCCTCTGCTGC
TCACCTGGACTGAAGCTGCCAAGCTGTCGAACTCCATCGCGCCCCTCCGTTCAGGCCGCG
CCCTGCTCGGCTTCTCTGGTGCACGCGCAGTTCATCGGCCAAGTCCCCTCACCGGCATCC
TCCACAGCTCGCCCTACCACGCCGATGCCCTTCCCTATTTAGCCGTTCGTCGAGGTCGCC
AATGGCCTTCATCAATGCCGCACCTGCTCCGATCTCATGTAGCTCGGTCCAACTGTGCAT
CGCTACCACTCTTCTGTCCATGGAAATCTGCTCCACCGGGCCGCACCTCACCTGCGATGT
CGTGCACACCAAGCCGAAGTGTCGTCGCTGCTCATACTTCGTTTGTCGGTCACCATGGGC
ATGCCCTACAGTTGCGTTTCTTCCCCAGCGTTGGCCGCCATTCACAGCACTCGGCCTCAG
GTCTTCGAGCTCCCAAGCCGACCTCCTTCATTAGTCTCAAGCTCCGCCCCTTCGTGCTCG
ACGTAAAGCCTGAACCGAATGTCATCGCCGTTTCGCAATTGTCAAGTCAAAATTTAGTCA
TGATTTGCTAGTTGATCACGTGATGCGTGGCACAAGAGCCGAGGCGAGCCCAAGATGATG
TAACGGGTGGGCTACTCCACAAGGTAATGTTGGTGGATCAACCTAAAGATGGATAAATCA
AGCAAGTGCTCGCCTAAGAGATGTTTGGATCAAGCGCTAGGATGTGAGATGCTCGCCAAG
TGGACGTCATCTAACAAACACTAACCTAGTGTTATTCCAGGCAAGCCCCAGTGTATTATC
CCTTTTCCTTGTTGTTTTAAAATCTTTATCACCTTATATGATGCATTAGGTGATAGGAGT
TGTGTGCTAAACAATTTATGCATTCCCTTCCTTGGAAACCGATTACCATTCCTTGTTACC
TGATTT
>Z27kG1_05290
CAGTAATCAGTAGGCGCCGCTGCGTCGGCGACTTCTTCTCCCCACCAGCGTGGCCGCGTG
CAGGGTTCAGGTGAGGCGCCGTTGCTGTGGTTGGTGGCTTGGGAGCATCGGAGGGCGGTT
CGTGCGGTGCCCTTGTTCAGGGGATCGAAGATTCGAGAGTGACGTTGATTCGAATCCCTG
CTCGTGGCATGTCAGTTTATTCGGATTCAACAGTGTATGTGATTGATCCATCGGGCATTT
AAAATTAGGTTGTATATTTGGTACTGCTTTGGAGTTCGCAGTAGGGTTGTTCAGGTCAGT
CATTGAATAGGCCGATGAAGCGGCTTTGCACAAGTGTTAAGTTCCATTTTATGACCGAAA
GGGAACCGATGGTGGAGCCAGGCCGATCCCTTTATCGAAACCAGTAGTCGTATAGCGGCA
GCTTCATTCAAGTGCTTACTAGGCTGTCACGGAACTCAAGGGTATTAGTGATATACAAAA
GTTTGCTTTATGGCAAGTCAGTGATGAGTGAAGGGTGACTAAGAGGCTTCTCTAAGTGTC
AATATACAAGACTTCATTGACGAGGAGATGGTCCCAGTTACATTACATGGTTCTGTTGGA
CACAATGAAGCCATCCAGATATGCTATTAAAATCCTGCTAGTTATTATGGATTTAAGTTG
TACCATGTCTGTTCCATCTACAGCTAGGCAGAGCATGAACTATCAAAGGATCATGATACA
GACATCTCACATCTTAGAAAATTCTGTTCAGTGGTTCTTCAAGGGTAAAGTTTTTACTGT
CTTATGCACTGAATTGTCAGTCGTAGTGATTTTCAGAGCAACAGGGTGTCCTTTTTTAAA
GGTTCAGCTTTGGCGTTCCAGTAGGTACATCAGGCGCATACCAAAACCAGTCTCAGCCTT
CTTTCCTGATCCATGATGCCTCTCAGCCTATAACATTGATGACAGTGACTAGTGATACTA
GTGATCATGCTGGCGAATGCTAGACGTCATTACCATACAGCAGGCCAGCAGCCAGTAAGG
AGCTCCACTTTGGCAGCCTGCCACTCTGCTTCTTCCACTCCTGAAACCGAGCCTGCAGGT
GCAGGCAATGCGGTTGCTTGCTGGAGTCCTTATCCAATCAGTGAAGGCACTAAACTCGCA
AAGCCGTTGGAATCTGCGAGCAAGGTCATGCACATCTTGTTGGATGAAGTTAATACAGCC
TGCACTGCAACTCCCGCACTCTCGCGATCGTGTGGAAGACGTGGGCGCCGTTGAGGGTCA
AAATCTTCTTGTGGCTTGCCTGGCGGAGACGGCTCTGGACCGCAGACAGGCGACGACGTC
ACGGACTCGATGCGAGAACCACTTGCTACCTCTGCAATACAGCGGAAGAAACTTGCGACC
ATCTACTGGCCACTTGCAGCTTCTCCCTTCGAGTTTGGGATGGCATTTTGTCGCAATTGG
GGCTTCACAGACCGTCGCTAACTGACTGCAGTTCAGTCCTTGGTTGGTGGCAAAGAGTGC
GGGAGCTGTGGCCACCGGGCGCCAGGAAGGGCGGTGATTCTCTCTTTGCGTTGGTGACTT
GGGAAGTTTGGAAAGAGAGAAATGCAAGGTGCTTCCGGAGTGAGGCATCCTCAGTTGACG
CCGTAGTTTCTTCCGCTCTTGGTGTTGCTAGCGAGTGGGTGAGAGCGGGCGCGAAAGCCC
TTGGTTGTATTCTGAGCGAGTAGTCGGCTCTGTGTTGAGCTGGTTGGCCAGCTCTTGTTT
TTGTATTTGTGTTCGTACTCTTCTTCTATTAACAAAGATGCGCAGCTCTCCTGCGTATTC
GAC
>Z27kG1_03410
GTTCTCCCTGATCTTTTCTCATCGCGCGACGGCCAGCGGCCTTATCTCCAGCGCGCGCCT
CTCTGCGCCCAGCCATGCTCCGTGCGCGCGCGCCCTGGATTCCTCCCTCTCCCTCGCGTC
TTCTTCCCTAGCACGCCGCGCTTCTCCCTCTACATTCCTCTCTGCCGCGCCCGGCTGGAG
CTCCCTGGCTCGCCCCTCCTGCGTTGCGCCCTGGCCCCAGCTTCCTCCCTGTTTCCCAGC
TCGCGGCGCCCCCTGCTTTTCTCTCTCTCTCTCTCCTCCATGGCCGCGTCTTGCCGAGAT
CCCTGCTGCAGCTTGCTCGACGCCCCCCCTGCTCTCTGCGCATCCCAGCAATGGTCGCCG
TGTGCCCAGCTCCGAGCGCCACGGCCCCCCCAGCCCCTTCTTCCTTGGCCGGTTGCTGCT
CCCAGGCCGGCGCGCGGCATCGAGTTCGCCGAGATCCTCCCTCATCTCCATGGCTGCACA
GCAGACCGTGGTGCTCTAGCTTGGCCCCTTCCTCTGCTCGGTCGCTCGCCGTTCTCATGG
CCGCGGGCTGCAGCTCGCCCCATCTCCCCCCAGCCCCCACACGCGCGCAGGCTTCCTGCT
CGCTCGGCTCCTTCCTCTCCCTTCCCATGGCCGAGCTTTTCGCTGTTGTCCGTGACGCGC
GCGCGATGGACGCGATGAAGACGCTGCATGCGCTGGTGTTCGAACTCGCCCTGGCCATGG
CGCTTGGCTTCTCCAGCCGCGCGTGGCACGCGCTCCCTGCCAGTGTCGTTTTCTGCTCTG
CCGTTGGCACAACATCGTCTGTTGTTGCTAGTTGGTGCAACGTTGCCGTCCTTCGACGCC
ATGCCGTGAGCAGCAACTTCGTCGATCCGTCACTTTGCCATGGTGCTTGAGCTGCTCTCC
TGTGTATGTGATGATTGGAAAAGGAGTCACAGCTGATAGAGGATTAAGGAACGAAAGCTA
TAGTACATCGCCTGCCAGCTGATCGTCGTAAAGCCTGAACCAGGGTCTCATCATTTTCCT
TGTGAAGTTCGAGCCGATTATAATTTTGGAAGGAGATTTGGTGCTGAAGCCGAAGCCTAC
AGCCCCCTTATTCTTCATCGTCGATCCAAGCCGCTTCCCCGACGTGCCTGTCGATCCCGA
CGATCTATCTTCCAATTGCGCGCCACTTGCGTTGAGCTCTGAAGCCCTCTGTCGTGCTCG
ACCTTGGAGGCCTCCAACTCGTCGACATCCCTTGCGTCGTCGAAAAATCCCGAGAGTTTG
GATAAAGCAACAAATCCCATGTGGTGTTTGCCGGGTGCTCGGCAAAAGGCATGAATAAGA
ATCATCAACGTTTGCTTGG
>Z27kG1_07067
CTGCTGCCGTCTTCTTCCGCCGCCGCCGCCGTCGTCTTCGTCCGTAGATCAGAGAGCGGG
GAGGAAGAAAAAGCGATCGATGGCGTCCAACTACGTGGACACGACGGGCGAGGAGGGACG
GTTCCACGGCCCTCACAGCCACAGCACCAGCACGACCCCGACGGGCGGCGCGGCGGCGGC
GGCGGCATCGCCGCGCAACTTCCGGCGCAGCTTCTCCTCCGCGTCCTCCGCGGGCCACAG
CCACGGCGGCGGCGGCGGCGGGGCCAAGTGCGTGTGCGCGCCCGCGACCCACGCCGGGTC
GTTCAAGTGCCGGCTCCACCGCACCAACTCCCAGGGCCACGGCCACGGCCACCCGCACCC
GTCCCCGCCGGCCTCCCCCGCCGCGCCGGCGCAGGGCGTCTCGTCTTCCGCTTCCTCCCG
CACCGTCGAGGCCCTGTGAGTGTCCGAGGCCAAAGACGGGCGAGGCGTGGGGAAAGTGAG
AAGATGATGGGATATACTTGTCGTGTCAGTCTGTCAGAAGGAAAGGAGTGAAGCTATTAT
TCCCTCTTGTTGTGATCCGCGCTGTTTTGCCTCTTCCCCCCTACCCGTTTCCTCCCTTCG
TGCTGGTTGTGGTTCTAAATTCCTGATTGCCGGCCGTCCCGCCTTCTTCCTTGCCAAGAC
GAGACTCTCCTCCTCCTGCCACTGCTACCGCTGCTCCTCTCAACTGGTGAACTGGATCCT
GATTTGGGGAGAAGGTTAAACTGGATGCCTTTCCATGT
>Z27kG1_18960
CAGCCGTCCCTCCTCTATCTACCCTCTGCGCGCTTCATCTCCCTGGCCAGAGCTTCCCTG
CACGCGCGCCTGCTCCCATGCCGCGCGCCCCTCCCCTGCTCACTCCTCTTCTTCTCCCAC
GCGCATAGGCTCCTCCATTTGCGCATCTCCCTACGTCCGGCCGAGTTCTCCACACCGTGC
TCCACTGCTCGGCCAACCACTGCCCAAGTCCGGCCAGCCGAAGTGCTCCATCTCCCAGCC
AAGCTCCGTGCACGCGCATTCTCCCTGCGCCCAGCCGCTCCTCTACTTCCCTCTCTACTC
GCCGTGGAGCTTCCTCTGCCGGCGCTCTCTTCCTCTCATTTATCTGTGGCTCGCCGGCGT
CGAGTCCCTGCTCATCTTCCTCCACGTGACGCGCGCCCACCCGAGCAGCTCCCTGGCGCG
CGCCCAGATCTTTTTCCTCCCTGTGCCCCTCTCTCTGGCTGCTCTCTGCGCCGGATCTCC
TTCTCTGGTGCTCACCGACTCCTTGGCTCACCCCCTCATCTCGCCGCTCACCGAGCTCCT
TGCGCGCCATGGCCGCCTTGCTTGCTCCCTGGCCGGCGTTTGGCTTCAGGCTCGCCCACG
ATGCCCGGCGTCCTGCCTGCTCTGCTCGCCGCGCCCATGTCGAGCTCCCCTGCGCGCTGG
TCGCCGAGTCCTCTCCCTGCTTTTCCCCTGGTCGTCGCATCGCTGTGCGCAGCGGAAGCG
TGGTGGGTTTTGGTCGCGGGCATGGTCGTGCGACGCGGGATCTGGGCATGCCGTTGTGGA
CTCCCCATTGATGCGCCTCCTGTCCTAACTGGACCATCCTAGCCTGCGCACGTCATCGAA
TCGTCGGATTCCATCCCCCATGGCGCTTCCATTTCCTCGCCATTCCACGTCGCCAGCTTC
GTTCCAGTTCACTGGCCATCTTTCTCTCCACGTCGTAGTTCTGTTAAGGGAAACGATGTT
GCTTGAGTAGTGGTTAGGATGTGTGTGGAGATGAGCTTGAAGATGGGACTGTGGATAGGG
AAGACAGTGAAGTTCCGTATGTCACTCATCAGATGTTCGACGAAAACCCCGAACCAAAAA
AAATCATCGGCGTTCTTGCAAATTTGAACCGGGTATAGTTCGGGAGAAGTCTAAGGATGT
TAATTGGTAAAGAAGCGAGGCCCGTGTGCATCGCTCATCAAGTGCTCGGTCGAAGACATC
AATCGAAGGTCGTCATCATTCGTGTGATGATCGAGTCAAATTGCAATATGGTACGATAAT
TAATCGTGTGATGCGGAAGACGACCCAAGTCGACCCCAAGATGATGTAACGGCTGGATTA
ATTTCAAGGTAATGCGGATGATGATCCTGAAGATGGATGACCCGAACAAGTGTCAGACCA
AAAGCTAATCGTCAAGTGATCGACGTCTAACAACACTAACGTAGTGTTATCCAGGCAAGC
CCCGGTTACGAGTCACTTTGATTGTGATTGGTGTTAAGCGCTGGTGGGCACGACCTTCTT
ATAAGTCTAAGTACTTCTTCTATACTTCTTATTGAGGACTGTCACTGAGCCAGCATATAT
TTCAAACTTATAAATAATTTATAACAGTTCAAAGTTTATTCTTTGAACCACTTTTGTAAC
CACTCCGATAAATATAATGTAAATTTGTTGTAACTTGTAAAATTTGGTAATAAGATTTCC
GCTGC
>Z27kG1_05443
CGCCACTCACGCGAGCTCGCTTGCTGCTTCCTGTGGACTTGTTCGTCTTCCAACTCCTGC
TTCCTGTCTGTCCCCAACTCGGAGCGGCGACGCCGAGCTCACCAACCCTCCCGTCCGGCC
ACCCCGTCCCCACCCACGGCTACTACTACTAGTACCCGGCGCTCCCCCTTCCTCGTTCCA
TTCATTTGCCACCGCCGTCCCCTCCTCTCCTCTGCCCCTTCGCTTCTCTCTGTCCTTCCT
ACCGCTTCTATTTTAGTTCATTCAACTCAGGTTCCATTCGTCGTTCAAAGAAGAGCAAGG
AGCTTCACAGATCCGGCCGCCGCCGCTACCTCACTCTACTTCCTGCTGTGGCCCCTGGCT
TCCTCCCCTCCCTCCCTGCTTCTCCCCCATCTGAATCTGCGTGCGCGCCGCTGCTTCTTG
CTTTGAATCCTGTCCCGGGGTTCCGCCCTGATTTCTCGGTCTTTGTCGGATTTGCTTTCC
GTTCGCAATTCGCAAGGAGGACCAAAAAAAAAAAAAAAAAGTTGCCATCTTTTTTCTGTC
CTTCCGCAGCGAAATCTGCCGGTTTTGATTGATCAGCCACCGCCACTGACCGATCCGTAC
CTGCATCCTCCAGTACCCGGGCCGCCCGCCATGGCCTCCACCGGCGGCGGCGGCGGCCTC
CGCCACAGCAACAGCAGCCGCCTCTCGCGCATGTCCTTCTCCGGCGGCGGAAGCGACGAC
GCCCGCGCGCA
>Z27kG1_08299
CACGGCCGCGCCTTGCCAAGATCCGTGCTGAGCTCCCATCGCCGCGCGCCCCCTTCTCCT
CCATAGCCGTGCGAGCTGAGCTCCCTGCTCGCGCCCGTCGCCCTGCCTGCTCGAGCGCGC
GCCCGGCCCCAGCTCCAACCTTCCTCCCATGGCTCTCGGGCTTCTCCAGGTCCGACCGGA
GCTTCCTCTATGCGGCGCTCCTGCTCCCCGGCTTGCCCCTCTGCCCGCCCCATCTCCCAG
GTGCTGGCCGCGAGCTCCTCGTCCGGCCCGGCCACCGACCTGTCTGTGCTCGTCCTGGTC
TCGGACGCCACCGCGCCTCAACCTCGCCATGACCCTGGTTGTGTCTGTCCGCTGCTCCAG
CTCGTTGGCGGTCAATGCCCTCACCCGGCCTTCAGCTCGCCTTGCCTCGGGCTGGCACAT
CCTTGCCGAAGCGCCATGCTCAGTGGGGTGCTCGCTGTCGGCATCGCTTCAACTGCTCGG
CCCTGTACAGGCCCTCGGCCATGCTGTGCTGCTGAGCACAATACCGGACGCCGCACAGCG
ATGGTGCCCTCCCTGCTCCTCTCGGCCAGCTGCTTGCACGTGCTATGCGACATCGAGTCC
GTGACGCTCGCGTGATGGACGCTATGAAGTCGCTGCGTGTGTTTGTGTCCGAGCCCGTCC
GGCTGCAAGCTCGCTTTGCTCCTCACGTTGCTGCTCGTCGAGTCCTTCCCCAGTCCACGC
TCTCTCCCTGTCCATCGTCGCATCATTCGCCATCGAGCCTCGCTGCCCATCGTGGAGTTC
CCTACTGTCAGCCTCCGCACCCGTCCTAGGCCATCGTTGCCAGTTTGCCTATGTCCCGTT
GTGGTGTTGTGCTACCGTCGAGTCCTGATGTCGATCTGGTGGCCGTCGAAGCGAAGCTCT
AAACAGATTTGGCCACATCCAGCACTATCCATGTCATTGTCGTTCGCCTTCACGCTGTGT
GCAACAACATCATCGTTTCCCTT
>Z27kG1_01496
CGCTGATGCCTTCCTTAGCTTCTTCTCTGCGTCGGCCATCATGGAGCCCTGGTCTTCTCC
TCTAACTCCGGTGGTCGACTCTCCGTTCTTCTCGGTTGTCCCTGTATCTCTAACTCCCAC
AATGTAAGTTCTCTTTGATAAATATCCTAGGTTCACCTCTCCAGTAGCAAGCCCCATCGT
CTAGATTTTTTTCTATTTGCCCAGCCATCTCCTATCTGTGCACGTACTCAAGAAGTTCAC
TCACGTCAGCTGATCCTTATCATCCTGTGAGCGTGCATGGGAAGCCTCACTCTGTATATT
ATTCTACCAGCCATCCTCATCTCTTCCTCACTAGAGCACATTATTCTCTGGAATATCTCA
CCACGCCAGCTCCTGGGACGCGCGTCCATCTACTGCGCTCGGTTCCCTGGAAAATCTTCA
CCACTCGGCCTCTCTGTCACGTATTCCTTCAGCCTGGGATTTTTCCTGACATCGTTCTCA
TCCGCGCGGGTGGGGTGGGAACAAAATTTGCCGCCGTTCAGGGAAAAATCTCGCCACCGC
CCCCTGTTCTTTTTATATGCGCACACACGGTGGTCTTCCTGCTCGCCTGGCTGCGCGTCC
AGGAGCTCCCATCGTGGCGCAGCTTCTTCCCAAGCCGCGCTCCACCTCCGATGGCGCTTG
GCCGCCCAGCTCTCCCGCTGTCCGCCCGCCTGGCGCCCAGACCATGGCCGCGGCTCTCCT
CCAGCTCGCCCTCAAGCCCCAGCCCGGATCTTCCCGTTCCTGGCCGCGCCCCTGGTCCCT
GCCATGGCGGCCGTTCCCTGGTCGGAGTGGATCCTCAGCTCGGAGGCTTCCTCGAGCTCG
ACCGCCCACCTCCCTGCTCGGTCCCTGCTCCAGCGCCTGTTCCAGCTCCAGTACGCCGAG
TTCCTCGCTGTCTGCGCCATGGAGCTCGCACCGACGACCGTCAGTTGGTCCTCCTCTAGC
CGCGCGTGGTGCGCGCTCTCCCTGGCTCATGTGCCCAACGCCGTCGGCTCTAGTCTCTCG
CTCGGGGTGGTTCCGTCGTCTTCCTCAGGCTCGACACGCCGGTCCGACAGCCGCCATCCC
CTGCTTGGTCATGGTACCTAGCCGTCGCGCCCCTGGCTCGGCTCTGCTCGCCCCTGTGCT
GTCGCTCAGCTCGCTGTGGAGCTTGTCCACCATGGTACTCTGCATTCTGCTGCGCTCCAG
ACCATCGGATCCTGCGCTCACCCCGGCCGCGACCTCGTCGTCGTTCCTCAGCTCGCGGGT
GCCGTTGTTTCGTGTGCTTGGCCATCAGCGTTCAACGGCCGTCACGACATCCCCAGTCTA
TCGCGTCATGCTCCGGTCGTCGATCGGCTGACCGTCGTCGTCGTGTTCTCTGCTTCCCTC
GTCGGTCAACCTCGCCGCGGCTAAGTCCATCCGCCGTGCTATGTGCTGTGGTCTCTGGTC
GAGGGACATCAATACTCTATGTCCCTTGCTCACCTCCCTGGTCGTGCTCGCCGGGACACT
ATTCTCTAGCCAACTACCGTCGGTGGAAGCCCTGCCATCGATATCGCATGATATTGGTTG
TCTTCTTCGACCACGTCATTGCCTCACAGGATTTGGACACCTTGTCGACACTCGACCACG
TGTTCGCTCGTTACCACGCCATCTTCAGCATCATGGTTCTATAAGACTCCGCGCACTCAT
CGGCACCCGGCTGTCAATCTCCACCACGCAGCGCTGCATCGGACTTACCCTGTATGATGT
TCGACGACAAGCCCGAACCAGAATTTATCAATATTCTCACAAGTATTGAGTCACGTTTGA
ATGCTGGTACAATAATTAATCACGTGATGCGGAGGAAAAGAGCCAAGTCGACCCCAAGCG
TGGGCTAATCCGCAGGATGATGCTGATAGACGAACCGGAAGATGGATAATCTGAACGAGT
GTCAAGCCAAAGGATGCTCGCCAAGTGGTCGCCTAACAAACACTAACCTAGTGTTACTCA
GGTTCTAACCTTGTCCTGCTGTGATGGTGTTAAGTGCCGGTGGGCTCGGCCTTCTTATAA
GTCTAAGTTCTCTGGAGGATATGGTTGCTGGAGTGACTTGGTCGTTCAACTTGCCACCGG
GTTGGACAGTTGAGTGGGACCCTACCTCGGCTGGGGAGGAGCATGAGGAGTGATGGGCCA
GGCTTCCCCATCCCTCCGTTTGTTTACCGTTAGTCATATTCCGCTGCATTTCAAACAATG
ATCACTACTTTTGCAAAACTTTGATGATGTTGCAATAATTTTATGTACTCCTTTAATGT
>Z27kG1_08361
TGCTTCTCTGCCTGGCGCCCTGTCTCTCTCTCTCCCTCGCGGCTTCCCTTCCCCCGAGTT
CCCCTGCCATGGCGCGCTGCTCCCTGGCGCTTCTTCCTGCGCCGCGCCCCTGGCCCTTCT
GCCCTGAGCTCGATCCATGGGCGCGGTTTCATGCTCGCCGGCGTTCGGACCGCGGCTTGC
TCCTCCAGCACGGCCTCCTCCCTAACGCCGTTCCACTTCCTCCCTGTGCTTGAGCTCCGT
CCTCCCCAGCCATGGTGCTCTGCGCGCCGAGCTCGACCTCTGTTCCTCCTGCGCGGCGCT
CCTCCTCTCCGAGCTCGCCCCTGCGCGCTTGCTTCCTGCGCGTGCTCGCCGGTCGGACCT
CTCTGTCTCTGGCACGCTCGCCCATGCCGCACGCAGCCGAGCTCGCCCTGCGCGTCCATC
TCCTATTGCTCCAGCTCCCACGCACGCTCCGCTCTGTTGCCACGCGCGCCCCTGCCCCTG
CTTCCATGACTGGCCGCGAGCTCCAGCTCGGCCGATCGCGCTGCTCCCCTACGCTTGCCG
CGGTGCCTCTCTCCCTGCTTGCGCGTGTAGATGTGCCCTCTGCTCGGTCCTGCCCAAGCT
CCCAGCTTCCTGCGCGCGTGAAGCTCTCTGCTCGCCGTCGTTTTTCCCCTGCGCGCTCAG
TTCCTGCTCGCCAGCGCGCCCTCTCGGATCGCTCAGCCTTAATCGCCATCACGTCCGAGG
TTTTGATATGTCTTCCTGCTCGCCGTCAAACTTGGGTTCCCTGCTCAGCCTTTAGAGCTA
GCGCGTCGCCGTGGTGTTACCGTCTGGCCGTGATTCACTGGTGGTCCACGTCTCCGCATG
TTCAAATCGTCAACCCCATGCACCACCTGCTTGCTAAATGGGAAACCAACAGTTCTCTCC
CTGCTCCTGTCGTTCACTATCAACTTCAGCATGTTGGTCATGCTCGCCGAGTCTCCAAGC
TGGCCATCAAGTTCTGCTTTCGCTCCCGTGCCGCACACACTCATCTTTGCTTGCTGGCCG
TGCACCTCACTCCGCTGTTCTGAGTCTGCCAGTTGCTATTGCTTATCCGCGTCATGACAT
CACTCGCCGTAGTTCAGCTCGCTAGTTCGTCGTTGTTCATCTCCGTGTCGGGTCTACAAC
AATATTGTAGATCCCTCCTAGGTACTTGTCGTCGTTCGGTCCCTACGTGATGCCTCCGAA
TTGTGATCGCGTCGACAAAATAATCCCAAGAAGATGTGGAGAAGCAAGCCCCTGGTCGAT
GCCCCCTAGTGCTCGGCGAAAGGCATGAACAAGAATCGTCAATGTTGACTTGGAATTCTA
GTTGAATCGGGAACCGTTCTCTAGTTCACTATTTTTATTAATTGATTGAGTCGATGGATT
GAATAGATATATTGATCACGACGATTATCTTGATTGAGGCATAAACATGTCATAGTTATA
TTAGATGGTTGCC
>Z27kG1_07364
CGACTCGTCCGAGGAGGGTGGCGGCGGCGACGGCGACGACGACGGAGGCGACGGTGACGG
CGGCGGTGACAGCGGCAAGGGTGGCGGCGGCGACGGCAGTGGCGGCAGCAAGGGCAGCAG
CAAGGGCAGCAACAAGGCCAGTGGCTAGACGCCACTAGTTTTATATGTTAGTGTAGATTA
GTAGTAGAAATAGTATTAGCGAAGTAATGTAGTAGAAGCTAGTAGTATAGTTAGTTAAAT
GTAATGTAGTAGAAGGGAAAGCATCAGCTCATAATGAGTTGATTTGTAAGTTCGGTAGTA
CTTCCCGTATAATGGAGAATGATTTCAATCCCT
>Z27kG1_14286
GGCGGCCGAGGAGGCGCTCGACGGCTCGGCGCTGTCCAGTAATCAGTAGGCGCCGCTGCG
TCGGCGACTTCTTCTCCCCACCAGCGTGGCCGCGTGCAGGGTTCAGGCTGTCACGGAACT
CAAGGGTATTAGTGATATACAAAAGTTTGCTTTATGGCAAGTCAGTGATGAGTGAAGGGT
GACTAAGAGGCTTCTCTAAGTGTCAATATACAAGACTTCATTGACGAGGAGATGGTCCCA
GTTACATTACATGGTTCTGTTGGACACAATGAAGCCATCCAGATATGCTATTAAAATCCT
GCTAGTTATTATGGATTTAAGTTGTACCATGTCTGTTCCATCTACAGCTAGGCAGAGCAT
GAACTATCAAAGGATCATGATACAGACATCTCACATCTTAGAAAATTCTGTTCAGTGGTT
CTTCAAGTGACTAGTGATACTAGTGATCATGCTGGCGAATGCTAGACGTCATTACCATAC
AGCAGGCCAGCAGCCAGTAAGGAGCTCCACTTTGGCAGCCTGCCACTCTGCTTCTTCCAC
TCCTGAAACCGAGCCTGCAGGTGCAGGCAATGCGGTTGCTTGCTGGAGTCCTTATCCAAT
CAGTGAAGGCACTAAACTCGCAAAGCCGTTGGAATCTGCGAGCAAGGTCATGCACATCTT
GTTGGATGAAGTTAATACAGCCTGCACTGCAACTCCCGCACTCTCGCGATCGTGTGGAAG
ACGTGGGCGCCGTTGAGGGTCAAAATCTTCTTGTGGCTTGCCTGGCGGAGACGGCTCTGG
ACCGCAGACAGGCGACGACGTCACGGACTCGATGCGAGAACCACTTGCTACCTCTGCAAT
ACAGCGGAAGAAACTTGCGACCATCTACTGGCCACTTGCAGCTTCTCCCTTCGAGTTTGG
GATGGCATTTTGTCGCAATTGGGGCTTCACAGACCGTCGCTAACTGACTGCAGTTCAGTC
CTTGGTTGGTGGCAAAGAGTGCGGGAGCTGTGGCCACCGGGCGCCAGGAAGGGCGGTGAT
TCTCTCTTTGCGTTGGTGACTTGGGAAGTTTGGAAAGAGAGAAATGCAAGGTGCTTCCGG
AGTGAGGCATCCTCAGTTGACGCCGTAGTTTCTTCCGCTCTTGGTGTTGCTAGCGAGTGG
GTGAGAGCGGGCGCGAAAGCCCTTGGTTGTATTCTGAGCGAGTAGTCGGCTCTGTGTTGA
GCTGGTTGGCCAGCTCTTGTTTTTGTATTTGTGTTCGTACTCTTCTTCTATTAACAAAGA
TGCGCAGCTCTCCTGCGTATTCGAC
>Z27kG1_06721
CTTTGATTTTTTTCCTCCCTTGCGTGTCGTCTCTCTCTCCCTTGCGTGTCGTCTCTCTCT
CGGCCACTAGCTCGCTCGCCTCTGCAGCTTTCTTCTCCACCGCGCCCTGGCTGAGCTCGG
CGTCCTCCTCTACCACGGCTCCCAGTCCTTCTCTGCGCGGCGCTCCTGTGTTCCAAGCTC
GTCGTGGAGCTTTGTCTCTCCAGTCGTCGCGCTCGGGAGTCCTTGTTGTGCTCGCCTCAG
CGCTCTGGCCGAGCCCCTCACGCGTGCTCGTCTCTCTCCTCTGCCCGGCCCCAAGCTCCT
GCGCGTGGCTCCCTGCTCGCGTCTCCGGCCATCTCCAGCTCGCTGGCCGCGACCCCCCCG
AGGTTTTTCCCATGGCCGGCTCACTGCTCAACCCAAGCCGAGGTCGTGTACGAAGCAGCA
AGCCTCAGATTCTTCCGCGCCGCGTGCGTCGACTCGATTTGCAACCCTGTGTCATCGATC
TGTGCAGCCCCGACGTCAGCCCCAACATCGATCTGCGCGCGTGGATCCGACGTCGCGTCT
CGCTCTCTGGTGGTCGAGCTCACCCAGCTCGCCTCCTGTCTTCAACTATGGATGGCAGCC
ACCTTGGATTGTTCATAAACTCCGCCGCTCAGTGCCGCGTCTCCAGCACCAGCGTCCCTG
CTCCTTGTTCCTCCATGGCTGCGTCGCGCGCGTTCCGTTGTTCCTACGCGTGCTGCCGCA
AAGCTCTCTGTTCTGTTCGCTTTCGTCGCATTGTCGTGCGCGCGAAACTGCTTGCAGTCG
ATATCGAGTCCGTGACGCGCGCGTTGGACACGGTGAAACGCTACGTGTGCTTATGTCCGA
GCCCGACCGTGACCTCGCTTTGCTCCTCGCGTCACTGCTCACCGAGTCTTTCCTCAGCCC
GTGATCTCTCCCTGCCTGTCGTTGCGTCGTTCGTCGTCCTTTGGTCCTAGTCTGACCCAT
CCGTGCGTTCGCTCCTCATCCATCGGGCTTCACGCGTGCTCGCGTTTGTCGTCGAGCTGT
TGAACCCGTCCTCCCTTGCTCGTAACTTCGTCGTCGCTAGAATCCTCACTAGATTCGTGT
CCTCGCCAGCCCGCTCCATATTCAATCTCGTCGTCGTTCCGCGCGTCAGCAAAAGATCCT
AAGAATCGGGTGAAGACGAAGCTAGCAGCATGGTATTCACCAAGTGCGTGATAGGAAGCT
CGAGCCAGGATTTATCAGCATTCGTACGAGATTTGGGTCGTGTTTGATGCTGGTGAGCCG
ATTTATAATTTTTGTAAGTTTATCTGATGATTGGATTAACTAGAATTATTAGTCGTAATA
ATCCTCGTATTTAGCGCAGGCGCGTTATGGTAGTGTTAAAAATAAGTGAAGAACGATGGG
TTTAGTAATGTGAAAGGTAGATTAATTTAGGGATATCTAAGCGAGGTGACGACGTAAAGG
ATAGATTTAGTATTTCATATAACCATCTGATGAATTTTGTCGTTGTCAATTGCATTAAAT
AAATAACATAAAGAAATGTTTGATTAATTGTTGACATGTAAAATATGTGAGGAGTGAAAT
AAAATTAAAATAGTTCTTTGTG
>Z27kG1_18388
AACAGTGAGCCAAATCATTATTTCAGATAGTGGTTGATAGATGAATTGAGTAGTGTTGGG
GGTCTTTTTCTCCGCCGAAGGTTCCCTAAGCAAAAACACCTTCGGCAAGACAGTACAAAG
GCAGGTGCGACTTGAAGATATAAGCCAAAGATGATGCGGACAAAGTCGAAGCTACGATTG
AAAGGGCTTCGGCTTGGTATTATGTTAAAGGTGAAGCACGATACCGATTTAAAGAGGAAA
AGACTGTATAGCCCTAGATAGTCTGTATTATGATCATAATTATTTATCAGGGACATTGAT
TTAATTTCGTCCGGGTTGCGTCACATGCCTATAAATAGATGAACAGTACCTCTGTACTAT
TCACGTTG
>Z27kG1_23627
CGCATCGAGGTTAGCACGCGAAGAAGCGACCATGAGGGCCAAGTGGAAGAAGAAGCGCAT
GAGGAGGCTCAAGAGGAAGCGCAGAAAGATGAGGCAGAGATCCAAGTAGGCAGATCGAGA
TGGATTGTGGACCTGATGACATGCGTGGGTACATACATTTCTTCGGATGCGTTGGTGTGC
CTGTGGAGAGATGTCAACCTGCCATGGTGTCACGGTCCGCCATCAGTTGAACGTCTTGCC
TGCACTTCAGTAGGCCACTTTTCATGGTTCTAGTTGTATTTGAATCCAGCGTTTGCCACT
AAGATAAATCAGACAGTCGTTTTGTGAACCTATTATGATGGAGCTTTATTTGCTGATAAT
ATCTAGCTACCTATTTGAGC
>Z27kG1_10609
GGCCGATTCTCTGCGTGACTTGGGGCGTCGTCGCCGAGTTTTCTCCGGCCGAGGGCGGCG
CGACCGGACAACCAGCGTGAGCGCGACCGGCGACATGACTCGCGGCAACCAGCGTGACCG
CGACCGTGAGCGCGCGGCGGCGCGGAAGCCCAACGCCAAGAACTCCCAGGACGGGCTCAC
CCCGGAGCAGCGCCGCGAGAGGGACAAGAAAGCTCTGGAGGAGAAGGCGGCCAAGAAGGC
GCAGCAGGCAGCGGCCGGCGGCACCGGTACCTCCACGGACAACAACAAGAACAAGGCAGG
TGGCAAGAAGTAGGAGGCAGTGGCGCGCCGCCACCTCTGTACGATTAATCGATGCCTTGA
GCTTGTAACTTGTTCGCATCCTTGTAGGTGCGATGCTTGTTGGGTCATAAACTCTGATGA
TATCGAGATTTGGTGATC
>Z27kG1_02199
CCCCGATGCTCGCCGTGGGTGCCGTTTGCTGCCCCAACGCCGTTCCGCGCCCCCTCCACT
CCGGCCATGAGCTCCTCCCAGTGAATCCCTCTAGTCCCCTGCTCATCTCCCATGGTGGCC
GCAGGGAGCTCTGGATCCATGGCCGTCGGCCTCTGGGCGTGAGCAGCCCTTGGCTCTCTC
CCCTGCGACAGACTTCCTCCACGGTGTCTCTTTCCCCAACCATGGTGGCCGGCTCCCTGC
GCCTCCATTCGGTGCCCCTGGTTCAGGGCCGGTCGACCTCCGGCGACCTCCTCCCCATGG
CACAGCAGGCCGACGCCCCTGCCTCTACTCCATCTTCCCCATTGGACAGCACGAGCTCCT
CCTCGCCGATACGCCAGCAACCCTGCAGCAGCGCCACTCGATCTCCTCTATACGTGAACA
ACAGCAACCCGGATCCCATCCACGTCGTATGCGTCGATCCGATCTGTGCAGTCCCAACCC
ACGACGTCGCAACACCCTTGCCCTCCGTCGATGTCACGCTTCGCTCATCGCTCCTCGACG
AAGAGCCATAACCGTGGTAGACATGCATGCGCGATCCGAACTGATTTCATCAGGTATGTT
AATTGATCACGTGCTATGGAAGACGAGTGGAATTGATCTCCAAGTGATGCTGATGGACGA
AGCTAAAATGGATGAATCAACCAAGTGCCAGGATGGAAGATGCTCACCAAGTGGTCGTCA
ATTAACAACACTAACGTAGTGTTTATCCCAGGTTGTAATTTTGTTCTGTTGTGGATGGTG
CTAAGTGCCGGTGGGCTCGGCCTTCTTATATAAGTATATCCCATCTTTAGCTTCCCTATT
GAGGATTGTCACTTAAGCTAGCATGTATTTTAAAACTTATAAATGTTTTATACATTCAAA
TTGTAATCTTTTTGAATCAATTTCTTTTGTAATCACCTCCGATGATATATATTGTAATCT
TGTTATAACTTGTAAATGTTGTAACTTGTAATCATTTTGTAATAAAGAATTTATTTCC
>Z27kG1_19282
CGCCCCTCACCTCACTGTCCTGTACAGCCGAGGGCGGCAGCTGGCTTGCAGCAGCCGCTG
TGGCGGCACTGGTGCATCGCAAGGCAATTCCATTACCGGCCAAGAACCACGGCATCCCCA
AATCAAAGAACTATCGTGTTGCGTATCTGAACTTCTACCATGCCGCCAAAGATGACAATG
CTGACCGTGACGGCCCTGAAGATGATGAATCATTCTCGCCAATGTAGAGGTCGTACGCCT
TCCAGGTGTGGTCCAGTGGGCAAGGCTTGCCGGCGTCGAGACGGTCCCATGGCTTGCCCT
TCCCGGACCAGTGCATGAGGCTGACAGGCCCGTTATGGAGAGGGCGGCAGCTACCGAACA
CGTTGTCGCCGCCCAAGCCGTGCTGGTTCCACCGGTGGTCGACGGCCTCTATCTCGCCGG
CGAAGACGAGCAGGAAGGGGGGCAAGGAGCCAAGCTCGTAGATCCTCTTCTCCTTCTGCA
TCTCCATCCAGCGCTCGATGCGCTGGCGGTAGTTGCCGACGCGCCACCTCCGGAGGTCGA
TGACCATGACACCCGTGTTGAAGTAGCAGGGCGCGCGGCGGCGGCCGGCGAAGACCCTGG
CGCCGAGGACGGGGTCGTCCCAGAAGGCGTCGGTGAAGTAGCGCGAGAAGTTGGCGTGGC
AGTACTCGGGCGCGGCGACGACCGCGGCGGCGGGCAGCCGCGTCTCCCAGAGCCACCGCA
CGTCGTCGACGGCGAGCACGTCGGAGTCGAGGTATATCGCGCGCGGCACGCAGCGCGGGA
GCAGGCCGGCGAGGTGGTTCCGCGCGTAGTTGAGCGGCGCCTCGAGCGCGGCGCGCACGG
ACGCGGAGATGAGCCCGGCGACCGCGTCGGCGCGGAACGGGTAGATCTCGAAGCTCAGGG
ACGGGAAGGAGGCCGCCACGACGGCCCGGAGCCCGGAGGCCGCCGGCGCGCCGCCGCCCT
CCGCCGCAGCGAGGAAGTGGAAGAAGAGCGACTCCGGGCAGGAGGCGTGCTTGAGCAACG
AGTAGATGGCTGCCATGGAGCCCCTGAGGTAGTGGGCGTCGAGCGTCATGGCGATGTGCA
CCAGGCCCGGGTCGCAGACCCCCGCGCCCGCCACAGGGGCAGGGCACCCCTCCCCGTTCC
TGTACTCGGGCGCCTCGGCGAACCTCGGCAGCCCCGCCGCCACCGCCGGCCCCGATACGG
CCAATAACGCCACCAGCACCAGCCCGGCCCACATCGCCGGGGAGGCCGCGCCCATGGCCA
CCGCCGCCGAGGGGACCCCCCTTGGTCCCCGCCCCGGCCGGCCCACCGCTCGCGCTCGCC
TCGGGGGCGTCGGGTCCGGTTGTGTGGTTCCCTCCCTGGAAGTGGTCGGCGCGTTGGTCT
ATGCGCCTACGCGTAGGTGTGCGCGCCCGGTGGCGTCCGCTCCGTTCGCTGGACGCCTCC
TCGACCTCGATGGCAGCTCGATCGGCCGGCCAGGTCGTTTTGTCGGGGACATTTAGATGT
GGAGAAGAAGCGTTACCAATAAAGCACGCGTGAAAGGTTCCAACGCGCGCTTCGTTGGCT
TCTGTCATTTCTTTGCTTACCGGGCTTCAGCATTTCATCGTCTGCAGGACTGCAATTGCA
ATTGCAATTGCAATGCAAGGCCGCGGGACAGGGGTTAATTACGGCGTGGTTAACGAGCTG
GGGTGTTTAATTAGGGCTAATTCGGGCGGAATTAGCAGCAGGACGCCAGCTCCTGTTCGA
CGTCCTTCCCGTGTTCTGTTGTTGTCGTCGACGTCTGATGCTTTATTATGTGCTGTGTTA
GTAC
>Z27kG1_11693
ATACGCTACTACAGGATATTTAGACTTCGTTGGTGATGACTACATCAACTAACTTATATA
TTTTCATGCGTACATTAACTGTTGTGCATGTCTAACAAGACGTATTAATTGTAATTTTAT
AGCTCTCGCATCCACTTGAACTACATCGTGATTGGTTCACAATATCCAAAACCTTCCGTG
CGGTGAATTGGCAGGCTTAGTAACCGGGAACCAGGAACTTGGCCACGTTCCTCGTTCCGG
GAACGTTCGTTCCGTTCCGGGAATGTGGGAACAATCTCGTTCCAGTAGTGTTAAATCCTA
GATTTTGTAGCGTACCGCGTACCACGTTCTCGTTCCTCGATCCCATCGATCTGGGAAGCG
TACCACGTTCCCGTTCCTCGATCCCATCGATCTGGGAACCTGGTTACTAAGGGCAGGACG
AACTTCATCATTACAGCCTCGGATAAGTACGGATCAAGTTATATGGTCAAATGTGTATTT
TTCATATTCATCTTTAAATCGGCTCATCTGATTATATGTCACTCATATATTCCTTTTGGT
TTCTGAATAATATATCAACAATTCACGTCGAACTGCGGCATCTGTTTCCCGGCTCCTAAA
AGCTCCCGGTTGAAGCGCTTCATTTACTAGATAAATGTAAAGGCCATGTTATACATAATA
TTTTTTTTCTTCCTTCATCATTAGTAATATGGGTTTTGTTGTTATAAAT
>Z27kG1_06073
CTTTCCCAGCGCCGCGCTGCCGTTTCTGAGATCGATTCCAAGCTGCAGTGTGCCCAACCG
CTTCTTCCTCTTCCCATGGCGTCCATCTTCCTGTGCTCGCCCCTTCTCCTGCTTCTCCCT
CTCTGCTCGGATTTTGCCAGGTCCGCGCAGCTCCCATGGCGCCTGGCTGGATTTCTCCTC
GGCGCGTCTGCTCCCTGGAACTCGCCACTGCGCGCGCGCCCCTTCCTCTGCGCGCGTCGC
GCCCAAGCTCCCTGCTCACGCCGTCGTCGAGCTTCCTGATACGCGCGCCCAGCTGTTCCT
CCTCCCTGCTCGGCTTAACCATCAGCCTCCCTCCCCTCGGTGCCCAGCGCGTCCCTCTGT
CCCTGCGCGCCGTGCTCTCTTCCATGGATGCCGCGGCTGCTGCTCTGGTGTTTTCCCTGC
GCACGACGCTCCTCCAGTGCCGCGTCCGACTCACTGGCTTTCCCCGAGCTCGCGCTCAAC
CTGCTCGCCGGATCCTCTGCAAGCTGTCGCGCCGTCGCCTTGCTGTGCGCCTCTGATTCG
CCCTTGCTCGGATCTGCCGTCGCGTCCTGTTCCCTGGTGGCCGAGCATAGCCCTTGCGCT
CGTGCATTCTCTGTTCAATTTCTAGAACACCTAGGTCTATCCATGGTCGCTCCCTTCGTC
GTTGGCGCTCGACTCCTTGTTTCAGTTTGCCGTGTCGCGCCGTTATTGTTTCTGTCGCGA
GCTCGATCCCGTTGTCATCACTTCGCCGTATTCGCCGGTAGCCACCTCGTCGTGCTCGTC
TCCAGTCCTCGCGCGGCTTTCTGCTTGCCAGCGCGCCCTCTCAGCTCGCTCGGCCTTAAT
TCCTACCGCGTCATCGACCTCACCGCGACTTAGTTCGTCCGTTGTGCTGGTCGCTGTCCC
ATGCTGTGCCTATTAGCTCGGATCCTGCCCTAGCTCGTCGTTGCGTCGTTCACAGTCGAG
TCGTCAAACCCGTCATCCCCTGCTCAACCCCCACCTCACCAGCTCGCTCCCGACTTTAAC
TGAAGGTCGTCGTTGTTCCGCAAGTCATCAAGAAATCTCAAGAATCAGGTGAAGACGAAG
CTAGCAGCGTGGTATTCACCAAGTGCGCGACAAAAAGCTCGAACATCCTGCGCGACTCAA
GTTCGATTCGTCAAAATTATTTAGTCGAGGAAAATGTCTTCAGCAATTGATTACCGAAGA
AAAGAAGGCCCCTGGATGACGTTAACCGGAACCCGTAGTCGTGCTTCCGACTATCTCGTC
AAATTAGTCAGGGTAAGCAAATTTGTTATTCGTGCGAGTGGATTAATGAATGATCTGACT
AGGTCTAATATTTATT
>Z27kG1_17781
TCACCAACGGCGCCTCCAACTCCGAGCGCCGCCTCTGCCTCGAAAACTCTTACTCGCGGA
GCTGCAGCCAGGGGGGCGACCGGTGTGTGAACCGCTGCCGCTATGGCTGCTGCTTCCGTT
CCGCCAACATCTTCATCCGGCGGCTGGGACTTCACCTGGTGAGTCTTCCCTCCCTGCCCG
TCTTCCAGTCTCCCTGCCTTCTATCCCTGGCCGGCAGTGTGCGGATGCAGTCAGATTTGC
GTACTGTTTAGGTACGTAGCTTCCTTGCTCAGCTAATTTGCTGTTACGATTCCTTTGTGC
ACTGCGAATGCTGTTGACGGCTGTGCCCTGCCCTGTGCGAGGCTGCACCGCCATGCTTGT
TTCATGTTCGACGGATTTCCTTGGAGAGAAACTAACGGTTATTGTTAGGCAGAAAATGGC
AGTGTATAAACGAATGTCTAGACCACCTAAGTTCGGACTCTCTTTAGGGGCCGTTTGGAT
TCCTTTATTTTGGAGGAATTAGGATCTACTTAATAGAGTAGGCTATTTAGCTTGGAATTT
TGACATTCCACCACTTTCTAAAATCTAGATATAAGTTTATCTCAAATTGATAGGATGAAG
CGTGGAAATTGATTTATTAATGTATCACCAGACTATGTTTCCACTCTATAATTGTTAGTC
AAAGATTTAAAAGGTTAGACTTCTTAAAATACACGCATGCCTTAATCAATGGGATGAAGG
TACATAGGAAAACCGTGTATTTTCATGAATGATTGTTGGGGAAAAACCGACTGAACCTGT
GGGAATTGGTAGCATGTAGATGTAGCTTGGCAAGTCCATCCTTATTATGATTTCCAGGGA
GGGGTAACTCGATATCAGTGTCCATAGCTTTGCTTGGTTCCCCGATTGACCTCGACACCG
TGCTCTGATGATAATTTGAGATGATATTTTCCTGATGGGTCAAAGAAAAAGAAAAACGCA
ACGACTTGATACATGTTACCACTACTTCCCTACCGTGTAGGAGTATTTTGCTTCTGCTGT
GAATGATTTCTGGGTAGAACTCACAGCGCACCACTGACATATCGTTTGGCAGTAACCTTG
AAGTCGATTATGGGTCTGAAGAAAATGCATCCATAGTCTACAGAACGTTAGCAGTTGACA
AGGAGTTGCAGCCTGACAAGGTGAAGAGGGAGATGACTCTATCAGGCAGCAAGCTGGCCG
TCCACTTCGCAGCCGTGGAGGCCCGCTTCCTGCGAGCATCGTTCAGCTCATTTGTGGATC
TTATGGGACTCGTGACGAAGCTCGTCGAAGAATATGGTGTGGCCAATGCAGGGCATTCTT
GAATCTTGATGAACAATCTCATACACGGCATTGCGGAGTTGATTTTAGTTCGCCTGTGAG
CAATTTGGAGTTTTGGACAGTCTTTACCAGTGGAACTGCTCTTGATCTGTGTCAAGCTAG
TGTAGTATTTGCCCTTGATTGGTCAAATCCTATTCGGAACGGTTAATTCTTTTCGGCAAT
GCCGTTGTGAAATGTATAGATGATGAATAGGTAAAAATTATCTATATATCCTCAGTTAGG
CTTTCTCC
>Z27kG1_17934
GGCACATCCTCGGCGGCGCGGCAGCCTGCTTCTTCACCGGCGCGGCGGCCTGCTTCTTCG
ACGACGCGGAGGCCTACGGCGGCCTACCGAGCGGACGGGTCCACGGACGAACGGATCTCC
GGCGCCTGGCAGATCTTCGGCGCGCGGCCTACCGGTTGTGGACGGATCTCCGCTGCCTGG
TGCCCTGGTATATCCTCGACGTCGCGGCTTGCTTCTTCACTGGCGCCGCGGTCTGATTCT
TCGAAAGCACGGCGGCCTGCCGGTTTTGTCCAGGCAGGCAGACGCGGCAGCGTCTTCTCC
AGGCGGGTGGATCTCCAGCGCTCCTCGAGCTGGAGCAGGCAGGCGTGCCGGTCTTCTCCA
GGCGGGTGGATCTTCACCGGCGCGGCGGCCTACCGGGCGGACGGATCCGGTCGATCTCCA
GCTGCTCCGTGCCTCTGCTGCTCCGCGGCCTGAGCTCCGGGCGGACGGATCCGCGGCCCA
GCGACTCCGCTGCCTCTGCTGCTCTGTGTCTCCAGCGGATCCGTGCCTCTGCTGCTCGGC
GTCCTGAGCTCCGGCCGTCTCGCGCTGTTGCTTGCTCCTTGAATCCGCACACATGTGATT
GGTCAAATAAATTTTCTTTGTCAGAACATATGTCACTTACAT
>Z27kG1_09919
CACGCAGCCGCAGCCGCAGCAAGCAAGCAAGAGCTGCGACTGCGAGCAGGCTTATTAAGC
TAAGCGACGACCTCCGTTCCATTGCGAACAGGCTACAGATCAGAGTGAGGAAGAAGAGGA
AGCCGAATTTCTTTTCACTCTCCCGACTGACCTTTCGCCGGTGCGCACGCCACCTCGGGT
CGGGAGCGTCGATCGAGTCCGTGGCGGTGGCGGCGTGGGACGGTGACCGGTAAGTTTGTA
CAATATAAAGCGCGGCGGCCACACAGTCACACACACACACACCAGCTGGGAGCTGCGGAG
ATGCAGCAGCGGCGCAAGTCGGTGTTCGCGTCCGCGCCGTTCGCGATGAAGCAGGCGGCG
CTGGGAGCCGGCGTGGCGGCGCGCAAGAACGGCGCGCCGCTGTCGCTGGCCGCGGTGGTG
TTCGCGCTCTTCGTCTTCGCGACGTTCCTCTACAACGAGGACATCAAGTCCATCACCGAC
TTCCAGTTCAGCTCCGGCGCCATCCGCGCCAAGTCCCCCGACCTGCACCTCCTGCAGGAG
GCCGAGGCCGCGGCGCACGCCGCCGTGAACACCCTGGCCAAGCGCGGGGAGGAGGTGATC
GTGCGCGTCCTCGAGGTCGAGGCGCCGCCCGTCGTCAACACTAGCAGCGTGCT
>Z27kG1_03947
CTCTGATTCTCTCCCTCTATATAACCTGACCTGATTTTCAGATCCTGCTCGAAGCTACCG
CCACCGCCGCCGATTGCTCGAGCTCGCTTCCTTACGCCGGATCTGCATCTGCGTGCTGAT
ATCTTCTTTTCCTGTTCGCTCGTTCCGTGCTTCTCTGTTTTTTCCCTATTCTTCTCTCAA
CTGTGCGAGGGATTGGTTCGTAGCTCGGGCTGATGATGATTTGGATCCGAGAGGATCTTA
GCGGATTTCGGTGAGGCGGATACTTCCGCCGCTGATCGCCTTATGTTGTTACACACACTG
AAGCCCCCCCTTCGATGCGTCTATCAGATGGGTTCTTTTCCCGTTTCGTCTCTCTCGCTA
GATTTCTCACTGGGTGGCTGCTGCAATGCGATGATGATTCAATACATGGTTTTGGCAGTG
GTTACCCCTTGTGGTCACCGTGAGCCGTCAAACCTGAAAACGACTTCTCTTTCCACTGAG
CATTGCGAAAAAAATGCAGCGTATTATCATCGGGCAATTGAATTTATCATCAAATCCACA
CTGATTCTAGCAAAAAAAAAACAGATAATTTCACGTGAGTCTCAAGTTTTTGAAAACTCA
ATGCAGGTTTCATGGAAGTGACTTTACGGCACCTGCCAATTACCAGTCGCCCCATTTTTT
AGGAACGAACGCACCTTTCCTCAACACGGGTCGAATCGGACATCCAAGGCCAAACAAATC
CTTGATAAAACCCGCATTCAGTATCGTCTGACAGCAGAGAGCAACTTCAGCGCCACCCGT
TGCTTCACCTTGCCGCCTGAAACCACAACGGCGCCGTCCCTGACCAGAGCGTTATCCACC
GGCCGATCTGAATGTATCATGCCTAGCAGTTCCGAGTTTCTGCGGCGGGGTATCATTGTT
TGATCAAGTCGTCCTTGGCCATTATCAGATTCGGGCATCATTTCTAGGCATGCAGTTCAT
TACCAGCTTCAGCGGTCCACATTGCTGAGGAAAAGAGCTTCACAGCTCTTCATTCCTGGC
AGGATTTAGGTTGCCACTTTTCTGATGTTGAGTAACATTCGAGATATGTGTTCCGAGACT
TTTGTGGACACACCAGAACATGCTAAATGAATACCCTACATTAGTTGATCTGCAAGGATA
AATCAGTTATTTCATT
>Z27kG1_13262
TCTTCACCATGCCGAACGGCAGGCGCGCAACAGTTCCTCCTCAGCACGCTCCAGTTCTTC
TCCCTCCGTGCTCAGCTTTTCTTGGGCGTACTTCCCTGCTCGTCGTGCTTGGCTGCCGCC
CCTGCAGTGGTCGACCTCGCCTGGTCGTTTCAGCATCGTGCAGCCATGAAGCTCTGCCCT
CGCCAAGCTCCTCTGGTTATACCTTGGCCTCCAGCTCGCCAGACCGCGGTCGTCCTTGCT
CCTCGGCTGGCCGCGCACAGCTTTCGCTATCCATAGCCGCCGTCGAAGCTCCCATGGCGC
CGTTCTTCCCTGAAGCTCCCCTGCACCGCGTCTCTCTCTCTCTGGTCTCCTTCCAGCCGT
GAAGTTCCCTGCGCGCCTGCGCCATGCCGATCTCCCAGCGTCGCGCGCTGCGGCGCTCCA
GCCATGGCCGCCAAGCTCCCCTCCAGTTTTCCCCCGCGTTTTGCCCTCTGCTCGCTCGCG
CCTTTGTCGAGCTCGGTCCCCTTCAGCAGTGCTCGCTCTGGCCATGGAATCCACCCACGT
GCCGTTCCGTGGAAGTCCCAGCTCGGTTCTGTCTTCAGCCGGCGTTTCTCCCTAATGCGC
GCTCAGCCTTGTCGTTCCTCTGCGCGCAAATTCTCTGTTGGCCACGCGCGAAGCTCTCTA
TTCGCCGCCGATTTCGCCATTGAATTTTCAAGCTCACCAACGCTCCAGCTCATTGTTATC
GCCAAGTCCTTCCCCAGTCCGCGTCATAAATTCACTCGGACACGATCTCGTCGTCGTTCC
GCGCGTCAGTAAAAAAATCCCAAGAATCGGGTGAAGACGAAGCTAGCAGCGCGATATTCC
CTAAGCGCTCGACAAATTGCTTGGATCGGAAAATCGCTACCGATCTCGTGGATTCGTGTC
AGCTGTGGAAACGGTAAGCTGATAAATTATTTAGAATAGTTCGATCGATGAGTAAATTAA
TGTGCTAGTGTGATGCTCATTAAGGTGCTCCATAAATTGCGTAAGTCACGAAACTCTCGT
CGACTTCGCAGTTCTTGCGATTATCGAGCCAGGTTCAGTTATAGAGAGTTATTTCGCTAT
TCCGGCCAATTAGCGAAATTAGTGTACCGAATAGAATTTTGGTAGGCATGTGTGATGTTA
AAATATTTTCATCACTTATAAAGATGTAGTATAATTTATAAGGTAAGTGATTAGTTCAGA
ATTT
>Z27kG1_08232
CTTTCCCTTGATCTTTTTTCAGCCGTCCTCATCCTCTCCATGAGAGCCGACGCCCAGCCT
TATCTTGAGCACGGACTTCATCTTCTCCAACCTCCAAGCTCCAGCACCGGGTCGCACGGC
TCTTCCTGCTCTGTGCGCGCGCTCCCTACCCAGCGACGCTCCTCCAAGCTTCTCCCTCCC
TGCGCGTTTCTCTGCTCACGGCGCTCCCTGTCCGCTCGTCCAACAGCTGCCCAAGTCCGG
CCTCTGCTTGGATCTTGTCTGTGCCATGGAGCTCGCCCCTGCCGCGCCCAGTCCAAGCTC
CTCCCCTGCCGGCGTCCAGCACCCGGCCGGATCTCTGATGGCGCGCGTGCCCTTCTCTTG
GCGGCGCTCACTTTCTGCTTCTCTCTCTCAAGCTCGCCGTAGTGCTTTTCCCTTGATCCC
ATGGCGCGCCGGCCGCTCCTCTCTGCCCAGCATAGCAGCTTCTTTCTCTGCTTCTCCCAG
TCGGCGGCCGAGGCCCCGCCCGTCCGTGCTCCTTCTTCTAGCTCCAGCTCGCGGCGTTCC
CTCTGCTGAGCCATGGCTGTCGTGCCTCCGCTCCCTTGTTTTCCCTGCGCGCAGCAATGA
GGATTCTGCCGCCTAGCCTTCGCTCTCTTCAACCTCCAGCTCGCCACGGCGCTCGGTCCT
GCTCGATGTTCCTTTGCTCGCCTAGATTCCCCCTTGCCATGGTCGTGCGTGCCGGTTCAC
TGCTCGACCGCGTTTCCTGCGCGTCCCTGGATCGGCCAGCGTTGCGTATAGTGTAGGTGT
TTGCGGTCGGTGGATCCTCGTCGTCGATACTGCGCTTGCTGATGGCCGAAGCTCGCGTCG
TTCGTGGTGCTGTCGCGCCATCGCCTCGGTCTGGCCGTCGGCCAGGACCTCTCAATACTC
AGCTCCCTGTTCGTCTACAGTACGCCCTGTTTTCTTTGTCTTGCCGTCGTCGTTCAGTCG
CCGCGCCCTCAGCTCGCGCAGCTTGCTTGTGGCCCGGTCACTCGCCCTCGGCCTCAGCCT
TGATCTATCATGCTCCGGCTCGCCGTCAACCCACTCGAACTCTGCCCTGGCCAAGCCTTT
CTGCTCGTGCCGTTGTGGCGTTATCGTCGTTCGTCTCCATGTGGTGGATACAACAACATC
GTCGTTTACTCCATGGGGTTCATCGTCGACTTTGTCACCCGAAGAGTGATCCTGGAGTTG
GATAAAAATGTTAGAAAAGTCAGTGCAGCAATTGCCAGAAGCTCGATCGGATATCCAAAC
TGAGAACCATCGTCGTCCTCGCGGTTATCAAATCGATTCGATCGTGGTGAGCCAATTTAT
TATTTCAGTTATATGAATTGGATAATTATATAGCCAAG
>Z27kG1_10595
CGGTGCCGCGCTCGGGGAGGCAGCCCAGCGCGGGGTGCTCGCGCGTGCAGCCCAGCGGGG
GCCAGCAGATCGAGCATCGCGCGACGATGGTGGGTGGGTGGAGATGATCAGGCGCGGGGC
GGTGTAGGTGCGTGCCGACATCCCATGCAGCCAACGCAGTGCCCCAGCCCCCAGGGTAGG
CCGATACCGGAGCCCCGCGCCACCCAACGCCAGCGACAGCGACGCCGCGGACTCCTCCTC
GCCCTCGCCGACGCGCACGGTGCGTTCCTGGAGGCGCTGCTCGACCTAAGGTGCGGCCAC
GGCGCACTCTGGCTGTGCGACACGGCGGGCGCCCAGCGGCACGCTGAGAGTGACCTTGTC
CGCCTCGTGTCCTCCGCGCGCGCCGGCGTCAGGCTCCCGCAGGCGGCGGTGCCCGTGGCG
CCAGCCAGCGAGCGAGGAATAGCACTTCCTGTTGGCCATAGATGGCGATGAAAGCCAACT
GCATCGTCCGCACCTTTCCCCTACGTTGCCCGCATACGCTCTGTAGTGGCGGACCATGGC
CTCCCGCTTCACCTGCAGGGCGCCGCCGACCGAGCGCGCCTGTGGCAGGAGCCGCTCGCT
CAGACCAGATTGGCGCCTCTTCAGCAGCGTGACTTCTGTCCTTCAAGCTATGAAGTGGTG
GTTCATGGCCGAGGCACAGTTCCACGACCAGGGCGACGTGCACAACATCGCCATCGAGTG
CAGTGGTGGTGTGAGGACGTGATACCGATGTGGAAATTACTATTGCCATCGACGACGAGA
GCACTTTACTAGATCTTCTTAGAAGAGGAAACTGAACGATGGGCACACTGCGGGTGATCA
GGTGGCAGCGATGTGAGGACGGTCAGCATGGCCATGGAGATGCTGATGAAGCCTAGGTTG
GTCATCCTAGATGAGCCCACCATTGGTTTGGATAGAAACTCTTTCAGGCATGAACTAACT
GTACTGGAGAAGGTTCGACACTGTACTATGTTGTTCAGTTCGTCGGAGCTGTCACTCAGG
ACATACCTATGATGATTGTTTCTGAACTCCATGAAGAGACTTATGAGATGTATCCAGAAG
AAAGCAAAGTTACGTGCGCAAAAGGTGCTAAGAAATGGCCTTGATATTTCCAGTGCATGG
TTCGAAGAGCTTCACAAGCAGAGTTCAGAGAGTTGCTGAATTGAAAAGGGGAATTGGAGA
AGTCAGAAAATTCTATCGGGAACTCTCTACATGATGGATATCTCAATATGGGCACCTGGA
AGGTAAGGGAAACACACGCCCATTCTCACAATTGAGCAGATGTTCATGCTTCCTGCAACT
CCCCATTTTGCATTCAGAAGGTCATAATTTGGTAATACATGGCAAACGGATGTGAGTTTA
TAGTATAACTGTCTGTATTGAAACTATAACATCTTAGGAAATAGTCAAATTAAATTTGGG
CCTGGATATAAAATTGGGATTCTGTTTCAAGTGTACCATGTACTAAATTGAATTGTAACA
TATGAATGGATGCTAGAAATTCCAATAAATTCACCGCTAC
>Z27kG1_07383
CCACAGGGTGGTCCGGGTGGGCCCTGGCACACCCTAAGCCAGGTCCACCGGGACCCCACC
CGGTCATTCGGTTCGGCGGACGTCCGACTGCTGTTCCAACTTCCATCTCCGAATCTCCGA
TCGTTCGGCTTCCCACAGCCCCAAAACGATCGATCCTCCTGCGCAAGACGGATGTTCCTA
GCGGCTGGCTTCCTGCGCGGCCACAACCACAAGACAATCCCTTCTCCTGCGCGGCTATTC
CTGGCGACTGGCTTCCTGCGCGGCTGACCGGCTGTTCCGGGCTTCCAGCTCTCGTCTCGT
CTCGCGAAATCCGAAGCTGACTGTGTGGTAGAAGAACCAAATACGTTGGAAGACGAGCCA
CAGGACACGTTCGAGCAAGATGGTGCGTGTTGGGTCCATGCTTCGTCGCCGAAGGTCTTA
TAGAGAGAAGCGATCCTCGGATGAAGCTGTTTGTATAAGATAGCCGAAGGTTCCTCTTCG
TAAAGCTTCGGCATTGCAAACCGACTTAAAGATAGAATGACCTTTTAGTCCATAAATGTC
TGAGTCAATGTTGTAAGTTTTTATAAGGGGCATACTTGTAATTCCTCACAGGCTGCGTCC
TGTGCCTATAAATAGTGAACAGTATTCCGTTACTGTTCACGCATTCTGATTTTTGCAATC
GCATCTCTCGGAATACAACCTTTGTCAAGGCATAGGTATTATTGTATTTAATGATTCAAT
GTATTAAGTGAATATG
>Z27kG1_23637
CTTCATCACGCGGCGCTCACATCTTCCAGCCGGAGCTCTGCTCCTCTCTCTTCCTCACTG
TTCACGCGCGTCCCCAGCTCCTATGCCGCGCCCGGCCTGCTCCTCTTCCTCTGCCGCACG
CCATGGAACTCTCTGCGTCGCACCCTTGTCTTCAGCCCGGCGCTCATCTCTCTACTCGTC
TTCTCCCTGCTGTGCGCGCCGGCTCCCTGCACGCAGCCGGGCCACGCGGCTCTCTGGTGC
TCGCCCCTAGCCCCAGCCGTTCCTCCTCCTGTAGCTCGACCCTGCGCGTTGTGGTCTCCC
TCCTCCAAGCTCCCATGGCGTCCGACTCTGCTCTCCCATGCAGCAGCGATCCACCACGCA
CTCCTCCTTCCTCCTCCTCGCCGCGCTCTGCTGCCCAGCTACTTGATGCGCGCGCGGTTC
TCTGCTCCCCTGCGCGCAGACTTCTTCTGCTAGCTCGCCCTAACGCCGGCTCGGCCTCTC
CTATGGCGTCCGGCGCTTTTATCGAGCTCCATCTCTCATCCACCCTCCCTGTGCCAGCTC
GATGGCCATGACTCGTCCTGGAAGCTATCTGTCGAGCCTATCTTCTCCTTGCTACAGTGT
TCGTCGGCGTCAAGCACCTGTGCCCCGGTCTTCTAATTCGGCTGCATGCCCTCCGATTCG
ATTTCGGTAGCTGACCACTGTCGCATATGTCCTGGGCCGTTCCTTCTCGTCTTCCTTTCA
AGATGACGCCACGCTCCTTCCTATTCATCGCAGTCTAGCTCGAAGTGTGTTGCCGGAGCC
CCTCACGTTCATTGTAGATGTCGAGACGTCGGTCGTCAAGATCTGCTCAGTCGTCGTTCT
CCTTTGTGCTCGCTATCCGTCGCGACGTCCCAAATCTGTCGCGCCATACTCGGATCTCGC
CAATCGCATCTTGGCCGGTCGTCGATTTCCTATACGTCAGGGTACAACTCTGTTGTTAAA
TCCGGTCTCCAACCCACCATGGCGTTCGTCGTCCTCTGGTCCCAATCTGACCCATCCGTG
CACTCGCTCCTCATCCATCAGGCTTCGCGCGTGCTCACGTTTGCCATCGAGCTATTGAAC
CCATCCTCCCTTGCTCGTGACTTCATCGTTGCCAGAGTCCTCACTGAATTCTTGTCCTCT
CCAGCTCACTCCAGACTCGATCTCGTCGTCGTTCTGTGCGTCGTCAAGAAATCCCAAGCG
TCAGGTGAAGACGAAGCTAGCCGGATGATATTCATCAAGTGCTCGACAAAAGCTCGAACA
AGTCGCCGATCATCATCCTCGTCTACGCCAAGCTCTGAGAAGATTAGGCGCAGAGGAAAA
TAAATCAGTACATGGCCAGAGAATTCTCGATGTGGACAAAGAAGAAGCACAATTCGACGC
AGCACTCACCCTATTTTCGGTGAAATGTTGAGCTGAAAGGCGTCGTCAATTTCGTGGTTT
CAAGTCGCATGTCATAAGGGTAAGTTGATTCGTATTCTAGTCAACTAGGTCTATAAATAG
ATTAAATAGAAGTGTTGGTCACAACAAATGTTATTAATTTAGCATGCGTATATGGTGATG
ATCGATTT
>Z27kG1_22443
TGAAAAAATTGCTGCAGTTGCTGAAAGGAAGAGACTTCAGAATAAGAAGGTGCTTTCACA
GAAGAAGGAATTTAGACGGAACAGAACTAGCTGGGATTGATGCAAGCTTGTTCTCGGGGT
AGCAAAAGCATTCGGCTGATCCTTACAGCAGTGGTGTACAGAGACCGACGAAAAACAAGG
GTCAGACTTGCTGAAGGCATCTTGGTGAAGAAGATATAGCTAAGTTTCGTAGGCATCTCC
AGTTTTTGTTTCGTCTATTAGTAGGGATGGATTCGGATCGGATACTCATGGAAACAGATC
CGAACGTCACTATTTACCATATTTTAATCCGAATACGAATACTATCGGATACGAATACAA
AACGGATAGTTCGAATTCGGATTTACATTCGAATACTTACTTGATTTGGAACAT
>Z27kG1_03822
CCGACGTTGCTCTCTCTCTCTCTCTCTCTCCCGGTGCTCTGCTGGCCGCCGCGCCCCTGG
TCCCGGCCCCAGCTTGGCCTCCTCCCCATGCCGCTCGGCCGCCCATCTCCCTGCTGCCGC
TCTCCCATGGCGCGCCCCTGGTCCTTGCTCCTAGCTCGCCTGCGCTCGGCCTCCAGCTCC
AGCTCGCCGAGTCCCTCTCTGTCTGCGCCATGGAGCTCGCCCGGCCGCGACCTCGCCTTG
CTTCCTGTTGCGCTCCTCCTTCAGCGTCTCTCCCATGGCGCCGGCCACCCTCACCTCTGC
TCCTCTGCGCTGCCGTTCTCTGCGCCCGGACATGGAGCTCCCTCATCCGCGATTCCCTGT
GCTAGCGTGTACTCTCTCCATGGCGCCCAGCCCCCAGCTCGGATCTCGCCCGACCCCAAG
CGGAGCTCCATCCCTGGCCGCCGTGTGCCCCTGCGCTCGGCCTCCTCTCCATTTTTTCTA
GCCAAGCCCAGCCAAGGTTCCTCCCTGCGCGCGCGAGCTCTATTGCGAGCGCCGATCTGT
ACCTACAAAGCCTCGCCAGTGAAGTCTGTCGTTGTTCTCTGGTTCGAGCTCACCCTAGCC
ATAGCTCCTCATCGTGTGCCTCCACGCCGGTGCTCGACTGGCTCGACGATGACCCTATCG
TCGCCCTGCTGTTCGTGCTCCATTCCGCAGCACTGCTCTTTGTCATGGCCGTTAGACCGC
CGTTGATCTAGCCGTCGTAGCTCCTCTGTCACGGTTGATCTTGGTTTCCTCCGTGCCACC
GACCGTCGACCTCGTCGTTGCTTCACAGCGCTTGGACACCGCTGTCATTGCTCAGCCATG
CTATGGGCACGGACGCTTTACTTCCTCGCCACTGCATCACCATTTGCTGTAGGAGAGAAA
GACTCTAGGACCTTTTGGTGGAAAGGAGAAGAAAGCTCATGCGTCGCTCGCGAGGTGCTC
GAAGTAATGCCGGAATTGGAAATCATGATTGTGTTCATGGAATCATGGCCTTCGAGACGG
ATTAATTTATTACTGAGCTATCGTCGCTCTCGCTCTTCGTTTTAATATTTCTCATCAATT
TGGTACGTTTGCGCTGTCCTGGTGGGCCGGTGACGTATATGTAAATCGCAGTAGTGTGAT
TTCGTATGACGCTCGATAGGTGTTCGGCGATTTAGGGGAAACAGTGAACGTCGTCGTTTT
TGTTAATTCCAAGTCGCACTGTGATGTGGTAGCTGATGTATTATTGTTGTTAGCCAAGTC
ATTAGATGGATTGGCTACCTAGGTAGGTCGCGATGATTACCCCGTTTGTAGCACGGGCAC
ATGTTTTATTAGACGTTTGTCGG
>Z27kG1_18757
GTTTTCATCTCTTCGCGTCGGTGTTGCTGTTCAAGCGCCTCACCTGTCCCCCTGTCTTCC
CCTTTGCCCCTTCGTCGCCGCGGCGCGTTTGCGTTTTCCAATTCTTCCTTGTCTATACTG
TCTCCGTTTGGACTTCGAGCTGGTTCGGTTTCGACTTCGGCTGATCTGTTCCGCTGCTGT
TGCCCTTCCTTGTTCTCGCAGATCTCCATCGGGCGTTCCGCTTTCGTGCGACGCGGGGAG
CGAGCCTTTGTTCGGTTGCGGGGTTGTTGGGTTTGCGGTTTATTTTTTCCCCTGCGATTC
GTCTAGTCATCGTGTGCAGTTCGTCTAGTCATCGTGTCGATCTTGTTTCGTCCCGTCTTC
TCATCGCGTGGGTTGCAGGATTGGATCCGATCTGGTGTTGGGAGTTCGTCATGTTCGCCA
GAACTCGGAAGCAGGTCAGTGTTCTGTCAGATCCGACGGTTCATTGGTTTTGTCACTTGG
AAAGCATGGATTCGGTGGTTTCAGGCCCAATCGTCTCCCGGTGTGGTACCACCAGAAATT
GTCACTTGGACATGGATTCGGTGGTTTCAGGTTCAATCGTCTCCCGGTGCGGTAGCATCA
GAAACCGATAGTGCAGTTGTGGCCTGCACACCAGGTGGATTTGGAGAACCTTCGGTACAT
TCTTATGTTAACGGCTGATCTCGCTTGTGGCCTTTTGGTTGTTTGTCCTCCTTAAACTTC
AGATGCAAGAAGGTCTTTGCTGGTTATGGAGAGATCAGTTGAAGGGTGGAGGTTTGCTTA
TGGTTCATTCGTCGTTTCTCATTCTGATATCATCATATTGGTGCGAAGATTAGCATTTAG
CACCGGACTTACTCTAAGCTTGATTGGAAATGCTGCTAGCTAGATCTGCAGAGGCAACAT
AGTTTTGGAAGTAGGTTGAGCCGTTGACTGGACTGGAGTTCGTAGTATTGGAGAGAAGAT
CGTTTGGATATATTTACCTATCGCCGTTCATATTATTAATTTTCTATCCGTTGCAATTTT
AATTTCTTACATTGGGGTGATGGTTTTCTCCAGCAACTTGATTAAATGGATGGATGGGTT
GGAGGCAAGTTTGATCCTGCTTCTGTTTAAGCAATCAGAAGTTCGGAATTGGTCTGAGTT
CCTTGTGTTTGTTCACTAACCATCCTCCTGTAGATGTTCTAAAATTAACTGCACACATAA
GCTCCCTTCAATGCTTCGTTACTGAATCTGCAGTTTTGGGATATATCAATTCAGAGTTGT
GTGGAGGTTTGCTTACGTTCCTTGGTTTTGATCTGATATATATGGCTATTTTTATGTTGA
TCATGGTGGCGTGAAGATTGCCACCAGACTAAGCTTGATTGTCCTTAATTGGAAAAATGC
AGTAGAGGCAATTGAGGTGATGTTTTGGACCTGGGTTGAAGCTTTGACCTGACTAAGTTC
ATGACATGCTGATAACATTGTTGGGATATATGTATCTCTCACACTTCTATTGGTACTCTT
AATTTCTTGTTTCTTATATTTGGGCTGATGTTTTTCTCCAGCAACTGGATTACAACATCT
GGATTGTATATGGATGGATTGAAGCCTGAGTTTGGTCCTGCTTCTACATGAACAATAATA
AGTTCTGAACTATTCAGGGTTC
>Z27kG1_02793
CTTTCCCCTTGGGCTGGCCGTCCACTCCTTCCATGGCAGCCCCTCTCCACGGCTTCCTCC
TCCCTCTAGATCTCCCCCGCGCAGCAAGGATAGAGAAGCGGAGGAGCACGTTGAATTGAA
GGGGAAGAGAGGATCAAGGAGATGTTCTTCCCCATCTCTTCTTGCAGAATTTCTTGGGGA
AACCCTAGGTGGCTACACTCCAGATCATGCCTAGTACATTTTTCTTCTTCGATGAAGGCA
AGTGAATGTAGGGGTGGTTGCTTCCGTTCTGACCTATTATTTCTATCGCCTACACTCTAG
TATTCAGAATTATTGGATTCTTTCATAATTGGACTCCATGGTGATGCTTTACTTGCTTGC
ATTATCCTGATGCTCAATCATATATTGATGATGATTATGATTCAAGTAAGACTCATGAGA
TTAATTCACACCCCTGAAGGTAAATGAAGTATTATTTGAGGTTTGTATTGTATCTGAAGG
TAAATGAAGTATTATTTGAGGTTTGTATTTCATGTGAAGGAAGTTAAGTATATTGATAAA
TGCAGCATGCCACATACATTGCATGATTCACTTGCATCTGAAGTTGGGTCGTGGCCTATG
GTCCGACCGTACCGGTACAACTTAGCATCATACGTTGCCCGAGGAGGGGTACGATGCGGC
TTCATACCCTTAGAGGTATGAAGGCAGAGGACATATGCATTCATTGAAGTGATATTTGTA
GATGATGTGGTTTTATACCCTCAGAGGTATGAAGACAGAGTACCTACACTTTGCTTTCCT
ATGCATACACTGAAGTGATATTTGTAGGTATTGTTGACACAGGGAAGTGTTATACAAACT
ATTGTGGTTGTTCAAGGAAATGAGATGGTATTGGTTATATTGAGACTACCGAGTTCTATA
TCTACAAGTATTTCTGATCTTAATTGTGATTCTTTTAAAATGTTGATTAATTCAATTTGT
GGTTTAAATATCTTGTCAAAACAATTCGCTTGCTGAGATGTTTCATCTCACTCTTGTATT
ACTCAATGCAGGTGCTTGTTGCTCATCAAGGAAAGTGGGAAGTAGCAGCACATCCACCTT
CACTCTCATAATAACGCCGCTTAGGCACAGTCATGATTTAATTAGAAACTTCTTGTCAAA
GGATGTTGTTTTTAACTAGTTGTGCGCACTAGTTGATTTAGTTCATGTCGTTATGGTTGT
CTTTCCATTGCTAGCAGATTATTAATGTCTATTATGTTTTCTTATCATGATATCTATTTA
TACTTTGTTGCTTCCCCGTTTATGCAATTTTCAAAGGGGATGCTGTCGAAATTTT
>Z27kG1_07550
CTCGACGGTCAGGCCTCTCCTTAACCGCGGATGCCGATCTCTGCCACCAGCGCACGGTAG
ACCATCATCCTCCTCCCTTTTGCTGCGTGCCTAGGTCAGACCTCACCTTGCCACCGTGTC
GTAATATCTCTGGCGCATGCGCCCAGCACCGCGCACCGGGCGCTCGGCTACTCCTTGCCT
CATCTACACCAGGTCATGGCTCCCTGATGTACTCCCCATTCCGGCCATCGATCCCTGGTG
TTGGTGCTCCCTTTCTCCTGTGCTCGCTAGGTATTCGGTGGGACGCCTGAGCCATATGAT
TGACGTCGTTCTTGTGTATTCGGAATTGATTGATGTTGGTAAGATGAATTGTTATTTCCT
GCTATTGAATTAGCGAGTAAATTAGATAAATAAATTAGTGGTAATGATTCTTTGTCCTTA
GCAGATGTGCTCTGGGATAACCTCATGATCCGTAGCAGTGCTTGCGTGCTAGTCCATTGA
GTTATACATGGAAGGATTCTGTCCTCTCTTTTGTTTGTAGATATTGTGGTGGTATTAAGT
ATTTGTTGTGCTTATATTAGATGATCGTTGAAGTGCCTCGCCATAAAGTGTTTGTTTAGT
TGTCCCATTATTTATAATGATACGACAAAGTCTAGGTTTGAGGTATGCTCTAGCTTAGGG
AAATATAGAGCGTATGCATAGTTGTGATTTCTTTTTTTAAATAAATTAAGTTGAACAGGA
GGAACTCGAGTGTTGAACTTGGTATGTATAGTTTGCTATTTCTCGATGTTTGAGTTAGAA
CCCGTGGTCGTCATTGTTGTACTCAGTCATTTGTGGCGTCTAGTATTTTCTCACGAGTGT
TGCAGCACCTCGTCATTTTTCTTAATTCTATATTGTGTGTAATATGTTGTGTTACTCTTC
CTTATGTTTGTACATGTGCATTATGCATCTCATCAGGTACGCTAGTTGATCACGTGATAT
GGAGGACTAGAACCGAGTCGACCACAAGATGTTGTTAAGCGCGAGTTTCTTCGTAAGGTG
ATGCTGATGGATAAACTTAAGGATGGATGGCCTGATCAAGTGCCAGGACAAGGAAGATCA
TCAAGAGATCGTCGTCTAACCAACACTGACTTAGTGTTATTCCAGGTTTTACTTTGTGCT
GCTGTTGATGGTGTTAAGTGCCGGTGGGCTCGGCCTTCTTATAAGTCTAAGTAACTCTTC
TATACTTCTTATTGAGGATGGTCACTTGAGCTAGCATATATTTCAAACTTATAAATAATT
TATAACATTTCAAAGTTTATCACTTTGAACCACTTTTGTAACCACTCCGATAAATATAAT
GTAAATTTGTTGTAACTTGTAAAATTTGGTAATAAGATTTCTGCTGCAAAAAAC
>Z27kG1_05807
CGCCGTTGTTCTATTTCACGCGTACAGGCACAGCCGCAGAGCCGCTCCTCCTTCCTCTGC
GCGCCGAGCGTTTCTTCTTCCCCCAGCCGGCTCCCTGCTCGGCCCCGCCCTCAGCCGCGC
CCTGGACTTCCTCCACTGCGCCCAGCTCGGTCTTCTTCCTGGCGTCCGGCTGGAGCTCCG
TCTTTTCTTCCTCAGCTCCCATGGCGCCCAGCAGAGCTCTCCCTCCCCTTCCCATGGCCG
CCGCGCCGACTTCTCTGGTGCGCCCTGGCGTCTGCGTCCAGCTGAGCTCCTCCAGCTCGC
GACCCTCTTCCTCTCCCTAGGTCCTCGCGCGCGCCGGCTCTGGCTCGGCCACTCCTCTTC
CTCCTCCCGTTCCCTATTCGCCCCTGGAAGATGCGACATCTCCTGTGCTCGGTGCCGGAA
TTTCTGCGGGCTCTCTCTCCACAGCCGAGCTCCCTCGCCATCGCCGGAAGCTTCCTCCAG
CTCGGATCTCCCTCGCCGTCGCCTCTTCGTGCTGGCCGACCAGCCCGCCATGGTGGCACG
CGCCCCTGCTCCTTGTTCCCGGCTCGCTGCTCTGGTTTTCATCTCTTCGCGTCGGTATTG
CTGTTCAAGCGCTTGCCCAGTCCCTGCTCCTCCAAGTTGCCGAGGCCCCTTCCTTGGTCG
TGCTCGCCTTGATCGCGGCGGCGTTGTCCGTGGCCCGCTCCGAATCATGCTGGCGAGTTT
CTCCCCCAGCGCTGTCTGTTGCCGGTCATCTTCTGCTCGCTGCGCGCAGCAGCTGAGACC
TGCTCATGTCGGTCGTCGTTTACATCGTCGCCTGGCCGGGAGTTGTCGTCACTAGCTCGC
TTTCGTCCAAATCGCCACCGCGGATGCTTAGGTCTCTGACCGCGCGTCTTTTTATCTCGC
GCTTGTCTCGTCCGATGCCTCGGCTATGCCGTGCTGTTTGGTTTCCTACACCACCTATTT
AGCCCATCAATGTATCTACTTGCTCGCTGGTCGCACTCGTCTCGTCAAGCGCACCTATTC
AGCCCATCAATGTATCTACTTGCTCGTTGGTCGCACTCGTCTCGTCAAGCGGCTCTGTTG
TCCATTTGTTCATGTTGTCGCTGTTCGGACCTGTCATTATAACTCGGTCGCGCGGCAAGT
TAACAACCTCCTTCGCTAAGCTGCTGCTCGCGGATGGACCGGAAATCACTTCGGCGATCT
CTGCAAAACCATCCACTCCCCTTTGTCGAACTTCGGCCTTATCACCTCGGCGCGCAACAA
CTATCGTAGCGTGGGGATTCAGCTGCGTCGCTTTTTCGGAACGCAGATCGCTTGGTGGTG
AAGGCAGTGAAGTACTAGGTTGGTGCTCGCCAAATGTTCGATGGAACGTCTAATCTGATA
ATCGTCGCTGATTGTGGGGATTTTCGAAGTTATTTGATTACGGTACGTGAATTAACCACG
TGATGCGAAGAATCAGAACTGAGTCGACCACAAGATGGTGCTGATGAACGGAACTGAAGA
TAGACAGACGTAACAAGTATTAGAACAAAAGATGGTCGTCAAGTGATCGACGTCTAACAA
ACACTAACGTAGTGTTATTCCAGGTTACGAGTCACTTTGATTGTGGTTGGTGTTAAGCAC
CGGTGGGCACGGCCTTCTTATAAGTCTAAGTACTTCTTCTATACTTCTTATTGAGGATGG
TCGCTTAAGCTAGCATCTATTTTAAAACTACAAATAATTTATAACAGTTCAAAGAATCAA
AGTTATTTCTTTGAATCACTTTTGTAATCACTCCTATCATGTACATTGTAAAACTTGGTG
TAACTTGTAAAATTTGCTAATAAGATTTTCGCTGC
>Z27kG1_21209
CAAATGTCTCCGGGTGTGGTACCATCAGAATCAGATAGTGTCGTCGGAGCCTGCACATCA
GGTGGATTCGAGATCTTGGGTCCATTCTTATTTTAATGGCTGATCTTGCTTGTGGCCTTT
TGGGTGTTCTTACTTTAGAAGCAGAAGGAAGGGTCCTTGCTGGTTATGGAGAGATTAGTT
GAATGTTGGAGGTTTGCTTATGGTTCATGGCCATGGTTCATTCCTCGTTTTTCATTTTGA
TGACATCATATTGGTGTGAAGATCGCCACTGGACTTGCTATAAGCTTGTTTACCCTTCAT
TGGAAATGCTGTTGGCTGGATCTGCAGGGGCAACAGAGCTTTGGAAGTAGATTGAGGCGT
TGGCTGGACTGATGCCCATAGTACCGGGTGAAGATTGTCAGGATATATCTACCCAAATCG
CTGTTCTATTGGTTCATACTCATTTTTTGTCCGCTGCAGTTATTAATTTCTTATATTGGG
GCTGGTTGTCCATCTTATTGGGATAAGATCGTTCAAATATATCTACCCAAATCGCTCTTC
TATTGGTTCATACTCATATTTTGTCTGCTGCAACTATTAATTTCTTATATTGGGGCTGGT
GGCTTTTTCCAGCAGTTCAGTTATATGGATGGATGGATGAATGGGTTGTAGGCGAGTTTG
GTCCTGCTTATGCTTGTGCAATCAGGAGTTCGGAATTGTTCAAGTTCCTTGTGTTTGTTC
ACTTACCCATCCTCCCTCATGCTGTTTTCCGAAAATTGGCATTGTAGCTAGATTACACTT
CATTGGAGATGCTGCATGTTGGATCTGCAGGGACAACAGAGTTTTGGAAGTAGATTGGTG
TGTTGACTGGACTGGCATTCATATATCGAGAGAAGATTGTTCGGACACGATCATGTGGAT
GGATGGATGGTGTTCAAGTGCCTTGCCTCTCCTGTCTTGCCCTTGCCTTGGGCCTTGGCG
TGCTCGCATTTTCCGTTACTTCCTTTTTTATACTCTGTTTCGATTTTGAGCCGGGACATT
ATCTTCTTCACCTGTTGATTTGTTCTGTTGCTTTGCGCCTCCGTGCTCTCGCAGATCCCT
TTGGGCTGTTTCACCTCCGCACGACACCAGGAGTGAGCCGAGTTTTGGTTTGGCCGGGTT
ATTCAGTTTATTCTTTATTATGCAATTCTAGTTTTTGAGTCTATTTTGTAGTCCTCGACT
TCCCAATGTGTGGGTTGCAGGATTGGGTCCGATCAGTGGAGAATTCATCATGATGACATG
TTGCGAGGAGATGGAGGCAGGTCAGTCTTCTGTCAGATCCGGCGGTTCATTGATTTTGTC
GATTGGACATGGATTGGTGGTTTCAGGCTCAAATGTCTCCGGGTGTGGTACCACCAGAAC
CTTCGATCCATTCTTACTTTAACGGCAGAGAAGAAAGGGTCCTTGCTGGTTACAGGGAGA
GGTTTGCTTATGGTTCATTCCTTGTTTTTGGTTTTGATGTTGTCATATTGGTGTGAAGAT
CGCCACCGGACTTACTATAAGCTTCTTTACCCTTCATTGGAAATGCTGCTGGCTGGATCT
TCAGGGGCAACCGAGTTTTGGAAGTAGATTGAGGCATTGATTGGACCGGTATATTGGGAG
AAGATCGTCGCGATATACATACCTAAATCACTTTTGTATTGGTTCATCTTCAGTTTTTGT
CCGCTGCAATTCTTAATTTCTTATATTGGGGCTGGTGGTTTTTTCCAGCAATATTATATG
GATGAATGGATGGGTTGGAGGC
>Z27kG1_23815
TCTCATCCCTTCTCTGTTCGTGGCTCTGGATTTTCTTTTCCCTGCGCGCTTATCCAGCCG
CCGCTCAACTCAAGCATAAAATTCAAGCACGCGCGCCCTGAAGCTTCACTTGACGCGTCC
CGGCCAAGCCCTTGCTCGGATTCCAGGCGTCTTCTTCCCTGCCCCTGTCCTGTTTTTCTC
TGCGCAGGATTTGGAGCCCCTGCCATGGCCGCAAGCTCGCTCTGCCCCCTGCTTTTCCTG
GCCACGGCGTCCCTGTTCCTCGTCGCCCGGTCGCTCGATCTCTCCTCTAGCGCGCAGCCA
CTCCTTTTTCTCTCTCTGGTCTGCTTCCAGTCGAGTGGTGCCATGGCGCTCCATTTTTTT
TCCTGCGCGTGAGCTCTGCTCCAGCCGCGTCCGCTGCTCATCCCCTCTACCGCGTCTTCC
TCCTTGCTCCTTGCGCGAGCCGCGACCCTCTGACCAGTCCCAGCCGAGCTCCCTCCAGCT
CCAACCCGGCTCCATCCATGGTCGTGCCCTGCTGCTCGTCGGTGCTCGCCGCGGGAGACG
GCGCTCGGTCGCCCCTTCTCTCCCTGCTCCGATCTCGCTCGTGAAGCTCCCATGGCGCGC
CGCGAGCTCCTCACGGACGTACCTGGCCGGATCTCCCAGCCGAGCCGCTTTTCTTCATCT
TCCTGTGTGTCGCGGAGCTCGGATCGCGCCCCGTCTCCTCTGCTTGCTCGGCGCCCGTCT
CCTACGGCGTCTGGCAGCCGCTTCTCTCTGCGCGCCGCGTTTTTTTATTTATTCCCCAAG
TTTCCAGTCATGGCGTGCTCTCCCTGCTCGCCTGGCCGGAGCGCCCTGCGCTCTGCTCGC
CCATGGAGTTTGCCGAGCTCCATTTCTGCTCGGTCGTGCCCCTACCGAGTCTCCCATGGC
CGCGCCCTGGGATTTGCCGGAGTCTGCTTCCCTCGCCGCGCGCTGCTTCTTCCCATGGCA
CGACTGCCCTGCTCTGCTTGACGGACGCGCAGTCGCTCAGCTCGCGGAGCTTCCTTGCCG
TGGCCGTCGCGTGCCTGCGCGCAGCTCGGCGCCTGCTGCTCGCCCCTGCTGCGCGTGTCG
AACTCTTCTAGTGCGCGCGCGAAGTTCTCTGCTCGCCACGGCGTGTCAAGTTTCCGCGTC
GAGTCCCCGCGTTGAATCAAGCCTCATGTTGTCGTATCCCTGTTTTAGTTTGTCGTGTCG
CGCCATCATCGCTCTGTCGCAAGCTTGCTAGCCACAATTATCTTGACCGCGTCAGCATGC
GACTGTGGTCGTGTTCATCGAATTCGACAACGCTTTGTTGTCGATTCGACTGTTGTCGCT
TCGCGTGTTGTCGAGCCCGTCGTTTTCCACATCTTATACTCGCGTGGTTTCCTGCTCGCC
GGTGCGCCCTCTCGGCTCGCTCAGCTTTGCCGGTTAACGTCGTCGCGTCGCGAGTACAGC
TCTATATACGTCACCCTCCTGATTGTCGTCGATCCGTGTGTCATTAAGAAATTCCAAGAA
TCGGGTGAAGACGAAGCTAGCAGCACGATATTCCCCAAGCGTTCGACAAATTGCTTGGAT
CGGAAAATCGCTACCGATCTCGTGGATTCATGTCAGCTGTGGAAATGGTAAGCTGATAAA
TTATTCAGTATAGTTCGATCGTTGAATAAATTAATGTGTTAG
>Z27kG1_14306
GCCTTGGCTGCGCCTGTCGTCGCGCCGTGTCCTGGAGTGTCTCCCGCGTCACCGCTGTTG
TCCTGGATCCTCGCTGGCTTCCGCTCCCTCCCCGAGTCGCCCTCGGCACGCAGTGACGAC
GGCGGCGCAATCCCAGACTCCACGTCTGCCTCGCGACACCCCCCACTCCCGCGTCTCTCC
AATCGCCTCGCAACCTCGCCTCCTGTCATCTGCACATCGGCCACTGACTCTGCAGCTTCG
ACGCCGTTGGCAGTGGTAGCGGCAGTGTCTATTGTGAGTGAAGGTTACTTGACTATACAA
ATTTCCGTGCACTACATCATTTCTATAGTGCTATGCTACATGTGCTACCAACACAGGTCA
GTAAATCCTTTTCATATATTGTGTGTGCTGATTCCATGAATTCTAGTTGCTCCTTCAGAA
CAGGCTATGTTGAGCTCGTTGGCTTCTGCTCACTTCAAACTGACTGCTCAAGTGGGCACT
CAGACTCTCCCCAAAGGGTCTGTATATGGTCATGTCCGGTAAGTTTAGCAGATACAGACG
TTCGCTGTGCCTCCAGGCTCCAGCAATGACCGGTAAATGGCACTCTAAATTTTACGTCGC
CTTCCATCCTCTAAATTTGGCGGACTCTATGCGTCCGCTACACATCGGTCGCTGGTGAAT
CCCGCGCTGACGCGGAGGTTTCCCTCTCCATTCGCATGGCAACCATTTCCCCCAGCGCCG
CCGAAACGCTCGTGACAAGCTTTGTCGGTGCTAGACGCGAAGCTAGGCACTAGGCTACCA
GAGTCGGGCTGGTCCAAGGGAGGGCTGCTTGCATCGGCTGGTTTCCATACGCGAAGCAGC
AACCAGCCAGCGACATCGCCAGGTTTGTCCACCTTCGATTCGGTCGTCTGCCCCACCATC
GTCCTCCTCCAATTCTGAGAATGTGCAAGAATCGTCCTCCTTCCCATTTTTAGTTCGATT
AGTGTGTTCCCCTCTATGTTTTCTTGTTCGACGAAGCCTTTTTTTTTCTCGAAAGCGCAG
GAGAGCTGCGCATCATTATATTAAGTAGAGGAAAAGAGGGTCCAAAATAGACCATAGTAC
AAAAGACCTCCCCAGAGGGGATAAGAAAACCAAAGAGAAAATAAGAGAAAAAACAAAAAC
AAGAGCAAGACAGATCCTAAAAGACAAAAACCAGCCCATCAGTGAAAAAACCAGGCAGCT
AGGTGCCTCTGATGGTTGCGGCAAGAAAGGAGAGACCCTTAGCTCCTGCCATTTCCCACA
ACAATTGCATAAGATCCAAGTATATCATACACTATTTGGTTAAATAGTTTGAATGTTTGC
TACCTTCTCAGAAAATTACATGCACCACTTAGCACAACGGCGTATTTGTAGTTATTTTCA
GTTAGTTGTTTGGAGTAACATCTCGTGGATCTTCTCATGGTTCATTTGTTGATGGTATCT
CCACAAGGAAGCTGGTGCTGGTAGTTGGGCTCGATTTCTACTATTCTGATAGACGTGACT
GTAGATTTGGCGATCTTCAATCAGAGATGGCAAATATGAATACATTTCTGGCGCTTTCTG
AAGCTATCAATTGGCCCAGTGGTTCCTACTCTGCAACTAGCATGCACTAGCAGCAAGGAC
ATTGTTGTTTGGACTAGAAGAACTATCCTAGCATGCACTACCAGCAAGGACATTGTTGTT
TGGACCGGAAGCCCCATCACATCTTTGTGTTTCAGCTATACGTACACACCTTTTCAAATC
TGTGATGAATGTTTCGTATTAAAAGTACTGAGTTCCTCGATGATTCTTTTGACATCGGTG
ATAAATCACTGGAAACAAATCAAAATAGAAACATCTAATTTTTTTCCTAATTTTGTGTTT
GAGCTATATGTACACAACTTTTTAAATCTATGATGGATGTTTTCTGTT
>Z27kG1_08221
GTCATCCCTGCTCCCTCAGGACATCTTTCCAGCCGCCATGGAGCTCACCCCAGTCCTCAA
CACCGAGCTCTCCTGCTTCCCTCGACACCGGTCTCTGCTCTGCTCCCACAGCCGACTCCC
TCCCATGGCGTCCAGCTGAATTTCCCTTAGGCAGCCGCCGGCCGGACCTCTCTCTACTCA
GAGCTCCCTGTCCGTCCTTCCCAGCCAAAGCTCATCCTCATGGCGTCTGGCATTTCTCCC
TGTCGCTCCTCCCATGCCGTGCTCGGACTAAAGCTTCCCTGCGCGCCGACTTCACTGCTC
GCGCCGTCGCCCAGCCTGTTGGCGCGCGCTAGCTTCTGCGCGCGTTCTCTGTCCCCAACG
CCGCTCTCTTCCCCCAGCGCCGCGCTCTGCTCGTGGAGCTCCTCCTCTGTCCGGTCACCC
TCGTCCTAGCTCGGCGCTGCCTGCTAGCCGCAAGCAACCGAGGTCTCTCCCTGCGCGCGC
CGCACCCAGTTGCCTGCGCACGCGTCGCTGTCAAGTTCCGAGCGCCTGGATTTCTTCCCC
CTGCGCTCGGTCACGGTCAACGCGAGTCGTGAAATTTTTGCTTGGTTCTTTCTGCCGCGC
CCCTGGCTCCTCTGTTGGCGCGTGGCCGTCTCCTGCTCCCTGCGCGACTGCCGCTACTCC
CTGACTTGCCGTGGTGCCCGTCGCCCTGCGCGCGCTCTGTTTCCTCGCGTGGCTTCATGC
TCGCCTGGCCGCGCCCTGCTTCCATGACCGCCGTCGAAGCTTCCCTGCTGCACCGTCGAG
CCTTCGCTTGCCATGGCCACTGTAACTCAGCTCGGCCGACCGCGCTGCTCCCTGCGTGCC
CAGCCTCAAGTTCCTGTGCGCGTGCTCCACTGTTCCCTGGGCGAGTTCCTCGCTACTACG
GTTGTCTGGTGTTTGCCCGTGCCGATCCGCATTCGCTCATATCGCCATCGTCGTGTTGTC
GCTGGTGATAGCCTCACGTGCGCGACACACTCCCGCCCCAAAGCAAACCCCATGTTGCTG
TGTCCCTGTTTCAATTTGCCATGCTGCACCGTCATCGCTTGGTCGCGCCGTGCTGTTTCC
CTATACGCGTCGAGTCCTTTTTCCTGCTCGCCGCGATGCCCGGTGTCCTGCCTGCTTTGC
TCACCCGCGTCGGCTACTCGCTAGTGCTCCAACTTGTCAGTTGTCGTTATCCTATTCGCG
TCAATACGCGACCGTGGTTGTGTTCGTCGAGTTCGCCAACACTTTGTTGCCGATTCGACT
GTCGTCGCTGTTGTGTGCCTCGCTGCATGCTCGCCGAGTGTTGACGGTTGTACCTCAGCA
CTCGTGCTTGCCGCTGGCTCGCGTTAACGCTCGCGCGTCTACTCGTTGTCACTGCATCGC
ACTCACTCTTTGTCCATCGGGCTTCACGCGTGCTCGCGTTTGTCGTCGAGCTGTTGAACC
CGTCCTCCCTTGCTCGTGACTTCGTCGTCACTAGAGCCCTCACTAGGTTCGTGTCCTCGC
CAGCTCGCTCCGTATTCGATCTCGTCATCGTTCCGCGCATCAGCAAGAAATCTCAAGAGT
CGGGTGAAGACGGAGCCAACAGCGTGGTGTTCACCAAGTGCGCGACAAAAAACTCAGACA
TCCTGCGTGACTCAAGTTCGGTTCGTCAAAATTATTCAGTCGAGGAAAAGATCTGCAGCA
ATTGATTACCGAAGAAAAGAAGGCCCCTGGATGACGTCAACCGAAAACCGTCGTCGTGCC
TGCGACTATCGCGTCGAATTAGTCAGGGTAAGTAAATTTGTTACTCGTGTTAGTGGATTG
GTGGATGGTTTGACTAGGTTTAATATTTATTGATTGTCTGAGTCGTTTTAGTAATTTGGT
CGATGTCGTAGGATGAAAAAGATCTCAATAGGTCTCAGTGTTTACGGGATTATAGGTGTT
AAAAATGGAAAATTATATTAATATATATATGATACACAGGTTAATCGGTAAATTAAGTCA
TTAAGATACACAGTTAAAGAGTAAATAAAAAGCTAGGAATAAACAATATAC
>Z27kG1_22336
CAGACCACCATGCGCCATACCCAACGGAAACTAGGCCACTGCGGCTACCTCTCGAGCTCG
CTATCGCCAGCGTTCATGGAAGGGCTGGGAAGGACCCCCATGCCATGTGGATCGTGCGCG
GGCAGCTAATCAGGCTCGGGGAGTCGGAGGTCGGCGACAATTCCTCACCAAGAAATCAGC
GCCGCCGTAGATCCGCCGAGAGCTGAGGCCAGCAACCTCTGTGTGCAAGATTCTCGCATG
GTTGCAAATCACTTGAAGACCAACTGAGTACCTGGGAGTCTCGAGTCTAAGGCAAGTTGT
GCCCTTGATCACTCTTCTTTACCTAATAATGTTCTGGTTAATCACTGTGACATGCTCAGG
TTAATTTGGTGGGACCTAATAGGTTTCCCAAGCCTTGCAAACATATGAACTATTGGGTAG
ATTTGGTTTTGCTCTACCTGGTTTTGGGAAATTAATGTTATACTGTGATCATGTTCCAAT
TATATTGTTGTTTAATTATTGTTCATGAAAAGATTATTGTGTCAATTGGAACATGGAGCT
TAACTTGAGATCACAGTGCTACCACAAGGGTGGAACTAGTGGAACTTTGGAAAGGCCTCG
TTGTGCTACCCTGCCTCTCTTCCTCGCTAGAGGTGTATGGGGTTTGATCAACCCCGTGGA
AAATGGGTAACACGACTTGTGGGTAAAGATGTGTAACCTCTATAGAGTGTAAAACTGGTA
TATCTGTCGTGCTCACGGTCAAGAGCGACTCATGACTCTCTCATGATTAATTTATGGAAC
TAAACTTAATCTATCATATGCATTGCATCACGAGTGTTATTATCAATTGTGATATCTTAT
TTAGTTGGGTTGGTATCTACTTATACCTAGTAACTGTTAATAAAATTTTGACCAACTTTA
AAAGCAATGCTCAGCTTTAACCATCTCCTTTTGTAAGCCTTACACTTCACATGAGCTCCC
ACCCTTGGTGAGTTCATGAACATTATTCCCCGCAACTTGTTGAGCAATGAACGTATGTGA
GCTCACCCTTGCTATACTCACATCCCCCCAGGTCAAGAACAGGTACCACTGGACGAGGCA
CATGAAGGATGCTGTGATGAGTTCGTGAGTGGTCTAGGCTGTCGTCTCGCAGTCAACTTT
GGGTTGCTGGATCGTTGTCTTCGTATGATGTAATTATTTAACTATTTTGTACAGAACTCC
ATTATATATTAAAGATGTGACATTCATTTC
>Z27kG1_06440
CACCGCCGCCCGCCGCGCCCCCACGCCCGCCTGCTGGTGCCCCCGCCGCGCCCCTCCCCG
CACCGCCGGCACGCCCGCTTCGCCCCGGCCCGCAGACACCCCCGCCCGCGACGAGCTGTG
CTGCTGGTGGCGGTGGAGCGCGGTGAGGATGAGGCGCGCGTCACGCCTGGTGGCCGGGTC
ATGGAGGCGCGCCAGCAGAGCCCTGAGCTCGCCGTAGGCGGCATCGCCAGAGGGCTCGCA
CCGCTGCAGGGACGCCTTGACGATGCTGCCGTCGTCATCCGCCTCCACGCCCATGCTGCC
CATCTGATTCCGATCTGATTCCAGTCGCTGAGGTCCGCCGGAGCTAGCTAGAGCCTATAG
CTTGGCTTCTTGTTTGCTTCTTCCAGCCTGTACGCAAGGTTCTGTTTATATGGATTTTTG
TATATAAGATTGCATTGTTCTTTCGTATGATGCTGCATATGACGAGACGATGTCTAGTCA
GCACGGACCAGACTATGACTGGAGGACCTCACCTATTGATCCTCAGGTTGTGTATGCAAG
TGGTGGAAAAGGTCATGGAAGGTGCAGACTCTACATATCTTATATTGTTTCATTGGTTGA
GTGCAATACATGTATTCTGAATCTGTCGTGATGTTACTTGTTTTGTAGGTACACAATATT
TGCTAACGTCAACGACTCGATCCAGGTGAGAGTTCAGTGTGGAGGTTCGTCGAGATCTGC
TGCTCGTAGCTCCCGTCGCTCCAATCAAGATCTAGTAGAAGTGGAGCAACTGCAAGAAGA
ACAGGCGACATCAGGATTACTTGAGACAATAAGCTGCGCAACATGAATACTATGCTACAC
AGATTCAACAACAACAAACACTCATACAACAACTAGCACAGGCCCAAGGGATACATGTCC
CGGTGTCCCCACCACCACCACCACCACCTCCCGTACATTATCCTTGGTCTTCACATCCAC
CTACACCTACATCTCCACCTACCGAACATCAGACCCCTCCAGCTACCTTGCCGACACATG
AACGAGAAGACGGGTTAGACTTTGTCAAAACCCTCTTCGCTAGTGGAGGTATCGACCATC
ACTCATCATTGTACCCCAGTGGTGATCGACGATCGTGAGCTTCCATGTTATGTGTTGTAA
TACTTGAGACTTTTATTATGACTATGTATGAGATATTGTCTCTTATAATGACTGGATGAG
ATGTGTCTTATTATGACTATGGATGAGACTTTTGTGATGTAATTGATGAGACTATGGATT
TAAATATCGTT
>Z27kG1_22394
CCCTGCCGCCGCTCTGCTCAAAATTTTTCTCACCGTCGTTGCCTCGTTCCCATCCGCTCG
GCCACCCTGGATAAAAATCCCATCGCGGTGTCCATCTTCTGCTCTTAGACGAGTGCCCCT
GCCCTGCTCCCTACCGAGCCCCCATGGCGCGGTCGCCTCTCCCTGGTGACTCGCCCAGCC
TCTGCTCCTCTTCTCCCCGGCGCCTGGTCGGATGTGGATTCTCTGCTCGAAGCTCCCAGC
GCCGGATTCCCTGCAAGCTTCAGCTTCCTGCGCGCCCAGCCTTTCCACTTCTCCAGCGCC
CAGCCCCAACTCCCAGCCGAGCTCGGCCGCCCGGCCCCCAACGCCGCTCTCTTCCCCAGC
GCCCCTCCCCTCTGTTCGCTTGTCGCCATGGCCGCCGTAGCTCAGCTCGACCGCTCGGCT
TCCCCTAGCCTCTTCCCCTGCGAGCTCGACTCCTGCTCGCCCATGGAGTTCGCCCAGCTC
CCTGCTCCGGTGACTAGCGCTCGGCGTCCTGCTCTCTATGCCCTGCTCGTCCCTGCGCAC
GCGCCGCGGTTTCCCCGAGCTCCCTCGCCGTGGATTCTTTCTGCGCGTCCTCTCCGGCGC
TGCGGTGCCCCAGCTTGGCCTCTGCCCATTCCTCAGTCGCACCCTGCTCCAGTCGCTCAC
CCATCTGACGCTACACGCTCGCCTCTGCTCGTTCCGTGGGTGCGCACTGCCTTCTCTGTC
CATGGTGCGCCCTCACCTCTACTTCTCTGCTGGCCGGCGTTTTTCCAGCCGTGGATCTCC
TTGTGTGCCGCGTCCGGCTCCCTAACGTGCCGCAGTGCCCGTCGCCCTGCGCGCGCTCTG
TTTCCTCGCGCGGCTTCGTGCTCGCTTGGCCGTTGTCTTGGATGCGCAGGAGTAGTGTAG
GTGCTTGCAGTCGGTGGATCCTCGATATCGAGCTGGGATTAGAGAAGACAGTACTGTTCC
GTGCGTCGCTTATCTGATGCTCGACGGAATGTCCAACTGGGAGGTGATAGCTTCGTGTGT
CGGCGAGCCGTCGTTTTCCTCGTTCAGTGTTTGCGCGGGCTTGCCTGAACCGTGCTGCCA
TCTCCCGACCGTTGGCCCTTGCCCACTGCACGGGCTTGTCGTGCTAGTCAACCCCGCCTC
GATCCTCGTCGTCGATACTGCGCTTGCTGGTGGCCAAAGCTCGCGCTAACCTGCTCGATC
ACACCTCGTCAGCTCGCTTCATACTCAATCTCGTCGTCGCGTCGTGTGTGCATCACTCGC
CAGCCATATGTGATCAAAGACGTCAACCGGGAACCATCCTCGTGCTTGCAACTATCGCGT
CGAATTAGTCAGGGTAAGTTGATTCATATTCCCGTTAACTAGGTCTATAAATAGATTAAA
TAGAATTGTTGGTCACAGTAAATATTATGAATTTAGCATGCGTATATTGTGATGATCGAT
TTAGATAGCTCGCTAAATCAAGTAATTAAGTTACACAGTTTAGAGAGTTAATAAAAAGCT
AGGAATAAAAATAGATTTTCTAGTGTTATTAGGTCAATTTGGTTAATGAATGTAGTCGAT
GCTCTGCTATGATATCCATGGTGCTTAATGCTTGATTTTAAGTGTTTCATCCTTTTTAGT
ATAGAGTATCTATCTTATACTCGTTCTACTTGTGCTCATACATGTGCATCGTGCATCTCA
TGAGGTACGATAAATAATCATGTGATGCGGAAGACGAGCCAAGTCGACCCCAAGCACGTG
CTAAATCCGCAGGATGAAGCTGATGGACCAACCTGAAGATGGTTAAATTAAGCAAGTGCT
CGGTCGAGGGATACTCGTCAAGCGGACATCGTCTAACAAACACTAACGTAGTGTTATTCC
AGGTTATAGTTTTGTGCTGCTGTTGATGGTGTTAAGTGCCGGTGGGCTCGGCCTTCTTAT
AAGTCTAAGTAATTCTTCTATACTTCTTATTGAGGATGGTCACTTGAGCTAGCATATATT
TCAAACTTACAAATAATTTATAACATCTCAAAGTTATTCCTTTAAACCACTTTTGTAATC
ACTCCGATAAATACAATGTAAACTTGTTGTAACTTGTAAAATTTGGT
>Z27kG1_23794
CTCTCTTTCTCCTCACTCCCTCCGTCGATCCTCTGCAGCTTGCATCGGTCGACCAGTAGT
CTTCCACTGTAATCGCCTCTCATTATTCTTTCTGCCACGCTCCTCTTCGTCCTTACTCCC
TCCGTCTTGTCTATCTGTAGCCACTTCGTCTTCCTACGTTTTTGCCAGGATTTGAGGCTG
TCATAGTATGCTCTCTGACCGTGCTGGCGGGAGGAAGGAGATGATTTAAGTTCTCTGCGT
TTATAACCAGAAAGAGGAGGATAATCCAATCATGTGAAATTTATATTTGCCTGTTCCCAC
CATACTGTAATATGAATACAAGGATGGCTTGATCTGGCAAGTGCTCGCCATTCTATGGGC
CCATCATGCTTTTCGAGTACACTGTTTGATCACAAGGAGCGGTCTGCTGCCACTAAACTT
CAAGTTGTTGATCATGATGGCCTGAAAAATTATCGGGGATATGCTCATATGCCTTGGCCT
TAATTTAAACTACTTGTATGAGATGGAGAAATGTCACAAAACACAGGATGAAGACGACTC
CAGGAATCCACCCATGCCTCTCAGTGACTCAGTGGCACAAACGACAGCCTAGTCAGCCTT
CAGCGATGGAGGCCTCCACAGAAGCTACTAGGATGGCCTCCAGCTTATGACCTCTCACTG
CCGACCGCACCTTCCTCAGAATATGTTGCTTCATCACCGCCCTCTCAGCAGACTGGAGTT
TCTTGCACATGTTCAATCCCTGGATGTACCTCGACACCGCGCCGCCGAAAGGATCACCGG
CTTTCTCAAGGGCCACGAGCTTCTCGACGATCTGAGAAGCGAGCATTCTCTCGATACAGG
GTTTGGTTCCAACCTCCGTGATGTCCACCAGAAATTGCATGGCTAGATCCTTGGTCTTCA
AAGACTTGCGGTCCAGCAAGTTCACCAGTTTCTCTATGGTTCTTAGTTGCAGAAATCTTT
GCAAGACAAGGGATCCACCCTTCGCAAAGACGATCTGATGGAGAGCGTAGTACGCTGAAT
CCTGGAGCTCATCGATGTTGCACTGCAGCATGTCAATGAGCTCGTGAACAATATTAAGCT
CCAGGAACCTATGCACGTATGGCTCTCCTCCAGTGCAGGCCAATTTCATCACCAAAAAGG
CGGTCTGGGACCTCACCTGGTTCTTTTCAACCTCTCTGCGTTGTAGCAGCCAAGCCAACC
TATCAAACAGATGGCTTCCCAGAAGGAGGTCCTGCACCCTTGTATCATTTGCCGTTTCAG
CAAGAGATAATAAACCTTGGATGCCTTTAATGATATTTTTGTTGTCTCTCTGAAGGATAT
TATGAAGAATCACCTCAAATGATTGTTGAGGCTTTGGTGATTGCGGCACATTTCTGTCAG
ATAAAACAAATCTTTCCAAACTGATCCGAGCATGCCAGGGCAAATGAAGCAGCACTGCAG
GCCCTATGCACCCTTGAAGTGGAGCACCAAGTTCACAGAATGTTTTTAGCGTGATAATCG
CGTGGTGCTGTGAGATCTCAGAACCATTGCCCAGAAGCACAAGAAGTTTATTGTCAATTC
CTGATTCAATCATTGTCTCAACAGCCTTCAGCTTTCCAACCTTTGTCAGAGATGCAAGTG
TTGTAAACACAATTTCATGCCACTGCTCATTTTCTGCAGTCAAGAGATCTGCAATTCGAA
CCATGGGAATTCTTGACAAAATTTCATCCGCAATTGTGGCATCAACATGCTCAGATATCT
TGGTCAGAACAGAAGAGAGGTTGGCTAGAGTTGAAGTATCTTCACAGGCACCAAGAAGAT
CAATTAATTTATCTATGGAACCTGCTATTTCAAGAGAGTGAGCAAGATTTATGTAGTCTG
ATGGGGAAAATATAACTGTAATTGCGGCAGTGACTGCAAAAATAAGATCTAGTGACCCTA
TAGAAATTATCTCTGCTATTCGAGGGCCAAGTATTTTGCTGAACCCAATTCTATTTGTCT
CAAGTTCAGACAGGGATCTGCATGCCATGAGAGCTTGAGTTGTGTTTACCAATAAAATCT
CGATGTCCATGAATTCTAGCAGAGAAAAGAATGATCCCATCTTCTGTTCGGCTGGCCGTT
TCATACACTCTTTGCCAAAAACAAAAAGCCAAGGAGCTACTAATGCCACATTATATGAAA
TGGAATCAGATAAAAGAGCACGAGTGGCATCATTTGTTTTGTTCTCCAGGTAAAGTGAGA
CCATGTCATGCATATGATACAACGGCTGGTCCTCCAGTTTGATAATAAGTGATCCTTCGA
CTAGTTTTGAAACCACGAGAGAGAACAGTCCGCACTGCTCAAGCGCTGACCAAATGGATT
CCAGACAAGCCTCAGGAACAGGTTCTTCCCAAGAGATAGCTGCAAGAGCCATGAAAAAAA
TTCTTGAATTTTCTGGCATTGCTTCTAAGCTGAACTCAAAAGATCCAAATATGGTCAACG
TAGTCTCCACATCTTTCTCATTGACGTATGAAACTGGACCAGGTGCACATGTGGCATATG
TTGAGAGGTTGGATATAGCTTTCTCCCATTTTTCCACTCTAGTTTCCTTCCTCAGAGCCT
TGCCCATGACAGCAACTGTAAGGGGATGGTGACCACATCGATCCAACAAGACTTCTGCGA
CAGGCTGTGAAGTATAGAGAAGTTAAACATTCAAAAACCATGGTGTTTGGAATTTTTAGT
TATTCTATTTTTTCATGATGTATCTTCTTCTAAAATATCTTACTTTGCAAGTTTGGCAT
>Z27kG1_13438
GCCATTTGTTTTGAGCAGTCATTCTAGAGCTCCTAGTTTTCTCTCTAGGTAGACACCAGT
TGAGCCGAGGTTTCCAGAGTGATTTTGTACTTCGACTGTGTTCTTGATTTTTAAGTTTAA
TCAGAGGAAGGGACGCCGGTCCGGACCACATGGCTCTTTGGCTTCAAATCTCAGTTTGTA
CCTTTGCTGAAATTTCTGAAGTTTTATAGTCTTGGTTTCTCCTTTTCCCGATCTTGTGTT
GTTGGTGAAAAAATTTGATTCCTTTGAGAGGATTTGGTTTGGGGATTGTTTGGTAGTGAG
TTGCACTCTTTGGACCACTGCATACACCTATTTGTTGCAGATTTTGGTCACGATTTGAGA
AAAACTCAGGTTGAACTCGTTTCTAGAAAACCCCAACAAAACCCCAATTTCTGCTGTATT
TTTAAATCTGCGGGTGATTCACAAGTCGGATTGAGCTCAAAATTTAGGGAGATCTTGCAA
AGGTACTTGCTCAGGTGTGTGTAAAATTTCATAACAATCGGAGTTTGTTTAGTTCAGCTT
TGAAATCAAGAACAGATTTTCGTACTGCTGAAAACAGCACTTGTTGACGATACTGTATTA
ACCGTTTTGGACTTTTTGGTGTCCGATTTGCGATCCGTTTCTTTTGCTGGTCTCATGTGA
GTATTAGGAACATTTTGTAATCATGAGATCAGTCGTTTGCTGATGTGTTTATTGTTTGTG
CACTTACTTCATCTCAATTGAAGTAAAGTGTTAATTTTCAGTGTTTGGAGACAAAAATCT
GATTGGCTCCTATTCACCCCCCCTCTGGTCGCCTTACCGGTCCTACACGGATCCAGCTGT
GGCGACTACGAAGAAGGGTTGGGCGGCGGGGCAAGGGCCTGCACTAGGCCTAGCAAGGGG
GTTGACACCAGCGATGAGAGAAGTTTGAAGGATAGAGAGGCGCTCCAAGGACGCCTCAGG
CGAGGGGCGAGATAGTGCACGACCATGGTAGGGGAGAGGCCGGCCTTGGGGCAGCATCTT
GCTGGCTAGAGCAGGAAACATGGCCAGAGCAAAAGGTGGCGCGAGGTGGGCTGCTAGTGG
GTTAGGCACACGGCATTGTGACGCAGGGGTGCCAGCTGCCAACACCGGGCGTCGTTGTAG
CAGGGGCGATCCAGGAGAGGTCGCTGGAAGGTGAAAGCACCTAGAGGGGGGGTGAATAGG
TGATCCTATAGAAACTTAAAACTTAAAGCCACAAAACTTGATTAAGTGTTAGCACAATGA
AATCAAGTGGCTAAGGACCAAGCTCTTGTAAAACACAATAGTCACAATGAGAACAAGCAC
AAGAGACACGATGGTTTATCCCGTGGTTCGGCCAAGTAC
>Z27kG1_16720
CCATTTTCCCGTCGGAAACAACCCTGGCCTTAGGAGGCCAGGCGATTCTCCGCCGCCTCG
TCTCGTCTTCGCTATGCACCACGTCCACGAGCGCCTCCGCCGCTCCAACGCTCCAACGCT
TGAGCGCCTCCAACGCCACTCCAACGCCACGAGCGCCTCCGCCGCTCCACCGAACAACTC
CAACGCCACTCCAGCTCTTGCAGCAGTAGAACTCTATTGCAGCCAGCTACGACACCCTGC
GCCTGCCGCACTAGGTACATTTGATTCTGGTTTCTGCCGCACAAGATCCGCTACCTCTTG
GACCCGGACATCTACACCGACGGCAGGATCTCCGTGCAGGGCATCGACGCCGTGCTCTTC
GCGCCGGACGACGCCAAGGCCACGCAGACCGTCGACCCGAACAGGAAGCCTCCTACCATC
GTCACCCACAAGAAGAAGATCAAGCTCCGGCGAGTTCATCTATTGCTCAACCTCAGTATT
GGCCAACGTGAAAACATGGAGGTGAAGTGAAGCAAGTGGTAGTTGAGCATATGCTGGTGG
TTGGTTGTCTTCATGAACATCTCTTTGATGGCTGATACCATTCCTGGGACTGCAAGCCAA
CACTGTCCTTTAACCCATGACCCATGAGCAACAATTTCTTCTTAACAACAGAGCATGATG
TTAGAGAAATTTGGCTTCAAGCGCAAAATTAGGTTGCTTCGTGGGAGTGATGCATGGCCT
GAACAAATGATATGAGCAAATTTGACAACTGCAGTTCTGTTATGGTGAATGGTGATTGTA
GTTCAGTTTCAGCTCTAACCTATGAAAAATTGAATGGCAGTTGCACTAATCTGTTGGTGG
AATGATTTTCCCAGTAATTTCCTGGACAAGCAGATCACTGAGAACCATCTACCTTATGAG
AAATGATGCCTTGTATGGTTCAGTATAGTTCTTGTATTGCTGGTTTAAATTAATTCTTGT
ATGGCAGTTGCACTAAACTGAATGGCAGTTGCACTTTGAGATATTCTTCTATTGTTGGTT
TAAAACCATGGTGACTTTCTTGTATGCATTCTGTATGCATTCTTGTTTAAAACCTGGTTG
CTTATGTATGCATTCTTGTATGCCGTGTATGCATGGTGACTGTTCTTGT
>Z27kG1_18830
GCTTCGTCTCCCTCCCGGCGCCCTGCGTCTCCTACGGCGCGCACCCCTCCCCTGCACGCT
CCATCTCTCACGCGCTGCCGCCCTAGTTCCTGATCCCTGGCCACCGTGGAGCTTCCCCAT
CGCCCCTGGCTCGGATCCAGCGCCCGAGCGACCTACCTTCGGCTTCTGCGCGCCGGATTT
GGAGCTCCAGCCATGGCGCTTCGCTTCCCCCAGCAGCACTCTCCTCCTCTACTCCAACCA
TAGCCGCGCCCCTCAGCTCACCCTCCAGCGTCGTGACTTCCAGCGCTCGGCCTCCAGCTC
CTACGCGCGCAGGAGCCTTATCCTCCATGCGCCGTCGCCCTCCTCTGGTGTTCGCTCGCC
CCGGCCTCTGTTCCTCCAACTCGGCGCCCAGCTCCCTCTCTCTTGGCCATGGCTGCCGTG
TCGAGGTCCCTTCCCCGCGAGCTCCCCTGCTCCCTCGCGGCGACCTTCCCTCTGCCATCT
CCTGGTGCCGCGCCCCTACTCTGCTCTCTGTTCGGCCATGGCCGCCGTGCCAAGGCCTCC
TTCCCCGCGCGCAGCTTTTCCTCTACTCCTCCCGGCTCCTAGCGCTCTCGTCCTGTCTCC
CTGCTCGCCAGACGTGTGTGATCAAAGACGTCAACCGGAAACCGTCGTCGTGCTTCCGAC
TATCTCGTCGAATTAGTCAGGGTAAGCAAATTTGTTATTCGTGCTAGTGGATTGATGAAT
GGTCTGACTAGGTATATTAATCGTGATAATTATGTGGTGTGTCGGATTGCTAATTCGGTT
ATTAGTTTGATGAAGGGAACGGTAGGTATACTATTTATTAGGATGCCCAAGTCATCTACA
GTGATTTGGTCGATGTTGTGTGGAGAAAGAGGTCGCAATAGGTCCCAGTGCTTGCGGGAT
TGTAGGTGTTAAAAATGTGATGTTTTATTAATATATATGTGATACACAGGTTAACCGGGA
AATTAGTTTAGAAATTTAATGAAAGTTCTTCTATCAAATTTTATAAGTGTTAGGTGTCCA
AGAATTTTGAAGTTAAAGTTTTAAGTCGTTTAGTGTGCTCTCTAAACTAGGTATGATATT
CTATGTGTGTTGGTCGATTTCATGATTTGAATGGATGTTGATTGCTACTTCGAATATTTA
GGATCAAGTAACATCGATATATCTGTTTCAACCAAAATCTAGGGTCTGTCTGATAAGTAA
TGCGTATAAACAATTTAGGTCTTTTAGTTCTAAAGTTATAATTGGTATATTGTATACAAT
ATGCTTGGTTATAAGTGTTTCATCCTTTTTAGTGTAAATTATCTATCTTGTACTATTTAT
ACTCGTGCTCATACATGTGCATCGTGCATCCCATGAGGTACGTTAATTGATCGCGTGATG
CGGAAGACGAGCCAAGTTGACCTCAAGATGGTGCTAGGAGTGGACATCTCCGCAAGACGA
CGTCGTCAGTCGGATGAATCTGAAGATGGATAATTGAACGAGTACCAAGACAAAGGCTGC
TCGTCAAGAGAACATCGTCTAACAACACTAACCTAGTGTTACTCAGGTTACGAGTCATTT
TGATTGTGAATGGTGTTAAGCGCCGGTGGGCACGACCTTCTTATAAGTCTAAGTACTTCT
TCTATACTTCTTATTGAGGATGGTCACTTGAGCTAGCATATATTTTAAACATATAAATGT
TTATACATTCAAAACATAGTGCAATTACTCCGATCATGTACCATGTAAACTTGATGTAAC
TTGTAAAATTTGGTAATAAGATTTCCACTGC
>Z27kG1_10527
TCTCCACCCAGGACCGCCGCCCTCATCCGTCTCCCCCGTCTTCCTCGCCCTCGTCTACCT
CGCGCTCGTCGGAAAAAACAGCTCAGAGACGTGCTCGGCTTGAAGTATACAAAGAACAGC
TCTTGCTAGAAACCAAGCAAAAAACGGGACAGGACTGAAGAATATGATGACTTGATTTGC
ATCGTACCGAAGACATTGCTGGCCGGAAATTGATGAGTCCATGGATGAGTCCATGATGGA
CTTGGAGAATGAGGCAGTGCTACGGAACGACTGCGAGAAGGAAGCCGTGCTGCGGAATGA
ATTCTGCCAAATTGTATCATTATAGGGGGGTTGTGTATCATAAATTAAAAATCTTGTGCC
AAGGAAGTTAGACCTGCAAATTGGTCATACATGCTACTGTTGCCTAGTAGTTTATTCCAT
TTTTTGCAGCTTAGTTTATGTTTCAATTCCAAGTTTATTTGTTGATGTATCTTTGTAACA
ATTTTTTTATAGAGGAATAAGGAAGCAAAAGGATATAGACATAAGGTTGTGAAGTTTTGG
GATCTACTCAGCCTAGTGTACAATAAAGACCAAGCAAATGGAGAGGGTGCTAAAACAACA
GCTGAAAGTTCAAAGGAAATGGCAAAAGAGAATAATACCAGAGGCAAGGATGCTCCATAT
TCTGTATCTTCCTCGAGTAGTTTAAAAAGACAAAGATCAGATGATTCATTTAACTCTATA
TGGTGTGATAAGTTCGACATGCTTACATCTGCATTGAAAGATGACGGTCCAAAGCTACCC
TCTTCCGTCGAAGTTCTCACCGCATTACAAGAGGTTGAGGGATTTGATGAAGACACAGAA
CTTGAGCTTTATGACATCCTCACCTCTAATGCACGCAAGTTTGAGTCGATGATGGCACTC
CCAATGGAAAGGAGGAAGAGGTGGCTTATGATGCAGCTAAGGAAGTGAAACAACTTATAT
GTGAACTTAGATCTCTTTGTTGAATTGATTGTGTGAACTTGTCTTTGTGAAACTTTTGTG
TGTGAATTTGATGGCTATGTGAAACTGTTGTGTGCGAACTTGATGGCTTTATGAAACTAC
TATGTGAAGATTTGATGTCTTTG
>Z27kG1_16117
GTTCATTAGGTTTAAGTGAGTTGCTTGGAAACCTTTTGATGCATTGGCTACCTTGAAATC
CATTCCTTTTATAGATACTTCTTGTGAAGTATCAAAATATAATTTACAAAAAAATGCTTA
GTCCTACTTATAAGCAGATAGAGTTTGTCCTTTGCACTTATGCCTAGCTAAGGTTTATCC
TGAGGAAGGATGGCCTCTACCTGCAAGATTATTTTCATTGGGAGCATGGTCGGATTTTAC
TGCAAAGTTCCCTATAATGCTCTTTTCATCCTTAGGAACACAAAACAATCATAAGGGTGG
AAGTACTTAACTCGAGACTTGGGTTAGGAACAGGTGATGCTCTACCCAGGTTAATTAAGT
ATTGGATGCGTATGTAGGTCTGTATGATCAAGGACTATCTTAACTGGTCACATGCCCTGG
ATATGGGGCAGGGTAAGCTTGAACTCGGCTATTCCATATGTGAAAAGACAACCGCGCACT
GGGCGTGGGAGATGGTGGGAGTAGCTAGAGACTGGATGGGGGAGTACTGTGCTCCCGGGT
AGCGCGGACCGGTTCACGTTGTGGAGGATCTGTGGGAACGGTTGACATATGCAAGGGTTA
AGTGCTACATATGTCGTGTGGTTAGAGATCCTCAGCTGAGTAAATCGATTCGGATCGCCG
TTATATCCCCGGACAGTGGAGACTTGGTCACTAACCTGCAACCTAAGTCAGGATGTAAAC
ATTATGAATAAAAATGATGTTGTACTGATGAGATGGTGAAATTAGACTAGGTGCAACCAG
AGTCTATTAATATTTAATCTGGCGTTAAAATATTGAAAGTAAAGACTCAATTTAGTAAGC
TTTTTCTGCAAAAGTACCTAAGTTGATTCTTGCTAAGAGCCTCTCCTTGATTCCTAAATC
CAGCATATCCTTGAGAGTCTTTTTCCTTAGTCGGGTAAGACTTGCGAAAGTACACTTCAT
ACTCAAGGCTTTGTCCCATGTTGTTTTAGGTGAAGAGCCTACAGAGTTTTGCTACTTTTG
TGCAAAGGTGGTTCCCAAGCAGGAGGAAGAATCGAAAATAGAAGTCTGTTGCTAAGGATG
ATGCTAAGTGCTGGTGGGCTCGGCCTTCTTATAAGTCTAAGTACCTCTTCTATACTTCTT
ATTAAGGATGGTCACTTAATCTAGCATATATTTTAAACATATAAATGTTTATACATTCAA
AACTTAGTGCAATTACTCCGATCATGTACAATGTAAACTTGATGTAACTTGTAAAATTTG
GTAATAAGATTTCCGCTGC
>Z27kG1_09245
CTTATTCGATCGGAAGATATGGCTAGGCAACTTGGTTAGTTGTGCTATAGCTTATAGTCA
CAAAGTTCCCAGATCGATAGGGTCGAGGAACGTGGTACGCTACTTGTGAGTGGTTTTTAC
ATGGTGGGAACGAAAATGACCCTGTATCTGGGTCGGGGACGGCGTTTCCGGGTTGAGGGT
CGCTACCACTGTACCCATTTCTTGTGACTATGCTATAGCTATGTCCTTGAGGCATCTCGA
TCTCGATTGGGCAAATTGCCCCCTGTACCTTGGACATCTTACTTCCCTTCTGCTGTAATG
ATTTGCCATCTGCCAACTGTGAAGTACTTAGATGTCCAAAAAAACAACGTTTTTCCTTAT
AAGATGATGTTTTGTGAAAACCCAATTTGGAAGTGGTTTTCCTGTGTTGTACCAAAAACA
AGAGGCTTTCACATCTTTAGGAATGGCATCTCCTGAGACCCTGGAGTCCTTAATTAATCT
GCTTATACTAACACGACTTTCTGACTAAATATGCAACTGATAATTTCTTTTTTCTATGGG
CTTCAGAATCTGATTAAGTTTTTCCTTAAACTTGTAGATGTATCTACAGCTGCTGTAGCG
AAGGAATCATTGGAAGGGCATTGCATCTACGATGGTGGCTACTGCACATGGTGACAAGAG
CAGAGACTATACAATTCCAGCTGGCGTAATCCAAGGGGTGCCACCTGGTGTACAAGCTAC
ATCCTCTGGGTGGCAAGGTAACGTTCAAGCAGCTGGGGCATATGCTGCCCCACCCGGTGC
CCCTTCGCAAAGCCACGGTGCCAATGGACATGTGCAGAACTGGAATCCCGGCAACTCAGT
CTATCCCCCAGCCCCAGGACCAGGAATATATCCAGGCCAGATGTACTCATCTCCCTCACA
GTATGCAGCGTCAGGGGGCTTCCCTAATACCCCATCCACTGCTCCGCCACACTATGCAGC
ATCAGGGGGCTTCCCTAACACCCCACTCCCAGCTCTTCCTGGTGCTCCTACACAACAGTT
GCACGCTTCGCAGCAGATGCTGCCTCAGCATGGAAATCAGTCGGGAGGCGCATCCGGAAC
TAGCCAACCGGCGCCACCAGCATCATACTACCGTTGAGTTGAAATCTTCTTTTGCTATTG
TACTTAACCTGTTTTGTCACTGAGTTTGTTATTCATCATCTAAAACTGCAACACTGTTGT
CCGTAGCTGTGTTTAGATGATGTTGGGGGAGAACAACAACATAGCAACATGATTATATTG
GTGGTTCTTCCTCTCCTAAGATTGGGAAAGGAG
>Z27kG1_03624
GTTCTCCAGCGCACAACCTTATCCTGCAGCCACCCTCGCCTGATTCTTTCCCAGCCGCCG
CTCTGGGCGATTAAAAATCCTGCTCACCGGCCGGATCTCCGGCGTCGTCTGCCCCTGCTT
TCCTCGGTGTCCTCCCCACAGTCGTCTCCTTCCTCTGCTCGTCGCTGAAATTCGCCGGCC
GCGAACGCCCATGGCGCACCCCCAGTCCCTGCTTTCTCTTTGCCTCTCTCTCTTATCCAT
GGCCGCCGGTCGCTCCTTTCTGTCCCGCCCGGTGCTCTGCACTGCTCCGTCGCTTGGTCT
CCGGCTCGCCGCGTGCGCAAGGTTTCTCTGGTTCAGCCGTTCTTCTTCCTCCCCCTGCGT
CCCTGCTCTGCTCTGTCTGCCGCGCGCTGAGTGCCGAGGCTCCTGCTCGACCGCTCCTCT
CTGGCTTCTCTCTCTCCCTCCATCTCTCTCTGCTCACCGCGGCTCTTCCCCAAGTCTGGT
GCCATGGCGCTTGTCAGCCGCGACCTTGCCAGGCTCGGTCCCTGCTGCTGCTCGCCCATC
TCCTTCATCTCCCTCCTCTCCATCGTGGTGTTCCTCTCCCTGGTGCTTTTCTGTGCCGGC
CGCCCTCACCTCTGCTCCTCCTGGTTGGCCGAGCAGCTCGCCCTCTCTTGTCGTGCGTCC
TGCTCGCCCTCAGCTTTTCACGGAGCTCGCCCCGGCCTTAGCTCCTTGCTCGTCATGGCT
ACTGTGCGCTCCCTGCTCTTGTGCCGCATGCAGGCTTCCCTGCCGGAGTTCCGCCATCCG
CGGCCTCTGCCCTGCTTCCTTGGCTGCGTGTCCTTCTGCCGGCCAAGCTCGGCTCTGCGC
TTTCCCTTTCTCTGTGCTTGTGCTCGCCGTGCCGTGAGTCACTGGCCAGCAGTCCAGCTC
GCCTCCACTTCCTACGTTCCCTGCTCCAGCTCTACTGTCGCGCGCGCAGCTCGCCCCTGC
GCAGGTGAATCGCCCTTGGTGCTGGTCGCGTGTTCCTCGCCCGGCTCGGTCGCGACCTCG
CCGTTGTTCCTCAGCTCGGCGCCTGCTTCTTGTTCCTGTTGCCCGTGTCAAGCTCCCTTT
AACCGGTCGTCGTCTAGCTCCTCTATTGCGCGCGTGAGGTTCTCTCCTCGTCACGGTGTG
TCGAGTTTTCTCGTCGAGTCTCGCCGCGTGTCCTGTTTCCTGCTCGCCAGCGTGCCCTCT
CGGCTCGCTCGGCTTTAAAATCCCTATCTCGTCGTCGACCTCGCCATGACTTAGTTCGTC
TGTCGTGCTGGTCACTATTCCATATTGTGCCTATTAGCTCGGATCCTGTCCCAGCTCGTC
GTTGTGTCATTCATAGTCCAGTCGTCAAACCCGTCATCTCCTGCTCAACCCCACCTCACC
AGCTCGCTCAAGACTGCAATCGAAGGTCGTCGTCAATCCGTGCGTCAGCACGAAATCCCA
AGAATCGGGTGAAGACGAAGCTAGCAGCGTGATATTTCTCAAGCGCTCGACAAATTGCCT
AGATCGAAAGATCACTACCGATCTCGCGGATTCGAGTCAGCTATTGAAACGGTAAGCTGA
TGAATTATTCAGAATAGTTCGATCGTTGAATAAATTAATGTGCTAGTGCGATGCTCATT
>Z27kG1_20468
CGAATCCAAACCTGCCTCCGCCGCCTCGCGGTTGGCCACCTCGCTTCCTACCATGTCGTT
GCGCTCCGATCCGAAAATGTCGTGATGGTTTTGCGTTTTTGTTGTTCTTTGTTGGTGATC
TGATGATGGGGGCAGCGGTGTCTTCGCCATTCCTGACAAGGAAGATCGTGAAGAAGCGCG
TCAAACAGTTCAGCATCGACGTGCTGCAGTGGACGGCAAGCGGATATCCGTCACATCGGT
TCTGATGTACGCGATGCGCGCTCTACACAAGATCAGAAGGTCAAAGGTACTCTGACCATC
CTCTCAGTTTGTAGTCTCGAATCCTGCTCAGAGCTTAGCTGCACTCCGTTCAACCCTAAT
CCCTCCCAACCTAGGCCTTGTTTGAATGCAATCTACTTGTTTGAGTGGATTAGGTTGGAT
TTTAGTTAGGGTGGAAATTAAACTAAATTCCACCCCATCCAAAAGAGGGCTCATGTGGAT
AGCTCAGCCAAACAACCCGCCCTCGAAGGGTTCACTGTCTTGTATTGGACAGGTTACAAT
CTGTACACTGACATAGTCCTGGTTTTCATATCTTAGTTCTGAAATGAAACCCGTGGCCTT
AGTTGCAAACGGTATCAATGTGAATCTTGCTTTCTATTGCCATGTGTCGCTTGAGTAACT
TTATTGTGCCTTTAACCTTGTTGAGTAATTCCTTATGTTGTGAAATCTGAAATGTGAAGA
CGGTGTTTCTTAAACTGGTGGTCACTGTTTGACAGCAATGCTCTCCTCCTGGTTGGTCAA
TCCTGTTTTATTGCTGTTACTTTTTCTGTTTGAGTAGAGACAATAATTCTGAACTATGTT
CCCATGTGGCAATAAAAGTAAAATGAAGAGAAAGACAAAATAATGTGCAGTTAAATTTTC
TCACGGCACCTAGTGCTTTCATGAGCCTTGATGGAGAAGAGTTACGAATTTTTAGTTGTA
TTTATTCAGTTGTTTTTTTCTTTTTATATATTGTTGTTCTGAAAGAAAGGATATGATGGC
TTTGTAAAAGGTCTGAGTTAGAAAATATGTTTCTTAAGCAAACATGGGTATAAAGGAAGA
CGGCCCTAGCCCTTTCTTAAGTATAGCATTGTGGCTCTAGCAACCTCTTCTACAGTAATT
GCTTCATGGCATCATGAAGTGGGTTGGATTAAAAGGCGTGGGCTTCATTCGGAGCATGAA
TGTTTGCCTAGACTTCTCCCAACATTCTTAACCCAATGTTTTCTTAAGAAAACCATTTTC
TGCATGATCTCATCATTATTGCTGATCCTTTCATGAAACAACTTATTTCACTCTCAAAGC
AACTTTGTCGAGGTGTTGTTTTTAGTGCAACTTTGCTGCAGTAGATTCCGCTTTTTACTC
TCGATGAAAGGTTTCCTATATGGCTGATCGAATTTTGCTTATCCTTGCTGATCAATACTA
CTGCAGTAGATTCCTCTTATTGTTTCCATTAAAATTTCACCCATTAACTTTACCTTTTAG
CTTTTAATGGTAATATATTTGTTGGCATTCTCTTGTGTCCAAAGAGATTCTTCCTCAGTG
CCTTCATCCTGTGCAGTACACTATTTTTCAAATGTTTACAGTAGAATGTATGGCTGCATG
TAGTGATAGCTTAGTTTTGCATGGTGTTGAATCTTTTGTGATCATGCACGCATAGACCAA
AATATTTGACTTCAAAGCTTGGACCAAGCTAATATGACCTGTAAAAAAGAAAGGAGGGAT
GAGTACAGAGTATTATGTGATGAAATTGTGCAAGGACATAGCGGAGCGTGCTCCAAAGCT
TGACATTGTGGTCACAAACAAGCTTGCTAGGCTTCACGGCGACGACTAATGTGCAATCAG
GCCCTATGTGCAAGCGTGCAAGTGAGCATTCTGGTCCTTTAGATCATGAATCATGATCTA
ACTAGCCAAGAAGATTAGATGACTATATGATGTAGTAAAGATTGCAAGTTTGGTTAATTT
GTCTGTAGGAAACTGCCCTGATTGAAGATTTCCTTTTCCCCCTAAC
>Z27kG1_17384
TCCGCTCATAATTCCTCACCGGCCTGCCTCAGAGAGAGAAAAAGCGGAGATTAGCGGCGG
CGATGGCACTCCCGGCGTCGAGCTCCGGCCTCTTCCGCTTCGTCTCCCCGCGCAGCCGCC
CCCAATCCACCGACATCGTGGCTGCCGCCTCCTGGGGAGTCTTCGCCGGCACCGCCGGCC
TCTACCTCGTCCAGACAAAGAAGGGAAAAAGACTGGTGGAACAAGGAAGCCGCAGAATTC
GAAAGATAACAAGTGATATCTACAGCAAGGCCCATGGTTGGAAGCCGGTTGACAGGCGTC
TCCAGTGACATTTTGCTGCTGATAATACATCTTTTGCTTCTGGATGTATTCAGTTTGTCT
GCTTTTGGTAGATAAAAACTAGCTTTTAGTCATTTCTGGTGATGCGATGTTCCTGGCTGC
TTTTGGGATCTATCCTTTGTAGATATTCAGTGATGTCTGTTAGACTGTCGGACTTCTTCT
GGTTTGCTGTGTTCCTTCAGTTGGGTTTCATACCCCTGTGTAGCTGATAATGTGGTAGGC
TTATCGGCTTGTGACTGTTGGATTTGTCGTGAATTCTGTAAGAACTGTGTTTGGTTTCTA
TTTCTTAATGAAATAGGGGTATCCCATTGTC
>Z27kG1_20973
TTCAGATAATCGCTCATTGATGTAAATAAGCGTTTTGGTGACATACAAAATATGTTAACA
TGTTTGGCCATACATGAGTTCGGGTCTCGTGGTAGCATCATGTTTGCAAAAGCACTGTCT
TGTCTATTTTACATGGTGGTGTTTCTAAATCTAGGTGCAGGAGCTTAAACACTCCCATAT
GTGAACAAAAGTCCGAACACCGTTGCACTGTTGTTGCTGAGTGGTCTACTCCGTGATGTG
AAGACGTCTCCTAGTCCTGACTAGGCTGTCGTTTGTGCCACTGAGTCACTGAGAGGCATG
GGTGGATTCCTGGAGTCGTCTTCATCCTGTGTTTTGTGACATTTCTCCATCTCATACAAG
TAGTTTAAATTAAGGCCAAGGCATATGAGCATATCCCCGATAATTTTTCAGGCCATCATG
ATCAACAACTTGAAGTTTAGTGGCAGCAGACCGCTCCTTGTGATCAAACAGTGTACTCGA
AAAGCATGATGGGCCCATAGAATGGCGAGCACTTGCCAGATCAAGCCATCCTTGTATTCA
TATTACAGTATGGTGGGAACAGGCAAATATAAATTTCACTGTATCTCAATCC
>Z27kG1_19339
TCCCTCTGCTCCTGCTCGTCCATGGAGCCCTGGTGACCGCACCCCTCACATGGACGCGCC
CCCTGCTCGTGATCTCCCCAGGACCGAGCGCCCCTCCCCAACTCTCCTACACCCTCAAGT
CGAGTGGGCTCTCTCCATGGATGAAGCTTAGGCGCCGATGCTCTCCTTCTCTGGTTCGAC
ATGTCAGCTTGGTGCCCTCTCTCCCATGGCCGAGCCTGAGGTCCCTGCCTCGACCTCCAC
ATCGACCTCCATGGCGTCCGACCCCTCTCCTTTCTCCTCCCCGCTCGGAGCTCTGCCATA
GCGCACGCAAATCCCTTCCCCCTCCATTCCTAGACGCAGGAACTTCTCCCCCACGCTGTC
CAGCTCTAGGCTGGATCCAATTCGCCCTATCCCTGCTCGCCCAGAATTTCTTGCCCCAAG
TCCGGCAATCCCCTCGTCGTGGATTTCCTCGAGCTTGCCTCCCCATGGCCGCCAACCATC
CTGCCCCCTGCCCCTGGTGCGCTGGGCGCCTAGTGCTCTGACCTCGACGGCCACCCTCCT
CTCTGCTCGAGCAATGCTAGGGACGTGCGGCAAGCCCTCGTTCCCAGCGCCGCGCCCTTG
CCTCCATCAACACTGAGACCCCGGTAGCACCTGCCATGGTGGCCGCAGGTCTCTGCTCCT
TCCCCAAGCTAGCCCTCATCTCCCAGGTCGCCACTTTCCTCTCCCTGCCCACCGCGTCGG
ATTCTGCTTGCTGCGTGCTTGCCGGCATGTCCGGGCGTGGCCCTGCAGATTCATCATGGG
TACCTCCTCGAACTCCTCCACACTGGTTGTGGACGGCATTGGTATCCCTCTGCTCCAGCA
GCGTTGCAGCGCCCCGAGCTCCTCCTCCGCATGCCGCCATGGTCGGGGTCAGTCTCATCC
GACAACGCCATGACTTCCACTTCGCTCTGTGGCGAGCAGCCCCTGCACCATCCATGCTCG
TCGTGTGTTCGTGAGTTCACGCGCAAGTCTCTGCGTGGTGGTCGTGTCGCTGCAAGCTTG
TGCCACGCACCCGGGCATTGTGTCGCACCAAATAGCAGCAGCAACACACCCTCAAGCCTC
GCATTGAACCTGCTCGACGAAAAGCGCAGCAAGCTGCGTGTCGTTCGTCCCTGCAGCAAC
ACCATTCTTCACTTCGCGTCATACATCGCATAGCCTTCATCGCTGCGCATTGTCCGCATT
GACGCAGCAGCCCTTCCGTTCATTCTCCACTCCCCTCGTTGCGTGTCATCAATCTCGTGC
TTGCTGCGCAGCCCATCCTCGTCGTCAAAACCCTTGCTAGATGTTGCCGCTGCGCCTCGC
GCGACGCATGATTCGGTGAAACACCTAAAACCGTGGAGGCACGCGCGACACGAGTCGGCC
AGGTTGTTCGCATTGAGTGGTTCACGATTTGTTTTATTTACATATTTGGTCGATGATGTG
CATGTGTTTATATGTGTGTGAAAATATATTTGTATGAATGGACGTGTGTAGAAAAGAAAA
CGAAGTAGAAAGAAACTCGGATGTTTTTATATTTGATAGGAAAAATATGCGATGCGTTGT
TTAAATGCGAAAACTAAGTTACAAAATGCGGATTTTGTTTTGGG
>Z27kG1_03314
CGGGGCATCAGCAGCTGAACTACCTTGCCGACGAGGGCGGGCGTGCCCTGAAGACCCGGT
GCTTCTCCGTTGCTTGCATGGCGCTCCACCTCGCGGCCATATAGATCGGGCCATCGTGAT
CCTCCTCCTTGTTTTCCCACCGAGCCCAGCCGAAACCGCTCTACCATTGTCGCCTCCAAG
ATTCCACCCGCCATTGTTGCCGAGAGTGGGACCTCGCCAGGATTGGTGTGCCGCTCGAAT
TGAGTAGGTCGGGGAGCTCCACTACGACTCGACGAGCGTGTCCACGGCCTTATGTCAGGT
TGGGTGCTCTTGTGCCCTTCTAATTTCTCGTCGGAGCTCGGCTTGTGCATAGATCCGCCG
TGAGACCTCCTGCGCCCAGTCTACCTTCCCTTTCGGGGTTCGTCGGGACGCCATCCGTAT
CGCGGGCAGAGCTACTCAACTGTGTGGCGGCCGGTGTAATCGTTCCTCATGTGTTCGCCT
TGGGTCTAGCTTCGGGTTGCACGGGCTCCCTTCAAGGTTGTAGCAGTCGCACCCCGTGGG
GACTTCCTCCGTCCATGGCTTCGCTGCGGCGCAACTTGGTTAGTCGCCGGCGTTCAACCA
GGAAGAGGAAGACGCGATCTGGCTGTTGATACGCTGATGTGGGGCAAGGATTAGAAATTA
CCATACCCCTTCGCTGAGTTCATCTCGGTCGTGGATTTCAATCAGACGGCTCACAACTGA
TTTAGGAAGAGCCTGTGGCTGAGGATCCCGGTGTTTAGCAGATAGAAGTTGCTGAGCAGG
AGCTCATTGAAGGCAAGTTGTGCCCTTGACCACTTTTTACCCAATAATGTTCTTTAATAT
CACTTAATTATGCATAGGTGTAATTTTGATAGGACCCAATAGGTCACCCTTGACTGGTTA
TCCTCTACCTTGTTTACCCCTGAATCATTTGGGTAGTTTTGCTATTGCTTTATATGGTTT
TGGGTTAATATTACATTTTATCCATGTTCCAGTTATTTTATTTATGTTCATGTCAAGATC
ATTATTTTTAATTGGAACATGGAGCTTAACTTGAGAAACACCAAGGGTGGAATGGGTCGT
CCTTGGCTGACTAATTAGGAAAGCTAGTGGGAGACTACCTTACCCGAAAGGGGCAAGGGC
AGTAGGGGAGCAGGCGTGTAGGGAGGTTCTCGGGTTGATTTTGCTGCGATGGCGGTCAGA
CGAGGGTTTCCTGCATTGCTCTTCCCAGAAACTGTAGCGGATTTTCGGAAGCTAGTGGAA
CTTTGTAAAGGCCGCGTAGTGTTATCCTGCCTCGCTTCCTTGGGAGAGGTGTATGGGGCC
CATACAACCACCGTGGCAGATGGGTAACATGACTTGTGGGTACAGGGTACAACCTCTGCG
GAGTGTAAAACTGGTATACTAGCCGAGCTCGCTGTCATGAGCAGCTTAGGACTCTCGCAT
GATTAAATTATGGAACTTAAATTTAATTTGTCATTTGCATTGCATGGGTTTATTTATTAA
TTTTCTTCTATTCTTATTATGGTTTGGTATTTACTTACACTTAGTAACTGCTAATAAAAT
TTGACCAACTTATTAAAAGCAATGCTCAGCTATCACCCCTATTGTTGATAAGCCTTACAC
CTCACATGAACTATCACCTTTGGTGAGTTCATGCACATTATTCCCCACAACTTGTTGAGC
TATGAACGTATGTGAGCTCACCCTTGCTGCCTCACAACCCCCCCCCCACATAGGAGAAGA
AAAGGTGGCCCAGGAGGAGCCGCACAATGAGGAGTTTGACTTGATCTAGGTGTCGTCTCC
CAGTCGACTTTGTGGCGCCAAGGATGAACTTTAGTTTGTTTTATATTTATCTTTTATTTT
GTAAGACATCCGCTATGTAATAAGTACTTTTATGATATTGTGACATTTATCTCTATACAC
TTTATTATTATATGTGTTGCTTCTTTGGCGCATATATGAGATGCACCCGACTTTATCCCT
TAAATCTGGGTGTAACACATATCCAATCTAAAGGAAGTTACTTAAACAAGTTAGTTAATA
CTGGTAACACAAATTAGACCATATTCCTATAAATGGGTTTTAAAACCTAAATTGGTGTTT
TAGACCAACTCGTCCGTGAAACCACGACCTAGCCTATGTTATAGGTTACCAAACCCATTT
ATCCCAAAAGCAAAGTAAAACTCTGTTTAATCTACCTACCCCTTGTACCCGCAATAGTTA
TCCCAACTCAGATAATGGCATCTAACACCACCGATGGTCCCTAAATCAGACCCAAGAAGA
AGGTTAAACTCGACAATGAAGGAGATAAGTAGAAACTGAATTCATATGAATCAAGATCCA
CCACCCGAAATTAAAGTCTCCCCTACTTAATTTTCTCTTACCCCTTAATCTTCTCTACAC
TCACCAAATAACTAAAGCATGATGTACCCTTGTTTTCTATGCCACACCTGTTAATGGCAT
GAAATTTTTAGGTGTATAAAAAAATATTAATTGGAAGTTCCACTTAGAAAAAAAGATACT
AGAATTTCATAAAGATAAAGTCGGCCAGATATGCTCAACTAAATGATATTCTTAAATAGC
ATTATAGAATCTAATGTGATCTAATCTAGTATGATCTAACCTGATGTGGCTTACTTAAAC
AGATTAGTGATACTGGTAGAATAAAGGAGACCTATCTAATCTAATGTGATCTAACTAGAG
TGAGTTACTTAATGTTGGGGGCCTTCGTCTTCCAAAGGTCCTCAAAAAAATGATTTAACA
ATGTTTCCCAAGTGTAATATATGAACAGGTACCATCGGACTCGGGTTAAAACAATACATG
ATGTCAAAAGCATGTTCAAGACGAAGGCTGATGTTGCTCCGAAGCTACGCGCAAGGGAGC
TTCGGTCCAATGGCGGAAAAAGGAACCGACTTAAAGGGGACAAGGCTATCTAGTCCTCGT
TGGGTTGTTCATAAGTCAATAGTAAATATGAAGGGCATAAATTTACACAGGTTGCGCCCT
GTGCCTATAAATAGATGAACAGTACCCCCGTACTGTTCACGCTGACTTGATACTCGCTTG
TGTGTCACGCTTGTACTTTTACCTTCTGTCAAGCCGAAGGTACATATGTAATCTTGTATT
GTTTCTATTCATTCATGATTATATAACAAAAAGATATATTATGATATC
>Z27kG1_23698
GACTGATAACCTAGGGTTGCAGTGTGCTGTGAAGATGCTCCGCTCTGCTGTCGCAATCTT
CTTCTTGGTCATAGCACCAAGTTACCTTGTGCGACATAGCAACAAAGTGTACCGATGCAA
CCTCTTGCAACTGCAGGTTCTCATCAGACAATGCGCCCTTAAGCTCATCAGCGTCAACTA
GGACACACCACGAAGCTCATCAACACCAAGGATGAAATCCTCATGTCTAGTTTGAAAACA
TAAGGGGTTGCTCGGCCACCCCATTAACCACCGCCTAAGTCCAGGATGACTCCAATTCAA
GTGGGGGATGATGAGGACATCACTCGCATACAAACAATGCATGAACCGATAACACGAGCA
CGTGCTTAAAAGCTGAATCTCCAGAAATTGGAAAAGGCTAAGGTGTCGAGGAGGAGCAGT
AAGGGCGTCCACAATAGGAAGGAGATCAAGTCCGACTCGACTGCGACTACATCTCGGGTT
CCAGGACCAGTCTGTACTAAAATGGACGCCCAAGACGCATCCGGACTCCGATTGCGACAA
AATTTATATGGTTGTAAAGATAAGACAATTATCTAACCATCCCAACTGGTCCCACCTTAA
AATTCATTCGGAGTCAACGGGGATCATCGAAACAACTCATCCCTCAGATTCTGTTTTGGT
ACTGTGACATCGTCTGTTGGGTCGTTGGGCCGTGTATTGTGCTGGAGCCTTTTAGGGATA
CCTCCGGGAATTATGCACGCCCTTAACCTCTATTTTAACAGCAGTCGCCACCGCATTAGG
GTTTGTGTTTGGCTTAGATCATATCTGTCATCAAACAGTATCGTTGTTCGTCGGTTTGCA
AGACCCCACCTCTTGATCAATGCAATTTTGATTGCGTTCTTCC
>Z27kG1_11977
CGTGAGCTCAGTGCCCCTCTCCCTGGTCCCTGCCATGAATGCGCGCGCTGAGCTCCTCGC
TCGGGCCGCGCCCTGCGCGCCTTCCTCTGCGTGCGCTCAGCGCTCTCTCCCACGATCCCC
TAGGCGTGCCGCGCCCTGGCTCAGATTTCGCTCGGCTGACCGCGCAGCTCCTGCGCGTGC
TCCCTCCCTGCTCCTCTCTCCTTGTGTCGCGGTGTCCAGCTCCCTTGCAATCCGTCTTCT
CTGAGCGCATCTCTCCCACGCGCTCCTTCTCCTTCCTCTGAACCGAGCGTCTCTCCCATG
GCAGCCGCTTCTCCCTCTCCATCCCTCCCCTCTCTCCCCTCTGCTCGCGACGCACGCCCG
GCCTGCTTCCATGGCGCCTGAGCTCCTTCCCTGTTCGCCTGGCCGCGCCCCTGCTGCTCG
CCGGTGCTTGCCGCGCGTGCTCCGTCTCCCTGGCGCTCGATGCCCAGCCCAGCCGAAGCT
TCCTCCCTGCATTGCGCGTCTAGCTCGCTCTCCCTCCAACTCGACGCCCAGCTCCTTCTC
TGCTCGGCCATGGCCACCGCGCCGTGGATCTTCCTGTGCGCGCGCGCCTGCTCCTTTGTC
CACCCATGGCCGCACGTCGGCGCCCTTCTCTGCACGCGACCTGCCTTTTCCCCGCGCGTA
GCCCGTCCCAATGCCGAGCTCAGTCCTGCCCTCTGCTCCAGCTCACAGACGCTGCATTGC
CGAGTCCCTGGCCGCGTCTGCGTGGTTGTGTTCTTTCGTGGGAACGTTCACTTTGCCGTG
GTCTTGCGCTTTCTGCTTGGTCCGGCGTGGGTTTTAGTTGACGGTCAAGCGCGCCCCTTT
TTCCCTTGTCTTGCCGGTCGTCGTTCGGTCACCCCGTCTTGATGTCGGTCCCTACGTGAT
GCCTCCGAGTTGGAATTGCGCTGACAAAAGAAACCCCAAGAGAAGATGTCCAAAAGTTGG
ATGGTGGGGTGCGTGAAGTTCGGATAGTATCTGCCAAGCACTTAACAAATTGCCTAAGTC
GGAGAATCATTACCGATCTCACGGATTCAAGTCAGTTATTGGAACGGTACGTGAATTAAC
CACGTGATGCGGAGAACCAGAACTGAGTCGACCACAAGATATCGCTACGCGTGAGTTTCT
CCAGAAGATGAAGCTGATGAACTAAACTAAAAGTGGATAGACAAAACAAGTATCAGAACA
AAAGATGGTCATCAAGTGGACGTCGTCTAACAACACTAACCTACATGCTGTTTGGTTCAC
GAAATGTAACGTAAATGGTAATGGTAATGGTTTACACTCGATT
>Z27kG1_05703
CATTGACCTAGTACACGTACACGCAGATCCATCGCTCCTACTCCCCTTCCCTATCGTATC
GCGTCGTCCTCGTCGCCGCCCTACGCCCCAACTACCTTGGTGGCTAGGGTTCCCAACCAA
CGCGCCTCCATCCTGCACCTACCTAGATCACCTCCTCCACTTGAAGCATTCGTGCCGGCG
TGTGGAAGGACGCCACGAAGGCGACTCGGGGGATAGCGGCCTATGCGGCTCGGTACAGTC
TTCCCATCCCCAACAACCAGCTTAGAGGTTCGGTTCGAGCAGAGATCGCCGAAGCGAAGA
CCTAGAGTCGAAGCGGCCCAAATCGCCGCTTGGCAGATTCATCTTGGTGGAGGATGGACT
CAGGATTCGTCAGGGCCAGAGGAGGATGCCAGCACCAGATCCAGCAAGACCTAACTCAGA
GGAAGCAGCGATCAAGCGTAGCCGTCAGATAGACAATGACAAGGACGAGTCCATGTCTTC
GCCTACTCCCCCGCTGGACGTAGGTGCTGGCGCGCTGTGGGTGGAGGTGCTACAGGAGTG
CCTGAGGTCCGCTGTCGACCTGAGCTTCGCCCAGGTCGTCGCTACCACTGATAATCGGCC
TCCAGCCCACTGCTTTAGCTTTAGTCTTTACTTTTGGCGATGAGTTGACGACTAGGCAAC
TGCCACCGCCCAAGGTCAGGTGCTCGAGTATCCGTTGACCCCTTCGCTAGTCCATTCCCC
GTTGACAGCAAGCATTAGGTATGCCAGCCTCTTGACTAGATTTTTAAAAATAATATTACC
ATTTATATGCTTAAATAAGTTTACTGCAAAAATATATTTTTTGATTCATCTACTGCTATT
TGTTTAGGGATCATAAACATTAAGTTTTATATATAAAGTTGGACAAACTTAAAATTTGTG
ATCTGCACGCAAGCCAATGATGATTAGATATTACATCTGGAATTACCTTCAGATTCGTTT
ATGACGAGGCATATGCATTATACATCTCCTGTTTTGGTTATGTACTCTCTCAGTTTAATC
TGATTATGTGGACGTCGTTGTAGTTCAATAATTCCAATAAGGATCTCAAGACCTACAGTT
AGGGAATGCTATTTGACAATGTAAGTAACAATTGGTTATTTTAGTTGTAGGTGTCCATCC
TGCGACCTCTGGTTTGGTCTGGGATGGAGCACCCATATGTATTTGATAGATTCAACTATG
GTGTGTGATTTAAATTGGGTCTTTGAGTTGTTTTAATAACAACCTAAAATCTTTCAGTTT
GTGAACTGTAATAAAATGTAACCTGGGCCTGATGCCATGTCTCTGTTTGTCTACATAGTG
TATGGCGATGATGACAAAGCCAAGACTTGTTTCTTGACATTTGCAGTAGCCACCCAAGAG
CTTTCTCCCTGCTAGGTTTGAGAGCTAGTCCTACTAATTCCTTCATGGGATGTCTGAGCC
ATACATATTTCTGTTTTTTAGATTTCAATTGCAAGTAATGTTCAAATCAGAGCTTGTTTC
TCTATATTCGCAGTTGCTGCTGTTGCTATTGTTGTGTATCCTGCAACTAGCAGCCCTCAA
TCTTTATCACAGGATATATTCATCGTAGTAATCCAGCAACACTATTTTTATATAGCAACT
TGTTTGTCTCTTGCCAAAGAAAGTTATTAGTCAAAGGGAGGGTTTACTATGTGTTGATAA
TGGGCATTTGGCTGTGCGTCACTATTTTCATATAGTTATCTTTGTAGCCAAAGTTTTAGA
CCTACTACATGTACCTTTTTTGTTGTTCCTACACTTGAAAGATTAAATGTATGTTTGGTT
CGTGTCTAACTATGCCACAATTTGCTTAAATGCCTGTAATTTTTATTTCCTAAATATGTC
TTTTCATGCTAATTTGAATACGCTATTACGCCCAATTACTAGATCACGCGTATGCTCCGC
TTTGTAAACACGTAGACCACCAATCCTACATTGTTCTTGTTCTTCCTTTTGTGCTTTTAC
GATGATTTGAATTGGTCCTTTTCAGAACAATGCACCCCCAGTACCTAGTCCACTCTTGAG
CAGTATACGACAGATACGTCCAGTACCCCCAGATGATGGACAAGGTACACCATGACAGTA
GAATTTTTTACACCCTCATTATCTTGTTTTAATTCATCCTTTCTACGCTCCAATTATTTT
GGTGAATCTTAGCATAGAACTTGACCTTCTATTATTTTGTATGTTTGGTTTGCATGGGAT
ATATTTATGAACATTGATATCGTTTTTATGCTT
>Z27kG1_09639
GAGGCGACGACGAGGAATGAACAAGGGAGCGGCGAGCCAGGCCAAAGCGAAGCAAAGCTG
CCGCTGCCGCTGCCGTCCACGCACTGCTCACCTTCTCCGACAGCGCCCCTCTTCCACTTC
TTCCCCGTTCGCTGGCCACTCCTTTTCCCTCCCGCGCGTCGCCTCGTTTTCTTTTCCGTC
GATGGACTTGTTGGGTTCACGGCCAAAATTTTTTCATGCCAAAAAATTGGTAAGTAAATA
TTGGATAAAAAAATTGTCTTCGATTTGGCAAGTTGAATATGAAAAATCTACAGGTTTTGA
TAGCGAACTAAATGGCAACCAAAATTATAGCTTAGTATATTTTAGAAGCCAAGCAAACAG
GTCCGAAGTCAATCGGCCGGGGTGTTTTCTCTAGAGTTTACTGGTCCGAGAAAGGATGCC
GCGGGTTTCATTTTTTTTCCGTTCTTTATTTGGAATTTTTTGACGATTGAAAAAAAAAGC
AAGAAGCAAATAAATCCGTGCCGTCTCGTGTGAGCATTCATGGCTTGCGAGAGCGGGTCT
CTTTCGGCAGGGAATCTGGGTGAACCTATCCGTTCAGTGCTCATCAGGTTTGCTGACACG
CTGTGCGAGACTGTGACGGTGCGGTGCGGACCCTGGAGTGAGCAGCGTGGAGGCAGGACG
TCTGCACGGCGGTGGGGGCACGTGTCCCGTCGCTCATGCGGACACCTCACTCCCTCCCGC
ACCGAGTCATATGATGGTGCCGTTTGGTTCAGCTTCTGGCCGGATTCTGGCCGCCAGAAG
CCGAAGCGGCTCTCAAACGCCTAAATTCTTGATCCGCTTTTGCGCGCCGCGCTTCGACGA
GAAGCCAGACGCCTACGCGACGCCATAAGCCGACCTCACGCCGCGTCCGCAGAAAGCCGC
TCACATTTGCCTAGGGTTCGCAACCCGCACGCTCTCGTCCCCGACGCAACTCGCCGCCGC
CGCTCTCCTCCCCGTCACATCCCCCGCGCTCGTCCTTGGCCGAAAGCCGACCTCATTCGC
GACGCCCGCGGCGCTCGTCCTATCCCCCATCGCATATCTCGCCGCCGCGCTCGTCGTCTT
CGCAGGGGTTTGACCGCGGATCGTCAAGCTGCGAGTCGTGCCAACAGCGCCTCTCGTCGT
CTTCGCAGATTTTCCCATCAACTCGGTCCTTCCTGTTCGGTTCCAAGATCCCCTGAAGGA
AAGATGGATTCAACAGACTCCATAGCCGACAAGGCAATTGGAAGGATGCAAGAGATTGCG
GACAAGATATTTTCCGTAGCTCGTGAAACAATCCGTCCAGGACGCGGGTTGACCTCATTT
GAGGCTACCAAATTACGTGTAGCATTGGAGGACATTGCTTGCATGCTTGAGCAAGACTCT
CTGGTGTTGCAAGAGAATTTGGACAACGTGAACAACGTAAACAACCCTGGTGAAAGCAGC
TACGAACCGTCAGCCTTGTCCTCACCACCCCCTGCTGACGAGTTCCTTAGTCCGGATTGG
GACTTTGCTGAGCACTTCGAAAACTTCTGGGGTCTTGAATATGACTCCGACCAAATGCCA
TCGTTTAGTGACAATGAAGTTTAAGTTGGATAATGTTAGAGTCAGGTGTTAGTGTGACTG
GGATAGATCAGGCTTTTGGTCCTTGCGACTTTCTAAACTGTTCCTTGTGCTTATGTGTTC
AGCAGCACTTTTATTTCGTCAGTCCCTATATGTAATTATGGCAAACGAATGTGAGTGCTT
ATGGTACTACTTTTATTATGGTC
>Z27kG1_16661
CACCCACCCTCGCTCGTTTTGTTCTGTCTCTCTTTCTCCTCACTCCCTCCGTCGATCCTC
TGCAGCTTGCATCGGTCGACCAGTAGTCTTCCACTGTAATCGCCTCTCATTATTCTTTCT
GCCACGCTCCTCTTCGTCCTTACTCCCTCCGTCTTGTCTATCTGTAGCCACTTCGTCTTC
CTACGTTTTTGCCAGGATTTGAGGCTGTCATAGTATGCTCTCTGACCGTGCTGGCGGGAG
GAAGGAGATGATTTAAGTTCTCTGCGTTTATAACCAGAAAGAGGAGGATAATCCAATCAT
GGTAACTAAATAGTAGGTAGTAATGTTTCACGGTAAATCACAGTGCTCGAATGCGATATG
ATCTTTGACTCGGAGTATTGAAGACTAATTTAGTTTGAGTTTGAGATTAGTTGTTTTTGT
CATTAATAAACTCACATTGGCATCTGGTTACGAGCTCACTACTAGATTTTAGATCTCCAG
TTTTGGTGTACTTTTGCTGCATGTGTCTCCCAGAGTTGCAGATTTGCAGGTAGCACCTGA
TTCTTTTTTATTTTTGGATTGAGATACAGTGAAATTTATATTTGCCTGTTCCCACCATAC
TGTAATATGAATACAAGGATGGCTTGATCTGGCAAGTGCTCGCCATTCTATGGGCCCATC
ATGCTTTTCGAGTACACTGTTTGATCACAAGGAGCGGTCTGCTGCCACTAAACTTCAAGT
TGTTGATCATGATGGCCTGAAAAATTATCGGGGATATGCTCATATGCCTTGGCCTTAATT
TAAACTACTTGTATGAGATGGAGAAATGTCACAAAACACAGGATGAAGACGACTCCAGGA
ATCCACCCATGCCTCTCAGTGACTCAGTGGCACAAACGACAGCCTAGTCAGGACTAGGAG
ACGTCTTCACATCACGGAGTAGACCACTCAGCAACAACAGTGCAACGGTGTTCGGACTTT
TGTTCACATATGGGAGTGTTTAAGCTCCTGCACCTAGATTTAGAAACACCACCATGTAAA
ATAGACAAGACAGTGCTTTTGCAAACATGATGCTACCACGAGACCCGAACTCATGTATGG
CCAAACATGTTAACATATTTTGTATGTCACCAAAACGCTTATTTACATCAATGAGCGATT
ATCTG
>Z27kG1_04712
CAAGCTGGAGTAGCTAGCAACTCGAGGGATGAAGACTAGATGATGATAGGCTTTCTCCTT
CTGTGCCACTCATAAAACTGCTAGCTAGCTAGCACCTTGTTGCCAAGCAATGCAAGATCT
CTCTGCTGAGATCGATCTGAATACCTAAAATATCTATCCGACCGGTCATCATCTCGATCT
AAAGCAGGTGATCTTCATTTCCCATGCATGCTTGTTCCTTACCAAAACTTGTTTCTTCCA
ATTCTTTATCATATGGTAGTGCTTTCTACCTCTATCTTTCTCATGCATATTTAACTACTC
TCCACATAGCTCTCAAAGCTATTGTGTTACTGTGAGTTCTCAAGCTAGCTAGCTAGCTTC
TACGTACCTAGGGAGTAGGCACTCCTGGTCCTTATTACTTTCTCCTCAATATGATCCCTT
ACTCCTGACATGTGTATATATCTATCTCGTTGTTTGGGAACTAGTACTTTTCTTGCCTTT
CTGCAGATTTCTGATCCCAAGCTTGTTGGCTAACATGGCGAATGATGATGACCCTGTGGA
CGGCGAAAACCCTAGATCTTTTACCGCATCAATGTACGCAAGCCTGTTGATTAGTATCAT
TCGATTAAGAGTGGAGAGACGGAGCAAAGAAATACTGTTCACACTCACACATACAATAAT
TGCTTTGAATTTAACATCGATCTTTATTATTTGTAGGATAACAAGATGGCAAAAACATTC
GACGTGGTTTCAGCGCACGGCCATCAGCTCAAAATGGCGACCTTCCTCTTCTACGCAAAC
AAAACTATCATCAAAGCTTCGCACACAAGCTTGCAGGGGTCACAGTATCATCCTAGCCTA
TGAACCGGTGTTATCCTAATTGAGCTTTTCTTTTCGTCAAAACATCCTTGACCCCTCTTC
CCTAGAGGTTGGCTCTTACCTCCGTTTTTCTGGTTTCTCGTGCCAGAATTAACGTTCTTG
ACCTTGTAAGGCCCTCCTTCTATGTCTACATCCTCCTCGCACCTGATGTTTCTTTCTTTC
TTGTTACATGCGGGATCAGTCTCATCATTGCCATGTTTGCCAGACTCCCGCGTCTACCTA
CTTTCTGCTCCATTCTATCCCTCCTGAGCTAGTTGTTGATCCCATGTAATAATAACCATG
TTTGGTTGATATAAAAAAATGTTAGTTTTGTTTGGTGGCGTTGAAATTATTTCTAATTTA
TAGTAAGAGTAGTTCAGTTTGTGTT
>Z27kG1_05174
ACTGTTCAATAGATGCGGAGATAATTGTTTGTTTACAGAGAGCAGGAATATATGGAGCAT
CTGAAAAGAAGTTGATATTGGTAACAAACGAACAGTTGCTATTCAGACTAGTTAGATCAG
GAGGAACAGATTGGATGAAGCTAGAGTTTACAAGAATCGTATTGCTCCATGGACCATGGG
TCTGATCACGAGACAACGAGGTGCTGTCTCACAACTCGTCCCTTATTTATGGGCAAGCAG
GAATACCATGCCACCGGATGACATGGCATCGTCTTAGATTAAGAGACAACGAGGTGCTGT
CTCACTAATCTTAATATTATTCATGGGCAAAAAACCCATGGCCACGGACCAGGGTTTGCA
CATCATCTTCGCCCTGCCTGCCTCACAGCTTCGAGAGCGCAATGTCCATCACCTCAATGA
AGAAGTCGGAATCCTCTTTGGTGAAGCACAACGGCGGTGTTATCCTAAAAACGTTCCCGT
AGAAACCACCCTTACCAACCAACACTCCCATATCTTTCATATGGTTCATGACACGTGAGA
TCTCAGCTTTGGCTGGGGTTTTCTTCTCACGGTCTGTCACCAGCTCAACTCCAAGAAGGA
AGCCTTTGCCCCTAACGTCACCGATGATCTCATGCTTGTCTTTCAGATTGTTAAGCTGTT
CCTTTAGATAGGAGCCCACAACAAACGCATTCTCCTGGAGCTTCTCCTTCTCCAGCACTT
TGAGCACCGCATGCCCGCCTGCAGTGCTGACAGGGTTACCATCAAAGGTACTCCTATTGA
AGTAGCTTTTGCGGGTCAACACCTGAGCGATCTCTGGCGTCGTTACGACAGCTCCTATGG
GTATGCCATTCCCGATACCCTTGGCCATGGTGACTATGTCCGGGATGACACCATGCCCTT
CGAATCCCCAGAAGTGGCTCCCAGTTCGCGCGACTCCTGCCTGAACTTCGTCAGCGATGC
AGAGCCCACCGGCTTTCCTTACCATACTGTATGCCACGGGCAAGTATCCTGGTGCCAGTT
CCACTATTCCACCAACCCCCTGTATGGCTTCCGAAATGAACCCACCAACTCTCCCTGTAG
TTCCAAATTCGATGATTTCCTGAACATCTCTGGCGTATTTCTCCCCGTCAGAACCAAAAG
CACCTCTGAAGGGGTCTGGATTAAGCGCATGGTGTACTCCCATCTGAACAACCTTGAATT
TCCAATTGGATTGAGCAGTAGCACCCATTGTTCCAGCAGCATTCCCATGGTATCCATTCC
TAAGAGAGATAATGTCATTGCAACCAGTGTAAAGCCGTGCAATCATCAGTGCAAGCTCAT
TTGCCTCCGTGCCTGAATTTGTGAAGAAAACAACCTTCAGATCACCAGGCATTTTGGAAG
CCAATGCCTCGGCAAAATCTGCAATTGCATGATTGAGATATAGAACTGTGGAGTGCTGGA
TCCGCTTTGCCTGGTTTACTATGGCTTCAACCACATCTGGATGGCAGTGCCCACAGCAAA
CTGTAGCAATGCCACCGAAAGCATCCAGGTAACGACGGCCATCCTCATCAAATAGGTACT
GCATCTTTCCTTCGACTATGTCCAATGGGCGATCGTAGAAATGAAAGAGGGATGGGCTGA
GGAACTGAGCGCGCTTCCGGAAGATCTCGGCGCGCGGCCCGTTGTACGGCGGCGGCGTGT
AGTCGAAGGCCGGCATCTTGGGGAAGGCGCCATTCGCTGGCGCGGGCGCGGCGA
>Z27kG1_15348
GTGTATCGTGAGAACACGTCGGTGCCAGGCTGCCAGCAGCAACGAAGCCGCACCAGGCCC
CGCACTGCCCATGGACGCACGCCTCCTGGGGCTCTCGTGTCCCTGTCCGTCTCCCGTTTG
CCGCCTCCACCGCAACGCGGCGCGCGGGGTGGCGGTGCTCTCGCGATCCTCGTGTCGATT
CCAGCGGCGGGGGTGCCATTCCCTCCCCTGGCCGTTGCCCGCGCCTCGCGGTCGCGCACC
GGAACCGGAGCCCCGCCGCGAATCTAGGGTTGCCTCCGCCTCGCCCCCTCCTCCCGAGAC
TCCTAGCGGCAGGAATTAGGACGAGGGTAACAGGCGACAGAGGCTGCGAAGGACGCCCCC
TCGTCGAATGCGCCGGCGACCGATCCGTGGAGGAGCAGCCGGAGCACGCAGGAGGTTAGT
CTAGGCACGTATCGCCTCTCAATCCCTCTTCACCCTAGACGGTTCGATCCAATGTACTTG
CTAATTGCTGATCGGGTTACGCGGATGCGTGTAGATTGAGCGGAATTCCAGATGTACTCC
CATTTCTACGGAGTAGCAGACCTCATAATCATATCTCCTTGTCTTCCGCGATTTTCTGCA
CTTGATCGTCTTTAGTTGGTGGCGAAATGCTTATTCTGGGTTTCTACCTTTACCTCGAGC
GCGACGGTGGTGGACATTTTTATGCGGTCTTGAGGAGGACCAAGGAGGTGCCCTATAGCT
TCCACGGGGCCAAATGTGCGAGAGTGACACGGTGATGGGTGGCGGGGAGAAGGTTTTGTC
CGGGTGCCTGACTCATCAAGGATCTAGAGAAAGGGAAGCAGGATTGGAGAGATTGTTTGG
ATAATTCGAGTGCGACGTGAGTGAGGAACTGAGGATAGCCGGCCAGTTCATTTCTAAACT
GGTTTAGGGGGTGTTTGAATGCACTGAAATTAATAGTTAGTTGGCTAAAAATTGTTAGTG
GAATTAGCTAGCTAACAAATAACTACCTATTCATGATTATTAAAACGTCGTTTAAACGAC
GATTAAGCGTCGTTTAAACGCTAAAACGCGATTAGTAGATAAAACGTCCGCACATTTTAC
CAAAACTGCGTAGAACGTCCGTTCTGGACGTTTAAACGACGTTTACACGTCGGAACGCAC
GTTCTGGACGTTCTATGCGCTATATGGACGTTCTATGCTCATAGCGTTCGTGGGCCAGCC
GCTGATCCAACGCGCGCAGCCATTGATCCATCGCCGCCAGACGCCATCGCGCCCAGCCGC
CCAGACGCCTGTGCTCCAGCCGCCGTCGTGCGCGCCCAGGAGCTGCCAGCCGCCATCGCG
CGCGCCCAGGAGCCGCCAGAGCCAGACGCCGTCGGCCGTCCTCCACCGCCCTCCAGGTAC
GCCGCCGGCCCCCTCCTCCCTCCTCCCTCCACCGCCACCCCCAAAGCCGCCACCGCCGCC
AGCTACTGCCTCTCCCGTACCGCCGCCGCCATCGTACGAGCAGGCCGTAGGGGTGGGTGG
TGGCCGAAGGGAGGAGGATGACGACGAGGGCGCCGGGGCGGTGATACGGGCACACCTGCT
CTCTGACTTCAAGGCCGCGGTGCGTGCAGGAAAAGTACTGGTGTCCGACCCGTCGTCTGG
AAAGGTCCCCACTCGCATCCTCTTCTGATTCTATAGCGAATTTTGGTTGAGAGTTCGGAG
TTCTGCACTTCCTACTTGCCCTGCAAGAGTTTAGTGTTGATATTTCATTGGGATAGTTGG
TCATTTTTCCATTCTTTCTAGCTGACTTATGTATGTCCTCATTATTTTTCTGGTTGTATT
CTTGTATTGACTATTGAGACATGGAGATAAAAGTTATGTAGTGTATAATTTTTTTAT
>Z27kG1_06177
TGGCGCTGTGTATGGCATATGATTCAGAATGACTTGGTCCATGGATGGGGTCTTGACTTT
GCTCTTAGGAAATGTGTGGAGCCGGCTCATGAGAAGATTGGAGTTGTTGATGCTCAATGG
ATTGTTCATCAAGCAGTTCCTTCACTTGGGAACCAGGGCAAGTCAGATAATGGAAGAGCA
CCATGGGAAGGGGTAAGAGCACGCTGCAGAAAAGAATGGGGGATATTTCAGACAAGGCTG
GCTGATGCAGAGAAGGCTTATTACTTGGAGAGAGGCATCACGCCCCCGAATTCAACAGTA
GTTTAGATGAATACATGCTCCTCACATGCCACGGCAAGGTTTCTGTTGCGGGAATCTGCT
GCAAACTGGCATGTTCATCGAAGCTGCTGCAACCCAGGGCTACATTAGGGGTCCCACGAA
TCGCCATGATTGATCTTAGTGTCATTCACTTTGTTTTAATGTCATTTTTTTGGTTAGTGA
GACTAGATGGGATGTAAGTAGGAGATATAACAGGGACTGTGATGACACCCATTTGTGTAT
TGATGACCTGATGCAATATGGATGCTGATAGTCCGTTTCTCAGTAATCAGTATGTAAATT
GTTTGCTGT
>Z27kG1_17900
CAAGTGGTTTCCAAAGCCAAGTGTGTGTACTAGCAACCAGCTAGCTCGGGCGGCAGCAGG
CAGCCATCATGTCGGAGGAGAAGCACCACCACTTCTTCAACCACCACAAGAAGGACGAGG
AGCAGCCCGCCGGCGAGTACGGGTACTCCGAGACCGAGGTGGTCACCGCCACCGGCGAGG
GCGAGTACGAGAGGTACAAGAAGGAGGAGAAGGAGCACAAGCACAAGCAGCACCTCGGCG
AGGCCGGCGCCATCGCCGCCGGCGCCTTCGCACTCGTACGTTCAAATACATCACATATAT
AACTTGCTCGTCGCCGTCGACGACGTACCTAGCTACCTGCCACCGATGCTTCTTAATTGT
GCTTGTTCTTCGTGCTGACCTTCCATGGGTGCTTTATTTCCTCCCGTACAGTACGAGAAG
CACGAGGCGAAGAAGGACCCCGAGCACGCGCACAGGCACAAGATCACGGAGGAGGTCGCT
GCCGCGGCGGCCGTCGGCGCCGGCGGCTACGTATTCCACGAGCACCACGAGAAGAAGAAG
GACCACAAGGACGCCGAGGAGGCCAGCGGCGAGAAGAAGCACCACCACCTCTTCGGCTGA
CCGTAGTACCGGCCGGCGCGCGACCGAGCTAGCTAGCTCCGGCGCACACAACCACACACC
TGTTTAATTCTGTACTGCATGCGTGTGTAATTTGATGGTTCACAATAATGAGTCCCTCTC
CGGACCTTGGTAGCTGCTTGCTTGTGGTGAGTGAGAGTGTGAGACTGAGGGAGAAGAGGT
GGTGGGCGTGGGGCTACGTCGAGAGAGGCGTGTTCCTGTAATCCTGTACTCGCTTCGTTT
TCTCTGCATGCGTCTATAATTGTGTTCAATAATAAGTGAGAGCGGTGTGATGTGTGGCTC
CCCTTGTCAGGCTC
>Z27kG1_23893
TTTTGCCGCCGCCGTCGCCCAGCTCGGATGGAGTCCACCAGCAGCCGCTCAAGCTCTCGT
TCTTATCCTCTAGCCGCTGTCTATCTTCCTTCCATCTGATATTTCACCGTCGCACAGGAA
TACAGGATACGTCGCTGGTGCATCTTCCGGCCGACGCTTCCTCCATCTTGCCTATGGCCG
CGCTCTGCTCGACGTCCATCTCCTTGCTCGCTCCTGCGCATAGCCGAACCCCCTGCGCAG
TGCGTTTCTCCCTCGCGGCTTCTCTTCTCCGCGCCTTTCCTTGCCAGGCTCAACCGGATC
TCCCTGGTCCTCGCCGGAGTTTGTGATGGCCCGTGTCGTCCCTTGCTCTAGCTCGGCTAA
CTGCCCTAAGCTCCCAACCATGGCGGCGTTGAGCCTTTTTCCCAGCCGCGGAGCTCTGTC
TCTATCGCGTGTTGTTACAGCTTCCGCGCGCAGCCGCGTCTTCAAGATCGGCGTCCATAT
CTGCTGCTGGTCCCTGCTCGGACTGCGTTTGCCCCTGCTGTGGATTGTCGAACTCTCTGC
GCACGCGCAGCTCGCTCTTTCTTTGTTTGCCGCGCGCACAAATTTTGTTTGCTCGCCACG
GCGTGTCGAACTCCCACGCCGTCGAATCGCCTGCTTGCTGTCCGCACCGCCGAAGTCCCC
TCGCCGTGCGCTCTGGCATCGGCTGCTACCGATTCCGCCATAAAGTTCACGAGCGCTCCT
TGCTCGGCTCATTTCGCTGTGGGCAATTTCTCCATGCTTCAAATCCGTGTTGCTTGCCTC
GTGTGCGCTCGCTCTTCATCCATCGGGTTTCGGCGTGTTCGCGTTTACCGTCGAGTCGTC
AAACCCGTCATCCCCTGCTCAACCCCACCTCACCAGCTCGCTCCAGACTTGAATCGAAAG
TCGTCGTTGTTCCGCGCGTCAGCAAGAAATTCCAAGAATCGGGTGAAGATGAAGCTAGCA
GCGTGAAGTTCGTGTGGCACCTGCCATGCGCTCGGCAAATTGCCTCGATCGGAAAATCAT
TACCGATCTCGCGGATTCGAGTCGGCTATTGAAACGGTAAGCTGATAAATTATCCAAAAT
AGTTCGATCGTTGCATAGATTGATGTGCTAGTACGAGGCGCATTAGGGTGCTCGATAAAT
TGTGTAAGTCACGAACCTCTCGCCGACTTCGCAGTTCTTGCGATTATCGAGCCAGATTCA
GCTATGGCGAATTATTTCGCTATTCTAGTCACTTAGCTGAATTAGTGGACCGAGTAGAAT
TT
>Z27kG1_02885
GGCTCCCCCTCCTCCCATGGCCACGTCCCCTCCTTCTCCCTCCCCTTTGCTGTTAATTCC
ATGGAGAAAGATGGATGAAGGAAGAAGGACCTTACATGTTCGTGCGATTGGATATGAGAG
AAGAAAAGTGACGTGCACATGAGAGAGAGAAAAGAAAATTGTGTTTCAGCCTGACGTCTG
ATCTTCTATGGCTATGTTCCCTATGTTCCTAGGTGTGGCCACCCCAGCCAATTATAATGC
ACCACATCATCCAATTCGTTAAATATCAATATCTTTTGTGTTATAAATATGTTTTGGTCT
ATTCAAGTTGTGTTAACTTCGTACTAACGTTGTCTACGCGTTAATAAAGTTGTTTCACCC
TGTCACATGTTTTAATTTATTTATTAATTATTTATTTATCCAATGGTTATTAAAATGACA
ATTTAATTAAGACTACTTTATAGTTTTAATTTGCACTTTTACAAATACATGTTAGTGTGA
TTAATGCCTACTTAAATGTTTTGATCTAATACTTGTTTAGTATAAACGTGACATCTGTTA
ATGATTCTCGCGTGCGCCGTTTGCGCGCCGTTCGCGCGCCGTTCGCGCGTGTTGCGCTCG
CCGTCGTCGCGCCGTTCGCGCGCGTTGTCGCGATGTTCGCGCGCAGTATCATTTGCGTGT
GTCATCGCGTTGTCCGCGTACCGTTCGCGCGTGTCGCACGTGTTGTTCCACGTGCCGTCC
GCGCGCTGTTTCGTCTATTGCCGCGCGTCGTTCGTATGTTGTCAGCACACTGATTCGCGA
GTCGTTCGCGCGTGTCGCGCGTGCTCTTCGAGCGTCGTCACACGTCATTCGTGTGTCGCG
CGCGCCGTTCTTGCGTGTCGCGCGCCTTGCCGCGCGTTGTTCGCGCATATCGCACGCTGT
CCGCGCGTTATATTAAACTATTCGCTTATAATCACTCATGTCAATTAATTAACTATTTGT
TTAATCGTTCACTAATAAAATAGTAAGTTAGTCAAAACTAAGTACTAGTGTTAATTTATA
TTTGATAAATGTCAATTAATATAATTATGTTGAATTAAATGTTCTAACTGATACTTGTTT
AACATAAACACGATAACTTCTCGACCGTAGCCTTGGACGTCGCATTTCTCTTTTCTCGCG
TAATCGTAGAATCGATCTCCATTTCGTATTGTACGTTTTGTTCCATTATATGATGTAATG
TTCTTATGCATGTATATGTTTGTTTGTTTATGCCTGTTCGTATTTGCTACGTGTCGCGAA
TAGATGTGATCTGTTCCCGAGCTTCGAGGGATTGACGATCAAGTTTTGGCGGCCAAGTGA
TCAAGCTTTTCAAGATCTACAAGGTTGAAGACCCTGAGCACTCGTTTGGTGAAGGCAAGT
GTCCTCTGACCTATTATGTCCCATTTACTTTATAATTCATCAACCGCATACCATGATCAA
CTTAAGGATTGACTAGCTTTGTATTTACCTCACCCTTGATTACCTTTTGGGCTACTATGG
TTAGCTTCATGCTATTGCTTTACTCTAATCAATGAACATGATTTTGCCTTC
>Z27kG1_18215
CAAACCCTATTTCCTCTTTTCAGCCACAGTCGCCGCGCACCCACGCTCGTACACTCAGCT
GCCGCTGCGCCAAGGAGAAGCTGTGCGCGGTCCAGGCACAGGTGCAGGGTGAACAGGAGG
CGGCGACAACACTCCAGAGGAGGGTGGATGAGCTAGAGAGCGGCGGATAGGAGAGGGCCG
GTGTGTTGGCGGTGGAGGGCGTGGAGCTGCGCAGGGCAAACACTGTGCTAGAGGAGAACA
ACAGGGAGCTTGCCTTGAGGCTGCAGGACGCGATCGAGCAGGCTACTGCATCTGCCTCCG
CTAATCTAGCTCCTAAGGTTCGACATGCCCCGTGCCTACCATCACTCTCGATTTGAAGAA
GAGTCTCAAGATTTTGCAGGTGTTGTGTTACTCCTGATTCAGTTACCTTACTGGCAGTAG
GATGCCATTGCAACAATCTAAAAGTGCAATCATCTAATTGAAGCTCTTTTACTTATACAA
GATAGATCTAGAATTGTTTTACTTGAGATTCAAGCAATGTTGGATGTGTCTGTCTCAGAT
CAATTGGTATTGTGTGTTTGGTGATCCTGGTTTATCCTTTGGGATGGTTATGTGATAGTA
TATTTGACATCTTATTTTGCTGGTGAGCTATGTAATTGACCCAAAAGGCACTTCAAGCGG
GCAGGAAAGTCTAAGGCCCTTACTAATTACTTCCAAGTAAGTAGAGCAATCACCATCACA
CAGATTTATTCAAGGTTTTTTTGTGTTAAGCCAATTGTTCGTTTTCATGTAATTTTTGTC
CACTAATATTTTATTGAATAATTTGTGTGTCGTCGCAACGCACGATCATTGTACTAGTAG
TATTGAATGCTCCATTTGTAGTTCTTGTGATATTACAGTACTGCAGTCTAAAATACTGAA
ACATTGTACACTGTAATACCCTGAAAGACTGGGCCAATCAATTTTGACTCTTCTTTACTT
GGGCATGTGTTTATTCAAAAAATTCTTGGTAGCTACGGTCTGATTTGGACTCTATATTCT
ATAGCTTATATTGGGAAGGATTTCTTAAATAGTCTACTAATGATTTGGTTTTTAATTTGG
TCAGGAGGGAGGTCCTAGAGGTAGCAAGCAGATCGTGGTGGTACCTATGGATGAGCGCTA
TAGCAAGATCAAAAGTTCTTGTGGATGGATGTTATTTTGTTTTGTATTTCTCGAAAAGAG
AAATTTGCAAGTGAACTTAAAATTGTGAAGCCACATGTTCTCATATGTGGTTGTACTAGC
TAGTATCTCTGAGGTTTAACAAGTCAAACTTAGGGTTGTTGTCTGCTTATTTTGATCTTT
ATTACGACAAGAGCAAACTTGTGACCTTTATGTATGAATGCAGTACAATTGTTATTGCCA
TGAATGAAAATATGAGCTATGTTTGACC
>Z27kG1_07614
GCTCCTCCAGCCGGACTTCTTCCACCTCTCCCTCAGCTCGCATCTCCTTGTGCTCAAGCT
CTGGCCGCACGCAGCTTGCTCTCATGGCTGCTCTCTGGCCGAGGCCCTTTCTCTGCGTGT
GTCTTCTTCTCTACTGGATCCATGGAGCTCTGCTTTCCCGTGGTGCCGGTGCTCGCCCAG
CTCACGCCCAGCCCCAGCCCCTCCCTCTCGGCTTGCTGCTCGGCCCCATGGAATGGACCT
CCTGGCCGTGAGTCCTGGCGCCGGCCACTTCTACTCCTTGCTTCTGCTCGGAACTCCAGC
TCGGCTTCCTCCGTGCGTCCGCGACCCTCGCCATGGAGCACCTTCCTGAGTCGCTCCCTC
GACATTGCCCAGCGCCGTTGAAGCTCCCTCTGCTCGGCTCGGATCTCCCTCTGTTCCTTA
CGCGCGCGCGCAGCCTGAACTCCCTGGCCGACTCCTCCCCCACGCCGTTTCCCAAGCCGC
GCCTGAGTGCTGTCCCCGTCGAGCTTGCTGGACGTGCCACCACGAGCTCTCTCCGTCATA
CTCCTCCCTGCTCCCTGAAGTTTCCTAGCCGCGTCGAGGTCCTGCTTCTTGGAAATCTGG
AGCAGTCGTGGATGCGCCCGCGCCGTCCCTGCTCGCGTCTCTGGCCATCTGCAGCTTGCC
GGAGCTCTCTGCTCCCTCGCGTGTCCCAGCTGCGGGTTCCCCTCCAGTTCTGCGCCCAGT
CATCGGACCTCTGCCTCCACGCTGAGTTTGGCAAGCTCGCCTAGGATTCGACCGCCGTGG
TCAAAATGTTGTCCCCATAACATGAGTCCCGTGCTACTGGCCATCAGGACTCGGTCGGTT
GGCGCCTGTTATGGTCATGCGCCGGTTGCTGCTCACCCCGATCCGTCCTCGTCGCGATAA
CTATAGCCTCACACAGACCGTCCGGTGGTAAGCGACTTGCCTGTGTGCTGATGAGGTAGG
AGGAGATTAGTTGAAGAAAGCGAAGGGTAGAAGGTCGCTCACCTGGTGCTCGGCGAGAGG
CTTGAACCAAAGCATGTCAGCGGTTCGTGTTTGTCGAGCCCCGATGTCGATCTGGTGGTC
GCCGATTTTCAAGAATCAACGCCTTCAGCTCGCCGGTCTCCTTCTAATTTAATTTGGGAT
TACTGCGACTCAGCCTTGATCTGTCGTGGCCCGGCTCACTATCAACCCATTCAGTCTCCA
CCGTGGCCAAGCCTTTCTGCTCATGTCGTTGTGTCGTTTGCCGTCGAGTCGTCAAACACG
TCATCCCTGGCTCGACCCCCACCTCACCAGCTCGCTTCAAACACGATCCCGTCGTCAAGC
TTCGCCTCAGCCTTAGCTCGTCGATCACGCTCGCCAGGTGTTCGATTAAGGACTTCAGCT
GAAGGCCACCGTCGTTCAGGCAACTACCAAATCAAGTTGTGATGTGGTACGTTAATTAAT
CGCGTGATGCGGAAGACAAGCCAAGTCGACCCCAAGCGTGGACTACTCCGCAGGATGAAG
CTGATGGACGAACCGGAAGATGGATAATCTGAATGAGTGCCAAGCCAAAGGATACTCGCC
AAGTGGTCGCCTAACAAACACTAACCTAGTGTTACTCAGGTTCTAACTTTGTGCTGTTGT
TGATGGTGTTAAGTGCCGGTGGGCTCGGCCTTCTTATAAGTCTAAGTACTTCTTCTATAC
TTCTTATTGAGGATGGTCACTTGAGCTAGCATATATTTCAAACCTATACTTTTGTAATCA
CTCCGATAAACTAATGTAAAATTTATTTT
>Z27kG1_22300
CCAGCCGCCCCATCTCTTTTGCTTCTCTCTCCCAGCGCCCATCTCTCTCTCCTCTGCCCG
GCCCCAAACGCCATGGCCGCCGTGAGCTCTCTGCCGTGCTCTCTCTCTCTTCCGAGCTCC
TCTGGTTCCATGGCCGCGCCCAAGGTCCTCCCATGGCGTCCGTCCTCCTGAGCTCACCCC
TCTTGCTGTGCTGCTCGCCCCAGCTCGAATTTCTCTCTGTGCGCGCGAGCTGCCAAGCAC
GTTTCCCTGTGTCCTGGTTGGAGCTCGCCCCTTCGGTGTCCATGGCCGCCCAGTCTCCAC
TCCCCATTCCTGCCGTGGTCGACGCCTCTCCCTGCTCCATCTTCTTCCTTGCCGTGGCTG
TTCCACAGCTCAGCTCTGCTCCAGCAGTTCCTATGGCGCGCGCTCAGCCAGCCCTCCATT
TTTCCTCTGCTGCGCGCAGCTCGCCGAGCAGTCCCTGCGCGTTTCTCTCTCGCGCAGATC
TCTCTCCTTCCCGGCGTTTCTCTCTATTGCTCCGCGCTATAGCGACCGTCGGACCGATCG
TTCCCTGCGCGCCGACTTTCTTGTGCGCGCCGTTGCGAGCTCGTCAGCCACTGTTGGCTT
ATCACAGAACCCCCAACGCCGTCGACCTCGCTTAGCCAGTCGACCATAGTCGCTGCCGAG
CGCTTGTCCCGCAGTATTTGGGTCTCGCTGATTGGCCGCTCTTGCCCACCGTTAATTCCG
CCTCGCAGCTCGCCTGCTGTTGTGGTGCTGACACTCCACGACACTCGTGTCGATGCATCG
TTGTCTGGCCGAGAGTTGTCGTCACTATTTCGCTTTCGTCCAAATTGTCATCACGGATGC
TTAATTCTCTGGTCGCGCGTCTTTCTATCTCGCGCGTGTGAGTTGGAAGCTCTGCACGTT
CGTCGTCCTTTAGTCCCAGTTCAACCCCCATCTCGCCAGGTCGCTCCAGACACAATCTCG
TCGTCGTTCCGCGCCTCAGCAAGAAATTCCAAGAAACGGGTGAAGACGAAGCCAGCAGCG
TGATATTCACCAAGTGCGCGACAAAAGTTCGGTTCGTCAAAATTATTTAGTCGAGGAGAA
GATCTTCAGTAATTGATTACCGAAGAAAGAAGACCCCTGGATGACGTCAACCGGAACTGT
AGTCGTGCTTGCGACTATCGCGTCAAATTAGTCAGGGTACGTTAATTAATCACGTGATGC
GGAAGACGAGCCAAGTCGACCCCAAGCGTGGACTAATTTGCAAGATGAAGCTGATGGACC
AACCTGAAGATGGACAATGGAGTGAGTATCGGAATAAAGGCTGATCGTCAAGTGGACGTC
GTCTAACAACACTAACCTAGTGTTACCCAGGTTATAGTTTTGTGCTGCTGTTGATGGTGT
TAAGTGCCGGTGGGCTCGGCCTTCTTATAAGTCTAAATAATTCTTCTATACTTCTTATTG
AGGATGGTCACTTGAGCTAGCATATATTTCAAACTTACAAATAATTTATAACATCTCAAA
GTTATTCCTTTGAACCACTTTTGTAATCACTCCGATAAATACAATGTAAACTTGTTGTAC
CTTGTAAAATTTGGTAATAAGATTTTCCGCTGC
>Z27kG1_02866
GCCGTGGAGGCCACTGCCGCCTCCCTTATCTTCATCCCGCCCACGCTTCCTCGTGCTTGC
TCTCCACCGCCGCTCGACCGGCACCCTCACCTCGCTGCTGGTCGCGTGCAGGCGGCGATT
CCTGGTGCACATGGCCTGGACGGAGTCCACCGGCGTCATCTTCGGCTTCCGCGCGCCGGA
TTTGAAGTTTCAGCCACGGCGCGCCCAAGTTTCTCCCTGTGCTCGCGTCCTTCTCTTTCT
CTCTCCTCTCTGCTCGGTCTCCCTTACCGCTCCCTCTCTGCCTCCCTTCTGGCCGCGCGC
GCCCGGCCGGAGCGGTCTCCAACGCCGGCGCCCAGTTCCTGTGCCACGTTCTTGCTCGCG
ACCCTCTTCCTCGCGTCCCTGCGGTCCTCCAGTTCACGCGCTCCTCTCTCTCTCTCATCT
CTCTCCTCTCTGTCGGCGAGTTTCCCATGGCGTGCGCCTGTCCGCTGGCCGTCAGCACGC
TGCGCGTCCTCTGTCTTCCCTGCACGCACCGAGCAGCTCCCTCGGCCGGCGCTCTGCCCA
GTCTCCAAGCTCGCCGTCGAAGCTCCCCTGCCGCGTCCCTGGCTCGGCTCTGCGCGCCGT
GCGCGCCGCTCCCCGAGCTCACCCAAATCAGACAGTGCCTCCCTCAGCTCGATCCCTGCC
GTGCAGCTCTCCGGCTCGCCGGCGTTTCACCAGTGCGCGCACGCTCCTGCCGAGCTCAGT
CCTGTCCATCTCTAGCTCCCTGTGCGCGCCTCTGTTCATGGCCGTGGTGATGTTGTGGCG
TGGCAACGTCGTGTACGTTGACAGCAGTCCTGGCCGCGAGGCAGTCCGCGCCATAGTGTT
CGCCCGATCACGACCTCGCTTTACTCCTCGCGTCGTTGTTTGCCGAATCCTTCCCCAGTC
CGTGCCCTCTCGGCTCGCTCGGCCTTAATCCCTATCTCGTCATCGACCTCGCCGTAACTT
AGTTCGTCCGTCGTGCTGGTCGCTGTCCCATACTGTGCCTATTAGTTCGGATCCTGCCCT
AGCTCGTCGTTGCGTCGTTCACAGTCGAGTCGTCGAACCCGTCATCCCCTGCTCGACCCC
CACCTCACCAGCTCGCTCCAGACTTCAATCGAAGGTCGTCGTCGTTCCGTGCGTCATCAA
GAAATCCCAAGCGTCGGGTCAAGACGAAGCCAGCAACGTGGTGTTCACCAAGCACGCGAC
AAAAAGCTCGAACATCCTGCGCAACTCAAGTTCGATTCGTCAAAAATTATTCAGTTGAGG
AGAAGATCTTCATCAATTGATTACCGAAGAAAAGAAGGCCCCTGGATGACGTCAACCGGA
AACCATCATCGTGCTTCCGACTATCACGTCGAATTAGTCAGGGTAAGCAAACTTGTTATT
CGTATTAGTGGATTGATGGATGGTTTGGCTAGGTCTAATATTTATTAGATTGCCTGAGTC
GCTTTGGTAAATTGGTCGATGTCGTAGGATAAAAGAGGTCTCAATAGGTCTCAGTGTTGC
GGGACTGTAGGCGTTAAAACTGGAAAGTTTTATTAATATATATGATACACAGGTTAACCG
GT
>Z27kG1_09211
GGAGTTGCTAACACCCTCACATGGACGCGCCCCCTGCTCGTGATCTCCCCAGGACCGAGC
GCCCCTCCCCAACTCTCCTACACCCTCAAGTCGAGTGGGCTCTCTCCATGGGTGAAGCTT
AGGCGCCGATGCTCTCCTTCTCTGGTTCGACATGTCAGCTTGGTGCCCTCTCTCCCATGC
CCGATCCTGAGGTCCCTGCCTCGACCTCCACATCGGCCTCCATGGCGCTCTTCTCCCTGG
GCACCCAGACGTGTGCGCCCCCTTCCCTGCTCTTGCCGCGGCGAGCTCCTTCCCTCCAAG
CACCAGCCCTGGACGCCAGGCCGCAGGCCATAGTTCCCGTGCACTTGTCCGCAGCCAGAA
AAACTCCCCGTGGGCTCTGGAAGTGCTCAGCTCGCGCCGGAGCGTGGCGAGGCTTGACTA
ACGCCCAGCCATGGTGGCTGTAGGCTGAGCAGACCCCTCTGCTCCAGCCATGGCGCGGAC
CTCCTCTGGTCCGAGCTCGAGCAGTGAACTCTCCGTGGCGCCTTCCCCTGCAATTTTTCC
CCTTCCTCCCCTCTACTTCTGTGGCGCTCAGCACTCCTGCCACAGGTCCGGCTGCAGCAA
GCGCTCTTTTTTCCCATGGCCGAGCAGGCGCTCCCAACAGCCGCGATGCCTGGTTTCTCT
CCCTAGCCACTACGCCGTCATGCTCCCTCTGCCCCTGCTTTTTTTCAGGACGCCGAGCAC
CCTCCCCACAGATCGCTTTTTCCAGCTGCGCCGGACACTCTGTGATTTGGCCGCGTCGCG
TCCAGGACTTCCATGGCTGCCTCCCTGGCGTACCTCGCGCAGCAGCCGCGACGCCAGTTC
GCGCAGCCACGTGAATCTCCTTTGCGTCACGCCCTCGGCGTGCTCGACATAATGCCGCAG
CAAGCCTGCAGCAGCAGCCCCGGATCCCCTCCGCATCGAGAGCAGCCGCGTCGTCGATCC
GTGCAACCCCGACGTCTCCGTGTCTTGCTTCGCCGTCAATCTGCGCAGTCCCCGTCGCGA
TGCCGTCGAAACCCGCGCCCCTTGTCATTGTCGCGCTTCGCGCGTCGTTTCTCGACAGAA
AGCCAAACCAACATGCACGCATGCACAACACCAATCGGATTTCGGCCAGGTTGTTCGATT
TAGAAAAATTGTGTTTTTTGTTTTATTTACGATTCAATCGATGGCGTGAATATGTGTGTG
AAAATATAATTGTATGAATGAACGCGTGTAGAGAAGAAACTGAAGTAGAAAAGAACTCGG
ACATTTTTATATTTTGATAGGAAAATTATGCGATGCGTTGTTTGATGTGAAAAACTAAGT
TACAAAATGTGGATTATGTTTTGGGAAATGCATCGATATGTGTTTATGTG
>Z27kG1_04553
GTGATTTCCGGGCGGGTAGTTTCCACCCGAACCTGGGTATAAAAATCCACTCGCTGTGAC
CTCCTCTTCGCATCTCATCCAAGCACCACCACTGTAGATCATCAGGGCGTTTTGTCACGC
TCGCCGGAATCACGTGGGCCACCGCGGACCTGTGGGCGAGGATTGGATTTGCTGTTGTCA
ATCCACGCTCGTGCCGCCGTCGGATTCTCGGGGCCGGGACTGGGAGCTTCGTCGTATTCC
CCTGATGGTGCTAGTGGCCACCTCATGCGTGGCGTGACTGGGGGGCGCGACGAATTGCTC
GCCGATGAGAAGGCCGCCAGGAAGCCACTGGGTCGCGTAGACCGGACAGTCCCGTTGCTC
GATCTAAGCGCGAGGTTACGAGTCACCTGAAGAGCAAGTTGATACCTGGAATCTCAAGCC
CCAGGCAAGTTGTGCCCTTGATCACTTCTTTTTACCCAATAATGTTCTTATTAATCATAA
TGATCTGTATAGGTTAATTTTGATGGGGCCCAATAGTTTACCCTAGTTTGGCTATCTTTA
TACCTTATTTACCACTGAATTTTTGGGTAGTACCTGCTATTGCTTTATGGTTTTGGGTAT
AGAGATACACATTATTCATGATCATACTTTTATTAACAGTTTGTTATTTATTGTTTATGA
TAAGATCATTATGTTAATTGGAACATGGAGCGACCACCCGGGAAAATAGTGCTACCACAA
GGGTGGTATGGGACGCCCTTGGCTAACTAATTAGGAAAGCTAGTGGAGGACTACCCGAAA
GCGGCAAGGGCAGTAGGGAGTGGTCAGTGTAGGGAGGCCCTTGGGTTGATTTTGCTGCGA
TGGCGGTCAGGCGAGGGGTCCCTGCATTCGAGCTTCCTATAAACCATAGCGGGTTTTCTG
AAGATAGTGGAACTTTGTAAATGTCTCGTAGTGTTACCCTGTCTCGCTTCCTTGGTAGAG
GTGTATGGGAGTCACGATCCCTTGGCGATGGGTAACATGACTTGTGGGTAAAGATGTGCA
ACCTCTGCAGAGTGTAAAACTAGTATATCAGTCGTGCTCACGGTCATAAGCGGCTCAGAC
CCTCACATGATTAATTTATGGAATTAAATTCAATCTGTCATTTGCATCGCATTGTGATTT
ATTATCAATTTTGATCTATTTATTACGCTGGTTTGGTATTTACTTGCATTTATTAACTGG
TAATAAAATTTGACCAACTTATTAAAAGTTATGCTCAGCTTTAACCCTTATTTGTTGATC
GGCCTTACACTTCACATGAACTCCCACCTTTGGTGAGTTCATGCACATTATTCCCCACAA
CTTGTTGAGCTATGATCTTTTGTGAGGTCACTCTTGCAATATATAAACCCCCACAGGTGA
AGAGAGCAGGTGGTCCAAGAGAAGCCACCCTGTAATGAGGAGTACGATTTGATCTAGGTG
GTGTCTCCCAATCAGCTTGATGGCGCCAAGGAATAACATTTAGTTCGTTTTATTCTTATC
ATTTATTATTGTAAGACTTCCACTACGTAATAATGATACTCGTGACATTTATCTCTATAC
ACTTTGGTCATT
>Z27kG1_19504
CTCCTCCTTTTCCCTTGGGCTGGCTGCCCTCTCCTCCCATGGCAGCCCCTCTCCACGGCT
TCCTCCTCCCTCTAGATCTCCCCCCACGCAGCAAGGATCGAGAAGAGGAGGAGCACATTG
AGTTGAAGGGGAAGAGAGGATCAAGGAGATGTTCTTCCCCATCTCTTCTTGCAGAATTTC
TTGGGGGAAACCCTAGGTATGGATGAGATCCTTGTTCCTCCCTGTAATTATGTGCTTTTG
GAGGTTGTGGATCATGGGAATTAAGGGATTAGAGGTTGGATTAGATGTGGGGTTAGGCTT
TGATCTCGAATTTAGTTTTCTGCAGAATGGCAGATTCGACAGTTTCTGTTAATCCCAGTT
TTCCGTGGTCTTAGAGGCCTCAAAAAAATAAAAAGTCTATATATAAGTCGTAGATAATTT
GTAGGTCTTTCCGTGGCCGCGAAGAACACCTCAATAGAACATCAGATCAGAGAGTTATTG
CAGTTTGATTATAGCAGTTTTTCAGTCTCTTAATTCTGTACAGAATCTGTTCTCTTAAGA
TTTAGGCAATTTTATCAACAGAATTAAACCTTAGGTTTGTAAGAAAATATGTAGATAATT
TCATAAGTTTTCCAGATTGTTAAATAGTGCATTCATATGAATTATGAAACTCCAGTTATG
TTTGTTTTACTGTGGCTGTTTCTGTTAGCCTGACAGAAATGAGCGTGTCTGTTCACTGGT
AGGTTTCATCAAGTAAATGGCCGAATTGGCTCTCCCAGCTATGGAGACTTTTGTAAAGGG
ATAAAAGTTCTTACTTTCAGCAGAATTTCATGATTTTTGGTTGAGTAGTTTGTGAGATAT
CGAATTTTTAAAGTTAACTATGCTACTGTCTAAAATAGATTCAGTCAGTTATCTTGTTAG
ATGTTTTAGAACTTATAGATGGCAGAATTTAATTATCCATCGAATACCGAAGTTGTAGAA
TATTTTGTGTAGATACTCATGGAGTATTTGTTTGATATCACCACTGTTATAATTTTAAAG
ATACAAAATTAACAAACAACATTGCTGTTGTATGGCATGTGGTTCAGAGTGGGAGGTTTT
CCACTAGGTCTTGGTTTCAGGTGTAGGATCGATTTGTTGATTGTTGGCAAATGTTTGTGA
AATATTTGTACTAAGTTTTATGCCCGCTAGCAGGTGGCTACACTCCAGATCATGCCTAGT
ACATTTTTCTTCTTCGATGAAGGCAAGTGAATGTAGCGGTGGTTGCTTCCGTTCTGACCT
GTTATTTCTATTGCCTACACTCTAATATTCAGAAGTATTGGATTCTTTCATAATTGGACT
CTATGGTGATGCTTTACTTGCTTGCATTATACTGATGCTCAATCATATATTGATGATTAT
GATTCGAGTATGACTCATGAGATTAATTCACACCCCTGAAGGTAAATGAATTATTATTTG
AGGTTGGTATTGTATCTGAAGGTAAATGAAGTATTATTTGAGGTTGTATTGTATGTGAAG
GAAGTGAAGTATATTGATAAATGCAGCATGCCATATACATTGCATGATTCACTTGCATCT
GAAGTTGGGTCGTGACCTATGGTCCGACCGTACCGGTACAACTTAGCATCGTACGTTGCC
CGAGGAGGGGTACGATGCGGCTTCATACCCTTAGAGGTATGAAGGCAGAGGACATATGCA
TTGCATTCATATGCATTCATTGAAGTGATATTTGCATATGATGTGGTTTTATACCCTCAG
AGGTATGAAGACAGAGTACCTACACTTTGTGTTCCTATGCATACATTGAAGTGATATTTG
CAGGTATTGTTGACGCAGGGAAGTGTTATACAAACTATTGTGGTTGTTTAAGGAAATGAG
ATGGTATTGGTTATATTGAGACTACTGAGTTCTATATCTACAAGAATTTCTGATATTAAT
TGTGATTCTTTTAAAATGTTGATTAATTCAATTTGTGGTTTAAATATCTTGTCAAAACAA
TTCGCTTGCTGAGATGTTTCATCTCACTCTTGCATTACTCAATGCAGGTGCTTGTTGCTC
ATCAAGGGAAGTGGGAAGTAGCAGCACATCCACCTTCACTCTCATAATAACGCTGCTTAG
GCGCAGTCAGGATTTAATTAGAAACTTCTTGTCAAAGGATGTTGTTTCTAACTAGTTGTG
CGCACTGGTTGATTTAGTTCATGCCGTTATGGTTGTCTTTCCATTGCTAGCAGATTATTA
ATGTCTATTATGTTCTCTTATTATGATATCAATTTATATTTTGTTGCTTCCCTGTTTATG
TAATTTTCAAAGGGGATGCTGTCGAAATTTTATATATGAATGTTAGATGTGTAGTTTAGT
AGCATTCTGGGTGTTTGAGGATCCCGGAGTGTTACAGTTATGTC
>Z27kG1_10462
GTCTTCCACCTCCATCTCTCCCTCGTGGCCATGGTGAGCTCCCCTGCGACGCGCCTCCAC
GTCACAGGCCAGCTCGGCCTCCTCCCTAGCACCGTCCCATTTCCTCCCTGCACCGGATCC
CCTTTCCCCTGCGTGCCGGACTTTCCTCCACTCCTCCATCCATGGCTCTCTGCTGCTTTT
ACTCCCTCCCCTGTTCGCCCATGGAAGTCGCGCCCTTGCCAAGCTCCCTCCGCGCCGTGG
TGCTCCAGCTCGGCCTGCTTCCCAGCTCGCTCGGCCGAAGCGCCCTGCTCGCCCTCCTGC
GTCGCGCCCTGGCCCCTTCTCTGCGCGCTCCTCCAAGCCGGCGTCCTCTGCACGCCATGG
CCGCCGCGCCCCGGGTCGCATGCTCCACCGTGCCGAGCTCCCTAGCGCTTGCCCTGCCCT
CTGCCATGGACGTCGTCGGCCTTGACTCCCTCTGGCTGCGGCATCCGTCTTGCTCCCTGC
TCCGACCAATCCGCCTAGGTTCGACCATGGCACGCCGCGGCCGTGTGGAAATGTGGCGGA
TCGAGGAAAGCCTTCGTGTTCTCCCTGCTCTGCGATGCCGAGGTCCCTCCCTTGGTTGTG
CTCAGCTCCAGCTCCGTGCCTTGTCCCTGGTTGCGCGCGTGCTCGCCAGTCTTTCCTGTG
CGCGCTCCACCTCGTCCATGGCGTCGCGGCCTTCTTGCCCGCCAGCACGCCCTCTCGGTT
CGCTCGGCCTCAATCTCCATCGCGCCGCGCTCCTCCCCCTGTCCCTGCTACACTGTCGGC
AACTCCCTGTTTCCCCTCAATCTCCATCGCGCCGCGCTCCTCCCCCTGTCCCTGCTACAC
TGTCGGCAACTCCCTGTTTCCCTGGTGTCGCGCGCGCTCTTGGTCCTTGCGAGTCCACCT
TGGTCCGCCAGCGACACCCGTGTCGGCTCTGTAATGCTTGTACGCGTCTGTCCACGTCGC
TGGCAGCTCGGTCTCTACGTGTGTCTTCCTCGACATCTCGACACCGGAACTCCATCATGT
CTGTATGTGTGTGGAAGAATGGAGTCGATGGAGAAGAAAGCGAAGCCCGTGTGGTTCTTG
CGTTCATCTGGTGTGGAATTGGAGCTATGGTTGAAGAAGAAAATGAAGTCCGAAAGCGAC
GCTTGTCATGAACCTCGTCGTCGACCCACGTTGTATCCACGACGTGCTCGTCGACTCCGA
TGATCTGTTTTCCAATTGCGTGCTGCCTACGTCGATTTTCAGAACTCCTTGTCGTGCTCG
ACCCTATTGTCGTCGTTCCGTGCGTCATCAAGAAATTCCAAGAGTCAGGTGAAGACGAAG
CTAATAGTGTGATGTTCACAAGTGCTCGACGCAAGGGCCGAACCGGAATCCTTGCCGTGT
TCACGTATAGCGCGTCAGATTTAGTTATGGGTAAGCTGATTCATATTTTGTTAGCTTAAT
TATTGGATTGATGAATGGATGCGTCTAGTATTATTGAATTAGTTCGATGAATGCGATGTG
ATTATTTTC
>Z27kG1_12162
CTTTCTCCCTCCTCCCTGCTCGTTCCTCCCTGACGCGCGCTCTCACCGGCCAAACTTCCT
GCGCCGCGACTTCTCAGCTTGCCGCGTTTTGCTCGGCCCCTCCATGCCGCGCGCCCAGGT
GCCTGCTCGTGCCCAGCTTCTTCCCCAGCCAGCGCACTCCTGCTCCCTCGCCATGGCACG
CTCGAGCTCTTCCCTGCGTTGCGCGCGAGCTCGGCGCCTAACTTCCCTGCGCGCAGCTCA
CCGAGCTCGGCCTCTGTTCCTCCTGCGCCCTGCTCCCTGCGCCGGAGTTCCCTCCCTGCT
CCTGCCCAGCGTCGCGCCCCTCCCTTCTCCTTGCTCCTGTTCGGAGCTCCAGCTCGGTGC
TCCTCAGCTTGATTTTCCTCTGCGTCGCGCGCCGGGCTTGCTCCCTGCTCGCTCCGCGTG
TCTGGCTAGCCTCTGCTCGGACCGCGCCCAGCGCCATGCGCGTCTTCCTCCCTGGTGCCG
GAGCTTCCTCTGCGCGCCGAGCCTCTTCCAGCCATGTGCCTAGTCCCCAGCTCCTTCCCT
GCGGCGCCCTGCTCCCTTTGCTTGTCTCCATGGTTGCGCAGCAGACCGTGATGCCCCAGC
CCGGATTTTCCTGCTCGCCCTCCAGCTTCCGTAGCCCAGCTCGGATCTTTTCCATGGTCG
CTGCGCACTGGCCCTGCTTGGATTCTCGTCGTGCGTGCCTGGGCGCTGCCCCAGTGGCCG
CCTGCTCCAATCGCCGCGCCCAACCGAGTTCACCCCTGCGCGCAACCGTGGGTTTCGCTG
CGCAGCGTTCCTGCTCCCCGGCCTCCGTCGTGCTCGGTAGCAAGTAATTCATGTCTAAGC
AGCAGCTGCGATCCCTTACGTCGTGCTCGCCAGATCGAGTCTCGCGTCGTCGATCTGCGC
AATTTCTGTTCGATAATCGGTTCCGTCTCCGTCGAACTCCAATTCGCCATCACGCCGAGC
TCCTTCAACGCTACACCACCACGTCATCGTTGTTCCATCGCCTCGCTTCGACGCTAGTCC
CTACGTGCTGTCTTCAAATTGTGATCGCACGGACAAAAGCATCCCCAAGAAAAGATGTCC
AAAGATTGGATGGTGGTGTGCGTGAAGTTCGTATAGTACCTACCAAGTGCTTGACACAAG
GCCTAAACAAGAATCAGCAACGTTTGCTTGGAATTTTAATTGAATCGGTAACCATTCTCT
AGTTCGTTATTTCTTTAATTGATTGAGTCGATGGATGGAATTAATTAATGTGCTAGTGTG
ATGCTCACTAGGTGCTTGATAAATTGCGTGAGTCCTAGAACTCTCGTCGACTTCGCGGTT
CTCGTGATTATCGAGCCAGATTCAGTTATGACGAGTAATTTCGCTATTCCAGTCAATTAG
CTGAATTGGTGGACCGAGTAGAATATTAGTAGGCATGTGTGATGATGAAATATTTTAATC
ATTTATAAAGATGTGTATATATTTACGAT
>Z27kG1_19387
GTCCACGAGCGCCTCCGCCGCTCCAACGCTCCAACGCTTGAGCGCCTCCAACGCCACTCC
AACGCCACGAGCGCCTCCGCCGCTCCACCGAACAACTCCAACGCCACTCCAGCTCTTGCA
GCAGTAGAACTCTATTGCAGCCAGCTACGACACCCTGCGCCTGCCGCACTAGGTACATTT
GATTCTGGTTTCTGCCGCACAAGATCCGCTACCTCTTGGACCCGGACATCTACACCGACG
GCAGGATCTCCGTGCAGGGCATCGACGCCGTGCTCTTCGCGCCGGACGACGCCAAGGCCA
CGCAGACCGTCGACCCGAACAGGAAGCCTCCTACCATCGTCACCCACAAGAAGAAGATCA
AGCTCCGGCGAGGTCAGTACCTACCTACCTTCAGATCTGGACCTGCTCCTTTGTGTCCTC
CGTCGACCTGAACAGGAAGTATCCCACCACCGCATTGTCCTTTTTTCAATAATAGCACCG
AAATTTACAGTTCGTAATATCTAGATTGGGGAGGTCATTACATCAAAAAAAGATTGGGGA
GGTGTGTAGATTAATTTCACAACTGATCGCTAGCATCAATCAATGCCAGTTCATCTATTG
CTCAACCTCAGTATTGGCCAACGTGAAAACATGGAGGTGAAGTGAAGCAAGTGGTAGTTG
AGCATATGCTGGTGGTTGGTTGTCTTCATGAACATCTCTTTGATGGCTGATACCATTCCT
GGGACTGCAAGCCAACACTGTCCTTTAACCCATGACCCATGAGCAACAATTTCTTCTTAA
CAACAGAGCATGATGTTAGAGAAATTTGGCTTCAAGCGCAAAATTAGGTTGCTTCGTGGG
AGTGATGCATGGCCTGAACAAATGATATGAGCAAATTTGACAACTGCAGTTCTGTTATGG
TGAATGGTGATTGTAGTTCAGTTTCAGCTCTAACCTATGAAAAATTGAATGGCAGTTGCA
CTAATCTGTTGGTGGAATGATTTTCCCAGTAATTTCCTGGACAAGCAGATCACTGAGAAC
CATCTACCTTATGAGAAATGATGCCTTGTATGGTTCAGTATAGTTCTTGTATTGCTGGTT
TAAATTAATTCTTGTATGGCAGTTGCACTAAACTGAATGGCAGTTGCACTTTGAGATATT
CTTCTATTGTTGGTTTAAAACCATGGTGACTTTCTTGT
>Z27kG1_02679
GTCTCCACCGCTTCTCCCCGGTGCCCTTCCTCCATTTATCCTCCCAGCGCAGCTCCCTCA
CGCTCCATTTTCTCTGGCCGCTGCTCAGGCCGGCGTTCTCTGCTCGTCGTGGAGCTTCTC
TCCCCTGCTGGCAGCCGAAACTCTCTCTCCCTCGATATGGAGCTTTCACGGCGCTCCATT
TTTCCCCCAGCGCGTGCTCTTCTCCCTCTGCCCTCTCACTGCCGCGCGCGTCCTCCCATG
GCCGCGGCACCCCTGCTCGGAGTTCCCTGGTGCCGCGCCCTGAACTCCCCGCGCCCGGCT
CCCAACACGTCTTCTTTCCCCCAAGCGCCCTGCTCTGCTCGCCCATCCTTCCCTCCCTGC
TCGGATTTCTTCCATGGCCGGCACGCAGCTTCGAGTTCGCCGAGTTCTCTCTCTCCCATG
GTGTGCTCTGTTCTCTCCTGCTCCCCTGGTCGCCGTGCCCCTGCCCAGCCTCCATCTTTC
CCCAGCCGCCCTTCCCTCTGCCAGCTCGGCCGACCGTCCCGAACTCGCATCCATGGCGCC
TGGCCGGAGCTCCTCCTCTCCCTCGATCCCATGGTGCTCGGCGTCCATCTCCCCGTTCCT
GTGCCGCGCCCCTGCTTCCCAGCTTGAGCTCGCCCACCTCGTCCATGGCCGTCGTGCCGA
GTTCACCCTGCGCGTAGCCGGTGTTTCTCCGATGGCGCGCCCTCCCTGCTCGTTCTTCAG
CTCGGTGCTCCTCACGCTCGGATCCATGCCGCACGGAGCTCCGTGGTGCTCGCCCCTGTG
CCGTCGCTCAGCTCCCTGGCATCTTCCTCCCTGCGTGCGTCTCCATCTTCCAGTCGAGCT
CTGTGCTCACGCGCAGCTCGCTCTTTCTTTGTTTGCCGCCCGCACGAATTTTCTCTGCTC
GCCACGGAGTGTCGAGCTCCCGCGCCGTCGAATCGCCTGCTTGCTGTCTGCGCCGCCTAA
GTCCCCTCGCCGTGCGCTCTGGGGTCGGCTGCCGCCGATTCCGCCATTGAACTTTCAAGC
TCGCCAATGCTTCAGCTCGTTGTTGTCGCCAAGTCCGAATATCACAGCTCGTTCTTGTGG
CCGTGAGTTCTTTCCTGTGCGCACGCGAGCTCCTCTGTTTGGCCCGTCATCGTTCTCCAG
CTCCTTACCGCACTCGACTGTTTGTCGTCGTCGCTCGGTCGCGCAACAGGCTGACTGCAT
GTCGTGTGTCGCACGTCCTAGGTCCTCGTCGTCGCGTCGTTCGCTTTCACACTGTGTGCG
ACACCATCGTCGTTTTCCCTATCCAGAGCTCGCGCTAACCTGCTCGACCACACCTCGCCA
GCTCGCTCTAGACACGATCTCGTCGTCGTTCCGTGCGTCATCAAAAAATTCCAAGCGTCG
GGTGAAGACGAAGCTAGCAGCACGATATTCCCCAAGCGCTCGATAAATTGCCAGGATCGG
AAAATCATTACCAATCCCGCGGATTCGAGTCAGCTGTTGAAACAGTAAGCTGATGAATTA
TTCAGAATAGTTCGATCATTGAATAAATTAATGTGCTAGTGCAATGCTCATTATGATGCT
CGATAAATTGCGTGAGTCACGGAACTCTCGTCGACTTCGCGGTTCTTGTGATTATCGAGC
CAAATTCAGTTTTGGTGAGTTATTTCACCATTCCAGATTTCCAGTTAATTAGTTTAACCG
GTGGACCGAGTAGAATATTAGTAGGCCTGTGTGATGATGAAATATTTTAATCACTTATAA
AGATGTGTATATATTTACGAT
>Z27kG1_15724
CAGCCACCAGCGACGCCCTCCCTGCTCCATGGGCGCGGGTCTCTCTGCTCCAACCATGGC
CACCCAGCAACAGCGCCATTCTTCCCCCTCGGCTCCCTGGGATGCAGCACCACGCCATCG
CGGGAGCAGGGCCCCCATGGGAGCGCCCCCTTATCCACGACGTCGGCAGCAGGGAGCTTT
TTCTTCCCCGTGCGCAGGAGCTCCATGGCCGAGCTCACCCAGGCCCCAATGCCTCTGCTC
GGTCGCAGCTCTGCAGGCTCTCTCCACCGCGCCTGCTCCTTCCTCGGCGCGCTGAAGCTC
CTCAGCCATGGCGCCCAAGCCCTTCTTCTTCCTCTGCCCAACGCCCCCTCTTCTCCACTG
CGTTAAGAGCAGGGAGCCTTTTTCTCCCCTGCGCGCAGGGAGCAGTTCCCTTGGCCGACG
CCCTCTGTGGCAGCCATGGCACCTCCCTCCCTCTCTGCTCGTGCGCAGGAAACCCCTCAA
GCGCAGGGAAGAACAACAGCCCACCCTTCAAAACACCAAGCAGCGGCAGCAACCTCCATG
GCGCCCCTGCTTCCCTCCCATAGCTGAGCGCCCTTGCTGTTCTCTTCAATGCCCCTTGGC
TGTTCGACGGAATACCCGTGAGAAATAATGTGTTGTGCATAGCCCCGTCCGCTATGCCGT
CGACCCTCGCTAGTGGTCGACGCCGCGCTTCGCGCTTGGCCCATTCGACGAAACGCCAAG
CCTTGTGGACAGCCCATGTTACTAGCCTCGATTCGTCCAGGTTGTTCACTTGGTATTTTG
TGGATTAATCTATTTAAGCCTTGGTCGATGTTGTGCATGCGTGTATATGTGTAAGAAAAT
GTATTGGTATGGATTGAAGTTCGTGGCGAAAGAAAAAGAAGTAGAAAAGAACTCAAATGT
TTTTAT
>Z27kG1_07973
GGAGTCGCAGTGCCACCGAGGCTTCCAAGAACCACCCCCGCCTGCCTGCGGAGCTCGGCC
GTCCCCTGCGCTGCGGAGCGGGAGCGGGAGCGGCGGCGACAATGTCCTCCAACGGCAAGC
CCACCCCGTGGCCGGGGGCGCCTTCTACCTGCTGTACCGGCCGCACCGGCCGGCCTTCAC
GCTGACCGCGGCGCGCGTGACGAGGCTGAGCCTGTCGTCGTCCGCCACCGCGCCCGCGCT
GAGCGACGCCATCGACGTGACGCTGACCGCCAGGAACCCCAACAAGAAGCTGGTGTACGT
CTACGACGACTTCGCCGTGACGGCCGCCACGGCCGCCAACGCCGTGCCGCTGGGCGCGGC
CACCGCGCCCGGGTTCGCGCACGAGGCCGGCAACGTCACCGTCATCCGGGCCACCGTCTC
CGCGTCCGCGCTCGCGGTCGACCCCGCCGCGGCCGGCTCCGACGTCAAGAGGTCCGGCGA
GTTCCCCATCGTCCTGGACCTGGAGACCAGGGCCGGCGTCCGGGTTGGCGCGCTCAGGAC
CAAGAAGATCGGCATCCTGGTGCACTGCGACGGCGTCAAGGTGGCCGCGCCCGCGCCCGC
GCCGGCCAAGAAGACGAAGAAGCTGGCGAAGGCCGCGGCCGACACCCCAGCCCCCGCCGC
CGCGGCCGTCGACGACGCGCCGGCGCCGCCCGCCGCGTCGGCCACGGCCACCGTCGCTCG
CGCGTGCCAGGTCAGGGTCCGCGTCAAGATCTGGAAGTGGACCTTCTAGCCACGTCGTCG
TCGCCAGCCTCCGAGGGGCCGCATTGCAAAATTTTTCGGGTGAAAGGGAAAAAGGTTGCT
TTGCTTTGCTTTGCTTTGCAACACCGGGTGAAGTTTCTCCAGTCAGTCCAGTAGGAGGGA
AAGCAAGGGAAACAGAATTCGAATCAAATGCCGGCCGCTGTAAATTTTTTTCCGTGTTTA
ATTGAATTTTACCAAATTCGGCGGGGAGGGAAGGAGAAGGAGAGGTCGGAGGAGCGGCAA
GGCAGGAAGTGACGTGCCGTGTGCATTCTGTTCTGCAGTGTGAGGCTTGAACGATTTGTT
TTCTCTCTCTCTCTTTCTCTTTATCGCTTTGTGTAGTGCCATTTTTTTAAATTTTTTCAC
GCATCTTCTTGTTGGTAGCGCAAGTACGATTTGGTGGTCTCTTACTTTTAACCATGTAAT
CCAAAAGTGTCTGGAATGTATAATTGGTAGTGACAT
>Z27kG1_14230
CTCACTGCGAATCTGCGATGGCCGTTGCGCAGCGTCTCACCGGGCTGGAGCTCCACCATT
GCTGCTGCCCAACACCTCGTGATACGTCGCGCCTAGACTTGAGCTCGCTGCGCGCTGGGA
GCCCCGCCGAGTTCGCTGTTGAGCACCGCCGCGGAAGACTCTTCCTGCCGTGCGTCGTCG
CAAGACTGCGATCCATTTCCGAGCTTCGAGGAATCGACAGTCAAGCTTCGGCGACCAAGA
GGTCGAACTCTTCGAGTTCTACAAGGCTGAAGACCCTGAGCATCTGTTTGGTGAAGGTTG
TCCACATTGCAACCACTGCTCAGGAGAAGACGAAGTCGTGGAAGGAGACTTCCAGGAGTT
CCAAGACTACGACGAGTTTTAGGTATGGGTTGGCGGCAACCCCCAGTCAGCTGCCTGTGA
AGGCCTTATCTTTACTGCGTTTCGCTAGCACTTTGATTTAACTGTTAAGTTGATGCCTAT
GTGGATGTCTATGACTCTGTGATGTAATAAGTTAATACTCTTTTATGTTATTATTCGAGC
ACTGTGCGATGATGTTCATTTATGTAATCGCTGTGTACGTGAATTCTGATCCTGGCACGT
ACATAGTTCGCATTCGGTTTGCCTTCTGAAACCGGGTGTGACAGAAGTCTCATTCTATTT
CCCATCATGCTTTTATGT
>Z27kG1_09198
CGCCTCCCCCTCTCCCTCCCCGCGTGAGCCGCCGCCCCTGCTCCCCCTGTTCGCACCCGC
CGCCCCTGCTCCCCCTGTCCCGCGCCGCGGTGACAGGATCCGAGAACACCCCTGCGGATG
CGTCCAGGATTCAAGGCCTCCCCCTCCCTTCCCCTGCCCTCACCCCCCTCGGCGATGCCC
GGATTCATGGTGGCGCAGGCGCTGGAGGCGTCCACAGGGGGCGACACCGTGACCCTGCCC
CCGTTCGACATCAGCGCTCCTCCCCCCGACCACCGTCGATTTGTAGAAGCTCCTCGCCCG
TGCTTAAGGACGCAGTGAGGGCGTCCACACCACCGTGCCCCCGCCTGCCGAGATGTCGTG
CGCGTCTTCCTTCCCCGGCTGCCGAGATGCCGCGCACGACCCCCCACCAACGGCGCCCTT
CCTCCCCAAATGCTGCCGAGTCCCCACCAACGGCGCCCTTCCTTCCCCGGCTGTCGAGAT
GCCGCGCGGCCTTCAACGCCGGATCTCGCCCCATGGCCACCAACGACGCCCTTCCTTCCC
CGGCTGCAAGGATGCGACTACCCCACCAACGGCAACGACGCCCTTCCTCCCCCACATGCT
ACATGCTACGCGCGGCCGAGATCCCGCGCGGCTCCCCCACCAACGGTGCCCTTCCTTCCC
CCGGCTGCCGAGGTGCCGCGCGGCCTTCAACGCCGGATCTCGCCCCATGGCCTCCAACGA
CGCCCTTCCTTCCCCGACTGCCGAGATGCGACCACTGCCGCTCCCCGAGGAGGTGGTGCC
GATGTACCTACGACCTGCTCCTTCCACCTCCCCGCCTTTCTATGAGAACGCCGCCAACCT
GCTCAACCTGGCACCGCCGCCTCCATATCAGCCATCTCCCGCATGGTGTCTCGACGTCGT
CCCTCGCTGAGCACCCCCTCGTGCTTGGCCATGAGCGGCGGCGTGCTGAACTCCCGTTCG
TTCGGTTCGTCGCTCGGTGGAAGCGCTGTGGCGGAGCTCGGCAGTAGACCTCACCGTGGA
CTCAGGAGACCGACATCCCCAATCATAGCGAGAGGGACGACCAGCAGGACACAGTCCAAG
CGGCAAGGCTTCCCCATGGTAGATACGAGACGATTTCTAGAGTTCAGTTATCCTGAGATG
CTCAGATGTTTGCTGCGCGAAAATCTTCCTCTCCTTTCAAGCTCTCAGGTTGATTCAGAA
CGGGAATTTTTTAGTCGTGGTATAAAAAGAGTTTGTACAAAGTATGTTCTAACTTTATCA
ACTAAATCACTCACTTTGCCAAGTAAAGCTTGGGACTTCCTGATCAATAGTAAATACCAT
TCCTAATACTGCAAAAGGGCACTATCGCCTTCCAATTCTTTTTTGCATGTGACATATAAT
ACATGCAAAACTGTTTTTAATCCATTTCTCTATGATGGCAGTTAAAATGTGTATAATATT
CGATTCATGAGAGAAACATTGGAGATATTCCGGTGTGCTTTTATATGGAATGACCCGACC
TGCAGCACAACTGTCTAATAGTCTCATAGTTCATTTCTGCTATATTTACATTTTTAGTAT
TTCTTATTTCATTTGTAGTTCAGTTTGTTTGTCCATAAAACTAGATCCTAGACTGCTTTG
CACTCAGCTCAGACCAAAGCCCCACTCTACATGGACCAGTGTGTAATCTTTCTGTATGCA
TCATCTCTCTCTCATGTAATTTATCTCTATCACACATGTAGGTTGTAGTTACGCAACCCA
TATGGTTAGTGCATTATCCTGGAGTTGCAGAATTTATGCAGTAGTTTCATGAGATGTTAA
TCAGATCAAAAGAATTAAAGAGTTTGTTTATCCTGATTCCCGAGTTCATTACTAATTACA
CTAGCAATTCCTTGTCCAATATCCAATTAACTACTTTTCCCCCTGCCTCCTCTACTAGAG
AAGGAGAACTTTTGTTGATGAACTTAATATACGGAGCATCTTTGAAGAAAATGATGTTAT
CTGTGTCAGTGTGATACTTGCTCTATTTATTTCAAGCAGTTATTTTGTCTTAGTGCTGGA
GTCAACATTTGGGGTATAGTGACTTCAAATCTGTTTTTACTTAGGGTGTTGAGCTGACAC
TTTTTGCTTCTATATGACTGTATCTATAATGCCAGCACATCACAAACAAATGCACGATCA
ATGTGGCAGTGCCCAATTTTTGTCATTATTATATGTCAAGGAATAATCTTATTTGCTTGT
GCTTCCCTGTTTGCAAATGCCGGGGTCCTGGAGCAAGTCTTCCACCCCCGAACCCTCACG
CCACCGCCGCAGCTGTCTTCGGTCTCCCGTGCTTCCCTTCGAGAGATCAAGGCTAAAGTA
ACCTGTCTCTGTTTGGTCATTATGCTCTAGGATCCTTCAACTTGACATCACAGCAATCGT
TGAGGAGAGCCTAGACTTTTCAACGGAGGTTATGGATTTGGCAGCAGAGGAACTCTTGGA
GATTGTGCCTCTTGGAAAAGGCTTCTTTCTTGCCAACTATCCTATTTCAAATTTGGATTG
ACCATTATCGTTCGTTCCTTTGTTCTCCATCTTTTACCTCTTGTAGTTACACAAGAACAA
CTTGATTGTGCTAAAGAGGCAATCAAATCTACAGTTCTGATGAACTTGGAATCAAGGGCT
AAAATAACCTGTCTCTGTTTGGTCATTATGCTCTAGGATCCTTCAACTTGACATCACAGC
AAACGTTGAGGAGTGTAACCAGCAACCTCAGCTCTGAAAGAACCCTAGAGTAAACACTCA
CATCAAGACACTCCATTGTTCACTCTTGGGCTGCTCCTACCAATGAAGCAAGAGCATCTC
CACCTCGCAATGGTCCACTCGTTGTATTCATCACTAAGTTAGCTTGATTCCACCAATGGG
TGTTCATGCTTGGCTTGAACCCCTACAAGTGCACCTGGCATTGGTTACCAATCTGCAGAT
TCATAACATCTCATGAAAAGGATGCGTGTTGGACAACCAGATAAGGTATTACAGAGAATA
TGAATAATCTGGAGGTTCTGCTGATGCATGTAAATTATGGAATTATGGTTTCAATTCTAG
ATTATTTGAGAATGGCACCTCTATATGCTCATTGGGCAATGATCAGAAAGTTGGAGATCA
TAGAAATACTGAGAACGCTGTATCTTGTTTACATTTATGGGCACTTTTGAAAAGAAATTA
TTTTGTATGGTAGTATTGTTGAAAAGATCAATAATTTAGAGGATT
>Z27kG1_24286
CCTTTTCATCCCTCCCTCCCTCCCTCGTCGTCTCCTGACTTTGCTCGCCGGCCGCCCCGC
CCACACCCTCCTCCTGCGCTACCACTGTCAGCAAGTGCACACCCTTCGAGGACAGCTGCT
GTCGCCGCCAAGGCCGCAACCGGCCGTCGCTCCATGCTGCGGTAGAATTTAGAAACGAGA
AGGGAGATGGCGGCCGAGGCGCTGGGGTTCATGGCGCGGGGAGCCAACGGTGGGAGGGCG
GCGGAGCTCGTCACAAGGGACTTTCTCGGCGGGTGCGCCGCCACCGGCGACGCCAGGGAC
GCGTCCGCCAGGAATGGCACCGTGCCCGGGAGGGTGGCTCAGCAGAAGCACGCGTGCCCG
GCAACGCCGATGGACCTCAACCTGTTAACAATAAAACTCTTTCATACCTCTCTTCATTAA
ATTGGTATATCATATCATCTTGGTTTGCTTACATGTCATTGTATTTAATGAGAATGAAAT
TTAGGTGACATACCCACTAAGAATGGTCTTATTCATTTCCAGCCAGCTAAAAAAAACAAA
TGTACACTTAATGCAAATTAACGTTGTCAGCTTACTACTTTGAACCCAAGATTAAAAAAT
GTTTTTAATTGACAAGCTAAGGGTCCCTTTGGTTAGATGGAATAATCTTTAGTTCCTGGT
TTTTAGTCCAGTTTAATTTCTATTTTGCTAAACAGAAGGGCTAATATATAGACTAATGAC
ACTTCGCTGACATTTTTTGATATTTATGCCCTCTTTTTCCATTTATTGGGTAGCATTTGT
AATGTTGTCAGGAAGATATCTCTTGTGTTCTTCAGCTTGAGATACATATATTGCAGTCGT
CAATCATTGTACTAGTGATCAAATGGGAGTACCACCTGCCAATAATTCTGCCGATACGAT
CGAACCCATGCGAGTCCACATGCACAGCCACATGCTCCGTCTGATTTGGACCAACCAACT
CTCTAAGGCATACCCTATAGTATATATGCCATGATCTGCGAATAAATAAGACAGCATTTA
ATGACGCGTGTAAATAAGAGCGACGTCCACAGGAATCGCAGGCACACATGGAGGGAGGGC
GAGGTCACGCTTGCAGTTGCAGGCACATGCCGCATCTACCTCTCCTACCCAGAGCGACAA
GGGTCCTGTCGCCAATCCCCCAAACGGTTTGATTATGGCGTCTAGAGATGTCAATGGAGA
ATTCTCCACCAAGTTATAGCATCTTAAATCTATCCCTAACATGTTTGATCCATTCACATA
TCGATCCTCATACCTATAATAGGTGTAAAACTTATCTCATATCCATCCTCATTCGGATTT
CGAGTCCCCAATGGGTCCTCATCCTTAATTAAGGGATAACTGGATACTAACAGCTAGCAT
AAACTATCCAGATTTCATACAACACCACATCAACAAACACTCATCCATAAACCATGATCC
ATTCATCCATCCATCCATTAGAAAAGAAATCAATACTTTTGGACCAATAGAAGTAATAGA
GAAATGAAGTCTGCTCACCTTCCTTGGTCACCATCCGAGTTTATTGGCGCTGGAGGATCC
ATGGCCGTCATTGTCGTCCTAGGCTCCTAGCAGTCGGCGGTGCTCTTCGTCGCTGGTGAA
GTCGCTAGTGTGTAATACCAGCACAACTGTCTAGGTGTGCAGTGGTTGACTGGCTGGGCA
GGGCGTAGTGTATGGCTAGTTATTTTAGGGTTTTGTTTTTTTCTAGTCTGCTAGTTGTCA
TGCCGTGTTGCCTTGTTGGGCTAAGACCTAGGGCTTGGTGCGCTGGCGTGCTGGGTTTGA
TGGCCAGCTCGGCCTCAACTCATTCATATAAACAGGACAGGTGTACATATATGAAATACT
CATGGGTAAACGGGTTCGGATT
>Z27kG1_06280
TCCTCATTTCTTCTCTTCTCTTCAGCTCGCCGACCGCTCACTCTCCCTCTGGCCGCTGGA
CGCATGCGTCTCTCCTCCCTGTTGCCATCGCTCAGCTCGCCCCATCTCCCATGGCCGCGC
CCTGCTCGGCTTCTCTAGTGCACGCGCGGTTCGCCGGCCAAGTCCCCTCACCGGCATCCT
CCATAGCTCGCTCGCGGCTGTTGCTCTGCCAGGCCGCGTCCACCTCGTCCGCCCACGCCC
CCTTCCCCAGCTTCAAATGCCTCCTCCTCAGCGCCATGATGAGGAACCCGGATTCCTCCC
TCCCCTGCGACCTTCCCCGCCTCCCTTTCTCTGTCTCCCATGCCATCGGTGGCGGCGCCG
TCGTCCCTGTTGACCACATCGGACGCCGCTGCTCACTGCCCTGTACCAGTTCACCATGGC
CTACTCCTACTAGAGACCCGGCAAGCACCTCGACCGTGCAGTCTTTAATTTCTATCCCGT
GCTTGACCCGTCCCTCTACCTGGTGGCCTCGGTGAGCTCCCCTGCAAGCTCCATCGCGCC
GTCGCCTTGGTCCGTGCTCGACCTCCCTATCACTTCGGTGTTGAGCTCCTAGCCCCTTCC
GACGGTGTGGTCAAGCATTTGGGCGCCGTTCCTTCTCAGACCCCCTCTGCTCGGTCATGG
CACCTGGCCGCCGCGCCCCTGTTTCCTGTTCCCAGCTCCCTACTGGGCCAGCGCCCCTCA
TCCTCCCTCGTTGTTGACCGTCGAACCCTGTGCTCCCCTGCTCGGCCACACCCAGCAGCT
CGATCCTTGGCCCCTTGCCATAGCCACAGTTTCCTCTCCCCATCTGCCAAATCGCCGTGC
CTCCCTAGCGCTCCTCGACGTCAGCTGTCGACACCACCTCACCCATGTCATACAACGCCG
CGGAGCTTACCGGCGTCGACCTCCCTCGGCGCCGTCTCCTCCAGCCGCCAATTCACCAGT
GTGTCGCCTCCTCCCCATTTGTTGTGCCTTGCGATCTCGCCTGTGCCTGCTCCTAGTCGG
CGCTCACTCGGATCCGCGTCCCAGTTCCGCTTGTCGTGGGCCATGCTCGTCCGACTCAAC
GTCTCTGTTCCTGCGTGCCATGCGCCACTCCGTTGTGCCCCGAATGTCGTGCTCGCTGTG
GTCGGCTCTGGTGGTCGGCATCGTCACGTTATCTGCCCCGCCAAGCCCTCAGACCCACTC
TGCTCCAATCGTCCATCATCGCTAGCTCTTGTGCCTCTCTGTGCGTGCGCTACTCATTAT
TGCGGTGCCATCCAGCTCGTAGTCGGCTTTATCGTGATTGTTGTGCATTGCTCGACACCC
TGCCATCATGTCTACATTTGTGTTTGCCATCGTCGTCAAGTTCCTATTTTAGTTGCCTCG
CCTGCGTGTGTGTGGGAGTGATGCTGGAGCTATGGTTGAAGAAGAAAGTGAAGTCCAAAA
GAGACGCTCTTCATGGACCTTGTCATCGAGCCACGTTGTGCCCACGACGTGCTCGTCGAC
TCCGATGATCTGTTTTCTAATTACGTGTTGCCTACGTCGATCTTCGAAACCCCTTGTCGT
GCTCGACTCTGCAAGTCTCCAACTCATCGTCGTTCTGTGCGTCATCAAGAAATCCCGAGA
GTTTTGTGAAGAAGCAATTCTCGCGTGGCGCTCGTCTAATATTCGACGAACTTTTTGAAC
ATGTGATCGTCGTCATTTCTGCAAATTCCAAGTCAGATTTAGGTAAGCTGATTCACTATT
TTTATTAGTTGATTGGATTGATGGATCAAATAGAATTGTTGAACGTGATGATTTTTTTGA
TTTAGCATACGTGTGTTGAAATCGGGATTTTAGATGCGATTGATATGAAGGGTAAGGGTA
GACATATCTAAATTATGTGACCGAATTAATAATACAAATTATAGGACTAGTGTTTCTAAG
GTCTGGCAGATAAATATTGATTAAATTGCTTTGGATGT
>Z27kG1_15246
CAAACTAAAGACTACATTTCTCTATTACTCTCATCTGCTTCCTCTCCTTCCCTCTCATGT
TACCGGTTCTTCTATCTCTAATACATTCTGATGTACCCTGATTTGCCAGAATAATATACA
GAGTGTTCCTCTAGCTATTGGTTTGGAGGTCGTGTATTACGAGTAGCTAACATTGGTATC
AGATTAGGTCATCCTGGATCTGTTCTCTGCTGTGCGGTGGCGCCCCCGATCGTGATCGTC
CGTGATGGATCATACAGATGTTGTCGTCCGCAAGCTGCTCGATGCAATGGCACTGATGGA
GAAGCGCTTGACAGCTGCGTTGGCTGGCAGTCATGGTGAGCAAACTGCTCGCGGATGCAC
TGCCTTCTTCGACGACGGTCGCATCGATGAACTCGATGTGTGGGACGAGGACGCCACGAG
CGTCGACGCAGATGACTCTGTCTCCGCCTCCATGGTAGATCGGGAACTGCGCTTCGACGA
GTTCACCTTCAACGACAAATCTGCGCAGTATCACCTCTCGTCCACCCACGAGGCCCTCTT
CTCCGACGGCGCCAACCCCTTCTTCGACGAGGCGTGCTATGCACTCACAGTGTTCGATCA
AATGCCCAGCCCATGCTTCGATGGAGAGCCTATTTTCGACGAGGTGCCCAACGACTCCAT
CACCGAGTACGAATTGTCGTTCATGGAGGTTCCCCACTTCGCGTTACGCTGCGAGAAGAT
TCAGCAGCACGTCGACGTTGCTGCTCTCCGGGGCGAGGAGCACCTAGTCTCCCTCGAGAC
AATGAAGTCGAAGGTCGAGGCGGGGAACACCATGGCGGCGATGGCC
>Z27kG1_22538
CGAGCTTTAGGTTCAGAGCACCTCGCCTCATTCCATCCCACGTCAAGCTAGATCTGCCGG
CTCTAGGCTTAGAACACATCCGGATAATGGTGGATGCATCGTTCTTTCTGTTCGTCGTAA
GCAGTTCTTTGTATCAAGTGAGATGGCAGTGACGACTCGGTAAAATTCAAGCTCAACAGA
CCAAATCACAGGTCTCTCTCTACATGAGATCGATCTGTATGCCGATTTTCCCGCTGAACT
GAGCCATCTAATTTTTCTCTGCTTATTTGCTATTCGGAATATTTTCTCTCTACATGAAAT
CCCCGTTTGCTTTTTTTCCCCATCGGAGGGTGGAACATATTGTTGCGATGAGGATACCAA
GCTCCCTCTTCTGAAAGCAGTGAGGACACTTGCCGGCAGAATCGAACCAATAACCTTATT
GCCACCACTGAGTAACAGCAGATCTCCAATCTTGTTTTGTTTGTTTTTCTTGGTCCGTAT
TTTGGCTTTGGATGGTGAAGATCTACTGATGCATAATCCAACACTTGATCCGATGCCGGC
TTCTGCCGAGCGTGTGATGCACGGACATCTCTGCATCTGAATCCTTGACATCTTTTGCTG
TAATGGTTTTCATTGTTTTGGTCTCTCTCGGTGCTTTTGACGTTGTGTCGTTGAACTGTC
CTTTTTTTACCCTTTGTATCAAATGATGAAACATCAGAACAATCTTAGGACACCTTCTGA
CACAATGCTGGTAGCACTGTGAGTGAGAAGGCAATTCTTTGCTGATGGTACTGCAACCAC
TCCATGATTCTGCCCTTCATTTTCGTTTTTGTCTCTCTGGTCTTCAGCATTGATTGCTCG
AGATAGTTATCTTTACAACCTTGCATTGCCACCTGATCTGTACATAAGCCAATGATGATT
AGCTATTACATCTGGAATTACCGTCAGATTTACTCGTGACGAAAATCGTCTGGCTTTCTG
AGGCATATTAAGTGTATACGTATCATACTTAAATCTGATCGTGTAGACGTAGTTGCAGTC
CAATAATCCCAATGAGGATCTCAAGACCGACCGATAGGAAGTGCCGTTTGACACTGTAAG
CAACAGCTGCTTCCTCCGGCTGCAGGTGTCTATCCTCCGACCATAACCTTTGTGGTTTGG
TCTGGGATGGAGCACCCATCTGTGGTTCTTGGATTCTGGCTGTGGTGTGTGATTTAAATC
GGGTCTCTGAGGGATTAGAGCAACTATTCAATACCTTTCAGTTTGTGAACTGTAATGAAA
TGGAATTTGGGCCTGATGCCACGTCTCTGTTAACCACGGCATTGACCAGAGATGCTATGA
TTGGGCCGAAACGAAGTTTTTTTTAACGTTTC
>Z27kG1_16141
CACTTAACGCCGCCGCGGAGCTGCTCCGCGCCCCCGACGCCGGTAAGAAACAAGAGAGAA
CATCTGTCCCTCGTCTTCTTCCTGACGCGATCGTTCATCGCTCGATTTTTTTTTTGGAAC
CGATGGTGGAACCACAGGTGATTAGGAGCAGGAGCAAGAGGGGTTCGGAATGGCCAAGTC
TAAGAACCACACGGCGCATAACCAGTCGTTCAAGGCGCACAAGAACGGCATCAAGAAGCC
CAAGCGCCACCGCCAGACCTCCACCAAGGGGGTACGTGCTTCCCTTTCATTGCAGTTGTT
CGCCTCTCAACATGCTAGTAGATTTGAATTCGAAAGCTACCCTTTCGCTGAAACATGATC
ATATTTATTATGTGGCCTGTGGCCTGTGCCCGAGTGCAAATGCAGTAGTTTTGTTTGTAG
CATGCCTTGATGCTATCATTACTAGATGCTCCTATTTATACTAGTTTTCTGTTGTTCCTT
CGAAATTGCCTTGCTGACTGCCGTGTTATTTTTGACGAAATATGCTGCAAATGTATTTGT
TTTATGTGTCTAAGATTCATTATCATCCATTTAAGCATAGACATAAAAATCAAGAGCTAA
AACGACTAATATTTTTGGATGTGAGTATTTTATTGTATTGGCGTCTTATTTTTAAAATAT
TACCATGACATGAATGTCTTTATATATTAATCTTGTTGCATACCTTCTGGTATCATCGAA
GTTTTGCCAGCTACTTAGCTATTTTAGTTGATATTTGACTGAATTCTTATGCTACAACTG
ATGTTTGCCTACAGAATGAGTGCTATTGACACTTTAAATCTCAGGCTATGTACTTTGTTT
GACCAAAAAAATTGTTTGCACAACAAATTAGTATGTATGATGATCTCTAGTATTATTGGT
GTTTCATCTTCTGATTTCAATTGTGTGTTTTTTTAATAATTTTTTACTTATTCTTTATCT
GCTGAAACATTATAATTGTTTTCTGAGGAAGGTTTAGGTAGTTTAATATTGACTATTTTT
ACTTGCATTTTTTTGACATAAATATTGTACTCTGCTGAAATTTCATTTTTATTTCCTGTT
TGCTGTGTCTGTTTGCTTAATATGCCGTTTTGGACTGGGTTTTATGATCTATTAATGATC
TCTTTTGTGTGCTTTTAGATGGACCCCAAGTTTCTGAGGAACTTGAGGTACTCAAGGAAG
GGCAATAAGAAGAGTTGTGAGGCTGAGTCAGAGGAGTGAGATGATGCCTGAGTTTGTGGC
GACAAATGCATCTCTTGTATCGTTAGGGTCTTAGTTGTGAACTTAATTTTCACATCTGTA
TGATTAAAAGAGATTCATCAATTGGT
>Z27kG1_23523
TCCCCCTCACGACTCCTATTCTTCACGCATGCCGGCGCTCCTCCTCTCTAGTTGTTGCCA
TCTCCCTCCTCGGCCACCTCTACTGGCACCCTCTCTTCCCTGGCTCCCGAGCTTCAACCA
TGGAGCACGACCCCTCCTTGCCTCTCCGTAGCGCCAGGACCTCCTCCGAGCTCGACATGG
ATGTGCTGTGTCTTCCCCAGTACCGACCATGTCAAGCTCCGGTGACCCCCTTCCCACGGC
ACAGCAGACCGGCGCCAGACGTTAGCGCCGTCTCAGATCTTTGCCTCCTCACACTGCTCT
TCTCCACCATGCAGCTTGTGCCCTCTCTGCTTGCCGACGACTTGCGTCTTCTCTAGCCAA
GCCACAGCCAAGCTCCACTCCATGGTCGCACCCCCCTCCATGGCTTCTTCCAGCTGGAGC
TCGTCGCCGTCCTCTGGTGAACGCCCGAACCTCCAACCTCGCCATGGACGCTGTCCTGCA
CGCACCAGCGGTGCTTCCTCCCTCGCCGGAGCTCGCCGGCCAACCTCGCCTCACCTTCCA
TGGCCGCGTGCGAGCTCCGCTACCGGGCGTCGTTCCCTTGTGCCACAGTGGCCCCGCAAT
CTCCGCGTCTCTTGCGACGTCCCGATCTACGCAGCCCTGCCCCGTGCCATTGATCTGTGC
AGCCTTGACGTGCCATCGTCGTTAACAGTTTGCCTCTCCTACGCTGCGCCATCCTTATTC
CCTCTGGTCGCGACAAAATCCTGTTCCACCAGGTCGTCGGGCGCTGCTCTCAGCTCGCTA
TGGGGCTTGCTGGGCTCGCCATGTTTTAAAATGTCGTCGAATTTGCCTGCAACCGCGGTC
TCGTCGAGTCCGTCGCTCTTCAACTTCGGCGACCACTATCATCTTCATTAGCGCGCCATC
GTCTAGTCCCTGCTCTCTGGTGAGCTTGGCCCTGCAGCTTGAACCAGGAAGTCATCGCTG
TTCATGTGCTCGCCATCAACCGCCGCTGGTGCTCGACGAATGGCTTGAACCCAGAGTTCA
TTGTCGTTTCTCATCTGCGATCTCGTCAGCCTCTACTCGATAAGTGTTTGGTGAAGGGCC
TGAGCCAAGTGTTGTTGCTGCTTCCACAGATTTCTAATCAATTTGGTAATAGTACTCTGG
CTCGCTAATCCTACTAATTAATTCGGTGAATAGATTAGATGGATATTAATCGCGACGTTC
GAATCAGATACTTGTGATGTGTTGTAGTAATTATCCGTATCTCATTACATATGTTTGTTG
TTAGGTTATTTCTCTACGGGGTAGGATATTGTGTTTCGCTTATTTAATCTCGTCTGGTAC
GTAGACCTATT
>Z27kG1_16522
CACTTCCCACCCACCCTCGTTTTGCTCCGTCTCTCTTCCTCCTCACTTCCCACCCACCCT
CGCTCGTTTTGTTCTGTCTCTCTTTCTCCTCACTCCCTCCGTCGATCCTCTGCAGCTTGC
ATCGGTCGACCAGTAGTCTTCCACTGTAATCGCCTCTCATTATTCTTTCTGCCACGCTCC
TCTTCGTCCTTACTCCCTCCGTCTTGTCTATCTGTAGCCACTTCGTCTTCCTACGTTTTT
GCCAGGTTAGAAAAAGGCATGTTTTCTTTTTTCCCGATACTTTGTCCTTCTAGCAGATCT
AGTTCCTTCTGCTTCACATTTATTGGATCTGTTAGTCGCTTCTTACGATTCGCATCTTAG
ATTTTTGGATTCGTTGGGCGCCTTAAACCGCAACCATATTTCTCCTCTAAGGTCTGTGTC
TTGTCTTCGGCGTGAAAAGTGAATCACCCCACCTCCAAAAAATTACTTTGCCCCCCCCCC
CATGTTACAGTTAACGTTCTTCGCTCCTTACTCTCTGCGTGTTATTTCATATTTACACAG
TACATGGATGAATATTCTTTCGAAAAAAGATGTTAAGTAACTTAGTGACTCTCCTTAACA
CTGTAGGATTTGAGGCTGTCATAGTATGCTCTCTGACCGTGCTGGCGGGAGGAAGGAGAT
GATTTAAGTTCTCTGCGTTTATAACCAGAAAGAGGAGGATAATCCAATCATGGTAACTAA
ATAGTAGGTAGTAATGTTTCACGGTAAATCACAGTGCTCGAATGCGATATGATCTTTGAC
TCGGAGTATTGAAGACTAATTTAGTTTGAGTTTGAGATTAGTTGTTTTTGTCATTAATAA
ACTCACATTGGCATCTGGTTACGAGCTCACTACTAGATTTTAGATCTCCAGTTTTGGTGT
ACTTTTGCTGCATGTGTCTCCCAGAGTTGCAGATTTGCAGGTAGCACCTGATTCTTTTTT
ATTTTTGGATTGAGATACAGTGAAATTTATATTTGCCTGTTCCCACCATACTGTAATATG
AATACAAGGATGGCTTGATCTGGCAAGTGCTCGCCATTCTATGGGCCCATCATGCTTTTC
GAGTACACTGTTTGATCACAAGGAGCGGTCTGCTGCCACTAAACTTCAAGTTGTTGATCA
TGATGGCCTGAAAAATTATCGGGTAAATGACTTCTCTACTATTTGAGTTAACTGATGCTA
TCTATCTATCAACATTGCAGAACTAATTCTAGATTTTAGGAATGCTTTTGTTTCTCTTGA
ATTTGGTTCCTCGGTTCAAGTTTTGTTTTTACTGAAGCATACATTTATATAAAATTAGAA
TGTCAATTCCATACACAAATCACTGATGGGTTTTTGCTTGTTGGTAGGGATATGCTCATA
TGCCTTGGCCTTAATTTAAACTACTTGTATGAGATGGAGAAATGTCACAAAACACAGGAT
GAAGACGACTCCAGGAATCCACCCATGCCTCTCAGTGACTCAGTGGCACAAACGACAGCC
TAGTCAGGACTAGGAGACGTCTTCACATCACGGAGTAGACCACTCAGCAACAACAGTGCA
ACGGTGTTCGGACTTTTGTTCACATATGGGAGTGTTTAAGCTCCTGCACCTAGATTTAGA
AACACCACCATGTAAAATAGACAAGACAGTGCTTTTGCAAACATGATGCTACCACGAGAC
CCGAACTCATGTATGGCCAAACATGTTAACATATTTTGTATGTCACCAAAACGCTTATTT
ACATC
>Z27kG1_04946
GCCGCCGCCGCCACCACCGCCTCACCCAAGCTTTCATTTGTCATGCTGGTTGCCCCCGCC
TTATCGTGTAATGCCATGTTGCCCCCGCATCATCATCTAAGATTTCGTTTGTCGTCCGCG
CTGCAGTCTGCTTCCCGTTTCACTCTTATATTTTTTTGTTGGACGGAGTTGTTTTGCATC
GTTTCGATCTGTACCGTACTGTTTCCCCTCTTGTTCATAACGGCGGCGACACAAATTCTT
GCGTGCTGCGCCGCTCACGCAAGGAGGGATAAATCGACTCGTCAAGAAATCGTTTCAGTT
GCCATGACTCCAGTAGGCAATATGATTGTTGCTTGACTACAGTTTTGTCTTCCACTACTT
AGCTTATTTGTTTGTTTTATTCTTACCTCGCCCGTATTTTCTTTGTTTTATTCTTACCTC
GCTCCCGATTTTAAGATCTAATTTGGTATCTGCACGGTGCTTACCCCGGGCTTGTCGGAT
GTACTTGAAGAAGGAAGCCCCAATGTCTGTGCTAGATCCACTATGCCATTCAGTGTTGCA
GGCCCTGATGAATTTTGTGATTGGTCTGTGTCAAAGCAATGGATACAAATTTTCGTAATA
GACCATTTCTTTATTATGTTTGGTTTGATGATTCGTTTGATTGATTGATGGCAGTGATTT
GACATTACCCGCGCTTCTGATCTAACCCGTGAAGCAAAGGGAAAATTAATGGTTGAATTT
CTTAATATGAGCCATCTAGTGATCTTTCAGCTGTCTCCTTTTATTTTGTGCGTGAGCTCA
TTTCATTCATGTGGTTGATTTGGCGGTGATGATACAACCATTCAGCTTACAACGCCAGTT
CTGCTTCTGATAAGTCATGACAGATAAAGCTGATTCATATCTGAGCCTTGATTTGTGTCA
TGTTCTGACAAACTCATAATTAGGATCATGCATTTTTTCTTGCTCCAAACCTTACATCCC
GTTGGCCACTGAAGTCAACCCAATGTTTCGAGGCTACAATCGGCTCCAACTACATGCTTG
TCAGGCGGTATCATAAACTGATTTTTTGTGGTTCAGTTAGACGAGAGCGATGAAGAGCAA
CTTTTGTGAACTAGAGTTTCAGATGCTACCATGGTGACTTTTTCTGGGATGGAGCTCATA
TTTGCAGGTGATTGATTCATCTTGGGGCTGAGATTGAAATAGGATATGGCACATATGATA
ATGATCAGAGTGGTTTCTGAACATACGAAGTAGCCGCCCAAGAGCTTTCAACCTGCCAAG
TTTCAGAGCTAGTGCTGTTACATCGTTGGCAATGCCACAACATTTTTTCACATACATTTA
TTTCCCAATGCGTTGTCCTTAATGCCATGTCCTTATGTAGCAGTTCATGAACAAGATTGG
AAGGATATAAGCACTC
>Z27kG1_04042
CAACTCACTAGTACTCAGCCGCCGCAATCAGGGGGGCAGGTAGCTCGAGCGCGCGCTCCA
CCTGCGCCGACGCGATGCGGGCCAAGGTTCGTCTTCCCTCGCCTCCGCTGCGTTCTTCTT
TCCATGGTGATGCGATGAAACCGTGTCCTAGGTAGCTTTGCGGAGCTAGGCATTTTCTAG
GTTTTCGCCGTGGGCTGTGGCATTCGTGCCCGCGATAGTCTTGGTGACACTAAGCTGTTC
TCTGTGATGACCACACACAGATGACGAGTCCGATTTAATCCATTCCATTAAACCATGGGG
ACAATCGAGGCATTTGTCTGAGAGAACACTAACAAACTGCTTGTTTTTTTCTGCTTCCCC
CGCTGTTTTGATACAAGTTTTAGTTTATTTGTCGGCGGTCATTTCTGCAGTACTGGCATA
ATGAGGAAAACCTAGATTAGTCTGATCTAATTGATGAGAAATACCTCCTACTCATTCTGA
ATGTCAGTTCACTGCATGTTACATCTGATTCTAAGTATAGATCCACGTGTTTTATTTGCT
TGTGACATCATCATTAAGCTGTACAAGCCAGATTCAGTCATTCGTTTCCGAAAGTCTTGG
TGACACTAAGCTGTTCTCTATGACGACCAAACACAGATGACGAGTCCGATTTAATCCATT
CCATTAAACCATGGGGACAATCGAGGCATTTGTCTGAGAGAACACAAACAAACTGCTGGT
TTTTTCCTGCTTCTCCTGTTGTTTTGATACTAGTTTTAGTTTATTTGTCGGTGGTCGTTT
CTGCAGTACTGGCATAATGAGGAAAACCTAGATTAGTCTGATCTAATTGATGAGAAATAC
CTCCTACTCATTCTGAATGCCAGTTCACTACATGTTACACCTGTTTCTAAGTATACATCC
ACATATTTTATTTGCTGGTGACATCCTCATTAAGCTGTACAAGCCATATTCAGATCATGC
CCTGATTTACTTTGCAATTTCTAGCTGAATAGTACTTGCATGTTTTTTGTTTCTTTGGTC
GAGAGGCGTAGACTTGGTTCGCTTGATGATTATTACTTGTTGCGCTCTTCCGTATTTGAT
GCTGGGATGTGATGGAAGAATCATTGGTCCGTGTTTCTGATCAATCATTGATGTGTAAAA
CACTCCATAATTCTGATCCCTGACAGTTGCGTAATCTGACTGTTGTCCGTTTAATGTCTG
CTACTGTAGTTTCACATGATACTGTCTGTAGAATCTAAGCATTTGCTATGAAAGTGGGTG
AACTGATTCTTGTTTCATTTGATTGCAGTGGAAGAAGAAGAGGATGCGGAGGCTCAAGAG
GAAGCGCCGGAAAATGAGGCAGAGATCTAAGTAGGCGCATCTTGTGACCGAGGATGGCGA
GCTTCTCCTGCACCATGGCTGTGACGCGTTGGGATGATTGTCTCCCTTTGTAGACGTGCT
TTGCTGTAGACGTAGGCGATGTAAACCGTCCTTTTTGATTAATTCTAGTATGTTCTGAGA
CTGGGTTTATATTGTAATTTGAGGATAATTATATGATGCTCTAAGTTTATTGAT
>Z27kG1_16386
CGCGTTTTGCTGTCGTCCAGCAGCGCAGCGAAGCAACATCTCACCAACTGATTCTCCATG
GGGGGACTCCATGCAGCGCCGAGCACAACCTGCCGGACAGCCCGTTCGCGTCGCCGACGA
GGTCCGCGGCCTTGGCTCGCGACCCTTTCGCGGCCATCGACCGGGAGATGGCTGCCTCGC
CCGGTCGTCGAAACGGCGCCGGTTCCTTCGCTGGCATCAGCAGCAGCAGCGGCGTCCTCG
CCGGCCATCTGAGGCCGTCGGCTCTGGACATCCCTTCGCCGTTCTTCCCCATGTCGATGA
CCAGGCTGTCCTCCGATCACGGCGCCGGCGCGATCGGGATGTAAAGTTATATAGTCCTCG
CTGCTACTTGCCTAATCATAGAATACTTAACTAGAAGCAAAGGAAAGAAGATATAGTAGT
GGGAGTAGTATAGGAGAAACAAAACATCGCAGCGTAGTTCCTTTTTTTTTACTTTGTTTG
TTTGTTTGTTTTTTTACCATGAAACCAAAGGTCAGCAGATGGCAGCAGCAAGCAACAGAT
TATAGCGCTTGCTCTCCTATTACATTACATTACATGATGCATTTAGCACTAATTAGTAGT
AGTTACTATTACCAGCCCATCTAGGTAGCTGCTCCTCCATGACCATGATATGCACAGCAG
TACTAGGGGGGAGGAGGGGTGTGTGATGCACAAGAAGATGCTGCTGCTACCCACATGGGA
CTACACTGGATGCAGACAGACGTGACAGACCAGCTGGTCCAGCGTGAAGATCTCACAGGA
TTAGAAGAAACAAACGAGTCCCGGTCCCACCAGTGTAGGTGTCATTGAAGGAGGACCGGC
CCACAGCCTGCTGCTGCTGCTGTGCAAATCATTGTTGGCTGCGTCCCTTCAGCCCTCTAG
CACTAGCAGTAGCAGCGCCGGATGCAGCTCACTACAAACAAACAAAAAAGTTGTGTTTTT
TCCTGTTCTTTGAATTTTACTTTTGCCTCTGTCGAATGAAATCTCTACTCTAGTTGATAC
AAAGAAATGAAAGTGGAAGATATGGAAATAATTTGCTCTGGTGCTTTTCTCCGTGGCTGG
CACTGGCGTCTGGCATCTGGCAACGCAACGCGTGGAAAAGGCGATGCTTTTGGCGATGAT
GCTGCTGCTGCTGGCTAGTGCGATGCAGCAGCCACCACCAGCAGTACTTCAGTCGACGGA
GTAGCAGCAATATCAAGAGACAATTAGACTAATCTCTTATGTACCCATATATCATACACA
CAAAAAATATCTTGTATATGTTATTCAGTGAC
>Z27kG1_11010
GACGACGAAACCCTAGGCCATGGCTTGGCGCGGCGCCGCCTCCCGCTCCATTATCGCCGC
CGTCCGTGCTCGCGCCGCATCCCCGTCTTCCACCGCCGCCTCGCGCCTCCGCTCGACGGC
TCCACTTCCCGCCCCCTCGCGCCGGTCCGTCCCCGCCTTCGCTTTCGCGACCGCGAGGCC
GTTGGCGGCGATGTCGGGGTCCCCGGCGGCGGCCGTGGTGAAGCTCACCGGGCACTCGGC
GACGAGCGTGCGGGCGTGCTGTGAGCTCTCCCAGGGCCAAAATGGGAAGGATGGTTGATG
AGGAGATCAGACGGAATGATTCATATCCTGATGTAGGTCCTTTTATTTTTCTGTGTGTTA
TCAGTGTTAAGAAATTAGAAGAACATAGTGTGCAATATTTGGTGAGTTTAAAATTGTTGT
TTCATTGGTTTAGTGTATTGTGAGGTTGTGTCCTACACGAATGTTGGTTTTACTGTTTAG
TAGTATTCGATCTTTCTAGAGAAACCTGTTTTAATTGTTTTCTAGATGATATTAGAGAAA
ATATGCTATTATTTTTGACAAAACTACTTATATCTGTGCTGCGCTACTGGTTTTTATGAT
GTAAATTAGCTTCATAGTCTTGGTGCACTATAGATGTTGGTGATTTTATCCATTGTTATG
TTTATTGATCTCCAAGGTTCGGTGCAAGTACTCCTGCACATCCATTATTTATAGAATCAT
GATAATACTTTTGTACTCATGCACATATATTTTTTGTGTCCATGAATTTGCTCTTGCAAT
ACGATTTTGCTGGTCTTCTGTGACAAAATTGCATTGCTGATCAAATTTGAACATTAAAAT
GCACAAGCGGTTACTGCACCAATGGTCTTCACATGCATTAGCTCATAATAATTAGTTCTA
TAAAAAAGTTGATATGGGGATTTTTGTGGTCTGGATCTATTAGGAAATGACGACGATGCA
TGATGCTTGGGAAGCAATTTTAAAGCATGGAAAAGGTGCTGCTGTGAAAAACGAATTACT
TTTGTTACTTTGGTAATGCATCATCGACTGAAAACAATTAAAATAAATTGATTGAATATT
AAAATCCGGGAGAACTTTGGGAGGCTAAAAGAAACACTCATATTTTGTTGAAAGTAAAAT
CACAGAACTTGAGGATGATATATCCTTGCACATCACTTGATGGTTGCATGTTTCCAGCAG
CTACCCTATCACATCCCCTATCTATGCCCTATTTTAAACTTCACTCTACAAACAGTGTCA
TCTACATTGCAAATCCTATATTTTACACGATCTGCTGCGGACAATCGAGGTTTAGGCTGT
CTTCGGTGGATAGTATAAAATAGGGGACACGGAACTGTAGATGATATTGTTTATCGAGTG
AAGTTTGAAATATGGAATGCGATAGGGGATAGAATAGGGGATCTGCTGGAGATAGCCTTA
TTACCCTGTCTGTCAAGGTCAATATTAAGTAGTCCATGTTTTTGTACTATGAAGTCTTCT
GCCACTGTAGTGTCCTGCATGTCATACTGCATTTCTAGTCTAAGGACTCTTTTCTTCCTT
CTCTCTGTGAGAGAGAAATGTGCGGTTGTGCGTGCACACCTTCACCCCGCGCGCGTTCTG
CTTGTCCACCCTCCCCACCATAGCACTACAGATTTACATTATACTTGGATTATATTAAAC
GACATACTGCTTTTTTTTTATCTTAGCATGCAATTTCAGTGAGTTTGATTATAAAAAAAG
AAACAGTCTGTGAACGGTACTCTTGTTCTCTCTCTCTCTCTCTCTCTCTCTCTCTCTTGC
ATTCTGACCTAATTTTGTATGAATTTTTAATGTTGGGCTTACCCTGACCTTGTTATTTTG
CAGGCACTTAATGCGCACTTTTGTCCTTAAATGCAAGGATTGGATTCTTTGGAGGTTGCA
TCCCTTGGAAACTCATCGGGCTTGCGTCCTTTTCCATGCATTTTGCAGAGTACTTAGCGC
CTCGTGTGTCGGCAAACGGACAGTATATCTGCTGTAACTTACATAAATAATCATATGTTA
GCCTGCTGCTACTCACTGCCCCGCATCGATTGGAACTAAGTTGATGTTTGGTTCACATAA
TTGTATAACGTTAAATCATGTTTGTTTAAGTCTAACCTTAATCGGATTCCACACT
>Z27kG1_03594
CCTGCTGCCGTCTTCTTCCGCCGCCGCCGCCGTCGTCTTCGTCCGTAGGTAGCCTCCTCT
CTCCTGTCCTCGCTTGATCTTATCTACTAGTAGTACTCCTGATGAGACGCTAAGAAATCT
CGCTTATATTATGTTAACCCTGAAACCGAAAGTGAGTCTTGTGCAACTGTAAAAACTGGG
ACGTCACTGAACGAACGATAGCCTGGGTTCGTTCGGTCGTAGTGGAGGATACAGCAACAT
CCTCTTAAGTTGAATTTACGAACGCAGTTAATTTGTTTCCCTGTGCCGTTCGCTGCGTTA
CGCACAAGGATCTTTACTCCTGGATTTCAATTTATTTATTTTCCCCCCGCATTTAAGTAT
TGCGGCTTGCCTTGCCTTGCCTTCTGGATGTCGCGTTGCGCCGCTGGCTGATGATGGCCT
ATGTCCTGGCATGTGCAGCAGATCAGAGAGCGGGGAGGAAGAAAAAGCGATCGATGGCGT
CCAACTACGTGGACACGACGGGCGAGGAGGGACGGTTCCACGGCCCTCACAGCCACAGCA
CCAGCACGACCCCGACGGGCGGCGCGGCGGCGGCGGCGGCATCGCCGCGCAACTTCCGGC
GCAGCTTCTCCTCCGCGTCCTCCGCGGGCCACAGCCACGGCGGCGGCGGCGGCGGGGCCA
AGTGCGTGTGCGCGCCCGCGACCCACGCCGGGTCGTTCAAGTGCCGGCTCCACCGCACCA
ACTCCCAGGGCCACGGCCACGGCCACCCGCACCCGTCCCCGCCGGCCTCCCCCGCCGCGC
CGGCGCAGGGCGTCTCGTCTTCCGCTTCCTCCCGCACCGTCGAGGCCCTGTGAGTGTCCG
AGGCCAAAGACGGGCGAGGCGTGGGGAAAGTGAGAAGATGATGGGATATACTTGTCGTGT
CAGTCTGTCAGAAGGAAAGGAGTGAAGCTATTATTCCCTCTTGTTGTGATCCGCGCTGTT
TTGCCTCTTCCCCCCTACCCGTTTCCTCCCTTCGTGCTGGTTGTGGTTCTAAATTCCTGA
TTGCCGGCCGTCCCGCCTTCTTCCTTGCCAAGACGAGACTCTCCTCCTCCTGCCACTGCT
ACCGCTGCTCCTCTCAACTGGTGAACTGGATCCTGATTTGGGGAGAAGGTTAAACTGGAT
GCCTTTCCATGTAATTAATTGCCTCTCTTTACCATTCTACGTGCTACTAGTATTGAAGTA
TCATCACCCTTGTTGTGTCCTTCTGTCTGTGGTGTGATGGTCATGGACTCATGGTCTGTG
TTTCTTCGGTGAAGAGTTCGTACCCGTACATAAAAGATCTTCAATCAGTGGCCGGTTTGG
TACCTGTTTGGTTCAGCTTTTTT
>Z27kG1_08697
TGTCTCGGTTTATCCCTTTCCTCATCAACATCAACATAGCCTTTTAGTTCTAAGCAAGTT
GGGATAGGCTATAGTTGAAACCCAACAAGATGTCACCAAAAGGGGAAAAAGAGAGAAAGG
GGAAGGGAAAAACTTTTGAGAGCACTAAAAGGAAAAATGTCTAATCACAGTTCAGGCACA
TGGATAGTTTCTTTCCAAGCAATTCTATCCAAACACAACTTCATTGGGATATTCCATTCC
TTCAAGTCTCTTTTGATTGTCTCCCCCTATGTCAAGTTTGATCGACCTCTACCTCTCTTC
ACATTATTGTCCCGTCTTATGATGCCTCTATGCTCCGGTGCCTCTGGGGGTCTCCGGTGG
ACATGCCCAAACCATCGCAACCGGTGTTGAATAAGCTTTTCTTCAATTGGCGCTACTCCT
AGCCGATTGCGTATGTCATCGTTTCTCACTCGGTCCAATATTGTGTGCCCACATCCAACG
CAACATACGCATCTCTGCGACACTTAGTTGTTGGATATGTCGTCTCTTAGTAGACCAACA
CTCAGCCACATATAACATAGCAGGCCTAATCGTTGTCCTGTAGAACTTGCCTTTCAACTT
CTGTGACAATCTCTTGTCGCATAGGACTCCCGATGCTTGACACCATTTCATTCACTCCGC
TTTGATTCTATGGCTAACATCTTCATCAGTATCACCATCTCTCTGTAGCATCGATCCCAA
ATAACGGAAGGTGTCCTTCTTTGGTACTACCTGGCTTCCCAAACTTACATCTCCATCCTC
ACTAATTGTAGTACCAAAGTCACAGCTCATATACTCGGTTTTGGTCCTGCTAATTATAAA
TCCTTTTGACTCTATGGTCTGACGCCATAACTCTAGCTTTCTATTTACTCTTTTCCGACT
TTCATCTACTAGAACTACATCGTCAGCAAAAAGCATACGCCAAGGGATATCTTCTTGTAT
ATCCCTCGTGACCTCATCTATCACTAAGGGATTCTTCAGTACTGGGTCTGCCCATCATAT
TTGTGGTTCTGCAATATTCTAACGAGACTAAGCTATTGGTCCTCCATTTGGAGAGACATT
TTTGGTCACTTGCATCCAAATAGCATGGCTGTCCATTTAAACAAGTAGGTTGAATTGCAC
CACATATATGATGGGTATTGGTTAGGCTTGGGCTTTGTTTGGCCAATTCAGGCTGGGCAC
AGCTTGGGCTGGACAAGGCTTTGATCCACCCTTTGTTCCCGCCTTCATGGACAAATCAAC
AAACGACATTATGTATAGGGTGGCACTTACAACAAAAAAAAACACTTACTGTCATATTAC
AATTTTCCTAGCTTCGCATCATTTCCAATATGCACATGAAGTATAGTAGTATATACATAG
CGTTGCACTCTAAAATCTGAATACACCAACATTTGTATGCAACAGTAGTTACATACTATT
TGACTAATGCCACTACCATTACATATTGAATTCCAGCTACCTGTTTAACTTATACCTAGA
GTTGTTTGAACCAGTCTGGAAAAGAAACGACCAGCTATGGTATTGCATAAACCTGTGAAG
CTGTATCTGAGCGAATCTTACCCTACTGTTGTGTACTTGTTGTGTGATGTAGCTTCTGCA
TCTTGAAAGAATTGATATCTTTGCAGTAGCATGGAGCAAATGTCCCTTGTAGTTTTTTCT
TTTAACCTTAAACGGATAGTTCATGTCTTTCCGCTGTTAACTAGTAGCAGCATGATCACG
ACACTTTATTTAATTCCAAAGTTATACCAAACAACATTTCAGGTCCACGAAAGAAGCAGC
TCCGAAGAAACTTGACTCAACTGTCTCCAAGGAGAGGCCAAAGGAAGGCAGTCACTGATT
CGAGTTGTTTATATGATTGCTCTTGCACCACCCACTGGTTTCTCTGCGCCCTGTTGAATC
GGAAGCGGTCAATTATAAAGCAGACCTTGAATGAAGCGAAGCGTGCCTTTGAATGCAACC
TGTCGCGAAGTGCTGCTCTACAACCCCATAGCGAGTGAAAGCTTGGAGCTTGTTAGTAGA
ACCGAACCGTTGAGCGATTTGCATTGCTGTTTACAGAAATATCATGGAGGAAGCTGCATG
CCTGTTTGGACATTTGGTGGCCAGAGCGTGTACGGGGGGCAGTACTACCCAGAGTGGCAA
GGTCCCGTGTGGCACTGAACGCCTGCCCGACTGGTTGTTTTGAGCAGGAGACGAAATCGT
CGGCATTCTGGTAGAGGGGGCGCCACCTGCGACAGGTGCCGGGTGGATCGGCTGGACTGG
TCCGCGGATTGCTGGAGAGGTGAGCAGCGACTGTACTGTACTGTACTGTACCCGAGGGCT
GGGCTTTCGGTGGTTGCAACTTGCGAGCCGGCGGTGTTGATGGCTGCTGCTCCTCCAATC
CAATGGTGTGCGAGAGGGACATGG
>Z27kG1_02039
CATCGATGATGGGTAATAGCTATGAGATCCGAGGGACAAGGCAATTATCTCTCTTATTGA
TCTAGTTCAGTGTGCTTGTATCTTTCATCTGTTTTGTGATTACATATTTCCTTTCAATTG
TTGATTTATCTTGATCTGTCAAATGAAGTCTCAATTATTGCACGAATCCACTCTGAAGTT
CTGTTCTTTCCTATAAAATGTCCATTGTTGCAGGTTTGACCGTCGAGGAGGTCTGATTGG
ATACATGGCAACGCCGGGTTGAACTACCCAAGCTTCTTTATCAGTAGCAGAGCATGCTAC
TCATGTACTTTTGGAACCTAAGCTATTAGACCTGTCAGTGTTGGATGTGTGGATCTTGCA
TTTTTGTGGAGAAATACCAATTTACCTCGTTCAAGGATGCACCTTTCAGT
>Z27kG1_22684
GGCGAGCATGCAGACAAGGTAGATGAAGGTGACAACACATCTGGTTCTGTATCAGACTCG
TCTAGTGGCCTTCCTGTGCCTGAATCTGAATCGGGGGTTACAGAAAACACTGGTGAAACC
TCAGCAGTTGAGGTTGCCAACCATCATGTGCCTGAAGCAAGCCACAGAGAGAACATTCCA
AGAGTTAGTTCGTCTCACCAGAATCCTGCTGTTGCGATCCAGAAGCCAAATCATGACAGG
CTGTTGACCTTGGCCGCATTTGGGCTGACTCTTGCTATTATGGCACTTGTGATCAAGAAA
TTCTTAAAAATCAATGGCTTGGGCGGTTTCATTGAGGGCAAGTTCTGAGTAGGGATTGTG
CATAAGTTGGATGTAAGAGATGACTCATTCCTCATACTAATATGCTATAAGCTATATAAC
CCCGTAAGATTTGTAAATGACTGTTTAGTTATTATAGATGAAATCAAAATGGTGCGGTAC
TATTAATACCCCATTGTATCTAGTACACCTGATGGAAAGTGCCGAGTTTTGAGGCTTCTG
ATCTGATGTATATGTTTGCT
>Z27kG1_18228
AACTCCTCTCCCATGGCAGCATTTTCCCCCATCCGAGCTCCACCCATGGCGAGAGGCCAA
TGCCGCCCAGCTCACTGTCCAAGGCGCCCATAAAATTCCAGCAGCGAGCTCCACCGTCGA
TCTACGCAGCCCCAACTTCGCGCGCTGCCGGCTCGCTGTTTTGTGGAGCCCCATGGACAG
CGCGCCATCGACGCCCGCCGTGTGCTCGCTGTTTTGCGCAGCCCATCCGCGACGCCGTCG
AAAACCGTGCTAATGGTCGACGTCGTGCCTTGCCCGTTCGACGAAATACCGAGCCATGTG
GACGGCCATGCGTCTAGTCACGACCCGTTCAGGTTGATTGAATTATAGTTTATAATACAT
ACGCTTTGGTTGATGTCGGATAATGCATGTATATATGTGGATGTGTGTAATATGTTTCGG
CAATACACGTTAGTAGGATCGCATTTGCGGTTAAAGAACAAGTTGTTGTTCATATGTGCG
ATTCGTAGTTGTATAATTATATTTTGGTCGATGTGGTGTACATTGGTGTTGGAATGTGTG
TGGGTATAAAAATGTTTTGGTTATATGCCGAAGCAAGGTTGCCTTAACGTTTAGGTAAGC
AAACGTGTTGTGTTGTTTTATGTGATGAGTAAGTTTGGAAATATATGTGATGTGAGGATT
GAATTAGT
>Z27kG1_10645
GATTTTTATCAGCTCGTCTTCCACCTCCGTCCGTCGTACCCATGTGGTTGAGCTCGGCTT
CGAGCTCCCATTCCCCATGCGTCGTCCGTCACCTCGCCCTCGGCGCGCGCCTCTGCTTCC
TGGTAGCCACGCCCAGCTTCCTCTCTTCCGCGCGCCCCCTGCTTCTCCTTGGCTAGGGCT
TCTTCCTCTTCCTGCTCGCCATGGCTGGTCGAGTTTTGCCCCAGCCTCAGCGCTGTGATT
TCTCCCTCCATCTCTACTGCGCGTGCTCTGGTCCCAGCGCCGCGCTCCTTTCTCCCATGC
TGCGTGCCGTGCTCCTACTGCTCCCTGCGCGCTGCGGCCCGCTGCTCCTCCCAGCCATGG
AGCTCGCCAGCCGGCGCTCCTCCAGTCGCCCAGCCCAGCAGGAGCTTCTCCCATGGCCGT
GACGCCCTGGCTCCTGCTCTCCTCATCACGCGCGCCTGGGCGCTGCCCCAGGTGGCCGTC
TGTCCTCCCGTATCGCCTAGCTCGTGAAGGCTGCCGAGTCCGACCCCGCCGTGAGCTCCC
TGGTGTCGCGTCCCGACCAAGCTCCCTACTCGGCGTCCGTCTCCTAACTCGCGCCCTACT
TCCATGGCCACACGCCCATCTCTCTGTTCGCCTCTGCGCACAGCTCCCCAAGCTCCATGG
CCGGTTCCCTGCTCGCGTCGTGGTCTCCCAGCTCGTCAGCACTTGTTCAAGTCGTCTCGG
CTCACTCCGCCTCAAATTCCAGCGCCTCGCCCTGCTCTCGTGGTTCAGCGACGGCCGGCG
CGAGCCTGACCGTGGTGGTGTCGTGGCGTGGCGACGTCGTGCGCGTCGCGACAGCTGTCT
TGGTCGTGAAGTAGTCCGCGCCATAGAGTTCGCTCGACCACGGTCTCGTTAAACTGCGAA
GCTTCCTCGCCGTGCGCTCTAGCATCGGCTGCCGCCGATTCCGCCATAAAATTCACGAGC
GCTCCTTGCTCAGTTTGTTTCGCAGTGGGCAATTTCTCCACGTTTCAATTCTGTGCTGCT
TGCCCTGTGTGCGCTCGCTCCTCATCCACCGGGCTTCGACGTGTTCGCGTTTACTGTCGA
GTCGTCGAACCCGTCATCCCCTGCTCGACCCTCACCTCACCAGCTCGCTCCAGACTTCAA
TTGAAGGTCGTCGTCGTTCCGTGCGTCGTCAAGAAGTCCCAAGCGTCGAGTGAAGACGAA
GCTAGCCGCGTGATATTTACCAAGTGCTCGACAGAAGACCTGAACAAGAATCAGCAACGT
TTGCTTGGAATTTTAATTGAATCGGTAACTGTTCTCTAGTTTGCTAGTTCTTTAATTGAT
TGAGCCGATTTACTATTTTTACTATTGATTTTATGATCGTAAAATAAGACGCTTAGTTTG
TGTATGAAGTTTAAGTTAGAAATACTCATGATGCGAGGCGTGCTTCGAGG
>Z27kG1_19856
CAGGCGAAGACGACATCGGGAGATTTGCGCTCTCTCTTGCTATGGCGCTTCCTCCCCCTC
TGAGATGTGCTTGCGCTGGCGCCACGCCCGCGTGAATGGCCTCGCCGCCGCTTCTCGCGC
TCGCACGTGCTACTGTGTCTGCGCGCCTCTCCCTGCGTTCAAGCACGCCGCCTCTTCTCC
CACCCCGTCGCCCCTGCGCCGTGGTGGCTCCCGTGGTCGCACTCGCATCTCTCTCGCCGC
AGCGCTTTCTCTCCTCCCGAGATCCCTCTCCTCGTGCTCGCCGCCACGCCCGGGTGAACG
CCCTCGCTGCCGCTTCTTGCACTCCCCGCGCGCCTCTTCTCGCTTTCGCCCAAGCCGCCT
CCTCTCCCTCTCCGTCGCCCATAATCAAGCGAGACTGCGTGCAGGGGTGCATGCTGCACG
CGGTGGCGACGAGCTACGGCACGACCGCGACGTCGCGAATGACTCCGAGTTCCGTTCGTG
GGGTGCAGGCTCACCGGCTCCGCATGCTGTAATTGGGCAAAGCGTGGGGACGCTACGCTC
GGGTGGTCTACTTCAATCTTAGCGCCCAGCGACATCGTCGTGCACCAGGGCTGGAGCGAC
TAGGCGACCGGTCCAGAACGAAGTGAGTAGCGCTTCCTTCTCTCTTGTACAGTTGTACCA
TTCCATCCTGTGTGTTACCTTCACTGTAGCTGTCAACTTGGTGAAGGTGATGATGAGATT
CTAAGAAGTAGGTACGTGCTTGCCTAGCAGGTCAGCCTCATCGAACGGTCTTCAACTACT
GGCAAATGCAACGCCGTTAGTTGCCGCATGTGACTACTCGCAAATCAGATGGTAAACACG
AGTAAATTAAATAGTAGGATTACTTTACGGCATGTATAAATAGCACATAGTGCATGACGA
GGTGCAGCAGTAGCAGCATGATGCCAACAACTGCACTCTGGTTTCTTATTTTCCAGCTGG
ATCTTGCACGCACATCTAATTTGTCTTTTTTTTGGCTGGAATTTCCTTCCTGTCTATACA
TGTAGTATGTCGATTATGTTGTCTTCCTATTTTTTATTTACTACTAATAGTTGTATCACA
GAAGTCCCATTCTTCTCTACTCCTTTATCTAATTTACTGTTTTTTTGTCTTAGTTGATCC
AATTAGACCATTTTGTTATGTGTATATGCAATGATTCTATCTCTTTTAGGATTATGTAAT
GCTAGGAACTGATGTTACATTTTTTGCCAACTTCTAATTGTGTTCTTGGTTATGGATTTA
TGGTGGAAGCATAATCGTTTGTTTCATACCTAATGATAAGAATAATAATAACCTTTACCA
TTAACATTTTTCTCAAAATCTAGCACAGTGCCACCAGCCCACCACGCGCGCCTGGGCGCG
CGCTAGATACTAGTATCATATGAGGATTATGAGCTATACCAACCAAACAAACATTAACCG
GCAATGCATGATTCATTAACTAGCTAATCTAAACACACGGATTTTCACCTTCGATGGTCA
GTGTAGGAGAGGGGCGAGCGGATCACGAGTTGCTGGAGCCGGGGAGGAAGAAGCGGGCAT
GAGCTTGGAGGGGACGAGGAACCAAGGCCAGCACCAAGGCGCGGGGCGGCGCTAGGGTTG
GACGGTGCTGGGTGGCGGCGGTGGTGGCGCGGGGCGGGGCAGCGACGAAGTTGGTTCGGC
GGCGATGTAATTGGCGCGACGGCGGCGACGGTGGAGATGCGGCGGCAGTGGAGAGGGAGT
GTAGAAGAATGGGGCTACGAGCCGTCGGTCAGGGCTAAGTAAATGTTCTTTGCCGAGTGC
CCGCAATCTGGCACTCGACAATTTTTTTATTCTATAACTTACTTTGTCGACTGTCCTGGA
TCTAACACTTGGCAAAGAATACTTTGCCGAATGCGTCCTGGTGGGTACTCGGCAAAGAAT
GTTTAAATTATTTAAATTTTTCTTTGCCGGGTGTTCCCTCATGTTACTCGGCAAAACTTG
TCTTTGCCACTCTTTCCGTGACACTCGACAAATTATGTTTGTTTTTTTCTTTTTTTCTCC
AAACTTTTTATGGTGTGTTCTTATAGTATGGAGGCCTATATGTTCAATTTTGGCATAATT
ATAAAAGTGTTTGCTAT
>Z27kG1_16202
TCCAAGTCTAAATATTTCTAAGAAAAGACTAACTTAGCAAACCCTGTGCCAATCTACCCT
TGATTTGCCTATTCTTTTAGAGACTGAGCATTTATACCGTGAGAAAACATATGTGAAGAT
TGTCGGGTACCGTAATTAGGGGTACCCCCAATACTCCTTAACATGGCTGGAAAACATCCT
CAAAACAGACCGTAAAGATCGGTAAGTGCGGTTCAAAGTTGAAGCCTCATGGACGCGATC
TCGTCTCGCCCGAGCCCGGCCTCGGGCAAGAATAGTGGTCCCGGATGGATTCACGCCTCG
CCCGAGGACCTCCTCAGGCAACGGGCGCACCCCCAGCTCGCCCGAGGCTAAGCTCGGGCA
AACTTTGTCGTACAGCGACCTCGGCCAAATCGCCTTACCAACCGACCGTATCACATGCAC
ATTTAATGCGGGGATCGTCTTACACCTTATCCTGACACGCGCACCTCAGTCGGCAAGGTC
GAAATGACCGCAGTCACTTCGCCCCTTTACTGATCGTTGTGACAAGAAAACAACACTATT
CACCCCGTTCCGACTACTGTGCCAACCACCAGGGTAAGACTAACAACAGTAAGTCACGAC
CTCCCCCGAGTTCAGCCTCGGGCGCAACAGGGAGCTCTACCTCGCCCGACCTTAGGCCTC
GGCCTCAACCTCGGCCTCGGGAGAAGGTCTCCGCCTCGCCTGACCCCAGGCCTCGGCCTC
GGGAGAAGGTCTCCGCCTCGCCCGACCTCGGGCCTTGACCTCAGCCTCGGCCTCGGGAGG
AGTCACGACCTCGCCCGACCTCAGCCTTGGCCTCAGGAGAAGTCTCCGCCTCGCCCGACC
TCAGCCTCAGACCGACTACGCTACAGGGGATACATCATTACCCTACCCCTAGCTAGCTGC
CTCAGGCTACGAAGGAACAAGACCGGTGTCCCATCTAGATTACGCCGGTAACAGGTAATG
ATGGTTCCCTGCGTGCGTCCATGACGTCGGTTGTTCTCAACTCTCTATGAAAGCAAAGAA
ACGTCAGCAGGACCCCAGGCCGCAACGCCAGCTGTGCTTCTATAGGGCTCAAGTACTTCT
CTGCCAGCCACGTTAGCCCATAGCTACACCCCATTGTACAGCTGGACCATCTCCTTGTAT
CTATAAAAGGGGATGTCCAGGGCCTTCCTAAAGGAGGCAGGCAGAGTGGGAGAGACGCGG
AGGAGGCTAACTCAGACAACTCACCTCAAGGCCGAACCCTCTCCCTCTCTCTCTCTCGTG
ACGCTTGTAACCCCTACTATGAGCACCCCGGTGCAAGATAATATAAGCCTCATCCTCCC
>Z27kG1_21429
GAGCTCCTCTCCTGCCCATCCATGGTGCTCGGCACCCGGTATCCCTGCTCCTCTTCCTTG
GCGGCCGAGCGGGGCTCCCTCTGACGACTCCGCGCTTCCTCTGGTGCACGGCCGCCTCTA
TTGCCGTCGCCTGGGGCTTCTGCTGCGTTACCATGGGCCAAACAGCGAGGAAAATGCCGA
GAGAGAGGTAGAGACAGTTTGGTCGTCGAGTCACATGGAGGGTGCCCTGGTGGCCGGGGA
ATCCTTCACCTGCGGGGTGCTACATCGCCGGGCTGCTGCATCGTGGTCTGCCTCTACTAC
CAGGGCTGACTCCATTGCCGGACAGCCAAAACTCTCGGTCGAGTCTCTGAAGGCCGTCTG
TCCCTGTTCCTTCCGGTCAAGAACAGGTACCACAGGATGAGGCGCATGGAGGATGCTGTG
ATGAGTTCGTGAGTGGTCTAGGCCGTCGTCTCCCAGTCAACTTTGGGTTGCTGGACCGTT
GTCTCCTTATAACGTAATTGTTTATTTATTTTGTATAGAACTCCTGTTATATATAAAGAT
GTGACATTCGATCC
>Z27kG1_12905
GGGCAAAGAAAAATCAGCCGCCGCTCTGCTTCAGCAGAATCTCGCCGCCGAAGCGCTCCT
ATCCTTATCCCCTGCGCGCCGTCGTTATCCCGTCGGCCGCCGCTGTTCTCGCCTTCATCT
GCTCGGTCGCGCGCTCTCCCTGGTACTTTCCTGGCGCGCGCTTCTCTAGCTCGTGGAGCT
CCTCCTCTGCCGAGCGATTTTCCACTGCGGGCGCAGCTCCAGCTCGTCCCCATGGCGGTC
GCCGTCGAGCTCCCTCGCGGCGACTTTCCCCTGCCAGCTCTTTGCCCATTCCTGGTCGCG
TCTCCCTCCTCTGCTCGCGTCCCGCCATGGCCGCTGTCCGGCCGAGCCCTGCCCCAGCCG
GATCTCGCCTCTCCCTACAGTTCGCTCTCTCCCCCCTCCATCTCTCTCCAGTCGTGCGCC
CCTCCGCTCTGCGTGGAGTTTCCCCGTCGTGCCCCTGCTCATCTTCCCTTGGCCGCGGGC
CCTTGCCATGCTCGCCGAGCTCCCTCTGGTCTTCTCTGCTCGCCGAGATTCTCCCTGGTG
CCGCGTCGTGCCCTCCCCTCGGTTTTCAACGTTGAACGCCGCCATCTTTCTGGTGTTCTG
CGCTGGCCGCAGATCGAAGCTTTGCTGTGCGCCCAGTCGAGCGATCCCCTGCGCGCGCGT
TCCCTGCACTTGCCCCAGCCGCGCTCTGGCCGTCCCAGCTCCACTCGGCGCCCCCTCGGC
TCGCCCCCATGGTGCTGGTCGTGTCCCTCGGCGCCGGTCGCTTCTTCTTGCTATTCCATG
CCGCGGCAATCGCCCTGCTGCTCCAGTGCGCCCAGCCGAGCGATTCTCTGTTCCGTGCGC
GCGGTATTTCTCGAGCATGCCGCGCCCAGTCCCTGCTCCTTGTTTTTCTCTGCGACGTGG
AGTCTCCTCGCCGCGCGGATCTCTCTCCTTCCTACCATGTTCGGATTGTGCCGCGCTTCC
TGTCGCGTTCGGCCTGCTCCGGATCCGAAGTTGGTCGCCTCGGTGCGAAATCGCCGTCAC
GTCCGGGGTTTTGACATGTCTCCCTGCTCGCCGTCAAACTTGGGTTCCCTGCTCAGCCTT
TAGCGCTAGCGCGTCGCCGTGATGTTACCGTCTCGCCGTGATTCCCTGATGGTTCGTGTC
TCTGCATGTTCAAATCGTCGTTCCGCGCGTCAGCAAGAAATTCCAAGAATCGGGTGAAGA
CGAAGCTAGCAGCGCGATATTCCCTAAGCGCTCGACAAATTGCCTGGATCGGAAAATCGC
TACCGATCTCGCGGATTCGTGTCAGCTGTTGAAACGGTGCGATAATTAATCATGTGATGC
GGAAGATGACTCAAGTATCCCCAAGCGCGGGCTAATCCGCAGGATGATGCTGATGGACGA
ACCGGAAGATGGATAATCTGAACGAGTGCCAAGCCAAAGGATGCTCGCCAAGTGGTCGCC
TAACAAACACTAACCTAGTGTTACCCAGGTTATAGTTTTGTGCTGCTGATGATGGTGTTA
AGTGCCGGTGGGCTCGGCCTTCTTATAAGTCTAAGTAACCCTTCTATACGTCTTACTGAG
GATGGTCACTTGAGCTAGCATATATTTCAAACTTATACTTTTGTAATCACTCCGATAAAA
TAATCTAAAATTTTTGTAACCTGTAAAATTTGGTAATAAGATTTCCGCTGC
>Z27kG1_18295
AACTGGGACTAGTGACAACTCCAAGCACTCCCTCGCTGCTGCTCCAACTGCTGATTCTAA
AGTGGCTTCTCTTCGTGCCTATCGCCATGCTAGAGGTCTCTGCCAATATTGTGCTGAGAA
ATGGAGCAAAGGCCACAAGTGTGCTGAGACAGTGCAGTTGCATGTTGTTCAAGAGTTATG
GGATATGTTGTCTGTTGATCAGCCAGAGTCTAAGGGGGAGTTTGAGGATTCTGTTGACCA
GTTAATGCTCTTATTATCCAAGGAATCTATGTCGGCTAATACACTATCTAAGGCATTCAG
AATTTGTGGACAACTGCAAGGCATGGAGATGTTGATGCTGCTTGATTCAGGGAGTTCCCA
TAGTTTTTTGAATTCAGTCCGCACCACCGACTTATCAGGTTTTGTTCCGTTGGACACGCC
CTTGTCGGTCAGAGTAGCCAATGGCAATGTCTTGCTTTGTTCAGTGGAGCTACCTAATGC
AGAATGGTCAGTGCAGGGTGTCACTTTTTCTTCCACATTTAAAGTCCTGCCTCTACCCTT
TTATGATATCATTTTGGGCATGGATTGGCTTGAAAATCTGAGCCCAATGACAGTGGATTG
GAAACACAAGTGGTTGTCAGTCCCACTGGCTGGC
>Z27kG1_04226
CAGCGTGCGCCGCTCAAGACCCATGGAAAAATCCCGCACGCTCCTATCCTCAGTCACCGC
TCAAGCACCGTTTAAATTGGCCGCTGCTTCCATCCCCTGCCCTCTGCTCTAGCTCGTCGC
GCGTCCAGAAATTCCAACGTCGTGGAGCCCTGCACGCCGCAGTCCTCTAGCCCTCCCTGC
CCCAGCTCAAGCCGCGGTCGTGCCGTTGTTCTTCGTGTCCAGCACCACCAAATCACTGCT
GTCGTTCTCTGCAACTTCGGCACAACGTCGTTCTCACTCGCCCGCACCATGACCTTCTCG
CGGTCTGGTTCATCACTGTCCGAAGGCTCGTTTGGACGGAGCTCCTCAGCCGTCGCGCCC
TCTTTACCCATTGAGCCGTGTGTTGTCGCGTTCACCTCGTTGTGTCGTCATGGACTTATC
GACGTACTGCTGTGGTTCCTGGATCGCGCTCGTCTCAACTCGAACAAGTCGTACTGCCAT
CACCGTCATCAAATGGAAATCGTCGCGCTGGCACGTTGATATCATCGATCGTCGTTCTCG
TCTACGCCAAGTCCCAAGCCGTGAAGACAGAGCTAGCAGCATGATGTTCGTGTGGCACCT
GCCAAGCGTTCGACAAATTGTTTGTATTGGAAAATCATTACCAATCTCGCGGATTCGAGT
CAGGCTGATTATGGTGCTCGTCGTCGATTCATCGGTATTGTCCTGATCGTCGCGCGAGCG
CTCTGGCTGCGGGCTGTTCCTTCGCGGCGGACTCAGCCTCGCCTTGCTGCCTACAACGTC
ATCGTCTCCGGCTCTTTTGCTAATATGTGCCATCAACCGCCGTCGTTCTTGTGATTTCAA
ATCGATTTGATCTTGGTAAGTTAAATTATTATTCCTATTAGTTGGACTGACGAACATAGT
GAGTAGATATCGTAATTGTCAGTATCGATTTGGTCGCAAACACGATCGACAAATCAACAT
TAATTATTTGATATATATGTTAGGTTGAGGTTGTCGATTATGCGGAGCGTGCATGGTTAT
ATGTAGATGTCACGTGTGGTTGTATTGATAAACATATATGAGATGTTTAGGCGAGCTGAT
>Z27kG1_06673
CAGATCAGCTGAACCCGAGCAGGCAAGAGATAGAGGGGAAGAACATCAACGATGACAAGA
GGAACAACGGTGGATCAGGTGGAGGCACGCAGGTGCCGACCAGCAATGGCGAGACAGCGA
CGACGACGACGACGACGACGCTCGTCGCGTTCGACGCCGACACCGGCATGAAGAAGCCAG
AAGACATCGTCAGGGAGTTGAACGAGCACCCGCGTCGGGAGTTCACGACGGAGGACGAGA
CGGACAGCGACGACATGGGCGACGAGTACACCGACGACGGCGAGGAAGGCGAAGACGACG
GCAAAATGCAGTACAGGATACAGTTCCAGAGGCCGAACCCGGGCGGCACCAACACCGCGC
CAGCACCGGCAGCAGCGACGACGGCTGCGCCAGCGGTGCCGACTTCGGCTCCGACCAGCA
CCTTCCTCGCCATGGTTCAATAGGGGCGCGGGCGGCACCCCTCTCAAACCGTACTTACTC
CCTTCCCGGGACGGCAGTATACAAGTTTGTATAAGAGTATACAAGAATTACAGACAGTTC
AAGCAACCTGGAGCTTGCGGAGGTGAGAAGGTGTTTTTGCCGTTGGGAATCTACATTTTT
TTTGTCGATCCTTTTTCTTTTAACAGTGGATATAATTAAATCCTGTTACTTGTTACAGTG
TACATTAATCGTGTTGTTATTCCAGTACTCTGCCCTTTGTGGCAAATATACATGAGCAGT
TTTACCGTTGCC
>Z27kG1_05259
CGCGTTATCTCTTCCTTTGCTTCTTCCGCTTCACGCCCAGCCAGAATTTCAAGCACCGCG
AGCAAGCTTCCTCTCCCACGCGCGGAGGAGCAGAGCCATGCCCTGCGCTCGTCGTGCGGC
TCCCTGGCACGCGCCCAGGATCTCCTCCCTCCGAGCTCGCCCATGGCCGAGCTTGGGCCG
CGCCCTCCCTGCTCCTTCAGTTCGCCGTGTCCCCGCTCGCCGCGGATTCCTCCCTGCTCG
GCGCTCGGACTGCGATCTCCCCTGCAGCTGCTCGCCGGCGCCGAGGCCTCTGTTCCCTCT
GCCCTGCTCGTAGAGCTCCCTTCCATGGCGTGCCGTGAAGTCCCCTGGTGTTTCCCCGCC
GCGCTCTGCTCGGATTCCTGCTGACCATGGCGCCCTGCTCTGTTCGCCCTCCCATCTTCT
CTGCTCCCTGCACGGCTCTTCCTTCTCTGGTGCCGCGCCCCTGCTACTCCCTTGTTCCTA
TGGCGGCGCCGGTCGGATCTCCCAGCTCCTCTGCGCGCGTCGCCCCGGCTCCTCGCCTCA
TCCATGGCCGAGCGCCCTCTGTCCAGCTTGTCGAAGCTCCTCTGCCGGCTGCAAGCTCCT
GCTCAAGCTCGCCCTCGGCGCTCGCCCCTGATTTCCGCGCTCAGCTCCTCTCCCATGGCC
GCGTCGCGCGTTCTGGGGTTCACCGCGTCCAGCCTGCCTGCGCTCCTTTGGCCGGACAGC
CCCAGCTCTCCATCGCGGCGCACAGCTTCTTCCCCAACTGCGCCCTGCCCTCTGTTCTGC
TCTGCTCGGCCGCGCTTTCTGCTCGCCGCGCGCCCTGGCGTTTGCCGTGGCCATCGCACC
GAGCTCTTCGCTATTGTCCGTGCGCGTCGAGCTCCAGAGCCGAATCCAGCCCCATGTTAA
CGCGTCCCTGTTTCAGCTTACCGTGCGGCGTCGTCATCATTTCCTATCGCGAGCTCGATC
CCCGTTGTCGTCGGGCTTCGCGTGTGCTCGTGTTTGTCGTCGAGCTTCGCCTTGTTCGTT
GTCGTTCGTCGCCGCGTCGTGTGTGTTCGTCCTCGCCAAAATTTGGCCCTACGAGCTCCA
CGCGTTTTGGCGGCGCTCGCCGTGTCCTCCATAAATATTTTCGCCTAGCCGCACGGACCT
CGCCGATGTCTTGGTCGTCGATGCCACGCAACCATCCACGCGTGGTTGTCTTCACGAACA
CCGTTTCACACTATCACCCTATCTTCACCGTCCGTAGTGTCATCGTTGTGATGTCTTAGC
TACAACACCAGCGCCCTCGACCGTATCCAAAGCTCTATATTGGATTCGTCAGCGTGCTAC
TCGTCCGCTGGCTCCTTGACGTTCTCGATTCCGTCGTCATTCCGTGCGTCGTCAAGAAAT
CCCAAGAGTCGGGTGAAGATGGAGCCAACAACATAGTGTTCACCAAGTGCACGGCAGGAA
GCTCGAGCCAGGATTTATCAGCATTCGTACGAGTATTGAGTAGCGTTTGATGCTGGTGAG
CCGATTTATAATTTTTGTAAGTTTATCTGATGATTGGATTAACTAGAATTATTAGTCGT
>Z27kG1_21489
GATCGGGCCATCGTGATCCTCCTCCTTGTTTTCCCACCGAGCCCAGCCGAAACCGCTCTA
CCATTGTCGCCTCCAAGATTCCACCCGCCATTGTTGCCGAGAGTGGGACCTCGCCAGGAT
TGGTGTGCCGCTCGAATTGAGTAGGTCGGGGAGCTCCACTACGACTCGACGAGCGTGTCC
ACGGCCTTATGTCAGGTTGGGTGCTCTTGTGCCCTTCTAATTTCTCGTCGGAGCTCGGCT
TGTGCATAGATCCGCCGTGAGACCTCCTGCGCCCAGTCTACCTTCCCTTTCGAAGAGCCT
GTGGCTGAGGATCCCGGTGTTTAGCAGATAGAAGTTGCTGAGCAGGAGCTCATTGAAGGC
AAGTTGTGCCCTTGACCACTTTTTACCCAATAATGTTCTTTAATATCACTTAATTATGCA
TAGGTGTAATTTTGATAGGACCCAATAGGTCACCCTTGACTGGTTATCCTCTACCTTGTT
TACCCCTGAATCATTTGGGTAGTTTTGCTATTGCTTTATATGGTTTTGGGTTAATATTAC
ATTTTATCCATGTTCCAGTTATTTTATTTATGTTCATGTCAAGATCATTATTTTTAATTG
GAACATGGAGCTTAACTTGAGAAACACCAAGGGTGGAATGGGTCGTCCTTGGCTGACTAA
TTAGGAAAGCTAGTGGGAGACTACCTTACCCGAAAGGGGCAAGGGCAGTAGGGGAGCAGG
CGTGTAGGGAGGTTCTCGGGTTGATTTTGCTGCGATGGCGGTCAGACGAGGGTTTCCTGC
ATTGCTCTTCCCAGAAACTGTAGCGGATTTTCGGAAGCTAGTGGAACTTTGTAAAGGCCG
CGTAGTGTTATCCTGCCTCGCTTCCTTGGGAGAGGTGTATGGGGCCCATACAACCACCGT
GGCAGATGGGTAACATGACTTGTGGGTACAGGGTACAACCTCTGCGGAGTGTAAAACTGG
TATACTAGCCGAGCTCGCTGTCATGAGCAGCTTAGGACTCTCGCATGATTAAATTATGGA
ACTTAAATTTAATTTGTCATTTGCATTGCATGGGTTTATTTATTAATTTTCTTCTATTCT
TATTATGGTTTGGTATTTACTTACACTTAGTAACTGCTAATAAAATTTGACCAACTTATT
AAAAGCAATGCTCAGCTATCACCCCTATTGTTGATAAGCCTTACACCTCACATGAACTAT
CACCTTTGGTGAGTTCATGCACATTATTCCCCACAACTTGTTGAGCTATGAACGTATGTG
AGCTCACCCTTGCTGCCTCACAACCCCCCCCCCACATAGGAGAAGAAAAGGTGGCCCAGG
AGGAGCCGCACAATGAGGAGTTTGACTTGATCTAGGTGTCGTCTCCCAGTCGACTTTGTG
GCGCCAAGGATGAACTTTAGTTTGTTTTATATTTATCTTTTATTTTGTAAGACATCCGCT
ATGTAATAAGTACTTTTATGATATTGTGACATTTATCTCT
>Z27kG1_10175
CTGCTTGGTGCTTCCTCAGCCGCGCCCTGAGGTTCTTCCCGCCCAGCTCAGCCGCTCCCT
CCTCTCCTTCCCTGCTCGCCCCCGGCTCCTTGGTTCTCCTCGCCGGCGCCCTTGCCCTCT
CCCTCTGGCGAGCTTCCCTGCTTCCCAGTCGTCACTCCCTGCCAGACCCCTGCTCGCTCG
CGCCCTGCCGAGGTCTCGCCCGGCCGCAGCCCCTCTCGTCTTCCTCGGATCCGGCCTCGG
CTTGTCGGTGCTCGGACTGAAGTTCATCGCGCCCAGCCCCAACGCCCGGCCAAGCTCCCT
GCTCGCGCCCTGGGTTGCTTGCTCAGGCTGCTGCTCGCCGCGCGCCCTGGCGTTCGCCGT
GGCCAACGCGCCGAGCTCTTCGCTGTTGTCCGTGCGCGCGCGCCTGCTTCTCTGTCCATG
GCCGCGTTTCTCTGCTCGGCCTCCTACCCCTCTGCACGCAGTCACGTCCCACTGCTTGGC
TACCGCTCATCCGTCGTGCTCGGGCCACCCTGGTATTCCAGCTCGTCGTTGCGTTGTTTG
TCATCGACCTTGCTAAATCGCTCATTGCTCGACGCCAGTGATGGCTGTCGTGGAGCACCG
CTGCGAACTCCCAGCACCCTTGCTCTGCTCCAGGAAATATCAAGCCTTGAACCGCCATCG
TTTTGTTGTGACGTGTGTGTGCGCTACTCACCCCACGTCGTCTTTTTTTTGTGTTTGGGC
AGTCCCGCGGCATCTGCAAACCTTGCCTCTCTAGTCGTCATGTTCTCCCTATCTACCAAA
TCGTCGCGCCGTGCTGAGTTCCCTGGCCATCGCGTCTTTTCTTACAGACGCTCAGTCTCG
CCGCGCGTCCTGTTTCCTGCTCGCCAGCGTGCCCTCGGCTCGCTCGACTTTAATTCCCAA
TCGCGTCATCGACCTCGTCGTTTGCCGTCGAGTCGTCAAACACGTCATCCCCGGCTCGAT
CCCCACCTCACCAGTTTACTCCAGACTTCAATCGAAGGTCGTCGTCGTTCGTGCATCCCC
AAGAAATCCCAAGAATCGGGTGAAGACGAAGCTAGCAGCGCGATTTTCCCCAAGCGCTCA
ACAAATTGCCTAGATCGGAAAATCGCTACCGATCTCGCGGATTCGAGTCAGCTGTTGAAA
CGGTAAGCTGATGAATTATTCATAATAGTTCGATCGTTAAATAAATTAATGTGCTAGTGC
GATGCTCATTAGGTGCTCGATAATTGCGTGAGTCACGAAACTCTCGTCGACTTCGCGGTT
CTTGCGATTATCGAGCCAGATTCAGTTATGGCGCGTCATTTAGCTATTCCGGTCAATTAG
CTGAATTAGTGTACCGAATAGAATATTAACATGCCTGTGTGATGAGGAAATAGTTTAATC
ACTTATACAGATGTGTATATATTTACGATAAAGAAATATTTAAGTAACTGTTGACATG
>Z27kG1_01864
CAAATCCAATTCTTTTGTGCTTTGGTTGTAGAGGGTTCCGTAGGTTTCGGTCTAAAATCG
TGTGCTTTGCAAGATCAGCTTCTTGTTTGGACTTCGAAACTGAAACCTGGTCCAGGCAAT
CGGCAAATCATCCTGCCATCTTGCGATACTGTATCCAAGCCAGCTTAAACTCACCTGGAT
CTGACGTCCTGATTTTCTGGGCCCTTCGGCTGGCACATGCCTTCTGCTTCAGCCATTTAT
GCTTCTCTTTTCTGCTGTTGCTTGAACTGTGTACCTGAATGTTTTACTGCTTACCCTAGC
TAAAATTTTCTTGAATGGCTATTTGCTATGGCACACAGCAAAAGCTTATGTTGCAAGGTC
ATGTTTTGAATTGAAGGCATAACTCTTATTTGAGAATCCTGTATTTTCTTGGCCCCACAA
ATCAAGCTCCTGTATTAGCTTTATCAGTAAGCGATTGTTTCTAGATATGGATGTAATGGA
GCTTCTCCCAAATAGCAAACAAGTTTCGGCTGC
>Z27kG1_16725
CAGCCTTATCTTCTGGCCGCGCGCCTTCTTCTTCCGCACAAATTTTCCAGCTCCCTCTGC
GTTTCTCTCTGCTCGCCTCGGCCTCCAACTCCGGCCGTGGTGGCCACCGGAAGCGTGTCT
CCCGGCCCCGGCTCAACGGTCTGCGTTCTCCCTGCTCTCCCAAGCTGCGCGCCCCTGTCC
TGTTCCCTGCGCGCGCTGTTCCTGCTCGCTTTGGCGTCCGCGCCATGGGGCCCTGCGCTC
GTCGCGACAGACTCCAGTCCTCCTCTACCGAGCAGCTTGCCCAACCTTCTTCTCCCTACA
CGCCGGAGCTCGCCCAGCCGACCGAAGCTCCAAGCTCCAGCCATGGCGCGTCCTCGCTCC
CTCTTCCCTGCTCGCCGGTTCTCCTTGCCGAGCTCCCCTACGTGCTGATCTCTGCGCTGC
GGCTTTCCTTTCCCCAAGCTCCTCCAGCCACGCAGCCCAGCTGCTTCTTCCTCCTCCCGG
CGTTCTTCCTGTGCCGCGCGCCCTGCCCATCTCCCAGTCCCAGCTTGCCGCACGCGCAAC
TGCTCCTTCTGCCCAGCCGCCCCGGATCTTGCTTGGCCATAGCAAGTTCCTCCCTGTCCT
CTGCTCGCGCTGCTCCAGTCGGCCGCGCGTCCAGCTTGCCCTGTCTGCACGCCGCGCTCC
CTTGTCGTGGCTTTCTGCTTTCTCGTTGCGCGCATAGCGTTCCGTTGTTCCTGCACATGC
TGTCGCGAAGCTCCCTGTTCAGTTCGCCTCCATCACATTGTCGTGGGCGCGAAACTGCTC
GCAGTCGATATCAAATCCATGACGCGCGTGTTGGACACGATAAAACGCTGCGTGTGCTGG
TGTCCGAACTCGCCTGGCCATGGCGCTTGGTATCGTGGTGTGCTTTTTCTCTGCGCGCGT
CCTCTTGTTAGCTGTCGTGACTACCGTCAAATCATCGGAGTCGTTCAACTCGCCGATCAC
ATCTTGGCCGGTCGTCGATTTCCTATTCGTCATGGTACAACACCGTTATTAAATCTGGTC
TCCAACCCGCCATGACGTTCGTCGTCCTCTAGTCCCAGTTCGACCCATCCGTGCGTTCGC
TCTTCGTCCATCGGGCTTCACGCGTGCTCGCATTTGTTGTCGAGCTGTTGAACCCGTCTT
TCCTTGCTCGTGACTTCGTCATCGCCAGAGCCCTCACTAAATTCGTGTCCTCGCGAGCTT
GCTCCAGACTTCAAGCGAAGGTTGTCGTCGTTCGTGCATCCCCAAGAAATCCCAAGCGTC
GAATGAAGATGAAGCTAGCAGCGTGGTATTCCCTAAGTGCTCGACACAAGAGCTGAACCA
GAATCCTTGCCGTGTTCGCGGATAGCGCGTCAGATTTAGAATGGTAAGCCAATTCAAAAT
TTCCATTAGCTTAATTATTGAAGTAGTTCGATG
>Z27kG1_08730
GGGGGCAGGTAGCTCGAGCGCGCGCTCCACCTGCGCCGACGCGATGCGGGCCAAGTGGAA
GAAGAAGAGGATGCGGAGGCTCAAGAGGAAGCGCCGGAAAATGAGGCAGAGATCTAAGTA
GGCGCATCTTGTGACCGAGGATGGCGAGCTTCTCCTGCACCATGGCTGTGACGCGTTGGG
ATGATTGTCTCCCTTTGTAGACGTGCTTTGCTGTAGACGTAGGCGATGTAAACCGTCCTT
TTTGATTAATTCTAGTATGTTCTGAGACTGGGTTTATATTGTAATTTGAGGATAATTATA
TGATGCTCTAAGTTTATTGATATTCCTGTCACTCGAATATGTTAGATGTCCTTTCTTCAG
CGTTGGTC
>Z27kG1_06872
CAGATCGTTTCCCCAGATCCAGATCGCAGGCGTGAAGGGCGACTGTTACCAGATTATGAT
CCGTTTTCGAGCTTCGAGGAATCGACGGTCAAGCTTCGGTGACCAAGTGACCTGGTTCTT
CGAGTTCTGCAAGGTTGAAGACCCTGAGCATCTATTTGGTGAAGGCAAGTGTCCTCTGAC
CCATTATGTCCTATTCACTTATAATTCACTATCCCGCATTACTTAATTGAAACCTAAGGA
TTTACTAGCTTTCTATTCACCTTGTCCTTGATTTACCTTTTGGGTTACTATGGTTAGCTA
CATGCTAGCGCTTTACTTTAATCAATGAACATTATGAGATACAATGATGATACTATGATT
TTATTCTGGATATGATGATGTACTTGTGGCATTTAGGGGACTCGAGCAGTTTCTCGAGTA
CCTCTCCATAAGGACCTGTTCGTTGAGAGACCACCCGGGATAACAGTGCAACCATGAGGG
TGGAATGGGGTGCCCTTAGCTAATTAATTAGAGGAACTAGAAGTGTAGTTGCTTCGCCGT
CGTGCCGTCAATGGGGTCCAGGCACAGTGCTTGCTCTACCGAGGCTGAGTGCCGAGGTTC
TTTCGTTTTGCTTTTTAGTCACCTTCCTGCGGGGAGAGGTACTGTGTTTATCAAACTGGA
GAAACCTAACGGGCAGCTATGACCTCTAGGGAATCTTTGTAAAGGCTTCGTAGTGAATCC
CTGGCCATTCACCTTGGGAGTGAATAAGGGTCTTGCAAGCCCGGGCTAGAGAGGGAATCA
CGGCTCATGGGTAAAGTGTGCGACCTCTGCAGAGGGTAGTGAAACTAGTATATCAGCCGT
GCTCACGGTTAAGAGCAGCCTTGGGATCCTCTTTGATTAGAGATACTCCGGATACACTTC
AGATGGTGACTTTAATTATGTTTTCTAGTATTTCTTCTCTGAGGAAGTACTTTTTGGGAT
TATAACTTGGGTTTTATGATAAAACCTGGCTCCTACTAATAATAAATACCTGACCAACTA
AAAGCAACTGCTTGAGCCTAGCCCCACATAAAGCTAGTCCACTTCAGCCAAACGGGACAT
TTGCTGAGTACGTTGATGTGTACTCATCCTTGCTTTACCACCAAACACCAGGTTGTCCAC
ATTGCAACCACTGCTCAGGAGAAGACGAAGTCGTGGAAGGAGACTTCCAGGAGTTTCAAG
ACTACGACGAATTCTAGGTGTGGGTTGGCGGCAACCCCCAGTCAGCTGCCTGTGAAGGCC
TTATCTTTACTGTGTTTCGCTAGCACTTTGATTTAACTGTTAAGTTGATGACTATGTGGA
TGTCTATGACTCTGTGATGTAATAAGTTAATACCCTTTCATGTTTTT
>Z27kG1_19867
GAAGAGCCACTCCGCCGCCACCACCTCGTCCAAACTTTCGTTTGTCATCATGGCGCCCTT
CCTCATCTAATCTTGGTGGCGCCCCTTCCTAGCGTTTGTTCTGCCGTCCGCGCTGCAGTC
TGCTTCTCCCGTTTCACTCCTATCTTAGCTGCACGGACTAGTTTTGCATCGTTTTGATCT
ACACCGTACCGTTTCACTCTCTTGTTCTTAACGGCGGGGGCGCGAGTTTTTCCGTGCTAA
GCCGCCTACGCAAGGAGGTGATAGATTGACGCGTCAAGAAATCGTTTCAGTTGCCATGAC
TCCAGTAGGCAATATGATTGTTGCTTGACTACAGTTTTGTCTCCCACTACTTCGCCTTTT
CTGTTTGTTTTAAATTTTAATCCCGCTCGCGATTTGATGAATCTTAACTAGGTTTCGGTT
TCTGCACAGTGCTAACCCCGGGCTTGTCGGATTAACTTCCTGAAGAAGGAAGCCCCAATG
CCTGTGCTAGATCCAGCATGCCATTCAGTGTTGCAGGTCATGACGAATCTTGTGATTGGT
CTGTGTCAAAGCAATGGATACATATATATTCGCAATACATCAGCATTTTTTCTTTGTTAT
GTTTGGTTTGCTGTCTCGCTTGATTGATTGATGGCAGTGATTTGACATTACCTGCGCTTC
TGATGTAACCTGTGAAGGAAAGGGAAAAATCAATGGTTGAATTTCTTAATATGAGCCATC
TAGTAACCATTCAATTCAATTGTCTCTTGTTATTTCTGCATCAGCTCATTTCATTCATTT
GGCAGTGATGATACAACCATTCAGCTTACAACGCCAGTTCTGCTTCTGATAAATCGTGAC
AGACAAAGCTGATTCATATCTGAGCCTTATCCGTGTCAGTTTTTAACAAATACGTACTCA
AATTTAGGGTCTTGAATTTTTGTATCTGTCCAACCCGTACATCCCTTTGGCCACTGATGA
AGTTGTCCAATGTTTGGAGGCTGCAGTCGGCTCCAAGTTCCTGCTTGTCAGGTAGAACCT
ACTTGGAGCTGCTGCACTCGCATGACAAGACTGGGCAATACTGAGGCCTCTATGCAGTGT
CCAAATACGTTTGCAGTTTAATACTCCTATATATGGTAGACTAGTTATTTCACCCACAAT
ATTTATACTGGGTTAATTTTTGCCGAGTTTAACTATCCTTACACGAGTGTTATTGTTCGT
GTTGAGGCTGAAAAACTCGGAGAATGCGTGTTGTCATCAGCTTCGGCTCTGTGCTGTGAG
TTGGGAGTTAAATAACAGCACAAGATTGTTTACTTCTGTGGTTTCATACCGCATATTTTG
CACCATCCCTTGCAACATATTATCCTGTCAGGCTTAGAACAACGATTCATTAGCTACCTA
TATGTCAAACTAATTCATCAGCCATGTGTTCAACTAGTAGTTTTGACTGTTTTTATCTTC
TAACAATTATCTCTAGAGGTGTCGAACAGGCCCTTAGAGTTGTGGATGATGATACCAAAG
TAAAATACAGTTATCCCTGGCTTATTCCTTTTAAAAGGGTGCTGAGAACATTATTCTGAC
ACAACTATATCAGACGGTGAAAACTCGAAAACCAAGAACACCTCACACGGCGCAGTAATT
TCGTGCTACTAATGAGAAGTCAATACTTTTCTGATGATACATCACTTGCATCTTTTTCGA
GTTGCATAATGAATTTTACATTTTGAATTTCTGTGTCTCGTTTCAAATGCAAGCCATGTT
CTTTTGCAGATAGTTTGGTAACATTTCACTGGTAGTCAGTCATGTTTAACTGAGCATCCA
CTTTTCTGAGTTGTTTATATTGTGTGTATCTAGCTTGTTTACCCTGTATCTCAAATGTTA
ATCTTGTTTTGATGTTTCTGTTCAGTAATTATCACTGGTAATGTTGTTTGTCTTGAGGCA
ACAAATTAGAGTCTCTGATGTGCTTCTTTCCATAGTGCATCAAGCGCTGTACGTTGCCAA
TAGCAGTTTGGAATAAGTTATCATGCATTCACTGTCCTTAAACAGTGTGTGCATCCCGAT
GTCCAACATTTGCTTCAATCCCCATTGCAAACTCGAACAATTTGCAAAATTTCTTCTAGT
GACGTGTATGTGGTTTTTCTATTGTTGGGCAACCATAGGATGCCGTAGGATGACTGCTTT
AATATTGCCTTCGTTGTAAATTTTTTAGTTCGACGATTAAAGTATTTTCTTTAGTTTGCT
CTGCTCAGTTTACTTGTTAAACTTGTGCTATCTAGGTCCAGTGAAGTTCTCAAGACCTAC
GGATGTTCGAAGATTTTATCACCTACTGATGGGATCAACTAGGGTCGAGGGATTGTACAT
AACCAATTTACTTGTTGATTTGTGCTATGCTGATGTTTTATGGGCAAGAGTATGTAAGAA
ACCGGAGCTGTGGCAGGATTGGACAAAAAATAATCAAAACATTTATTAT
>Z27kG1_13751
TGTGCTCCGTGCTGGCCCGACCGCCATCGCGTGGCCATGGCCGCCCAACAGGCCCGCCGT
CTGCCGAATCACCCACTCGCCCGGGGAGCGGGGACGCACCTCGTGCATGTTTCTTCGCCA
CCCCATGACGTCGCCCCCCTCGGCGCCTCGCGCGAGCCGGTGCTCGTGATTGGTGACCCC
GGCGTGCTCGACGAAATGCCTGAACGCGGGGGACTGTTCCGGGTGCTGCAGTGTAGCCCC
ACGAGCAGCGGTTGGTCGGAACTAGGGGACGCAGGCATGGCTGCGCCATCTGTGCTGTGC
ATGAGGTGAACTCGTGGAGGGCCTCGGGAGCGTTAGTGTTCAGCAGATGATCGACCTGTG
CTGACAGCTGACATGCGACAATTACCAACTGTTACAGTGGTACGTACGACACACTCGTTA
CCCACAACTGCTCTGACGCTATCAGGGCACGTTTGCAAAAAAAAAAAAAAAACAGTGAGC
AGCCTGATTGTGTTTTTTACCAGCAGGTGCTGCAATGCTACTCCTGTCAGACTCCAGCCA
TTTGTATTCATTAATGGCTGCTATTCCTGCTGATTAGTTCTAATCTGAATCTGGTTAGTT
CTTATCTGAAATACACTCACACTTCTGACTGTGTCTTCATCATGTAGTTGAGATCTTTTA
TAATTTGGCAAAGACTACATTGATCTTTGATGGTGTCATCAAGATATAATCTAGTTTTAT
CCCCCAGTACTGGCAATGATTAGAATACTCTCAATTATGCACCAGACATCTATGTGAAGT
TCAATGTGCTTTGCAGCGTGGCATGAAGCCATCCATCCAAACCATTGTCCTAGCAAAAAC
TTTTGTTCTCCACTCCTAGGCATGGATGCAGCAATAAGGGAACCTCTCAATTATCTGTAT
GGTTCAGTGATCTGTGCATATGTCCCTTTAGAGATAATGTAATTCTACCCTCAAATACTG
AATGGTGACCTCTCTCAGTTATGCACTGGACATCCATCCACAGTTATACCCTTTGCAGTG
GGGCATGAAGCAAGAGGGCATCCGTCCAGATCATTGCCCCACCAGTTCAAACTTTTATTC
TCCAGTCCCAGGCATAGATAGAGCAACACAGCCATGAACGCCAAACCGGCGTCAAGGGCA
CCTGACAGCAGATAATTGTGTCGCTCCCACCAGTTACGCCGGTACTTATAGACCACGTAA
CCTGACAGAAACGCAACGAGTATCCACGTGGTATAGTTGGCTGCAGTGGCAGGTGGCATG
AAGGTGGTTGCGCCAATCAGTACAGGCGCATTGACATGCCGGATCCATTTCTGAGCTGGG
AATGCCTTGTGTGTACACCAGACAAGGAGGGGAGCAATGGCACCGCCCAGGAAGAACCAG
TTCACAGCGGAGTAAGTGCCTAAATCACCAAATATTCTGCGTGGGCCGATAAGGCCCCAT
AATACGGATGCATCGTAGAACACATGATCGTAAGGGCATGTCCAAGGGCTGCCTGCTGGG
AGAAGCTCTGTGTTGCACACATCAGGTATTGTGTCCAGGAGCCACCATATTGTTCCAAGG
TATACGGAGCCCGCAATCAAAGTGCCCACAACCTGTTATTTTCCAATATGGACAACATTA
TAGATGTAACTGGAGCATGTAGTTATCATTCTTTTGTTAGTGTAATACTTATAGTTGGTG
TGGCTAGTTG
>Z27kG1_08454
GGAACACTGCACTGCACGTCGCGGTCGCGTCACCACCATCGCCAGCAGCAGCAGAGCACC
TGCAAGCACAAGGCCAGGACCAGGAGTGGCACGGCCCACGGTGAACAAAAGCAGCGCATG
GCACGCCGGGAGAGAGAGAGAGAGCGAGAGAGCGAGCGGTACGCACCTTCCTCCGCTTCC
GGCGCCGCCGCCGTCGTGGGCGCCGGCCGGCGGCCGGGGACTGCGCAAGCAGCATGGCCT
CGGGGCGCAGCAGCAGGGGCGACCAGAGCCCGCTGCGGCCGTAGTCGAAGTCGAAGGCGC
TGGTGTCCGCGAACTTGCCGAGGAGCCCGTCCGAGACGTCCCTCGGCACCAGCTGCACCA
ACAAGTCGTCGTCGTCGTCGCCGGCGGTCATCATCGTTGCTGTAGGCGACCACGGATCCT
CCTCCAGGGCGGAGCAGCTCAGGATGTTGGGCGACGACGACGACGACGACGCGGGCATGC
AAGTTCCAAATACGAACTTGCACCGGCGGCGGCGGCGGGTGGGCTGTTGCGGTGGCGGTA
TAGTATAGCAGCAGGATAATGTGTCTAGTGTCTCTCTCCTTTTCCGCTGGGAAAGCATGG
AGAGGATTTGCGGCAGATCGCGCGGTGGTTGGAAGGGAAAAGGACCGGCAGGCCGGCTGA
GGCTCCTCCATTCGATCCCGGCTGCCTCTGCTCTGCATCTATGCAACGCATCACATGATT
GATTGATCGGTGT
>Z27kG1_10573
CGTGATCAAAGGAACGCAACGCGACGGCAGGCAAAAATCAAAAGGAGAGCACGCGTCGCG
TTACCTGAGCCTGTCAGTGTGTGCGACCTTGGCCGCGGCGAACCCGTGGAGCTCGGCGGC
GTCGGCGGGCAGCGGCAGCCGGCGCTTCCTCCACGCCGCGGCGAGCACCCGGCCGACCGC
CGTCAGCGGGCTGCCCTGCGGGCGGCGGTACCTGTACCGGGGCGTGCCGGCCACGAGCAC
GGCGACGGCGAGCGCCATGGCGACTGCGGAGACGCCGTAGCCCCAGCCCCGCCCCACGTT
GTCCTGCACGTACACCAGCACGGTGACCGCGAACAGCGACCCCAGGCTGACGCAGAAGTA
GAAGCGGTTGAAGAAGAACACCATGGCGCGCTCCTCCCGCGGGTCGCGCCCGTCGAACTG
GTCCGACCCGAACCCGGACACGTTCGCCTTGAGCCCGCCGGCCCCCGCCGCCACCGTGTA
CAGCGCCGCGTACAGCAGCGCCAGCTGCCCGCCGCGCGCCGGCACGCACTCGTGCGCGCG
CGGCCCGCGGGCGTCCAGGCACGCCGGCGGACGCATGCTCGGCACCGTCGTGTCCACCGT
CAGCAAGCTCACGCCCTGTGCCATGTCACCGTTCCGCTAGATTAGATTAGAATTAGTCGC
GCAATGCGACGACACGACACCAACATGATGTATACCGTGGCGGCGATTGTGGCGGAGATG
GCGATGGTGAGGTAGCGGCCGAGCTTGGCGTCGGCGAGGAAGCCGCCGACGAGGGCGAGC
AGGTTGAGCGTGCCCATGAAGTTGGTCACCACGGTGGCGGACTTGGAGTTGGAGAGGTGC
AGCTCGCCGACGAGGTACGTCACCAGGTTCATCGAGATGCCCATCACGCACACGCGCTCC
GCCAGCTCCGTGCCCAGGATCAGCCCGGCGCCCAGCCAGCCTCCGGTCCTCGACTTGTCC
GCCGGGTTGCCCCGGAAGTCCACGGCCTGCCCGTCGTCGCCGCCGCCGTACCCACCATGA
CCCGCACCGGAAACCTACACACGTACGTGTTCAGAAGTTCAGGTACGTATATACGCCATC
AGAGCTATCTCCACCATGCATTAGACAGAGAGCGAGGATGTGCGTTGTGCGGCTCTTACC
ATTTGCTGCCCTGCAGCTGTAGCTGCAGCTAGCTGTGTGCCTAGCACGTACAGTACAGGG
GTTGCACGCGAGAAGAGGGGACTAGACAGGCGGGGCCGGGAGCGGCGAGGACGACGATGG
AAGAGGAGAGGAACGTTTGTGCTGTGAGTTTGTCCAAGAGGGATGAGGCCGGGTGAGGAT
TTATAGCTAGATAGGAGGGCGTGGCTGTGGCTGCTCCTGCACTGCTACTCGGAATTGTTA
CTTTTATTTTCCACTGCAAATTACATCACATTTACTTGCTGCATTTGGGTCGCAGCGTAC
GTGAGGTGGCCAAAATGAAGATGACGACCGGCGGAGACGGGAGAGTCCGTTCGGGCCCCC
GGGAAGCGGGAACGGACAAGTCGCGGTCGCGCGACGATGACCTGGCGCCTGCCGGGTTTC
CGTGGCCTGCCAAAATCTTCATGCGGTAGTCTGTTTGGTTTAGCTTTTTTCTGACCAGCT
GTGAGGAGAATCTGGCTGTGAGGAGAATCGTCCGGTACGTGTTGAAGTGGCGGATCCTAT
GCGCATATGCTCGTATTTTGGGGTAAGCGGGGGGTGGTCTGGTTTTAGCCACTGTATCCG
TATGTTTATCAGCCGCATGCCGGCCGTCATGTAAAAAATCTAGACCCCATGCTACATGAT
TAGTGTCTCGACAAAAGCCACCTGTAACGTCCAAATGTAGCCCCCATGCATGTTACGTGA
CTGTAGTATCTCGACAAAAGTCTACTTGGATCTAGTATGTTTAGAG
>Z27kG1_12982
CTGGTTTCTCCTCCTTTCCCGTCGCCAGACTTGATTTCGTGTAGCTGCGCTGCTCGTTTC
TTCCGATTGATTTTGTTTTGATATATATATTTTGATACTTTTCCGTCGACACTTCAGTTG
GCTTCGTCATCTGGTCGCTGGGATTTTCGGTCTCCGATCGGTTGGTTCCCAGTAGACTCG
TTCCCTTGAAGCAACATCACCTGTTGTATCCTGAGTTCGCTCTCAACTTGTGCCCTCGGA
TTTTTCCGGCGCCGTAGGGCACGCGGCGACTCTTACATACATTATCAATCGAAAACCGAG
TCAAACCATCGGCATCTTTGATTTTTTTTCAAAAAGGAAGCATATTTTGTGGTTCGTGCT
GGCAACGGTGATGAGTCCTACAGACCTGTAATGACTCCTGCGGAGATGATCGCATGGTCT
ATAAGAACATCTAAGGGACTGAGTTGTCTTTGAATTCCTAGTTTGCACTTTTTTGTAGTC
AGCGAATGATTACGAATCCCTCTTGTTTTGTCTGTCTGGCTTCTCTTGATTTCGGTGTGC
CTGCGAGCCTTGATGGTTTGTCGGCAGTGTCAAGAATGTGAAGCAAAAACAAGCGGTGTT
CCTCTCGCTATCCGGCGCGGAATTCTCTGATGCGATTGGACGTCGAGGAACTACACTTAA
CTACTCTTTTATTTATATTTTTTCTTCGTGTTTTTATGTATTGTCAGAATTTTGTTTCAT
TAGTAAAACAGAATTGCATTTTCTTAATTGAACAGAGCAAACACTGAACACCGAACTGAA
TGGAGGAAATAGCATTCATACCTGATAAAAACCAGACTCTTGATTGTTTCTTTAGGACAA
ATGCTGCCGCCCATGGAGCAAACCTGATTTGTACTGTCTAAGTAGACCTAAGTATTTTAA
GTGTATACTGAGACTAACCAGGTAACAAAAACTAACCAGGATAAATAAAAGTAATTAAGG
ATAAGTATAATAATTGTTTTCAAATAATTTTACAACCTAATGTAGTAAACATTTTAGGCA
AATGGTGATTAAATTAATTATTTCAAACCGCATGAGTTTGATGTTGATGCTCACCTTTCT
CAAAGGAACTTGGACCTTTGCTCAAAGGAACTTAGGTGGTGGTCAGGTTGAGTTTCTGAC
GTTCAACCTTATGTTCAACCTTCTTAGCGAAAATCTCCTACAGCTCTTTAGTACCTTCTA
CTGTTAGTTCCTCATTTAATGCAATATTCTACTGGCAATATCTTCTGGAATCCTATATGA
TTCTTATGTGCGATATGAGGGTAGATAGTACACGGTGCAGGAAATGCATGATTGTTTACC
CTCACTTAATT
>Z27kG1_07101
AGAAGGGGGGCACTGAAGAGGATGATGAACCTGTTGTAGTAGTTGCCAAAATGTGGGAGA
ACAGCAAGTTTGCTGACTATGATTCAGCTAAGGAGGAGAATGATGGCGACTCACAGGTTG
ATTTGGAATCAAACAAGGGGGATGCAGGTCTTGACAGCAATGGGTTGCACTCAACTAAGG
AGAACAGTGGCAGGGCATCACCAACTAAACAGCACCAGCAGTATAAGAAGAAGCCTTTGC
TGAAGAGATTCGGTGGTCTGCTAAAAAAGAAAAGCGAAAATTAGCATAAAACCGGCTGAT
GATATTCTTTGTTCTATCATTTGACATTTCTTTGATTAGATATCTAGTTCCCGAGTCTTC
CCCCATATTATGGTAAACTAAGTGATGGATGCTTCAAAGAATACAAAATGTCGACTTTAT
TTACATAATTGCCTCTCTTGAGTTAGGGAGTGTTCGCAGTTCAGTTCAGCTGTCTGGTGT
GAGCTGTCTGCTGTGGAAAAACTGTTGTGAGCTAAACTAAAAGAAAGTCGTTTGGTTGGA
GCTTCGGTG
>Z27kG1_19578
CGCGTGCCTTTCCCCACCTACTCTCGCGGCTCTCGCCAGCCAGTCTAGGGTTTCGGTCCC
GGCGTGCTTATCCGCCCCCGCCGGCCATGTCGAAGCAAGGAGGGAAGGCCAAGCCGCTGA
AGGCGCCCAAGGCCGACAAGAAGGAGTACGACGAGACGGATCTTGCATATCTGCAGAAGA
AGAAAGATGAGGAAAAAGCACTGAAGGAGCTTAAGGCCAAGGCACAGAAGGGCGCGATTG
GGGGCTCGGGTCTGAAGAAAAGTGGAAAGAAATGAGACTGGTCACCCGTCTCCAATACCT
AGAGGATGATAAGGCAGCTGTCTATCTGTGTTGCGCTTCACTAAGTGTGATTGTAACAGT
GGTACCTCTTGTGTTCTGTGTTCCGCGATGTTGCAGTTGGTTGCTTGATCGAAAGATGTT
TCAACCTCCCATCTGCTAGCTATGATACAGATGGTCCCCTGATAATAATGATGACATATT
CTGTGATGGATGCCACAGC
>Z27kG1_03584
GCAGTACTAGGCAATGGCATCCCAAAGTAATCAGAAACAGCAAGCATCACTGCATCATCA
TCCCTGCTCCCGGCTCGTGGAACGGGACGGGAGGGCGCGACCACACAATCGTGAAATTCA
AATTCTACGTGCGAGTGTCAACGTGACTAAGACGGAGATCATGTTGGGGGGTTTGAGTAC
ATTCCCCATGTTCTTCTACATCTATGGCGGCGGCCAAAGCCAACAGCCTCCAAATCCATC
CTTCTCAAGATGAGATCTCAGCTGCAGTACCAAGTACACAGCTGACAAACTCCATTGCTA
GTCACACGCTCAGTACTAGTAGAGCTACTAGACCAAGGCCAGCTATAGCGCATCGATCTG
TTGAAAAGCCTGGAGAGATCAAATCCCCCTTTAACTCCCCCCAAAAGATCTCCTGACCCC
AAATCTCGACGATCTGCTGCAGCTTCTGCATACACACACTGCCGCGCGCCCCTGAGCCTG
CTCCTGCTCTCTTCCTTCTCTCTCTCCCTCCGACCCCTGCGGCCCTGCCCCCCGGGCCCC
GGTCCTCCTTTGGCCTTTTTATTCACCCCAGCACCCCATACAAAGTTAACAAACACACAC
ACAAAGGCGACCAGTACTGGAGTTGGGAGAAGCTGAGGCGTTTTTCGTGCCGCTGGCTGA
CCGGCCGGCTGGTGGCTTACATAGCCAGCTAGTGTGTGCTCTACTTTCTTGCGGTCTCTC
TTCCTCGTCCTGAGCTTGACAGGCTACTTTCTACTAGCATCTTCTGTGTGCGCCGCTGAT
GTTTGACGCCACTTTCTCGCAGTGTAATCTCGCACAAAGCTAGCTTGGAGCCGAATAATG
GAAGCCACGATGAAGCTCTGCAACGTTGCGACGGTGAGGAGCTCTGTCACCGGCAAGCCC
CGCGAGCAGGAGGAAGTGTCCTCTCGGCATGAAGACCAGAGAGAGCCTGCAGTTATTATG
CCACCGGGAGCATCGGTTCACGTGGTTCATGTCTAGTATTAGCATGGTGTTATCCTGATT
GAGCTTTTTTTTGATTGAGCTTTTTTTTAATTTAAGGTTTCTATTCTTCTTCGTATCTCT
ATATCGTCGGATCTTCTTGACCTTGCAAGACCTTTTCTTGACCTTAGTGCCATCGATGAG
ACGCACAGAAGCATGTTCCTGTTGGGCCATGATGCTCAGGCAATGTGAAGTAGGCGCCTA
CCTGTAAGCTAGCTACTTCGTATGTATCCCATCAATGGAATAAGTTGGCTATGTGAAACA
TTTTGGATC
>Z27kG1_07109
TCAGCGCTTCCATTTTCAGGAGATCCTCTTCCTAAGTCACAGCTACCACTTGCCCTCTTG
CTCCCCGCCTTGCCTCCGCCACCGCTAGTATTAGGCGACGCCGGGTGAGAAAGCCTAGCG
CCGAGTCCGTTCCATCTCCGCGGCCCTTCCACGCGCCCGATCACGCCACCAGATGCGTCG
TCACCGTTGCCGCCGATCGACACCCCCGACGACGGGCGACGGCAGCGACGTGGAGGACAA
GATCGACCCGCTGTGGGGCAGGACCCGCTAGGCGCGCCGGCCGAAGGGGACGGTGAGGAA
GCAGCTCGATCTGGACGAAGTTGACGTGGAGGTGGCTTCGGGGGCGGGGGCGGGAGCGCA
GGCCAAGGGGGGAAGAGGAGGAACACGAAGATGGAGGAGGAGGCGCCGCCCATGGAGTTG
GTCCGGGAGAAGAAGCTCTCTGAGAAGGATGGTTTGAGTTGCAAGAAGGATCTCCATAGT
TGCGGCACCAAAGCTTCAGATGAGGAAATTTCTGATCGGTTGCAAGAGAATCATGACAAC
ACCCAGCCAAGTGATAACCATAACTATTCGGTAGATCAAACTCAACTGCCCTTTCTTCAA
GCCCTACTGAGAGTACAGATGAAACGGAGAGATTTTGGATGGTTCTATCCACAATGGCAT
CATGTGTATTCCTTGCAGTCATCGTTTCTTGGACAAACTGCCAGTGGTTCACTGGCATCT
TCTCACAGATAAGTCTATAGATCCTACGTATTTGGTAGTGATGACAGCAACAGCAGCAGT
AGGAGCTGCAACTCTACTGCAGAGAGTAATTCAGATACGGACCAAGCCAACTCCTCCCAA
CCCACGAAGGCCAAGTTCAGTTCAGGCGTTTCACTCTTCGACATCCTGCGCAGGACATCA
GAGCAGAGCAATCAGGAAAGCTGTAGCACAGTCAGCGGTGCATCGGTTCTCGGCATTCAA
ATTATTAAAGAGGTTTTCTAGGGTGAGCTCGAAAAATTGACAACTCCCAGGAGGTTCAAG
ACAGATCACAGTCTCACAGATGGTGCCTGTATGGTTGGAGATTCTGAATTCTGACCACTG
GCCTGGAAGTTCACGACGAAAGCTGTCTAGAAAAAGGCTTCAGGCGAGGCTCGTGAAAAA
GGAGAGGCGAGGATGGCTCCTGGTTGCCATTCATCTTCGTGCTGTTAGTGCCGTGAGGGT
GTGCTGTTGGAGCTTTTTTTTTTCTTCACGGCTGGGGACGGTGGATAGGGATGAAAACGG
TCGGAAACGGTATTTATTCGGTAATCAGTTTTTTCTTTGATTATGAATAAATAGAATATA
GAATATATAATACAAATTTGTATTCTTGTTTTT
>Z27kG1_13175
GGCAATCCAGAGCCGCCTGACGAGCTGCACTGCTCGCCTGCGACGGCTGGAGGAGGAAGC
GGCGGCGGCGGCCCTTCCGCGGTCACGCTCGACATCCTCCTGTCCGAATAAGACGGCGAC
CAGTCGGCAGCTGTCCTCCCGGTCTTCTTCCTGCTCTCGGTGATGGCGGACCTCCAGAGC
CTGCGTATGAGCGCGGTGTTCTTGGTTGAACGCCGGCTCGCGCCTGACGAACGAGCCTCC
GTCGTCACCCCGCCGTTGCCGTTGGCCACCGAAGCTGAGCGGTCGCTGGTGCCGACCCAG
CTGCAGGAAGCCATTTCCAGGTCGGCCGAGCTGCCACCGTCGGCGAACATGTCGTCGTCG
TCGTCGTCGTCGCCGTCGCCGCCGTCGGCCTTGGCCAAGAAGAGGTCGGTCGCGGGGCTG
ACGGACTGCAGCATGTCGCTGGATTTGGACGACGCGGGGCTCGCGGGCCTGCTGTTCCTG
CGCCCGTCGCCGTCCCTTTCCCTTTCCGCAGCGGCAGCATGTTGCCTTTCGCTTTCCTTG
CGGCGGAAGTGGTCCGAGCTTGTGGCTGCAGCGGCGTCGCTTATGAGGCGCGCCTCCCGC
AGCACGGCGGAGTGGGAGGCTGACTCGTCGCCCTTGTTGCGGAGGAAGGCCTCCATCTCC
GCCTGCAAGCGGTTGAGGTGCGTGTACTTGTTCTCGAGCGCGAGCTTGGCGTCGGACAGC
TTCATCTGCACGCGCTCCTCCCGCCACACCTCGGCCATCTGCAGCATGCGGCGCTCCTCC
TCCATCTCCTCCCGCATGCGCAGGCACTCCCCGCGGAGCAGCTCCACCTCGGCCTGGTCC
TCCTCCACCTCCCGCGTGAGCTCGGAGCAGGCGTCCTCCATCAGCTCCCGCGCCTTGCGC
TCCATCTCGTAGCTCTGCGCCTGCTGCTTGGCCGCCGCCCGCGCCTCCGCCAGGTCGCGC
AGAAGCCTGGCGTTGGCCTGCTCCAGCTGCCTCCGGTGCCTCCGCTCTGCGCCTAGCTCG
TCCTGGAGGGCGGCCACGGCGTGGCGGGCCTTGTCCCGGACCCGGGACTTCCACGCCGCC
TTCTCCTCGGCCAGCCTCCGCAGGAAGCGGTCCAGGCGCTTGGTCATAAGGCGCCGCTCC
TCCTCCAGCTCCCTGGCTTCGCCTCGCGCCTTCTCCGGCTCCGCCTCCATGAGCAGCAGC
AGAGGGGAAGACATTGCTGATGTCGAGGCGAAGAAGATGTTGTCCAATCGGAGTCCCCGT
GCTCTTCTTCCCCTCAGATGCGAGTGGTTGGCATCCCATTTGGTGGCCTTCTCCATGGAC
GAGGAGCCGTCCAAGCACGCGTCGATCTGCAGTCCATGCGGAATTGTTGAGAAAGGGAAT
GAGGACGGCTGCCCAGACTGGGAGGTGTCGATTTTACCTTGTCTAGGATGCCATTCCTAG
TGCTGCTGCTAGTACATCGGCAACGGCAGAGGTGGTGGCTTGGCCTCGTCCGGCTCCGTC
CCATGAGCTTTTGCTGCGGGACAGACAAAATAGATCAGTCTTCATCTACAGAAACAGATC
GATCCACATAAAGATGTCATCTCCGTTCGTCCCATTATGTATACATGTTGGGTTATCAAT
TATCATGGATACAGAGTGCTCTTCTTG
>Z27kG1_08654
CGCAGAAGAAGCCCTAGCTTCCGCCGCCGCCGCCGTTTCTTACCTTGGTCTGCTGGGTGC
TGCTGCGGCTTCTTTCAACCTCCAGAGACTTCCGACCTCCATCTCTCAACTAGGATCGCT
CGGGGCACTGTTTCGTTCCTTTCTTTGTTTCCCCGTCGATCCGTTTTCATTGAGGTTTGA
TTCCTCCCGATTTTTCGCTTCCCTGTCGATACGTTTCAACATCTCCGGGGAGTTGGATAG
ATTTTCTCGTGTCCCCCCCTCTCGAACGCCTATTTTTCTCGTGTCCATATTCTAAACAGT
TAAGCGACTATGGATTTTGCTGGATTGGTTTGATGTGCGGGTTGGCTTTCGATGTCGTTG
CCGGTGATGACAGCGTATGGCATGAGTCTCGGTAACTATTTTGCGCTTCGGGTAATCTTT
TGCCCGAGTTATCGGCGACTAAGATTAATGTGCCAAAATGCTAATCTGAGGCCAAACACA
TACTGCATTTTTTAATGCAACAAACATATTTTTGTACTCGGCTGGATTCTCATTGCTATA
TAGTTTACGCAAGTCTTTGCAGCATCATTCATTTGAGGGCGATCCACCTCATAAAGGTTG
ATGTGTTCGTATTCTGGATGGATTGTGTCGATGTCATATCTTTTTTTAAGAATATCTGAG
GATTTTTGATACAGGAATGCTTTGAATCTGGATTTTTGTACCGTACAAGCGTTCAAAACT
CGGGGACGGGGCCAAGGCTAGAATAATTTAAGTCCCTGGGTAGCCTAAGTTCCTCCTTTA
CTGCAGAAACTCTGAAAGGATGAGTTTACATGAAAACTAAAAAAATGCTTTTGTGAACTT
AACTTCATTGAAATGCTATAATTAGTTCCTCGCAGTCAAGAACTTTTTAGAAAATCTTTA
AAACATACACCTCAATTAAATATTCTCTAATGATGTACCTCAGACAAACATGTTCAAGGG
CTTTATTCCCCTTTAACAAACAAACATGCTATAAGGTGGTCTCCAGTTTCTCGATCTGAT
TCACTATTTTAAACTGTATAATCTACATTACAATATAGTGTTTTGCAGGATCATGTATAC
TCTTTGCTGATCAAGATTTTAGGGGTGTTATGAAGACTTGTGTCTTAGGGTGTTATGATG
ATTACATTTACTTGAGGCAGTTCTTCCCTCAAGCACTAACCACATAGATGTTTGGAGACC
TTCGCTGCTCCTTAAGTCCTAAAAGGGCCATGCCTCATGAAACCGATTGGGCTTTGAACT
CTTTGGGGTTCGAAGCCCATGAGAATAAGGGACATGGTCTCTTTTTGTTGGATGTACCTT
GGCCGTTATAACGGGTTTTTAATAATCGAATGCTTTGTTTCATAGTC
>Z27kG1_22941
CGCGAGCTCGCTTGCTGCTTCCTGTGGACTTGTTCGTCTTCCAACTCCTGCTTCCTGTCT
GTCCCCAACTCGGAGCGGCGACGCCGAGCTCACCAACCCTCCCGTCCGGCCACCCCGTCC
CCACCCACGGCTACTACTACTAGTACCCGGCGCTCCCCCTTCCTCGTTCCATTCATTTGC
CACCGCCGTCCCCTCCTCTCCTCTGCCCCTTCGCTTCTCTCTGTCCTTCCTACCGCTTCT
ATTTTAGTTCATTCAACTCAGGTTCCATTCGTCGTTCAAAGAAGAGCAAGGAGCTTCACA
GATCCGGCCGCCGCCGCTACCTCACTCTACTTCCTGCTGTGGCCCCTGGCTTCCTCCCCT
CCCTCCCTGCTTCTCCCCCATCTGAATCTGCGTGCGCGCCGCTGCTTCTTGCTTTGAATC
CTGTCCCGGGGTTCCGCCCTGATTTCTCGGTCTTTGTCGGATTTGCTTTCCGTTCGCAAT
TCGCAAGGAGGACCAAAAAAAAAAAAAGTTGCCATCTTTTTTCTGTCCTTCCGCAGCGAA
ATCTGCCGGTTTTGATTGGTATACACACACTTGCTTCAGTCGATAGATGCCCCTCCATTG
CATCCGTCTCTGACGCTTCCGCTTCCGCTTCCGCTTCCGTCTTGCAGATCAGCCACCGCC
ACTGACCGATCCGTACCTGCATCCTCCAGTACCCGGGCCGCCCGCCATGGCCTCCACCGG
CGGCGGCGGCGGCCTCCGCCACAGCAACAGCAGCCGCCTCTCGCGCATGTCCTTCTCCGG
CGGCGGAAGCGACGACGCCCGCGCGCA
>Z27kG1_14256
CCGTCTCTCTTCCTCCTCACTTCCCACCCACCCTCGCTCGTTTTGTTCTGTCTCTCTTTC
TCCTCACTCCCTCCGTCGATCCTCTGCAGCTTGCATCGGTCGACCAGTAGTCTTCCACTG
TAATCGCCTCTCATTATTCTTTCTGCCACGCTCCTCTTCGTCCTTACTCCCTCCGTCTTG
TCTATCTGTAGCCACTTCGTCTTCCTACGTTTTTGCCAGGATTTGAGGCTGTCATAGTAT
GCTCTCTGACCGTGCTGGCGGGAGGAAGGAGGTGTGTATATAGTTTTCTTGCATTATTTT
CCTGTGACTATTCTCATCCCTCCTATATGTTCTTTCAGATGATTTAAGTTCTCTGCGTTT
ATAACCAGAAAGAGGAGGATAATCCAATCATGGTAACTAAATAGTAGGTAGTAATGTTTC
ACGGTAAATCACAGTGCTCGAATGCGATATGATCTTTGACTCGGAGTATTGAAGACTAAT
TTAGTTTGAGTTTGAGATTAGTTGTTTTTGTCATTAATAAACTCACATTGGCATCTGGTT
ACGAGCTCACTACTAGATTTTAGATCTCCAGTTTTGGTGTACTTTTGCTGCATGTGTCTC
CCAGAGTTGCAGATTTGCAGGTAGCACCTGATTCTTTTTTATTTTTGGATTGAGATACAG
TGAAATTTATATTTGCCTGTTCCCACCATACTGTAATATGAATACAAGGATGGCTTGATC
TGGCAAGTGCTCGCCATTCTATGGGCCCATCATGCTTTTCGAGTACACTGTTTGATCACA
AGGAGCGGTCTGCTGCCACTAAACTTCAAGTTGTTGATCATGATGGCCTGAAAAATTATC
GGGGATATGCTCATATGCCTTGGCCTTAATTTAAACTACTTGTATGAGATGGAGAAATGT
CACAAAACACAGGATGAAGACGACTCCAGGAATCCACCCATGCCTCTCAGTGACTCAGTG
GCACAAACGACAGCCTAGTCAGGACTAGGAGACGTCTTCACATCACGGAGTAGACCACTC
AGCAACAACAGTGCAACGGTGTTCGGACTTTTGTTCACATATGGGAGTGTTTAAGCTCCT
GCACCTAGATTTAGAAACACCACCATGTAAAATAGACAAGACAGTGCTTTTGCAAACATG
ATGCTACCACGAGACCCGAACTCATGTATGGCCAAACATGTTAACATATTTTGTATGTCA
CCAAAACGCTTATTTACATCAATGAGCGATTATCTGAACTGTTGAATGCTC
>Z27kG1_19747
ATCAGATGAAAACATATATGAAGCATATGAGTTAGAGGACTCCAGTGATAATGGAAGCCT
TAGTGGAAGCAGTAGTTGTGTGAGTAACCAAGATGACATGGGGGAGGACAGCACTGGCCT
CAATGAGTTTGAATCTAGTGCAAATGTCAATTATTCTTTCAGCAACTTCTCGTTCAAGAA
TCTATCACAACTTGCTTCCATCAACTACGATCTGCTCACCAAAGGATTGAAGGATGATCC
ACCGCCAAGAACAGAAATGTAGCAGTTAATCTAAATTTGGATGGACTCATTTGAGTACTC
AGACAGTCTACAAGGTGCTCGTGGGATGTAGGTCTTGTACATATCAAAGTGTGAGGCATG
GTCTGTTCCTATTGAGGCTGTTCCTACATCTCGCGGATCCGAGTACAGTTTTGGTGTTGC
CTTGTTTTCATGACTATTGCCATGCCATCATCAGTGAAATCACCCTTGACCAAATTTGGC
ATTCGACCTAGGAGCGCTGTCTTTTTGGTTCGTCTTTCCTTTTTTTTTAGTCCTATTATG
AGCCTTGGGTTTACGGAGATTGGTCAAGGTTACTGTATTCAGAATACAGCTCCTGAAGAC
GTAGGCGGGTTTCAGAGAATTGCCATTCTGGCATACAGTTGACTCTGGTTCGTTAAGCTG
GTAGCCCGCTGGACTTCCTGCGGCCAGAACTGTCCACAACATTTTGATGGCCGTGGAATA
TAACATTTTGCTTAATGTGTCCAGTGTCCAACAGAATCAGGGACATTTTAAGAAGAATAT
TAACCGATTGACATTATAAGGATATCAAATGGAAGCGGCGTTTTATGCAA
>Z27kG1_05535
GGGGTGTTTCGCGCGGATCTGGTGAGAGATGGCACGGCACAAGCATGCGGCGGCACGGTA
CCTATGGGTGGCCGTAGCCGTGCTGGGGCACGCCGTGGCACGCGCCGCAGTGCTCATCGG
ATGGCGGCTGAGGCCCAGGCGGCCATGCATGGCGGGGCGCCGCTGTTAGGACGTCGTGGC
CTGCCTCCGTGCCTCGCTCGAGGATCTGCTCCGGTCGTCGCCACCGTGCGCTGTTGGTGG
GACTAGGGCGACGCCGAGCTGTGCTTCTTCGAGGCGAAGGCCGTCGACACGTGCGTCGGT
GGGCAGATCTGTGCGGGGGTCGCGCACCGCGGCATGGGCGACTCGGCTGGGCCGGTGCGC
TGGTTGCGGCGAGGATGTCCACTGGGTGGTGGCTGCGGTGGAGATCTGGCGGTGCGGTCG
CAGCGCTGTTGCTGCCTGCTGGGGCTACATTTTGGTCCCGCGGCGGTGGCGGGCTTCCCG
GTTGTGGGCGAGTGGCTACTGTGTTGAGTGCTTCCGGTGGTTGCAGAAGTGAGGGTCGGT
GAGGAGCAGAGGTTGGAGCAGCGACCTGTGGCCTGCTCGTGCGGGCGGCGTGGCCTTGTC
TGGTGCTGCGGTCGCCGGATATGGCTCCTCAGTGGTGGTGTGTGGCGACGGCAGGTGGGC
AGCAACCTGTCGTGCCCTACTGGCGTCTGCGGTGGTGCGCGTGCCAGCGGATCTCGCGCG
TCGCAGCGGCTGCTGCCAGGGATGGCCGATGGGAGGTGCGGCACGAGGTGCTGCCGCCGC
TCGACCAGGTCCATGGGCCTAGCTAGAGGTGGTGGTCGATGTAGCTTTGCGGTTGTTGTG
GCAGTCGGCGCGTCGATGTCCCTTTGGATGGGTCTGTGTGGGTTGTCTGGGCGGCGGTGG
CGGTGGAGGTGGTTGCTTTGTCCTGGGTTCCTGGCCGGTCATTTTGCTGGGGTTTTCTTG
GGCGAAAGCTTTGGCGACGGCGCCGCCCCTGGGCGCCGCTTCTCCTGTTGAGGGCGTCAG
CTCAGCTCCCCAGCACTGTCTTACGTGGGCGAAAGCCCGGTCCATCTCGAACCGGCGACG
ATGGCGTCCCCGACGTCACTCCCTTCCTGAAGGCGTCGCTACTGAAGTTTGTATCGACCA
CGTCGTAGCCTGTGGTGGTTGATTTCGTCTTTCGGTGACATTTTGCGTGTGGAGGTGGGG
GCTTGCATCATGAAGTCGAAGCTGCTACGTCAGGGGATGTGGCTCGACAACGATGACGTG
GGGCGAACCCCCTGCTTCGTGGGTTGGTCTGCTTCGAAGATGAGGCATTTGGCGGAGGCG
GGGCAGTGGATTAAGGTTTTGGAAGTCTCGCTGGTGAAGAATTGGAGCTGTCTAGAGTGG
GGTGTCTCGTGGCTTGGCAACGACGGCACGCCGCAGTCTTCCTTCTCTTGTGCCAGTGTT
TGTAATCGTGGTCGTGTTTCCTTTGGCCTTGTGCTGCCTGTCTTGGGAGTCGGGGCTCGT
CACTTGTGTTGAGCTCGATAACGATGACTCAGGGTGGGCACTGTGTGAGTTGTTTGTGCG
CCTGGTATTGGTTTTGGGTCCGGTTTCCTTTAAAACTGGGTCAATTCTTTTCTTCTTAAT
TGATTGGCAGAGATCCTGCTATTACGTT
>Z27kG1_18188
CGAAGACGACATCGGGAGATTTGCGCTCTCTCTTGCTATGGCGCTTCCTCCCCCTCTGAG
ATGTGCTTGCGCTGGCGCCACGCCCGCGTGAATGGCCTCGCCGCCGCTTCTCGCGCTCGC
ACGTGCTACTGTGTCTGCGCGCCTCTCCCTGCGTTCAAGCACGCCGCCTCTTCTCCCACC
CCGTCGCCCCTGCGCCGTGGTGGCTCCCGTGGTCGCACTCGCATCTCTCTCGCCGCAGCG
CTTTCTCTCCTCCCGAGATCCCTCTCCTCGTGCTCGCCGCCACGCCCGGGTGAACGCCCT
CGCTGCCGCTTCTTGCACTCCCCGCGCGCCTCTCCTCGCTTTCGCCCAAGCCGCCTCCTC
TCCCTCTCCGTCGCCCATAATCAAGCGAGACTGCGTGCAGGGGTGCATGCTGCACGCGGT
GGCGACGAGCTACGGCACGACCGCGACGTCGCGAATGACTCCGAGTTCCGTTCGTGGGGT
GCAGGCTCACCGGCTCCGCATGCTGTAATTGGGCAAAGCGTGGGGACGCTACGCTCGGGT
GGTCTACTTCAATCTTAGCGCCCAGCGACATCGTCGTGCACCAGGGCTGGAGCGACTAGG
CGACCGGTCCAGAACGAATGTAGGAGAGGGGCGAGCGGATCACGAGTTGCTGGAGCCGGG
GAGGAAGAAGCGGGCATGAGCTTGGAGGGGACGAGGAACCAAGGCCAGCACCAAGGCGCG
GGGCGGCGCTAGGGTTGGACGGTGCTGGGTGGCGGCGGTGGTGGCGCGGGGCGGGGCAGC
GACGAAGTTGGTTCGGCGGCGATGTAATTGGCGCGACGGCGGCGACGGTGGAGATGCGGC
GGCAGTGGAGAGGGAGTGTAGAAGAATGGGGCTACGAGCCGTCGGTCAGGGCTAAGTAAA
TGTTCTTTGCCGAGTGCCCGCAATCTGGCACTCGACAATTTTTTTATTCTATAACTTACT
TTGTCGACTGTCCTGGATCTAACACTTGGCAAAGAATACTTTGCCGAATGCGTCCTGGTG
GGTACTCGGCAAAGAATGTTTAAATTATTTAAATTTTTCTTTGCCGGGTGTTCCCTCATG
TTACTCGGCAAAACTTGTCTTTGCCACTCTTTCCGTGACACTCGACAAATTATGTTTGTT
TTTTTCTTTTTTTCTCCAAACTTTTTATGGTGTGTTCTTATAGTATGGAGGCCTATATGT
TCAATTTTGGCATAATTATAAAAGTGTTTGCTAT
>Z27kG1_17601
CTTTTCTATTCTCCTCCCCAGCCGCCATTCACATCCGGCCGCCAGGAAGCACCGGCGCCT
GGACGACGGCGAGCCTCTCTTTTCCCTTCTCTGTCTTCTGTTTTCGTTCTATCAGCTGCG
CAGAACTTCAGCCGCCAAGGAACTCTGGTTCTTGGCCGACCGCGCGCTGCTTCTTCCTCT
CTGTTTTTTTTTTCTTTGCCGCGCTCGTCCGGCCGCAAGGAGGCTCCTAGCTGACCGCGA
CGTGGTTATCCTGACCGAGCGGTTCCCTGGCTGACCGAGTGATCTCTCTGTTCTTCTTTT
TCTTAAAAAAATGAGCATGGCCGACCGCACTTGTTGCTCTAATTATGTCTTTTCTTTCTT
TCCCTGTCTTTGTTTTTGTGCGTTCTCTAGCATCTGGCCACTAGTTCACTGGAGCACATG
CAGTTCATTCGTTACACCACTGGCCATACAGCCATATGCCTCACGGTCTCTCTCTTTTTT
TTTTTGCATCACTTGAACTCAGCCGAAAAATACCGTGGTGCTCATGGCCGTTTCTGGTTA
CACTTATACTCATATCCAGCCTCATGTATTCGATCCCTCTCTTCTGTGTGAATGTATGTA
TGAGATGTGTTATAATTTATGGGATCGAGTACGGAGGTCTAAAACGTGGATGTAGTTCAC
TTTGCGTTTTTTTTCCTCTGATTAACGCGTGGATCCAGTCACTCGATTAAACGAACAGTG
CTCTGTGCACTTTGACTGATCCGGATTTAGGGTTAATTTAATTAGGGTTGAGCCCTAACT
GGATCTGTGTTTCTGTTACTTGACTTTGTTTGTTGGCTGTGGATCGTTGGATCCTGAGCC
TTGTGCACCGTCTGGTTCAACTGATTAGGGTTAGGTTATTAAACCCTAACCCTGAAATAA
CGGTGCGTTTTGCTCTCGGTTTCCATGGGTTCGGTAGACCCTAACCCGAGAGATCTAAAA
TTCTTTCTCTCTGTTCACGGGGTGATGAACGATGATAAAAAAAATGAGTTCATTCATATT
GATTCGAGACCTTTCTGTGATCTCATAAGACTGATGCGGATCATAAGACTGATGCGGATT
AGGAGATCCAGGTTTCTTAGGACGCCTCTGATACCATTGTTAGAATCTATTCTATCTAGG
ATCGATTCCTAAGTCCCTAGAATACCAATCCGTAACTGAAAGTAAAACCTTGATGACGTG
TAGATCTGATCTACTGATCTATTGAGAGGAACGGGGAAACACACCTTTGTTGTTGTTGCT
ATCTTCATACCGTCGCCCTGCAGAGAAGTAGCAGGCATTGGGATCCGAGCCGCTGTAGGT
TGTCGCGTTTCCAAACACTCCGACGCCTAGGCGATGGGGGCCTCTGAGGACTAGGGTTTT
GGGGCGAGGTACTAGCGTTAGTCTTTCCTGCGACCCCTTAGTCCTATATATATAGCATCG
TGTGTCTGGGGGCTCCAACCGAGGTTAGCATGGGCCCTCCCGATCAAGGGCCCGATTAAA
GGAACGATAGTTGGGTTAAGCCCAATCCAGTCTCTATTGACCGGCTGTAGAGGACACACC
CAACAATTATCAGGATAAGAAGGGTTGAATCGTGTTCCAGCAACAAGTGGCAAGGGTCAG
GTTCCCAAGACCACCAGTTGCAAGGAGAGAAGCAAAATTTGGGGGCTGCATCATCGATTG
TGCATGACGAGCGATCGAGGGCGACTCCAATATAATGGCGACCCATGCTACATTTGCACT
TAATCTCCAGTAGGGCCCAACAACAAAAACAATCCTTGGCGACGGCGACGGTGTGATAAT
ACTCCAAGATGAATTATGAATAATTATTATTCCCTTGGAGATG
>Z27kG1_12412
CTCAAAAAAATTTCAGCCGCCACTCTCTTCCTCCTCCCCACGCTGTCTTCTTCCTCCCCT
TGCTGTCTTCACTAGCGCTCGTCCTCGCATGGAAACCAGCTGCGCGCAGGAGTGCGGCAA
GGCTTGGCCGATGCCCTCTGTTGCCGCCATGGCATCTCCCTTCCCCAAGCTCCAGCGCGC
ACACGGCAGCAGATCGTGGTGCCCCTCCCTGCAAGCTCGAGTTTCCCCATGGCGCCTGTC
CTCGGGCATGGGCGAGCTCCTCTCTGCCCTATGATTTTTCCACGGCTGTGAGCTCCCCCT
GGCTGCCATTTTCCCCAACCGTCGTCCTCTTGCTCTCCGGCCATCAGCAGCCAGCAGCTC
TGCTCGCCCCCTTCCATGGCGTCTGCCTCCCCTGCTCTTCCCTGCCCGGCCAGGGAACGC
CCAGATCCTCGCCTCCCTGCTCCACACGCCCCAGCCATGGCGTTCTTCACTTCCCTGCTC
CACGGGCGTGAGTCTCCACTCCCCCTTCAATGGATGCTGACCAAGACTCCGCCTTCGCTT
GCTCCCTGCAATCGAGCAGCAGCGTCCCCAGCCTCCCATGGCGCCACCTGCGACTTCCAT
GGCCGGCGCCCAAGTTCCAGCCCCTCCTCCCATGGGCATTCCCCAGCAGCAGCCCTACTA
TTCCCTCCCCATGGCGCCACCCCCTGCAGCCCCGCGCTGCGCATGCCTTGCGAGTGCTCG
ACAAAATGCCTATGAAAGGCTTGGTGTTGTAGACAGCTCCGTCCACGACGCCGTCGACCC
TCGCTAGTGGTCGACGCCGTGCTTCGCGCTTGGCTCGTTCGACGAAACGCCAAGCCTTGT
GGACAGCCCATGTGACTAGCCTCGATTCGTCCAGGTTGTTCACTTGGTATTTTGTGGATT
AATCTGTTTAAGCTTGGTCGATGTTGTGCATGTGTGTATATGTGTAAGAAAATGTATTGG
TATGGATTGAAGTTCGTGGCGAAAGAAAAAGAAGTAGAAAAGAACTCGGATGTTTTTATA
TTTCGATAGGAATTTATGCGATGTGTTGTTTGATGTGTGCAATTTGTAGTTTGTATAAGT
ATATTTTGGTCGATGTGGTGTACATTGGTGTTGGAATGTGTGTGGGTATAAAAATGTTTT
GGTT
>Z27kG1_08981
CAGCCACAGCCCACAGTTCCCCCATTTCATTTGTGTGGTAGCCGAGGACTGGGAGGGACC
TACTCAACCTTTTTTTTTGTGTGTGTGAAAGATCGAGAGCGCCGCTCAACGAATAGAGCG
GTTTCTCTGCCTTGTGTCTTTCCTCTGTCCTGTGGTCTGCGGTGGCCGCAGCTGCGGCGC
GCGGTGATGGAGTTCACATCTAAAAAGACGGCTTCGCTTGCCCTCCTCTGCCTCAAGCTC
TCCTGCCTCCTCCTCCTTCTTCTTCTTCCCCGGTCTTCCTCTGCTGCGCCTCTGTCCAGT
AAGCACACACCAGTCATCCGTCGTCCTTGCGTTCTTCTTCTTCGTTGGCTAGCCTATGTA
TCTGTCTGTCTATCTATACCATGCTTTCTCTCACTAGCTACCTGCTGTCCTGTTGTGTTT
CGCAGGAAGCCTGTCGCTGACGAGGAACCGCCTGCAGCCCGCGGATGACCCTGCTCCGGA
GGTTCCCGCTCCCGCCCAGCAGGTCGGTCGCGCTCGCTCGCTCGCTCGATCTCTTTCTCG
TCCTGCGGCTTGGTAGATTTCGTCGCGTATCCACACCACAACAACTGCGCACAAAAAGCT
TGTGCTTGGGGGCAGGGGCACTCCACTCACATGCACTGTTAGCTGGGCATGCAGGGCTGC
AGGCCGGCCATAGTGCAGGTCACATGCATGGCCACTCGCACACACAGTTGCAAACTTGCA
ATTCGCGTGCCCCACCCCACTCACGACACCTTTCCCGCCACAAAGGCAAAAATAAAGGTT
TGTGCGTGCAACAACACAATCGTGTCAACTTTACTACTTGCACGCTAGCTGTCCGTCAGT
TGACTGCTCGTCGATGTCATCATCAAGTCTTTTTGTAAATATCTGACGCACACGCACGCA
CTACTACCAATAACGAACCCAGCTAATCTTTAAATTTGTCTGTGTACGTCGTCGTCTCTG
TGTACTATACAGGGTGCGGGTGCTGGTGCTGGTGCGGTGGGAGCTCGAGACCCCGGCGGC
GAGGTGGCGGTGAGGATGGACATCGAGGTCAACGACTACCCTGGGTCCGGTGCCAACAAC
CGCCATGAACCGAGAAGCCCTGGGAGGCCATGACCATGAGGTTTGAAGGCTTGAAGCTAG
CGTACGTCTCAGACAGGAATCAGGAATGAAGACCATGGCATGGAGCTGCTGCTGCTGTCT
TGAGAGTTTTATAAGTAGCGAAGCGAAGGAGAGTACATTGCTTGTTGTTAGCTATAGAGG
TCAAGGGAGAGCCTTATCGTGTATTT
>Z27kG1_08633
CGTGAATCGCACAGAGAAGGGGGGAATTCGAGTGAGGTTGAGAGCCGCCGCGGGCTGGGA
GTGAGGGCCGGGTCGGCAAACCTCGTGCTCCTCGTTGCCGCTGCCCTAACGTCGTGTCTA
GGAGTCTCCACGGACCGCGAGGAAGGTGTCGGTGGCCTCGACGTGCACGATTGGTCGACG
GAGACCCCGGGATTCCTCACCGTCGTGTGCCATCTCCGCCACGCCGTGGACAGGGTAATT
CACCCTTCAACTGTCGGTATGCACCTCCATTCCATGTCCGCCGTCGTGCCAATTTCATTT
TTGCGGGTATCGGGAGTGGGGGCGGTGCACCGGAGGGGAGGAATTGGGTCCGCCGCCGGT
GATGCGCCGCCGTGTAGCTTGGGCGCCGCCGCGCTCAGCTACTGGTGTTTGGGGGGGAAA
GTCGTGAGCGTCCATCTATTGATGAACGGCTCCGAGTGAGCCTTAGTGTGGCCGTGTTGG
GCATTGGATCTGGGCCGCAAGCGTTTGGATCGACGGTCGCGATTGGGTTATCCCATAACC
CTTCGTCGTATTAAATCTAGGCCGTAGATAGTCGATCGCGCGGTCCTCACTGCATACCGG
TTCGGTGCGTATGGGATCTAATCCTGTGCGCGCAGATTTGATCGAACGGCTCAGATTCAC
CGATACCCCCTTCGCGGGTCAAAGTTATAAAAGAGACCCTCGGTTTTATTAAAATCAACC
CGCCGTCCGTTGGGGACTGTTCTCTGTGTCTTGGGCGACTTACCCCGAGCCCCCTGTGTT
CTCTGGAAATAGTGCCCCCGGTCCAGAGCTGATTAAATTGGATTAAATGAATTGGAAATT
TGATTTTTAATATGAAAATAAACCCTATAACTTGTGAAATTCATAGAAAATTCATATTTA
GTCCAAATTAGTCCATTCCAGTTCCTAAAATTTTGTAATTTAATTCTCTATCACCTAGAG
CCTCTGTTATGTCATGAAAACAGTAAAGAAATTTATTTATCACATAATCCTATTTAAAGC
ACATAAAACCTTTGAAAATGCTTAACTTAAAATCTATAACTCAGAAAATTATGATTCCTG
TTCCTAGGATTTTATTTTAATATGTAGAATATCTCTGTGTATTTTGTTTACATGCTTGGT
GTAATGTTAATTTTCCCTATATCCTGTGCTTGTTTGTATTGTGGCGAGTAGAAGAGCCCG
TTGCTGAGGATCCTGGTGAGCAGCAGATTGTAGTAGCTGAGCAGGAGCTCATTGAAGGAG
AAGAGCAGGTGGTTCAGGAGGAGCTGCCTAACACTGAGGAGTTCGATCTGATCTAGGTGG
CGTTTCCAGTCGACATTGGCGCCGACGATCCTTAGTTCGTTTTATATTTATCTCTTATTT
TGTAATAAGTCTTCCGCTATGTAATAAATACTCTGATGATTTATGACATTTATCTCTATA
CACTCTGTTATT
>Z27kG1_22627
CCGCCGCCTCGTCTCGTCTTCGCTATGCACCACGTCCACGAGCGCCTCCGCCGCTCCAAC
GCTCCAACGCTTGAGCGCCTCCAACGCCACTCCAACGCCACGAGCGCCTCCGCCGCTCCA
CCGAACAACTCCAACGCCACTCCAGCTCTTGCAGCAGTAGAACTCTATTGCAGCCAGGTA
CATTTGATTCTGGTTTCTGCCGCACAAGATCCGCTACCTCTTGGACCCGGACATCTACAC
CGACGGCAGGATCTCCGTGCAGGGCATCGACGCCGTGCTCTTCGCGCCGGACGACGCCAA
GGCCACGCAGACCGTCGACCCGAACAGGAAGCCTCCTACCATCGTCACCCACAAGAAGAA
GATCAAGCTCCGGCGAGGTCAGTACCTACCTACCTTCAGATCTGGACCTGCTCCTTTGTG
TCCTCCGTCGACCTGAACAGGAAGTATCCCACCACCGCATTGTCCTTTTTTCAATAATAG
CACCGAAATTTACAGTTCGTAATATCTAGATTGGGGAGGTCATTACATCAAAAAAAGATT
GGGGAGGTGTGTAGATTAATTTCACAACTGATCGCTAGCATCAATCAATGCCAGTTCATC
TATTGCTCAACCTCAGTATTGGCCAACGTGAAAACATGGAGGTGAAGTGAAGCAAGTGGT
AGTTGAGCATATGCTGGTGGTTGGTTGTCTTCATGAACATCTCTTTGATGGCTGATACCA
TTCCTGGGACTGCAAGCCAACACTGTCCTTTAACCCATGACCCATGAGCAACAATTTCTT
CTTAACAACAGAGCATGATGTTAGAGAAATTTGGCTTCAAGCGCAAAATTAGGTTGCTTC
GTGGGAGTGATGCATGGCCTGAACAAATGATATGAGCAAATTTGACAACTGCAGTTCTGT
TATGGTGAATGGTGATTGTAGTTCAGTTTCAGCTCTAACCTATGAAAAATTGAATGGCAG
TTGCACTAATCTGTTGGTGGAATGATTTTCCCAGCAATTTCCTGGACAAGCAGATCACTG
AGAACCATCTACCTTATGAGAAATGATGCCTTGTATGGTTCAGTATAGTTCTTGTATTGC
TGGTTTAAATTAATTCTTGTATGGCAGTTGCACTAAACTGAATGGCAGTTGCACTTTGAG
ATATTCTTCTATTGTTGGTTTAAAACCATGGTGACTTTCTTGTATGCATTCTGTATGCAT
TCTTGTTTAAAACCTGGTTGCTTATG
>Z27kG1_08337
CTTCAACATTCAATACAAGAGCTAGCAATCCATTCCAAGACACACTCAAAGCCTCCATCT
CTCCAAGTTTCACAATTGAGAAAAGAGATCATTAGTGATTAGTAGCTTGAGAGAGAAAGT
GATCCGTGTGTTATTTGTCGCTCTTGTTGCTTGGCTTTTTAATCGTGCTTTCTTGATTCT
TTCATTACGATCAAACTCACTTGTAATTGAGGCAAGAGACACCAATCTTGTGGTGATCCT
TGTAGGAACTTTGTGTTCCGAGTGATTGAGAAAAGAAAGCTCACTCGATCCGTGGATCGT
TTGAGAGAGGGAAGGGTTGAAAGAGACCCGGCCTTTGTGGCCTCCTCAACGGGGAGTAGG
TTTGCAAGAACCGAACCTCGGTAAAACAAATCCGCGTGTCACACTCTCCATTTGGTTGCG
ATTTGTTTTCCACCCTCTCTCGCGGACTCATTTATTATTACTAACGCTAACCCCGGCTTG
TAGTTGTGATTATTTTGTAAATTTCAGTTTCGCCCTATTCACCCCCCCTCTAGGCGACTA
TCAATTGGTATCAGAGCCCGGTGCTTCATTAGAGCCTAACCGCTCGAAGTGATGTCGGGA
GATCACGCCAAGAAGGAGATGGAGACCGGCGACGACAAGCCCACTACAAGCCAAGGGAGC
ACTTCATCTTCATCGGAAGAGTCCCGCACCAAGAGAAGAGAGAAGAAGAAGAAATCCTCC
AAGCGGAAGGAGAAAAGATCTTCCTCTTCTCACCATAAGGAGAAGAAGGAAAAATCTTCT
CACAAGCCGCATCGGAGTGGGGACAAGCACAAAAGGATGAGGAAGGTGGTCTTCTACGAG
ACCGACACTTCAACGACCTCCACCTCCGGCTCCGACGCGGCGTCCGTCACTTCTAAACGC
CAAGAGCGTAAGAAGTATAGTAAGATCCCCCTACGTTACCCTCGCGTTCCTAAACATACA
CCTTTCCTTTCCGTCCCATTAGGCAAACCACCAACTTTTAATGGTGAAGATTATGCTATG
TGGAGTAATTTGATGCAATGTCATCTAATCTCTCTCCACAAAAGTTTATGGGATATTGTT
GAGTATGGTGTACAGGTACCATCCGTAGGGGATGAGGACTACGACACGGACGAAGTGGCC
CAAATCGAGCACTTCAACTCTCAAGCCAAAACCATTCTCCTTGCCTCTTTAAGCAAGGAG
GAATATAACAAAGTACAAGGGTTGAAGAACGCCAAGGAGATTTGGGACCTACTCAAGACG
GCGCATGAGGGTGATGAACTCACCAAGATCACCAAGCGGGAAACGATCGAGGGGGAGCTC
GGTCGCTTCCGTCTTCGCCAAGGGGAGGAGCCACAAGACATGTACAACCGGCTCAAGACC
TTGGTGAACCAAGTGCGCAACCTAGGGAGCACAAAATGGGATGACCACGAAGTGGTTAAG
GTTATTCTGAGAGCCCTTATTTTCCTTAACCCTACTCAAGTACAATTAATTCGTGGCAAT
CCTAGATATACACAAATGACCCCCGAGGAAGTCATCGGGAATTTTGTTAAAAAAAAC
>Z27kG1_21643
GACTACTGCCGCCGACGGCGTCGATGCATCTACATATGAGTACTCTCGCCGCCTCTTTTT
TTTAACTTGGATCACCTATTTTTGATTTGAACATTCAAGCTTCGTCGTGTATCAAGATTG
TTTCTTTTATTTTATGTGTGGAATGGTTGATTTTTGCGATAGGAGCGGTGATGAGCAATC
TTTGTGGACTAGAGTTTCTGATACTACGAAGGTAGTATTTGACGACCAAACCCTTGGCTG
TCTGAGCTCCCAATTCACAGTCTTAGCCTTTTTTGCTGTTCATATATGTACTAGACTAGT
GGTCTTTATTTCCTGTTATAATGCTATGGTATAGTGAGATTTTGAGCAATGATGAACAAC
TGTGTTTTGGACTAGAGTTTCTGATGCTACTACTTCGTTGGTGGTAGTTGAAGACCAAAC
CCTTGGCTGTCTGAACTCATCTCACAAACCATCATTATGCTTGTTGGTTCTTCGTAGTTA
TTAAAAATATATTTTGTTGCATGCGTCCATTACCAATTCCGGAGGATGATTTTGTTCCCT
CACGGTATAATGGCTCGGGCGCAACATGCTATTCTCTTGATGTGCGGTCATATCCTTATT
GGTTGCGTTCTTATGCCAATCCGGCCCTGGAAAGCTCGCATATAGTATTGACATGTTAAA
TATTCTACATTTTCCCCCATTTGTTTCAGGATCTAAATGATGTGAAACTTTGAAAGGGAA
AGCGTCCAATCTGTTCGATTGTGATGTACCATGACAGTTCTTTCATATTGAATAGGAAGA
TCTGATAGATTCTTGAAACTTGTTTTTGATTCTTTCCTCTGTTTAGAGATGTGGATGATG
ACAACACAATTAAAATACAGTTATCCCTGTCTGATTCCTTCAAAAAGGGTGCTGAGAACA
TTTTTCTG
>Z27kG1_11869
CAAAGGTAGTGCTAGTAGTACTAGTGCTTCGCGAGAGACCGATCGGCTCCGGTCGGTCAG
ATATAAGCAAAGGCAGCGGCGGTGGCGGCGGCCAGCCGAGCCGTGCGCCGGCGGGTAGGC
GGCGGCGCCACCACCAGCAGCAGCAGCAGATCGGGACGCGCGTCATGGCCTGGTGGCGCG
CGAGGGTGGTCGCGTCCGTGCGCCGCGCCTGGCTCGCCGTCGCCGTCGCCGCCGCGCGCG
CGCGCGTCCGCAAGGGCGGTAAGCAGGCCTTCTAGCTTCCTTCTCAGTTCCTATGCACGG
CACGCACCGCACGGCAGCGGCGTAACCGTGTTCGTTCGAGCAGAAGCTTATTAGTCATGA
CACGAATCTCCTGCGCGAACGCGAAGCCACTAGCCACGTTTTTAAGGATTCGCACAACGC
CATCGGAAGCTTTTGGAGCTCTTTTTTCATAGAATTGGTGGTGTATGCTTTTTTGGGCGA
CGAGCACGAAACTGCTTGCAACGTCGGCAGCAGATCTACTGCAGCAGTAGAACGCAACAA
AAAAACTTTACCTTGTTTCTCGACACAGCAACAAAAGGAGAGAGATGAAAAAAAAATAGA
TCACAACAAACAAACAAATTATTTGAGGCGATGGGGTAATGGTCCCTGGGCGCCAAGATC
CATGATATGCTTGCTATCTATCTCGCTCCCAAGTCCCAACCGCCCGTCTGGAGTGGAGTC
AGTGTACGCAGCCAACTAGACCGTGGACCACCCAATCCCCTTCGCGATTCTTGTGGCTCA
TCGTCCGATCTTTCATCTCCCCTCACCGGAATAATCTCTTTTTTTTAACCTCAAGTTTTG
ATTTTTTTACTGAAGTTTTGATTTGAGCAGTAAAAAATAAGTAATCTCTTAATCCTTTTC
CCCCACCCTAATCTTTTCCCAAACAAATTGGAGCAATGCAGAGTGTGGTGGCGTCCTGAG
CCTCCACCGGGACGTGCAGACCTGCGGGTACCAGGACGTGCAGGTGATGTGGAACATGCT
GAGCTCGGAGAAGGAGGCCGCGGCCGGCGCGCTGCCGAAGCCGCCGCGGCGGAAGCGACC
GTCGTCGGTCTGGAGGCTGCCGCTCTGGCCCGTCCGGTCGCCCCGCGCCGCCCCGGGGTG
AGGCGGCGGCAGCAGCAGCATCGCCGACGGAATGGTACTCCTGGTTGGTTTCCCATGGGC
GAGTAGGAGGACATCGTCCTGACCATGGCACGTCGTCGTCCACCTCCCAGGCGAGGCCTA
CCAAGATCGTGAGTGTGAGACTCCCATCCCAGGCCTGAATGGATCGCGTGTAGGTAGTAT
AAGGGCTTGCCGCTTTCCTGCCTACTGTACAGTTTGGTTTGGGTATGTACAGCGCGCTAC
TCCTGTATCCTATATATGGCTTGTGCCATCTGGTGCTTCATTCTC
>Z27kG1_19979
GTAAAGCAAAAACCTGCAGGCAAGCTAGCTAGCCACGCGCACGCAGATCAGCAGATGAAG
CTGTTCGCCTTCGTGAGGCGCGCGCGCCGGCCGCCGCCGACGGCGCCCGACGACGACACA
GCCACAGCCGCCGCTGCGACCACGGAGAAGCGGCGCCGGAGGCTGTCCACGTCTTCGTCG
TCGGGGTCGGCGTGGAAGCCGACGCTGGGCGCCATCTCCGAGGACGCCGCCATGACGTCC
GCGCCCGTGGCGCAGGCGAAGGCAGCAGCGGCGCCGGCCAGGGCCAAGGCGAGGTCGCCT
CGCCGTGCCACCCGGGCGGCCGGCTACGACGACTTCCGGCACTACGGCCACCCGACGGTG
CTGCCGGCCTTCACGCCGACGGCGTTCCTGTTCTGAGCGGTGGCGAACCGCAAGCAACGC
AAAACGTCGGCGGACCGGCGGCGGTGTTTGTACAGCTCATGTGTGTGGTGGTGGTGCAGC
TCGACGACGACGACGGCTTCCTGCTTTGTTTTTGTTCTTCCAACCTTCATGCACAGCAAA
GAGCTGATCCCTAGCTTAGTGCTTCTGATCTATATATGATGTGTATACACAACTCTGCTG
TTTCGGATCCCCCCCCCCCCCCCCCCCCACCACCACCACCATACTTGGGCAGCGCTTTTG
TGATTTCTCTCGCAGCCATAAATAGTGCTACATAATTTGCTCCGTTTTGGCTCGCACCGC
GGCGTGGCTACTGATAGGGCTACTTTCGGAGCTACAAAATCGGAATCTGTACCCACAACT
ACTGGAATCTGCACCCAGTTTCACCTCTTTCCTTAATCAATTGGGCCAGATTCGAACAAC
GAATGTAATTGTAACTGCGACCCAACGAAACGGGAGATCAAGTTAAGGAAG
>Z27kG1_11972
GCGCCGCCACCAGAAATAGCCATTGACAGCAAGTCCGGAGAGAGTAGCTGGGTGGAGATA
TCGCCACGTCTCAAGTCTCGGGGGCGAATTCAGGAGCTTTGGTCGCGTTGAAGGGTCTCG
CGCGAGGTGTTGCCGTGTATGGTGGGTGCTCGGCTGGTCGGGAACTCGCCGCCGTCGTGG
GATCTCCGTGTCCGGCCACTGCGGGTCGTGCCGGCTCACCCACCATCTCCTCGGTCGTCG
ACGAGCCAGTGACCAAGGATCTAGGTGTTTAGCAGGTTTGCTGAGCAGGAGCTCATTGAA
GGCAAGTTGTGCTCTTGATCACTTTTATTTACCCAATAATGTTCTTTATAATCATTTTAT
CATGCATAGGCTTAATTTTGATGGGACCCAATAGGCCACCCTAGTCTGGTTATCTTTTCA
CCTTGTTTACCCATGAACTTTTGGGTAGTTTTTGCTATTGCTATATATGGTTTTGGGTGT
TGAGATAACTATTACACATGATCATTCTTTATTATTGTTCTATTTTTGTTCATGATAAGG
CAACTATGTTAATTGGAACATCGAGCTTAACTTGAGAAACATGTGCCACCACAAGGGTGG
AATGGGACGCCCTTGGTTGACTAACTAGGAAAGCTAGTGGAGGACTACCTTACGCGAAAG
GGGAAAGGGCAGTAGGGGAGTAGGCGTATAGGGAGGTTCTCGGGTTGATTTTGCTGCGAT
GGCAGTCAGACGGGGGATTCCTGCATTGTTTTTCTAGAAACTGTAGCGGGTTTTCTTAAG
CTAGTGGAACTTTGTAAATGCCTCGTAGTGGATCCCTAGTCATTCACCTCGGCAGTGTCT
AAGGGTTTAGCTAACCTTGGCTGGACGGGATACATGACTTGTGGGTACAGGGTACAACCT
CTGTAGAGTGTAAAAGTGGTATACTAGTCATGCTCGCGGTCATGAGCAGCTCAAGACTCT
TGCATGATTAATTTATGAAATTAAATTCAATTTGTCATTTCCATCGTATTGGGATTTATT
ATAAATTTTGATCTACTATTACTCTGGTTTAGAATCTACTTACATTTAGTAACTACTAAT
AAAACTTGACCAACCTGTTAAAAGCAATTATCAGCTTTAACCCTTACTTGTTGATTAGCC
TTACACTTCACATGAACTCCCACCTTTGGTAAGTTCATGCACATTATTCCCCACAACTTG
TTGAGCTATGATCTTTTGTGAGCTCATCCTTGCGATATGTAACCCCCCCCCCCACAGGAG
AAGAAAAGGTGGTCCAGGAGGAGCCATACAATAAGGAGTACGAGTTGATCTAGGTGGCGT
CTCCTAGTCAGCTTTGTGGCGCTAAAGAATAATACTTAGTTCGCTTTATTATTATCATTT
ATTTTTATAAGACTTCCGCTATGTAATAATGACATTTATGATATTGTGACAATCATCTCT
>Z27kG1_05152
CGTTTCTGGACACCCTTCTAGCCCCGCCGCCACCACACCACCACCACCAATGGCAGGAAT
CGGATCAAAGGCCCTCGCCGTGGTCGCCGTCCTGGCGGCCGTCGTCCTCTCGGTGGCCTC
CGCGGCCGAGGCGCCCGCGCCCAGCCCCGTTTCCGCCGCCGCCGGCGCGTCGGCGCCGTT
CGCCGCGGCCCTCGTCGCCTCCTCCGCCGCCTTCCTCTTCGCCGCCGTCCGCCACTGAGC
CGATGGGGCCCTTCCACCGCCGCCTAGGTCTATTTATTGGAGTGGTATTCAGTAGTACTG
GTACTAGGGAGATTTCTTTGTTGGTGTCGTGTCGTCGTCGCATTTTGGTCGGATCTGGTG
TCCTTGGTGGGTGGGGAGGGTTTGTACCGCGTCGTGGTGTCGGTTGTGTGATCTGATTCT
GATCCCCTTGTAGATACTCTGCTATCTCGCCGTGATCGTGAGTGATGATTCCGTCTGGTT
GCTACTGATACACTATTGTTCCTTATCGGTTCCATTTGAGATATGCGTTGTTCTT
>Z27kG1_15367
GGGTTATTATCAACCCAGTTCATCCATCACCGACCGGCGTCACCACTTGCCAGTCACCTC
ACCACCATGAAGAATCCTTGGCTCCTATTCCTCGCCCCCTTCCTCTTAGCCGTGTCGTCA
TCGCTGCCTCATACCGCCGCCGTGCCGCTGCGTTTCCCTGCCGCAGGGCGGTCGCCTGTC
CAGTGCATCGGCGACGGCGTCTACGCTGCTAACAGCACCTACCAAGCCAACCTCCGCCGC
GTCGCCGCCCTCCTCCTAGCCGAGGTGTCCGCCTCCCCCGGCCAGTTTTACTACACGACC
CATGCCGTCGGGTACTGGCCTAACCGGTTGCTCGCCAGCTCCTTATGCCGGCGCCGCGAC
GTCAACGGCACCCACGTTGGCTACCCCTGCGCCGACTGCATCGCCGGGGCCTTCCTCGAA
ATGGAGAGAGCGTGCCCGTACCGCAGGGAGGCCTTCTATATCGATCGCAACTGCAGTGTC
GAACTTGCCGAGATTCGCATCTTCGGGACTGGCGGCATCTTCCAACGGAACATACTGATA
CAAGCCATGGCTTCGGGATTGGTACTTCAAGCAATTGGATTTGCTTGGCTTTTCTTCTTG
CTATTTCAAGAATGGCGCAGCCGGAAAAGAGGCAACTTGATGCATTCCACCCCTCTTTTA
TCTGGAGATGAGAATGTTGGCAACATGTCTACCAAGGCGTAACGGCAAATGTTGCATACT
TGCATGAAGGGATCGGATTTTCTCTCATCAAGGGAATAAAGATTAAAGAATGAATACTTG
CTCTCCAAATTGCAGGCCTTCAATTCGGTCGTTTAATTTCAAGCCAGCTGAAATGTTCAT
TGTTTTCACACATTCTTATGTTTTCATTGGAATTTCATTCCC
>Z27kG1_05789
CAACAGGTAACGAAGAATCATCATCTACGGTTTCCCCGCTCGTTTCGTTCCTAGTGTTAT
GCGATGTATTGTTGCTTGATTCCGTCACGAGTAATCCAACGACACTCGAGCCCCTAGATG
AGTCGATCCCTCAGATTTTTTTTCTCCGGGGCTCGAATTTTCCAGAGGGGCGACATCTGT
GGAGATCTTGAGTCGCTTCGCCTACTGTACACCGTGAGGCGCAGCGAATAACATTCTCCA
AGATTCCCGTTTCGTTTATTCTTGCCTTAATCTTGTTTCTTGCGCTCGATCCGGTTGTTC
TGTGAGCCCCGTGATGGCACAATCTTTGAGACCTGAGATTTTCTTCCTTGATGAATATCA
AAAGCATGATTCCTGAGGGCCTCATACGCGATCGCATATTCTTACCCCTTTTTCTATTTT
ATTATACCCTAGATGTTTTGCCTAGTTCTGGATTTGGATGATGAAATGCACTGGGCTCCG
AGCAGTGGATTTCGCTGTGTTTTGACGGAGATGCACTTGCCTAGAAAGCATTGTCTGACA
TACACCGTATAGTTATTAGTCAAACAAATCGTTGCTCTGATGACTATTATACAGAAGGCT
GCATTGTACCAAGATTGGGGTTCAGTTACCCTCGTCTTGAATTTGCCGACTCGGCTGTAG
CCAAATTAACGAGGAAGAAAAACTGGTCGGCTTGCCCTCTATTCAATGGGCTATCCGCTT
ACCGACCTTCCTATAATCCCATATGGCACCAATTTTGTCTTTTATTTCACTCTAAACCGA
GGTGATCGTGGAGGGGAATGGTTTATGCTGTATCCATTCTTGTAGAACACCTCGAACAGC
AAGTTCTTGCCGCTGTCTTTCTCTTCCTTGTGGTTTTTAGTGCTCCCTTCTCCTCTGGCG
TTTTAAATCACACGAGGAAGACGTGGCCGGTGGTTCATCATCCGGGCAGCCTGATGCCAC
CGTCGCAGGCTGCGTCATTGATGTCTACATTTTTTGTGCTAACTGATGTCTTATCGGTCA
AACATAATTTATGAATCTTCATATTGTCTGCAAGCTCATTTGTACAAACTTGGCCTCCTT
AATGATATCGTTGTGGTCAATGATTAAATTAAATTATCAAAAAGATTTGTTTATTGGAGA
TGTATATCAATAGACCAGATGTACTTCAGACCTTTGTAGTTT
>Z27kG1_13786
GCGCAGACTAAGGTGCGTTTGGTTGGAGAGTTAACTAGAACGGAGCGGCTCTATTTTAGT
TTTTGAGAATGAGCCGTTTTATTCTGCGTGTTTGGCAAACAGAACAGTGTCGCTCCATTT
TTTGTTTCGTTGAAGAGTAGAATAGAGTGGAGTCGCTTCGTTCTTTGTTTGGTTGGAGAC
CCATATGAGTATAGATAGAAGGAGAGGGAGGATAGCGCTCGCGTCCGAGAGAGCGCTCAC
ATCCAATCGTTTTTGTGGAGCAAGATCATTCCAACCATTTATGGTAAATTTCCATATGGG
TCTTATAGGAGCCGCTCCGCTCATTTTTGTTGGAAACCAAACATCTAAAAAATAAGAATG
GAGCTACTCTATTCTTCACTCCTCAACCAAACATACACTAAGTTTCATGCGTGCTCATCT
CTCACTACGTGTTGAATTTGACTTGCTTGTTCTTATTTGTTATGCTTATTACTTGGAGAA
GAATTTTGTTCCTCTATCTTTGATATCATCTTCTTTACATGTGATTATTTGAACTAGTTA
TGTACTATCTACTGAATGCGGCTGTTATGCTTTGATTTGTTGAAAATGATAATATCTTCT
ATGCTTCTGTTATTGTTTGAATACTTTATTTGGGGATGTAGTTTACATTTGTTTTCTGTT
ATATTGACATGATCAGTCCACGGTTCAATTGGCTCTCAATTTTTTGTCACCTGAGAGTTT
GCCAGAGTCAGTCCGGCTGTCCCAAGAGATCCGTTGCCTGCCAAATGGCCATCTTGCAAA
ACTGAAGATGCTTGAGGTAAAAAAGATCTCCTTATACGCAGCAAGTTCTGCTGTTAGAGA
AATTCAGAGAATAACCCTTGATCCCAAGTTCAATCTTGATCCTAGTTTTGAGGATCAAAA
TTTGACTAGGGCGGTTTCAGAGAACTTGGCAAGAGTAAACAAACGGAAGGTATCTTGCAG
TTGAGATTGTGGGGGCCTGGTGAAATTATGACATGCCATTCAGAGGATTGAAGTAGATAT
AGTGCTTGTACATGTATTATATTGTGTCATATGAAAGGAACACATTCTAATTCTTATTGG
GTTACACATTGACTTTACCTGTATATTGTGGGTTAGGAAGAGTAACAGTTAAGCTTCTGA
GGAACAAGATAAAAAGGCGCTGGAAAGCTCATGTAGAATTGTTAGCAC
>Z27kG1_08840
CGCAGCTTCCTCCTCATTCCGGTGACGCAAGGTTCCCTAGCAACTTCCTCAGCCATCATA
ATCTCTTAGACTCCTCCTGCACACGCACAGGCTCTAGAATTCTCTACGCATTCCTTCACC
GCATGTCGTCGGCCATGTGGTTGTGTGCTCCTCAGCCAATACTTTGGTACGATGCTCAGC
TAGTGGATGAGCACAATCAAGTCGCTGGTAATTTTTTTAGTTGTCGAGCTCGCCGGTGAC
ACCATGGCCGGTCGTCCCTGCTCCCCCTTGCCTCCCTCCGCACGCACGCCAGCCGTGGTT
CCAGCTCACATCCCTGGACGTTGTGTGGTTCCCAGTTCGTCCTTGCAGCTCGGCCATGTC
CTCTTCCTCCCTGCTCAATTCCCATGGCCGGTGCTCTGCTCGGATTCTGCCCGCCAAGCT
CCCAGCCGAGTCTCCTCCCATGGCTTGAGCCTCCCTGTTGCTCGCGTCGTGGCCTGGCCC
CAGCTCCGGCCCGTCGCGGCTCCTATGGCGCTCGGCCATCTCTGCGCCCGTCCATGGTGG
TTCCCTGCGCGCCTGAATTCTGCTCGGTTCCGTTTGCCGCGCCCCTGCGCTCGTCGCGGT
GCTCCAGCTCGGATTCAGTCCTGCGCGCAGCCGCTTTTCATCTTCCTGCTCAGCTCGCTG
CGCCGAACTGCCCAGGGCCGCGCGCCTGGCTCGACCGTCTCTAGCTCGCCTTGCTCCCTG
CTGCTCGCCCGGTCGAGCTCCCTGATCGCCACGCCGTGAATTTTCCTGCGCGCGCATGTC
TCCTTGCACACGCCCAGCACCCTGGATTTCCGGATCTCGCGCGCCCCTGGCTCCTCTGTT
GGTCGCGCGGTTGTTTCCTGCTTCCTGCGCGCGCGAGCTTTCCATCCATTTTGCTCGCCT
CTGCTTCTGCTCAGAATTCCCATGGCCAGAGCTTTCCCCTAGCCCGGATCTCACCCAGTC
GCCGAGCTCGGCTCTGTCCATACTCTAGCTCGCCCCCTCTGTTTGCTCTCGCTGCTGGGT
CGGGTCTGCTCGGCCGCCGAGTTTGATCCGCTCCTCTGCACGCAGTTCGCCCCAACTCTC
GTTTGTAGTGGTCGCTAGTCGTTGACCCTGCTCGGATTCCATCTCCCCAGCTCGCTCCAG
ACTGGATCTCGTTGTCGTTCCGTGCGTCATCAAGAAATCGCAAGAATCGAGTGAAGACGA
AGCTATCAACGCGATATTCACCAAGCGCAGGACAAATTGCCTGGATCGGAAAATCGCTAC
CGATCTCGCGGATTCGTGTCAGCTGTTGAAACGGTGCGATAATTAATCACGTGATGCGGA
AGATGACTCAAGTCGACCCCAAGCGCGGGCTACTTCGCATGGAGATGTTGATGAACGAAC
CTGCCTGATCAAGTGTTAGGACAAGGATGATCGTCAAGTGGACGTCGTCTAACAAACACT
AACATAGTGTTACCCAGGGTATAGTTTTGTGCTGCTGATGATGTTGTTAAGTGCCGGTGG
GCTCGACCTTCTTATAAGTCTAAGTAGTTCTTCTATACTTCTTAATGAGGATGGTATATA
TTTCAAACTTATACTTTTGTAATCACTCCGATAAAATAATGTAAAATTTTTGTAACCTGT
AAAATTTGGTAATAAGATTTCCGCTGC
>Z27kG1_14656
CCCTCTTCTCCTCCTCAAGCTGCCCAGCCGCCCCTTCGCTCTCACCCTCTCTGCTCGTCG
CGACCCCCCAGCTCCTCCCTGCCGCGCGAGCTTGCCCCTCCTCGGAGTTCTTTCGTACCG
AGCCTCCTTCGTCGCGCCCCTTCTGCTCTAGCTCGCTTTTGCCGTCGGGTTGGCCGCGCG
GGCGCAGTCGGCCGCGGAGACTAGCGCGTGCAGGCTGCGGAGGCGCGCGTGACGAAACTG
ACCGTCCCAGCTCCTCGTCTTCCCCTCGACTCTCTCCTTGCCGGAGCTCCTTCTGCTCTG
TGCTCTCTTGCCCATGGCGCCGATCCGTCCACCATGACTGCGTCCCTCTGCTCGGAGCTC
CCTGCGCGCCGGCTCCCTACTCGGCAGACCGCGCGGCTCCCATGGCGTGCCTCGAGCTTC
TCACAGCCGCACCTGGCCGGATCTCCCAGCCGAGCCCCTTCCCCACCCATTCCTCCATCT
CCGGTGCTTGGTGCCCATCTCCCTGCTGGCCATGGTGCCCCTGTAGACTCCATACATGGC
ACCATTGTCCCGGCCGTGATGATGTGCCGCTCGGCCTCCCTGCACCGCGCTTTGGTGGTC
GTGCGCGCCCAGCCCCATCTCCCTCCCAGCTCCTGGCTTGCCCCTGCTTCCATGGCTGAC
CGCGCTGCTCCCCTGCGCTTGCCACGGTGCCCTTCTCCCTGCTTGCGCGTGTAGATGTGC
CCTCTGCTCGGTCTTGCCCAAGCTCCCAGCTTCCTGCACACGCGAAGCTCTCTGCTCACC
GTCGTTTCTCCTCTGCGACCGCTCAGTTCCTGCTTGGTGCCCAGCCCGCTTGTTGCGGAC
GCGGGCCGCCACGCTGCCAGGCTGCTCTCTCTGCTCGGTCTCGACCTCTCGCATGTGTTC
CTGCTCACCCTGGCCACAGCTGCCCGGCTCGGCCGCTCCTCCTATTCCCTGCGCTCGCCC
CGCCGCGCGCTCTCCTGGTTTTCCCTGCGCGCAGCCACGAGCTTCGCTCGGCCTGCTCTA
GATCCGTAGCTAGTCGCTCTATGTGCTCGACCTTGCCTTGTCGCAGAACCCCAACACCGT
CGATATCCAGCTCGCCCCTGTGTCGCTCTCCCTTCCGTCGTCCCCTGCTGTGCCCCGGAC
GTCGTGCTCGTTGTGGTCGGCATCGTCACGCTGCCCGTCTCGCCTGGCCCTCAAATTTAC
TCTGCTCCAGCCGTCCGAACTCGCTAGCTCTTGTGCCTCTCTGCTCGCGCGCCACTCAGT
ACCGCATCGTTATCCTACTCGCAGTCAGCTTTGTCGTGATTGCTGGGCATTACTCGACGC
CCTGGCATCATGTCTATATTTGTGTCTGCCATCGTCGTCAAGTTCCTTTTGTGGTTGCCT
CGCCTGCGTGTGTGTGGGAGTGAGAATAGAGCTATGGTTCAAGATAAAAATGAAGTTCGA
AAGCAACGCTCGTCAGGGACCCCATCGTCGACAACTTTGGTTCTTCGTCGCCGGATCCGT
GTTTCGGATAGCAGCAACCTTGCTGTCATCGTGTTCGCTCCAACTCTGCCTCTACGTGCT
CGTCTTCGATCACCGCTGCAATTTTAGAAGTTTGAGTGAAGAAGTGGAACTCACAGGGCG
CTTGCCAGGAGCTCGACAGAAGGCCTGAACAAGAATCGTCAACGTTGGCTTGGAATTCTA
GTTGAATCGGTACGTTAATTGACTACCTGATATGGAGGACCAAAGCTGAGTCGACCACAA
GAGAATGGAAAGTGTGAGCTTCTCCGAGAGATAATGCTGATGAACGAACTGGAAGATGGA
CAAACTGAACGAGTGCCAAGCCAAAGGATGGTCGTCAAGTGATCGACGTCTAACAACACT
AACTTAGTGTTATTCAGGCAAGCCCTGGTGCATTTGCCACCTCCTTGCTGTTTTAAAATC
TTTTATCACCTTGTTTGATGCATTAGGTGATAGGAGTTGTGTGCTAAACAATTGATGCAT
TTCTTTCCTTTGAAAATTGATTACCCTTCCTTG
>Z27kG1_04726
GCGCCGGCGCCCTATCTTCCGCTCCTTCCGTTCCTTGCGCTCGGCGCGCAGGTGGCGGCC
CCATCTTTCGCTTCCTCCCTTCCTCCGCCACCACTCACCCCTTGATCCGTTCTGCCTCCT
AAATTTGGCGTCACCAAGCAACCCCACTCATGCCGTTCTCAAAACCCTACCCGACCAATC
CGTCCAATTCCAAGGCTGTCGGCTTTGCGTTATGAGCGCCGGGTCAGGGGAGGGGCGGAG
GATCAGATCAGCAGCCGCACGAGCATTGAGCGATATGGCTTCTATGTAGGATGCAACTGG
ACATCGCCGTCCACTCGTCTAGCTATTGATGCTGAAGTCCCGATGCTTCATGCCACCGCG
ATGGTGGCTGGTTGATCTCCGATATCAAGAGGAGGGAAGAGGCACTGAAGAATGGTGCAG
ATCCACATTTGTTTTTGCATAATTGCTGCCTTAGCTCCACCAATTGTATTTCATGGGAAA
TCATTAACGTAAGTTTGCCACTCCTTTTATCTAAAGTAATCAAAGTCATTAGTTATTATG
GGCTTGGGTAATGTGAGTAAGCACCATTGCATAGATAGCCAGTGATGTTGGCTGCTGGAA
AAGGAGAAATCAATGAATTATAGATTGGGATCACAGAACTTCATAGAGGAAACTAGGTTG
ATTGTTCAATATCTTTTTAAGAACACTTAGTATCCTGGATAATATGTGAAACAAACAATA
TGTGAAACAAATAAGTATTTAACCAGCCGCATAGAAGCATGTTTGCTTTGTGACCCTAGA
AACCAGCCAGGCACAAGCAGCACCTCGACCCCCTCCTCGACCAGATGACTACTGTCTCGA
GGCGTACAGTGGCCACTCACCTAGCGGGTGTGTCTAGCTCGTCATCGGTCTCCAATGCCA
CGTTCGCGCTACTACTCCAATCATTGCTGACCCGTATGATCTCCACTGACTTCCACAAGG
AGTGCAGGCACCTTCGGTCCCATCCGCTGTTAAGGAGAACACATGGTTATGGTGTTCCAC
AGACTGGCATTTTATTCATTCATTGAAAGGCTTACCTCGCTTATGGTGTTCCACAGAGTG
ACATGAAACTATTTTCACTTATGCAAAAGATTTGTGCATTAAGAATATTTTTTATCAGAG
TTCACTCGAGGAATGCAAGAATTAGGATAGGTAGATTAGATCTTTTTTATTGGTGTATCC
TGAGTTTCCTCTAATAAGAATCATGTGTCACCACCTGAGTCAATTTTACTAAACATTTTT
TTGCTACCAGCCTTAAATACATACTACAAATGCTGATTTACCCT
>Z27kG1_04668
TTATGTAATCGCCGTGTACGTGAATTTCTGGTCCTGACACGTACATGGTTCGCATTCGAT
CTACCTTCCAAAACTGGGTGTGACCACTTAAAGGGATTCTTAAGACGGGCTCTGTTAGGG
GCCTGCTTCATCGCCGAAGGTCCCATAAGAAGAAACACCTTCGGAAGACTAGCACAAAGC
CGAAGCTATCAATCAAAGGGCTTCAGAGTACATTTCCAAATGCACCGACCTAAAGATGAA
ATGACCAATTGGCCCGTGATAACTTGTATTATGATTATAAACCTTTGTAAAGGATATGAA
TGTAATTTCTCACAGGCTGCGTCCTGTGCCAATAAATAGATGAACAGTACCCCTGTACTG
TTCACACGATTTTGTATTCGCTCGTGCGCAACGTTTGGATTTTTTGCCTTCTGTCAAGCC
GAAGGTATAAATGTGATTAAATATTGTATTTAAATACTTGAATTTATGTAATGAAGATAT
GTGAATAATGTT
>Z27kG1_23786
CCGTGGCTGGCACACGTGACGACAGGGGCGGCCGGCGGTGGTGGCTAGGCCCTACCGCAT
GCAGCAGCGGCTAGGGCCTAGCCACTGCTGCATGCGGTAGGCTTCGGCTTCAATGGATTC
GGCTCCCCTTGGGCCCTCGTCGCCTCGCCTTCAGGGTCGTGCACTCGTGCCGCCACCGTC
AGCCCCCATCGCCGTCTCTGGGCCCCTGAGAGGAGCATGACCCGAGCCTCCACCCTTGTC
GCCAGGAGAACGGGGCTACTCCGCCACCTCGGCTTCCTTAAGGGCCGACCTAGCACCCCC
GCCCCCTCGTCGCCTCCACATCTTCAAGGTTGTGCCGCCAAAGCTGGCCTCCATAGCCTG
CACTGGACCCCTGATTGGAGCACGACCTAAGCCTCCATCCTCGACACTGGGAGTTTAGGG
CTACTCCTGTCACCCCGGCTATCCTTGGCTGCTGTTGTGTTCGTTGTGGCATTGCCGCTA
GCATGAGCAGGGTTTTTGGGGTCTCATACGAAAGCCATGCCAGGTGTAGTCTGCACAGAC
AACAGCAATGCCCTCGACGCCGATGACCTCCTTGGATTGTTGTAAGGTTCTCTTGTGTCG
TTGTGCTTGGCACTGGCGTTCCAGCCTTTGTCGTGGTGCGACGAGTGCCTTCCTTTGGTG
CGTCTGCTCCGTCAGCACTCTCCTTGTTAACAGAAGCATATTAATCTTATGCTAGGTCGG
TGAATATCCGCCTCTCCTGCCATTCACCCATGAGGATTTCTCCTCAAGCGGCGTTGGATG
GTGGCATTAGAGCCCGGATGCGCCATCGGGTGTTTCTGTTTTCTCGAAAGGAGATCGTCG
TTTTCGGTATGTTATGGTCGCTATGCCTCTGACCTCCTTTAGCCCCTGTTCGTGGCCATA
AGTCAACGGGACACGCGTAGCTACAAGGGGAGGTCTAGATGAGCAAAGGCCTAGGTTTGT
CGACGAGTATGTTATTTTTAGTCGAAGCGCTAGTCGTCGTTCGACAATTGTCGTTTCAAC
TGCTTTAACATGCGACGTGTTGGGTTTCCTTTCTTTGTTTCCCCTGTGTTGTTGAAGTAT
TTGCTGTGTTGTGCTAGCACTTGTTTGTAATCTATGGTCTACCACAATTTTATATAGTGC
TTTGCCTCGTTTCTCTAAAAAAGAGGTTGCTTTCAAAAAAAAAAAAAAAAAAAAAAAAAA
G
>Z27kG1_16893
CACCTATCTCAACGAAGCTTTTTCTTCCCTCCGGTGTGGATCCACACTCTTCATGCGCGG
GATTGGGTTTTGGATCTGCTCCTGTGTTTTCATTATTTGCTGGTTTCTCTTTTTGATCGG
GGATTTGAGATACGTATTTGGTTGTGGACGATGAAGATTGTATCTATTGGTCTCGTTCGT
CGTAACTGGCATCTGATTGGATTGCCTTGCCGACCATCCTGATATATCACCACCCATATT
CCGAGTCCGCTGCCTACAGTCCTCAGTCCCCATCGAGATTTTCTTATCTATTTAGCCTTT
GTTCCATGATTTACTACTATTGTTTTCTGGCCGATGATTAAATCAAAAAAATAGACAAGC
ATATGTCCGAATCCATCTATGTGGATAAGCCTAATCTTCTCTATGAGGTCGGCCACATCT
TCTAGGTTTACTGTTTTTTTTTCATTTGATCTTATTTTGATTCATCTAGGGGCCGAAGAC
GAAATATATGGATGTTATTTTTGTATGATACATTTTGATTACAAAACCATTTCTGCCTTC
CTTCTGAGGCCCCTCTTCATTTGGATCTTGTTATTTTGTACGTTGTGAGTTTATTTTGTG
ATCTATATAAGTGGTTCATGGCTTCTCCTAAGGTCGGGTGATGAGTAAATGTGCATAGTT
CAGATGATCAACCCTAGTGGTTTTGATTACCTTGAATAAATAGTCTTTCGCTCCTAACTG
ACGACCTTATCAACGCCCAGTCTTTCTTGGATTAGATAAGTTTCACTTTGCTGTAAGATT
TTGGTCGTCAGAAAATGATAAAAATTTGCTTGTTTTGAAGTCTTGCGAGATTTTTTTTAT
TTTTCCGCACATGCGGAGGAAGTATTGAAATGCACATGTAAAGAGGCCCCGAGTTTGATC
CTGAATACTCGGGCTCCTAACCTTGGTGTGCGAGAGTTTAATCTGGCGATTCACTCTTCC
TTGAGAGCGCAGATGCTTCCCATCGTGCCCTCACTGTGAATTGTCGCACAATTACTTAAA
AGCAGCCATATTTTCGTGTAAAGAATTGTTTTCGCTTCGTTTGATTGTCAGAATTTGGCA
GCAAAGAATTGAATCGATGTTGAATACCAAATCAGTTTGGATATTGAAATGGGCTTCAAA
TCAAATTCTTGTTTGGATGGACAAGAATTTGGTATGTAAAATCATAGGGAATTTTCCAAT
TCCAAAGGATGGGCTAGACAACCTTTGAATTCCAAGCCCTGAGGAGTACAGAACTGTGAA
CTGCACGATTGGAAAAAGGTCAGCCGATTCCACCCAAAAGGAGTGCACGGCCTCTGAATT
GTGCGCGGCCATGGTTACTAAAATGAACAGTAGTGTGGAATTGGATTCCAATGTATTGCT
ATTCAGAATAAAACATCAGCATTTGCTTCAGCC
>Z27kG1_04112
GCCGAGCCCCTCCAACTAGCGTGCTAGACCTTTGACGCTGTTTCCCCATCGTCCAAGCTC
CACCATGCCCACACGTCCGTCCTGCTCCTCCGTGCACACGCCCATGCATCCTAATCTCCC
TGGAAACTTCACACGTGTACGGCTCCCTGTGGTGATAATATTCAGCGCTGCTTGGCCAGG
GTACCGTTCCCCTGCGCGCTCGCCGGACGCCGCCGCACATGCTCCCTGCTCGGCCTCCCC
GGCGTGCTGCTCCCTCGCCTTGGTATCCCTGCGAGCTCCTTCTCCCTCGCCCGGTTTCCA
GCTCAGGCCTCGCCGGATGCCACCGTCGCTTTTCTGACCTCGCCTCGACACTCAATCGCT
GCAGCACGCCATGCCATGCTGCACTGTCATCGTTCGCTATCCTCATCCTCGCCAATTTTC
CTCGTTGTTTCTCGGCTACAACCGTGTCAGCTCCTACGCGTCGTGCGCGTTTTGTGTTCG
GGTCGAGCCCCAGGATTTTGAGGAAAAGGAAGCTTCAGTACATCGGCCGGTGAAAAGAAT
AAACTGGTGGTAGTCATGGTCCTTGCAAAATCCGAGATCAGCTTAGTCGCGGTATGTGAA
TTAACCACGTGATGCGGAGAACCCGAGCCAAGTCGACCCCAAGCGCAGACTGATTCGCGA
GGTGATGCGAATGATGAACCTGAAGATGGATAGACTGAACGAGTGGCAGAACAAAAGCTG
CTCGCCAAAGGATCGCCGTCTAACAACACTAACCTAGTGTTACTCAGGTTCTAACCTTGT
GCTGCTGTGATGGTGTTAAGTGCCGGTGGGCTCGGCCTTCTTATAAGTCTAACTTCCAGA
AATAGATGGAGCACTGACAAGATAAACTTACAGAGAAAGATCAGTCAGCCAAATCAAATG
ATCTAGGGATTGCCTTGTACCATGAATCTGCCCTCTTCTTCATGTGCGCTTCATGCAGTT
TCAGGCGGAAGACTGTCATGTTCTCCTTATGCAAACCTACAAATACCTGCTCCTTGGTCC
AAACTCTTGCAGCTAACCCAGCAGCATATGCAGCTCCAAGGGCTCTTGTCTCTATATCAG
CTGGTCTAAAAGATTTTGTACTACTTGAGTCTAACAGTCTACTGCTAACAGCATGCATAA
TTTGCCACGCCAGATTGATCATTCCTTTTATTGAAGACTATGTTCTGAATTGACCATAAT
AGGAGAGAGAAGCATGGGGAGTTAGCATCTCGGCCTCATCCATTTCCAACAAGCCAAAAG
CACTAACTGAAAGTCTGGCACTTTTAAGCAAAAATAACATGTCCTAAAAGCACAGTAGTA
TAATTGATCACAATTCAGTTCATAAAATACATGGATAAGTCATAAGTGCTTGTATGTGAG
TACAAAGAAGAGGTGATTGTATTTACCTAGATCTGCAAACGCTACATGTTAGTTGTGTAA
TCTCCTTTTGTTTCTCTCTCATCCGCTCGATGAGCACAGATGAAATGTATATGTTTACAA
CGTCCTCATAACCATCCCTCACCATATCCTCTGACAAAACTGACCAAATCAAGATAAGAA
CAATATCAGGTGGCTGCTGGGTGATGAGATATTGAAGACCCTAGGGGTTCATTTGTTGGG
TTCCATAAACTTTGTAGAAGCTTGTTCTCTCTAAAATGAGCAATCAGGAATCACTGAAAG
GTATCACGGAATTAGCTGCAGGTTTCAGCTTGTACATGTGTGTCTATAATGACTATGTAA
GCAAGTTACAACGACGTGCCAATGCAATAAACTGAGTATATCACAGTGGACC
>Z27kG1_06660
GGCAGATGCTGGGGCACTCGATTCCCTAGCGCCCAGACTTCCTTCTTCTCCCTGAAGCTC
GCCTAGCTCGGCCGTCCTCCAAGTTTCGCCCAGCCCAGTCGTTCCTCCTATGCTCGGCGC
CGGATTTCTGCTCGCCCGGCTCTGCTCCTTCGCGGCGGCAGCTTGGACCAGGAGCTGGAC
ATCACGTGGGGCGACGGCGGGGCAAGGCCCTGGGCAACGAGCGGCTGCTGACACTGTCGC
TGGACCGGCTGGTGTCCTGCTCCCTCAAGCCGACAGCTTTATCTCTGCTCGCCCCGGCTC
CTCGCCTCATCCATGGCCGAGCGCCCTCTGCCAGCTCATGGAGCTCCCTCTGCTCCTCTG
CCGCGCGCTGTCGGAGCTCCCTGCGCTCGCCCATGGACGCACGCTTGCTCTGTCCTGAGT
TTCCTTGCCGCGCGCAGCAGTGCCCTCTCCCTGCGTTGCACGCTCCTGCCCAGTTTCCTG
TGCCGCGACCTTGTCGAGTTCCATCCTTGCTTCTTGCTCCCGGCTTCTTGTCTCTTCCTT
GGACACCTGCTCTACTGCGCACCAGGATGCGATGAGTTCGGCTCTGATTCTTTTCCAGCG
GCGCGTAGCTCCTTCCCTAGTGTTGCGCCCTTTTCTTCTGCTCGGACCTCGCCATGGAGA
TTCCTCGCCGCACCGAGCGCCGTGAAAACCCTGTGCTCACCATGCCGATTTCCCCTGCGG
CAGCTTTCTCGACGTCCATTTCCCTGCACGCTGTGTCCTGCTCGATTTGCCATGCCACAT
CGCGTCCCTGCACCCAGCCTTTAGCTCAATACCTATGCTGCGCCATTGGATGCTGGTCGA
ACTAGGGACATGCTTCCTTCTCTGTCATTTGAACAGCAACCCCTTTGCTCCTCGCCATTG
CGCCGTCGTTGCCTACTATGTCAGGACACCTCCCCTCGTGCTCAGACGCTCATCAGGGAA
CCCGTCGTCGACAACTTTGGTTCTACGTCGCCGGATCCGTGCTTCAGACAGCAGGTACGT
TAATTAATCGCGCGATGCGGAAGACAAGCCAAGTCGACCCCAAGCGCGGGCTACTCCGCA
TGGTGAAGCTGATGGACAAACCTGAAGATGGTCGTCAAGTGGACGTCATCTAACAAACAC
TAACATAGTGTTTATTCCAGGGTTTTATTCCCTGTTGTTTTTCAGGATATAACTTTGTGC
TGCTGTGATGGTGTTAAGTGCCGGTGGGCTCGGCCTTCTTATATAAGTATACCCCGTCTT
TATCTTCTTACTGAGGATGGTCATTTGAGCTAGCATATATTTCAAACTTATACTTTTGTA
ATCACTCCGATAAAATATTATAAAACTTTTGTAACCTGTAAAATTTGGTAGTAAGATTTC
CGCTGCAAC
>Z27kG1_08548
AAGAAAAAGATTGAAAAAATTGCTGCAGTTGCTGAAAGGAAGAGACTTCAGAATAAGAAG
GTGCTTTCACAGAAGAAGGAATTTAGACGGAACAGAACTAGCTGGGATTGATGCAAGGTA
TCTTGCACAGACCCGTCTTTCTGTTTTGTGCCATTCCGCGGTGGGCATTGGCAATAGTTT
AGAGGGGTAACTACTGTTTTTTTTTATTCTCTAGTATCTCTTTGTTGTTTGTTTGAAAGT
TAATTGAGATGTAACTGAGTCTCTGACAAGTGTCATTTGGTCAGCTTGTTCTCGGGGTAG
CAAAAGCATTCGGCTGATCCTTACAGCAGTGGTGTACAGAGACCGACGAAAAACAAGGGT
CAGACTTGCTGAAGGCATCTTGGTGAAGAAGATATAGCTAAGTTTCGTAGGCATCTCCAG
TTTTTGTTTCGTCTATTAGTAGGGATGGATTCGGATCGGATACTCATGGAAACAGATCCG
AACGTCACTATTTACCATATTTTAATCCGAATACGAATACTATCGGATACGAATACAAAA
CGGATAGTTCGAATT
>Z27kG1_02230
CAGTAGGCGCCGCTGCGTCGGCGACTTCTTCTCCCCACCAGCGTGGCCGCGTGCAGGGTT
CAGGTGAGGCGCCGTTGCTGTGGTTGGTGGCTTGGGAGCATCGGAGGGCGGTTCGTGCGG
TGCCCTTGTTCAGGGGATCGAAGATTCGAGAGTGACGTTGATTCGAATCCCTGCTCGTGG
CATGTCAGTTTATTCGGATTCAACAGTGCTGTCACGGAACTCAAGGGTATTAGTGATATA
CAAAAGTTTGCTTTATGGCAAGTCAGTGATGAGTGAAGGGTGACTAAGAGGCTTCTCTAA
GTGTCAATATACAAGACTTCATTGACGAGGAGATGGTCCCAGTTACATTACATGGTTCTG
TTGGACACAATGAAGCCATCCAGATATGCTATTAAAATCCTGCTAGTTATTATGGATTTA
AGTTGTACCATGTCTGTTCCATCTACAGCTAGGCAGAGCATGAACTATCAAAGGATCATG
ATACAGACATCTCACATCTTAGAAAATTCTGTTCAGTGGTTCTTCAAGGTAGGTACATCA
GGCGCATACCAAAACCAGTCTCAGCCTTCTTTCCTGATCCATGATGCCTCTCAGCCTATA
ACATTGATGACAGTGACTAGTGATACTAGTGATCATGCTGGCGAATGCTAGACGTCATTA
CCATACAGCAGGCCAGCAGCCAGTAAGGTGATGTATGAATCATTTGTATCTGCCGCGTTT
TACCTTTTTTTTATTGTACATGAGAGAGATACCCTACCCCTTTTCGTGTACACCCAGGAG
CTCCACTTTGGCAGCCTGCCACTCTGCTTCTTCCACTCCTGAAACCGAGCCTGCAGGTGC
AGGCAATGCGGTTGCTTGCTGGAGTCCTTATCCAATCAGTGAAGGCACTAAACTCGCAAA
GCCGTTGGAATCTGCGAGCAAGGTCATGCACATCTTGTTGGATGAAGTTAATACAGCCTG
CACTGCAACTCCCGCACTCTCGCGATCGTGTGGAAGACGTGGGCGCCGTTGAGGGTCAAA
ATCTTCTTGTGGCTTGCCTGGCGGAGACGGCTCTGGACCGCAGACAGGCGACGACGTCAC
GGACTCGATGCGAGAACCACTTGCTACCTCTGCAATACAGCGGAAGAAACTTGCGACCAT
CTACTGGCCACTTGCAGCTTCTCCCTTCGAGTTTGGGATGGCATTTTGTCGCAATTGGGG
CTTCACAGACCGTCGCTAACTGACTGCAGTTCAGTCCTTGGTTGGTGGCAAAGAGTGCGG
GAGCTGTGGCCACCGGGCGCCAGGAAGGGCGGTGATTCTCTCTTTGCGTTGGTGACTTGG
GAAGTTTGGAAAGAGAGAAATGCAAGGTGCTTCCGGAGTGAGGCATCCTCAGTTGACGCC
GTAGTTTCTTCCGCTCTTGGTGTTGCTAGCGAGTGGGTGAGAGCGGGCGCGAAAGCCCTT
GGTTGTATTCTGAGCGAGTAGTCGGCTCTGTGTTGAGCTGGTTGGCCAGCTCTTGTTTTT
GTATTTGTGTTCGTACTCTTCTTCTATTAACAAAGATGCGCAGCTCTCCTGCGTATTCGA
CAAAAAAAAACAA
>Z27kG1_19096
CTTTCAGCCGCCTGGACAGGTCTTCATCTTCCTCTCGCACGCGATGTGCTCATCTCCCTC
CTATCCTCTGCTCCCCAGCTCCGATCCAGCGCTCTGGGCTGTGCTCCCTCTCTCCTCCAT
GCGTGAGGTGCCAGCGGACTGACCTTCCCCATGCAGCTCCTTCCTCTCGCTCCCGCTCCA
GCTTCTCTACGCTGCCGCCGTTCCCTCGCGCAGCGTCGTCCTAGACCCGGCTGGGCGCGC
TCGGGTCTTGTTGGCGCGGCGGCGGCGACCCCTGTGGCCGCAGCTCACTCCCGGTGCTTC
TCTCCCTGCTTCAATTTTTTTCCAGCCATGGTGCTCGCGCCGGCGTCCTCGACTCCTCAG
TCTGGCGCGCTGTTTTTTTTTCCATGTCCCTGTGCGCGAGCTGATTCAGCTTGTCGGTCA
TCCACTGCTCCTCGGCGCTCCTTGCTCGGCCTCCGACGGCTGTCGTCCCTCGCCACGCCC
TGGCCGCATCGCTGGCTCCCCTCGGTTCCAGCCATCAGTTGCCGCGGCATCCTCTCAGTT
CTCGGTCAGAGAATTCGCGCGCCCTCAAGCGTCAGCCGCGTCGACCTCCCTGCTCGCTGT
TCTCCAGCTCGCTCTGGCCGCGGACACCGTCGAGTCGTCGAACCCCGTCCTCCTCTGCTC
GACTCCCAAGCAGGCTCCCTGATCCACGTCCTTCTCGCCGTCGATTTCCCACGCCTGTGG
CCACGGCACTCGCTCCTCGGATCCTTGTCGTCGATCTTCAGTCCTCGTCAGTTGCTAACG
TGCAGCACGCCTCGCTCTCGTGCTCGCCGTCGTTTGGTCATGAGATGTTCGTCCCTGCGC
GCTCACTATGTCGTCGCACGCCAAGTCGATTCTGCCTCGTGGTGCTCGTCAAATGTTCGA
TGGAACGTCTAATCTGATAATTGTTGCCGATTCTGGGGATTTTCGAGTTTATTTGATCGC
GGAACGTTAATTAATCGCGTGATGCGGAAGAAGAACCAAGCCGACCCCAAGCGTGGGCTA
ATCTGCAAGCTGAAGCTGATGAATCAACCTGAAGACGGTTAAATCAAGCAAGTGCTCGGT
CGAAGGATACTCGTCAAGCGGACGTCACCTAACAACACTAACCTAGTGTTACTCCGGGCA
AGCCCCGGTGCATGCAACCCCTTTCCTTGTGTTTTTAAATACTTTTCGCACACTTAAGTC
TAGTGAAATGTGCATTAGGTTCATAGGAAGTGCTTGGAACCCTTTGATGCATTGCTTTCC
TTGATATCCATACCTTTATAGATACTTCTGTGAAGTATCAAAATATGATTTACAAAAATG
CTTAGCCTTGCTTAGATCTTATGGATAGAGGTTATCCTCAGTCTAACCCGGGAGAGGATG
GTTTCTACCTGC
>Z27kG1_12013
GGCTTCTATTAGCCAATATAGGTCTAGCCTGCTCCCAAAACTTAACAGTCCGTATATTCC
GCTCATAATTCCTCACCGGCCTGCCTCAGAGAGAGAAAAAGCGGAGATTAGCGGCGGCGA
TGGCACTCCCGGCGTCGAGCTCCGGCCTCTTCCGCTTCGTCTCCCCGCGCAGCCGCCCCC
AATCCACCGACATCGTGGCTGCCGCCTCCTGGGGAGTCTTCGCCGGCACCGCCGGCCTCT
ACCTCGTCCAGGTCAGGATCAATCGGCCTGCTCGCATCTCTTATCCGCCGCTGGCTCTTC
TGGATCGTGGCTCGTCGCACGTGTACAAGGCTCGTAGGCTCAGCAGTAGATTGTTGTGTG
TGATCTTTGATGAGTCTTCTGGATCTGCCGATGTTATATCTTTCTTAGGGATCCGTTTCC
CGGCCTGGTAAACGATTAAGCACTCTATTGGGGCTGCCCAGTCAAACATTTCCTCTGGAT
CTAATGATATGGTGGGCAGAAGGGGATGCACATCCCACGTTTTCGTGATGACCTAGCCAC
CTGGAATTGCTATGTCAAACGTCTCTCAAGAATCCGAAGATAGCTGCAATAAACAAAGTA
CTTCAAACGTTGAAGTGGAGAGAAACTCGATACCAGGTCATTAATAAGTTACTGATCCTT
TTTGGATGTGGTGCTGTTATTTGGGCTATTTGGCGTACTCGTAATGATTGCTGCTTCAAT
GCTAGGCTGATTGATGATCTATCTAATGTGATTTTCTCCTGCTGTTATTGGATTGATGCT
TGGTCTATTCGACAGACAAAGAAGGGAAAAAGACTGGTGGAACAAGGAAGCCGCAGAATT
CGAAAGATAACAAGTGATATCTACAGCAAGGCCCATGGTTGGAAGCCGGTTGACAGGCGT
CTCCAGTGACATTTTGCTGCTGATAATACATCTTTTGCTTCTGGATGTATTCAGTTTGTC
TGCTTTTGGTAGATAAAAACTAGCTTTTAGTCATTTCTGGTGATGCGATGTTCCTGGCTG
CTTTTGGGATCTATCCTTTGTAGATATTCAGTGATGTCTGTTAGACTGTCGGACTTCTTC
TGGTTTGCTGTGTTCCTTCAGTTGGGTTTCATACCCCTGTGTAGCTGATAATGTGGTAGG
CTTATCGGCTTGTGACTGTTGGATTTGTCGTGAATTCTGTAAGAACTGTGTTTGGTTTCT
ATTTCTTAATGAAATAGGGGTATCCCATTGTC
>Z27kG1_10112
CGGCATAACATAATCGTCGTCGCGTGCAGTCCCCATTCCCTTTTCCAGTGGTCTGTTGCT
CGCGCTTCGTCCAGCTTCCCCGGAAGAGGTAGCACGGCAAGGGCAGAGGATGAGTGACCC
CAAGTACGCCTACCCCTACCCCGCGCAAGGTACTTCCACGCTACATACACACCACGCTGC
TCGTCTCGATCCATCATCGTCCTCATCGATTTGATCCGATCCGTGTGAAGAAACGAATAG
AACTGCTTGGTCGATCCGGTGCTGACAGGTTACTTTTCGTTTCTTGGTTGATTTGTGTAC
CCAAAAAAAAACAGGTTACTACCAGGGGCCGTACCAGGGCCCGCCGGTGATGGCGCCGCC
GCAGTACGCCGCGCCGCCGCCCAGAAGGGAGCCGAGCTTCCTGGAAGGCTGGTACGTATT
CCCGGCCGGCCAACTCTCTGACCCTCTCTCTATTATTCCTCTGCCGCAAGTTTACTGTGC
AGGCTCTGTCGTCTCTGTACTGTGTGGTTAATTCCAAGTGATGGCTCTCGCTTCATCTGT
TACGTTCTTGCGCCATCATAATCTAATCGGTTATTCTGCAGCCTGGCCGCGCTGTGCTGC
TGCTGCTTGATCGACGAGTGCTGCTGCGACCCGTCCATCATCTTCGTCAGCTAGACTAGA
CGAGGAAGAACCTATTGGTATATATAATATGTATGTATCCAGTTGTACTCTTAGCTTTAT
TCCTGCAACCTTCAAGCTCGAGATGATCTGTATCTCGGTCGAGTTGGTGTGTATCTGTCA
TGGTATTGCTTCTAATTTGCTGCTGAATCGAGAACATATTCGCCGT
>Z27kG1_22169
CCCGTCTCCTATCGCAGTCGCGGCGTGGGGGAATCGAACTGCTTCCCTGCTCATCTTCCC
TACCCTTTCCATCCTTTCCGGATTATTTCCATCACCGGTGCGTCTCGCGTCGTATCCTCT
CTATCCGATACAGTCCGCGGACCCGGGCCCCGCATGGGCGCTGCCGGCGGGATCGAAGGC
TCCACCGGCCTCTGCAGCCGGGAATCATCGTGTCGGTGCCGAGGGGTGAACCACCCACCC
ATTTCCGCCTTCCTCTATGGGCCATCTGGTTGCACCTACGCGCGGGCTCTACCTTCAAAA
CTCCAGTGGCGAGCTCCCTCCCAAGCAGCCTCCGCACGCGTGAGGTTACGAGGATCTGAA
GAATCACCCTGGTAATTGGAATCTCAAGTGTTAGGCAAGTTGTGCCCTTGATCACTTCTT
TTACCCACTCATGTTCTAATTAATCATAATGATCTGCATAGGTTAATTTTGATGGGACCC
AATAGGTTACCCTAGTTTGTTTATCATGTTTACCTTGTTTACCCCTGAATCAATTGGGTA
GTTATGCTATTGCTTTATATGGTTTTTGGGTTAATATTTCATTACATCCATGTTCCAATT
ATTCTGTTATGTTATTTATGTTCATGATAAGATCATTATGTTAATTGGAACATGGAGCGA
CCACCCGGGAAAACAGTGCTACCACAAGGGTTTAATGGGACGCCCTTGGCTGATTAACTA
GGAAAGCTAGTGGAGGTCTTCCTTACCCGAAAGGGGCAAGGGCAGTAGGGGAGTGGTCAG
TGTAGGGAGGCCCTCGGGAGGATTTTGCTGCGATGGCGGTCCTGCAAGGGATTCCTGCAT
TGGAGCTTCCTATAAACTGTAGCGGGATTTCTGAAGCTAGTGGAACTTTGTAAAGGCCTC
GTAGTGTTACCCTGCCTCGCCTCCTCGGTAGAGGTGTATGGGACTCATGACCCCTTGGCA
GATGGGTAACACGGCTTGTGGGTAAAGATGCGCAACCTCTGCAGAGTGTAAAACTAGTAT
ACTAGCCGTGCTCACGGTCAAGAGCGGCTCGGACCCTCACATGATTAATTTATGGAACCT
AAATTCAATTTGTCATTTGCATTTGCATGGGATTCTTTATTAATTTTGTTCTATTACTTT
TATTAAGGTTTGGTGTTTACTTACACCTAGTAATTGCTAATAAAAGTTTGACCAACATTA
AAAGCAATGCTCAGCTTTAACCATTTTCTTTGATAAGCCTTACACTTCATGAGCTCTCAC
CTTTGGCGAGTTCATGCACATTATTCCCCACAACTTGTTGAGCGATGAACGTATGTGAGC
TCACTCTTGCTGTCTCACACCCCCCCACAGGAGAAGAACAGGTGGTTCAAGAGGAGCCAC
GCAACGAGGAGTTCGATTCGATCTAGGTGGCGTCTCCCAGTTGACTCTCTGGCGCCAAGG
ATGGATTTTAGATCCTGCTATATTTATCTTTTATTTTGTAAGACTTCCGCTATGTAATAA
GTACTCTGATTATTGGGACATTTATCTCT
>Z27kG1_23634
TCTACGCATCGCCCTGGTGTTCTTCTCTAGCCGTCGGAGTAGTAGCCATGGCTTCCAAGC
GCTCGTTCTCAGTCTCTGGCGGTAGCTTCTCCCTGCTCCGGTGACTGGTGCTCGGCTCCT
CCCCAGCATCTCCTCGACCCTGCCTAGAATCCGCCGCACCCTGCTCTCGGTTTGTGCTCG
CTTGTGCTCCAGCCATGGCGCGCCGGCTCCCTGCTGCGCCCGCTGCTGGTTCCCCCTGCT
CGCCCGGCTCGCCATGGAGCCTCACCGTCGCAGCTCCTGCTCGGATTTCCCTTCCCAGCC
GAAATTCCTCCCTCTGCTCGAGTCCCTCTGCCCATCTCCACGGCCAACCGCACGGCTCCC
TGATGCACACGTCTCTGCCCCAGCTCGCTCGGACCTCGCCGCGGCCTACCCTCTGCGCCG
TGCCCCTGGTCCCGGCCTCAGTCCGCCCACTCCCCATGGCGCGCCCGCCTTGCTTCTCCA
GCGTCGCGTCCCTCCCCATCTCCTCTGCTCCCTCCAGCTCGCAGAAGCTCCCAGCCGAGC
CCCTCTCCAGCCGTGGCCGCGTCTTTCGTGCTCCGGCTCGCTGGCGAGCGCCGCTGCTCC
CTCTTCCGTGGTCCCTGGCTCGTCTTTGGTGCTCGCCTGGCTGCGCCCCTTAGCTCTCGA
CCATGGTGGTCGCCCATGGCCGTGTTCTGTTTCTCCCCGCAGCGCTCGACGCCTTAGAAC
CTGCATAGCTCTGTTCGTCTCGTCATTACCTTGCTACTGCCTCCGGTGTGGAGTGATTTG
CGTGTGTCGATGAAGCAAGCGAAGTCCCACAACGTCCGCTAGGTGTTCGACAAAAAAAGA
GACATGAGCCAAGTGTTGTCGAGCCCGTCCCGTGTTTTCCCTGTCTTGTGCTCGCGCGGT
TTTCTGCTCGCTTGCGTGCCCTCTCGACTCGCTCGGCTTTAATTTCCAATCGCGTCGTCG
ATCTCGTCGTTTGCCGTCGAGTCGTCAAACACGTCATCCCGGCTTGATCCTCACCTCACC
AGCTTACCCCAGACTTCAATCGAAGGTCGTCGTCGTTCGTGCATCCCCAAGAAAACCCAA
GAATCGAGTGAAGACGAAGTTAGCAGCGCGATTTTCCCCAAGCGCTCAACCAATTGCCTG
GATCGGAAAATCGCTACCGATCTCGCGGATTCGTGTCAGCTGTGGAAACGGTAAGCTGAT
AAATTATTCAGAATAGTTTGATCGATGAATAAATTAATGTGCTAGTGCGATGCTCATTAA
GGTGCTCGATAAATTGTGTAAGTCACGAAACTCTCGTCGACTTCGCAGTTCTTGCGATTA
TCGAGCCAGGTTCAGTTATAGCGAGTTATTTCGCTATCCGGTCAATTAGCTGAATTAATG
TACCAAGTAGAATTTTGGTAGGCATGTGTGATGATAAAATATTTTAATCACTTATAAAGA
TGTAGTATAATTTATAAGGCAAGGGATTAGTTTAGAATTTAATT
>Z27kG1_20715
GGACCCTGGACGCGCAGGCTGTCCGAGGCACCGATCTCACCGGTAACGATGGTTCGATGG
CGAGAGGTTGGGTGAGGCGGGGCCATGGTGACTGGTGGCAAGTGCTGCGGCGCCGGAGGA
CATGGCTAACATGGCGGTGTCGGCGCTGGAGGCCTCTCTCGGCAGAGCGTATCCGCGGAC
AGCGCGCGCTGTGCCAGTGTGCGCAGCAGCAGAGAGAACGTATCGGAGGAGCGGCAGGCG
CGCGCGTGCGCATGTGCGCCGGGAGTCTGGTGCTGCGATCGGGCGTGCAGTGCACAGACA
GGGGGCGCGCGGGTTGAGGACGGGGCGCGCATGCGGCATGCGCGCCGCGCGTGGTGGGGG
CGGGGGATCGCTTGCCTCGTCTTTACGGGACACTGCGATCCGAGGCGGGAGCGCGCAGCC
ACTCGAGCCGAGGCGGTGCCGCGCTCGGGGAGGCAGCCCAGCGCGGGGTGCTCGCGCGTG
CAGCCCAGCGGGGGCCAGCAGATCGAGCATCGCGCGACGATGGTGGGTGGGTGGAGATGA
TCAGGCGCGGGGCGGTGTAGGTGCGTGCCGACATCCCATGCAGCCAACGCAGTGCCCCAG
CCCCCAGGGTAGGCCGATACCGGAGCCCCGCGCCACCCAACGCCAGCGACAGCGACGCCG
CGGACTCCTCCTCGCCCTCGCCGACGCGCACGGTGCGTTCCTGGAGGCGCTGCTCGACCT
AAGGTGCGGCCACGGCGCACTCTGGCTGTGCGACACGGCGGGCGCCCAGCGGCACGCTGA
GAGTGACCTTGTCCGCCTCGTGTCCTCCGCGCGCGCCGGCGTCAGGCTCCCGCAGGCGGC
GGTGCCCGTGGCGCCAGCCAGCGAGCGAGGAATAGCACTTCCTGTTGGCCATAGATGGCG
ATGAAAGCCAACTGCATCGTCCGCACCTTTCCCCTACGTTGCCCGCATACGCTCTGTAGT
GGCGGACCATGGCCTCCCGCTTCACCTGCAGGGCGCCGCCGACCGAGCGCGCCTGTGGCA
GGAGCCGCTCGCTCAGACCAGATTGGCGCCTCTTCAGCAGCGTGACTTCTGTCCTTCAAG
CTATGAAGGGACACGTATTTGGGCAGTGGTGGTTCATGGCCGAGGCACAGTTCCACGACC
AGGGCGACGTGCACAACATCGCCATCGAGTGCAGTGGTGGTGTGAGGACGTGATACCGAT
GTGGAAATTACTATTGCCATCGACGACGAGAGCACTTTACTAGATCTTCTTAGAAGAGGA
AACTGAACGATGGGCACACTGCGGGTGATCAGGTGGCAGCGATGTGAGGACGGTCAGCAT
GGCCATGGAGATGCTGATGAAGCCTAGGTTGGTCATCCTAGATGAGCCCACCATTGGTTT
GGATAGAAACTCTTTCAGGCATGAACTAACTGTACTGGAGAAGGTTCGACACTGTACTAT
GTTGTTCAGTTCGTCGGAGCTGTCACTCAGGACATACCTATGATGATTGTTTCTGAACTC
CATGAAGAGACTTATGAGATGTATCCAGAAGAAAGCAAAGTTACGTGCGCAAAAGGTGCT
AAGAAATGGCCTTGATATTTCCAGTGCATGGTTCGAAGAGCTTCACAAGCAGAGTTCAGA
GAGTTGCTGAATTGAAAAGGGGAATTGGAGAAGTCAGAAAATTCTATCGGAGATTTGAGA
TCTCCTTTTTAGTCTTCTACGTCTTTTCAATCTGTGATTGGGATTTGGGAGCTTCAGCAA
ATATAACATGTTTATGGGACTGGGAGTTTTGAATGCGGCACCAGTCATACTGAATCAGGT
TCACACTCCAAAAAACACAGCAGATAATTCTTCAGGCCAAGGCACATCCAAAGATCACGA
GCATTCTATTATAGTTACTAGGCCTGATGGCATGCCAGCACATATTAGGATGCTAGTGTT
TGGTTTTGCCTTGACGAACTCTCTACATGATGGATATCTCAATATGGGCACCTGGAAGGT
AAGGGAAACACACGCCCATTCTCACAATTGAGCAGATGTTCATGCTTCCTGCAACTCCCC
ATTTTGCATTCAGAAGGTCATAATTTGGTAATACATGGCAAACGGATGTGAGTTTATAGT
ATAACTGTCTGTATTGAAACTATAACATCTTAGGAAATAGTCAAATTAAATTTGGGCCTG
GAT
>Z27kG1_13938
ATAGCCACAGCCCACCGCGCGAGCAACGATGTTCAGGTGCCCCAGCAATGGCTACGGCCA
ACCGCACCCCACCGCGAACTACCACCGCACCCACTCCGGCGAACACGTCACCACCAAGGT
CGCCCAGAAACCCTGCCATGCCGGCGGCGCCGTGCAGCAGCACCACGTTGTCCACAAGGA
GTCGTCGTTCAAGGAGCTGGACGGGGGTAACCGCCGCTGCTTCGACAACTATCCCATGAA
CGCTGCTAACAACGCGAACCACCACCGCTACGAGGCCTACGAGGAAACCTACGAGGAAAC
CAACTGCGAGGAGGAGACGTACGCGTACGGCGCCGGCCGCCACCATGGTCACGGCAGCGG
CGGCGGCGGGCGCCGCTTCCAGTACCAGACCCACGAGGAGACCTACGAGGAGGAGGAAGA
GGAGGTCGTCGTGGGCGGGGGCGACGGCGCCGGCGCCGGCTGGGCCCAGCTCAGGCGCCC
ATCCTGCCGCGCATGAGCAGCAGGCACCTGCTCGTACGTGGAATGTGTGGATGCGATGCG
AGTCCGGATTGGTGGACGCCACGCGTTGGTTCATGGGTACAATTGCAAATTCTAATAATA
ACCTGCAGGTGACAACCTAGCTAATCTCGTACGTAAATAAATTGTACTCCTAGTCCCAAT
CCCCATTAATCCATCGATGCTCTGCATCCACCGTATGTATTCCATGTATGGCTGTGAGTT
GTGACACAAGTAAAACCAAATTGACAAAAAAAGATCATGAAATTGCGTG
>Z27kG1_05049
GATCATATCGCCAACCGCCCTCGTCTCCTCACTCCAATCCAAACCCTAGTCGTCGCCAAT
ATGCAGCTCCATCCCGGTGCTCGCCTAGATGGGTCGCCCCGCAAGGAGAGAACGTGACTA
GATCTAGCAGGAGACAGAGCTTCCTGTTCCATCTCCACCGCAATCGACCGTGCCAATTAA
CAGGCTCCCAAGGAGGAGATCCAATCCTGCTAGCGGGCATCCCCATTGCATCCATCGATC
TGAATCTGCAGATGAGCAGTCTCATTGGGGTCTTCTCTTTTTTAGAAATGACTCATGGGT
TTCTCACCATCCCTTCCACTTGGGGATTTCAATCGAATGGTGAAATGGAGTTACCAATCA
ACCACTGGCTGAATCAGCTCCCGGCCTGCCCGGGCTTATCTCCACCGGTACAGGCTAGTG
ACCACCGCCGCTGGGAGCACATCGCTAGGAACGTGCGTACCTCCCTCCAGTGTATCGTTC
AACCCGCCATGAATTTCTTGGTTTCACTCGCTGGATGATCGACTGACTGACACACGTACT
CTCTTGTCTTTCAGCCTTTCCTCACGCTCTTTGTTCTTTGGTCGGTTCCATCAAGCGTGG
CAGTAATGTTTTGTTATTGCAAATTATAGATGTAAATTCAGATCAAGTATATGCATTTGT
AGTTTATATCACAAAGGGAAGCTAAACATTTCGAGCTGCAAGATCCCACTGTATGCATTA
CTATACATATAGAACAAAAATTGTAGTTACCACAACATATTTGTTTTAGTATCCAGAGTC
CTTTGTCCAGTAAGCTTTATGTCTCACAAATTAGACAAATTAGGGTTATCTACGTGTACA
CTTTGTGTTTTGTTTTTATTCAGTCATGAATGTTCTACAACAAGCAAAATTTATGACCTG
ATCAACTATGTAAGGAGTCCATCAGTGATAATATAAGAAGGGAGGACCTACAATTCTGAT
GAAAAAGGTTTGATCATGAGTTTTATTTCATTACATATATAAATTGGGTGTCAAAGTTAA
TTCAGTAACCAGGACATAATGAAATATTTACACTTACCTATTCTACTTTTAATAGTATAT
CAAGCCATTAAGTTTTTACCGTCTATTTATTAGAATTGAATCATAATTGGTTTGCGCTAC
TTTCAATTTACAATAATTATAACTAGCATTACAAATAGTGAAAATACAGTTGTAGTTACA
ACCTTGTCTCCATTATGCGTGTGCGCATATACATTGCTACCTCTACATTTTGCATTCGAG
TGAAGTGATCTCTGGCAAATTAAATAACTGCAATTTATACGACACTGTTTGTTGCTATAT
CATGCATATAGTAATAATGTTTGTACTACTATATTCTTCGTCCATGACACCATGACAATT
TCCAGTTCTTAGGTTGGAATAGCAATCCTATTTGAGGAATGGTGTTGGGGGCCTTCGGCT
TCCGAAGGTCCTCAAAAACATAATTTAACAATGTTTCTGGAGCAAAGTACATTAACAGGC
ACCTTCGGACTCGGATCAGAGCCACGGTACAAAGAAGCACAAAGGTTGGCGCAGTGCCGA
AGCTGTGTGTAGAAGAGCTTCGGAGTAGCGGCGGAAAAAGAAACCGACTTAAAGATGAAA
AACCAGATTAGACCTCAAAGAGTTATCATAGAGTTATTAATAAATGTAAAGGGCATTATT
GTAATTTTCCATGGGCTGCGATCCGTGCCTATAAATAGGTGAACAGTATCCTTGTACTGG
GC
>Z27kG1_18625
CCAAGCTCGTGAGAGCAGAGGAACTCTCTTTCCTCACACTCCAAAGCAGCAAGACCATCT
GGCAAAGCTGCGCTAGAGGCCAGCATCAGGCCATAATAGGCCAGAGAGCAGACGAGGCAT
GGCGACGTCCGTGGCCTGCGCCTTCTTCTTCTTCGACGCGGCGGAGCCGCTGGGCGAGGG
CGGGCGGCGGCGGCAGCGGCAAGCGCTGGACGCCTGCGCGCTCTGCTCCAAGCCGCTGGC
CCGCAACAGCGACATCTTCATGTACAGGGGCGACACCCCGTTCTGCAGCGAGGACTGCCG
CTACGAGCAGATGCACCACGACGCGGCGGCCACGGCCTACGCGCGGCATCAGGCCAGCAG
CCGGCGGAGGCAGCAGCGGAGCAGGGGCGGCTCTGTGTCCGCCAACGAGGCGGACGTGTA
CGTGGCCAGCTAGAGTAAGAGCAAGCGCAAGTGCAAGCGCGGCGAGGCCGAGGATGGTGA
AGGCCGTGCGCTGCCTGGTTCAAGCAAGAGAATCCCGTCGGTGGAGGTGGAGGCGCAGGC
GCTGGCGCTCCCGGTTGGCTGCCCGCCACTGCGCCGCACGAGCTTTGTGAGCGGGGGGTG
GATCTGAAAGAGTCGACAGTCGAAAGCTGAAGAAGGCGAGTAGGAGACAGATCCAGACAA
CCCGCGGGTTGAAAACTTGGATATCGACGCCATACGTGCTCTGCGCCTCTGCTCCTCTTG
TTTCTGTTTTCCCTTCCCTGATGGGATCTTTTGGGCTGTGAGTGGGTTAGAGGTTGATGA
GGCCTGAGGTGTAAATGTACACGGCGTTTCAGGACGTCGTTATGATCGATAGTCGCGAAA
TTTTGATGTCCAACGTATCTCGAAACAGAGGTTGAGGCCAGCCAGACGAAGCTTGGCAAA
TGGATGCCAGGTTCCCTTTGAGACG
>Z27kG1_03511
CAAGGGGCCTGAGGAATTGTACATCTACAGACGTCCTCCGATACGAAAACACCAAACAGC
AGGGAATACTAGCAGCCCGTCCAACCTTTTTTTATGCCTGACACAAGAGAAAATCGGTAG
CGTAGCCTGCAAAAACAAACTGTAATAAAGAACGGTCAACCAGCTTCTCTCCTCTTCCTT
CCCGGAATCCAATCCATGGGTGAGGGGGGTGGGATTAGGCGACCGCGGGCATGTCCTTGA
GCCAGGCGTCGAGCGGCTTGCCGATGGAGTAGACGATGAAGCCGATCTCCCTCAGCTTCT
CGGAGTCGACGATGTTGCGGCCGTCGAAGACGAAGGCGGGCTTCTGCATGTTGTCGAAGA
TCTTCTGGTAGTCCAGGGTCTTGAACTCGTCCCACTCGGTCAGGATGCACAGCCCGTGGG
CGCCCTTGGTGGCCTCGTACGCGTCCCACACGCAGCTCACCTGCTTCACGGCCGTCGGGC
TCGTCGGCTGCAGGTGCATCGGGTGGTCCCAGTCGAACTTGTTCATGGCTAGGTCCCGCT
GGATCTGGTCCTCCGTCACCTGGGGGTCGTAGATGCTGATCTGGGCCTTGTCACCCAGCA
GGCCCTTGCAGACATCGATGGCCGGGGTCTCCCTGGTGTCGCCGGTGTCCTTCTTGAAGG
CGAAGCCGAGGACGGCGATCTTCTTGCCGGCAACGGTGTTGAACATGGACGACACGACGC
GGTTCACGAACCGGCTCTTCTGGTAGTCGTTGATCTTGATCACCTGCTTCCAGTAGTTGG
CCACCTCGGGCAGGCCATTGCACTCGCAGATGTACACCAGGTTCAGGATGTCCTTCTGGA
AGCAAGACCCACCGAACCCAACACTGGCGTTCAGGAACTTGGGGCCAATCCTCGTGTCCT
TGCCCACGGCGTAAGCCACCTCAGTCACATTCGCGCCGGTGGCCTCGCAGAGGGCGGAGA
TGGCGTTCACAGAGGAGATCCTCTGTGCCAGGAACGCGCTGGCAGCGAGCTTGGAGAGCT
CAGCAGACCACAGGTTGGTGGTGAGGATCCTGTCCTCGGGAACCCAGTGAGCGTACACAT
CCTTGAGAGCCTGGACGGCCTTCCTGCCCTCAGGGGTCTCCCGGCCACCGATAAGCACTC
TGTCAGGCTTGAACAGGTCCTCAATGGCAGTGCCCTCCGCAAGGAACTCTGGGTTGGAAA
GGATCTGGTAGTTGATGCCCTTGCTGTTGTGGGTCAAGATCTTCTCAATAGCCTCAGCGG
TCTTGACAGGGACAGTGGACTTCTCAACAACAATCTTGTCAGACTTGGAGACATCCGCAA
TCATGCGGGCAGCGCTCTCCCAGTAGGTGAGGTCGGCAGCCTTGCCAGCTCCAAGCCCAC
GGGTCTTGGTGGGGGTGTTCACCGAGACAAAGATAATGTCAGCCTCAGCGACGTGCTTCT
CAACATCAGTGCTGAAGAAGAGGTTCCTGCCCCTGCACTGCTTCACAACATCATCGAGAC
CAGGCTCGTAGATTGGCAGGGTGTCACTGTTCCAGGCCTCAATGCGGGGCTTGGAGATGT
CAACGACGACGACCTCAATGTCTGGGCACTTGAGGGCAATGACGGCCATGGTTGGGCCAC
CGACATAGCCAGCACCGATGCAGCAGATCTTCACCATTTTGTCAGATAGATCTGTGACCT
GTAATCGCAAAAGGTGCTTCATTAGTGACTTGTAAAGTAGAACACATACCCTGAGCATCT
GACAGATGAGACAAGTCGACCAACTTTCCCAAACTAACAAAAACAGTCAGAATTCACAAG
CAAAAGCACCAGATCTTGAACACTACTAGTGCACGACTGAAACAACAGAACATAGCCAAA
CATGTTAACAGAAGCAGTCAGAATTCACTGGCAAATGCACCAGATCCTGAACACTACTAG
TGCACGACTGAGACAACAGAGCATAGCCAGACATGTTCTGTGAAGGTTACTTAAGTGATC
TGATCTGAACAAATAGGAGATCGGATAAATTATTAGGTACAGTAATTGGCAACGTCTACC
TACCAAGTCAGATCTCATATTTATTAAAGAAGGCACGGCATATCGCAGGCTTTCTGCTGG
TCAAGATTGGGTTGGCCCC
>Z27kG1_16096
GGGATTCCTGAGCTGTGGGCACATTGGCCTGGCGCACGGTTCTGCCTGCCTCCGACATCC
TCCCCTTGCCTCGCTCTTGGCCGCGCAATTCCAGGAACCCTCCATCGCCGCCCACCATCA
TCGCACTATCTATCGCCGCCCGCCATCATCGGCCCGCGCAACCACCCCATGCGTCGATGC
TTGCCCCGTCCCCGTCCCTGCGATGCCCGCGGCCAGGGGGATTCACAGCCTTCACCGTGC
CGCCGCTGAACCACACCTTCGCTCGCGGTGCCTCTGCCCCCGCTCTCGTCCGCCGCCACG
GGCGCCGCATCATCCCCGCCCCTCCCTCGCCCATCCCCTCCGGTCATCCCGCCACCCCCC
GCGTCGCACACACACCCCGCATCTGCTCTCCTGTCCCTTCCCCTCCAGCGATTTCGCCTC
CCACCCGTGCTGCACACACCTCGCTGTCACTTCTGTCCATCCCACCTCCCCCCGCGGTTG
TGTGCTGCCCAGCCCATCTCCGCTCCTCGACAAGACCAATGGCGGTTGTTGCGTCCTCCG
CTCTGCACGCCGTTGGCGCCGTCGCCTCCGCTAAGCCCAGATCCATCGCCCCCGCGGTGG
CGAGGAGGAGGAGCGTGCGCATGGATCCCCAGCATGTCGCGCGATACCCGTCCCCAGCCC
ACGCCCCCACCTAGCTCCCTAGACGCACGCACGCAGGCGGCGGTGGTGCCCATGGCTTCG
TGGCTGTTGCTCCCCTTCTCCTTCCCGTGGCCTGCCCCGCCCCCACCCGGCTACTCCTCT
TGCCGCAGCAGCGGCAGCGATGGTGGCGGAGACAGCGGCTATTGGAGGCCGACCGTCGTT
GCAGCCTTCGCAGGCGCGCAAGTCGGCCGCGCTCTCCGTCGCCGCTTCGCCGGCCTCCTC
CGCTCACCGATGTCAAAGTAGGCGTTTCGCCGTGGGAGACAGGCCTCCTCACGCTCTGCG
GGTCCGTCAGCCGCACTGGTGCCTCTACGGTCTCCTCCTGCTCGCGCTCGTGGTACGCGC
CACCCGCTCGCGGTAGTGCTGCGTCTGCGGCCATTGCATCGACCGCGTCGTTCCCTTACT
AGGAAACCCAGACATTTCAAAGTTAGAGTTTCACAGCTTGCAGTGAATTTGGGTTCTTTT
TAATTTGTTGCTTTAGTATTGAATTAACGTATGATCATTGTGGTTTATGGTTCACATTGG
AATTTATGTGTTGTTCGTGCTTGATGAATTTTCTCCAAAGGAACAAGGGAGACAATGAGA
GGCGATGTTGAAGCTATCGATCCCGGGAATAAAGCTGCTGCGGAACCGGTGGGAGATGTA
GCTGCGCTATCGTCAAGGCTGGCTAGGAGGCTACTACATGGATCATGGTGCCCTCCTCGG
TGCCAGGGGATATGCTTGGATCAGAGTAGGGAACATTCATGCTATGGACACAAACTCAGG
TGGACGTGGTGTTCGACAATTCAAAACATACCTATTACATATATTGGAAAAGGAAACCCC
AGGCGTTTCAAAGTTAGAGTTTCACAGCTTGCAGCGAATTTGGGTTCTTTTTAATTTGTT
GCTTTAGTATTGAATTAACGTATGATCATTGTGGTTTATGGTTCGCATTGGAATTTATGT
GTTGTTCGTGCTTGATGAATTTTCTCCAAAAGAACAAGGGAGACAATAAGAGGTGTGTAA
TATGAACTCTACCTAATGCCTTGTTGCTCTACAAAATGTCCCATATGTATTCTTCTGTAC
TCTAATCTTGTTTGTTGTTGTTGGTCATCCTTATACTTTCCCCCACTATTGCAAGGCGAT
GTTGAAGCTGCCGATCCCGGGAATAAAGCTGCTGCGGAACCGGTGGGAGATGTAGCTGCT
GCGGAACACGAAAGTTTTAATCAAGGAAATGGTCCAAGGGTGCATCACTGGAATAAGCTC
GAGACCACAAGTGTCATATCTCCTCTAATCTTTACTCTCTCAGGTTCCAGTTGAATATGT
TCATTGCTACAATGAAGCCGTTTTGTTGTTTGCTGTCCGCCGCCGTATTCGGGGTCTTCG
CCTGCCTCTATGGGCTCAGGGCGGACAGGGGCCTACAAGATCTCCTCGGGCCAAGGAATC
GTTCCCCTCCGGCGACCTCCCTCCTCCCTTTCGTCTCAGGCCTTCCACTGTATCTCCATC
AAAGCGAAGGATCAGAGGCTACTCCGTTAGGAGGAGAGGAAAGGAATTGTGAGCCTTGTG
TTGGAGAAGTCGAAGACTGAGAGTATATGGTGGCTCCATTGGTGTCCATGTTAATGGCTG
GCGTGTTCTAGAGCAACTCGGGGTTGTCGTAGAGCTTAGGGAGACTTGCCAACCTTAGGG
AGACTTGCCAACCTTGTCATCGCGTACCATGCCAACAGAATGCTTAGCTTTTACGCACCA
GCGCGTGACGCCATGTGGGAGCAAAGTTGGGAAAATGGATATTGGCGGTGGTCGAGAGGT
CACTCTTATTGGAAGTCTAGAAATGCCAAAGGATGACATATGGCTTGTCACAGCTATCCT
ATCTGGTCTGATTGAATAATGTGCGAAGATATAAGTCATATATTTCTTGGCCTCCTATCT
TCGCCTCAGGCAGCTGGGAGTGGTTTTATACTCGCTGATGACATCAAGTCTTAGGTGCTT
CCATTGATCAATAACTCAGGGAAATATGGAGGGATCATGATGTGGTTCAAGTACTATGAT
GATCAAGATGGCTACAATTCTTGAGTGAAGAGTGATGTTTAGGTTGTTGCCTGTGGTGTG
TCACAATATCTGTGTGTTACTTGTGTGTATGTGAGAAATTATGTGACTCTGGAGTCTGGA
TAGTGCAATAAGTATTACTCAAGTATATGATTGAATCTTCTGTC
>Z27kG1_21549
GCTCCTGCAGTAGCCGCCACCAGGGAGCCGCCGCCCCGTCCGAGGCCGGACTGTGCCCTG
GCTGGGGCCGGTAGCCGCGACCAGGCAAGGGGCGACCGCGCCCTCGCCGGGATCCAGGCG
CTCGCCATGCGCCGTGGTCCGCGACCGCCTTGGAGAGCCGCCACGGCCTCCGTCGGGCCG
CCCGCAGTCTGCTCCATCCGGCGCCAGGAGCAGCAGCGCCTGGGCGTCCTCGTCATGCGT
GCCGGTGTCAGCCAACCCCGCACCAGGAGGCGGCCACGCCGAACTCCGCGAGAGGCCGAC
CGCGCCCGACGTTGCCGGATCCGCACCGGCGGTCGGTGTGGCAGGGACGTGCCGCTTGCG
CAGAGATGCAGAGCACCCGTTCAGGCGTCCACCCGTTGACGGCCGAGCGTCCGTGCCCAC
GCTGGCAACTGGCCGCGTCCGAGCCGGGGGACGGCCGCAGCGTGCCCGCGCCGGGGCGCT
CGGCGGCCGGGGCGCTCGGCGGCCGGGGCTTGCCCGCACTGGGGCTCGACCGCGCGTAAC
CGAGGCTGTCCCGCGCCGTGGTCGGTTCTTGCCGGACTGCGCTTGGTCGCGAGCGGCCAA
GGGCTCGCAACGGCCGTGCCGTGTCCATTGGACTGGCCGGGGTCGTGCCTCACCCGCGCC
GAAGTGCACCTGGGCACATGCGGCCAAGGGCTCGCAGCGGCCGGTGCCATGTCCGGTGGG
CTGGCCGCATGGCTTCGTGTGGGGAGCCTGCATGGCCCTCCCTGTGCATGAGCCGCATGG
CCCTGTGTAGGCAGGCAGACGCACCGCGCATGGCCGAGGCGCGCTGCTCTGCGCATGGCC
TTGTTGTGCATGGCCCGCACCGTCGGTGCGCTGGGGACAGGGCTTGTCCGCGCCGAGCCT
TGCCGTCGCGGCGCCGTCCGGTGTGGTATAGTTGTGGCCACCGACGACATAAAAATTTCA
CGCATACAGTGAAAGCGGAGAGGAAGAGTAGGTTCCATACCATTATCCTTCTCCAACTAG
GAGCGATCTGTTTTCTTCCTACCAGCAATTTCTCTCCGTTTTCTCGCGAGTCGTGCTGAT
AACGTGTTATAGTATACTCAGTGGTAACGAGATTGAGAGAGAGACAAATGACAGCGAGCC
TTTATTATTGCAGGGAGTCCTGATTATATACATGTGAAGGGATGTATCCCAAGGGATATG
TCCCTTAGGGAGAATCTGTCACACCCTTTGAATTGGTCACATATACAATATACAATATTT
TGTAAC
>Z27kG1_03991
CAAACCGCCGTCAGGAATGGAGTGAGGTGGTGGGAGCCAGCCGGGGCGAGTAAATATGTA
TACACACGCAGCAGGAGGGGAAGTTATCTGCCGGTGGCTCGGGTCAACTGTTGCTGTTTG
GTTCGCTTCGTGGCGTCACAGGACTCGACTCAGGACAGCCAGTGGCACTAGCAGCCTCCC
CCACCGTGAGTCCGTGATGGGCACGGTGCGTGCGTCGGTGCCCCTGCAGGTGATTTGACA
GTCTGAACCCCCAGTGGCCAAAGGAGTCTGAGATACCGGTGCCACCATGTGACGGCTAGG
GGCGAACGATAGCCCAAGAGAAGGTCCGCGTGGCACGTAGAAAAAAAGAACACGCTGCTC
TGTCCTCCATATTCGCTGGTGTCAGCATCATTACACGGGTGCCAACAATCCTATAAACAT
TGTTTAAACAGCATTTTACACTAGATTTTTTTTTCGAAATTCATCGGTAGCCAGATGCAC
CCAACGAGTCTGACCTTCACCCGTTTGACGTGAAGCGGATGCGGAGAGAGCTTTCGACAA
GCGACGACAGGGCACAGGATGATATGGGAGGAGCGTGTGACCTGAGTGGAGCATCCGCAG
CTTCATATCATATGCGTTGCTTTGTTGCTTCCCTCCAGTTTCACGCACGGCCGCGTTCCC
TTGTCAAGCAAGCGAGGACCAAGTCGGCGGTCGCGGTCGAGTCCACGAATGGAGGAGAAT
CTTGACGACGGGGGCAGTAGGTCTAGGTAAGGACGCAGCCTTGACCTTGTCTTTTCTTTT
CCCATGACACGGTTGGTGGTGGTTAGTTCTCAGAGTTTGAGCCGAGCAGCCGAGCTAGTT
GAGCTAGCACGAGGGCGACAGGAAGAGAATTTTGCAAACATGACACCGCCGTGGGAGGGC
TTCAAATATTTGGCACCGCCGTCGTGGCAATTGTAAGCGTGACATCCAAATCTCCCGACT
TTTGCAAATTTGGCATTGTGGTCGGTTAATGGTCATTAGGAACTCTCTCGTTCCCGTGCT
GCCCTCGCTCCGTTAGGAACTTGCCGGCCTTGGACGTCGTCTTCCTCTGCCGTGAGTCTC
CCGTATTCCATTCTTCTCTCCTCTTGCTCGCCCTGGACGTCGTCTTCCTCGAGCTGAGCT
CATCTGTTCGTCCCGGCGCGCTCTGGGTGCAGGCCGTCGTCTACCTCGAGCTGGTCCGGT
CGTCCCCGCGCGCACTGGGTGCAGGCCGTCGTCTTCCTCGAGCGCATTCTTGGCCGTGGT
CCTTTCCCGCGCGTACCGGATCTCGCGCATCCCTGCCTCTGCTGTTCCTGCGCTCGTGGT
CCATTGCACGTAGAGCCACTCCATTGCGCGGATCCAGTCCCCCAACGCCGCCGTCTCTGG
TAATTATTTCCTTTGCGTCGATCCTTTCCAGTTAGCGTCGGCCGACTAATTAGCGTAGTA
CATTTTCGATGTAATTTGGAACTGGCACTTCCATTTCGATGTTCCTGTCCCATTGAGCAT
ATATTGTATGTGCATTGTATTAAGTATGAATAATACTTCCAACAATGAGGCAGTACCCCC
AATGGACGAAACGATTGCAAGCACTGTCGAAGAACACCAGTGGGCACTGACTTGTATTGA
CACACAGCCTACATTGGGGAGTGGGCATGGAATTCATGATATTGATTGGGATTCAATATT
GGTGGAAGAAACCAACAACGAAGAAGGAAGAAATCATGTTACTAGTGAAAAAGGTCTATA
TTATCAGCTTGGATTGGATACTCAAGATGATAGAAGGGAAGAAGATTCAAGTGCTTCCCG
TTTTGGAAATAGCAATCCATGTGAAGAAGATATGGGAGCAGGCATTCCGTGTTCTGATGC
AGTGCTTGATGAGACGAGGACCATATATGATATGAACAATCCAGTAATGCAGCCTGGCAG
CTTGTATGCAACAATGCACCACTTCAGACTGGCAATTAGACAATACGCGATAAATAAAGA
ATTTGAGCTTGGAATTGAGGCTACCAATAAAACTAGATTTAGAGGGTATTGTAAAGGGCC
TGATTGCCCTTGGAGCATTCATGCCAGACCTGAGATAAAAGGGGCTCCAACAATTCAAGT
AATTGTCTTGAATGACAAACATACTTGTACTTCGAGTGGTAGACGTAAGACGACGACACC
TACAGGTGCTTGGGTTGCGGCACGTGCCCTTCCTTTGCTAATGAAGAAACCTCATATGGG
TGCCAAGGAGCTGCAAACTACATTGCAGGACAGTTTTGGTTGTACTATTGCGTATGACAC
AGTTTGGCATGGGAAAGAGAAAGCTTTGAAAGAATTATTTGGAAGTTGGGAAGAGAGCTT
TCAGCTACTATGGCGTTGGAGAGAAGCAGTTATGCAAAAGTCACCGGACAGTATCATTGA
GCTAGATGTCAAAATGG
>Z27kG1_22419
CTAATCAGTATTGATCTATGGTGTATAGTCTACAGGTTGTACTATATGGTTGATTGTTCT
GATTTCGAGCTTGGTTAGTCTAATGTTCTTAATTATGGATGATGATCCTTTGAAGTTCAT
GCACGAAGACTTGCCGTTCTGAAGGCCCTTACTTCCTGTTCCACTAGTAGTTCTGAGATG
ATGGAAAAGCTAAACGAAATCGTGTTTGACATCTTGGAAAAGGTTGGCCATCCATAATTT
GAGTATTCTTTGTACAGTTACATTAGTCTTTAAACTACTTTTCTCATCCTCACTAATTAT
ATTGTCGGCAATATATTGTCGACAAGAATGGTTCTGGATATATTGAATGTTCAATGGTAC
TCCTATTGGATAATCCTATCAGCACGACAAGTGCTTCCATAGCTTATGATGTTGAATTTT
GCTGCTCCATGGCAGCAGCAGCAGCCCCTGCCAGTTGACCATTCTGACGCCTTCTCCTAG
CATTATGCTTTCTTGTAGCTTCATTTGGAAAAGGCAGATTGCTCAAGGAATTTCATGCTT
AGTTGCACCACACTAGGGTATCATCAATCATTCAGCCCCATTCTACAGATGTAAATTGTG
CAAATCCTTTTTCTTTGAGACTTTTGAGAGTGGTCTGTCGATTACTTGCAAGAAATATGA
ACCTTTGTTTCTGTGCATGGGCATAAAACAAACAGCTTCTAGCCTCTTTTACGGTACTTG
CACTTGCAAGAAATGTGAACTCCCTTTCATTTCTGTATGTGGACATAATGCCAAAGCATC
CAGGATTTTTCATGGTTGTTGATGTCTTTACACAGTTCATCTCCACCAGTATGCCCTCCT
CATACTCTATATAAACACATCAACAGCACCGCAATTAGCCACATAAACACATCTCGCAGC
CACCTTTTTTTGTTCTGTTGTAAGTATACTTTCCCTTACCATCTTTATTTGTTAGTTTAA
TTTGTAATTGGGAAGTATTAGTGGAAAGAGGATGAGACGCTATCATCTATGTACTCTGCA
AATGCATCTGACGTTATATGGGCTGCTTCATATAATTTGAATTGCTCCATTCTTGCCGAC
AATATATTGCAAGGTACATGTCTAGGAGCTATTTAAACTACGTCGACCTCACTAATTATA
AGCATTGAAAAAGCAACAATTGCTACAGTGCACTTAAACTTGCAGCTCATTATTATCTGG
CTAAGATGATGGGCCAACTTAGTTTATTTGATCTAAAAATTGTGAGTCTTATGTTCTGAA
CTCAAACTTGTGACAATTTATTTTATTTTCGCAGTCTATTATACGTGGTAATTTGCAATA
TGCTTCTTTAAGTGCACTCAGAAGGCATCCACTTGATCTCGGTAATCAAGCATTCCTCCA
CCAAGCTGTGGAAGGATTAAATACAGGAACATGACCCCTGAAGCAGCTTTGGATCATGTA
CGATCCATTAGGCCTCGAGTGCTTTTGGCACCCTCGCAGTGGTATGTATGCAGCCTTTTG
TGATTGCATTATAAGTTATTAGTACAATACTACTGCGTTAAGACACTTTATGACACCATG
TGCTGCATCAGGTTAGTAAGCTGTCATGGTTCTGTTTTAATACACGCAGGTCACTCAAGT
AGATCTAAAGTTATTCTTTGAGTCCATATGTGGTGAGGTTGGTCGTTCTTTACTCCAAAC
ACAATCTCCCTTCTGTATAGCTAAAAGTTTGCAGAAATGGCACCATCAAGATCGATCTGG
AGACCAACAAGATCATGGACTTCATCAAGTTTGACGTCGACAATGTGGTCATGGTGACCG
GCGGGAGGAACACCGGGCGTGTAGGAGTGATCAAGAACAGGGAGAAGCACAAGGGCAGCT
TCGAGACCATCCACGTGCTGCTTGGAGCTTTTTGCTATGTCTAGTTTTATCCTATTTGTT
GTACAGGAAAACATAGAACGGAATTCAAATTTGGTGGCCACAAAAGTGTGGAGACTTGAA
TTCATATAAAGTTAGCCTTAACATTAGTGCAAACAGTTGTATCTTAGTTTAGATTTAGAG
TACACTTATGTATGCGTTGTTTGACAATGCTTATTTATGATATATTGAATGGTACTTATT
TATATTATATTAATTATAATGTTGTTC
>Z27kG1_05352
GAACTCTCATTCATTGCAAGAGCAAAGCCCAACACTCCAAGACACAATCAAAGCAATCAA
TCCACTCAAAGCCCCAAAATCAATTCTAGTGCATTAGGGCTTGTGAGAGGATATCATGTG
TTCTTTGTTGCTCTTGTTGCTTGGTTTGGCATTTTTCTTTTCCCGTCTATTTCTTAAGTG
ACTTGTAATCGAAGCAAGAGACACCAAAGTGTGTGGTGGTCCTTGCGGGGTTTAAGTGAC
CTGAGAGATTAAGGAAAAGGCTCACTCGGTCTAAGTGACCGTTTGAGAGAGGGAAAGGGT
TGAAATAGACCCGGTCTTTGTGACCTCCTCAATGGGGACTAGGTTCTTTGGAACCGAACC
TCGGTAAAACAAATCATCGTGTTCACTCGCCTTGATTCTTGTTTGATTTGTTTTCGTCTC
TCTAACATTTCCTTGCTAGTGTGAATTTGAGTTGGCTCCCATACGTCATCCGCAATCCTT
GAGCAACTCCTAGCAAGAGAGATATTCTTTTGGACTTGAATTTAATTCTAACGCTAACCC
CCGACCTTAGTGTGTGTTTAAGTTTATAAATTTCAGGTTTCGCCTATTCAACCCCCCTCT
AGGCGACTTTTCAATTGGTATCGGAGCCAGTGCTTCATTAAGAGTCTAACCAACTCGAAG
TGATGTCTGAAGATCACGCCAAGAGGGAGATCATGACCAGCGAAAAAGGCCGCAAGCTTG
GGGAGGACTCTCTCAAGGGAGTCCGGCAACAAACACAAGGAGGAATCCTCTTCCTCCATC
AAGTCGCATCGGAGAGGTGACAAGAAGAAGATGATGAAGAAGGTGGTCTACTACGAGACC
GACTCTTCGTCACCCTCCACATCAAGCTCCGAATTGTCCATTACTTCTAAGCACCATGAG
CGCAAGAAGTATAGAAAGATGCCCCTATGTTATCCTCGTATTTCAAAGCGTGCTCCATTA
CTTTATGTACCCCTAGGCAAACCATCATATTTTGATGGTGAAGATTATTGTATGTGGAGT
AATAAAGTGAGGCACCATCTAACCTC
>Z27kG1_07302
CTGTCCACTTTCCCCGTGCTTCTCCGCCGTCGAGGCCGCGTCCCAGTGCGAAGAGACTCC
GACTCAGATGGCCAGCCGCTGGGTCCGGCCCGAGGTGTACCCGCTGTTCGCGGCGACGGG
CGTGGCCGTCGGCATCTGCGGGTTTCAGCTCTTCCGGAACATCACTGGCAACCCGGAAGT
CAGGGTAAACAAGGCAGGGAGGGCAGCTGGTGTGCTTGAGAACCATGAGGAGGGGAGACG
TTACGCCATGCATGGCCTAAGAAGCTTTGTGCACGACAAGACTCCTGAGATCATGCCTGC
AGTTAACAAGTTCTTCACTGACCCTAAGTGAAGCATGTTGATTGGCATACTACTACTACT
ACTTGCTACTGGGGATTTTACACTTTGCTGGCAACTCAATATGTTGGGGACATCCATGAC
CTCTAAAAGTACTTTGAGCGCTTGGTGATGACTTGGTATATGTATGATGGTGGATGAGTT
TGATCGTCCATGCTTGATGTTCATATTCATCTGTCATCTGGATTTGCCGCACTTCAGTGA
TAAAATTGTCATTTGGATACTGGT
>Z27kG1_05761
CAACCAACCACCTCACTCGATCTCTCATCACTCGCAAGTCCAGCGATCACCAACCAGAGC
TCGGCTCCAAGCCTCCAACTCCAACCCAAGGAGACAGATACGTTCGCAGATGGCGGGTGC
AGCGAAGGCGTCGTGGATGGTGGCCATGAGCGTGGGCGCCGTGGAGGCGCTCAAGGACCA
GGGTGGCCTCTGCCGCTGGAACTACGCGCTGCGGTCCGTCCACCGCACCGCCAAGGCCAA
CGTCCGCAGCAGCCTCGCCGCGCAGCGGGACAAGGAGCTGGCCCCGGCGGCGGAGTCGAA
GAGGCGGCCGGGCAAGGCCGCCGCGGAGGAGGGGATGAGGACCGTCATGTACCTCAGCTG
CTGGGGACCCAACTAGGAGGACTAGCTAGGGTTCACTGTTCAGTTCATTGCTGGTGCTGG
GTTCAGTTCAGACCTGGCTGGCCGGTTGCCTCCTGCGATTGTAAAATAGGAATACGGTCA
CGACGATGAATGATGATGACGATGAAAAGTTCTGCCACTGTATGTTTCAGGCCTGTGGGC
TCAAAACAAGAATTCGGTGGTGCTTGATGGCTG
>Z27kG1_19807
CGTCCCTGCTCTCTCACTTCTCTAGCCACGGACTCCATGGAACAGCAGTAGGCGCCCAGC
TCCTTGCATCAAGTGAGCCCGGTGGCCAATTCCCTCTCTCAGCCGAGCGCTCCTCTATTC
GCTCGCGTAAAGTCGCGCCTCTGCGCTCCCCCAGTCTTCGCGCGGCAGCTTTGCGCTGCC
GGTGCCCAAGTTCCTGCGTGTCCCTCCCTCTCGGCTCCCTGCTTCCATGGCTGGATTTTC
CTGCTCCCTTGGCTCCCTCCGTTCAAGCTCCCATCAGCCGCTCAACACTGCTCCACCGTC
GCACATGACCATGCCAAGCTGGCCGCCCCTGCTCTACTCGCCCGGCTCGCCGTGGAGCCT
CACCGTCGCAGCTCCAGCTCGGATTGAGTCCAATTTCTTGCGCCGCGGTCGCCCTCTCTG
CTCTCCGCGCGTGCAGTTCTCTGGCGCGCCCTTGTCTTATCCCTGATCGCTCGCGTGGAT
GGATGGGTTGCTGCGGTGCTGTCTTGCTGGATGAGCACTGAGTCGATTCGATCCGTCAGC
TTCGTATCGGGGAATCTCGGAGTTTGCGTTAACTGCTCGTCGTCGAGCTCCTCTATTGCG
CGCGCGAGATTCTCGGCTCGCCACGGCGTGTCGAGTCTCCTCGTCGAGTCTCGCCGCACG
TCCTGTTTCCTGCTCGCCAGCGTGCCCTCTCAGCTCGCTCGCCTCTAAAATCCCTATCTC
GTCGTCAACCTCGCCGCGACTTAGTTCGTCGTCGCGTCGTTTGCCGTCGAGTCGTCAAAC
ACGTCATCCTCTGCTAAAACCCCACCTCATCAACTCGCTCCCGACTTCAGCTAAAAGTCG
TCGTCGTTCCGCGCGTCAGCAAGAAATCCTAAGAATCGGGTGAAGACGAAGCTTGCAGCG
CGATATTCCCCAAGCGCTCGACAATTGCCTGGATCGGAAAATCACTACCGATCTCGCGGA
TTCGAGTCGGCTATTGAAACGGTACGTTGATTAACCACGAGATGCGGAGAGCTTGAGTCA
AGTCGACCCCAAGCGTGGACTACTCCGCATGGTGAAGCTGATGGACCAACCTGAAGATGG
TTAAATCAAGCAAGTGCTCGGTCGAGGGATACTCGCCAAGTGGACGTCGTCTAACAACAC
TAACCTAGTGTTACTCCAGGCAAGCCCCGGTGCATGCAACCCCTTTCCTTGTGTTTTTAA
ATACTTTTCGCACACTTAAGTCTAGTGAAATGTGCATTAGGTTCATAGGAATTGCTTGAA
ACCCTTTGATGC
>Z27kG1_15424
CTGTGGCACCAAGTCGTAGCTCACTGTCTTGTCCTGGTTCTGCTATATTTTCTCTTTGTT
GCAGGCGGTATCATAAACTGATTTTTTGTGGTTCAGTTAGACGAGAGCGATGAAGAGCAA
CTTTTGTGAACTAGAGTTTCAGATGCTACCATGGTAGTATTTGACGATCAAACCCTTTTT
ATTAGTAGTTTACTTATGTTGTTTTTTACTTCCTGTTCTGAGAAGATGAATTTTGAATGG
TGATGAACAACTGTGTTTTGGACTAGAGTTTCTGATACTAGTGGTAGTTGAAGACCAAAC
CGTTAACTGTCTGAACTCAAATCTATCGAGCGGGCAATACCTGACATTTTAGATGATTTT
TTTTTATTAAATGCGTCCATTACCAATTCTGAAGGAAGACTCTGTTCCTCTTTGTATAAT
GGCTCGGACGCCACATGGTATTCTAAAATAGTTGTGTGGTTATATCCTGATTGGTTGCGT
TCTTTTATGGCAATCCAATCCTGGAAAGGCCGCATATATTCCATCGCATGCAAAACTGAT
AATTTTTCCACGTTTTTTTGGTAATACCTTGAAGTGATAGTGCCTGACCTGCTTGATCGT
GTATCATGATATTTCTTTTATATCGGATACGATGATCTGATAGATTCCTTATCTTTTTTC
TCGTATGAGTTGTCTAAAAAGAGGTGGGTGACGATAACAAAGTAAAATACAGCCAATGTT
GCAGAACAGGCCAACTTTTGCCTATTATATTTTGGTATCTCTTAACTAGTGGTGCGAGGC
CAATTGTTCACTTGTTAATTTAACTAACTAATTTTAAATGTTGGTTGGTTTGGTATCTTG
GTAATATTTTGGTATCTCTGAACTAATTTTAAATGTTGTTAGGGTATATTTTGTTTACCC
TTGTAATTGATGTGTTAATGTTGTTTGTTTCGAGGTTTCTCTTGAATGTAATCATCACTG
GTAACATTATGTCTTGAGAGGCAACAAATTAGAGTCTTTGATGGGCTTCTTTCTGTAGCT
CATTCAGCGCTTTACGTTGCCAATAGCAAGCTTGGAATAAGTTATCATGCATTCACTGTC
TTCTCGAACAGTGTGTGCATCCCCATGTCCAACATTCCTCACTTTGCTTAAACGCTTTGC
AAAATTTCTTCTGTTGGTGTGTGTTTGGCTTGTATGTGACTATAAATAACAACTGCCTTA
CTGCAGGTGACTTTTTTCTGGGATGGAGCTCATATTTGCAGGTGATTGATTCATCTTGGG
GCTGAGATTGAAATAGGGTATTTCAGTGATTCAAAATAATTCTTGGTGTACATCATCATT
AGTTTTGTATTGTTTTATTTACACAGTATTCGGTGGTTTATTAAATTCAGATATGGCACA
TATGATAATGATCAGAGTGGTTTCTGAAC
>Z27kG1_16102
TTGCAATGCAAGGCTATGCAACAAGCTACCAAAGGCCTGAAACTGAGCCCATGCATCGTG
GGGGCACTGCAGCTGCACCTTCAAAGCGCCCTGAGAGGAGTGACAGGCCCAAGGACACTC
GTCATCAGCCCCAATCACGAGAGCACGAGCGACAATTGGGCTCTTCTCATGTCTCAGAAT
CGAGAACGAGGAACAGAACAAGGTCAAGCTCCGAGGGAAGGGACCGTGGGCATTCCGACA
GGGCCTCTGTTGACCACCATGAGGACCACTCTACTAGGAAGCGGACGCGCGATTCCTCTC
CGAAGTACGGTGATAGACAGAGCGACCGGAGGTCGAGTCACGGTTCCAGGAGTATGATGA
CTCCTGAGGAGGATGCAAGCGACGATGAATGTAATTTCAAGAGGAGATGGGGTCGCAGAT
CATCAGGAGGCGTGGACACAAGGCACTGAACGGAAGAATGTGGACTACGGCGGACCGACC
AAGTGCAGCAATACATTGCTGGTCACCAGTGCTCACCTATCCATTTTCTTTTACTCGTAA
TTGTATGTATTCCCCTGCAAACAAAGGGGAACTTCCGGTTCCCTGGCGAAATGTAATGGT
ATTACCATGCGATCTCTCCAAATATAAATGGAAGTTTGCT
>Z27kG1_12999
CGGGTCCGCAGCCTCCCCCTCTCGCAGATCCCCACCTGCTCCGCCGCCGGCCACCGCGTT
GCTCCCCTCGGCAGCCAGGATGACAGAAGCACCATTTCTGCCGCGTGAGAGGCTCTTCAA
GCAGCAACATTACTTCCAGAACTTGACCAAGCACACCTACCTGAAAGGGCGCTACGACGT
GATCACATCTGTCGCCATCCCCCTTGCACTCGCTGCCTCCAGCATGTTCATGATTGGGCG
TGGAGTTTATAACATGTCTCATGGGGTTGGGAAGAAAGAGTGATCTTCCACTGGTTAACT
ATTGTTTCTGCTTGTCATGGAAGTCATACCGTCGAGACTGCGAAGTCCTCTTCGCTTGCA
AAATAATACGGCCAAATAACAATTCGACTACATTTTCGCATC
>Z27kG1_15538
CAAGCTGGAGTAGCTAGCAACTCGAGGGATGAAGACTAGATGATGATAGGCTTTCTCCTT
CTGTGCCACTCATAAAACTGCTAGCTAGCTAGCACCTTGTTGCCAAGCAATGCAAGATCT
CTCTGCTGAGATCGATCTGAATACCTAAAATATCTATCCGACCGGTCATCATCTCGATCT
AAAGCAGGTGATCTTCATTTCCCATGCATGCTTGTTCCTTACCAAAACTTGTTTCTTCCA
ATTCTTTATCATATGGTAGTGCTTTCTACCTCTATCTTTCTCATGCATATTTAACTACTC
TCCACATAGCTCTCAAAGCTATTGTGTTACTGTGAGTTCTCAAGCTAGCTAGCTAGCTTC
TACGTACCTAGGGAGTAGGCACTCCTGGTCCTTATTACTTTCTCCTCAATATGATCCCTT
ACTCCTGACATGTGTATATATCTATCTCGTTGTTTGGGAACTAGTACTTTTCTTGCCTTT
CTGCAGATTTCTGATCCCAAGCTTGTTGGCTAACATGGCGAATGATGATGACCCTGTGGA
CGGCGAAAACCCTAGATCTTTTACCGCATCAATGATAACAAGATGGCAAAAACATTCGAC
GTGGTTTCAGCGCACGGCCATCAGCTCAAAATGGCGACCTTCCTCTTCTACGCAAACAAA
ACTATCATCAAAGCTTCGCACACAAGCTTGCAGGGGTCACAGTATCATCCTAGCCTATGA
ACCGGTGTTATCCTAATTGAGCTTTTCTTTTCGTCAAAACATCCTTGACCCCTCTTCCCT
AGAGGTTGGCTCTTACCTCCGTTTTTCTGGTTTCTCGTGCCAGAATTAACGTTCTTGACC
TTGTAAGGCCCTCCTTCTATGTCTACATCCTCCTCGCACCTGATGTTTCTTTCTTTCTTG
TTACATGCGGGATCAGTCTCATCATTGCCATGTTTGCCAGACTCCCGCGTCTACCTACTT
TCTGCTCCATTCTATCCCTCCTGAGCTAGTTGTTGATCCCATGTAATAATAACCATGTTT
GGTTGATATAAAAAAATGTTAGTTTTGTTTGGTGGCGTTG
>Z27kG1_19995
GGCATCTCGGTTAGCGGTTCGAGCTGACAGTGGTTCTAAAATTTGTGGTTCAACTAAAGC
TGATTCAGGGACAAACTCATCCATCAATGCAGGTCCAGGAGCTGACTCACCAGTGTGGCC
CATAGTCTCGATGAGCTCAGGAATTGGATCAGCATCTCCGACAACGCTACCAGTTTTATG
CCCAGAAACATCAATCCCATGAATTTCAGCTTCATGACTAGCACCCATCCCGACACTCCC
CCCGCTAACTCCCAGGCTAAGTTGATCTCTAGCAAATGCAGGGGTTGTTTCAGCATTGAG
GACTTCTTCCCCTCCATTCATACTACTCCCTCCTATCTCTCTTGCATTGCTTTCAGTTTC
AGCAGCAGGCTGTACAAAACTGCTTTGCTGTGCTTGGTTGCTATAATTCGGATCCAACGT
GTCACTCATTAAACCACTCCTGAGTGCACTAGAAGGCTTATTAACATCATCAACATCACA
TGGATGGTATTCGACACTCTCCATTGAATTTTCTTCCATGCCGTGAACTGTATCCATTGC
AATAACAGAAGATTCCCTCATAGAGTCCCTTGGAAATGGGTTGCGAAGGGCGGATGGAAC
CTCAGCATTAGATGTATCAAACCTATTAACATCTATATCCAGGTCGAAACTTAAATTTCT
GCTGGGACCAGCTCCTGAAGAAGATGGGCGATTAATATCAAAAAGATTAAAACAACGAGA
CCTTTTGCTCCTAGCACCAGAATCTTGTGCGGCGTCATCAACTTCATCACAATCACGGTC
AATGACGGTTCCCTCAATGCTGTCAGCAGGCTGAAGCCTGCTTATTGGTTTGTCAGCTGT
GCTCCCACCTTCCTCCAGGTTACGTTTTCTCGAACTAGGCCCCCGAGATTCAATTGAGGC
TGCACGGCCACCAAGCTCACTTCCAGTGGGTTGCCCAATAATTAGATCTCTTCCCATTCC
ACCATAGTTAAGATGTCCAGGCATCGGGGGCAATGCAGAATTGTTTGACGGCAAACCTCC
TGCCATTGTCAGATTTAAGTCGACTTGAGCATTTGACAGAGACTTACCCTCAACAATACC
TGCCTCATCACGTCCCTCAATATTTTCTCTCTCTGCTCCTTCAGTGACCAGTCCATTGAT
CCCACTTGTCGCACTAATACCGCGGACCAACACAGGCTTCCTTCCTGTATCAGGCATGTC
GATGTTATTCAGACTAAAATGAGAAGGGCGTGGCACAGATCTGAAGTCCCAGATTCTCAC
TGTAGCTCCACACAGGTTGCAATCCAGCAAAGGTGACCTCATGCTGCATCCAGAATCTTT
GACATGCATTTTACCTTTCCCCTTGTCTTTCTTAATTGACACAGAGTTTGAATTTTGATG
ATGCTCAGGAAATTGGGAATGGAATTGGCCATCTGGTTCAGCTGAGCCTGCATTTCTGGC
AGAGCGTGTCGAATTCTCTTCCCAATCTTGAACATTAGGAAGCCATCTAGGCTCCCATCC
ACAAACGCTAATAAGCTTCTGTGCTTGAGAGTAACAGCAGGTTTCATCTTGTTGGGCGAT
ATCAATTCCAGTTGTACTGTCTGTTCTGTAGCCCAGCTCCCCAGACAAAACTGTGACTGA
CTGGGATAAGACTCGATCAATTTGAACGCTTCTAGTTAGCTTCATACTCTCAATTGCAGA
TAAGGCAATAGCAGGAAGAGACGTGAACTGCAACAATCCATCACAGCGATCTTTAAAACC
ACCAACAAGAGCTGACGGGGTCAGGTGGAACTGGACCAAGCTATCAGCACAGCTATTTCC
TCTCCAGGGACAATTATTCTGGTGTGAAGCATCAAGCTGCTCAGCAAAAGCTTCCCCAGC
ACTTATAACTTCAGCAGGGGACCAGGATGTCAATGCAATAAATATAAGATGTGCACCACA
TGATTCACACTCAATCTTGTCCATGTCAATGTTCACCCAGCCTCTTCGAGCACAAGCCAG
TGAACTAGCAGCCTTCGGCTTAGAAGCCCAAGTCGAAGGCTTAAAAGTAGCCAGCCGACG
AAGCAGGTCGCCTCGTTCCCATGGTCTGCATGATGATTGAAGGCAGTCCATGGCAGCTCC
ATTAGCATTAGTACTAAGCGCAGGCCGAGACGTCGGCGGAGCAATATGAGAGGATCCTGC
TTTGGACACTTGGTCACTGTCTAGCCAGTCTATGCTAGCTACATTAGTTTGTGCAGGGGG
CGACGAGGCACCAGCAGAACTGGCGACGGGTGTGGGCGGTGGCGAGGCCGACCTCCCGGG
CGGCGGGTCGGGGGCCGCCGCCGCCGAGCTCCGCACCTCCTCGCGCATC
>Z27kG1_17460
CTTCCCCTCACCCCGCTCCGGATCGGCGCAGTTGCAACCAAACTGCTGCTGCGGCCATGG
CGGTCCGAGCCCCCTCTGTGCGCGCATCCAGTCCGTCGAGTCGCCGCCGTAGCCGAGCTC
CACATGCGCAGATCACGATTTGTCTCCGCGCCTCGAGGAATCGACGATCAAGCGTTGGCG
ACCAAGTGATCAAGCTCTCTGAGTTCTACGAGGCTGAAGACCCTGAGCATCTATTTGGTG
AAAGCAAGTGTCCTCTGACCCATTATGTCCCATTCACTTTTAATGCACTGTCCCGCATTA
CTTAATTGAAACCTAAGGATTGACTAGCTTTCCATTTACCTTATCCTTGTTTACCTTTTG
GGTTATCATGGTTAGCATTATGCTATTGCTTTACTTGAATCAATGAACATGATGTGAATA
CTTATGATACTATGATGTTATCCCGATGATGTTCCTGTGATACTTTAGGGGGCTCAGGCT
GTTTCCTGAGTGCCTCTCCGTAAGGACCTGTTTGGGGAGTGACAACCCGGGATAACAGTG
CAACCATGAGGGTGAAATGGGATGCCCTTAGCTAATTAATTAGAGGAACTAGAGGTGTAG
TTGCTTCGCCGTCGTGCCGTCAATGGGGTCCAGGCACAGTGCTTGCTCTGCCGAGGCTGG
GTGCCGAGGTTCTTTCGTTTTGCTTTTGTTAGTCACCCTCCTGCGGGGAGAGGTATTGTG
TTTATCAAACTGGAGAAACCTAACGGGCGGCTATGACCTCTAGGGAATCTTTGTAAAGGC
TACGTAGTGATACCCTGCCGGACCACCTAGGAAGTGATCAATGGGGAGTCATGATCCCCG
GGCAAGACGGGAATCACGGCTCATGGGTAAAGTGTGCGACCTCTGCAGAGGGTTAGAAAC
TGATATATCAGCCGTGCTCACGGTTATGAGCGGCCTTGGGATCCTCTTTGATTAGAGATA
CTTGATCAGAGATGGTTGGTTTACAGGTGGTGACAAGGATGATTGTTATGACTATGGTAA
TGGTAAGTAGTGTTCTTTCCGTTTGGAAAGGGTACTTTGGGTTAAGAACTTGGGTTAATG
CTAAAACCTGGCTTTCTACTAGTAATAATAACCTGACCAACTAAAAGCAACTGCTTGACT
TAACCCCACATAATGCTAGTCCACTACAGCCAAACGGGACATTTGCTGAGTACGTTGATG
TGTACTCACCCTTGCTTTCACAAAACACCAGGTTGCCTTTGGTGCAATCTATGCTCAGGT
AAAGAAGGCGTCGAGGCGGATCTCCAGGAGTTCCAGGACGTCGACGAGTTCGAGGATTAG
GCTAGCGACCTCCCCCAGTCAGCTGCTTGTGGTGGGTTTATTTACGTTGGCTACGTTTCT
GTTCTGTGTACTTTGATTATATTATGTAAATGACCCTAGTCTTTCATATT
>Z27kG1_17153
CTCACATACCACTGCATGGGTGTTGGGGTTCTTGTATTCCTGCTAGTGATGACCCTCTCC
CACAGCCACCAAGTCTACTCTGTCCAGAGCATCAAGCGCCAGTGGTGACCACGCTCACAA
TTCTTCACCCCACCATAGCTAGAACGTTCTAGGGAGTTGCTGGTCTGTATGAAGCTTGTT
CCGTAATCATCTCAGAACTCCTACCAGAAGGAGTGAAGATTCAAGCTGAAGTGGTGACTG
AAGAGGAATCTACTCCAGTGGCTGCTGATCAAGTGGAGGAGCCATCTAACTGGGGTTTAA
TAGAGGGATCGAGTACCTCTTCACTGCAATAAGGCAAGCCCCGGTGCATTTGCCACCCTC
CTTGTATTTACAAAATTTTATCACTTATATGATGCATTAGGTGATAGGAGTTGATTGATT
AAACACTTGATGCATTACCATTCCTTGAAAGAATTGATTACCACACCTTGTTACCTGTTT
TATAAAAGCTAGAGATGCTTAGTCATGCTGATAGACTAAGAAAAATATTTTTGATCTGTG
ACTCATGTTTTTACAAAAAGAAAATGGGCTTGGGATAATGAAGGCATCAAGACGTTGATA
AATTCATTATCCAGGCATGGCCCCTCTGTCAGGCGCCAAAGTTTTGAAATAGCTTAAAAT
GGGACCAGACGTTGAGCAGGAAAGGTCGCCCGTCTGTGTCGATTAAGGACCGTACCGATT
GTTGGCCTGATGATCTAGGACCTTTTAACTGGCCACATACCTCGTCATGGGTAAGCCTGA
ACCCGGCTATTCCATACGTGAAAAGACAACCGCGCACTGGGCGTGGGAGATGGTGGGAGT
AGCAGTTACCCTCCTGGCAAGAGGCTGAATGGTAGGGTAATGTGCTCCCGGGTAGCGCGG
ACCAGTTCATGTAGTGGAGGATCCGTGGGAATGGTTGACATATGCAAGGGTTAAGTGCTA
CATATGTCGTGTGGTTGGAGATCCCCAGCTGGGTATTAATCGATTCGGATCGCCGTTACT
TCTCGGATATGAAGACTGGATCGCTGCCCTTCATCGTAGATAACAAGCGAAACAAAATTT
GGATTTTAAAAGCAACCTAGTGTAGGTCAAGTGAATGATCTAGATTAGGAAAATGCTAGA
TTCAGGCTAGAAGATTCAGGTAATAAACTAACTTGTGAAATAAAACTTGGCTTAAGGACC
CACTTCTAGTAAGCTTTTCTGCAAAATGAGTCCTTGAACTTTGATGAGCTTTACCTTGAT
TCCCAAAAGCCAGCATACCCTTGAGAGTCTTTTCTTTAGTCGGGTAAGTCTTGCTGAGTA
ATTGCGTACTCAGGGTTTTATCCCTTGTTGTTTTTGTAGGAGAAGTTTTATTCCCCTATC
TTTGGGTTAGTTACTTCTTGTGGAGAACTTGAAGCTTAGAAGGTTTTTATATATCTCTTT
GGAAAGGCTTCACCCTTCCAATTATTGTAATAAGTTATGCACTTCGAGTACTATCAGGAC
TTGTAATAAATACATCTCTTTCTACCATGT
>Z27kG1_16755
CTGAGATTTTCCATCGTCCTCCTCAGCCGCTCAGTTCCTGGGAGAAAGAAAAAAAAAATC
CTGCCGCGCGCTGGTGTCCATCTCCTGAAGATTTTTCCACCGGATGCCTCTCCATTTCTT
ACGTAGCGCAGATACTCCTCTCCTTGAGATATTTCCAGCCGCCGCGAGTCTTTATCTTCT
TCTCCCACGCGCACAAGCTCCTCCCTCTGCGCATCTGCCTGCTTCCGGCCGAGTTCTCCA
CACCGCGCTCCACTACTCGGCAAACCGCTGCCCAGGTTCGGCCAGCCAAGTGCTCCATCT
CCCATTCAAGCTCCATGCGCGCGCGTCCTGGATTCCTCTCTCCCTCGCGTCTTCTTCCCC
AGCACGCCGGCGCGTCTCCCTGCGCACGCGCCGCCGTCGAGTTCTCCGTCGCGCGCCGTG
GTGTTTCTCAGCGCGCACCTTCCTCTTCCTAGCTCTGTTGCCGCGCGCGCCCAGCAGAAG
TCCCGTCCGTCCGCGCTCTGCCCAGTCCCTAGCTCGGCCTCTGCTCTGTCGCTGCTGCTG
CGCGCGTGCTTGTCGGTGTTTCCAGCTCGCCGTGGAGCCGAGCTCTCCACCGCCGTCCTC
AGCGCTCGCCCAGCTCTGTTGGCCGCGCCCCTGTTCCTGCTCCGGCTCATCTGCGCCACC
GCCGCATCACTGCTCTCCTTGGCGCTCGCCTTTGGTGCTGGCCGCGTGCTCCTAGTCCGG
CTCAGCCGCGACCTCGCCGTCGATCCTAAGCTCGTTGCGCGCCCTGTTCCACTGTGTCGA
TCCGCTCATTTTGTTGAGTCCGTCCGCGCGCGCAGCTTCCTCAAGTCGTCGTGTGCCCAG
CTCGCTCCAGCTCGCAGGTCGAGCTTCTCCCTCACACTCAGATCCGGCCGTTAACGTCTA
GCCATATGTTCTTTTTCCCCAGCTCGTGGATGTCGTCGTTCCGTGTGTTTGACCTTCAGA
GTTCGCCGGCCATCACGACATCCTCATCTATCGTGCCATGCTTCGATGGTCGATTTGCAC
AGTTTCTGCTCGGCAATCGGTTCTGTCACCGTCGAACCTCGTTCCTGCTCGATCTCGTCG
AACCCCGAATCCCGGACGTTAGACAAAAATAAGTGAGATCCGTGTGCATCGCTTATCAAG
TGCTCAGTCGAAGACTTCAATCGAAGGTCATCATTGTTCCGTGCGTCAATAAGAAATCCT
AAGAGTCAGGTGAAGACGGAATTAGCAGCGTGATGTTCACCAAGTACTCGACACAAGGGC
TGAACTGAAATCCTTGCCGTGCTCGTGGATAGCGCGTCAGAGTTAGTATGGTAAGCCGAT
TTATATTTTGGTTAGCTTAATTATTGATTTGATGAATAGTTTGCGTACATAAGTAGGAAG
TGGTCGTGTCACGCGAAACTCAAAGTTTTAAAATGATTATTGTGTGAGGAGTGGTTAAAT
GAATAATATGTCTAGTGTCTTGATCATATAGCTGATAAATACGGTTGTGGTTATATTAAA
TGATTATTAAAATGTATCGCAAGTAATATGTGGTGGATACATATGTCGGATAGGTTTAAA
TTGGCTCTTTGCTGAGGACTGAGGAGAATTAATAATGTGAAGAATTGATTTAGTAATCCA
AACAATTATCCGATAAGTCTGTCGTCGTTGATTTTGTAGGATATTTTGGTGGTTAAACCT
GAAATGTTTGATTAATTGTTGACATGTAAAATATGTGAGGTGTAAAATAAAATTAAAATA
GTTCTTTGTGAGTGATGTGGTATAATTTATAAAGCGAGTGATAAGTTTAGAATTTAATTA
ATTAGCTGATAAGTTGTGTTTAGGCTAATTGTATTAAATGTGTATAGTTTGTTGTTTCGT
GATGTTTGCGTTAGATTCGGGTAATCTAGAAAAGCGTAACCATTACTCTTAGTCGTACGT
CGATAACTAGTGTTTCCGTATGAAACAGTACAACGCCTCGCCGCTAGGTGTTTAATTCGC
TATCGCGTAGCACTATTTAGGTTTGTAATATTCCCGTCTATATGCGTTCATGTGCATAAT
GCATTTCATTCAAGTACGTGAATTAACCACGTGATGCGGAAGACGACCCAAGTCGACCCC
AAGCGCGGGCTACTCCGCATGGTGATGCTGATGGACGAACCTGCCTGATCAAGTGCTAGG
ACAAGGATGATCGTCAAGTGGACGTCGCCTACCAAACACTAACCTAGTGTTATTCAGGCA
AGCCCCAGTACATGCAACCCCTTCCTTATGTTTTTAAATAATTTTTACATACTTTAAGTC
TAGCGAAATGTGCATTAGGTTTATAGTAGTTGCTTGGAAACCCTTTGATGCATTGGCTAC
CTTGAAATCCATTCCTTTTATAGATACTTCTGGTAAAGTATCAAATACGATTTACAAAAT
TGCTTAGCCTTGCCTAGAGGTAAATCTTGTGAATAGAGATTGTCCTTTGCGTTAATGCTC
AGGGGTTATCCTGAGGAAGGATGGCTTTTGCCTGCAATAATATTTTTATTGGGAGCGTGG
TGGGATCTTACTGCAAAGTTCTCTATAATGCTCTTTTCATCCTAAGGAACACAAACAATC
CTAAGGATGGAAGTACTTAAATCGAGACTTGGTTTAGGAACAAGTGATGTTCTACCCAGG
TTGATTAAGGATTATAGCGAATGTAGGCTTGCTGATCGAGGATCTTTTAACTGGTCACAT
GCCTCGTCATGGGTAAGCCTTGCCTCATGCAGACTAATACCAGAGTAAGACAACACGCAA
TGGGAGTGGAGAGATGGCGAGAGTAGCGTGTACCCTCCATGGCAAGAGGCTAGACGGTGG
TGTATCTGTGCTCTCGGTTGGCGTGAACCTGATCTGGTCTTAAGAACCTCGGTGGCGAGT
TGACATATGCAAGGGTTAAGTGCTACATATGTCGTGTGATTGGAGATCCCTAGCTGGGTA
TTAATCGATTCGGATTGTCGTTACTTCTCGGACATGAAGACTTGGTCACTGCCCTGCAAT
CTAAGTCATGGATGGAATCATAATGAGCAAAAATCGTGTGTATTGATTAATGTGATGATG
AAATTAGACTAGATGCAAACAAGGTCTATTAATACTTAATCTAGCATTAAAATGTTGAAA
GTAAGGACTCATTTTAGTAAGCTTTCTGCAAACTATTAATGTTGATTCTTGTTAAAAGCC
TTTCCTTGATTCCCAAATCCAGCGTATCCTTGAGAGTCTTTTTCCTTAGTCGGGTAAGTC
TTGGTGAGTACTTGCGTACTAAGGGTTTTATTCCCATTGTTGCTGCAGGTCACGAGTCAC
TTTGATTGTGATTGGTGTTAAGCGCCGGTGGGCACGACCTTCTTAAAAGTCTAAGTATTT
CCTCTATACCTTTTATTGAGGATTGTCACTGAGCTAGCATATATTTCAAACTTATAAATA
ATTTATAACATTTCAAAGTTTATTCTTTGAACCACTTTTGTAACCACTCCGATAAATATA
ATGTAAATTTGTTGCAACTTGTAAAATTTGGTAATAAGATTTTCGCTGC
>Z27kG1_09562
GTCTCTCGCCCCCAGACGTTGCCTCCGCTATTGCGCGTGTAGCAGTTGTGCCCTGCACCT
CGCCCTTGCAATAGGTGCACCCCTGCCATGGCGGATTCACCCCCATCTCCTGTCGCCTCA
GCCCGCGCTGCCATCTCTTCTGCTCTCCCCCGCCTCTCTAGTTTGGAGCTCTTCTTCGGG
CGGCAGAGGACGACACTGAGTCCTGGATTCGTGACCCATCGACTCCCCGCCCGCTAGATT
TGTCGGGAAGGACGTCGGCTACGTCAACCGCCATCGACAGAGTACATCCTCGTATACTGA
GCCAGAAGAGACGAACTTGAATGAGGCGACGACAAATCGGTGGTAGTGCAACGCTGGAGA
AGACGAACACCCTGCCACCAAGTCTGCTCCCCGAGATTCCAAAGATGTGTCGAGTCTAGT
GTCTAGGTTCATTCCACACGAAATGGACCAAGCTGGCGAGGAGGAGCAATGGCGCAGCCA
TTTGAGGAATTGATTGGTATGAGCAGGTTTGTTTGCTGCTTTGGGTGATTTCTCTCTGTT
GGTTCTGTTTCATTTTACTATTATTATCTTTATGCTTCTAGATCCAAGTTGTCTACTTCG
AATAATGTTGTACTGTATGGTTGGCAAGTGAAGAACATTGTGTAGCTTTAGTTTTACTAT
GATGTAGGTACACACGGTTTTGACACTCTTATTTTTGGTATGCAACTGCTATGATGCCTC
TCAAATCCCAATGTTGTGTCTTTTAAAGATTTATCTAAAATATGTTGAAATTACTACCAA
GAGTACTAAGTTTTTCATCATTTGTCTGAAACATGTTGAAATTGCTACTAAGAGTAGTGA
GTGTTGCATCATAGCCTCTCAAATCAATGGTGTCTTTAAAGAATGGTATGACATGTGTAG
AAATTGCTACTACAATTGAGGTCCTAGTGCACCAGTATTGATGGTAACTTTGTCAAATTG
ATTGAGATGCGGACGTTTGTGTTAGCATGGTGCCATGGTTTGCTCAATGAAAGTTGTTGC
AGTTACTAGTAAGTTCACCTTGTGTTAAATTCTGAAAATTAACAGTCACAGTACTAAATC
TATCATGTAAAACCTGCTTGAAGCCTTGAACCATTTCCTATTTATATTAGTGTGTCATGG
TTTTGTCACTTTAGTATTCATCAGAATTTTCTAAGGCCTTAATATCTGCTAACTTCATGG
GGCTAACTATACGTGAACAGATTTATGTTTGAAATGATGGATGCCCTGTTCCAGGACGAC
TGTTGAGTGATCTTTTTGATGAGGGTAAGGAGGCTATTGATGAAGAATCAAAAAATGAAT
CTCTGACACATTTTGAGGTAGTTTAGTGTTGGAAATTAGCCTACATGTGATAATTAGAAT
TTGACTGAATTGTGGATGCATACAAATAATTATTGCAAGCAACGGATGTGATTTTTCCCA
CATCCAAATACTATTGGTTTTGAAACTGTTCATGTTTTGGGAATAATGATCATACTTCCT
TTTTTATTAAACCGTTGTATTCTGAATTCTCCACCAGTCGGATAGGTTGATGCAATACAA
CGTGTAAATGTGTTTTCTTTGGAAAATCCCAGGAGTCAGATGAACTTGGACATGAGATTC
AAGTTTTTTTCAAGTAAGAACTTTGCTCTACAATCCAGAAAGTTGCCTAGTGCAGATCAT
GTGAAAGATGACAACTTTTATGAGCTCCAGCCTGCTGATTACTACAACTTGATTTCAAAC
AGGACAGAGGTTGAAAATATTGTCTAGGATCTTTCAAGTTATTTTAAGATGATGACTAAT
TATTTTCATTCCTAATGGAACACCATTAATGGGCATGAAACATGACACACTCGTTGTGTG
TCTATGTCCAACTGAACATTATTATGGTTGTGTGGTTGTGGCAGCCTCGATATTGTCACC
TGCATAGTGGAGGATGAAGACGTAGCCTAGGGACCAGCTTCTACATTTTGGGAGATTGGC
TTCTACTCCATGCCATGCTTACAACTTACCAAAACAAGAGTTAGTTACATAGCCATCCAG
GGTCCAGAATGGTCATATCAACATAGTATTTTGAATTTACAGTTAGTTACACCGTGCTTG
CATTTTTTGTTGCTATCCTATGCATACTAAACAGGTCGAGAACACGCCGTAATTCAGGCC
AAATTCGTTGTAACGAAAAAGATTGACAAATTATGCTAAAATTCTGACAATTTACGCTAA
AATTCATCT
>Z27kG1_15633
GCCCCTCCCGCCGTGGCCGGCGACGGGTGGAGGCAGTATGTGGAGCGAGAGACAGTGGGC
AGCCGGAGCCGGCGTGTCCCTCTGAAGGCCTCACGACCTGCCGGCTTGTGATGGCCACGA
GCGCGTGCGCGTGAGCGTCAGCGTCCGACCTCCAGTGGTCCGTGTTTCCCCGAGCAAGAG
CGAACAGCAGTTTGGCGGCGGCTGATGGCACCAAGCGCAGCCGCCGGACCGCCGTCCCTG
GCCCGGCCATCGACATCGAGTAGCAGCCACCTGCGGCGCGCCGGCAGCGCCCTCCAGCCC
GTCTCCGTCCCGCGCGCCTTGGTGCAGGGGCGGAGGCGCCTCACGGGCGCCGTCCGAGCC
GCGCCGGACGCGCCGCCGGTGGTCAGGGCTGCCGTCAGCGCCGTCACCGAGCTCCTCAGA
GCCCTCTCCCCGAACAAGGCGCTCAGGTAACTAACCCAGCATCTCACACTCGTCAACCCC
ATCAGTCATCCATCCGCTCTGGAATATGGATCCCCGTGGCGTTCTGTGCTCTTGCGGTCG
GCTGTGCAGGGGCGCTGCTACCCAGCAGCAGCAGGGCGAGGAGCCGGATCCGGACCCGAC
CTGCGGCAGCGTCGAGGACGTGCTCGCCGTGCTCCGAGACGATTACCGGCGCGCCTACTT
CCTCACCGGGGATTTCACTCCGGGAATATACACCGAAGACTGCTTGTTCGAGGACCCGAC
GATCAAGTTCCGCGGTACTCCCAGAACCTGGGTCTGCTGGTGCCCTTCTTCGACAGCCCT
TCGCTCGAGCTAGAGAACATTGAGAAGGGTTCGAGGGCCGAAACGAAGTTCGTCAAGGCG
ACATGGAAACTAAGGTTCATCTTCAAGCTCCAAAAGGCACACGACGTATCTGAGGCTTCC
ATGGAGGCCGCTGGTCGCGATCGGAGGGAGCACGACGTATGATCTGGATGGAGATTTCAA
GGTTACTCGGCACTCCGAGAGCTGGGACGTCTCTGCGCTTCAGGCCATCGCTCAGATCTT
CGTCTCGGCCCCGGAGGAGAAGCTGGAAGGCAGCTGAGGCTGAGGCAGAGCATGCAATGT
ACAGCGCCACGCAGACGTAGGATCAGTGATCTGAATCCGTGATGAGCAGGTGTCCAAAGC
CGTCTGTCAGAGCTCCGCTGGTCTTCTCTGTGCAAACAAACTGTACCCTCTCTGTTCCAG
GTTATAAACATTCGAATAATTTTGCTACTTACCTAGATATATGTTACGTATATAGATATA
TAGTAAAGGGCGGTTATTATG
>Z27kG1_10422
CTGATTTTTTTTCTCCAGCCGTCTTCATCCTCTCGCAGTCGCTAGCCTCCACACCGCGCT
CCTCTGCTCGGCCAACGGCTGCCCAAGTCCGACCAGCCGAGTGCTTCATCTGCCAGCCAA
GCCCCCTCCAGCCACCTCCCTCGGCTTCTTCCTTCTCTCCGCACGCGCGAAGCTTCTCTG
CAGGTCGCGCCCACCACGCTCCAGCACCCCGCCGCCGGCTTTAGCTCCAGCTCCAGCTCG
GTCCTTCCCATGGCGCGCCCCCTTGCTTCTCTCTCCCTCCATCTCTCCTCCAGCGCCGCG
CCCAGCTCGCCCAACTCGGATTGCGCCCTGCTCGGCCTTGCCCTGTGCCATGGCGCTCGG
TCGCCTAGTCTCCAGCTCGCCCGGACGCTTCACCGCCGGCGCTCCTCCCTGTTTCAGTTC
GGCGCCCCTCTCTCTGGTTGCTCTCTGCGCCGGATCTTCTTCTCTGGTGGGCGCCGGCTC
CCCAGCTTGCCCCTGCTCCAGCTCGCCTGGGCGCGGTCTTGTCTTGCTGCTCCAGCGCGC
CAATCTCCCTGCTCGGACCTCTGCCTTTTCCAACCGTGCGCGCTGTCGGGTGGCCGTCAA
CCATGCCTTTCCTGCTCGCCAGCACTTATTTAGTCATCTCAGCTCGCCGGCGTCGTGTTC
TAGTCAGCACCATGTTCTGCGCGACGCGCGCTCCAGTGTCGTTTGTCACGTTTTGCGCGT
CCTCTTCTCCGCAGGTTCCCTAGAGCTCGCGCCGTGATCTCTCAGCTCGCCGGCTGTACT
TGTCTTCCTCGCCAGCACGCCATCTCGACTCGCTCGGCCTCAATCTCCATCACGCCGCAG
CAACTTCGCGTTTCTCTGGTGCCGCGCACGCTCCTAGTCCTTGCGAGTCCACCTTGGTCC
GGCCAGCGACACCCATGTCGGCTCTCTAATGCTTGCGCACGTCTGTCCATGTCGCCAACA
GCTCGGTCTCTACGTGTGTCTCCCTCAGTATCTCGACACCGGAACTCCATCCTGTCTGTA
TGTGTGTGGAAGAACGGGATCGATGGAGAAGAAAGCGAAGCCCGTTTGGTTCGTATGTTT
GTTTGGTGCGAAATTGGAGCTGTGGATATTGGGGAAGAAATTCCGGGAAATTAGTGGACG
ATGATGGTGATGTTCGTGCGACACTCGTCGGATGCTCGACAAAAAGCTTGAACAAGTCGT
CGATCGACATCCTCGTCTACGCCAAAAATTCGAGAAGATTAGGCGCAGAAGGAAATAAAT
CAGTACGCGGCCGAAGAATTCTCGATGTGGACAAAGAAACGCGATTCGACGCAGCACTCA
CCCTATTTTCGGTGAAATGCTAGAGCTGAAAGGTATCGTCGATTTCGTGGTTTCAAGTCG
GTTTTAATGAGAGTAAGTTGATTAGTATTCCAGTCAACTAGGTATATAAATAGATTAAAT
AGAATTGTTGGTCGTGATAATTGTTATTGACTTAGCATACGTATATTGTGATGTTCGATT
TAGTTAAGTCGGTAATTCAGGTTAATTAAGACGCACGATTTAAAGAGTTAATTAGATTAT
TTCTATAACTATTTTAAGCCGTTGGCATTTAATAATAGCGAGTCCAGGTTTTACTAGACC
TCTGAAATATATTTTACTAAGGATGATAGTGTATGTTTATAATT
>Z27kG1_15291
GGGAAGGAAGGAATCAGATTGGCGCAGATGAGGCTGGAGGGAGAAGGGAGGCCAGATCAG
TTCACCAGTCGACGAAGCAAGCGGCAGGAGGAGGCGGACTAGGGAGTGGTTGGCGCGTCG
CCGTCGCGAGCCAGTGAGCTGCCTAGGAGCGCTCCTTTTTAGTCGCTGCGACGCCCGCGC
CTGCGTAGGCGCCGTGTGCTCCTGCCGGCCGCACTGAGCGTGGCGAGCTCTGGGCCAGAC
TCGAGCGATCTTATCAGAGGACACAGATTATCAGCTGATTGTCACGGAAGATGTCGCTAG
CCAAGAAAGAAGAGGTTTGCAGTCACCGACTTGTACCGCGCTTGGACGAGCCTGCGGTTG
GTGTGCCTATTAAGAAGAGGCCATTTTTCTTGTCTGACCGATCGGTTGCATCTGCCATAC
CGCTCTCGACAAAGCCCCCATCTCCAACGAATACAATGCCTGTTGCTGCTACAGGGTCAG
GCTGCCGCGAGGAACCCTTCTTCAACATCGCTAACTCAGACAGAAAAGTCATCACCAAAG
GTAAGGGAATCCCTGACACTCAGATCCAAGACCATGTCAACACGTCGCTTACTGCGCTAT
CCATGACCAACGGCAACGGGGTGCTATTTAATGCATCAAGTGAGATCCCTTCTATTGCAG
ACAGTGCTACAAGGACGTCTGCACCCGATGATGAATTGCAACTTCAAAATTTTTTGGCTC
TGGATTTACAGTTACCATCTCGTCAAAGTGGCAAAAATAATAACTATAGCTCTCTTAGGA
AGGATGAGAAACTGGGCCAGAGTCGTTCGGAACACTACAATAACGTTCCTGTTGCAAATG
AAATCAATGCTTCTGGGAATAGTATTGTTGGGAGATTGCCTAACTTGGATCTGAATATAC
CTCCGGACCCAGCTGATTCACTTGAAGGTTTGCCTAAAATGCATGAAAGTGGGAGTGGGT
TCTATCATCATAGAACAATTCAACATCAGAAAGCTCAGGTGACCCCAGCCGCAGCCATTT
CTACGATAAACAGTGGGATAGGTCGAAATATGTGCAGTACTCTGAACATGTCTAATTCAT
ATGGGCTTTCTCATAAGTCTGGACCAGCTGATGTTACCTTAGATTTACAACTTAAACCAC
CAACTAGACCTGAGCTAGGGATAAACTGGAAAGGACTTGCTCCTGCTCCAGAACTGAGTC
TCTCTCTATTTGGTAAGCCTATGGACGAGCCTGAGTTTCCTAGCACCCCCAATGCCTTAT
TTCATTCTGGAACTGCTGGAAGTTCCAAAAAGGTCAGTGGGGAGGCTGCTGCTACACTTG
GGTCAGATAAGGCACCAGTTGAGAAGATTGTAACACCTGTTCCCTGCAATGTAAATCCTC
TGAATACTACATCAGCAACTGTTTCTGGAATTGATCAGCTGCCATCTAATAATTTGGTGA
AGAAAGAACCTGAAGAAATATCCCAGCAGCATATTATTGACGGCGCTAAAAAGCCAAATC
CATTAGAACGACAAAGTGTTGGACAAGTTATCGGTTGTGCTGAATCTGAAAAGACGGACA
GTGCACCCCAAGGTGCTCGTAAAATTGGGTTTGATTTGAATTCTGACATCTTTGCAAATA
GTAGTATCCATAATGAGTCTGATGTAGCAGCAGTTGATGCCCCAATACCAGCTAAAACTT
TACCTGAT
>Z27kG1_02918
CCACCGGTTCGTAGCCCGCGCCGCAAAACCCTAGCCCCGGGAGGATCGCGGGGCGCCTCC
GCGGTGCCAGCGACGTGGCTCGTTTGATCCGATTGCTGGTCGAGCCCCGCCCTCGCTGCC
GCGCTTCGCTCCGGCTGTGCAGCGGCGTGAGCACCGAGCACACTCGCGAATGGGGAACTG
CTAGGGTGCTTGGATCAAGGATGGGAGCCCTCACCCTGGGGCCTCAGGTTCGTCCATCCT
ATCCTAGCCGTTGCTTGGTACCGTTGGTTCATGGGGTGATGCGATGAGGGTTTTCGGCGA
TCCGTGCTTGCTAGTTGCGCTCTACGGTCAGGCGGAGGGGGTTTGAGATGTGAAAATTCC
GGCTCGTTGCTACTTGCTCGCGACACATGTATCTTTTGCGAAATGATGTGTACTCGTCTG
TGTGATGCGTTTTCCCCGGGGTGGGGATTTGACAACAGAGGGGAACTTTGATCGAATCAG
GTATGCAATGGCAGGCTGCTGATTGGGCTATTCCAGTGGGTCTTGTTCTGTTACATGATT
CCAACCTTTTAGCTGTCTTGCCAACTTCAAAATGTCCAAGGAGCTAGAAGTGAGCCATCG
CAATCGCTTTAGAGTGGTTTTGCTAAAGCGCGCTTGGAACCTGAGGCGTTGTACTTTGTA
GGTGGTTCTGCAGTCTGCACTGTGCAAAAAGAGCTTATCCTTTATATCACACAAACAAAG
GGAAAATATTTCAGGAGTTGATTAATTGTTTCATGTTGTTATTATATTTTTATTCATTTG
CTTAATGTACCGTGTAGATACGAAATTAGGAAAAGTACTAAAATTCTACCTTGATTTATT
TTGATAGTGTCATGACAAGGCTAGTAATGTCAACCAATTCACATCAGATAGTCGGTTTCT
ATGACCTATTAATTAAATGTTTTGAGTAGTTAGTCATAGTTATATTAATACCAACTTATA
TTATTTTTTCCTCATAAAAGGCATGTATGTTTACTGTGTTATCATATGCCCACATCGGTT
GCTCTTCACTGGAATGTTTTAGGATCCTCTAGGAAAATTGATTTCTGGAGCTGATTCTTC
GACATCAACAATCCAGCAGTGCTAGATTTTTTTTTGCCAAAGATGGCTTCATGGCAAGCA
GATATCTCAGAAGACAGCACTTCATTTCTCTTAAGTTCTAAGGTGTGGCGTTCGTTGGGG
AAGAGCGAAGACTTGTTGAAGGCTGAGGCTGCCAGTCCTTCATCGTCGGAGTCGAATGAA
GAGCAGTCTGAGTCCCATTCTTTGCCAAGATGAGCCTCGCCTTTTGCCTTCCTATAGATT
TTCTTCTTCTTCTTCCCATGTCTTTCTTCCCCCTGGTCATTTTCATTATCGGGACATTGA
GCAATAAAATGACATGTATTACCGC
>Z27kG1_12212
CAAATATCCAGTCCCTGCACCTTTCTTCTTCCTAGCCGCTCTCTCTCCGTGCAGTGCGTC
CTCCGTGCCCAGTCCGAGCTCCCCATGGCGCGCCCAGCTGAAGCTCCCTCTTCCTCCTCG
GCGCTGCTCTATCTCTCTCTGGTGCTCAGCTCCCTCCGCGCGTCCTTGGCTCCAAGCCCC
CGCGTGGAGCTCGCCCAGCTGTGACCCTGCCGAGCTCCGCCCCGACTCCACGTCTCCTGG
TCGGGCTCTCGTTCTATGCTTGATGCCGCTGTTCCCTGGTGCTCCCTGCTCGGTCCCTGC
CCAGCGCCTGACTACAGCTCCAGCTCGCGGCGTCCCCTCTGCTTAGCCAGGATTGTCGTG
CCTCTGCTCCCTGATTTCTCCAGCCCGTGGAGCTTTTGCTATGCGCTCCCTCCCTGCTCC
GGTCTTCTCCATAGCCGAGCGCCCGACGTTCTCCCTGGTGCTCGCCCAAGTCACCGTTGC
AGCTCCAGCTCGGATTCCCCTTCCCATGGCGGCGCCCACCTCCCTGTGCTCCCTGTTCCA
GCTCGTCGGGGATGCCCCTTCCTCCAGCCGTGTTCTGCTTCTCTCCCTGCGCCCCTATTC
ATCTCCTGTGCGCCTTGGTTTTGGTCCCAAGCTCCATGGCCGCCTCGCTGCAGCTCTCTG
GTGCTCGGTCGCCAAGTCTCCCTGCTCTATGCGTTCTTCTTCCTCCCTGGCTCCTGCGCG
TTATGTGCCCAGCTCCCTTTTCCGCATATGCGCGCTTATCTCGCTTTCCTGCGCGCCCAG
CGTTCTGCTCCCGCTCGTCCCTGCGCGCCAAGCTCCGTGCGCGGTCCTTCCTTGAGCTCG
GTCCTGCGCTTTTCCTTTCTCTGTGTCGTGCTCGCCGTGCCGTGAGTCACTGGCCAGCAG
TCCAGCTCGCTTCAGAATCAATCTCGACGTCGTTCCACGCGTCAGCAAGAAATCTCAAGA
GTTGGGTGAAGTTGGAGGCCAACAGCATGGTATTCACCATGTGCGCGACAGGAAGCTCGA
GCCAGGATTTATCCGCATTCGTACGAGTATTGGGTCGCGTTTGATACTGGTACGTTAATT
AATCGCGCGATGCAGAAGACGACCCAAGTCGACCCCAAGCGTGGGCTACTCCGCACGGTG
ATGCTGATGGACGAACATGTCTGATCAAGTGCCAGGATGTGAGCTGCTCGCCAAAGGATC
ATCGTCTAACAACACTAACCTAGTGTTACCCAGGTTATAGTTTTTGTGCTGCTGTTGATG
GTGTTAAGTGCCGGTGGGCTCGGCCTTCTTATATAAGTATACCCCGCCTTTATCTTCTTA
TTGAGGATGGTCACTTGAGCTAGCATATATTTCAAAACTATAAATAATTTATAACCGTTC
AAAGTTTCTTTCTTTGAATCAATGTAGTAATCACTCTGATCATGTACGAAGTAAAATTTT
TGTAACTTGTAAAATTTGGTAATAAGATTTCCGCTGC
>Z27kG1_16491
CTCCCTCCGCCGCCGAATTCGCTCATCTCCGGCTTCACGGTCGTCCTGAAGCTTTCGCTG
TCCGCAGATTTCAGTGTTGCGGGCTCTGCCTTTCTCGCCTATGCCGCTTGCTCGTGTTCT
TCGAGATCTGTCGTTGTTTTATCTGCCTTGGCATCGCTGCTTGGTGCTGTGGGACTGTTG
GATCTGTCGGTGCAGATGAGGAGCCACAAGTTGTAATGGGTAATTTGCATCTGAGGCATC
TCTGTGATGTCACACCCTTTTTCACCTTGGAGATCTGATGCACCCAATGCTCCGCCTCAA
GTCCATCTCTGTAGCGTCCTACAGTTGTTTTGATTTATTTTTTCCCCGTCGTTGCCTTTT
CCCCGTTTCAGTATGTCTGCCTTTTCTCTTTTTCTGTCTGGATTCGTGTTCTTCGATCTG
GATTCATCTTTCAAGAAGGGTGTGGTTCAGTCACGCCATTGGTGCTGCTGTGTGTGGTGG
TCTGGAGATGAAATGACGATGAAATTGTTTCCCTATTGGTTTGATTGGCCGCCATGATGG
CTCAAACTGTATTAGCTCTATCTGATCATCGCTGCCGTCTTGTGTCATGTATAATCTGTC
GCATTTCTTTTCTCGAGAACGATCTTATATTTGTGCACAAACGATTCAAATGTGTCCTGC
TGAGGATATGATGACCCTTTCCCCAGATGATCGACAGTGAACATATTGAGCGCAACAAGT
TCTCTATTAGAGAACCAAGCCAGAATTCTGATCCTCCACTTACGCAGAAAATGTACCCCC
GAACGTAATGCAGTGCTTATTTTTTTGTTGTTGCCCCTTACCAAAACCGATGCTTCTTTT
TTTGTGCTTGTTTGTTTCTCTCAACTGCGTTGCACACCACGGAGAATATGATGACCCTTT
CCCCAGATGATCGACGCTGAACATACTGAGCGCTACATTTTCTCGTTCGAGAAAGCCAAG
CCAGAACTCTGATTCTCTGAAGTGCTTCGTCGATCTACCTCTTTCTTTATTCATCCGATT
ACCGGGACTGTTTGTTAATTTGAAGAAGAAACCAAAATATGCATCTAAAGTGGCCACTTG
TCATTTGAGATCTGCGTTGAAAAACTGATTACCAGTGGATTGATTTAGATGGCCACTGCG
TATGAGTCAACGCCAAACTGATCCCAGCTCAAATTCGTGCATGTACTGTACCTTTGTATT
ATATATATATCACTGGTCGAGCACGAGTTGAGAT
>Z27kG1_09553
CGCCTGTCCACTTTCCCCGTGCTTCTCCGCCGTCGAGGCCGCGTCCCAGTGCGAAGAGAC
TCCGACTCAGATGGCCAGCCGCTGGGTCCGGCCCGAGGTCAGCTTCCTCGATCTCTTCGA
TTGCACTCTCTCTCTCTCTCTCTCTCTCTCTCTCTCTCTCTCTCTCTCTCTCTCATGGTG
GTGCAGCGCAGGTGTACCCGCTGTTCGCGGCGACGGGCGTGGCCGTCGGCATCTGCGGGT
TTCAGCTCTTCCGGAACATCACTGGCAACCCGGAAGTCAGGTCCGCTCCGTGCTCTTAAC
TCCTGCCTGTTTTATTCTTGCAAGAAATGTGCTGCTCCTGCTGGATCAGGGTAGATCTGC
TTGGTTTGGGTGCTGTTGAAGTTTTAGTCTATATGTAGTTCAAGTTCACTAGTTCAGTAG
TCGCTTTATTTCTTTGTCTTGTCTGAAAGGCTGAACCATGGTTCGGCGTTGAGCCGTTGA
CTTGCCAGAACCAGAGTTGTATTGTATCCATCAGGTGAAATTTGTCTTGGTAGTTTTCCC
GGTTGGAAAACTAGTTCCTTTTGCTGGGCAAGGTTGAAAACGACTAGACCATTTGTAGCT
GTTCGGTCAGATTGTAGGAACCGAAGTGTAAGGTTTGGGAGTGCTAATTCGTGGCTATAA
GCATAAAATGTATGCATATGCTTCTGTTCTTTACATGACATCTTAATAGTTTGTTTACAT
GCATGGTGCCAATTACAGTATTTTTTTTTCTGAGTTTAAAACGGCATATGCATGTAGGCA
CGCTGTTCACATCTTCAGTCTGATTGTCCACTATTTGACAACACGAGGATGTCACAATTG
TAGCTGTTTGTTTGTGCTTACCTAGTTACATGCATCCATGTTTACATATACATTAATCCT
GTAACACTATCAACACGAATGCCTTGAATTTTACAGGGTAAACAAGGCAGGGAGGGCAGC
TGGTGTGCTTGAGAACCATGAGGAGGGGAGACGTTACGCCATGCATGGCCTAAGAAGCTT
TGTGCACGACAAGACTCCTGAGATCATGCCTGCAGTTAACAAGTTCTTCACTGACCCTAA
GTGAAGCATGTTGATTGGCATACTACTACTACTACTTGCTACTGGGGATTTTACACTTTG
CTGGCAACTCAATATGTTGGGGACATCCATGACCTCTAAAAGTACTTTGAGCGCTTGGTG
ATGACTTGGTATATGTATGATGGTGGATGAGTTTGATCGTCCATGCTTGATGTTCATATT
CATCTGTCATCTGGATTTGCCGCACTTCAGTGATAAAATTGTCATTTGGAT
>Z27kG1_16705
CGCCAGAGTCGGAGGGAAAAAGAAAAAAGAGCACGGACGATTCGCAGCTGCAGCCTGCAC
AGGCGGAGGCGAGGAGGAAGAGAGAGCCCCCCACGATCGGCTCGCCGGGACGGCCGAGGG
TGCGGTGGTAGTGCGGGCGCGTGGCCCCGCGCGTGGAGTCGGGATCCGTATTGCTCTCTA
GCAGCCGGCCGGTGGCGGCGCTCGGCGTCCGAGGCCAGAGCCCAGAGGGTGACTGACAGA
GAGAGAATCGTCCATCCATGGGAGGATCCGGGCGCGGCGCGCATTTCTTGGACGCGTGCT
TCCTCTGCCGGAAGCCGCTCGCCGGCAACCGCGACATCTTCATGTACAGGGGCGACACGG
CGTTCTGCAGCGACGAGTGCAGGAGCGCGCAGATGGCGGCGGACGAGGCGGCGGCGGCGA
AGGCCAAGGCCAAGGCCAAGGCCAGGGCGGTGTCACGTGGGGCCCTGCTGACCGCCAGGG
AAGCGGAAGGCCCGCAGAGGCGCGGCAAGGTCCGGGCCGGCTCCGTCCTGGCCCTGTGAC
CCCGAGGGGGGTCTCTCACTCAGGGACAGCCTGTGTCTGCCGCGCATGGCATTTTTCTTT
TTTTCTTTTTTCCTCTGCGTTTACGAGACGCGCCACCGGAGGGCATCAATTTCGTGTACA
CGGCCGGGTTTGCGTTTTTTTTAAGAGAAAACCTTGGGACCGTCCGGTGGTGCTGCTGGT
TGCGTTGATTGCTGGTCCATGTAAACCGCACGTACATGGAACAATAAAAATAATAATAAT
C
>Z27kG1_17497
TTATAACTTCTAATTTATTTAGTTTATGATTGCTGTGTCTTGCTTTGTCAGCTACCATTT
TTTTCATGCCATAAAATGGTGGAATTGCCTGTAGAGTTACATAAATGCTTTCTACTAACC
TAAGTTGAGATGTGTGCCAATGTATCACTGTATCAGGTCCCAATTCCACTTGTTATACCA
TCTTTTTTCTTCACTGGGGATTGTTTTTGAATAATCTGCTGATAATACCGCTCCGTTCTT
TTGAGCTTTTATAATCTGCCAGAGGTAACTAGTTGACTATAAAATCTGGGAGGATGCTAC
CATGTGAATTATGTCTTTCTTTTTACCTAGTTGGGTAAAATGCGCTAATGGTTTGCTATG
CCTAAATATGAATTCGAGTTGACTATGTTCCTCATTGCAATGTTTGTGGCACACAGGTAT
AGCACTTCTAATTACTCCTGTGAGATGGCTAATATTTCCGTGTTTTTTATTGGGTTGATG
TGTTCATATGATTTTGTTAAGAACAACAGTAAAATACAATGAATCCTGGAAAGCAAGTTG
TGCTAAGTTATATAATTTTAGTAAAACGTATTCATGTCTTTGATACTGATGTAATTCTGA
ATTTCTGATGTGAGATTCCAACTTAAGTACCTAACTGCTTTCCCAGTTGCCTGAACTTGT
AGGGTATTTACCATTCTTATGTCACTTCTCTGAACTTGCATGATATTCACCATTCGTATG
TCATTATAATAGCATCTTACTGTCCCTTGCATTTGTAGTTGCTTGGAATTATGACGTCTT
TAGCACGATCTGAAGTAGGGAGTATATGTACCACAGAACGTCTAGGAATTTTGTTGTAGC
AGTTCATCTGAGTATATCCACTTACTCTTACCATGTGCGATTAAAGTGCACTTGAGTTTG
TTTACAGCTTGAAATGTCCGCACTGGTAGCAGACATGGCAGATTGTTAGGGCACCTATGG
AGACGACGTCAAACACATTTGAAGTTAGGTGAACTTGAATATCGACGGAGGGCAGCTGAT
AATTTATGTTGGTTCTTTATCTTCAGAATCCAGACATCAATCATCCCTTGGTCCGGCGTT
CTTTGGGGTAGGGAATCTTAAAAGAATGTATAAACAGCCTCTCGAGGTAGTGCTTGGGAC
AGGAAATTGCGAGTTACCTCCATGACCTCTTCAATGCACCATTGACTGCATTATTGAGAA
GGCAGAAGACATCATTGATCGGTTGGCACGTGCGAACTTGCAATCGCTTTGACCTAAAAC
AATATGCCATCATTATTGAGAATTCGCTATGCGCCATTCAAAAACAATATGTATATCATT
ATATGCCATCAAAATGTTTGCTGCGGCTTCTAT
>Z27kG1_05203
CGGGAGGCTTGCCAGGATGGCCTGCAGCCCCACGGTGTCCCGCAGCACGACGTAGTGGTG
CTTGGAGCGCTGTGTGCGAAGTCAGCAGGCTGGATTAGCGCCGACGACGTGCGCTTGGCC
CGTGTGCCGTCGCCTGCAGCGTAAGGGCGAGTAGGAGGGGCGGAAGCGTGTCCCGCGTGA
ATCCGACGTAGTAGGCTCCAGCAACGCCATGGCCATCGAAGACGATGTGGTTCGTTGATC
GATGACAGCAGTATGGAGTGCAACGCGACCATGAGCGCGGAGGCCACACAGGGTCGGCAC
GCAATACGGCGAGTAGCTGATGGCGTGGGGGGGGGGCGCTGGCCAATCGCCATGGCCTTG
GGCCGTTGAGATGGGCGCGATTAGCCGCGCATGGCGGCGGACTCTCGCGGCCATGCAGGA
CTGCCATAGGTGTCGACCGCGGCGGGGAAGATGGATGTCATAGAAGCGCCTGCGTCGTGG
TCTTGCGGTCGACTGGATCTCGCCGCTCCACGAATATGATGTTGATGCAGATCTAATCCC
GCGGCAACGTCGAGGTAGAGCGTGCTGATAACGTGTTGAGAACTACGTTACCACAGATCA
CGAGATCCGCTCCCTTCCCTCCCGTCAGCAGTAGAGGCGCAAGAAGATGTAGAGAACCCG
TCTCCCTTCCCATAAGCATGACAGATGAAACACACGAGACACTGAATATAGGGTTGGGCC
TCTGGCCTCTTTCTGATCTCTATTCCATATGAGGGGGTACATGTTCTATATATAGAAACG
TGATTGCCCTCAGGGGCATATTCGGTATTTGCCCACATAACCCTTCATTAGGGTTTCTCA
ACAGATCTGACCATCGCAGCCGCTGCCGCTGCGACCGGAGAGGGGAATGCATCATAGCAT
AGCAGAGACAAGCTCTGGGCCTCTGGATGGATTCATGGAGGAGCAGGGCGCCAAACAGCC
AAGGCGCCAGCTGTCTGCCTGACGACTCACTTAATCGTTTCACAATGGCTAGCTCTTAGT
CTTTTGGTCCATGTGGCACAATGCTTAATCGGCCCATTAATCTTAAACTTGACCTCGTGG
GCGGCGCCGCCCAATCCACATAACGGCCTTGTACCTAAAAATGTTTGGATATCATTAAGA
GCTAGTTTTGGAAGCTTATTTTTTTGGTGAGATTTCTATTTTCTCAATAGAAATTAGTTT
AGTTTTCTTGGAAAAAATAGAAATCTATTGAAAAAATAGAGTTCTAAAACTAGCCCTAAA
CATGAATTTGTGGTC
>Z27kG1_05338
CCGTTCCAGAGCCTCACTGCTTCGCTCCACCCACCCGTAGGTCTCCTCCTCCTCCTTCCT
CCCCATGTTGCTCAGCTTGCTTTACCCGTCACCTGTTCACCACCATGTTCTTCTTCTTGG
ACACGGACTGTGGCGAGGGTCTTGGATCGATCACTGGATGCCTGCCTGGATCCTCCGTTG
CGTCTCTCCTGCCCCCATCTGGGGGCCTGGCAGTGGCAGGCTCCTCGATCGGGGGCAGCT
AGAGCGCGATAGGTTTTTTTTTTTGTTTGTTTGTTTCTGGACCAATCAGCAGGAGACATG
ATTGCTCCTTCTGTCCTTCAACACCACAAGCACTGATAGTTACTAGCTCGTTGGATTAGG
GATGAACAGAAGCTGCAAAAGCTGGCGTTTTTTTTTCACTACTTGTTCTTCTGCGTTTCT
GGTTAGCTTCGACACCATACGCATACTCGATGGCTGCGGTTGGCAAACTTAGCATATGCT
ATAGTTTTAGAAAATGGGAAGATGAACACCCCGAGAACCTTTTTTCCTGCGATTTGCTCA
TACACAAAATATAGATACAAAAAAAAAAAGCATCCCCTTTCTGGTTTCTGGGGCTGCTGA
TGACGAGCGACTGGATAACGTCTGTTGGCTGTCGCTATTCAGCTGATCTGGTACCGTCAG
AGGGAGGAGAAACGGGTTCTGCAAGTCCAGTCCCGTAGCTTTTGTTTTCGGTTGCCTGTG
GTTCTTTCTTGCATACTTGCATTATCGGCATGCTCCATGTCGGCAGGGGCGGAGCTACAC
ATTCAGTGGTGCGGGTGCAGCACCCACGTAAAATTTTAAATACAGTAGGAGTAGGGGACA
AAAAATCAATTGCACTCGCAAGTCACAAGGCAACATGCACCCTCCTCCCTCGTATTTGCT
CTAGCTCCGCCCCCTGCATGTCGGAGAGACCAAATTTCGACGCGAAAGATTGGGAACGAA
ACGGATGTGGAATAGTAGTGCGCTGCTATAGGCCCTGTTTGGCACAACTATTGCTTGTTA
AAAAAGCAGCTTATCTAAAAAGCCGGTGAAAAGCAGTTTCTACTTGTTGGCTGCTTTTTT
ATGTATTCTGAGAAGCAGCTGAACTGATAAGTTGCTGCAGAGGCTGTCTGTTTGGCAGAA
CTTCTGCTTAAATTTGTGAATAAGCTGAAAATAAGTTGTGCCAAACAGAACCATAATCTC
TAGATCATGGGGAGTAGGAAATGGGGATCCGTTGATCTGCATTTCCTTGGCTGTTAGTAT
TCATGTCTTTGTAAAGTAGCATGATGTTTTCTGTTGTTTGTTAGCATCGGATTGTCCCGG
TAAGTTCTCCATGTAATCTACACAGGCTTGTAATCTGATCTTTTTTCTATCTATCAATGA
AACGACACACGGCTCTTCTGGGAGTTCGGGAAAAG
>Z27kG1_10222
GTCCTGTTGCACAATTATATAGCCACCATTTGAGAAGATAGGGGGGAGGTGGAGCAGAGC
GCAAGGAGAGGGGACAAGGAGGGACGGGAAGGGGAATAAGCTGAGGGGAAGGCAAGGCAA
GCAGGAATCGGCTGGGTTGCGCGCCGACTTCCTGGCCGAGTTTTTCTAGCCATCGGATCG
AGGCAGTCCCATCGGCGAAGACCCGGTTCCGTTCGGCGGCCATGCGGTTGGTTTCTCTGC
TTGGTCTGTCAGGTAGGCTGGCGTGTGGCGTCCCCCTGATTGATGTCCAAGTGAAGTGAT
CTTGGTTTGGAGTTCTGCAATTGCTCTTGTCGTGCTGGGCTCTGCTCAGTTACTTGTTGT
TCTGCGGTAGCTTGGTCTTGCTTATTCCGATCGACAATAAAGATAGCAAAGCTGTTCTTC
GTGTTCGTCCAAAATCTGTGCTTTTCCCTTTCTTGCGCTTATAGCAGCCTGCCTGTGAAG
AAGTCCCTCCTTCAATCCGAGCTGGGGTTCGCCAGTCCGAATGCGATTTTGATTTTTTGG
GGTTCATCTTCAATTTTGTTTGTTTTTAGTTACCTTGATTTATGTGTAGCAGCAGTAGTC
TCTGTATTTCATGATCTATTTGTTTGGTGGTGATTATTGATGCAACGATAGTTGGCTTGG
CTGCTCACTTCACTTACTATTTCTGAGGTACCCGGTACAAGTTCAACAAGCTGACATATT
CCTTTTATGAACTGAATGAAGTGATGCTAGCTCATGGCAAGCAATAGCATTAACTGAGCC
CAGCTGAGTGGTGAAGTATGTAATGCCCGTCGATTTGCTTCTGCAGGACTCTGATGGGCA
TGGTTCATCCTAGGTTTCTGGTTGCTTGCTCGGGGTCCAAGCTGTGCTTCATCTCCAGTT
GCCGCGGTAGCAGCGCAAAGATGATGATGTCCTTTCTCCGGAGGCGTCCGGAGCGTCGTT
CCACGCTTCCTATATTGATTGAGTTCGGTAGATGATTCTTGGACATCGGTTTGGTGTTCG
GTGGGGCTCAAATACGGATTCTGAAGGACTTCAAAGGTGCTTGAATCAGTACATCTTAGG
TGCTATCCCAGACTAGGCTGCGATGGGTTTACCCCAACCTTCAACAGTCGAGGATGATGC
GCCAACAGCACTGCGCACCTCTATTTCTTGCCCTCCACATTCTGGAGGAGTTAGTGCCTG
TGATTTGGATGGGCTTCCTGCGGGAAGCTCTAGCAGAAGGGTGCTTTCGTACCCATTGAT
ATGTGATTTTGATAGAAAGGCCACATTAGATGCTCCTAATGAATCAAATGGGTATTCTAA
AG
>Z27kG1_24100
GGGTGGTCTCTTCTCCCCCGAAGCGAAGTAGCTTCTTCTGATCTTCACTGAAAAAACCTG
CTTTCACCATTTTGGCGAGATCAACCTTTGAAACAGTCGATTTTCCGAAGTCTAGGTGGC
TGGGTTTGCTGGGCATGGCAATACGGTAGTCATCTTCGGAGTCGGTTTCTTCAATGTTCC
CTTCTCCTTCGGCAGCTGTCGGGTTTGCTTCGGCAGCAGGCATTTCTTCCGCAGTCACCA
GTCCGGAGCGCTGCATCGCTTCGGAGATGGGCACAGTCTCCGAAGCTTCAGTTTCGTCCC
CCTCACGCTCAACCCTAGCTGTAGAGCGAACTCTGGCCATTTAATTATGAACTTGTGAAA
CTTTGGTACTTTTTTCTCCGAAGCAGGCTTCAAGATGGAGCTTCGTTCAAATCTGACAAA
CAAGCTTCGGTGATGGTTAAAAATTTTGGCAGCAAAACAGTGCAAATAGCAGTAAATGCT
GTGGTAACTTCACACCTACTCGTCTGTTTATATAGTGCTGCAGGTAAGAAGGCGAAGCGG
CAGGGTTTTTACACCAGGCGGGCAGTAACTTGTACTCGCTGCGCAGTGGACCGCAAAGAC
CAAACAGTGACTCTGCAAGGTGGGACCGACACGATCTCGGGAAATGAATCGTTTCTCGGC
AACGAGCTCAGGGAAGGTGTTTTTTGGACCTTCGGCTTCCCGAAGCTTGAGAGGATTTTT
TCACGGTTCAAGCTCGTTACGAAAAACGATCTAGCGCCGCGAAAGGGGCTACTGTTGGGC
CCATGCTTCGTTGCGCCGAAGGTCTTACGTGAAGAAGCAGCTTCGGCTGAAATCGTCCCC
AGGAAATGGCCGAAGGTTCCTTTTTATAGAGCTTCGGCGTTGCAAACCGACATAAAGATA
GAATGACCTTTTTATCCATAGAGGTCTAATATAGTGTTGTAAACTTTTGTAAAGGGCATA
ATTGTAATTCGTCACAGGCTGCGTCCTGTGTCTATAAATAGATGAACAGTACCCCCGTAC
TGTTCACGCTGACTTGGCATTTGCTTTTGCGTCACGCTTGTACTTTTTACCTTCTCTCAG
GACCGAAGGTACATTTG
>Z27kG1_12420
GCAAAGCAACACGCGCCTCGATCCTCCTCGCCCCTCCGGCCTCTCCTCCCCTCCCTGCAC
CCGCACCTGCGGAGAGCGCCGCAAGCTAGCTGCAGAGGAGCGAGACAGTAGCAGGAGGAG
GACGAGAGGAAGAAGAGATGGCGGGCTGTGATGGAGCCAAGTCGTCGGCGTCCATGGAGG
AAGAGGCATGCGCGGAGAAGAAGTACGGAGGGATCGCACCCAAGAAGCCCTTGATATCCA
AGGACCACGAGCGCGCCTACTTCGATTCTGCGGACTGGGTGCTGGGCAAGCAAGCCGCGA
ACAGCAGCAGCAGCACGAGGACCGCAGCCGCGGTCGAGTCTCTGAAGCCCAAGCTGAAGA
GAACGCCGCACCACCAGCTGCCGCCTCGTAAGCCCACCTGCGCTTCCAGTTGAGACGCAT
GGCCACGCGTCGCAGCTGCTGGAGGAGGAGCTCGGTCAGAGTCAAGGACTGAGGATGCCG
ACGAGCTCGAGCTCGGATAAATGTTTTAGCTGGTCCGGAATCGTAGGGACGACGACGAGC
CAGAAAGATCCGAATCCGAGATGCCGTCTGGCTTCTTGGCGAGCAGCGCCTGTTATTGTG
TGCCATAAAGAACGGATCAATTAATTATCAATTGTCTGGCTGAATTCTGGCATGGC
>Z27kG1_00398
GGGGAAAGCAACGGAGACGAGGGCAACGGACCAGGGCTGAGAGCCTAAGACCACCACACC
TCCACTGCCTCACGGACGAGAACGCAGGAAGGATGGCGGACGGCACCGACGTGTCGCCGG
AGTCGGAGGCGACGGCGGCAGCCGGGAAGAGCGGGGAGATCTGGGGAACGCTGGAGGAGC
TGCTCCTGGCGTGCGCCGTGACGCGGCACGGCACGGCGAGCTGGGACTCGGTGGCCATGG
AGGTGCAGACACGGATCCCCGTGGCGGCGCGGCCAGGCCTCACGCCGCACAGCTGCCGCC
TCCGCTTCCGCCACCTCCACCGCCGCTTCTCCACCGTCGGCAGCGGCGGGGTCGAGGAGG
CCGAGGAGGATCCCGACGCCTCCGCTGCCGAGGGATGGGTGGACGAGCTCCGGCGGCTGC
GCGTCGCCGAGCTCCGTCGCGACGTCGAGCGATGCGATCTCTCTATCGGGACGCTGCAGT
CAAAAGTGAAACGGCTGAAAGCGGAGCGGGAGCAGAGAGCCTCCGGCGAGGCTGTGAGCG
ACCACGATCGCCTCTCAAGCGAGGAGCCCGGGTGCTCATGCAGGGAGTCGAACTCCACAG
ATCTGAAGCCGCCCAAACATCCCAGCCAGCTAGGCGACGGGTCTAAGGAGGAGAAGGTTG
CGAAACAGGAAGCGTCCGTTGAGTCGGCGGTCGATTCCAAAGACAGCAGCGAAGTGCGGA
GCTCGGCGAGCTTGTGCCGCCGCCGCCGTGGAAGCGGGAACGCTGAAGAGGAGGAGGCGG
AGGCGGAGGCGTCCAAGTCCTCTCCGCTCACTTTCCTGCTCGACGCGGTCTTGGCCAAGC
TCGGTTGCGTGCTGGACCGGTTACGCGAAAACGACAGCGAGGAATCTGCCATGTACCGGG
ACACGATCAGGCGCCATGTGGACTTGGAGACTCTGCGGCGTCGGCTGAACGCGTCGGCCG
GCTCGCGCGCCGACGATGACAGCCACTCCTCTGCGCACGAGCTCTATCGCGACCTGCTGC
TGCTCTGCACGAACATCGTGGTCTTCTTCCCGGGTGGCACCCCCGAGAACTCCGCGGCTG
TCGAGGCCCGCGCGCTCGTCACCGGGCACGCATCGGCGGTGCTCCACAAGCCGAAGCAGG
AGAACGTGGCTGTGGCTGCGCCGGCACCGGCAAGCGCCGACATCGTTGGTTCGCTGATCG
AGAAGGGGAAGCCGCTGATTGTGTGCCGCAAGCGGAGCTCCATCGCGAAGGCCGCAGCGT
CTGCGAGAAAGGAGGAGAACACGATGAAGGGTGAGACGGCGGAAGAGACGGAGGACGAGA
AGAAATCCGTGGCTGCGGCGACCAAGGACAAGACGTGGGGGGTGAGGACGAAGAAGAGCC
GCGGTGGCAAGAACTCCGCGGGTCCAGGCCGAAACCTAGCGGACGGTGCTGACGGGCCGA
GGAAGGGCGCCGGTGCTGGCACTGACGGGCTCGCCAAGAAGCGGAACGCCGTAGACTTCC
TAAAGCGCCTGAACCAGTCGCCCCCCAGGAAGCGGGGGTCGGGGTCCCACCTGGGTACGA
CGCGAAAGCGGCCGGCGGCGATGGAGGAGCAGACGACTAAACGCAAGAGAGGAACCGGAC
GGAAGGAGGGCACCGGACGCGGTGGATCCAGGAGGGGCGGCAAGGCTGCCGGGGCGAAGA
GAGGCGTCG
>Z27kG1_16391
GATACAATTCCATCCTGCTTCCACACTGCTCCACCGGACCATCTGCACACCACACCACAC
CACACCATCACTTCCGCCGCCGATTCTCGTTGGACTGTCCGTTCCACTTCCATCGACCGA
TCGAGACAGCTCCTCATGGCTTCCATCGTGCTCCTGCTGTCGGAGCTGCTGGGCGGGGAG
AGCGCGAGCGTGCTGGCGGCCGAGCGCTACATGGGCGGCCACCGGAGCCTGCGGGAGTTC
CGGCCGGCCGTGACGGAGGCGCCGCCCAAGCGTGCCCAAAGGCTGGCGGAGGGCCAGCGC
GCGGCGGCCGGGACAGAGCGGGCGCGGGAGGAGGGCAAGCAGAGGAAGGATGACGATTCG
TTCGAGGACCTCGCGCTGCCCAGGGTCGCGGTCGACATCATGTGGCCTTGAGACTTGAGA
GGGAGGGGAGGCTTGAGCGAGTCGAGTTCTCGTCTAATGCCATGTATATTTAAAACCAGC
CTATTGTTTATGTGTATACACATCTATAATTGCGTCAGCTGTTCGTCTTCGACTACTCCA
GCTGCAATCCACGGAGCGACAAAATACTGTAAAAATTATAGCCCTAGTTGAATTAAAACC
GCAGTAAACCACAGTAAACATAGCCAATAGTGAATATAACTTAGAATATTATCGAGATCA
GCAACGCCAGTTTTACTATATTAAAATTTTAACAATGTTTTACTAAATGATTTATAAATT
TTATTAGAGTTG
>Z27kG1_05463
CTTAGACTCCTCCTGCACACGCACAGGCTCTAGAATTCTCTACGCATTCCTTCACCGCAT
GTCATCGGCCATGCGGTTGTGTGCTCCTCAGCCAATACTTTGGTACGATGCTCAGCTAGT
GGATGAGCACAATCAAGTCGCTGGTAATTTTTTTAGTTGTCGAGCTCGCCGGTGACACCA
TGGCCGGTCGTCCCTGCTCCCCCTTGCCTCCCTCCGCACGCACGCCAGCCGTGGTTCCAG
CTCACATCCCTGGACGTTGTGTGGTTCCCAGTTCGTCCATGTCCTCTTCCTCCCTGCTCA
ATTCCCATGGCCGGTGCTCTGCTCGGATTCTGCCCGCCAAGCTCCCAGCCGAGTCTCCTC
CCATGGCTTGAGCCTCCCTGTTGCTCGCGTCATGGCCTGGCCCCAGCTCCGGCCCGTCGC
GGCTCCTATGGCGCTCGGCCATCTCTGCGCCCGTCCATGGCGGTTCCCTGCGCGCCTGAA
TTCTGCTCCGTTCGGTTCCGTTTGCCGCGCCCCTGCGCTCGTCGCGGTGCTCCAGCTCGG
ATTCAGTCCTGCACGCAGCCGCTTTTCATCTTCCTGCTCAGCTCGCTGCGCCGAACTGCC
CAGGGTCGCGCGCCTAGCTCGGCCGTCTCTAGCTCGCCTTGCTCCCTGCTGCTCGCCCGG
TCGAGCTCCCTGATCGCCGCGCCGTGAATTTTCCTGCGCTTGCATGTCTCCTTGCGCACG
CCCAGCACTCTGGATTTCCGGATCTCGCGCGCCCCTGGCTCCTCTGTTGGTCGCGCGGTT
GTTTCCTGCTTCCTGCGCGCGCGAGCTCGCCATCCATTTTGCTCGCCTCTGCTTCTGCTC
GGAATTCCCATGGCCAGAGCTTTCCCCTAGCCCGGATCTCACCCAGTCGCCGAGCTCGGC
TCTGTCCATACTCCAGCTCGCCCCCTCTGTTTGCTCTCGCTGCTGGGTCGGGTCTGCTCG
GCCGCCGAGTCCGATCCGCTCCTCTGCACGCAGTTCACCCCAACTCCAGTCTGTAGTGGT
CGCCAGTCGTCGACCATACTCCCATCTCGCCGGCTCGCTCCAGACTCGATCTCGTCGTAA
TTCCGTGCGTCATCAAGAAATCCCAAGAATCGGGTGAAGACGAAGCTAGCAACGCGATAT
TCCCCAAGCGCTCGATAAATGGCCTGGATCAGAAAATCGCTACCGATCTCGTGATTCGTG
TCAGCTGTTGAAACGGTGCGATAATTAATCACGTGATGCGGAAGATGACTCAAGTCGACC
CCAAGCGCGGGCTACTCCGCATGGAGATGTTTATGAACGAACATGCCTGATCAAGTGTTA
GGACAAGGATGATCGTCAAGTGGACGTCGTCTAACAAACACTAACATAGTGTTACCCAGG
CAAGCCCGGTGCATGCAACCCCTTCCTTGTGTTTTTAAATAATTTTTGCACACTTTAAGT
CTAGTGAAATGTGCATTAGGTTTATAGGAGTTGTTTGGAAACCCTTTGATGCATTGCCTT
CCTTGATATCCATACCTTTATAGATACTTCTGGTGAAGTATCAAAAATATGATTTGCAAA
AATGCTTAGCCTGCTT
>Z27kG1_11861
CGCCGCTCACCACGAGCCTTGCTTCTTCACGTCACCTCCTCCTCACACATTTTCCCTCTC
ACCTCTCAATCCATGGACACCCTCCCTGCTCTGATCCCCCCCGATGCTCGCTGTGGGTGC
CGTTTGCTGCCCCAACGCCGTTCCGCGCCCCCTCCACTCCGGCCATGAGCTCCTCCCAGT
GAATCCCTCTAGTCCCCTGCTCATCTCCCATGGTGGCCGCAGGGAGCTCTGGATCCATGG
CCGTCGGCCTCTGGGCGTGAGCAGCCCTTGGCTCTCTCCCCTGCGACAGACTTCCTCCAC
GGTGTCTTTTTCCCCAACCATGGTGGCCGGCTCCCTGCTCCTCCATTCGGTGCCCCTGGT
TCAGGGCCGGTCGACCTCCGGCGACCTCCTCCCCATGGCACAGCAGGCCGACGCCCCTGC
CTCTACTCCATCTTCCCCATTGGACAGCACGAGCTCCTCCTCGCCGATACGCCAGCAACC
CTGCAGCAGCGCCACTCGATCTCCTCTATACGTGAACAACAGCAACCCGGATCCCATCCA
CGTCGTATGCGTCGATCCGATCTGTGCAGTCCCAACCCACGACGTCGCAACACCCTTGCC
CTCCGTCGATGTCACGCTTCGCTCATCGCTCCTCGACGAAGAGCCGTAACCGTGGTAGAC
ATGCATGTGCGATCCGAACTGATTTCACCAGGTACGCTAGCTGAAAATCGTGCTAAGCGA
AGGGTGTGGATCAAAACAACCCACAAGACGATGTCGGCCAATGAGCCTGAAGATGGATGG
ACTAAGCGGATGTCAAAACGAAAGTTGATCATCAAGTGGCATTCATCTAACAACACTAAC
ATAGTGTTTATCCCAGGCAAGCCCCGGTGCATTTGCCACCTTCTTGCTGTTTTAAAAATA
TTTTATCACTTATATGCTGCATTAGGTGGTAGGAGTTGAATGGTTAAACCTTTGCTGCAT
AACTTCCTTGAATTATTGATTATCATCCTTGATACCTGATTTGAAAAGCTAGATATGCTT
AGCCTGCTTATAGACAAGGAACAAAATATTTTGATGTATGAATCATGTTTTTACAAGGAA
AAAGGGGCTGGAATGATGAAGGTATCAAAGGCCTTGATGACTTCATCATTTCAGTAGGGT
ACCTCTGACAGGTACCAGGTTTTCAGAATTATTTTAATATGAGACCAGACGTTGAGCAGG
AAAGGTCGCCCGTCTGTGTCGATTAAGGACCGCACCGAAAGTAGGCTTGCTGATCTAGGA
CCCTTTAACTGGCCACATGCCTCGTCATGGGTAAGCTTAGCCTCGGTCGGACCAATACCA
GAACAGCTCGCACGCACTGGGAGTGGAGAGATGGCGAGAGTAGCTTGTACCCTCCGTGGC
AAGAAACTGGAAGGTGGGGTGCTGTACTCTCGGAAACATGGCGGGCACCATGGCGAGAGT
AACGTGTACCAACCAGGCCAATGGCTGGAAGGTGGGGTGCTGTACTCTCGGAAACATGGC
GGGCACCATGGCGAGAGTAACGTGTACCAATC
>Z27kG1_22998
CTAGCAACTCGAGGGATGAAGACTAGATGATGATAGGCTTTCTCCTTCTGTGCCACTCAT
AAAACTGCTAGCTAGCTAGCACCTTGTTGCCAAGCAATGCAAGATCTCTCTGCTGAGATC
GATCTGAATACCTAAAATATCTATCCGACCGGTCATCATCTCGATCTAAAGCAGGATAAC
AAGATGGCAAAAACATTCGACGTGGTTTCAGCGCACGGCCATCAGCTCAAAATGGCGACC
TTCCTCTTCTACGCAAACAAAACTATCATCAAAGCTTCGCACACAAGCTTGCAGGGGTCA
CAGTATCATCCTAGCCTATGAACCGGTGTTATCCTAATTGAGCTTTTCTTTTCGTCAAAA
CATCCTTGACCCCTCTTCCCTAGAGGTTGGCTCTTACCTCCGTTTTTCTGGTTTCTCGTG
CCAGAATTAACGTTCTTGACCTTATAAGGCCCTCCTTCTATGTCTACATCCTCCTCGCAC
CTGATGTTTCTTTCTTTCTTGTTACATGCGGGATCAGTCTCATCATTGCCATGTTTGCCA
GACTCCCGCGTCTACCTACTTTCTGCTCCATTCTATCCCTCCTGAGCTAGTTGTTGATCC
CATGTAATAATAACCATGTTTGGTTGATATAAAAAAATGTTAGTTTTGTTTGGTGGCGTT
G
>Z27kG1_18219
ATCTAAGCAGAAAGCACCGGTAGGGAATGATGCTACTGTTTCTAGAGACGCTGTGATATC
TGGACCAAATTTCTTGGGAAGGTCAAGTGGATCTTCAAGGAGGCCTGTTATCTCGAGTAG
CCGCGATGCGGTGGTCACCGATAGTTCCGAGCCTTCACGAGCGCGCACAACTGATGCAAG
CCCTGGGGTTTTCCGCAGAGCCTCAGGTCCTCAGAGAAGCTCACCTGTCCACTCTGCAGA
ACAGAAGCGCTCATCCTCAGGCCGTCATCCATCTAATGCGAAGAACTACGATTCCGCTCT
CAAAGGCATTGAAGGCCTTACTTTAGATGGCGACGAGAGGGTTCAGTACTAGAGCGGCAA
GAAGAAATTCTACATCCCCTGTAAAAAAGCATAACCAGGTGGTAAGCATTGTGTTTCCTG
TTGAGTTTTGGATCAACAGGAAACAGAATGATGGAAGGAGGATCTGGTCACGTGTTGTGC
GGTTTCGGGTTGCCTTCTGAGCAAGGTAAATAAACGGTCCTGTCCGAGGCGCTTCAAACC
TAGCTCTCGTAATGTTATCGTCATGTATGTAAATGTGTCTTATAGTGAGCCTATTTTGTT
GTTCCAATCCTTACGGTGTTCCATTCTGAGGTGCTGAACCTTGGGGCAACAAGGCTGAAG
CTGGTAGGGACTTCAATTGGAGAACTGGGGTTCAAGCATGTAGAATTTTAAAATCGGTTC
ATTTGTCTGGACAATGTTCCTGACTAGTAATGTGATCGCAAGACAAACGATGTTATTTCT
CTCTGTGGTTATCGATATGTCCATCTCTTC
>Z27kG1_18437
GACACGATCACGACCACGACCAACCCTAGTGTGACGGCTCTTTTGACTCCGGCGTTCCTG
TGGCGGCGGGCCTCCTCCGGCAAGTCGGCGCCACCTGCGCTCCGAGCTCAAAGCCTCCAA
CCTGCAACCACGATCTCCTGCTCCTTCGGCGAGCCCACGGCAAATACCAACGCTTGCTGC
CCTACTCCTCCTGCTCCAAAGCCCTCAGCAGATCCTGTATAACTCTCAAGGTTGGCAAGC
TCGCAGCAACAGCCTCTCAGGCCCTGCCTCCCTATCCTGTTAGCTGTCGTGGCACTGCTC
TAGGGCCAGCTGGCCATGGAGCATCTTGCCATCTTAAGGCTGACACTGCTCCAAGCCTGC
AATCGAAGACTAATCGTCCAGACAAGGAGATCGCTGATCGGGTAAGAGTTACGCTTGTTC
CCAACCTTGCCTGTGGTTGTTGGGCCGCTAATTTGCTTCGCTGCGTATATCGGGCTGCTT
CAGCCCCACTCTGATGATATGTCCCGAGTTGTGGACCAACTCTTAAAGTTGATCGTCACC
TTTACAGGTTTGTCTCGTTTAAGCAGATCTAGAATCATCTGATGTATAAATGTGTTTACT
AGCCTCCTGGGACTAGTAATTGTATCACATTTGAGTCCTAGAGGATTGGGGCGCTTCAGT
TCACTAGTTATCTCAGTTATAAGAATCTCACATAAAGCTTTCACTAGTCAATAAATAGCT
TAATAAAGATGTACAAGTTATTAAAAAGAGCAAACAAGTTTATAACAAGTTTTTTCTTCC
CCTTTTCTATTTCTTCTTTTTATTTTCCCTCTATTGTTTATGTTTTCTCTCTACCGTATC
ATGTCATGTCCCACTCTCGCCTCCACGTGTGTATGCTCGCAGCATCCACAACATGCATGT
TGTCTCGCAAGATCCATCATCTCCATCCTGCCATCCCATCGAGAGCGTCAACTACAGTTC
GTAAATTCTGTGAGGGCCGCTCCCATCACTGCATGCCTTCGCATCGATTCTCTAACGAAA
TAACTTTGGTTTTGTTTGGTAGAGCTTCAACTCGTTGAAAAAATAGTTTATCAGAGCTGG
TGAAAAGCTTTCAACTTATTATTTGTTTTCAGTTCATCTAAGAAGCAGTTGGCTTAAGAG
CATGTACAATCCTATTTACTATGTTGTCGTTTTTATGAATAGTCGTATAGAGATGTGTTC
TTCGCGG
>Z27kG1_02969
GTCTTCTCTCTCCAAGCCACGGCGTCAAGCCGCTCCTCCGCTCCTCCCCGGCTTCTCCTC
CGCGCAGCTCCTCCTCCAGCTTCCCTACGCATTGCTGTAGCCCCTTCCCATGGTCGCCGC
AGCGTCACACTCCTCCCTGCCGATCTCTCCCTCTCACTGAGTCCTTCCCCAGCTCATCAC
GCCCAGCTCGGATTTCTTCTTCCCGGCGCCCGGCTCCAGCGCACCCACCTCCCCAAGCTC
GTCGCGAACCCCCAGCTCCCTCTGCCCAGCTCGCGCCCTGCTCCCCTGCGCGCTGGTCGG
CAATCGGCATCCTGCGTCGTCCACAGTTCGCTGGCCAAGCTCCATCTTCCATAGTCGCGC
CCTGGCTCCAGCTTCCTCCCTGCTTCCCAGCTCGCGGCGCCCCTGCTTTTCTCTCTCTCC
TCCATGGCCACGTCTTGCCGAGGTCCCTGCTGTAGCTGGTTCGCCGGTGCCCGAACCTCG
CTGTCGACCTCCCTGTTCTTGCCCTCCCATCACGCCCAACTGCTTGCCTGTGCTCAGCTA
CTATCTGCGGCATCGCGCGACGTTCGTCATCTATGCTAGTCCATGCCGCGCGATCCATCT
GCGCGCGATGCTCCCTACTCGCATCCGTACAGAACTGCGCCATGTCCTGTACTGAGCTAT
GCATCCGCGCTTCCTCCAACAGCAGCTGTGTCAGCAGACCCTCGATGTCGTGCTGTGCAC
TGGGACTGTTGTAGCTCGTCTGCATGCCCAGCCGTTTCAAACCACGCCGCCGACTCTCGG
CACCACGAGCTCATCTTCTCTTACACACATCTCCGCAGACCCTGCCTTATCACACGTGTG
CGTTATCGAGCTCGTCGTCGTTCCGTACGTCATCAAGAAATCCCGAGAGTGGGTAAAGAA
GCGATTCTCGCGTGGCGCTCGTCAAATATTCAACAAACTTCTTGAACATATTATCGTTGT
TATTTCTGCGAAATCCAAGTCGGATTTAGGTACGTTAATTGATCACATGATGCGGGGGAC
TAAAGCCGAGTGACCCCAAGTAATGCAAAGAGTCGACTACTCTGAGAAACAGTGTCGATG
GACCACAGGTGAATGGACTGAATGAATGCCAAGACAAAGGATGGTCGCCAAGTGGACGTC
GTCTAACAAACATTAACGTAGTATTTATTCCAGCATATCCTTGAGAGTCTTTCTCCTTAG
TCAGGTAAGTCTTGCTGAGTACTTGTGATGAGGACATCACTCCCATGGATACAAACAACA
CTCCTCAAGTTGACTACCCAATTACTTTTGCACGCGCTCGACAATTGAATTTATAGGTGA
TCTCGTTCCTAAGTAATTATTCTTGTGCATTTGAGAGTAGTATGCTACCTAATGATTTAA
TTGTACTTAGGAATGAAGGGGAGGACCAGCTAGGACGTCGGGATCAAGATGGAGGCCCAA
GTTGACGTTCAGAATCTGTTCCGGCGCTGCGACACCGTCTTTTGGGCCATGTATCTTCGT
TGAGCCCATTAGGGGCGCGTCCAGGGTTTGCGTAACCCTAGAGTCTTTATTAATAGCTGC
CACATCCTTGTTAGAGGCGGGTTTTGCTTATGTTTAGATCTGCCAAGAACAGTCGCCGTA
GATCGGTTTGTGAGACCCCAACTTGTGAGCTTAATCATTCATCCGCAATATTCTAGATTG
TGTTCTTTCT
>Z27kG1_18520
CGCACGCCCTTCGTCCGTCAAGCCCAGTAGCCCACACCTGCACCTCTATGGCACTATTAG
CACCTCTATCTAGTTCTTCTCTCTTCAGCCTCGGATCCAGGCGAGCACCATACCCCTGCA
AATAATAAGGTTACCAGCTTGCAGGCAGCCACAGGCACGGCTTCAACTACAACTTGGCTA
GAGAAATTTTAAAAGAAGGTATGTAGCTGGTTTGTTTAATTTATTTATCCTCCCAAATAT
GGTTACTGTCCAGACACAAAGATGTGTTTTGTAGGATAAATAAATTAAGGAAATCTACTA
TATATATATAACTTTCTTTGGAATTTGTCTCGCATATGTTATAGTTAAGCCGTGTGATAA
ATCTTATGGAACTCATGAGCTGAATTATAAGATATACCCTGTTTAATAATCCTAAATACA
GAACAGACGATCAAACTGACATGTAGCTACTGGCTGAAAGGGAACGAGTAGACAGAATAA
TGCTTGGAAGCTTTGCTGTCTCGCTTTTGATGGTAGAGGCGATACGCGCGCGTATATACA
TATAGGATCCGTCGGAGAATGTTGAAGACTTGAAGTCGCCCTACTTTTGGGGGCTAGATT
TTCTCTCTCTTTTTCTTTCTTTCTTTCTTTCTTTCTTTCTTTCTTTCTTTTTTTGCAGAG
AAGTGATGCGGGTATAGTTACTTCAAGATAAAAGCGTCAAAGTAATGTAAATGAGCTATG
GGCTTTTGAGCAAGCAGGGAGCGAGGGCCACTGCCTGTGGTCTTGTTTCTTCAGGTAAAG
AAAAACAGTTCTTCCTGAGTGAGGGGTAGCCAAGATCGACGACTGGCGGCAGGTGTACAA
GCCCACAACCACAAGTCGTCGTCCAGGCTCTCGACTCGAGGGAGAAGCAACTCCGATCAC
TTGTTCAGAGTTGCATGTCCCGTGAACTCAGGGCCAGAAGTCCATGCAGTGGCAAAAGCA
GAACGCGTGTTGGAAGTCCAAGCGCAAGCCCATCCCGGGAAGCTGCCTGTCGGATGTCGA
TGAACGCGTGTTGGAAGTCCAAGCGCAGAACGCGTGTTGGAAGTCCAAGCGCAAGTCCAT
GCAGTGGCAAAAGCAGAACGAGTCAATGGTGATCGATGAGACGCCGCGTTGTGTTGTTCT
TGCAGTCTTGCTCATCGTGCTCGCCGTGTTTCACAACTTATGCATTTACATATTGTGCCG
TCTCGTC
>Z27kG1_23946
GACAACGGCTTCTCGGATGCTAGGGCACCTGCCACCCACCCATCTCCCTCCCATCCCAGA
TCCCTCGCGCCATGGCCAACGCCTCCCCCCAGTGGCTTACGCTAGCGCACCTGCCCACCT
CCCTCCCTCTCCCCCGCCCAGCCATGGCCATCGCCTTTGACTCTCCGACCTCCTCCCCCG
CTGAAATTCCTGCTCTGAAATACGCTCGCTTCTGCTGCCTAGATCTGGTACCCCTGTTGT
CACCACGTTTTTGCCACCACCGTCACCAGCTCAGAGCTTTCCCTCCATTGCTTCCTCCTC
GTCGTGGTCTCCTCTGTGTCACTCCGCTCGAGCTCGCCATCCTCTTGCCAGCGCGACTCC
GTGGAGCGTGCGAGACAGTGCCGGTGGCCGCGGAGACCCGCCACGGGGACATGGAGGGGT
AGGTGTTGCCACAGTTCGTAGATTTCAACGCCTGGTACACACACGCGATCTCCACTACCG
AGCTCGTGGACTACAGACTCCAAAACTAAATCAACAAGTTGGAGATCCTCCTTCCTGCAG
CGCAGAAGCACAGCTGGTTCTTTCAGGCGCAGCAAACTCTGTTCAGATAAAAATTTGTGT
TAACTGATGCTCAAATTACTGAAGAATGGAATAGAGGAGCTGCACCAAGTTCACGCTTCA
TATTCGCAGAGAAGAATGCAAACTATGTTCTGCTTACCTGAACAATAAGTGTCTTGAGAA
GCTTCTTGTAAGTGAGGTGATCTCTACTTATGCGCAGTAGCTCTTTGCTTGCTGACTTCA
ACATATCTGTTACCAAATCATCCTGAGCTTGAAGGACTTTAATTCTAGAAGCATTGAGCT
GCATTGAGTAATCACTGCATAAGACCACACACAGTAATATCAGTGAATTGATATTTTTTA
CACAAAAGAAAAATAGTATGGTCACCGGCATATGCTAAAGTGGGGAAATATCCATAATGG
CCCGTAGACAATAGTAGCTATGAAGTGTGACATAGGTAAAACAGAAACAAGTCACAAGAA
TGGGAATAAGAAATTGAGTTAGAACTGCTATTTACATTTTCTTCTTGATGCCAATAACTT
GCTAGCTGGATTCCACCGTGGTCAAGCCTTGTGATGAAATCAGATGATGATGACGCAATT
GGCTTCTGTGACCTACAATTATGGGCATGCTGATGCTACCTAGAACCTCACTACACTGGA
TGACAGGTGAATAAGCAGACAATAGTTGAGTGTTGTCATCAGGTTGCATCTACCATGACT
GAGATTGTGAGCTTATGTATCTATCGATCATTGTATTACTCACTCTTTCTCAGTATAAGT
TGAATACTCAGCATACTATATATATATATGTGATACAGCGCCCGATAGGGCGCTACTTTT
TCTAGTGTAGCATACAAGCTCCAATCGGTTGGCTTTGGTGACAATGGAGGGAGGAGGGAA
GGGTAGTGGAGTTTGGTATATAGATCCACCCAGATGGAGTGGAGTACAGTACAATGATAG
ACAGTGAAGAGACGAGAAGATTCAATTTTATTTGAGTTGAGCCTCAAAGTTATCTACAAC
AGTCCACTCTACAGTACTATAGTGGGCAACAAATGTATGGACATATGCACGCTTTGTTAG
TCAAAAGGTTTAGAAATTTAGGTGTGGGAGAAAGAAAAAAAATAACCTTGTGAACTGCGA
AGTTTTTTTTCTCTT
>Z27kG1_02909
GTCAGGCACCATAGCGTTCGGCCAGGTTCATTCCCCTCCTCTGCGATCTCCTCTGATCGG
ATTTCCCTCTCCCATGGCGGCTGCTCGTTCTTCCTCTGCTCGGCCTCTGTAGCTCGCCGG
GATGCTCCACGCTCGCTCTCCCTGCTGCAGCGCCTGAACGCCCTGCCCTTTGCTCTAGCT
CGCCGCGCGCCCTGGTCGTCTCCCAGCCCGCCCAGGCATCGGGCGCAATCGCCCCTGGCA
GCCGTGCCTGCTCCCATGGCCGGCGCTTGGCCTTCTGCTCGCCGCGGATGCGCGCTGGCT
GCCAAGTCTTCTCCCTGCTCGGTCCCTTCCCCAGCGCCTGCTCCAGTTCGTCGGCCGACC
ATCGCTGTTCCTCTGGCGCCGCGACTCTCTGCTCGCGTCGCGCCCAGTCTTCAGCTCGCG
GAGCTCTCTCTCTCCCGTGGATGCCGTGGAGTTTCCCCGCCGCGTCCATGGTCCTGTTAG
GAGTTCGCCTAGGCCCGCGCTTCCTGCATCGCGCCCAGCCGCGTTCTTCACAGCCGGCTG
CTGCTCCCTGGCGCAGCTCGTTCAGTCCAGCCGCGCCTGCTTTCCCATGGCCGCGCGCGA
AGTTTTCGGCTCGCCGCGCCCTGGATTCCCTGGCCTTCGCGCCCTGGCCCTCTGCCCGGA
GCTCCCTGTTCCGCTCGGCGCTCTCCCTGCTCGCTCTGGACGCGCAGCTCCCTTCGTCGC
GCCCAGGCCGTATCCCGCTCCAGCTCGCCGAAGTCCCTCCCACGGCTGTCTCCCTCAAGC
CGCCGTGAGCTCCATGCTCTGAAATTCGTGCGTCGCCTCCTTCCCATTTGTCGTGCCTTG
CGACGCTCGTCATGGACCTCGTCGTCGACCCACGTTGTGCCCACGACGTGCTCATCGACT
CTGATGATTTGATTTCCAATTTCGTGCGGCTTATGTCAACCCTCAGAATTCCTTGTCGTG
CTCGACCCTGCAAGTCTCCGACTTGTCGACATCCCTTGCGTCGTCGAACGATCCCGAGAA
TTTGGATAAAGCAATAAATCCCGTGTGGCCGGGTGCTCGGAAAAAGGTCTGCGCAAGAAT
CGTTGCTGTCTGCGCGAAGTTATGGTCAATATGGTAATCATACTCTGATTCGCTACCGCT
ATTATTTTTTTAGTGGATGGATTAATAGATATGGAGGTTGCGACGATCCTTTTTATTTAG
CATAGGTACGCTTAGTGATTATGGCCAGCTCGGTTGTTGTGTCGGCGTGCTGTTATGTGA
CCATTTTTATTAATTTAGCATACGTATGTTGTGATGTTCGTAATTATGAAATAGTCGCGA
GGTGTGGTAAAATATAGGTGTAAGGTACACCTGCTAGCGCGAATGATTAAATATCGTATT
TAACTCGTAGGCTGTACAAGTTAATCCGATGAAATGGCTTAGAAAACTAGTTAAGTTAGT
TTTAAGTATGGTTTTGGCCGATTGTGATTAGCACCATCGACTTGTATTTTATGCGTCTCA
ATTTACAAAATGGAAACATATGTCTAGTATAATCGGATTGATCTGATGCTTGTGATGTAC
TTGTGTTCAATGGTGAATTAATCACATTGTATAATGATCATCAATT
>Z27kG1_01371
TGCCGTCAGAACAAGGAGAAAAAAAGGTTCCGGTCTTCATCCCTTCCATTTCCAAAGGAC
GACGCTCTCACCATTCACGAACGGCGACTGCGGATCGATCGTGCGTCGTCTCCTGCGCCG
GCCTCCCTTCCAGTCAGTTTCAGATAGTGTCTTCAGTGCCATGGTGCCGCTACGCCAGGG
AGCAAGTCGGTCCGCCATGGCTGGGTGGGGCATGTACCACGGACTGAAACATAAACCAAC
GCAAATCCAATGATTGTAAAACATCAGTTTCGATGGACAAAAATATTTTCCTATGGAATA
TATTACATACTAGACTGACTATTAAATTCTAAAATTCGTTTACAGGTTCAAACAAGGGAC
GATACGCATCGGACAAGAAATGGACATCAAATCCTCCGAGAACTAAAGTTTCACTCAGAT
CTTCGTCGACCTTTTGAGTTGCACAATGTCTATTTTGCAACATATGTATAATTATATATG
ATGACCTACTCAGCTCTTTGAAAACAATTTATGTAAATATAACAGCTTAATTCTACGTAG
TGGACAAAAATGTTGACTCTGATTACAGCTCAGATAACTCTATTTCATATAAACATATAG
CATCTGCAGTAATTAAATTAGAAAAAATTTCTAACGCGCGCAGGGCGCGCGCCAGTGACT
AGTATTTGTTAGGTCCTCGCAGATGCTAGCAAGATGATAGTGTTGTAGCATGGAGGACCA
TTGTCTCTAGTGTCTGAAATACGAGACTGGCATGCAGGTCGATGTCTGAGCACAGAGCTC
GGAAGATGTGCGTATCAACCAATAGGCTGTGGCTGTGCCTGCAAGATGCCCTGAAGGACG
CGCTTCTTGAAAAGTCAGAACTGCAAAGGTGCGCAAACCAAACCTCTGATTGAATGCTTC
CATGGCTCATAGTCCCTAGATTCTTGTCTCTATCTGATAGCCCATTGTTTACCATTGTCC
GTTCATGTGTCAGCTTTGCTGCATCTGATCACAATGATCTCTCAGCTTGTTGTAACATCG
TCTTGACCATTGTCCATTGCGCTCATATCAGCTACATACATGGTTGAAAAACTTGTTATA
AAAATGTGCCATTTCAAACACGGATTCGATTGTAATTTGAAAAGTTAATTTATACTGTAT
TATCTGATGCATCATTCACTGGAGAATGGGGGATAACAGGATTCGGGCTAAGAACATCCA
TTCTTTTCACCGTGTATCTCTTTGCAATCTCAGCCATTCGATCTACTATACTATCCATAG
AACATATTCCAAAGGAGATAAGCAGCCGGTGCACGCCCCTTGGGAGCCAAAGGAATATAT
CTGTGTGGGTATATGTAGCTTTTCATCTCCAATGATCCTGGAAAGGGAATTGACTACATT
CCAATCTTTTCCCCTGCTTGTTCATGAAATTCACGATGTCACATGATTTACCGCCACTTA
GATCTGTCAAAAGGCTGCCATTTCTTCGTTCAGGTGTATGGGCGTGGAAGGTTTGCATCC
ATCGGATGTGTTGGACCAGCATGTTGTAGTTTTGATTCGTGCTGCGTGCATCGAGCCATC
AGGAGATCTCTGCATCGGAATCATATCTGCACAAAGCCGTCGGAAAGATGCAGGATTCCC
ACTGATATTTTGAACCATCATCCAGGAGGCTAGGTATTAGATTTTATATATACGTGGTCT
GTATTTTGATTAATTAAATCAAATCAATCTTATACCTGGTCTGTGTTTTGTTTAATTAAA
TCAAATAAATCTTAAGTTTATATTAAATGTGATGGTGTTATTACC
>Z27kG1_08228
GTCGCGCCAAAAACCTCGCCCGCACCAAAAACCTCCATCGCGGCCGATTCCCACCGCCTC
TGTAGCCGCCATCAGCGCCCCAGACTCGCCCGCCCTGAAATCCTCCACCGCGTCGCGCCG
AAAACCTCATCGACCGCCACCACGCCGCACACGCCTTGGTCTTCGTCGCCCTAACCGCAC
CCTTCCAATGACGGGGCGCTAGCGAAGCCGCGCATCCTCCCTGCATCTTCACCGGTCGTC
ACCCTAACCGCGCCCTTCCAACGACGAGGTCGCTACCGAAGCGCCGCGCATCCTCCTCGC
ATCTTCGTCGCTCCTGCGCCGCGCCGAAATCCTCCCCCACCGCGCCCTTCCATCGACGAC
CATGGCGGACTACCCACGCGTCATGCACGCCCCGCCCTCCGTGCCTGTCCTCCGGGGCCA
GCGCGCTCCCCTCCTCCTCACCAGACTCTGCCGCCGCGGGTCTGGTTGCCCACCTCAACT
CCGAGGAACGAGGACTCCACCATGCTCGCTCTAGAGACACCGCCTTCCTGTCCTCCGCTC
ACCGTGCTTGTCCTCGGATCCACGACTGCCGCCCCGCTCCCCCCAAATACCACTGATGCA
GGGATCCAAGCCCCTGCCATCTATTCAGCCGCCCCGACGTCCACAGGGGATACCAACTGA
TGGGCCACCAACCATGTTGTTCCACGCTCTGGGCTGCTGCTGGAAGCTAATCAATCGCTT
GGTTAGACCATCGCAGATTAGCGGTGGGATTCCCAGGTTCAATAATCTCGTTTCGGGCCA
TGCCCTCGATGTCATTATCTGGCTTGAGGTTTGTCGTGGAGAAGCAAAGGGATGTTTACA
TGTGCTCTATTCTAAGTCTTAGGGTCTGGGATTAATTGGGTACGATTCGTTCTAGAGGAT
GATGCGAGTAAGTGCTTAAGTGCCCTGCTAATTTTTTCAGCTACCTCTTTCGAATTTGTT
GTCTACCTGTTTGTTAGGCAAGCATGGAGTATTCGCTTGGTTCTACTCAAGAAGGGAATC
AAGGAATTCAGGACTTTATGCACTGATTGTAATAGTCCAACGAAAGAGCGGATCCACATG
TTAAAAATCTCAGCAAGTGTTCCTTTCTGACAGAGTTTCAACTTATGTGTTACTAATGTA
GAAGGGATCCCAATTACTTGCTGCATTGGGTGATCGAACAGTCATAGTATGGAGTTTAGG
AAACAGGAAATGCATTGGTCTCTTGTTTGGGCATACTGGGAGCGTGAGGTCGTTGCCTTG
CCATTCCTCCAATCCGGAGAGAACAAGAACTTGACTGGAACATCAAGATAAGCAAGTGTA
AATACCCACCTTGAAATTGGTAGTTTTAATTCAAACACATGCCTTTTGTATGTTATGTTC
TTGCCTCCTTGGTATTATAACATGCTTGCATTAAATGATTTATTGAAGGTAAATTCTGGA
AGTATTGTGATTCCCATAAAACGTGTCCTTACAGATCATGTATTAAGGGTGTGGACGGTT
ATGTTGCCTTTTTCACAAACTTCAATTTATGATCAATTGCAAGC
>Z27kG1_19626
GAGTTTCATCGCCTCGCTCGCGTCGCCAACTACATCCGCTCGAACCGCGTCCTTACATGC
CATGCCCACCATCCTCGCTCGCTCCAACCATGTATCTACATGTCGCCTCCGACATCCACG
CCCATGCTTCGTGTAGTGCTTGACGCGCCCGCTCCAACCGCGTCTATGCATGCCGTGACT
GCCATCCTCGCCACCCGCATGCCTCATCTGCATCCTCCGTTTATCGTACTTATCCGCGAT
GATATGCTAGAGCGTCAGCAAGGCGGACTCTCCAAACCTCCAGAGAGGGAGGGAGGCAGC
AGCCAATGCCCAGCACGTACCAATCTGCGTGGCGGGAGGTGCCCGGACTGCGTACCCACG
GGCGAGCAGGATTTTGACGATCCACGACCCGATGAAGTCGCCGGCGTCGGTGACGCACAA
GGCGGCAGTGGCCATCGTGCGCTGACGCCCAGTCCCTTCCTCTCGCGAGCGAAACGGGGG
GCGGTGGTGCCGCCGGGCGAATGGATTCGTCCGAGAGCGAGCAAATAGGGGTAAGCATTT
ATCAAGCGGAAGTGGGAAGAAATGGTACAGTGAAGTGGAGGAAATGACACAGAACACGAG
CGAAGCTGGCATCTCAAGGCGGTCGCACTCGCACGTTCTATTCTTGTGTAGTGCAGCTCC
GAAGTCGCTGCTACCAGGTGCCCCCGTGCTGGGGCATAGGTGCAGTCGCCGCTGCGCCCA
GCCTACACAAAGGCAGCTACCGTTGCGACAACGAGAGGGAGCTCCCAAGGCACCAATGTT
GTTGCTGCCAGTTCTTCAAAGAGTTATTGATGGTTCACAAAAGACCACTGTTGCTCTGCC
AATTCACAAAGCCTTGATGATTGTTATGATGGAACCAATGTTGAGGCCTACAACAATGAT
GTCATTGTTCCCATGGGACCTCAATCTCCAAAAAACCAAGAGGCCGTGGGAAGAGGAATG
TGACAATGAGAAGGTTCAGTTAAAGACTATTGGAAAAGATGTCGCCCTAACCGTTGGGCA
AACACCTGGATGACATCATCTTCTCTGCTAAAGGCACCATATTCTCTTCAAGGATCCAAA
CAATTACCCCACTTGGGAAGAGGAATGTGACGGAGTTAGCACTACCTCCACATAATGGGA
AGGTTGGGTTAAAGCCTATTGGTACCTGCTCCGGCACCGTTGCTGTTCTGGTCTCGGCCG
TGGAGATGGAACTATGATTAAAAGAAAAGAGAACACTACGGAAGGAACCTACTGATGCTC
AGTGTACTGCGACTTTCCCACGATGCTCATGATGTCGAAGTCTGCAGTTGCTAGACTGGC
CCGAGTAATTGCTAAGTTTTGTAGAAAATGTTTAGGCCCATTTTTGAACGCATGAATTTC
GT
>Z27kG1_01617
CTCCCCCGCGCCCCTCGGCAAGCTCGCAGTCCAGGATCCGATTCTCGCGTCGCCCTCCCG
CCGCGCCCCTCGGCAAGCTCGCAATCCAGGATCCGATTCTCGCGTCGCCCTCCCGCCGCG
CCCCTCGGCATCTCAACTACCTCGTGATGCCTCCCCCACCCCCGATCTATAAACCAGCCG
CTCGCCACTCCTCCCGTACTCTCGCCCCCGACCTCATGGAAGGATCCGCCTCTCGCGCGC
CCCCGCCGACGCACGCAACTCGCAGACGGCGCCCCCCCAGATCCACTTCTCGCTGGCCGC
TCAGATCCTCCATATCCTGACCTCTCCCTCCTCTTGCTGCAGATGATATGCTAGAGCGTC
AGCAAGGCGGACTCTCCAAACCTCCAGAGAGGGAGGGAGGCAGCAGCCAATGCCCAGCAC
GTACCAATCTGCGTGGCGGGAGGTGCCCGGACTGCGTACCCACGGGCGAGCAGGATTTTG
ACGATCCACGACCCGATGAAGTCGCCGGCGTCGGTGACGCACAAGGCGGCAGTGGCCATC
GTGCGCTGACGCCCAGTCCCTTCCTCTCGCGAGCGAAACGGGGGGCGGTGGTGCCGCCGG
GCGAATGGATTCGTCCGAGAGCGAGCAAATAGGGGTAAGCATTTATCAAGCGGAAGTGGG
AAGAAATGGTACAGTGAAGTGGAGGAAATGACACAGAACACGAGCGAAGCTGGCATCTCA
AGGCGGTCGCACTCGCACGTTCTATTCTTGTGTAGTGCAGCTCCGAAGTCGCTGCTACCA
GGTGCCCCCGTGCTGGGGCATAGGTGCAGTCGCCGCTGCGCCCAGCCTACACAAAGGCAG
CTACCGTTGCGACAACGAGAGGGAGCTCCCAAGGCACCAATGTTGTTGCTGCCAGTTCTT
CAAAGAGTTATTGATGGTTCACAAAAGACCACTGTTGCTCTGCCAATTCACAAAGCCTTG
ATGATTGTTATGATGGAACCAATGTTGAGGCCTACAACAATGATGTCATTGTTCCCATGG
GACCTCAATCTCCAAAAAACCAAGAGGCCGTGGGAAGAGGAATGTGACAATGAGAAGGTT
CAGTTAAAGACTATTGGAAAAGATGTCGCCCTAACCGTTGGGCAAACACCTGGATGACAT
CATCTTCTCTGCTAAAGGCACCATATTCTCTTCAAGGATCCAAACAATTACCCCACTTGG
GAAGAGGAATGTGACGGAGTTAGCACTACCTCCACATAATGGGAAGGTTGGGTTAAAGCC
TATTGGTACCTGCTCCGGCACCGTTGCTGTTCTGGTCTCGGCCGTGGAGATGGAACTATG
ATTAAAAGAAAAGAGAACACTACGGAAGGAACCTACTGATGCTCAGTGTACTGCGACTTT
CCCACGATGCTCATGATGTCGAAGTCTGCAGTTGCTAGACTGGCCCGAGTAATTGCTAAG
TTTTGTAGAAAATGTTTAGGCCCATTTTTGAACGCATGAATTTCGTATAGGCTGTATTTC
ACACGAAATACACAGGAACAAACATTTTTCCTGCCTTCCAAACAGGTCGTTAGGATTAGT
TGAAGTTCCAGTTTGATCATAGGCACCTAGGTCGATGCTCTTTAGTAAGATGTAAGTAAT
ATGTCTTCTGGCCAGGTTGAGCAAGGCTTAGCTGCAGTGTATCAGTGTGGTACAGCTGAT
GTATTTATACTGTTACAATCTAATGAGACTATATGGATTAGAGCT
>Z27kG1_15562
CGATGAGATCCAGAAAGTATTATCGAAGTACGAGGAGATGAAGCAGCCCAGGGCCTCCGA
GCATGCAGAACATGTACCAGTTGTCATACCGATTGCTGCGGAGCATGAAGATTTGAATGC
TGTTGGCAATGAAGACGCCCTTGTCAGAAACCAGCTGCCGCGAGAGCAACGTCAGGTGGA
GATGATGACATCCTTGATGATCTCGACGAGATGATATTTGGCAAGAAGGGAGGTAGCAGC
TCCCAGGAAGGTCCGAAAAAGCCAGATCCGAAGAAGGATGACCTGATCAGCTTTTAATTA
CCTTTCCATAATCGCAGCCAGTACTTGCTATTGTCTGGTGCTGTACCCACTCGGTAGATT
GAAGATTTTTATTCGCATACGATTCATACCGGTTTGTTCAGTTAAGTCGCTACACTTTGT
CAATCTTGTTTCATGGCTGGGTCCCATGACCATGAATGTATTGTATTGGATGGTGGATTA
TGCGAGACGGCGGGAAAGTGTCCAATGTGGGTGAATCTTTATTCTTC
>Z27kG1_21747
CCTTCTTCTTGGTACCCTTTCCTCCCGCACCGTCACCCGAGCCTGTGACCTCTTCCTTCT
CAACAAACTTGGCCTCAATCTCTACCTCGACCTCCTCCTTGCCGTCTTCCTCGCCGGACG
GCTCGCCCTTGCTCTTGACCTTCATATGGATCTCATCCTTGGACCCCTTCTCCTCCTTCA
GCTTGGCAGATTCTCTGTCCTTCCCCATCTTGACTGCAACCAAGCCGCCCTGCATGACGC
AGTTACAAAATTCGGTCACTACCGATACCGAATGGGTTTGCTGCGCCATGGATGAATGGA
GCACGCACGTTACCGAGCAAAGACAAACACTGCACTGCGGCGAACCAACTGGAGTAACAG
GACTGCAGGAGAGGGGGAGCTTTTCTTCTCACCTTGACTGTGGCGACGCTTGGACGTGTC
TTATCTTCTTGCCCAAAGATCACGCAGTAGAAGCAGAAGAAAACGATCCGCCGTCGAGAC
GGCGCGTTGCGGGATGGGAGATCAGCTCGGCTGCCTCCAATTAGTTGGCAAGATCTGGGA
GGCAAGCAAACCAGAGGCGGGACGCGTGCCGCAGTGGATGGGAGGACATCCAGCCAGCCT
ACCCTTCCTTTATACTACAGTAAAGACCGGAGTGGAGATGGAGAAGAGGCGGGTGGGAAA
GGAGGAGAAGGCCGGCGGAAGGTGACGTGCGTCGGTGGGGGACGTTTGCCGACGGTGGAG
CGCCGCGTGGCGAGCGACCTGCCGTGTCGGCCGGGCGGGTCGGAGTTTCGGCGGGCCGTG
GGCTTTATCTGAAATGGCTTTTCTGGCGGTAGCCGAGTGGGCTCATGGGCGCGTTCCGCA
CACTGGGCTTCGTCGAACACCAATAATTCTCAAGGCCTTTCAGCCTATGTGGCTTTTTAC
CACCGTCGAGATGTTTTCTGGGAGATTTGTGGTGGGAAAACAATTGCAAACAATAGTAGC
ATATATTGTTGTGC
>Z27kG1_16649
GAGCCCTTTGTGTTTCCGCTAGTGGCACTAGAGCCAAGGTTTCCCCAGTCTAAAACTACC
CATTCCAGTATTCCACCATCTGTTGAGTCCTCCCAGTTTCAGCTTGAAAATCGAATCTTT
CGATCTCTGCGACCACCAATGCTTCTAGGGCACTCAAGGCCCAATCCCAAATGCATGAAC
ACATCCCGAATCCGGCAGAGAATCGAAATGCTTTTGTTTCCAGCTCACCTCCTTCTCGTT
GCGCATTGGAATCTGCACGAGCACCATGGGGAAGTTCCCGGTGCCGGCCTCGACGTCGTC
TGACCCTTTGCCACCAGCCTTGGGGACAGGCCTGATGCCCCTGTGCTTGATCCAGAGGCA
ACCCAGGCAGAGGATAAGGCGGTCGGCGCTCTGGACCAAGAAGAGCACGACGCACGCGTT
CGCCAGGAACTGCAGCGCCGGCGCGAGGTACTCGAGACGGACGCGCGCCCAGGACGCGTA
CCCGGCGGCGAAGAGGCCCTCGACGGCGAGCAGGTCGGGGACGTCGACGGCGAGGTGCCA
GCCCTGGAGGTGTGCGGCGACGTCGGCGGCGAGGAGGAGCACGGACAGGACGAGGGAGGC
GCGGAGGAAGCCGTAGAACCTGCTGCGCAGCGCGGGGCTCTCCCCGGGCGGCGCGGCGCC
GGCGTCTTCGTCTTCGTCTTCGTCGGTCCGCCCCGCCGCCACCCGCCTCCACGCGGCGCC
GGCGATGGAAAGCACGGCGGAGGCGGCGCCCGTGAGCTTCCCCGCGGTGCGGTGCGCCTT
GAGCAGTAGCACCCACGTGATCTGGCGGGCGTTCTTGCCGCGGCCGGCCTTGCCCCCCGC
CGCCACCTCCGATTCCGCCGGGATGGTCCATTCCGGGCTCTCCATCTTCACCACCACCGA
CGTCCCCCGGCCACCCGACGCCTCACGGCCCCACCACTGCACCATTGGCACCTCGCGGCA
AGCGTAGACGCCGCCGCTTTTAGGCTCCCCCTGAGCACAGCTCCTCACCTCATCAATGAG
ACCGCCTGTGGCCGAGGTGAATGACGAGGCACACTCGCACAAAGAGAAGGGGGGCCAAAG
ATTAATACGAGCTGGGACTAGGGAGGGAAATGCTGGTGAGGTAGGGAGGAGGCCGGCCGG
ACAGGACCCCAGGAATGCGGGAGCGCGCGCGCGCACGAGGAGAGGCCGAGCCGAGAGGGA
GAGCAGGTAGCAGCAGAGCTAGGAAGAAGGAGCTCACTGCTCACCACGTCGCGGCGGGGG
TCCTGTCCGCGTCCGCCTGGGCTCGGACAAGTCCAACCTTTACGAGCCCCTATGATTACC
GCGACCACCACCACCTCCTAATAATCAATTACTATCGCGTCGAAATTTCATGTCTTCCTT
TCCTCTCTTATTTTTTTTTGTCTCCCTTTGTCTCTGCTTCCAGCTGGAGGAAGAGAGCAG
TAGCACTATACATGTCTAAATGGACAGGTCAGTCCAACCTGACTGGCTAAGTCTGGTATG
GATTGGGATTGTGCTGACCTAGTCCGGATTAGAAAGCGGGTCATATCATGCCAGTCCACG
GGTCTCAAGTGAGATCCATGTACGACACATTAAGGTATTAAATGTGCCGGACCGACTGGT
TAACCAACAAACAAGCATGTTTCTTGTATTTTATACTATATATTTATATTAAGTATATTG
TATGT
>Z27kG1_03304
GGAAATATGCGACGAGGAACCCGTGGCCTGGCACCGGGTGGATGATATTGGCGACAGGGC
TTTCCTCCTGACGGGCACCAACATGGCAACTTGGTGCTCTGCAAGCACGAATAACCTGAA
AGGGAACTCCCTCTACTTTCTAGGCCACTTAGTAGCTGGCCACAGGAATCTCTGCATCTA
TGATATTCAGGAGCAGTCCATGGAGATTGTCCAGGTTCACGACCAAGAAGATATGGAGAT
CGTGCGCACACCGCCATACTGGATTAATGTACCTCCGTGCTAGTATTAGTCTATTACAAT
GTAATTTGCTTAAATAATGTACCTTGCTTGCTAGCTAGGGCTATTTGCTGCTGCTACTAC
TATATAGTATATTGAACCAATAAAAATAGAGTTTGCTCCAATTTTTGC
>Z27kG1_03287
AAGACAACCACACAACCTCCTCCCCAGACACAACAGCAAGTCATACCTTGAAGCCGCTCA
AGGAAATCAAGACATGGCAGCCCGTTATCCCGGTGACCCAAGAGCAAGACCGTCCAGAGC
GTTTTGTGCGATCTCAGTGACAAGCAACATCCGACGCCGCAGAGACGAACTCATCAACAA
GGCTGTGGTTTGCTCATATGATGGTAACAGCCATGAAGTTGATACCCTTTTTGCGGGACC
CTTGTGAGATTCCGAAGGAGGTTTATCTCACGGTGACTGAACCAGACAGGGAGCTGCCAC
CAACCAACATCCCCCTGCCACTTGCTGGAGCTCAGCATGATGAACCTACTGATCCGAAGA
AAGGCCATGTGTACAACCTGCGTAATCACATTGAAGTAGTTGAAGACCTCTCATTCATCT
GAGGGAGGGACACCAAGGGAGGACCTCCTAATCGCAAGTCGCGCAGAGAGTTTGTATGGA
GCTATGGGGCTCCAATTGGAGAGAAGTGTGATCGTGCTGAAGACTCCAGAGGCAGGGAGG
TCAATCGTCGGGACTGGAGAGATGATGTATGAAGCGTCCCAATCCTCTGGGACTCAAATG
TGATTCAAATACTAGTCCCAGGAGGCTAGTATACACATTTATACATCAGATGGTTCCAGA
TCTGCTTAAACGAGACAAACCTATAAAGGTGGCGATCAACTTTAAGAGCTGGTCCACAAC
TCGGGACATATCATCAAAGTGGGGCTGAAGCAGCCCGATATACACAGCGAAGCAAATCAG
CGGTCTAACAGCCACAGGCATGGTTGGGAAACAGGCGTACCTCTTACCCGATCAGCGATC
TCCTTCTCTGAAAAACAACAAATAAGCAAGAGTGAGTACTTACGTATCCAGCAGCCCACC
TTCACCCACGAAATGGGGAAATCAGATATAATGCATGGAGTATGTGGAGCTCAGGATATT
TTTGCAGAAAAAGCAATTTTTGATGCAGGGCTATTTTGTAAAACATTTTATCATTTTCAA
AGCGCATCCTCTTCCAAAGGAGCAGGAAGTTTTTCAATAT
>Z27kG1_01375
CGATCCGCTTCTCCCCCGCGCCCCTCGGCAAGCTCGCAGTCCAGGATCCGATTCTCGCGT
CGCCCTCCCGCCGCGCCCCTCGGCAAGCTCGCAATCCAGGATCCGATTCTCGCGTCGCCC
TCCCGCCGCGCCCCTCGGCATCTCAACTACCTCGTGATGCCTCCCCCACCCCCGATCTAT
AAACCAGCCGCTCGCCACTCCTCCCGTACTCTCGCCCCCGACCTCATGGAAGGATCCGCC
TCTCGCGCGCCCCCGCCGACGCACGCAACTCGCAGACGGCGCCCCCCCAGATCCACTTCT
CGCTGGCCGCTCAGATCCTCCATATCCTGACCTCTCCCTCCTCTTGCTGCAGATGATATG
CTAGAGCGTCAGCAAGGCGGACTCTCCAAACCTCCAGAGAGGGAGGGAGGCAGCAGCCAA
TGCCCAGCACGTACCAATCTGCGTGGCGGGAGGTGCCCGGACTGCGTACCCACGGGCGAG
CAGGATTTTGACGATCCACGACCCGATGAAGTCGCCGGCGTCGGTGACGCACAAGGCGGC
AGTGGCCATCGTGCGCTGACGCCCAGTCCCTTCCTCTCGCGAGCGAAACGGGGGGCGGTG
GTGCCGCCGGGCGAATGGATTCGTCCGAGAGCGAGCAAATAGGGGTAAGCATTTATCAAG
CGGAAGTGGGAAGAAATGGTACAGTGAAGTGGAGGAAATGACACAGAACACGAGCGAAGC
TGGCATCTCAAGGCGGTCGCACTCGCACGTTCTATTCTTGTGTAGTGCAGCTCCGAAGTC
GCTGCTACCAGGTGCCCCCGTGCTGGGGCATAGGTGCAGTCGCCGCTGCGCCCAGCCTAC
ACAAAGGCAGCTACCGTTGCGACAACGAGAGGGAGCTCCCAAGGCACCAATGTTGTTGCT
GCCAGTTCTTCAAAGAGTTATTGATGGTTCACAAAAGACCACTGTTGCTCTGCCAATTCA
CAAAGCCTTGATGATTGTTATGATGGAACCAATGTTGAGGCCTACAACAATGATGTCATT
GTTCCCATGGGACCTCAATCTCCAAAAAACCAAGAGGCCGTGGGAAGAGGAATGTGACAA
TGAGAAGGAAAAGATGTCGCCCTAACCGTTGGGCAAACACCTGGATGACATCATCTTCTC
TGCTAAAGGCACCATATTCTCTTCAAGGATCCAAACAATTACCCCACTTGGGAAGAGGAA
TGTGACGGAGTTAGCACTACCTCCACATAATGGGAAGGTTGGGTTAAAGCCTATTGGTAC
CTGCTCCGGCACCGTTGCTGTTCTGGTCTCGGCCGTGGAGATGGAACTATGATTAAAAGA
AAAGAGAACACTACGGAAGGAACCTACTGATGCTCAGTGTACTGCGACTTTCCCACGATG
CTCATGATGTCGAAGTCTGCAGTTGCTAGACTGGCCCGAGTAATTGCTAAGTTTTGTAGA
AAATGTTTAGGCCCATTTTTGAACGCATGAATTTCGTATAGGCTGTATTTCACACGAAAT
ACACAGGAACAAACATTTTTCCTGCCTTCCAAACAGGTCGTTAGGATTAGTTGAAGTTCC
AGTTTGATCATAGGCACCTAGGTCGATGCTCTTTAGTAAGATGTAAGTAATATGTCTTCT
GGCCAGGTTGAGCAAGGCTTAGCTGCAGTGTATCAGTGTGGTACAGCTGATGTATTTATA
CTGTTACAATCTAATGAGACTATATGGATT
>Z27kG1_07123
CCTCTCTGCTCGGTTCATCCTGCGTCGCTCAGCCCTGCTCATCTCCATGGCGCTCGGCCT
CCTGCTCCATCGCGCCCGCCGTTCCCTGGTGCCGCTAGCTCGCCGCACCCTTGCTTTCCC
CGGCTGTCTCTCTCTCCACTGCTCAACCATGGTGAATCTCTCCCAGCCAGCCGAGGTCTC
TTCCCTAGTGCCGCCAGCCAACTCAGGGGAGATCTGGCGCTCGGCCGCCCTCAACTCCCA
GCTCGGCCACCTACCTCCCTGGATTGCTGCGCGTCCCTGGCTGGAGTTCCTCTGCTCGGC
CGCCTGCCATGGAGCTCGCCCTGCCCCCTGTTTCCATGACCGGCGTCCTTCCCGTGGCCA
CCGCGCCGTGCTCCTCAAGCTCGGAGCTGCCTCTGCCCGTTTCCAGTGCCACGTCCCAGC
CTCTCTGCTACCGCTCACCATGGACGCCCAGCAGCTCCTTTTCTTCCATCGCGCAGCACC
AGCTTCCCTCTCCCATGCCGACGCGTTCTGCTCTCTGTTGTTCCCAGTCCGTTCTGGCTG
CGGGCGCGCTTGCCTCGAACCGCCATGGTGCTCTGCGCCCCGAGCTCTCTGCGTGTCGCG
CCGTTCCTAGCTCCCTAGCGCGCGCGAGTTCTTCTGCTAGCACTGCTCCCTGCGTCGCGC
CCAGCTCTGTTGTCGCGCGAGCTCCACCTTCCTTAGCCGCCGTGCCTCTCTGCTGGTCGG
AGCTCCAGCATGCCGCGTCCAGCCCCTGCACCTTGTTTTTCTCTGCGACGTGGAGTCTCC
TCGCCGCGTTCGGATCTCGCCTGGTCGCCGTTGTCGCTCTGCTCGGCATTCTGCGCGCCC
ATTTCCCTGCTGTTGTGTCGACCGGAGTTTTCTGCTCGCCAGCGTGTCCTCTCGGCTCGC
TTGGCCTGAATTCTCATCGCGTCGACGATCTTGCCGGGTATCGTCGTTCATTGTCGGGTC
GTGCGTACAACAGTCCCGGATCTGTGCCGCCCTGGTCTTGTTGTCGACATCGTTCGCCGT
GGCTCAACTTGCTAGTTCGTCGTTATTTCATCGTCTCGTCTTGCTGACAGTCCCTACGTG
CTGTCTTCGACTGGTGTTCGCGACGACAAAAGCAATCCCCTAGTCGATACCCCTGATACT
CGGCGAAAAGCCAGAACAAGAATCGTCGCCAGTTATGCGGAGTTCTAGTTCATATGGAAA
GATTCCAAGAATTGTGGATGGAAGAGAGAGTAAAGCTTAGTTCAATGCTCGCCAGGTGTT
CGATCGAAGATTTTATTCGGAGACTGTCGACACTCTCGCAAGCTTTAAGTCGGAATTAAT
GGACGGTAAGTGGATTCGTT
>Z27kG1_19491
CAACCATCCATGACCGCCGGTCGCTCCTTTCTGTCCCGCCCGATGCTCTGCACTGCCCCA
TCGCTTGGCCTCCAGCTCGTCGTTCTCCCTGCTTCAAGCTTTTTTTTTCCCCAGCCACGG
AGCTCGCCGTACCTCCTCTCTCTTCCTCACTGTTCACGCGCGTCCCCAGCTCCTTTGCCA
CGCCCGGCCTGCTCTTCTTCATGGCCGCGCGCCCAGATTCTCTGCTCGACCGCGCCCCCT
GCTGCGCGCGCTCGTGCGCTCTGCGCTTCGCTCGCCATCGCAGGCAGCGGCGCCCTGCTT
CTCCCCAACCACGGCGTCCTCTGCTCCCTCTGCCGACCGGAACGCCCTGCTCGGATTCCG
CTCGCGGAGCTCTCTTTCCCCAGCGCCGTTTGCCGTCCTGGTGCAAGCTCCAGCTGCTGC
GCCCGACTGGCTTCCTGCATCGCGCCCAGCCGCGTTCTTCACAGCCGGCTGCTGCTCCCT
GGCGCAGCTCGTTCAGTCCAGCCGCACTTGCTTTCCCATGGCCGCGCGCGAAGTTTTCGG
CTCGTCGCGCCCTGGATTCCCTGGCCTTCGCGCCCTGGCTCTCTGCCCAGAGTTCCCTGT
TCTGCTCGGCGCTCTCCCTGCTCGCTCTGGACGCGCAGCTCTCTTCGTCGCGCCCAGGCC
GTATCCCGCTCCAGCTTACCGAAGTCCCTCCCACGGCCGTCTCCCTCAAGCCGCCGTGAG
CTCCATGCTCTGAAATTCGTGCATCGCCTCCTTCCCATTTGTCATGCCTTGCGACGCTCG
TCATGGACCTCGTCGTCGACCCACGTTGTGCCCACGACGTGCTCGTTGACTCCGATGATT
TGATTTCCAATTTCATGCTGCTTATGTCGACCCTCAGAACTCCTTGTCGTGCTCAACCCT
GCAAGTCTCCAACTCGTCGACATCCCTTGCGTCGTCGAACGATCCCGAGAAATCGGATAA
AGCAATAAATCCCGTGTGGTGCTTGCCGGGTGCTCGGAAAAAGTTCTATGCAAGAATCGT
TGCTGTCTGCGCGAAGTTATGGTCAATATGGTAATCATACTCTGATTCGCTACCGCTATT
ATTTTGTTTTAGTGGATGGATTAATAGATATGGAGGTTGCGACGATCCTTTTTCTTTAGC
ATAGGCACGCTTAGTGATTATGGCCAGCTCGGTTGTTGTGTCGGTGTGCTGTTACGCGAC
CATTTTTATTAATTTAGCATACGTATGTTGTGATGTTCGTAATTATGAAATAGTCGCGAG
GTGTGGTAAAATATAGGTGTAAGGCACACCTGCTAGCGCGAACGATTAAATATCGTATTT
AACTCGTAGACTGTACAAGTTAATCCGATAAAATGGCTTAGAAAACTAGTTAAGTTAGTT
TTAAGTATGGTGATGGCCGATTGTGATTAGCACCATCGATCTGTATTTTATGCGTCTTAA
TTTACAAAATGGAAACATATGTCTAGTCT
>Z27kG1_13310
TGTTCCTCTCAACAGGCGCCATCACCACCGCCTGCCCTCGCTACACCCTCTTCCTTTCTT
CTTCCAAATCACCTCTCTCTCTCAAAAGCGTGTGGCAGCCGGCCTGTGAGTCTGTGTCTG
TGACCGGCTGACTCTGCCAGCCGCACGCACGCCCTCGCGCTTGGAGCGTTGCGAGGATCG
GCTCACAGGTCACAGCTCAGTCTCAGATCGGCCACCGGCCGGCCGGGCACCGGACCACAG
CTGTCTGCTGCCTGCTCCGCTTGCCGCCATTGCTGGCCAGCGCGAGCGAGCTGCCGGGAC
CGCACGGAGGTAGCGTCTACGGGGCAGCACCGCGCGTCGTGGTTCGCGCTCTTGAAGCTG
GATCTGGACCGACGGTCGATCGAGCGAGTGCAGCTGCCTGCGAGCTCTTCTCCCGCCGCG
ATATGGGCGCCGTGAGCTGCCGGAGGCGGACGAGCCGGCGCCGCTGCCACGCCGCCGCCC
TCCTCGCCGCCGCAATCTTCGCCGCGGCCTTGGTTGTGGCGGCAGGGCGGCGGCCCATCC
GTCTGCCAGCAGCGGCGCTGGCGAGGAGGCGAGTAGACTCGTCGACGGCAATTGCCGCCG
CCGCCGACGAAGTCCTCCCAGCCGCCCGGCGGCGGTGGCTGCTGGCGGGGCCGGGGTCGT
CGCCGCCGACGTGCCGCGCGAGGTGCGGGCGGTGCGCGCCGTGCCGCGCCACCCGCGTGG
CCATCCAGCCCGGCGTCGGCCCCCAGTGGGAGTACTACCCGGAGGTGTGGCGCTGCAAGT
GCGGCAACAAGCTCTTCATGCCATGACCAGTACGTGATCACCAACGGCGGAGGGGCTGTC
GGGCCGGCATGCAGGCGCGCGCGTGGTCTTCCTTTTGTACTACAAGACGACGATGGATTG
ATCGAGACGACGGCGACCACTCGATGGATCGATCGATGCGTTAATTTAATTTTGCGAGAC
TTAAGTGTACGTACGTACCTACCTGCGTGCGTACAAATTGAAAGGGGAGGACGGATTTTG
GATGCTACTAAGAAAGAAGCTAGGGGATTGCATTGGTGAGGTGATTAGGCGTGCGTAAGT
GGTGGTGCTGTGTCTGTGATCTGTGTATATATATGCAAATCAGTAGATCTTATGTTAACT
ACTACTACGTCTACATGCATCTTCTTTCTTCCTTCCTTCCTTTGGTGAGACTAAACTGTT
TTAATTTCTCTTCACAGCAAATCAGAATGAATGGAGGAGCGAGGTCATTGTAATTATATT
TTTATAATGTAATTTCTACATTGTTTTTATTCT
>Z27kG1_22343
CCAGAAGTAGGGGAAATTTGGGCGATCTACCACAATTGGTCACCTGGCTGGGTTCCTAGC
AAAGATACCTGCGAATATGCCATTGGCGAGATAACTGAGCGCAATGAAGCTAGCACGAAA
GTCTTATTTCTGACTCAGGTAGATGGCTACAAAACTGTATTCAAGCCAGACAATGAGAGG
AGTATTCTGGAGGTGCCAACAAAGGATGACTTGCTGTTTTCTCACCGGATACCCTCTTTC
CAGCTGACAACAGAGAAGGGTGGCGAGCTCTGTGGCTTCTACGAGCTGGATCCTGCTGCT
ATTCCTGATTCCTTCCTCTCTGCGGGTACCCACTGACTCGCGAAGGCTGAATTCGATTAC
CTCCGTCATTGAACTGGTGATATTGCATGCTCTTCTGGACGTTAGTGTGTGTGTGGGGGC
AACTCTGGTTTCGGCCAAGCCTTGCCAAACCTACACACTCCACTCGGTAGGCCTCGGTGC
CTTTTGTACTGTACTGAGCATACAATTTGATTCTAACGCTGATGCCTATGAAACTATAAT
CACC
>Z27kG1_10298
CGTCAGAACAAGGAGAAAAAAAGGTTCCGGTCTTCATCCCTTCCATTTCCAAAGGACGAC
GCTCTCACCATTCACGAACGGCGACTGCGGATCGATCGTGCGTCGTCTCCTGCGCCGGCC
TCCCTTCCAGTCAGGTGTGTTTTTTCTCAGATTTTTTCTTCTCACGCAACTTTTTCTAGA
AAAAAATGGCGTTAGGGTTTTCGTCTTCCGTTGGAATGTCTCTTCCTCCTTCTTCCGCTG
TCTCACTCGATCTTCCGATGAACTGTCTCTTCCTATTTCTTCCGCTGCGCAATCACGGCA
CGGAGAAAACCAGACCAAAAAAGGCTCTGTGGTTAGACTTAGACGCAGAAATGCGAAAAC
GGAGAGGCGAGCTCGGCCCGTGCTCGCTCACCTCGGCGCGACGGAGTGGGCGGGGACGGC
GCCCGCTGGCAGGAGTGAGAGTGGGAGCTGGGGCGCCGTTGCTTCGCCGGTGCTCGCGAC
CCACCGCCGTGCAGCATCGCTTCCGCCTCCGCTTCTCCTGTCTTAATATAAAGCATACAA
ACATGTAAAAACCACATATCATTCGTTTCAGCAACAAGTTTCAGATAGTGTCTTCAGTGC
CATGGCGCCGCTACGCCAGGGAGCAAGTCGGTCCGCCATGGCTGGGTGGGGCATGTACCA
CGGACTGAAACATAAACCAACGCAAATCCAATGATTGTAAAACATCAGTTTCGATGGACA
AAAATATTTTCCTATGGAATATATTACATACTAGACTGACTATTAAATTCTAAAATTCGT
TTACAGGTTCAAACAAGGGACGATACGCATCGGACAAGAAATGGACATCAAATCCTCCGA
GAACTAAAGTTTCACTCAGATCTTCGTCGACCTTTTGAGTTGCACAATGTCTATTTTGCA
ACATATGTATAATTATATATGATGACCTACTCAGCTCTTTGAAAACAATTTATGTAAATA
TAACAGCTTAATTCTACGTAGTGGACAAAAATGTTGACTCTGATTACAGCTCAGATAACT
CTATTTCATATAAACATATAGCATCTGCAGTAATTAAATTAGAAAAAATTTCTAACGCGC
GCAGGGCGCGCGCCAGTGACTAGTATTTGTTAGGTCCTCGCAGATGCTAGCAAGATGATA
GTGTTGTAGCATGGAGGACCATTGTCTCTAGTGTCTGAAATACGAGACTGGCATGCAGGT
CGATGTCTGAGCACAGAGCTCGGAAGATGTGCGTATCAACCAATAGGCTGTGGCTGTGCC
TGCAAGATGCCCTGAAGGACGCGCTTCTTGAAAAGTCAGAACTGCAAAGGTGTATGGGCG
TGGAAGGTTTGCATCCATCGGATGTGTTGGACCAGCATGTTGTAGTTTTGATTCGTGCTG
CGTGCATCGAGCCATCAGGAGATCTCTGCATCGGAATCATATCTGCACAAAGCCGTCGGA
AAGATGCAGGATTCCCACTGATATTTTGAACCATCATCCAGGAGGCTAGGTATTAGATTT
TATATATACGTGGTCTGTATTTTGATTAATTAAATCAAATCAATCTTATACCTGGTCTGT
GTTTTGTTTAATTAAATCAAAT
>Z27kG1_24244
CGCCGATCGAGTCCCTCCCCATCTCCTACAACCGGCCGCCCTGCTCGTTCTCCCTAGCTG
CGATGTGGAGCTCGCCCTGGACGATCGTCCTTGCCCCTCCTCTCTGATCTGCGTGCAGGG
GTTTCCCTCCCATGGCGCCTGGTCTTCTTCCCTTGACTCCATGCCGAGCGCCCCAGTCGA
GCTCGTCCTGGCTCCAGCTTCTTCCTTGGACGGCGGAGCCCTCCCATTCCTGCAGCAGGC
CAGCGTCCCTCTCTCCATCATCTTCTCTGCTTGGTTCCTGGCGAGCTCCCCCTGCTCTTC
TGCTCGCCCTGGCCCTGTGCCATTTTTCCATTCCTGCGGCAAGCACCAGTCCCTCCCCAC
GCCAACATCCCTTTCCTACGGACGCTGCCCCTCTCTGGTTTCTGGTGGCCGGCCACCTCT
GCTGCTCCCATGGTGATCTATAAATCCCTCTGTTGTTTTACTAGTCTGGTTAATACCCTG
CTGATGTGAAGTTTTATGTGTGTTGATGTGTACGATATGGAGTAAAATCTCTGGAGAATT
AGGTGGAGGAGAAGGTTAAGTTCAACGCTCCTTAGGTGTTCTATGAAGTGCTTGAACTGA
AGTTCGTTGTCGTTCTGTTCACCGCGGTTCGTTAATTGATCACGTGATGCGGACGACAAG
AGCCGAGTTGATCCCAAAATGATGCTGGTGAACGAACCTGAAGCTTGGATGATCTGGTCA
AGTACCAGGACGAGAGATGCTCCCCAAGCGGACATCATCTAACAACACTGACTTAGTGTT
ATCTCAGACAAGCCCCGGTGTATTTGCCACCTCCTTCTGTTTTAAAAACTTTTATCACTT
ACCTGCTGTATTAGGTGATAGGAGTTGTGTGAATAAACAATTGATGCATTATCATTCCTT
GGAATTTGATTATCCTCCTTGCT
>Z27kG1_14589
GCTGTGTGCGTCACTACTTGCCTGCCACTCGATCAGCAGTAGGCCCACAGCTCACTCGCA
ACCACTCACCAAGCTAGCGGAAGCAAAGCAGAGCAGCGGTCGCCGGCCGGGCACGATACC
AGCGTCGCGAGAGAGAGAGAGGATGGCGTTCATGCGGTACCGCGCGCTGCCGCGGGGGGA
GCTAACAGCGGAGGAGTTCCGGGCGTGGCTGGCGCAGTTCGACGCGGACAGCGACGGGCG
GATCAGCAGGGAGGAGCTGCGGCACGCGCTGCGGAGCCTCAACGTGCGGTTCGCGTGGTG
GAAGGCGAGGGGCGGCGTGCGCGCCGCCGACGCCGACCGCGACGGCGGCGTGCAGCTGGG
GGAGGACGAGGTGGCCCGCCTCTTCGCCTTCGCGCAGAGCCACCTCCGCGTCAAGATCGC
CCAGCTCGGGTACTACTAGTACTGCTGATCCGTCGTCGGCCGATCGATCGGCCAATATGG
AGGCATGGAGCATATGGCATCGATCGATGGGTTTGTCACTACTCGATCGTCACTTGTTTG
TCACAGCTGGGTGGGTTGGATGTGTTGTTGCTACTTTTTTTTTTTCTCTCACGTCCGGGT
GGATGTGTGTTGTTACTTATTGTTACGTACTGCTGTTTGGTCAAAACACATTGAACGCAA
ACGCAAACGGGAAGAGAAAGCAGCGAGCGCTAATGATTAACCCATCAGTTGCGTGTACAA
AGCAACAAAACAAAAACACTTTTTTT
>Z27kG1_09177
TGCCCTTTCCCCTTGGCGATGGCGGCGGCTGGGGAACGGGTTCACCCCCGCGCGCCCGCG
AGGCTGCGTGGCGGTACAGCGAGTGGTGGTCGGCACGTCTGTGCCCCCGTGGCTGCGGCA
GCGTGACGGCGGCGCCCGCGTGCCTGCAGCGGCCAGCGTACCGGCGCTCGCGCGCCCACG
CCTGCGTCCGTGTGGCTGGCAGTGGCGGCGGCGCCTGCTTGCCCCGTCCATGTGCTCGGC
CGTTGCGGCGGCGCACGCACGAGTGCCCAGTCGCAGCTGCGCACGCCTGCTGCTCGACCG
CGACGACGTGGACCGGCTACGCCGGCTTGTCTGCGAGGAGACGACGTTGGCCTGCAGGTC
GGAGAAGCTTCTACATGCACTTCTGTTCGTGCCTCCGTTCCCAGGACCGGGCTGACTAGC
TAAACCCAGCACCAGCCTGCAGTGGTGGCGTGCTCCTCGCCTGTGCCTGAGCACTCATCT
GTGGAGCGCGGTGGTTGTGCTTGTGCATGCCTGTGCACTTGCCTTCAAGGCAGCGGTCCA
GTGGAGGTTGCGACGGTGGCGGTGCTGTTGTGGCGCGGCGTTTCAGGTTCACAACGGAGG
TTGGCAAGGCGCCAAGGCCTCACGCTGGAGGTACGACGAGCGGTGGTCAAGGCTAGCACG
AAGCTAATTCTAACCTTTATCATGGCAGCTAAATCTATTCCTGGGTAACAACTAATCGTA
GCAAGCAGTTAGATTCTTACCTTTCTTCTTTGTTACCTTTGTGAACTCCTAGGCCAACGG
AGCATTCGTGCTGATAACGTGTTAAGAATCCTTTGCTACTAGTGTAGTCCAAAGGCTTCT
TAACTAGAAATAGAATCATAAACACAGGAGACACAAAGATATAGGAGGAACTGTTATTCT
CATTCATGTATTCAGCTCAATGGTTACAAC
>Z27kG1_24427
GTCGAGAGGCAACTCTGGGGGAGGAAGATTTGGCCATGGAGGTGGCCGGAGATTTTCTGG
TGGTGGTGGCGGCGGCAGAGGGTTTTCTGGCCGGGGAGGTGGCGGCAGAGGGTTTTCTGG
CAGAGGAGGCGGCGGCAGTAGATTTAACAGGAGGAATTAGAAGCTGCTTCAATCTTTATG
GACATTTCAGAATTCAGAGAACTATGTTTGTGTTCGACGTAGTTTTGATGAAGAGGGAGG
GAATCGTCTCAGTTTTGGCTGC
>Z27kG1_08498
GCAAGAAGGAAAAGGAGGTAGTCGCCGGGGTCGGCTGTGTGCGAGTCGACGCTCGGGTCT
GGGTGGTTGAAGGCTCGTCTGTGCGTGGAGGCTCTGGCAAGCTACAGGCGATGCGACGGC
GCGCCTCTAACCAGCCTCGAAGTTCACTCGAGGGGGTGCTACAGGACGCCGGAGCGAACA
GTCGGCCGGCCAGCCAAGTCGTCGTCGCTCAAACCAGGCAAATCGTCTCACCCGCGTGCA
ACCGGGGCGCGACGTGGAGGTCAAGCTCAAGCCCCGCCTGTGGGTGGCACTCTCCTTCAT
CCCGTCGCCCTCAACGCCACAGTCGGGAGGCCTCGATGCTCGCGCCCGGCGTCTCTGACC
TCCTTATCCACGTCATCCAGCTTCCCCTGTGACGGCTCCGCCTGCTCCTACCGTATCCTT
TTTCCGGGCTACCCGCGGCGTCGGCGTCTACGTCCACGCTTATCTCCTCGGCGACGTTCA
CGCAGCACCGCCGCCCTGGGTCAATCACTCAATCGGATGGGGGACGATGAAGATGACTCA
TACACCGTTGATTAGGAAATGCGTGGCTCCGATCATATGGCCAAGGTAACGTTTCGCTCG
GATTTATCCAATGCCGTAGATCTAGGATCGTATGGTCGCGGGCGCACGTAATATATTTAC
CATAGATCTCGGATCCGACGACCGTAATCGCATACCAGTTCATTAAGCGCCAGATCTAAT
CTTAGCCACAGAACTCTGATCCTACGGCCTGTGTCGCCCCATACCCTTTCGCTCAGACCT
CTTTGCATAGAAGCCCCAGTTTTTAGTTAAATTAGAGCCTGCAGTCCTGCATTGGATGAT
GCTAAGTCTTAGGAATCTTTGCGGGTTAGTCCCTGTGCTTTCCAATATTTTGCGCGCAGT
TCAGACAATAAATAAAATCAGAGAAATTCATTTTAATACAAAAATAATGGTAGAAGCTTG
TATAAATCATAGAAAATGCATATTAAATCCTTTTTAGTCCATTCCAATTTCTATAATTTT
GTAATATTATGGTTTATCATCTAGTACCATTGTTTTCACATGAAAGTCATATTAAAATTT
ATATCCTATTTAATCTTGTGTAAAACACATAAAATCATTAGAAATTCATAACTTAAATCT
ATGATCCCGATTTGATCCATTCAAATTGCGTTAGTCTCGTATAAATATTTAATATGCAAT
AGCAACACTTATTGTACCATGTCTCATTATTTTATAATTAGATCTATATTTAACTTATGT
TGGTTAGTCTTGTTAAACTGCTCATCTACTAAAATATGATCTATGGTCAATTTATAATTT
AGATTAAGTTGAATTAATTACTACTATAGGTTACCTTTTCTCTGGGATTATAAAATAAAC
ACAGAACCTGGTGTTAATCATGTAATCACATCATAACTTGATGACCACGACTCCGATCTT
AGTAGTTCTCGAACCCACGATCTCGTAGCAACGTGTAGATTACTATTATTCAGTTTGTAC
TTATGTTTGGTGTAATGTTAATTTTGTCTATACACTGTTTGTTTGTATTGCTACGACTAG
CGGTGAGGTCACGAGGATCTGAAGAATCACCCTGGTAACTGGAATCTCAAGTGCCAGGTC
AAGAACAGGTACCGCAGGATGAGGCGCATGGAGGATGCTGCGATGAGTTCGTGAGAGATC
TAGGTCGTCGTCTCCCAGTCAACTTTGGGTTGCTGGACCGTTGTCTCCTTGTAATGTAAT
TATTTATTTATTTTGTATAGAACTCCTATTATATAGTAAAGATGTGACATTCGGTC
>Z27kG1_09218
CCTCCTCCTCTCCCCCTCACTGCGGCGCATCCACATCTGCCAATTTCTCCACCTCCTCCT
CCTCGCCCCTGTGCCTCGACATCTCGCATCCGCTCCATCTATGGAAGGCCACCACGCGCC
ATGGATCGCCGCTCTCTACCGCCACCTCAATTGAAGGTTCACCGCTCTCTACGCGGATCC
GCCACCTCCTCCTCGGCCGCCGTCAATAGAAGGTCCCAGATCTCCTCTCCCATTACTTCT
CTCCCCATTACCGCGCTCGAGGTCTGCCATTTTTGGAGGTCCGCCACTTCCGCCTCTGCT
CGCCGTCAATGGAAGGTCCTAGATCTCCTCTCCCTATTACCGCGCTCGAGTCAGTGGGAG
GTCCGCCATTTTTGGAAGGTCCGCCACCTCCTCCTCGACCCGCGGCAAAAATGGCGTGGG
AGATCCGCCACCTCCTCCTCGGCCCGCGGCAAAAATGGTGTGGGAGATCCGCCACCTCAC
CTCCTCCCATTCTCACGCCCGCGCCTGATATGGAAGGTCCGCCGAAGGGACTCGGACGTC
GAGGCCATGGCTGAGCCGCACCCCTTCTCCCCCTGCCTCGCGCGCGGCGGCCGAGATGGT
GTTGGCTGGGTTGTTCGGGATGGTGGTCCTACCTGCCCTCCCTGCTATCCTCGCCCCAAA
TCGACGAGAATCATGCAGCCCAAATCTGAGGTGGAGGCGCCTGCACTGTCGATGGAGGTG
TCGAGTCTGCGGTGGTGTCTGTAGATGGGAAGGCATGGTGTGCAGCAGCAGTGGCCAGGT
GGTGTCGCTGAGCCTGTCCTCCTACGGGCTCACTAGCACGCTCTCCACGGCCATCGGGGA
CCTCACGTTCCTACGTATGCTGAACCTGAGCTCCAATTGGTTCCACGGGGAGGTCCCAGC
GACCATCGTTCGCCTTGCGCATCTGCAGGCGCTAGACCTGAGCTACAACGCCTTCACTGA
ATTCCAGAGATGCAATTCCCGAGGCCATGGAGCAGCAGACAATATCAATTGCCAAAGCAG
CCATTACAATAGTACTCATTTTAGGGACTTCATTTCTTGCAGCTGCCAATCCAATTACAG
GATGCTATGACGCTCTTAAGTGATCATGAACTTATACATTGAAATAATGGTGGGCCTCGA
GAGGCCAGGAGGTGGAGAGGAGTTCAACAAGTACTACATCTTGTCTGCTCTCCTATCCGT
GGATTGGGTGCCTGAAATATCCTATAGATGTCTTTAGTAGAGGATCCAAATAATGGCCTG
CAAGGTTTATTGAATCGGATCGCACAAAACTCCATCTGCTTCAGAATTGAGCTAAGCGCA
TCCTAACATCTTGACTCCTATATCGATCAATTATTTTTGTTACACATTTGATTCTTTAGT
TTCGTAGAGGGAGGAACATCGTGGGATGCAGGCCCCACGGAACACCAGATATTTTGAGGT
AGACCGCGGCGAGGTGCCCAAGGGCAGCGCCTAGATCTTCTTCTGGATGGTCAAGTTCTG
TAACGACAATGTGGCAGAGGAGATGCCCTGATCTTCGCTGAAGGATGTATGCATGGAATA
GAAGTCAGATAAATCTTTTGTGCAACAGGCTGAAGTCATTCTTGTTGATGGGAAATTAAC
AGAGGCTAAGGCTAACCAGCTTGCTAAGGTTTAAATGCAGGTTGGAGAACTCCCTTGTTC
AGGCTTTTGTCTTTCTTCTGCAGAAGGAGAGATGACGTGCTGCATGACATGATGGCATGT
GAGGCAGCAACCTCTTCTCCGCAACCCTTGTCATGGCCTGGAGTTGGTGTTCTAGGAAGG
AGCACAATTTTATTAGGGTAGCCACCAGAGTTGAGGTCCCTTTTCAATGGACGAACTTGG
TGCTGTGGACGACATCTGCTATTGTAGCTAGGCGCATACATGTTTTCCTATAAATGCTAG
CTCTGCAATCACCAAAGGAAAACACAAGAGTACTCTTGGAGGAAAGTTTAGCATTCAGTT
TAACAAACCTTACCAACTCATGCCTTGTTTGAATGCAATAATGCATGTTATGTTGCCC
>Z27kG1_19510
CGAACTTCGTCGAGCTGCAAGAAGGAAAAGGAGGTAGTCGCCGGGGTCGGCTGTGTGCGA
GTCGACGCTCGGGTCTGGGTGGTTGAAGGCTCGTCTGTGCGTGGAGGCTCTGGCAAGCTA
CAGGCGATGCGACGGCGCGCCTCTAACCAGCCTCGAAGTTCACTCGAGGGGGTGCTACAG
GACGCCGGAGCGAACAGTCGGCCGGCCAGCCAAGTCGTCGTCGCTCAAACCAGGCAAATC
GTCTCACCCGCGTGCAACCGGGGCGCGACGTGGAGGTCAAGCTCAAGCCCCGCCTGTGGG
TGGCACTCTCCTTCATCCCGTCGCCCTCAACGCCACAGTCGGGAGGCCTCGATGCTCGCG
CCCGGCGTCTCTGACCTCCTTATCCACGTCATCCAGCTTCCCCTGTGACGGCTCCGCCTG
CTCCTACCGTATCCTTTTTCCGGGCTACCCGCGGCGTCGGCGTCTACGTCCACGCTTATC
TCCTCGGCGACGTTCACGCAGCACCGCCGCCCTGGGTCAATCACTCAATCGGATGGGGGA
CGATGAAGATGACTCATACACCGTTGATTAGGAAATGCGTGGCTCCGATCATATGGCCAA
GCGGTGAGGTCACGAGGATCTGAAGAATCACCCTGGTAACTGGAATCTCAAGTGCCAGGT
CAAGAACAGGTACCGCAGGATGAGGCGCATGGAGGATGCTGCGATGAGTTCGTGAGAGAT
CTAGGTCGTCGTCTCCCAGTCAACTTTGGGTTGCTGGACCGTTGTCTCCTTGTAATGTAA
TTATTTATTTATTTTGTATAGAACTCCTATTATATAGTAAAGATGTGACATTCGGTCCTG
TGCCATGATTC
>Z27kG1_15112
CCGATCCCGACTCCAACTCTCCCTCTCTCCTTCGCCTCGGCGGCACGGCAGCCTGCTTCT
TCACCGGGGTGGCTGCTTCTTCACCGGCGCGGCGGCCTGCTTCTTCACCCGCGCGGCGGC
CTACTTCTTCGACGACGCGGAGGCCTGCGGCGGACGCGACGCGGCGGCCTTCCGGGCGGT
CGGATCCGCGGACGAACGGATCTCCGGCGCCTGTCAGATCTTCGAACGCGGCGCGGTGGC
CTACCGGGCGGACGGATCCACGGATGAACGGATCTCCGGCGTCACGGCTTGCTTCTTCAC
CGGCGCCGCGGCCTGATTCTTCGACGGCACAGCGGCCTGCCGGTCTTCTCCAGGCGGGCG
GACGCGGCAGCCTGCCGGTCTTCTCCAGGCGGGCAGACGCGGCAGCCTGCCGGTCTTCTC
CAGAGCTCGGATTCCAAATCGGTGATTACTTGAGCGTTGCAATCATGTAGATGGTGCCCG
CACCTGATGTAATTGATGTAATGTCAAAAGGGCTCTGGTTGCAACAGTAAGGCATGATTC
TCTGTTAGCACTAGGAACTGGAACCACAATTGGTCTGTAATACTGGTAGTTTCAAATTTA
CCTAAACACTTCAAACCAGAATGGTCTGTAATGTCAAAAGGGATCGGGTTCCTATGAAGT
C
>Z27kG1_12975
GCGGCGGCGGCAACTCAGGTGGGGACTTACTTCCTGCGGAACTACTACAACCTGCTGCAA
CAAACCCCCGATGTCGTCCACCAGTTCTACAGCGAAGCCAGCACCATGGTCCGCGTCGAC
GACCTCACCGGCAACAATACTGCAACAAGGAGCTGTCGTTCAGCCATTGCCAAGCCGAGA
GCAGGTGATGGCGCTGGCACCTTGCTCGAATTGATGGTGATGCACGACCTGCCTTGGTGT
GAGGAGTATTTTTGTAGTTTTTATTTGTAGGATGAGTGTTCTTCCTGGAAAAAAAGGGAC
CAATGTCTACGCTACGCAGTTCCTCTGATTGTTTTTACATCTAATTTGTTGACTTGCTAC
TTATAGAGTTCAGTGATTGTTTTAGTGAAACAAATTCTAATTTGCTTACTTACATGGCTG
CTCTTAGCCCCAACAATTGTTTTGGTGACTTCAAAGCAGAAAGCTTAATGGAATTAGATA
AGCTCTATCCAGATGATTTTAGTTCAGATGAATTGAATGATCTTGCTTATGATCTTCCTA
TCAGTACTTCAATATCTATGATTTATTTGAAAGAATAGTATTATTGTTAATTATCAAATT
ATTTCATATCAGTACTTCAATATATGACACAATGACACATTAAATTTTTATTTTCAGATT
ACTTCATCTTTATCTTTTTACACTGCCTTATATTGATGTCTATGCTATTTAGCTATTGAC
TATTGGCTATTTTATATTACTATGAAAGAATTTAAATGGTTTGTATCTTATAACCTTTTA
TTTTAATGTGCCGTTAAAATATAAGTCGTTACACTAATTAGAAACTAGAACCCTTTTATA
CTCATAGTTTCTCGGTGACACCATTGACCAAAAAATCCTAGATCCGCCCCTGTGGCCCAT
CACTTAGCTCATAGAACCTTACTCGCTGCTATGTGGCACACTTACATGCATATGTAAGTA
AATATTACCTTGTACTACTACCTGCACTTTTGCACTCAACAACTTCTATTGCATTTAATC
TGAGCAAACTTTGCTGTGATTGTTTATCCACGAAACAGAAGCAGAAGAGAAACTGAGAAG
AACCCAGCTTAGATCAGACTGAAGAACTAGATGCGGTGGACGCCTTCAAGACCTGCTGAC
ATGAGGGCTGCTAGTCAGAGCTGCTGTTTTTGGCCTGTTCTTTGACATGAGGGTACCCAA
AAACTCTAGTTGCTCGTGGGTGTCAACTTTTTATTATATGTTGTTATGTTTGTGCAAAAT
CAACTGAAATGTGAAGTCAAGTGGTGATGCTGTGAACTGAGTTTAGTGTTGTCCACTTAG
TTTGTATGATCACTGGAATACTAGTTGTATTCATCTACGGAATATGGAATTGTGTGCTCA
TTCC
>Z27kG1_20607
GCCGCCGTGTGAGTTCCAGTTCCAAGTCCTCCGCGGGCGCGGAGGGAGGAAGAAATCGGC
AATCGCCCCACCCCATCCCATCCCCCCCCGCCCCAAGAATAGGCTAGCGGCTGGTCCTCG
AATCTAGGAGCCCCCGACCTGCGCGTCCGTCCGTCCGTCCTCCCTAAATCCGGCCACGCC
CGCCGGTGAGGAGAGGCGAAGATTGATCAGCCACTCCCGAATGGAAGATTCATCGGCCTC
TGTCCCGGACCCGGACGAATAATAACTTAGTTCTACTAAGTTTCTCGGGGGTCGCCCTTC
GCTTGCTTCCGCCCCCTTGTTGTTGTTCCTTTGTCCGGCTCGATCTGGGTCGCTCGGCGG
CTGTTCGTCCGTCGCCCGTACCGCCGCCGCCGCCGGTTGGTTGGATTAGTACTCCACTCC
CGCTTCGTTCCGTTATCTCTGGTGAGCCTCTTCTCACTGCCGATTGGACCGGTGTCTTCC
TCCCCGATCTGCCTACGCGTTTCTTTGTTTTTTTTGCTCATCTGGATGGTTGTTCTCTTC
TGCAAGTTCCGATCTAGTGTTTTGGAATCTGTTAGGTCGTCGTCAGCCAGCCCAGGCGGT
TTCTGAACAGGTTGGCTGCCGCGTACTGATTCCTTGCTGCTCCAAAGAAAATGCACGCCT
TTTCTTTTGCTGGTTTATTCTGGTAGCCGTCGGAAGGATAATGCTGGCCTGGAAACCCAT
AACTTGCAAGGCTGGCATCTCATCTGCTGTCGCTCATTAGTTTGAGCGTGATTAATCGCT
CAGCCAGACATGACACCGTCTCTGTCGTATTCGTGGGGGGCGCTTTCATGTCCACACGCC
TGGCTTGATGCTGGAAGCTGTTGTTGCTTTCGGGATCGTCTTTTCGTAACCCTAGGGAAA
CGCTACTTCTTTGACCGTTCTGGTGTGAGTTCATCTCGCATTTCAGTATTTGCAATTTTT
TCTCCCCAAGATATGGGCTCATACTGCAGTTAAAGTAAAAAAAAAACTGGATCTTCATGT
TGTTGTTGTGTGCTCCAAATACCAATATGGATTCGCCTCGACTCTGGAGGGGCATCTGTG
CAAGTTGATATTAAAGCGTGTTGCGGTTCCTGCGCAGGTCTGATATTTACGGGATATTCC
TTCGCGTGCTCTGCTTCTGCTGGGATTCAAGTGAAGGCACCCCATGGCCGAGATAGAAGA
CGCGATGGGTGCGCCGCCAATGGTGACGACGACGGAGTCCGAGGGCACGACCACAGATGA
GGACGTGCATCTTTCGCCGACCTGCATCTGCGGCGGCGCGGGCGGAGCTGGTGGGGGAGG
CCGCATCAAGATCCTCTGCAGCT
>Z27kG1_11813
CGCCTCGCTCGCGTCGCCAACTACATCCGCTCGAACCGCGTCCTTACATGCCATGCCCAC
CATCCTCGCTCGCTCCAACCATGTATCTACATGTCGCCTCCGACATCCACGCCCATGCTT
CGTGTAGTGCTTGACGCGCCCGCTCCAACCGCGTCTATGCATGCCGTGACTGCCATCCTC
GCCACCCGCATGCCTCATCTGCATCCTCCGTTTATCGTACTTATCCGCGGTATACCTTCC
CTCATCGTTCAGTCCGCGCTCACTCTGCCCCACGATCCGCTTCTCCCCCGCGCCCCTCGG
CAAGCTCGCAGTCCAGGATCCGATTCTCGCGTCGCCCTCCCGCCGCGCCCCTCGGCAAGC
TCGCAATCCAGGATCCGATTCTCGCGTCGCCCTCCCGCCGCGCCCCTCGGCATCTCAACT
ACCTCGTGATGCCTCCCCCACCCCCGATCTATAAACCAGCCGCTCGCCACTCCTCCCGTA
CTCTCGCCCCCGACCTCATGGAAGGATCCGCCTCTCGCGCGCCCCCGCCGACGCACGCAA
CTCGCAGACGGCGCCCCCCCAGATCCACTTCTCGCTGGCCGCTCAGATCCTCCATATCCT
GACCTCTCCCTCCTCTTGCTGCAGATGATATGCTAGAGCGTCAGCAAGGCGGACTCTCCA
AACCTCCAGAGAGGGAGGGAGGCAGCAGCCAATGCCCAGCACGTACCAATCTGCGTGGCG
GGAGGTGCCCGGACTGCGTACCCACGGGCGAGCAGGATTTTGACGATCCACGACCCGATG
AAGTCGCCGGCGTCGGTGACGCACAAGGCGGCAGTGGCCATCGTGCGCTGACGCCCAGTC
CCTTCCTCTCGCGAGCGAAACGGGGGGCGGTGGTGCCGCCGGGCGAATGGATTCGTCCGA
GAGCGAGCAAATAGGGGTAAGCATTTATCAAGCGGAAGTGGGAAGAAATGGTACAGTGAA
GTGGAGGAAATGACACAGAACACGAGCGAAGCTGGCATCTCAAGGCGGTCGCACTCGCAC
GGTTAGCAGTGCACTCCCCTAATTTCTGCCCTTTTTATGGTTTCACGATTATCTGAATAT
GGAGTTCAAGGATTGATCTTTTCTGAGTTCTTTGTTGCCATATTTTTCTGTCCATGTAAT
AAGGTTGTGGGTAAAATATTGTGTCAATCGGGCTTGTGTGTTGCAGTTCTATTCTTGTGT
AGTGCAGCTCCGAAGTCGCTGCTACCAGGTGCCCCCGTGCTGGGGCATAGGTGCAGTCGC
CGCTGCGCCCAGCCTACACAAAGGCAGCTACCGTTGCGACAACGAGAGGGAGCTCCCAAG
GCACCAATGTTGTTGCTGCCAGTTCTTCAAAGAGTTATTGATGGTTCACAAAAGACCACT
GTTGCTCTGCCAATTCACAAAGCCTTGATGATTGTTATGATGGAACCAATGTTGAGGCCT
ACAACAATGATGTCATTGTTCCCATGGGACCTCAATCTCCAAAAAACCAAGAGGCCGTGG
GAAGAGGAATGTGACAATGAGAAGGTTCAGTTAAAGACTATTGGAAAAGATGTCGCCCTA
ACCGTTGGGCAAACACCTGGATGACATCATCTTCTCTGCTAAAGGCACCATATTCTCTTC
AAGGATCCAAACAATTACCCCACTTGGGAAGAGGAATGTGACGGAGTTAGCACTACCTCC
ACATAATGGGAAGGTTGGGTTAAAGCCTATTGGTACCTGGTGAGTATTTTGTTTTTATTT
CAGCACATGCTCGCTTGCTGCTCTCATATTTTAAGCCATGTTATATTTACACTGCTTGCC
TTGGAAAATTTTAATTTGTAGCAATAATTTTTGGATAATTTGTACTATATGTAACTTTTA
AGTTATAATTACACTGCTTATCAACGGGCTATACCCTTGTATGGTGGACATTCACGAATA
GCAAGGTAGGGTTGTTGAAACAAGGATAGGATTTTCATGGCATGATTACTACTGCAAGAA
AGATGAAATACTTTGGTTACAAATGTGTAGCTCCGGCACCGTTGCTGTTCTGGTCTCGGC
CGTGGAGATGGAACTATGATTAAAAGAAAAGAGAACACTACGGAAGGAACCTACTGATGC
TCAGTGTACTGCGACTTTCCCACGATGCTCATGATGTCGAAGTCTGCAGTTGCTAGACTG
GCCCGAGTAATTGCTAAGTTTTGTAGAAAATGTTTAGGCCCATTTTTGAACGCATGAATT
TCGTATAGGCTGTATTTCACACGAAATACACAGGAACAAACATTTTTCCTGCCTTCCAAA
CAGGTCGTTAGGATTAGTTGAAGTTCCAGTTTGATCATAGGCACCTAGGTCGATGCTCTT
TAGTAAGATGTAAGTAATATGTCTTCTGGCCAGGTTGAGCAAGGCTTAGCTGCAGTGTAT
CAGTGTGGTACAGCTGATGTATTTATACTGTTACAATCTAATGAGACTATATGGATTAGA
GCT
>Z27kG1_05574
CCATCCCCAGCCCACCGAGCTCCCTCCATCTTGCTCCCCATGGCCGAGCGCCCTCCCGTC
CTCCAACTCGCCAGCGCTTGGCTTCCTGCTTGCCAAGTCCATCTCCCTCCCTAGCGCTGT
CCCACCTCCTGCTCCTCCACGGCGCTCAGTTCCAGCTCGCCGGCTGTGCAACTCGCCCAT
GGCGCCCATCTCTCTGGCCGCGACCTCCCTGCTCCTCCTTTCCCCAGCCGCGGTCTTCCC
TGCTCTAGCCCAGCCGAGCTCGTCCCTGCGCGCGTGTTCTCCTGCGTCCAGCCGAGCGCG
CGAAACTTCTCTGCTCACGGCACTCCCTGTCTGCTCGGCCATGGTGAAACCCTCCTTACC
ATGGATGCCGGAGTTCCTCTGCTCGTTCTCATGGCCGCCGTCGAGCTTCCGGCGCGCGCC
CATCTCCTCTGCTCCCCCGCGCGCGTCCTGGGACTCTCCATCGCGCCGATCTGTGCCCGG
CCGTGGCCGTCGAACTCGCCCAGCTCGGATTTTTGCTTGGTCGCCCGCCGTTTACCAGTA
CCGTGGTCTCGCTCGGACGCGTACTGTCAAGATTGTTCCTGCACGCACGCCCTGGTACCC
CTGCTCGCTGTTGGGCCGACCGTCAGCAGCTTCCCGGCCTCCGTCGTGCTCAGCAGCGAG
TAATTTATGTCGGAGCAGTTACTGAGACGCCCTCCTTTGCGTCGTGCTCGCCAGATCAAG
CCTCGCGTCGTCGATTTGCGCAGTTCATGTTCGGCAATCGGTTTAGTCTCCGTCGAACTT
CTATTTACCGTGACGCCGAGCTCCTTCAACACTGCCCCACTCCGTTGTCGTTATTCCGTC
GCCTCACTTCGATGTCAGTTCCTTCATGACATCTCCTACTTGTGTTCGCGCCGACAAAAG
GATCCTAAGAGAATGTGGAAAAACAAGCCCCAAGTTGATGCCTCAAATACTCGACGAAAA
GCCTGAACTATAAATTATCGTGGTTCTTGCAGAGTTCGCGTCGAATTTAATTTTGGATGA
GCTGATTTGCTACTACTATTATTTTGTTTTAATGAATAGATTGATAGATATGTAGGTTGC
GATGATTTTTTTTATTTAGTATAGGTACGCTTAGTAATTATGGCTAGCTCCGTTGTTGTG
TCCGTGTGCTGTTACGTGACAATATAATTGTTTTTAGAATAATGAAGTAGTTGAGTCAGA
GATTGAGGTTTAAATTTTAGATGCATAATTATGCAAAATATAGAGGTAGACATGGATGCG
ATGTATGATCTAGTTAATGACGAGACAGATAAGTTTAATATTTTAATC
>Z27kG1_14965
CAGCCTTATCTTGAGCACGGACTTCATCTTCTCCAACCTCCAAGCTCCAGCACCGGGCCG
CACGGCTCTTCCTGCTCTGTGCGCGCGTTCCCTACCCAGCGACGCTCCTCCAAGCTTCTC
CCTCCCTGCGCGTTTCTCTGCTCACGGCGCTCCCTGTCCGCTCGTCCAACAGCTGCCCAA
GTCCGGCCTCTGCTTGGATCTCGTCTGTGCCATGGAGCTCTCCCCTGCCGCGCCCAGTCC
AAGCTCCTCCCCTGCCGGCGTCCAGCACCCGGCCGGATCTCTGATGGCGCGCGTGCCCTT
CTCTTGGCGGCGCTCACTTTCTGCTTCTCTCTGTCTCTAGCTCGCCGCAGTGCTTTTCCC
TTGCTCCCATGGCGCGCCGGCCGCTCCTCTCTGCCCAGCATAGCAGCTTCTTTCTCTGCT
TCTCCCAGTCGGCCGAGGCCCCGCCCGTCCGTGCTCCTTCTTCTAGCTCCAGCTCGCGGC
GTTCCCTCTGCTGAGCCATGGCTGTCGTGCCTCCGCTCCCTTGTTTTCCCTGCGCGCAGC
AATGAGGTTTCTGCCGCCTAGCCTTCGCTCTCTTCAACCTCCAGCTCGCCACGGCGCTCG
GTCCTGCTCGATGTTCCTTTGCTCGCCTAGATTCCCCCTTGCCATGGCCGTGCGTGCCGG
CTCACTGCTTGCTCGACCGCGTTCCTGGATCGGCCAGCGTCGCGTGTAGTGTAGGTGTTT
GCGGTCGGTGGATCCTCGTCGTCGATACTGCGCTTGCTGATGGCCGAAGCTCGGGTCGTT
CGTGGTGCTGTCGCGCCATCGCCTCGGTCTGGCCGTCGGCCAGGACCTCTCAATACTCAG
CTCCCTGTTCGTCCACAGTGCGCCCTGTTTTCTTTGTCTTGTCGTCGTCGTTCAGTCACC
GCGCCCTCAGCTCGCGCAGCTTGCTTGTGGCCCGGTCACTCGCCCTCGGCCACAGCCTTG
ATCTATCACGGTCTGGCTCACCGTCAACCCGCTCGAACTCTGCCCTGGCTAAGCCTTTCT
GCTCGTGCCGTTGTGGCGTTATCGTCGTTCGTCTTCATGTGGTGGATACAACAACGTCGT
CGTTTACTCTATGGGGTTCATGGTCGACTTTGTCACCCGAAGAGTGATTCTGGAGTTGGA
TAAAAATGTGAGAAAAGTCCGTGCAACAATTGCCAGAAGCCCGATCGGATATCCAAACTG
AGAACCGTCGTCGTCCTCGAGGTTATCAAATCGATTCGATCGTGGTGAGCCAATTTATTA
TTTCAGTTTATTGAATTAGATAATTATATAGCCACGATGATTTTTCTTGTCGTTAGCATA
GGCACATTGTGTGACGACTTCTAGATTGGTAGCCGTACCTGTTGCTGAT
>Z27kG1_14108
CAACCGCAGCCCGGGATGCGCTCCACCCCGACCGCCAAGCGCCTGTCGCCGCCCGCGATG
CGCTCGACCCCAACAAATTCTCTCACAAGATCTGGCGAAACCCATCACCTCCGCTCTCCT
CCTCTACCCTCGGGATCCTGGTGGCCAACGTCGTCCTCGTTGGCGAGATGACCTCCAAGC
TCCACCAGACCTCGCGCTCCACCGACGACTGGAGGCCTCTGCCCCTTCGGGATCTCCTTA
TTCACAAGGCGTCGAGGCCGCCGTCGACCACGTCATGCCGCTACGCTAGGAGGAGGCGTC
GACCAACATCGGCTTCGCAGTGGCCTAGGCGTGCCGTGCTGATGTGCTCCGCCGTTTCGC
CCGCCTCCCTCCCCAAAGCTGCTTCTAGGCCGTCGCGATGGAGGCAATCAGCAACACCAG
GTTAACCCTCGAGATCCTGGTGGCCGACAGCGTGGTCCTCGTCGGCGAGATGGTGACCTC
CAAGCTCTTCCAAATCTGGCACTCCGCTGACGTCCAGAGGCCTCCGCCCTTTGGGATCTC
CTTAATCACAAGGTGGGACAAGCACCACGGCTTCTAGCTCTACTTGAGCGACCCAGCTGG
CAACTACGGCGGGTGGAAGGTCGTCCCTATTGGGGCCAACAGCCAGTGTGCACAAGGGGG
AACAGAGCCGTGTGGCTTCTGGTGCCCGTTGAGGAAAGGTGAGGCGAGGTGCTCACCATG
CACCTCAAGGTGGATGACCTCACGTGGCCATATACGCCCTTTGTTTAAGTTCTTGCAGAT
CAACTTTATGCAGAGCTTGTGGAACCTGAGAAGCACATGCAGATATTCTCTCGTAGGAAA
AATGAGGTAGTGAGATGTTACTTGGAGAAATGGTATCTAAATTTGTGTTGCTTTCTGTTT
TGAGTTCTGACCTTTCAACTTGCAGATGCTAAACATACTAAACAAGTGTGAGAGAAATAC
TACAGACATTTACGAATGTCACACATTTTTTCTAATACTGATTCATATCATATTACAAGT
ATACTCTACTTATATTTCCTTTATTTTTAGCGGTGGAGTTCAATTGTATCTTTTTAACAA
AATATAAGGAGTTTCAGTTCAGATTATGCACTTTTCATGTTCTATCTATTTGCTTTGTAA
ACAGATTTACCAAAAAAACTCAGAAGATAGGCATGAGAGCTATAAATATTCTTGGAATAA
AAGGTGAGGCTGCATGCACTTGTTTGGATCTCATGGTAGGAAACGAGTTGTTGCTGCTAA
TTTTCCCTAAAATAGGAAAGGTAGGGAAATTCTTTCTGGATAAATTATATGGTATGTCCA
ATCCGTTATTTCGCGACTACGTTGATGATCCGTTGTTACCGCAGTAAGGATTCTACAAAT
AGTATGGCTCTTTTTATCCTTGATTGATGCGGGGATTTATTAGGAACTAGGCAAGAAAGT
CAGATCTTTTATATAATCTTGCTCATTCCGATTTTTGCCCTACATCCTGATTCGATATAT
AGTGAAATATATTTTGGACTTAGTTCTGGGAGTGAGGGGATTTTTATAAAAACGTGTATG
AGCCCAGTGAGGAGAGGCCATGAAGGTTCTAGGAGTGAAGGGATTAGGATCGGGAACTGC
TGCTGCATCAGGCGCAACAAGGCAATGAGGAGGATGTGTTTCAGGGCAATGGGTGTTGTA
GGAGCATTGATATAAGTGACGCCCTCACTGAAGTTGGTCTGACCTGCCTTGAGGTCCTCC
TCACCAAGTGAAGCCTCGCCTCGGTGAATCAGGAAGAATGCTTTACAAATCCGAATATAA
GTTCAGTACGATAGTGCAAACAGAGAGCATCAGCTGTTCGTGCTATCGGTTTGGAAAGAA
CATGTGGAAAGCCAATCTCGGATCTTGCTTCCTTCAGGTTTCCACATTGTAGACACACAA
GAGTCCAGCCTGCGACAAACGCTCCTGCAGGAGATTGGAGCCTAGATCCAGTTTGCTTTG
TTGGAAAACTTCAAGCACCTCTAGACGGAAGGAGATTGGAGCCTAGATCCAGTTTGCTTT
GTTGGAAAACTTCAAGCACCACTAGACGGAAGTTGTCTGCACTGAAGATCAGGACACGAA
GATCGCGAGCTTTAACAAGGCTCGCCTTGTGCGGAAGGTGTATTTCAGTGAGATCTCCAA
GATGAAGCATTAGGGGGTCAATCGCCCCAGATTTTACGCGTAGCTAACTTAGTAGGGCAC
CCATAATCCATAATTTATTCTCTGTAGTTGTAGCAGCGACATAGAGGTGTCATTCTGTAG
CACATTGTGTAACATGTAGGAGAGAGAGAAACACATATCCCCATTCTTTCTACTGAAACA
CCAGAAATAGTTGCTCTTGCTCCATAATTCGTTAATCTGAACTTCTGAAGCCATGCCAAG
GCCTTATATTGATCCTCTGTTGTCATATTGATAAAAATAGGGCATGTGAAACCTTTTTGC
ATAACAGTATAACACATATTTTATATATA
>Z27kG1_19222
TTCCTGCCGCCGCTCTGGGATGAAAAATCCCGTCGCCCATGCCCTGAGCCCCTGATCCAT
ATCTACGCGCGCGGCAGAGAGGATTCCGTCGCCCAGCTTTTCCTCTCTTCAACCCCCAGC
CGCGCCTGCTCTATCGCCGAGTGCCCAGCCGCGAGCTCCCCTGCTCCCATGGCAGCTGAG
GTTCTCCCTGGCGCTTCTCCCTTGCCATAGCCGCGCCCCTCTGGCTCGACGCCTGGTCGC
CCAGCCCCTCTCCTCCCTAGCGAGCTCGCTCTGCCCTGTACGGCGCCCCGAGCTCCCCAT
GGCCGCACCTGGCCGGAACTTTCCTCCAGCGCGCGGAGTAGTCCGCGCCATGGAACTCCA
TACCTGGCCGCGACCTCGCCGGAAAGCTCTCGCAGCGCTTCTCCCCGGCTCGGATCTCGC
CCAGCGGCCCTGGCCCTCGGCCATGGAGCCTGCACTGCTCCAGTTCGGCCGCTCGTCTCC
CTGTACCCCAGCTCCCTCTGCCGGCCGTCGTCGAGCCCTCTGCACACGTACGCTGCGCCC
AGCTCCAGCGCTTGTTCCCTGCTCCTATGGCGGCCGAGCTCTCCGATGCCGCGCGTTGAG
CTCCCTGCCGTCGCTCAACTCGCCGGCGTGCATCCTACTCCTTACGCGCCGTGCGCCGGG
AAGTCCCTGCGCGCAAGCTATCTGTTGGCCGCGCGCGAAGCTCTCTGTTCGTCGTCATCG
CTAAGCTATCTGTTGGCCGCGCGCGAAGCTCTCTGTTCGTCGTCATCGCGAGGTCGCACG
ACAGACTGATTGCGTGTCGTGTGTCGCACATCCTAGGTCCTCGTCGTCGGGTTTCGTGCG
TGCTCGCGTTTACCGTCGAGTCGTCGAACCTGTCATCCTCTGCTCAGACCCCACCTCGCC
AGCTCGCTCTAAACACGATCTCGTCGTCCGCAAGTCACCAAGAAACCCCAAAAATCGGGT
AAAGACGGAGCAAGCAGCGTGATGTTCACCAAGTGCGCGACAAAAAGCTCGAACATCCTG
CGCGACTCAAGTTCGATTCATCAAAATTATTCAGTCGAGGAAAAGATCTTCAGCAATTGA
TTACCGAAGAAAAGAAGGCCCCTGGGTGACGTCAATCGGAACCCGTAGTCATGCTTCTGA
CTATCTCGTCAAATTAGTCAGGGTAAGTTGATTCGTATTCCCGTCAACTAGATCTATAAA
TAGATTAAATAAAATTGTTGGTCAC
>Z27kG1_08342
TGCGTCAAAGACGACGCAAGCCCTTGCCTCTCCCTACTCCAAACCCTCGCCGACTCAGAT
CCAGCTTCCTCGCACCGCCGTCGCCATGCCGTTCACTCCAGGCCCCTACTCTGGCGTCAG
CACCCTCGCCCTTGTGGCGAGGGCGTCGGCCTTTGGCGTCGGTGTCGTCTACGGGAGCAT
CAAGCTCTCAATCCTAAAGGTACGTCATCTTGTGAATTGACTGACTCAACCTGGTAGCGG
AGGTTTTTTAGATGGTTCGAATTCCGCAACGCTTTAGCATGGTTCAGGAATCGGCTAAGG
ATTTTATGATGTGAGGATTCGACGGAATGCCGTGAAATTAACCTTTTCCTACGTTGATGC
CCTTACTGGAACAGTTTCGAGCCTCACTCGTCTGGATAGTCATAGACTGATGGGTAATTT
ATGTCGGTATGAGTAGTTGAGTTTAAATTAACAACGAGCTGATGCTTGGCATCGCGGAAA
TAATTTGTTTAGAATAGTTCATCAACCAATTGAGGCTGTTGTATAGCTGCTTGTTAGTTT
ATGGCTGCGACAAACTGTTTTGCCCTGATTTGTCTCCTCTGCATGTTTGTGGGCACTACA
CGTCTACAATGACATTCTTCTTACTTGAAGATGAGTTTATATATTTGCTCCTGAGTTTTC
ACATCCTGGAAGTTCCCCAAAAACATGTTAGGTATAATACTTTTTTTGTTGGTATTGTAT
GAAAGCCATTCTTTTCCGATGAGTGCATATTTCCTGCTAGATATGATTTCATATTTGCCA
GCCCTTGAAACAGTAGGCACACTGAATGAATGGGCTTAAATTTATGTTATAAATTCTTTT
GTTGTGATTGGTGAAAACTCTGGTAACTGTAAAAAGCAAGTCATACTTATTCTAAATGAT
AAATGATGATGGTCGGTTTTGTTTTGTTCGTAAGTCTTGATATATGAAACTGTCAGCGTC
TTTTTTCCAGATTATTCGTGCAAAAGTAGAAGGAGAATTTTGGTGATGTTAATGGTCTTC
TGATAAAAGCTTACTTTGTTTGGTCTATCACTCTTGCACCCCTCTTCTCTAATAGATGGC
TGTGTTGGTTCTTCATAGTTTCCAGCATAGTGTAGATCTTTGTACTGGTCCTTTTAAACT
GGTTGACATACACATTCACAATTCACTAATTTATTTGTGCTGGTTGCTCCTACCTTTAAA
TTTAGCACTGTGATCTATACTAGTTACTGATTTTGATTGAATTTGTTATATTCAGACTTT
AGTAGATGCTGCTACCATTGACTTTTTCTATGCAAGCTTATGGAACCAGTATACTGAGCT
TGTTCTGCTGTTGTTTCAACTTTGGGCCTGGTTACAGTTTAACTTGCATGCCGCTTTGTG
TTTGTGAAAGATCATGTTTGCCTCATTCCCTATTTGAACCGTGGTCGTTTTTAGTAAGAA
GCCTAGCTGCACTCTTGTAACAAGTGCATCTCAAGTTTATTTGTTGCTTCATTCCCTATT
TGCTGCACTGAACCGTCCAATTCAATTTTCTTACGTTGCACTTTCTCTTTCAGGTAACAA
AACCTAAAAAGGAGGAAGTGCATGATCATCACTAAGGATGACAGGGCTGCTACATGTTAT
AAAATTGGCAGTGCACCCCTTCTCCATACGTGCAATTTCGTTTATGATTTGTGGACCTGT
CTGTAACATACCTGCTGTTTTTTTTGTGTTGTAATAAATTCTTATACAATGACATGAAAT
CAGGAAGTGGAAAAAGCAATATTAAT
>Z27kG1_10302
CGTACTCACATATTTATTATTTCTCTTTACATCAAGGATTCCCATGGACATGTGGTTGTC
CATTACACAGATGTTGATACAAATGTTCAGCTCCTTTTTAGGTACCGTTGCTCATGTTGC
AGCCCGAGGTTGTAGCTACACAGGAACACAAATTCAGAAGATAAAAGTACAAGCGTGAAG
CACGAGCCAGTACAAGTCAGCGTGAACAGTACGGGGGTACTGTTCATCTATTTATAGGCA
CAGGACAGAGCATGTGAGGAATTACAGTTATGCCCTTTACATTTACTATTGACTTATAGA
AAAATCTATGAGGACTAGATAGCCTTTTCCTCTTTAAGTCGGTTCCTTTTTCCGCGATTG
AGCCGAAGCTCCCTTGCGCATAGCTTCGGAGCAACGACAACCTTCGTCATGATTATGCTC
TTCTCATCGTGTATGCTTTTAACCTGAGTCCGAAGGTACCTGTCCATAAGCCATGCTTGG
AAGACATTGTTAAATTACGTTTTTGAGGACCTTCAAAGGACGAAGGCCCCAACATATAGG
GTGTTTGGTTT
>Z27kG1_19752
TGCCCGACAGCGCTCCTCTCGCATGTACGTATCGAGCAAGTCTGTGAACGACGCGGCTTT
GGCGGCGAAGGGGGCGCCCCGTCCCCTCGGGTCCTCTTACTGCCGGCGCCGGATGGGGCG
GCTCCTTTCGCTGTCGCCTTCGTCCCACCAGCTGAGGCGGCGACTGCTCCTCGCGTGGCA
GACGCTCCAGCCTCCTTGGTCGTCCTGGAGGTGCCAGGAGTGGTTGCCCCTGGTGCGGCC
TTCTTTGAGCCGCCGCCTTCTGCACCTGGCCCGGGGCAGGTTTCGGTCGCCGAGGAAGTC
GTTGTCGGCGCGCGCTCGGTGGCGGCAGGGTCGGTCGCCGGTCTGCCGCCGCCGCCCCCG
CCCCGTGAAGGGGGTTCTGGGTTGGCGCTGTTGCCCGCGGAGGTCGCCGCGCCCTAGGTG
CCACCGCCGCCTGCCGCTATTGCCTTGACTTCCGCAGGTGCCGCGGTACCCATGGGATCT
GAGGAAATCCACGGGGGGCTTCCCCTCTCCCTCCCTGAAGGACGGGGGGCAGAGGCAGAA
GAGTGGCAGCGGACCGAGTCAGCCTCGTCTCGGGCCAACTCGAGCTTAGAAACTATCGAG
CGCATGTTCGGTAGCTTCGAGGAGGCGATTTCGATTGCTTGGGCGTCGATGACGCGGGAT
CTGATTCCTTTTGGTTAGCGCCTCCTTATGCGGTCGGTGGCTCGAGAGGAAGCGCTACTA
GCCGCCCAACAGGAGGTGGAGCAGTTGCGTGCTGGGGCCATTCGGCTCAGGGAGTGGGAG
CGCGAGCTCACCACCCTTTGTTCTGAGGCTGTCCGGCTTCGGAGCGAGACGCCGCTCCTA
CGCGTGGAGCATGACGATGCTTAGGGCAACATGGATCACCTACGGGAGGAGGGGTCCCGA
CTCTAAGAGGCCCTCGATGGGATGAGCCTTGGGGCCGAGGGGGCCACGCCGAACCTTGGG
GAGGTCGACGCCTGTCTAGGGGAGGCAAACTCGGAGCTCCAAAGGGAACGCAATGCAACT
GGAGAGCTCTAAAAGATGATTTCCCAAGCTGAGGTCGCCAGGAAGGCAGCAGAAGAGGCG
AAGACGGTGGCAGAAGGAAGGATACGAGAGCTCTCGCTTGCTTGTGATGGCACCGTTGTT
TCGAGACTCCAGGCGGAGACCTCACTTTCGGAGCGGAGCGCCGAGCTCCAAGTGCTTCAC
CCGATCGTCGGCTCGGTGTGCACTCACCTTTCTTCTCCACCGCCGATCGAGGTCCCTCTA
ATCAATCGGCTGCGAGCGCTGTCCGATCATGTGGAGCACGTGGTCGTCGAGGGAGCATAT
CACGGGAGCATCCTTGCCCTGGGACAGATGGTCTCCCATTTCGATGAAATCGACTCTGGT
GTGATCGCGGAAGGCTTCGCCGCCGGTTGAAGTGACGAGGAGCTGGGTGCCATTGAGGTG
CAGGTCCATCCCCACGCCCGGTCGATCGTGGGCCGGGTCAATGTGAAGTTCCTCCTGATC
GACCCCTGGAGCCTGGGACCACTCGCCGGTGGTCCGTCCACCCATTCTTAGTCGGCGTTC
ATTGTAATGTTTTGTAATGACTATCTTTAGATGTCCTGACTGTGATCTTATGTATAATAT
TATCTGTTTT
>Z27kG1_03697
CGCGGATCCGCCACCTCCTCCTCGGCCGCCGTCAATAGAAGGTCCCAGATCTCCTCTCCC
ATTACTTCTCTCCCCATTACCGCGCTCGAGGTCTGCCATTTTTGGAGGTCCGCCACTTCC
GCCTCTGCTCGCCGTCAATGGAAGGTCCTAGATCTCCTCTCCCTATTACCGCGCTCGAGT
CAGTGGGAGGTCCGCCATTTTTGGAAGGTCCGCCACCTCCTCCTCGACCCGCGGCAAAAA
TGGCGTGGGAGATCCGCCACCTCCTCCTCGGCCCGCGGCAAAAATGGTGTGGGAGATCCG
CCACCTCACCTCCTCCCATTCTCACGCCCGCGCCTGATATGGAAGGTCCGCCGAAGGGAC
TCGGACGTCGAGGCCATGGCTGAGCCGCACCCCTTCTCCCCCTGCCTCGCGCGCGGCGGC
CGAGATGGTGTTGGCTGGGTTGTTCGGGATGGTGGTCCTACCTGCCCTCCCTGCTATCCT
CGCCCCAAATCGACGAGAATCATGCAGCCCAAATCTGAGGTGGAGGCGCCTGCACTGTCG
ATGGAGGTGTCGAGTCTGCGGTGGTGTCTGTAGATGGGAAGGCATGGTGTGCAGCAGCAG
TGGCCAGGTGGTGTCGCTGAGCCTGTCCTCCTACGGGCTCACTAGCACGCTCTCCACGGC
CATCGGGGACCTCACGTTCCTACGTATGCTGAACCTGAGCTCCAATTGGTTCCACGGGGA
GGTCCCAGCGACCATCGTTCGCCTTGCGCATCTGCAGGCGCTAGACCTGAGCTACAACGC
CTTCACTGAATTCCAGAGATGCAATTCCCGAGGCCATGGAGCAGCAGACAATATCAATTG
CCAAAGCAGCCATTACAATAGTACTCATTTTAGGGACTTCATTTCTTGCAGCTGCCAATC
CAATTACAGGATGCTATGACGCTCTTAAGTGATCATGAACTTATACATTGAAATAATGGT
GGGCCTCGAGAGGCCAGGAGGTGGAGAGGAGTTCAACAAGTACTACATCTTGTCTGCTCT
CCTATCCGTGGATTGGTGAGTGCAAACAACTTCCTGCTAAAAGTTAGCAAGGAATTGGTT
GATACTTATTGATGGTGCCTGAAATATCCTATAGATGTCTTTAGTAGAGGATCCAAATAA
TGGCCTGCAAGGTTTATTGAATCGGATCGCACAAAACTCCATCTGCTTCAGAATTGAGCT
AAGCGCATCCTAACATCTTGACTCCTATATCGATCAATTATTTTTGTTACACATTTGATT
CTTTAGTTTCGTAGAGGGAGGAACATCGTGGGATGCAGGCCCCACGGAACACCAGATATT
TTGAGGTAGACCGCGGCGAGGTGCCCAAGGGCAGCGCCTAGATCTTCTTCTGGATGGTCA
AGTTCTGTAACGACAATGTGGCAGAGGAGATGCCCTGATCTTCGTACGCTGAAGTCATTC
TTGTTGATGGGAAATTAACAGAGGCTAAGGCTAACCAGCTTGCTAAGGTTTAAATGCAGT
CAGGTTGGAGAACTCCCTTGTTCAGGCTTTTGTCTTTCTTCTGCAGAAGGAGAGATGACG
TGCTGCATGACATGATGGCATGTGAGGCAGCAACCTCTTCTCCGCAACCCTTGTCATGGC
CTGGAGTTGGTGTTCTAGGAAGGAGCACAATTTTATTAGGGTAGCCACCAGAGTTGAGGT
CCCTTTTCAATGGACGAACTTGGTGCTGTGGACGACATCTGCTATTGTAGCTAGGCGCAT
ACATGTTTTCCTATAAATGCTAGCTCTGCAATCACCAAAGGAAAACACAAGAGTACTCTT
GGAGGAAAGTTTAGCATTCAGTTTAACAAACCTTACC
>Z27kG1_08419
CGAGCAGGCCGCCAGGATGGCAACGGCTGGGCCCTTTGGTGGTGTGGTGGCGCGAGTTGG
CGCCTCGTGAGGGCTCGTAGCTGGACGGGCCTTAGCCTGAGCAGTGGTGGATCCGCGGGA
TAGAGCTCGGCCGGAGACAGATCCGTGGGGTGGTGTTCGCCGCGTCAGCCGGGAAGGGGC
TCGACACCGACGCGGCTGTCGAGGGCGGAGAGGAGTTCAGTGCAGGCACATGGCTGCCGG
AGATGGGAGTGGATGGTTGGAGATGGCCCTCGGTGTCGATGCCTCGACGGTGCTCGTGGT
TGGCCGGTTTTGGCAGACCTCGTGCAGGGCTTGGACGTCGACGCTCGGGGAGGGGCGCGG
GCGGAGAGGACGCGTCCAGTGGTCTGGCGGGGTGTGTCGGCAGGGCTGCGCAACCGGCCA
AAATGGCGGCGATAGGTCCTCTCGTTTGGTTGCATACGACAGCGCCGGGGTGGCGTTGGC
CGGCAGCGGCAGGGCCTGGCGCAGGGTGGTGGTGCTGGTTGGCTTCGGTGGCCGACAGTC
GGCATCGGCTCTGGCGCGCGCGCGACAGTGTGGCGCACGTGGCCAGGTGTTGCCCGGTTC
TGTGTGCCCAATCTGTGTGCCCAGCCAGAGAGGATGGTGATCATCGCAGCTTTGCGGCTG
CTGCGGCAGCCGGCGTGTCGATGCCCCTCTAAAGGGTTTGTGCGAGATGTTAGGATGACA
GCGAAAGCTGCATGCTTTGTCCCTAGGTCTTGGCATGACGATGTGCTGGGGATTTCTTGG
GCGAAAGTCTCGGCGACGGTGATGCTTGTGGACGCCGCTTCTCCTGTTGAGGGCGTCGCA
TTCTTCAACACTGTCTTCTTTCGATGAAAGTTCGGTCCATCTTGGACAAGCGACGGTAGT
GTCCTAGACATCACTCGCTTACTGAAGGTGTCGTTATTAAAGTTCTTCTCGGCCACGACA
TCACCCTCGATTGTTGTTTTCGCTTCTCGGCGTCTGGTATGCGTGTGAAGGTGGGGCTTT
GCAACGTGAAGTCGAAGGTGTTGCTTCAGGTGATGTGGCTCGACAATGATATCATGTGGC
GAAACCCCCATTCTTCGTGGACTGGATTGTTTCGGAGGTCGAGAACTTGCCGGGGACCGG
ACAGAGAATTAAGCTCGTTGGTGAAGAATCGAAGCTGTCTCACATGTGATGTGTTTAGAC
TTGGTAACGACGGCGCACTGTAGTCTTTCTCCTTATGTGATGGTGTTTGGATGTAGGCGT
CGTCGTGTTCCTTTAGCCATGTATAGCCTGTCTCGAGGAGTTACAACTGCTTGTTCCTTA
TGTTGAGCTCGACAACGATGATACTGGATGGGTTGGAGGGTTGCCTTTGTTTAGACTGTC
GTGTAGTCTGTGTAGGTTTCAGACCCGATTTTTCTTAAAACTGGATTAATTCTATTTTTC
TTAATTGG
>Z27kG1_05717
GCACGCGAGAGCTTGTCGGAGGGCTCTCTGTCTCTGTGATAAACCGATACGCAGAGGAAG
CTGCGGAGAGGTGTCCCTGCTCTGCTGGTGAGCTGCGGCCAGCGGGTGAAGTGAAGTGGA
CCGGACGTGGACGAAGGAGAGAGAGAGAGAGAGAGAAGAAAGGGCGCCGCGGGGGCCATG
GCTGGACACGCGCCGGCGAGGGACAAGACCACCACCGGCTTCGCCGCTACGTGCAGCCTG
CTGAGCCAGTTTCTCAAGGAGAAGAAGGGCGGCCTGCAGGGCCTCGGCGGCCTCGCCATG
GCGCCGGCGCCGGCAGCTGGAGCAGGGGCTTTCCGGCCGCCGACCACCATGAACTTGCTG
TCCGCGCTCGACGCGGCCAAGGCCACCGTCGGGGAGCCAGAAGGCCATGGCCAACGCACC
GGCGGGAATCCAAGGTAAATCACAAGCGAAATTAAACCCACGACCGTCCGTGTGCAATAC
TCCTGGTAAATTGATGACCAGGAAATCAAGAAAAATAAAGCGTGTGTTTGCGCATGTGTT
CAATTCTCCCCAACAAGAAAGAACAACACACACTCAGCTCAAAAGAAAGAACGAACGAAC
GAACGTGTGATATATATATATACACACATATATATCATTATGGGCAAATAACAGAGACAG
TGTTCCTGCAGGGAGGCAGCTGGGGAGGAGGCGCAGCAGCTGACCATCTTCTACGGCGGG
AAAGTGGTCGTCTTCGACAGGTTCCCCTCCGCCAAGGTCAAGGACCTGCTGCAGATCGTG
AGCCCGCCGGGGGCCGACGCCGTGGTGAACGGTGCCGGTGCCGGTGCCGCTGTCCCTACG
CAGAACCTGCCTAGGCCTTCACACGACAGTCTCTCTGCCGGTAAAGCCTCAGCTCCTCCC
TCTTTAGTACTTTTCTTACTACGTTGGTGAGAAAGAAAAAAAGAAATGCTGCTGTTGGTT
TCGCACGACTTTGTCGGTGACGCCAAGTGTTATTGATCATTTTTGCTCTGTGACAGATCT
GCCGATCGCGAGGCGGAACTCGCTGCACAGGTTCCTCGAGAAGAGAAAGGACAGGTAACT
GAGTCGTTTTTTTTTGCCGAATTCTCAGTGATGCATGGAGGACAGTTGCGTTCAGGATCA
CCGGCTGTGGGCGGAATCAAGTTCAGATAAGCAGAGTTCTGACGAAGTTTTTTTTTTTTG
TTCCAAATTCCAGGATAACCGCAAAGGCGCCGTACCAAGTCAACAGTTCCGTCGGCGCTG
AGGCGTCCAAGGCGGAGAAACCCTGGCTGGGTCTGGGCCAGGAACAGGAAGGAAGCGACG
GTCGTCAAGCAGGAGAGGAGATGTGATCGATCAGTAGAGACTAGATTCGTTCGTGCGCGC
GTCGTCGTAGCTTCAGGTTAAGGGAAAGAATAATCCAACCGTCGGTTAATTGCTCGGCTT
AATTACACTGCTCTACTACGTAGTACTGGCACTGCTACCACCACCACCACCACCAGAGTG
ACCAAGTTAAGCTAGGGATTGTTACATAGGCCGGCCGGTCGGCCGTTCGTTCGCGAGATT
GTTTCGCTGCTGGAGATGCGCATGCACGCTCGCAGCAGCTTCGCTGGTCCGCGTGGCCGC
GTCTTGTGTTCGCGCAACGAACGGTGCACGTTCCGGTACGTTTTCATTTGTCTCCGACCT
GTCCTGTGTGTGTGCGTGTGTTTTTGCACTGGATATTCCCCCTCCCCTCTCGTGGTCGTA
GGGAGGGTTTGTATGTTCAGTGGAAAGATGTTTGGTATGGTCTACTCCATTCTATTTCAT
GATTCATGAATATGTATGTATGTATGTATGCGTGTGATGTACTACTGTGGTATGCTGTAT
AAATTTATAAACACGCGCTTTATTATATTCTGAGC
>Z27kG1_10546
GGCTTCTCCTCGCCACGGTCTCCACCAGCTGCATTTTTCCAACGCCTTCCCTTGGTCTGA
TCCTCAACGTGCTTGGACTTTTCACCAGGGAAAATATCCCACAGCCAATCTCTATCCTCG
TCGCTCGCTGTAGATTTTTCTGCCGTGATTTTTTTCCTGCTCGCGCGCGTCTTATCTTCT
CCAGCCGCGGTGTCCATCTCCCCTGCGTCCAGCAGAGCTTCAGCCTTATCTTCCACCTTG
GGCGTCTGCTTCAAATGCTCCGGCTCGGACGCCCATCTCCTTTGCTCCCGGTGGTGGATC
TTCTACAATTCCCCCTACAGCTTCCTCCCCGGCCCCTTGTTTTCCCCATGGCTGGAGCCT
CTTCCAGCCGTGTGCCAGTCCCCAGCTCCTTCCCTGCGGCGCCCGCTCCCTTCTCTGCTT
CCCCTGCTTGTTTCTATGGCGCGCACCCATATGCTCTGCTCGCTCGTCGCCGTAGCCCCT
GGTCCCAGCTCTGGCGCGCCTGCTTCCTGGCTCGCCTGCGCGTGCGTTAACTCCCTCTGC
CCAGGCGCCCCCTCACTGGATCCCCTCCATTTATGACCAGCGCCACTTCCTGGTCCAAGC
TCCCTGGTTCTTTTCCCTGTGCGTCCAGGCGTCGAAGCTCCCTGCACTCACCTGGCGCTC
GCCCCTGACCTCCCATGGTTGTCTGCCCCAGCTCGGCTTGGCCCTCTGTTCGGCGTGTTT
GCCCCTGCAGAGTCGGCCCAGCCTCCATTTTTCCCCAGCCCGGATCTCCCTGCTCGCCTT
GCTCCTCCGGCGCCGCGGTTTTCTGCTCGCTTGGCCGGCCATGGTGGCTGTGCACGCCTC
CTGGCCATGGACGGTTTTGGCCCAGGCCACCGTCGCGCCCAGAGAAATGGTGCGCGTCCC
TGCGCCCGGTTTTCGTTTCTGTGGCGTCGATCTGTGCTCCGTCCTGGCCGTCTTTTCTGC
CTCCAATCTTGGCGCCGTCGCGAAGCTCTTTGTTCGTCGTCATCGCTCGGTCGCACAACA
GGCTGATTGCGTGACGTGTGTCGCACATCCTAGGTCCTTGTCGTCGGGTTTCGTGCGTGC
TCGCGTTTACCGTCGAGTCGTCGAACTCGTCATCCTCTGCTCAAACTCCACCTCACCAGC
TCGCTTCAAACACGATCTCGTCGTCAAGCTTCGCCTTAGCCTTATCTCGTCGGTCACGCT
CGCCAGATGTTCGATCAAGGACTTCAGCCGAAGGATGTCATCGTTCAGGCAACTACCAAA
TCGAGTTGTGATGTGGTGAGCTGATTCGCTATTTTTACTATCGGTTTTATGATCGTAAAA
TAAGACGCTACGTATGCGCATACGATTAAGTTAGAAATACCAGTAAGGCGAGGTGTGCTT
CGAGGAGTTTAGTTGCTGAATATATTCGAACTAGTTCTATTTTGTATAATATAGTATTTC
GGTGACACGTAGGTTAAATTTAGTATTTTAAAATGTCTAGACAATAATATGGTTAGTATT
ACTATTGACGAATTATAATTGTTTGATAAAATTAAATTGGTTCTTGGG
>Z27kG1_19475
GTGAGCTTCGTTCGTTCAGTTCATCCGTGTTCTTGTTTGCGAGGTCGAGAGAGAGAGGAT
GTCGTGCTGCGGAGGCAACTGTGGGTGCGGCTCCGGCTGCAAGTGCGGCAACGGCTGCGG
AGGGTGCAGCAAGATGTACCCGGACATGGCTGAGCAGGTGACCACCACCACCCAGGCTCT
CATCATGGGTGTCGCACCATCCAAGGGGCACGCCGAGGGCGGGTTCGAGGCGGCCGCCGG
AGCTGAGAACGGCGGGTGCAAGTGCGGCGGCAACTGCCAGTGCGACCCCTGCAACTGCGG
CAAGTGAGCTAGGTGCTCCACCCTGCAGGCCGGCCGGAGGAAGCTAGCTAATTATAAAGC
TTAATAAAGTATAGCGGCGTCGCTGTGTGTGTTTCGAGTCAGTCAGTCAGTTGCGTGCCA
TGGCATGCTCTGAGTCTGAGATGATGATGATGGCTGATGGCGGCGTCGTGTCCTCCCCTG
GCCTCCTGGGGCGCTTCTGGCGAGCAGTGTGTTGTGTTGTGTGGGTGCCGCACGCTAGCA
GGCTAGCCATGTGCCCTGCTGTGTTGTGTCACCATCCATCTATAATCTTATCCATACCCC
ACCTTTTGTGTGATGCGTGTACCCTTTCCTGATGTCTGTTCCCGGGAGTATAAGGGGGGT
GTTTGGTTCCTCTCCTAATTTTT
>Z27kG1_21802
GGCCACAAACACCCGCGCTCGTCGCTGTCTCCTCCTCGCCTTTTGCCCCGCATCGCGTCT
CGCTGAAACCCTCTCGGTCACCGCCGCTGTCGATCAGACCCGGCTGTAGCTCAGGGACCC
CGTCGCTGCAGTATCCTCCGAGGGTCGTTGGCGGGGGAGTCGTCGTCGTCGTATTTGGCT
GCCGGAATTCGATGCGCCACGGAGCGGGCGAGAGGACCTAGTTGAGTTGAATACGGCAGC
GACGGGAGGACGTGATGCCGGGGGTGGCGTCCGCAGCGGGATCGGGGATCTGGTCGCGCC
GGCGGGACGAGATCACGTTCGATCGCCTTCAGAAGTTCTGGAATGACTTGCTTCCTCAAG
CACGGCAGGAACTCCTCAAATTAGATAAGCAAACTCTCATTGAACAAGCACGCAAGAATT
TCTACTGCTCAAGGTGCAATGGGTTGCTTCTGGAAAGTTTTGCACAAATTGTTATCTATG
GGAAGTCACTGCAGCAAGAAGCTTCAGATATTGGTCATCTGAGGACAGCTATTGAATTAA
GAATTACACATGGAGAGCAAGATGGCGCTCAGGACCCATCAATCCATCCCTGGGGAGGCC
TTTCAACCACAAAAGATGGCTTCCTTACGCTTCTTGACTGCTTTATAAAAGCAAAATCAT
TACGGGTGCTTCAGAATGTCTTTGACAATGCACGGGCAAGAGAAAGGGAACGGGAAATGC
TTTATCCTGATGCCTGTGGTGCAGGTGGCAGAGGATGGATCAGCCAAGGGATGGCTAACT
ATAGGGGTCATGGAATAAGAGAAATGTGTGCTCTACACACTGCCCACCTTTCATGTACTA
CACTGGTGGATTTCTGGTCAGCGCTTGGTGAAGGAACTAGATCATCTCTTCTGCGGATGA
AGGAGGAAGATTTCATTGAAAAACTTATGTACAGGTTTGATAGTAAGAGATTTTGCCGAG
AGTGTCGAAGGAATGTTATCCGTGAATTCAAGGATCTGAAGGAACTGAAGCGCATGCAAA
GGGAACCTCGCTGCACCAGTTGGTTTTGTGTTGCAGATACTGCTTTTAAGTGTGAGGTGT
TTGAGGATGCTGTCGTAATTGATTGGCACCAGTGCTTATCAGAGCCAGATGAATCTTATG
ACCACTTTGAATGGGCTATTGGGACAGATGAAGGAGAATCCGATATTTTTGGCTTTGAAA
ATGTTGGAATGAATGCACAAGTCCACAGAAATGGAATCGATCTTGATCAGTTTGAGGACT
ACTTCATAACGTTGCGAGCTTGGAGGCTTGATGGCCAGTGCACAGAGCTGTGTGTAAAAG
CACATGCATTGAAGGGTCAATCATGTGCTCACCACAGGCTAGTGGTGGGTGATGGCTTTG
TGACTATGACAAAGGGTGAAAGTATTAGAAATTTCTTTGAGCATGCTGAAGAGGCCGAGG
AAGAGGATGAAGACGATGCCATGGACAGGGATGGAAATGATTTTGATGGTGATGATGCCC
ATTCACAGAAGCATGCCAAGAGCCCTGAACTGGCAAGAGAATTTCTTTTGGATGCTGCTG
CTGTGATATTCAAAGAACAGATTGAGAAGGCCTTCAGGGAAGGTACAGCACAGCAAAATG
CACGTAGTGTTTTTGTGACCCTTGCTTTAAAACTTTTGGAACAGCGAGTTCATGTAGCAT
GCAAAGAAATAATTACGTTGGAAAAACAGAACAAACTTCTTGAAGAAGAGGAGAAAGAAA
AGCGTGAAGAACATGAGCGCGGGATGAAGAGGAGAACAAGAGAGAGAGAAAAGAAGAACA
G
>Z27kG1_19736
CTAAATTCTGAATTCTGTCAGGTAAACTAACCTGAACATGCTTTAGTGAATCTGGAATTT
AGTGTTGTGAGAGCTGTTTTATTGTGACATGCTTTGGGCTGTTAGGTGGCTGAATTCTGA
ATTTTTAGATTTGGAATAACGTCTAAGTCTGAATTTCCAAATAGTTTCTTGGACATTTAA
CATCGCGGATCCTTTGCACGATGCATCATTTTAAATAACACGGTGCTGCGTCTTGAAATG
AAGTTTGTTTTCACTCTCATGTTCATGTTCATGCACAAATATGGAAGCCACATTTTGTGT
TTATCATGCTTTCCTATATCTTTGTGTACATGTGATTTAATGCCAGTTGTGTATTTATGA
GAATTTTGGTTTATTTTGTAGGATTCCGGCTCTCATCAAGTGACTCCTTTCCCTCACATT
GACTTTGCGGACAGATGTCTCAATTCTAGTGGTGGAGCTACGAACAACAATCCGATGTCC
TGATCGAGAGCGATGGAGCTAATGTTTGAACTTGTGTGTTTGAACTTGTGAACTAAAAAT
GTGAACTATGGATGTGAACTTGTGTGAATATGTGAACTTATTTATTTAGACATATGTGAA
TTTGTGAACTTATATATTTGGACTTGTGTGAATTTGTGATATGAACATATATCAATGTGT
TTG
>Z27kG1_23542
CCCCCTCCCCCTATGGCAGCCATCCTCCATTGCTTCCTCCCCCAAGATCTCCCCCTACGC
AGCAAGGATCGAGAAAAGGAGGGGCACGTTGAATTGAAGGGGAAGAGAGGATCAAGGAGA
TGTTCTTCCCCATCTCCTCTTGAAGATTTCTTGGGGAAACCCTAGGTGGCTACACTCCAG
ATCATGTCTAGTACATTTCTTCTTCTTCGATGAAGGTGCTTGTTGCTCATCAAGGGGAGT
GGGAAGTAGCAGCACATCCACCTTCATTCTCATAATAATGCTGCCTAGACGCAGCCATGA
TTTAATTAGAAACTTCTTGTCAAAGGATGTTTGTTTTTAACTAGTCGTGCGCACTAATTA
ATTCAGTTCATGTTGTTATGGTTGTCTTCCCATTGCTAGCAGATTATTAATGTCTTATAT
GTTTTCTT
>Z27kG1_09916
GCAGCCATCAGCGCCCCCGGCTCGCCTGCCCCCAATTCCTCCTCCACCGCGTCGCGCCAA
AAACCTCGCCCGCACCAAAAACCTCCATCGCGGCCGATTCCCACCGCCTCTGTAGCCGCC
ATCAGCGCCCCAGACTCGCCCGCCCTGAAATCCTCCACCGCGTCGCGCCGAAAACCTCAT
CGACCGCCACCACGCCGCACACGCCTTGGTCTTCGTCGCCCTAACCGCACCCTTCCAATG
ACGGGGCGCTAGCGAAGCCGCGCATCCTCCCTGCATCTTCACCGGTCGTCACCCTAACCG
CGCCCTTCCAACGACGAGGTCGCTACCGAAGCGCCGCGCATCCTCCTCGCATCTTCGTCG
CTCCTGCGCCGCGCCGAAATCCTCCCCCACCGCGCCCTTCCATCGACGACCATGGCGGAC
TACCCACGCGTCATGCACGCCCCGCCCTCCGTGCCTGTCCTCCGGGGCCAGCGCGCTCCC
CTCCTCCTCACCAGACTCTGCCGCCGCGGGTCTGGTTGCCCACCTCAACTCCGAGGAACG
AGGACTCCACCATGCTCGCTCTAGAGACACCGCCTTCCTGTCCTCCGCTCACCGTGCTTG
TCCTCGGATCCACGACTGCCGCCCCGCTCCCCCCAAATACCACTGATGCAGGGATCCAAG
CCCCTGCCATCTATTCAGCCGCCCCGACGTCCACAGGGGATACCAACTGATGGGCCACCA
ACCATGTTGTTCCACGCTCTGGGCTGCTGCTGGAAGCTAATCAATCGCTTGGTTAGACCA
TCGCAGATTAGCGGTGGGATTCCCAGGTTCAATAATCTCGTTTCGGGCCATGCCCTCGAT
GTCATTATCTGGCTTGAGGTTTGTCGTGGAGAAGCAAAGGGATGTTTACATGTGCTCTAT
TCTAAGTCTTAGGGTCTGGGATTAATTGGGTACGATTCGTTCTAGAGGATGATGCGAGTA
AGTGCTTAAGTGCCCTGCTAATTTTTTCAGCTACCTCTTTCGAATTTGTTGTCTACCTGT
TTGTTAGGCAAGCATGGAGTATTCGCTTGGTTCTACTCAAGAAGGGAATCAAGGAATTCA
GGACTTTATGCACTGATTGTAATAGTCCAACGAAAGAGCGGATCCACATGTTAAAAATCT
CAGCAAGTGTTCCTTTCTGACAGAGTTTCAACTTATGTGTTACTAATGTAGAAGGGATCC
CAATTACTTGCTGCATTGGGTGATCGAACAGTTAAGTCACAAAAGGATCACGTCAATTTT
TTGAACTATGGATTCCTTGTTTTCTATAAATTCTCATTCTTATCTTACTGCACCAGGTCA
TAGTATGGAGTTTAGGAAACAGGAAATGCATTGGTCTCTTGTTTGGGCATACTGGGAGCG
TGAGGTCGTTGCCTTGCCATTCCTCCAATCCGGAGAGAACAAGAACTTGACTGGAACATC
AAGATAAGCAAGTGTAAATACCCACCTTGAAATTGGTAGTTTTAATTCAAACACATGCCT
TTTGTATGTTATGTTCTTGCCTCCTTGGTATTATAACATGCTTGCATTAAATGATTTATT
GAAGGTAAATTCTGGAAGTATTGTGATTCCCATAAAACGTGTCCTTACAGATCATGTATT
AAGGGTGTGGACGGTTATGTTGCCTTTTTCACAAACTTCAATTTATGATCAATTGCAAGC
AAGATGTGGTCTAGCTGTTGGAATGCGGATCACGAAGGTGGTGTCTTCACTCTTCAGCAT
GTTCCAGTGTCGTGTGTTCCAGATCGGGTTGCTATCGGGAGTCTGTTGGTTTGCATGGAA
TCAATCAGGTTTAGCTTGGATTCATGAATAATTGGTTTGTGTCGTCCGGCTGTTCGAGCT
ACGTCATCATGATTAGAATCTACATTTTTCCC
>Z27kG1_16729
GGCCGCGGTCGGAGGGGCTGGGGAGCGCTCCGTGCCAGCCTCGCCGCCCATGCCGCCCCC
TCCAGTGGCGCCGTCGGCTGCCGCGGCCATGCCCCCGGTGACGTCGCTGGAGCGGACCGT
GCGCACGCTGGACCGGCAGATCTCGCAGTTCGTCGCCATGGATAGGCTCATATGGGCGGA
CTCAGCGGACGCGGACGCGTTCCTAGAGGCGGTGGACGACCTCATCGGAACCGTGCAGGA
GCTGGATGCCGCCGGGACCAACCGCGGGCTGCTCGACCGCGCCGACGAGCTGCTGAGCCG
GTGCATGGCCCGGCTGGAGGACGAATTTCGGGCTCTCATCGAGCGCCCCGACGACGCGGC
GCCTCAGGTTACCGGTGGGTTCGGGTCCGATGAAAGCGAGGAGGATGAGTACGACGCGGA
TGACGGCTTTGGCGACGAGCCAATCCCAATCGCGAGGCCGGTCTCGGACTTCGACATCGT
TATAGATGCTCTTCCGCCGGGCTCGGTCTCTGATGTTCACCAGATTGCCCGGCGGATGGT
GGACGCTGGCTTTGGCCGCGAGTGCGCCGAGGCAT
>Z27kG1_16450
GCCGCCAGCTGCGGCGAGTTCGCCGGCTCCCAAGTGGCGTTACTCAGTGTCGGAGTCGGA
CCCAGCATCCGCGATGAAGAACATCAATTCCAAGAATGTGAAGGCGACCACAACGGTAAA
AGACCTTCAAGTCTACTGTCCAGCCAGCGTACAGATACGGATGCCTTTTCGGCTCCTCCA
AGCGACGGGAGAGTTCTGGAGGTTGCGACGAGGAGCCTCCGTCACACTCGACGAAAGCCA
AAGCAAGTGTAGCCGCAAGGATGCGCTGATGCGCCGTCTGCTGCTGCTGGTGGCTGGTTC
CACCCTGGCGTCGCGGCTGCGGGCGTCTTCCAAGTGCGCCACAAGTTCCCCGCCGGAGTT
GAAGGGGGCGCCGGTGCCAACACCAACGCCCTTCGTGCCCACGACGGCCGCCGCCACAGC
TGTCGACCTCCCGCTCGGCGGCCTCGACCTCCCCACTAACACAAGGTGTTTGGATGGATG
CATGATGCATCCCTCTTTCTTGCCACCCTCCTACATGTCGGTCCACTGTTTTTCAGAGTT
CACTCTTTTGAAAAAAGGTATAATCAACGTATTCCTCTACACTTTTTCATCCATGCAACT
TTTTTAATGTATGTACGTGCTATGCATATTATCAATATAATAATAAGTAGAACTTAAATG
CATCTAATACACATAAGAAAACTTTCAGCTTTAAGTTGGTCCATTGTACAGAAACGACAC
AACTAATTTTTCAGAGTTCATCCTTTTGAAAAAAGGTATAATCAAAATATTCCTCTATAC
CTTTTCATCCATGCACTTTTTTAGAGATCCAACACTTATAAAAATACCATATAATTTAAA
AATGAGTATATTTTATAGAATTTAGGGCACCAACAAAACATTCTGTTCCAACAGTAAAGT
CTCAAGTCTAGATTATAGGGCAGCCCACTCTAGTGTAATATATTTGAGACACTTGAGAGA
GTGTCCTATAATTTTTTGACCAATTTTTATAAAATGAGACACTGTTCAAGTAGTTTTTCC
TACATAAAGTCTCATATTTCAATTTGAGTCATTGTTGGAGATGGTCTTAGTGTCTGTACG
TGCTATACATATTATCAATAATAATAATAATAATAATAATAATAATAACAACAACAATAA
TAATAATAATAATAATAATAATAATAATAATAATAATAATAATAATAATAATAATAATTT
GAACCCAAATGCATCTAATACACATAAAATAATATCAGCTTTAATTGTACTACACTTAAG
ATCGTTGACCTGCAACTTTGGATGTTGTCTCTGTGTGTATATTTATGTGTATACGCATCA
TTGTCTTCCTTTGTTCCCACTCTACCTCAAGATAAATATCACAAATCTAATTTGGTCCTT
CTTAGTTGTGTAGCTTCAGAAACTCATTACATTTTTTTCGAACTTATCGTTATTTTATAG
TCACTAAGATCATTATTTATGGCTTTGGTGCATGTATATATCCACTTCTCTACGTGTATG
TATTCATATATAATTTTACTTCTGTATATCTACTACATAGATCTTTTAACTGTGCAGACA
TATCGATCAAATACTCGCGCTCGCGTTGGCGCGAGTTAGTTACTAGTTTCCAAAATACTA
CAGAAAAAGACAAG
>Z27kG1_07293
ACATAATCTGAAGGTGAATGCCCTTGCATTATAACATTAGGTTGAAATTTAGCTGCCTTC
GCAGTAATTTGCTCTTCCATTTTATGTTGATTAATGCGTTTTAGTTCCTCCTCAGCAGTG
TCAAGTGCATCCATGATTGCATCAGCAGAAGTTACTGTCTCTTTTGTTTTCCTACCAGGA
ACACCCACAGAACCTTCATCAGGGGCATCATCTTTCTGCCCATATCTATAGTCATTATCG
TTTTCTAAATCAGCCTCAAAGGTTTCTTCCAATCTTTTCTCCTTCTCTTCCTCAATGAAC
AGTTGTTCTTCAGTACGATCCCAACGCCGAATGGAACGATCATGTGAACCTGTTACAACA
AAATCACCGCGACTGCTGAGTGTGAGGCACCAAACTTCAGCATGATGTCCTTCAAGTGTT
AACAATAACTCAAATTTATCAGCATCCCAGTACTTCATAGTGCGATCTTTCCCCACACTG
AACATATAATGAGTTCTATACACAAACTTAACATCCATCACACTGTCTGAGTGAGCAAAT
ATAGACCTGTGGCAGTCCCCAAAATCCATACCCCATATCTTCAAATTTTTGTCCGCAGAG
CCAGTAACTAGCAAAGCTCCATCTGATGATATGTCCATACAGAGAACTGGAAGTTTGTGC
CCATAAAGGTTTAAAGATGGTTTCAGTGTGTCCATGTGGAAGACCTTGACATGGCAATCC
AAGAGAGCAACAGCAATGTGCTTTCCTTCGGGACTGATCGAGACAGCAAGAACATCTTCT
GTCATTTTCAAGGTCCTCACATTAGTTACAGTCAGCTGCTTAGAGTCGTTATCAGACTTC
TGCACCAATTGGTATTCCCAGAACTTGACATCATGATCAGCACTTCCAGTGACAAAGCCT
CGTGCACCAACAGTTCCATCTTCATCTGGAATAGGTACAATTGACCGTATGGAGCCAGCA
TGAGCTTCTATGGCCTCAGTTAAGCTCCCACTAGCAATATCCATAATCTCCAACGTACCA
CTTTTTGTACCAACAAGAGCATACCGATTTCCAACGAAAGCACTTGACAACCCATATCCA
GAGTCAATGGTCCGAAGGCATTCCCCTGTACTAGGGTTCCATATCTTGACAGCGTTATGA
CTAGTCGACATAAGGAGGTTGTCCTCCGAATTAAGGGAGACACTCCTGATGTCAGAACGG
TGTCCATGCATCTCAACTGAGTACATCTTTGATACCTTCTCCTTATCCACTGAATATGTC
TCAAGCATGTTATTGTTGAGTGATAGAGACAAAGTGGCAAGGCATCCTCTTGGAGGATTA
CTTGGAGAGAATGTAATCGAACATATTTTTTTGCTTGCACGTAAAACTTGAAATAGCTTA
AATACATCGGTGACAATAACAGTAGGATTTTGTAAGTTTTGAACTGGTAAAGGATCAATG
ATAGTGCCATTCTCTTCAGCAATCATGGATTTCGCAGATGCTTTCTCCTTCTTTCTGCTC
ACCCGCCTTTTGGCCTTACGTGCAGCCTCTGTTTCATCAAGAACCCTATAAATATCTGCT
GTCTTCCCAGCCACCTGGCATACCACAAGACTGCCGTCCCTATTAAACCTAACATTTGCC
ACTCGTTCCTTGCTCTGCCGTGGAATCTCACCAAATAGCTTGAGCACATCCCACTTGCTC
CAATCCTCGCCTTCCTCCACTGATTGCCGGATTCTAAACACTTGCAGCTCTGGATCAGCA
GACCCAGACACTAAAAATCTCTCGCTAGGATCAACATCCATTGACCAAATCTCACTGCGG
TGACCACCAACGATTTGAAGACAGTGCTGTGTTTCAAGGTCCCAAACCCTAATAAACTTG
TCCTTGGAGCAGCTCATCAGCTTCTTACCAGAATCCAGAAACACCAAATCGGTGACCTGG
TCACGGTGGCCACGCAGACGGAAGAGCCCAGCCTGCGCAACGACGTCCCAGAGGATGACA
TCGCAGTCCTTGCTGCCAGAAGCGAGGACGGCGCCAGAGGGGCCGAAGCGGAGGGCGGAG
GCAGCGGAGCGGTGGCCGTGGAGGGTTGCCTCGCAAGCACCTGTTTCCGCGTCCCACAGC
CTGATGCTCCCATCTGCGTGCCCGCTCGCAATCGAAGAGGAGACGGCGGCGGAGTGGGAG
GAAGCGATGCAGGAGACGGCGAGCGAAGGGGAGGAGGAGGAAGGTGCGAAGGAGACAGAG
GGAAGACCACGCTTGATGTCCCAGGCGGCGAGGCGGTCGAGGGCGGCGGCGAGGAGGCGG
CGGCCCGAGGGGTCGTAGACGACGTTGGACTCCGGCGACGCAATCACACCGAAGGTGAGG
GCCGGCTCGTAGCGGAGGTAAGCCTTCACCATGGCG
>Z27kG1_19248
CTGTAAATAATCATTAGGTTCGAGCAGGTTGTTCTGTTGGTAAGTACTGCCTTCGTTCTC
GAATATTTGTCGTCCGCTAGTTCATTTTTGAACTAGACCGCGATAAATAAAAAAGAACGG
AGGGAATATCTTGTAAGAACCTGAATTGAAGGCAGGCATATAATTATATAAGTTAACAAT
GTGGTCTTGTGCTGTGTCAGCGAGCTCGTTCGTTTCAGGGTGATGCTGAAGAAATGGCAC
TATGGCAGCTGCTTTGCACTGAATTGTAAATAGCCTTTCTCGCCATCTGGGAACTGGGAT
GCATACGTGGGTCGCCCTTTTTTATGTTTGGGTAGATTAGAGTTGAATGTGCGTTATGTA
CTTGTGTTCTGATGAGCACCGAATGCTTATTTTGTCACATGCTGTTATTTACCGGCCTTC
CCCAGTTTACTCTGC
>Z27kG1_10270
CCCGGAGCTGGAAGAAGAAGATACAGAGCGCATGCTCCTGTGAACATACACCACTGAACC
CATAGAAAGCAGCACACAGTCTGCATAGGTGCATTGTTGTTCCGGCCTCTCCTAGAGGAA
AGGAAGGTCAGGACTCAGGAGGATGCCTCGAGCCCCGACCATGACCGCTTTCCTTGTCGC
CGTGCTTGCCGCCCTCGTTCTCACGTCCGAGGGCCGCGTTTCTCGGAAGGACCTGGGCAT
CGACCTCGGCGGTGGCAGCGGGGCAGGCATCGGGATCGGTGCTGGGATTAGCATTGGCAT
AGGCGGTGGTGGTGGTGCCGGTGGCTCTGGCTCTGGCTCGGCGTCTGGCTCCGGCTCCGG
CTCCGGCTCGGCCTCAGGTTCCGGGTCCAGTGCGGGCTCTGGTGCAGGATCGTATGCTGG
ATCTGGCGCCGGCGCCGGCTCTGGCTCTGGCTCTGGTGCGGGTTCAGGAGCTGGGTCCGG
AGCGGGTTCGGGTTCAGGGTACGGGCAAGGGCAAGGGTCTGGATATGGCGAAGGGCATGG
GTCGGGCCAGGGACAGGGTTCTGGGTCTGGCTCGGGATACGGTCAGGGAAGTGGATCCGG
TCGAGGATCTGGCTACGGCGAAGGCTCCGGTTCCGGCTCTGGCCAAGGATCAGGATCCGG
CTACGGCGAAGGCTCCGGTTCCGGCTCTGGCCAAGGATCAGGATCCGGCTACGGTGAAGG
TTACGGCTCCGGTCATGGCCAAGGATCTGGATACGGTGAGGGTTCAGGAAGAGGATACGG
AGAAGGTTCAGGCTCAGGCTACGGCGAGGGACACGGCTACGGCTACGGCTCTGGTTCTGG
GCATGTGGCAAATAAACATGACTGAACAATGTTCTCTGAGCTCTGATGTTCTCTTCTCTT
TCTGTGTATCCATCCATATACATAAATAAGTACACGTTACCAACTGTGGACAAAGAACTG
TACTCTCTCTCTCTCCTCAAAGCATTTCCTATATAGCTGTTCAAGATACTGTTTTTCATT
ATAGACTACACTTTTTATGGAATGTGGTTTAAAATAAGAGATATGAATGGATAAGTTGTT
GGAGATCGT
>Z27kG1_17669
CGCATCACTGCGTGTCCTCCTCCTCTCCCCCTCACTGCGGCGCATCCACATCTGCCAATT
TCTCCACCTCCTCCTCCTCGCCCCTGTGCCTCGACATCTCGCATCCGCTCCATCTATGGA
AGGCCACCACGCGCCATGGATCGCCGCTCTCTACCGCCACCTCAATTGAAGGTTCACCGC
TCTCTACGCGGATCCGCCACCTCCTCCTCGGCCGCCGTCAATAGAAGGTCCCAGATCTCC
TCTCCCATTACTTCTCTCCCCATTACCGCGCTCGAGGTCTGCCATTTTTGGAGGTCCGCC
ACTTCCGCCTCTGCTCGCCGTCAATGGAAGGTCCTAGATCTCCTCTCCCTATTACCGCGC
TCGAGTCAGTGGGAGGTCCGCCATTTTTGGAAGGTCCGCCACCTCCTCCTCGACCCGCGG
CAAAAATGGCGTGGGAGATCCGCCACCTCCTCCTCGGCCCGCGGCAAAAATGGTGTGGGA
GATCCGCCACCTCACCTCCTCCCATTCTCACGCCCGCGCCTGATATGGAAGGTCCGCCGA
AGGGACTCGGACGTCGAGGCCATGGCTGAGCCGCACCCCTTCTCCCCCTGCCTCGCGCGC
GGCGGCCGAGATGGTGTTGGCTGGGTTGTTCGGGATGGTGGTCCTACCTGCCCTCCCTGC
TATCCTCGCCCCAAATCGACGAGAATCATGCAGCCCAAATCTGAGGTGGAGGCGCCTGCA
CTGTCGATGGAGGTGTCGAGTCTGCGGTGGTGTCTGTAGATGGGAAGGCATGGTGTGCAG
CAGCAGTGGCCAGGTGGTGTCGCTGAGCCTGTCCTCCTACGGGCTCACTAGCACGCTCTC
CACGGCCATCGGGGACCTCACGTTCCTACGTATGCTGAACCTGAGCTCCAATTGGTTCCA
CGGGGAGGTCCCAGCGACCATCGTTCGCCTTGCGCATCTGCAGGCGCTAGACCTGAGCTA
CAACGCCTTCACTGAATTCCAGAGATGCAATTCCCGAGGCCATGGAGCAGCAGACAATAT
CAATTGCCAAAGCAGCCATTACAATAGTACTCATTTTAGGGACTTCATTTCTTGCAGCTG
CCAATCCAATTACAGGATGCTATGACGCTCTTAAGTGATCATGAACTTATACATTGAAAT
AATGGTGGGCCTCGAGAGGCCAGGAGGTGGAGAGGAGTTCAACAAGTACTACATCTTGTC
TGCTCTCCTATCCGTGGATTGGTGAGTGCAAACAACTTCCTGCTAAAAGTTAGCAAGGAA
TTGGTTGATACTTATTGATGGTGCCTGAAATATCCTATAGATGTCTTTAGTAGAGGATCC
AAATAATGGCCTGCAAGGTTTATTGAATCGGATCGCACAAAACTCCATCTGCTTCAGAAT
TGAGCTAAGCGCATCCTAACATCTTGACTCCTATATCGATCAATTATTTTTGTTACACAT
TTGATTCTTTAGTTTCGTAGAGGGAGGAACATCGTGGGATGCAGGCCCCACGGAACACCA
GATATTTTGAGACCGCGGCGAGGTGCCCAAGGGCAGCGCCTAGATCTTCTTCTGGATGGT
CAAGTTCTGTAACGACAATGTGGCAGAGGAGATGCCCTGATCTTCGTACGTCAGTTTGCC
TACTAAGCATCCACAAAATCTCATTATAAGTTCTGAGAAGGCCAAGTCAATTGTTCAGTA
TATTACAAAAGTCAGGTTGGAGAACTCCCTTGTTCAGGCTTTTGTCTTTCTTCTGCAGAA
GGAGAGATGACGTGCTGCATGACATGATGGCATGTGAGGCAGCAACCTCTTCTCCGCAAC
CCTTGTCATGGCCTGGAGTTGGTGTTCTAGGAAGGAGCACAATTTTATTAGGGTAGCCAC
CAGAGTTGAGGTCCCTTTTCAATGGACGAACTTGGTGCTGTGGACGACATCTGCTATTGT
AGCTAGGCGCATACATGTTTTCCTATAAATGCTAGCTCTGCAATCACCAAAGGAAAACAC
AAGAGTACTCTTGGAGGAAAGTTTAGCATTCAGTTTAACAAACCTTACCAACTCATGCCT
TGTTTGAATGCAATAATGCATGTTATGTT
>Z27kG1_20110
GATTTTTTCACGCATGCAGATTTTTTTTCACGCTTGCCTGCGCTCGCCCGTGGCTGTCGC
TCCTCCACCCCCTGCTCGGTCACGGCAACTGACCGTGCGTGCCCAGGTGAAGCTCACCTC
TCCTTGGCTCTCGCGATCGGCTCCCCGGAATAGATTTCCTTGCCGTGAGCTCTTGTCTCG
GCTGCTGCAAATTCTTCTCCTCATCTCCCTCCAGCAGTTCTGAGCTCGACGTCAATCTCC
ACCTGCACGTCGTTCTCCATGGAGAGCCTCTGCTCTTGATCGGCGCTCGACCACACCTCC
CCATGCCGTGCACTCGCCAGACTCGCCTTCCCTTTGCCCATCTTCAACGCCAGCCGATCC
TCTCCTTCCCCACCTCAGGCCGACGGCCTCACCTTCCTTGGCGCCCAAGCTCTGCTCGGC
ACCCATCCCAGCGCGCGTCACCCTCTTGCTGGACGCACGTCCTCGCTCCTCGTGTCGCAG
TTCGTCGAGCTCATCCCATACTCGCCTCGCCATGGCCACAGTCCGTGCCTCCTCGAGCTC
CCTCCCTGTCCGGCCGTCGACATCGCCGACCATCGACGTCTGGCTCCTTGTCTCGCTCCA
CCAGTCTAACCCCGGCGACCACGGTCAAGTCCCCGACTCCTCGTCTCTGTGCGTCGTCGA
TCCCTTCACGGTGCTCGTCGTCGTCTCCTCATCGCCGTGCCGAATGTCTCGGAGCCCGCC
AGCCTGTCGTTAGAGAACCACAGTGCAGTACGATGCCCCAGCAGGTGTTCGGTGATATGC
GCAAGCCGAACAGCGTCGTCAAATTCATGGTTTCAAGTCGGATTTAGCTCTGGTATGTTT
ATTGATTACGTGATGCGAAGGACCAAGGTTGAGTCGACCACAAGCTGATGTAAAGCGTGA
GCCACTCGCGAGGTGATGCTGATGGACGAACCTGAAGATGGATAAACTGAACGAATGCCA
AGACAAAGGATGGTCGTCAAGTGGACGTCATCTAACAAACACCAACGTAGTGTTTATTCC
AGGCAAGCCCCGGTGCATGCAACCGCTTCCTTGTGTTTTTAAATAATTTTTGCACACTTT
AAGTCTAGTGAAATGTGCATTAGGTTTATAGGAGTTGCTTGGAAACCCTTTGATGCATTG
CCTACCTTGATATACATACCTTTATAGATACTTCTGATGAAGTATCAAAATATGATTTAC
>Z27kG1_22273
CAGCCCGTCACCGATTGGAGATCCTTGGACACCTGCGCGCCGCCAGCCCGTCACCGCTTG
GAGACCCGCGCAGCCGCGCTTCCCTGCGCGCCGCCAGCCGTCGCCGATCCGTGGCCGCGT
CCGCCGCCGCCAGCCCTAAGGTCGCGCCGTCAGCCAGCCCGTCTGCCGTCGTGAGGAATT
TTTCTGGTAATCAGCATGGCACTGTCATCAATGTTTAAGAGAATAAATGTGAAAGATTTG
ACCTCCAAGGTTTCAGTCTATACCAGTGCTACAGGTGATGACTTTGGCAGCTTACCATAT
TATTTTATCCACTTAACTACATCTGCCTAAAGAATACATGCTTCCAGAGTTATCTGGTGG
ACTAAACATGATATTTAGGCGCTGGGCCACGAAAAGGACTGCTGGATCAACAAAAAATGG
TCGCGATTCCAATCCAAAGTATTTGGGGGTAAAGAAGTTTGGTGGAGAGGTACCACTTTC
AAATACCCCATTCTGATTCTTTAAAAGAAAGGCATTATCTTTAAGCATATAGTGAGAAGC
ACTCTCCATGATTAGCATCTAAATAGCTAATTTGACAGTTCCAGTCCATTGCACTAATCA
TGTGGTCAGCGGCTTGCTTCAAGTTTTTCCTTTGGCACTTAAGCAGTTGACACATAGTAA
CATATACTTGGCTCCAGTACTATGATTCAGTATATTTATCAACTATTCGTTGGTCACTTA
ATCTTCTACATTTTTATCTTATGATACCAAAGGTTGGACATATTGAACTCTTACCGCTGC
TATGCTCCTCATCTGATGACAGTTCTTATTTTCTCAGAAAGTACTACCAGGGAACATCAT
TGTCCGCCAAAGAGGGACCCGCTTCCATCCTGGAAACTATGTTGGTATGGGCAAGGATCA
TACACTTTTCTGCCTGAAAGAAGGCAATGTACGCTTTGAGCGCAACAAACTCTCAGGCAG
GAAATGGGTTCATGTTGATCCAGTTGCTGGTCATGATCTTCACCCCATTTACGCAGATGG
TTTTGCTACTACATCCGACACTGAGCCAATGCAATAAATGTGCTTGGGGATTTGGGCTGT
CATTTTGTTCCAACTCATTCAGCTGCCATTTTACAGTTTCATGTGTAAACTTTAGCAGGC
TTGAACGTAGCTGGATCTTTTCTTTGTAATCATAACTACTTTGAATAATATAAGTTATAC
ACTGTAAGCTTTGTTCTC
>Z27kG1_15799
CCCAGCTGAGCTTCTTCTTTCCCCCAGCACGCCGCACTTCTCTGCTCCCTCCAGTCCACA
GAAGCTCCCAGCCGTGGCGTTCTCTCTGCTCGGCCGCGCCCCTGCGCTTGCCGAGCTGCT
CTCTGGCGCTCGCCCATGGCCACGCCTGCCCCTGCTCGCGTCCTTCAGCTCCAGCGCTCC
CTCGGCTCGCCTGGCCGGAGCGCCCTGCGCTCTGCTCGCCCATCCTCCGCTCCTATCTCC
ATGGCCGTGGTGCTTCTCCATGGCTGTCGTCGCCCAAATCCAGAACCTTGCCGAGTTCGT
CCTCCACTCGGCTCATGGCGCTTGGCCTCAGCTCGGCCTTACCTCCTGGCTATTGTATAC
CGCTCTGCTGGTGGCTGCCGTCAACCTGGAGCACCGCCTCGAGCACCCGTTGCCCCGCGC
TCTGTTCTCCCGGCGAGTCGCGCCCAGGCTGCACTGAGCCCTTCCCTGGTCGCCTGCTGG
CCTGCTACCGCGTCCCTGGCTCTAGCTCTGTTGCCGCGCACGCTCCCTGCTCGGTGTCCC
TCTCCACTCGTCTGGGTACTCCTTCGCTGCTCGTCGTGCACGTGCTGGCCAACGTTCGGT
GTCTGGCTCGCCGCGCGCCCAGCTTCTCGCGCGCCATGGCGGCCGTCGTCGTGTTTTCCT
GCGCGTGGCGTTCCTCCAGCTCGCCCATGGATGCGCGCTCCATTTTCCCCAACCGCGCAT
CCCTCTGTTGGCCAGAGTTCCCTGGTCCGACCCCGTGCTGTGCTCGCCTCGGCCGGCCAT
GTTGGCCGCGCAGACTTCCTGGCCGCGGGCAGTTCTGGCCTATGCCGCCATCGCGCCCGG
GATTTTGGTGCGCGTCCCTGCTTCCCGATAGCGCCGACCGCCGTCGTTCTCTGCCTGTGA
CCTCCGGCCGTGTTGGTCGTGGTTGCTATCTTCAGCTCACCGGCATGCTGCTAGGACTCG
CGTGCGCCATGGCTCTGATTGCCACGCTCTCGCGCCTCCCTGGGCTCCTTTTGTCGTGTC
CAGTTCTAGTCACGGTTATCTGCTGAACCATCGTCACGCCGGGTTGCCCCTGATTCGTGG
AGTTCACCGGCTTTCCCGTACACAGTCACGGATGTCATCACCCGGTCCTTGTCTCTTGCC
GAGCTCATCACCACCGTGAGACTCTGCGTTGCTGTACTCGGCCGCGTCTCCTAGTCATCT
TATGCGTACTCATCTCCAAATTTGACCGTGCGGCCGACGGTCGACCATACAGTTGCCTCA
CAGCATTTCGACACCTTGTCGTCACTCGGCAACGTGTTTGCTCGTCACCACACCATCTTC
AGCATCATGGTTCTGTAAGACTCCGCGCACTCGTCAACACCCGGCTATCAGTCTCCACCA
CGCGGCGCCACTTCGGACCTCTAGCCTCGTCCTACTCTGCTCCAGCTTGCGTCTAAGCCT
AGGGTCAAGTTCGTACGCCACCTGCTCGATAAAATAAAGTGAACTGGTGAGCGCCAGTGT
TTTTGTAAATTTTGAGTTAAATTACTAGTTGTT
>Z27kG1_12527
CTCTGCCCCACGATCCGCTTCTCCCCCGCGCCCCTCGGCAAGCTCGCAGTCCAGGATCCG
ATTCTCGCGTCGCCCTCCCGCCGCGCCCCTCGATGATATGCTAGAGCGTCAGCAAGGCGG
ACTCTCCAAACCTCCAGAGAGGGAGGGAGGCAGCAGCCAATGCCCAGCACGTACCAATCT
GCGTGGCGGGAGGTGCCCGGACTGCGTACCCACGGGCGAGCAGGATTTTGACGATCCACG
ACCCGATGAAGTCGCCGGCGTCGGTGACGCACAAGGCGGCAGTGGCCATCGTGCGCTGAC
GCCCAGTCCCTTCCTCTCGCGAGCGAAACGGGGGGCGGTGGTGCCGCCGGGCGAATGGAT
TCGTCCGAGAGCGAGCAAATAGGGGTAAGCATTTATCAAGCGGAAGTGGGAAGAAATGGT
ACAGTGAAGTGGAGGAAATGACACAGAACACGAGCGAAGCTGGCATCTCAAGGCGGTCGC
ACTCGCACGTTCTATTCTTGTGTAGTGCAGCTCCGAAGTCGCTGCTACCAGGTGCCCCCG
TGCTGGGGCATAGGTGCAGTCGCCGCTGCGCCCAGCCTACACAAAGGCAGCTACCGTTGC
GACAACGAGAGGGAGCTCCCAAGGCACCAATGTTGTTGCTGCCAGTTCTTCAAAGAGTTA
TTGATGGTTCACAAAAGACCACTGTTGCTCTGCCAATTCACAAAGCCTTGATGATTGTTA
TGATGGAACCAATGTTGAGGCCTACAACAATGATGTCATTGTTCCCATGGGACCTCAATC
TCCAAAAAACCAAGAGGCCGTGGGAAGAGGAATGTGACAATGAGAAGGTTCAGTTAAAGA
CTATTGGAAAAGATGTCGCCCTAACCGTTGGGCAAACACCTGGATGACATCATCTTCTCT
GCTAAAGGCACCATATTCTCTTCAAGGATCCAAACAATTACCCCACTTGGGAAGAGGAAT
GTGACGGAGTTAGCACTACCTCCACATAATGGGAAGGTTGGGTTAAAGCCTATTGGTACC
TGCTCCGGCACCGTTGCTGTTCTGGTCTCGGCCGTGGAGATGGAACTATGATTAAAAGAA
AAGAGAACACTACGGAAGGAACCTACTGATGCTCAGTGTACTGCGACTTTCCCACGATGC
TCATGATGTCGAAGTCTGCAGTTGCTAGACTGGCCCGAGTAATTGCTAAGTTTTGTAGAA
AATGTTTAGGCCCATTTTTGAACGCATGAATTTCGTATAGGCTGTATTTCACACGAAATA
CACAGGAACAAACATTTTTCCTGCCTTCCAAACAGGTCGTTAGGATTAGTTGAAGTTCCA
GTTTGATCATAGGCACCTAGGTCGATGCTCTTTAGTAAGATGTAAGTAATATGTCTTCTG
GCCAGGTTGAGCAAGGCTTAGCTGCAGTGTATCAGTGTGGTACAGCTGATGTATTTATAC
TGTTACAATCTAATGAGACTATATGGATTAGAGCTATCAGAACCTGCACAGATATTTCAC
AATAAACTCTTAGGTTATATATT
>Z27kG1_23415
CACCGCCTCTGTAGCCGCCATCAGCGCCCCAGACTCGCCCGCCCTGAAATCCTCCACCGC
GTCGCGCCGAAAACCTCATCGACCGCCACCACGCCGCACACGCCTTGGTCTTCGTCGCCC
TAACCGCACCCTTCCAATGACGGGGCGCTAGCGAAGCCGCGCATCCTCCCTGCATCTTCA
CCGGTCGTCACCCTAACCGCGCCCTTCCAACGACGAGGTCGCTACCGAAGCGCCGCGCAT
CCTCCTCGCATCTTCGTCGCTCCTGCGCCGCGCCGAAATCCTCCCCCACCGCGCCCTTCC
ATCGACGACCATGGCGGACTACCCACGCGTCATGCACGCCCCGCCCTCCGTGCCTGTCCT
CCGGGGCCAGCGCGCTCCCCTCCTCCTCACCAGACTCTGCCGCCGCGGGTCTGGTTGCCC
ACCTCAACTCCGAGGAACGAGGACTCCACCATGCTCGCTCTAGAGACACCGCCTTCCTGT
CCTCCGCTCACCGTGCTTGTCCTCGGATCCACGACTGCCGCCCCGCTCCCCCCAAATACC
ACTGATGCAGGGATCCAAGCCCCTGCCATCTATTCAGCCGCCCCGACGTCCACAGGGGAT
ACCAACTGATGGGCCACCAACCATGTTGTTCCACGCTCTGGGCTGCTGCTGGAAGCTAAT
CAATCGCTTGGTTAGACCATCGCAGATTAGCGGTGGGATTCCCAGGTTCAATAATCTCGT
TTCGGGCCATGCCCTCGATGTCATTATCTGGCTTGAGGTTTGTCGTGGAGAAGCAAAGGG
ATGTTTACATGTGCTCTATTCTAAGTCTTAGGGTCTGGGATTAATTGGGTACGATTCGTT
CTAGAGGATGATGCGAGTAAGTGCTTAAGTGCCCTGCTAATTTTTTCAGCTACCTCTTTC
GAATTTGTTGTCTACCTGTTTGTTAGGCAAGCATGGAGTATTCGCTTGGTTCTACTCAAG
AAGGGAATCAAGGAATTCAGGACTTTATGCACTGATTGTAATAGTCCAACGAAAGAGCGG
ATCCACATGTTAAAAATCTCAGCAAGTGTTCCTTTCTGACAGAGTTTCAACTTATGTGTT
ACTAATGTAGAAGGGATCCCAATTACTTGCTGCATTGGGTGATCGAACAGTCATAGTATG
GAGTTTAGGAAACAGGAAATGCATTGGTCTCTTGTTTGGGCATACTGGGAGCGTGAGGTC
GTTGCCTTGCCATTCCTCCAATCCGGAGAGAACAAGAACTTGACTGGAACATCAAGATAA
GCAAGTATCATGTATTAAGGGTGTGGACGGTTATGTTGCCTTTTTCACAAACTTCAATTT
ATGATCAATTGCAAGCAAGATGTGGTCTAGCTGTTGGAATGCGGATCACGAAGGTGGTGT
CTTCACTCTTCAGCATGTTCCAGTGTCGTGTGTTCCAGATCGGGTTGCTATCGGGAGTCT
GTTGGTTTGCATGGAATCAATCAGGTTTAGCTTGGATTCATGAATAATTGGTTTGTGTCG
TCCGGCTGTTCGAGCTACGTCATCATGATTAGAATCTACATTTTTCCCTACGCTTGTATT
TAAAATGGAGTTTACAAAGATAATCGTTAGAATGG
>Z27kG1_15384
GCCCAGGTGCCCACCACTCCACCAGCCAACCCTAGAGCCTCTCCAGTCTCCACTGCTCGG
CCGCCGCCTGCCGCAGCCCGCCGTCCACTGGTCCCGCCTCCCGGCGTCCGCTCCACGCCT
CCACTGCTCCCGGCGTCCGCTCCATTGCTACCATCGTCCGGCGTTCTGCTCCTGCGCCCT
CCCTTTGATTCGTTGCCAGTTGTAGTGTCCGGGCAGATTTGAGCTGTGGCAGCAAGCAAG
GATTGACGAAGCGTGCGTTCCCATCGCACCACCATGGGCTACACAGAGATCGACATCCAC
CCCTCTGGGAGCGGCAAGGTACCGACCCCCTGCCCTTACAACTCCTAGAGCTCTACCCCT
CACGCTGACCTTAGGGAGACAGGATGGTTTGCTCGCCTACTAGAGGACATGCTCTGATGG
TGTTCCCTCTGCTACCATTTTTAGTTCTTGATTGTAAAGTGTATGTTCTACATTTTGAAA
TAGAACTGGATTGTGCATATTTTGTTCTACATGTAAAGTGTATGTTCTACATGTACCTTT
TAGATCGCTTGCAATATGATTTATTTTAACACATATTTGAAATAGAACTGGATTGTGCAT
[truncated: 554,942 more chars]
