# Supplementary material for: Computational Identification and Functional Predictions of Long Noncoding RNA in Zea mays
Source: PLoS One. 2012 Aug 16;7(8):e43047. doi: 10.1371/journal.pone.0043047 (PMC3420876; doi:10.1371/journal.pone.0043047)
Supplement: Dataset S14 — The set of noncoding RNAs that do not contain a small RNA sequence from our database and map to a gene locus. (FASTA) [file pone.0043047.s025.fasta]

>Z27kG1_13239
ACCGCCTCTGGATGCTGGCGTTCGGGACGGGGTTCAAGGCGTGCAGCAACGTCTGGCGCG
CGCTCCGCGACGCCGCGCCCGACGCCGACAACCCATGGAACGGATGCGTCCACCGCTACC
CAGTGCCGCCGCCGCCACCGTCCAAGACGCACAAGCATGCTTGATATAGTACTATGTGCT
CCTCCGTCGCCGCGTCTCGTGCCTGTGTCTGCGTCGATTGTTTGATAAGCAACATCAACG
AAGGCGTATGTATCCTAGCTAGGGACCGGGTCAGTTGTTTGATACGCTTGGATGCATGAT
CAGCTGTCTCATTGGCTCCAAGAAGACCTATGGATTGTTTGATTTCTGTGTC
>Z27kG1_20761
GCCTCCAACGTCCAACCCCTCTTCCTCTTGTCTCTCGTCTACCTCTCTTCTGCCCCTCTG
CGTCCGTGTCTCCATCGTCGTCGCTGCGTGAGGTTGACGACGACCAGTCACAGGATCTGT
TCGTTCCTCATGCGACCCAGCTAGCTAAAACTGGCATGCATGGACATGCTACGCTGCTGC
GTCAATCCATCTCACCAGGTACGCTGCTGTACATGCTGCTACGAGCCTACGATCGATAGC
AGTCTGTGCCTTCCTTTGCTCGATGCCGATGTTTATCTGCATGTGATCGTATTCGTATGC
ACGGCCCTCCGCCCTCTCAAGCTGAGTGCTTTTTGGTGGGCCCATCGTCCTATATACGCT
CATCAGTTCACTGACGACGATATAACGACTGTTGGGGTTCAGAAACTACATATTGTGGTG
CTCGCCCGATCTCTTTCTTGTATATTCTTCTTATTATTAGTCTCTCTCTCTCTGAAAGAA
CAAGGAACTAGATGTCTTGTTTTGTGCCTCCTACTATACCTTTGCGTGTTTTTCTTGCTT
TTGTCCATGGCTTTTCACCGGTCTGCTGGGTGAAGTAATTTACACGCATGTCTTACGCAC
GCGCTCCTTCAGTTGTCCGCATATCTGATCATAACATCGCTTCATTCATGTGCTGACGAG
ATATTTTTCGCCGCCGAGACTGCAGTGCTAGCTAGCTAGATCTGGCCTGATTCGCCGATC
GAGCGGTGGTGAGACGGAGTGCTTCAGCTCAAAGACTGCTAGTGGTAGGCTGGTAGCTAG
CTGTGTGCCTGTGTGCAGTGTGCACTGCCACTGCATGCGCGGCGCCTTGGACTTAAGACG
GCAGCACACGCACGCGAGGAGGCGTCGGCTGAAGCGAGCGCTCCGGCGGCTCCGCTTCGC
TCATCAGGTTCTTGAGCCCCGGAAACGATGAGCACGACCCGGCCGGAGGACACCCAGCAA
CTGATCAACAGTGCCGCCGCTAGCCCCAACCGCAGCGCACCGTCCGCCGCGCCCAGCGAT
ATGGAGAGGGGCAGCGGAACCGCCGCGTCCTCGTCGCGCGCTTCGACGACGTCTCACTCC
CACCAGAGGGCCACCCACAGGGTGGTGGAGGAGGAGGAGGAGGAGGAGCCTAGTAGCAGC
CGTGGCGGCGGCAGCCTCTGCTCCGGGTACCTGTCGCTCCCGGCTCTGCTGCTCGTCGGC
GTCACCGCGTCGCTGGTGATCCTCCCGCTCGTCCTGCCCCCGCTGCCGCCGCCGCCGTCG
ATGCTGATGCTGGTCCCCGTGGCAATGCTGCTCCTGCTGCTCGTGCTGGCGTTCATGCCC
ACGTCGTCC
>Z27kG1_01612
CTGCAGTGCACGAACAATCGAGCCAGCAACATAAACGATCGAGGCGCGGTGGCCGTAGCA
ACCGCAGCAAGCATGAATAACTCGCGCGCTCTAGTGTTGGTGCTCCTGCTGCTGGCCATC
GCCATGGCGAGCTGCAGGCTCTCGCTCGCCGCCCACGAGAGCAGCACCAGCCTCGCGGAC
ACCCTCGGCCGCGACCTGCGGGGCTCCATCGCCAGGGCCGCCGGCAACCTCTTCAGACCG
GACGGTGGCTGGCGCGCCGCGAACGTCACCGCCGACGCCGAGGCAAAGAACCTGAGGGCC
GTGGCGTCCCGGAGGCGGCGGCCCGCCACCAGGAAGTCCTCCGGCGGCGGCGCGGGCTGC
GTCAGCGCCGCGGCGTGCCGGAAGAGGCGGGTCATCTGCGGCAAGAGGTGCTACGACGGC
GCCTCGTCGCGCGCCGCCGCCAGCCTCAACCACGTCCCGTCGCGGTGCGTCGTCAAGTGC
AGGAAGTGCGTGCCCACCTGCTAGACGCCTAGACCAGAACCAGACCCTCTCTTCGTTCCG
CGATGGGTCATCCACTCGCCTCCTGCTCACAGCGCATGCAGCTCCGGTCCACATTTCTGT
CGTAGGTTCAGTCGTTCAGACGTTCAGTCGAATAAATAAAAGACGCAAAACCTGTTCCGT
GCAGTTGTAGGTACTAGTGACTAGTGAATACTGGATAGTGATTTGGACACTGTATTCCGT
CGTGTGCGTTTTTTGGAATTAGGGTGCTGTTTGATTCACAT
>Z27kG1_14688
TTGCATTTGCATCTGAGTTCCTGATTGTTGTATCCCAGTTTCTTCTGTGAGTGGAATCGC
GAGGAAGAAGGATGTCGTGCTGCGGAGGCAACTGCGGGTGCGGCGCCGGCTGCAAGTGCG
GCAGCGGCTGCGGAGGGTGCAAGATGTACCCGGACATGGCAGAGCAGGTGACCACCACCC
AGACTGTCATCATGGGTGTTGCACCATCCAAGGGCGGGTTCGA
>Z27kG1_04114
CACACACTCGGGTAAAGCTATCTCGAGCTAGCTAGCTGCTGTAAGCCGTTGCCATGGCCA
AAATGGTGTTGCTCTGCGTGCTCGTCTCCTTCCTCCTGATGCCCTTGGCCTCCCTAGCCC
TGACGCAGAAGTCCTGCGGAAGGTCACCTTCTTGGACGACGCGCAGGTGAAGAAGCTCAA
GAGTGTGCTCGGCGGCAGCGGTTAACTTGTTTTTCGAGACAATACAGTGCAGGCTGGGTA
TGCATCGTCGCCGTCGTCGTCTTGGTCCGTCGTCATCGAATGGAACGCGTGTGCTTGCTG
CTGCATGCGTGCGTGCACCTGTCGTCGCGTGTCAAAGTACTCGTGGTCTATTTCATCTTA
CCCTTATTTATTCATCTACTTTTCATTCAGGGATGTATTCAGTTTCCATATTGCATTTTG
TTGCAATGAAAGAGTAACATGTGCATCTGATTGGTTC
>Z27kG1_11238
TTCCAATCTCCCTCCCGATCCGCCCATCCGCCGACGCCAGCCATCCATGGACCGACGCCT
CCGCTCCCCGGCGCGCCGTCCCGAGCGCCAGCAGCTCGCGGGCAGCGGCAGCCCGCACCG
CTTCCTCCGCCCGGGCGCGCTCGCGCGGCTCCGCGACTCCAGGGTCCTGGCCCGCTCCCT
CCGCTGTGCCGCGCGGGCGTGGGCGCCGCCCTCCTCGCCTCCTCGCTCGCCCGCGCCGCC
CGCCGCCTGGGACGGCGTGCCATGCTTCCTCGGGCCCGCCTCCGCCACGAGGGGGATGCG
GTACCCGTTGCGGAAGAAGCTGGCCGCCGCCCGAGCCGTGGTGCTCCTGTCCCCACCGCT
GGATGTCGTGGAGGCGTTCATGGACGCGTTCGCGCCAGCGGCGTCGCCGGACGTGGTCGC
TGCGCACTGAGCGAGTGAGCGGTAGCTTTTGCGCTCGGTGCTCGTCGACATTCTTGGCAT
TATTGCCAAGTTATTAGATACATATATGGTATATTATATATAGTGTGCAGACGGATCCGG
TTATGTTTCTGCTAGCTTCTTGTATGGATCTAGAATTCGTATAAATCTAACTATCTAAGA
ACTGTTGTTCCCAGTGCGTACAGATTTCGTTTGTGCTCCGATTTTTATTCT
>Z27kG1_11698
CAATGCCATATCAAACCTCGATGGCATCGACTTGGATGGTAGACAGATCCGAGTCACGGC
TGCGGAGTCAAAGCCGAGACGTCAATTTTGAGATTATTTTCTTATGGGGGTTTAGAGGCT
GATAGTGTGTTTCAAAACTTTTAGTTTGTAGTGTCTATTCTTTCCTCCATATGAGTACCA
AGAAGATGATAATGAGAGACTGGCTGTGAAATGGCTGTATACAGGAAGACTTTTCCCCGC
TGGAAAGATGCATTTATTTGTTTCAGCTGTACCACAAAATTGGCAGTTCAAATTTCCCTT
CCATCTACTCACTTTATTTTAAATTATAAGAGAATTTAGCTTTTCTAAATACTAGCTTTT
GCTATGTGTACGCCATATGTAGATGTATAGGAAAAACAATGTTTCTGAGATATTTAAGAA
GGACAACAACTAATATGCCAGCAATC
>Z27kG1_13264
CCCCTCTGCAGCTCTGCTCTGTTTGCTTACTCTTCCCTTCCATGGCGGCATACGCCGGAA
CCCTAGTTCCACCCTTCCTCACCGTCCGCCTCGCGGTCTCCCACCTCAGATCCATTACCC
CGGGGTCCTACTCCCTGAGCCACTGTCTCCCCCGCCTCGCGGTCGCCCGTGCGGCCTCCC
GCGGAAACGGAGACGGCGACGGCGGGCCTCCAGCGGAGGGGGAGAAGGAGCGCCGGCGCT
CGTCACTCCCAGCGCTGTCGGAGATCCGGTGGGGGGAGCTGCTATCCCCGGACCCCACCA
ACGCCGTGGCTGTGGTGCTCACGGGCGCGCTCGTATGGGCTGGCGCCTCACTGCTGCTGC
AGCTCGCGCTCATCTCCGCGGCAATCTTTGCCGCCGCTGTCAAGTACTCGTTTGTCGCCG
CGCTCCTGTTATTCGTCCTTATCGCGCTGCTGTGATCGATCCGCCTTAAGGAAAAAAGCT
GTAAATTCGCACGAAGCATTCGGATGGAAGATCAGGTAGAGGAAAAAACAGAGGATTTCA
AATGTTTCCATTTTTGTATGGAGCAGTAGAAAATATTTGTCTGCCAGTGCCAACTGCCAA
GTGCTTAAAATTTTTCTGCACACTGAGATATTTGGATTGCAAATTAGTCTCAGCAAACAG
GGGATACCTAAGAAGAACAACCAGAATAAAGTGCTGTTCAATTCAAATGTTTATTCAATA
TACAAACGTGCTATCTGAAACCAGAATGATGAAAATATCAATACATGGGTGTCTTACAGA
CAAACACACCAAATAACATCAACACCAGTTATTCCAGAATGACTATATTGTAGATTAGAA
ACTCTCATTTGTGTTGTAATGCATCAAATATGAAGACCTAGAAAAGACCAACGACAACGA
CGATGAAGCTTTTTCTGGTATCAACCTAGCCAATGGAGATGAAACCAGAAAAGACCAATC
TGTTGTTTATAAATTCATTGTGCTCATTTTCCTGGCAGTAAAAAATGAGCTTGTCAGTTA
CCTGTACCATTAGCATCTTCTACTTTTCTAATGAAAGTATGACCTTTATTTGCAATCAAA
TGGAGAGTGTGATCTGCCCCTTGTAAAATTTGCAATCAATGAAGAGTATGATCTGCCCCT
TATAAATGTGGAGTTTGTTTTGGTAGGTACTACCTTTTGAAGTTGGGTGGTTTTCAATAA
AGCCTGAATTTAGGATTCAGTTTTGTAATTTATATCTTCCTCCTTATTGCAGGTTTAAAA
TTTTAATTTGTAGTTCATGATAGCTATGCATGGACACAATAATATGTAAGACTAAGTAAT
GACCATTTGCCAAGGGAATACTGCAAACTGTCTATCTAAGTATCTATTGTTACCTTC
>Z27kG1_21789
CGGCCGCAGGGCTGGCGGGTAGAAGTAGAATCGATGGCCAGGTCCCGCCAACCACCGTCC
TGCTTCTTCCGATCCCATTCGATTCCAGAGTTCAACATCCATCCTTTTCATTCGTACGCC
GTCGTGGTCGTGGTCGCCACCCACGACTCTTCCACCTCCGGCCTCTCTGCCCAATTCAAT
CTCGGGCTCCGACCACAGGGAAAGATCAATCGAAAGCGGAGCCGTGTTGAGAGCAACCGA
GGAACCAGGCGCCCGGGCGGTGATGGAGAACGGCAACAACGGCGGCAATCCGCCGCACTA
CCCGCCGTACCAATACCCGTATCCGCAGGCGCAGGCGCAACTGTATCCTTACGGGTACCA
GTACCCGCCTGCGCCGCCGTCGCCGTCGCCGTCTGCCGCGCCGGCGGGGCCATACCTCTC
TCCGTCTCCATCCTTCCCGAGCTATGCCCCCGCCCCGCATCCGCCGCAGCAGTTTCACTC
CGGCCCGCTCCAGGCGTACCCGCCCCCGCCGCAGTACCACGCCTACCCGCCGCCGCCGCA
TCCATCGCCTTACGGCCACGGGTACGACCCCTACCCATCCCCGTATTTCTCCTACCCGAG
CACCAACCCTAGCCCCAGCCCCAGCCCGGGGCTCTCGCCCAGCTCCAGCTTCCACCACCA
GCACGCCTCCGCGCCCGAACCCCCGTCGCCCGCGCCCTCCGCACCCTCCGCGCCGTCCTA
TCCCATCGAGGATGTCCTTGCCAGCATGCGCCTCTCCGGCCGTCACGATTACGCGTCGTC
GCCCTCAGTGACCCCGCCCTCGACCCCCTTCTTGGGCGATGGGAGCAGCCACGGCGGCGG
GATGCAGCTGGTGCCCTATGGCACGGCCGCCGGAGGGTCGCAGCACGGAGGCGGGATGCA
GGTGGTGCCCTATGGT
>Z27kG1_11947
AAAGCAGCTCACTTGAGTTCAATTCAGCCATGAGGAGCCAGGTCGCAGCAGTAGCCATGT
TTTTGCTCCTCCTGGCCTTGGGTGCTGAGGCCGACCTCTGCGTCACGCGTAGCAGGACCT
TCAAAGGGTGGTGCCACCAGAGCGAGAACTGCATCACCGTCTGCAAGAGCGAGGGCAATA
CCGGCGGGTTCTGCAAGCTCGGGGCTTGCATGTGCACCAAAGAGTGTGTCCGAAGTACTG
ACGCTGCTGGTGCTAATAAAGCCCCACAGCACCATTTGAGTTGATGAGTAGTAATGAAGA
ACGCTTTTGTTATGCCAGCGCAAGCTCTAGAATTCGAGGCCGAGATGACCAAAAATAAAT
GATTTTGTTACTCT
>Z27kG1_12010
GTTCGAAGACGGTGCTCTCGTGAGTCAGACTTTGACAGTGACGAGAAAGTCCAATCCCTG
GCTAAGCAGTTCAACTACCGAATGGGTGGTGAGAATCGAAGAGAGATGCTTTATAGCATA
GAATACAATCCTGTGTACTGAAGCGGCAGTTTCTACTGAGTTTGCTGGTCGTTGGGAGAG
CACGGACATTGTAGCTTGTAAATTACTTGAACGCACCAGGATTCTTAAGCAATATTCAGT
TTCTCAATCATTATTTTTGCTCGCAGGGTTGATGTTAGGACTTGCTAATAAGCTGCATAC
TATTTGTTTGCTTGAGAATCCGAAAATGTCAGTTCTTTTTCATAAATTGTAGCATCTGCG
TGGCCCCACTTCTTACGTGACTCCTAGGTGTTTTCGGCTTTGTTTACACTTGTAACTAAC
GAAGAAGTCCTGGGATGACTGGGTCGCAGCTTCTTCAAAAGATGCTATTCTTATTATGGA
AATTTAATGGAGACTGACAATTTAAAGTC
>Z27kG1_03045
GTGCTTCCTAAACTTGTTGGCTGCCTGCAGCTTGCTTGCTTGCTTGCTGCGGCTTCAATC
AGGGTCTTGAAATAGGGGTGCTGCTCAGGCCCATCCCATGGAGTGGTCCATGTCCAGGGG
GAGGCCGAGATGGAGGCGGTGTGGCAGATCCATGCTAAAGCTGGCGGGGCTGTGCCTCGC
CGTCGCCGTCTGCCTCTGCCTCTGCCTCTACCTCTGCGGCGTTCGGCCTTGGGCCTGCAG
TGGCTGTACTGTGCTGCTCCGTTCAGGTAAACGAACGAAAGATGTCCTCACTACTATGCA
GATGCTTGCTTGCCGCGTTTCGGCAACTCTTTCGTGTGCTTCTCTCTCTGGTGACCTGCT
CTGCATAGTCATTGGTGTGAGTGACGCCTTTCTCGTCCACGGTTCATGTTTGCCAAGGTT
CATTCACGTACTAGTTGCTTCGTCATGCTGTGTTCTTTGTTCTTTATACATGCGCGCAGC
TGCCTGCACTCGTCTTCGTCTAGCACCGGATTGGTCTTCGCTTCACTGCATTTACTAGTT
GTAACTTCATTGTCCTCTTTTTTTTTCTTTCTTGCTTGATTTGCTCTTCAGAGTCCTGGA
GACGAGGACGGGCGGCAGCACCTTGCGGCAATCAGGGGTGCTACACGGGTGGGCAATGGC
GGCGGCTGCTGGCGGATGGTCCGGGGTCATACCCGCCACGGTGCACGTCCAAGTGCGGCG
ACTGCAGCCCCTGCTACCCGGTGCACGTGGCCGTGCCGCCGGGCGTGCCCGTCACTACCG
AGTACTACCCGGAGGCGTGGAGGTGCAAGTGCGGCAACCGCCTCTACATGCCATGAGCGC
AGTCCGAGCAAGCAGGCAGGCAGCCAGCCAGCCAGCCAGCGAAGGATCGAGAGCGCCGGC
CGAGGCGCGCTGGGCCTACGCTCCATTATTGCACCGGGCGGGGTGGCTCTCGCGGTCTCG
CCTGCGCTGCGCTGCGCGCGCGCGCGCGGTGTCGTGGTCCTCTCGCCGCGCGCATGGGCG
GGATCTGCGCTCTGCAGCGGCGCGTGCTGGCCGTGGCCAGTGGCGGCCTACCACTCTGAC
CGGCTGCCGGCTGGGTCCGCTGCCTGGGGATGCTGAGACTGTGCATGGCTTTTTCCGTGC
CGCGCGCTGGAATTCGCACGGCCCTACCACGAGCGCGTGGAGGCTTGGAGCGGAGCGGAG
GCATGGCGGGCGTACGGCGCGTCAGCGCGTGCTGGATCGATGAAGGATGAGAGCTGAGAG
GAGCTGTCGCGGCCCACTCCTACACGTGTCCGTATAATCTGTTCAATCTTCCAAGTGTTG
ATACTCGATCTTTTCGCATCTGAGAATCTTGTTACACAATTTTCTGGTAACC
>Z27kG1_16201
CCCACCACATCTTCCATCTTCGGTTCCTTGCTCTGCACCGCCTCCTGCTCATCCATCTCC
CATGGTGCCCAGCCGAGCAGCCCGTGGAGGCTTCCTCCCACGCCCAGCCCTCTCTACTGA
TGGCCGCCGTCCCTGCTCCAGTTCTTGGCCAGGTTTGCACCAGCAGGTCGCCTAGGTCCG
CCCGTCTTCGCCAAGCTGACGCCCCTGCCTCTTTTTCCTTGGGCCGCGCCCGGTGCTCCT
CCACCAAGCCTGGCCGGCGTGCTCTCCTGGCCGTGGTCGGATCTATCTTCCTGCTTCCCC
TCCGGTACGTTCTCGCTTTCAGCTCGTCGCGCTGCCCTGGCCTCCATCCGAGCTCTCCCA
GGTCGGATGGGGATCCCCTGCGAGCTCCCCTCGACAACCGTCGCTGCCTCCCTCGTCGTG
GACTCCGAACGTCGACCTCATCCCAACCTGCAGCCTCGTCGAATCTTCGTCCTCGTTGGT
TGTCGATCTCCCTCAGCTGCTCGGCTCTAATTCTGCCGATGCGTCGCCTCCATGGTTGCG
GACATCGTACGGTGCTGGCCTCCGTGTGCGCCATGTCTTCTCTAGCTCCGTGAGGACGAG
CATCATGCCCGTGGTCTACATGGTCGAGGCCCGTCATCATTCCGGTGTTTTGGGCAGCTC
TGACCATTGTCGTCGTCCGCGCTGCTGTTGTAGACGTCGAGCCTTGTGCACCACTTGTTC
GACAAAATGCCCAAGCCAAGTGGACATCACACACAACTTGAGTTCGGTTAGTCCTGGTCA
GTGTATAGTTTAATCTTCTCGAAATTATTTAATACCAAGCTTATATGTGGTGACCTCTAA
CTCCTCAATTTCACTAATTCTTAGTACAAGCAGATCCCTACTAATATCATTTTGTTGTTA
ATATTTTGTGTGTACGCGTGTGATTTTTGCGGAGGAGAAACACCTGAGGCAGTTGGGTGG
AAAAGAATAAAGGAAGCTCTCGCGCATCACACACCTAGCGCTCAACGGAAAGATTGAGTC
GGAATCGTCGCCGTTTCCGTTGTTGGGTTTAGTATGGTGAACTCTTTCGCCATCCTTGTT
AGTAGCGTGTAAGGTGGATGCATCTGCATAGTATGATTAAATTGATTCTTTGATTGTATG
ATATGAGTTTTAGGTTTAAATTGCAAGGTATGTATGAATATTATTTGGTAAGCATGTAAT
TAAAATAATTTGTGATGATACATGGTATGGAGTATGCTTGGACAGGTATATGTGTATGCA
TGTTTGGTT
>Z27kG1_06425
CCACCCACCACCAGTCTTCCTCGCTCTCCAAATCTCGCGACGAGAAAGCCCATCTAGGAC
CACAGGGGCGCGCCAGCCGGCAGGAACGACGGGAGAGGAGGGCATGGAGCCGGCTGAGCG
GATCGAGTCGGCCGGGACGGCGCTGGGGAAGCGTCCGAGGAGCAGGGTGCTGCCGCGCAC
GGCCAGCATGGTGACGGTGCCGTCGGCGGCGAAGCAGGGGCGCCAGGAGCGGGGCGCCGG
CGTGCCGTCGTCCTGCTCACTGCCGGCTGCCTGCGCCGGGATGGTGGCCGTGCCGGGGGG
TTACTACTACTGTGGCACCTCGTTCGCGGCGGTGGAGACGGCGGCCTTCCTGAAGGCGTG
CGGCCTCTGCAAACGCCACCTCGGGCCCGGCCACGACACCTTCATCTACAGGTTCCAGTC
GGCGTGGTTTTTTTTTTTGTTTTTTTTTTTTTTGCTTAGGATCGCATCTTTTCCCTTCAT
ATTCATGGCCCCTATTTTACTTTACATTATGAGGCACATAATAGTTTTTTTTTAATCAGC
TGTCACAGTACTCGCTGAGTGTGTGTGAATCTAATTCCCTCTAGTATTTTTTTTTTGGTG
GAAGGAATATTTGATGCGAATCTTCCTTTCGGTGCCTGTATTTATTTCCAATTATTCTAT
TGGTTCGGTTCACGAGTAGTTTGATGCTGCATCGTGTGCACACACATTTTTACATTATGA
GGCACATAAACATACTAGGTGACCAATCAAACGAGCTGTCGCTTGATTATGATATGTAAG
CCTCGTCACCTGGAACCGTATACTATCTCACAAGTTCTTTTTAATCAGCTGTCACGGTCC
CTCATCCACCTCTTGGTTGAAAGAGTTTGTTTTTCTCTCCCTGAATTCGGATGATGTAAT
GTAACATGACATGACATGATAGCTGGATTCTGTTTGTCTGCGCCGTGCCGTGCAGGGGCG
AGGTGGCATTCTGCAGCCAGGAGTGCCGGGAGAAGCATCGAGTACGACGACCTCGACGAG
CGCATGGAGCAGACCTGCTCCGTGACCTCCATGAAGGAGGCCCCGTCCGTGTCCGGCGCC
AGCGGCTCCGACCAGTCCGGCAGCGGCGGGGAGACCGTGGCCGCCGCCTAGGAGCCCCCC
GGGGGAGTGGCGCAAGGGGGCGGGCGGGGTGTGTGTTGTTGCGCCCTGGTGGAGCGGGAG
CAGCGACGCCGGCCGATCGGTCGGCCCGGCCCGGTAGATTCCGCCATGCTATAGAGCGCC
TGTGCATACAGCTTTTAGCTCTGGAGTCTGGATTCCGGCAGTGATGCATGCGTCAGTGAT
TTATTATTATAGTTTGTTGATGC
>Z27kG1_07070
CTCTTCCTCTTCCAGTTGGTATTCTTTATCTGAAACATAGTACAGAGGAGGAGAGGAGAA
CGAGAGCTAAGAAGATGACCGGCAAGGTTCTCCTTGTGGCCGTCCTTATCTTGGTGGGCG
TGGCCTCTCGATGCTCGGGCAGTAGGGGCCTGCAGGGCGATCACGTTGCTGAACAGAAGT
TCGGTGGCGGTGGCGGCGGCGGCGGCGGCGGTGGGTACGGAGGCGGTGGCGGCTACACAC
CCGGCTACTCTGGCACCGGCACCTGCGACTACTGGAAGAGCCACCCGGACGCCATCATCT
CGTGCATCGGGTCGCTGGGCAGCATCCTCGGCTCCTTCGGCGACGTGTGCAGCGCCTTCT
TCGGGAGCAAGCTGCAGACGCTGCAGGACGCGCCGCCGTCGCGCAGGCCGCCATGTTCAA
GAAGGCCAACTACGCCTGCAGCTACTAGCTAGGCCTCGCGCATCATCAGCGTATAACGTA
CGCACGCAATGTTCGTTATATAATTCCATACGTATATGGGTGTGCAAGGTCCAGACCGAC
CAGCTGTATGTCTTCATCGTTGCCTTCGTTTCTGCGTCGTCCTCCCATGCATGTTTATGC
ATGATGCCGTGCCGTCTCGTTGTCAGCTGGTTCAGTAGTGATGCTTACTTTCTTGTCGTT
GTTGCTAATGTAAGAAATAAGACGATGCGTTGACTGCTTAA
>Z27kG1_24265
GCCAGCAACGCGGACGCGCAAAGCCTCGCCGCTGACGCCACGTCTCCAATGCTCGCCGGC
GTCGGCAGCCGCCGGCGATGCCAACGATCCCGCTGAAGCCCCCGGCGGCGCAGGCCGCCT
GCGCCGCCTCCTCGCGTCAATGCGCCCGCCGGGGCCTCTCCCGGTCCAGACCGGCTTCCC
GACCTCCCTCGCGGACATCGTCGTCAAGAACCACGGCCGCATCAGGAACACCAGGAAGAG
GCGCCGCGCCGCTGCCGCGGAGCCCCAGCAAAGGCGCAAGCTTTCGGTGGCTCGCGACGC
GGCGGCACCGGCACCGGCACGCCCATCCAAAGGCGCGGGCTTCAGCGTCCGCCAGGGCTC
CTCTTGGTCTTCGCTGGTGGTGATCTGGAGCAAGCAGCTGGTGGCCGCGGCCACGCTGGC
GTCGGTGGCGCTGTCCTGTATCGAGTCCGTCCGAAGCAATCGATGGCGCCTGGCTCTGGT
CCGCGGCCACCAGCAAGTTGTCGGCCAGTAACAATCTCAAGCTAAAACAGAGCAGGAGAT
CGCTGCGCGCTACTCGCCAACAAGTTGCGAAACGGCAAGACGCTCCGCGGCACGGATTCC
CGGCACGGCGACGACGCACGCGAGCACGAGCACACCCGGAGACGCCCGGGCGATCCAAAG
CGTGGAGCCTGCCGTAGTTGCTGCTACCGCCGAGCCCACACCACCGCCGCCAGGTCGCTC
CACCGTCGACGCGGATGCGCATTACCGTTTCCCGCGTTGGTGCGTTGGTGCCGACTGCAG
ATCATCCTCGCTGGCCTCGTCACCGGGAAGATGCCGGCGCTGGCGCTGGCCGTGCTCTGC
GTTGCTTTCTCCAGCTCAGTTGGGACTTGGGAGAGTTCCAGTTCCGTCCATTGGTAATGC
TAATGCTCCGATTCAGCAAGGCAGGGCAGGTAGGTAGGAGGTAGCACAGCAGAGAGCTCC
GTTGCGTCTAGACTTCCAGGTGGAGCAATGAGCATTGTAGACAGTAGAGCACGAATTGTC
TCCCCTGAAACGAGAAACCCGACCGAATTTGCTTTATTCGCTCTCCTTTTTTTTCCCCTG
TTACATAATTATATAGACACGGTTCATTTCTTTTGTACGTGAATTCATTCCTTCTTGAAT
CGGAATAAGAAGTGAAATGAGTGACAAGAG
>Z27kG1_22882
CTCAGGTAATCATCATTTGGACTATACCGGAGAAGGGATGGCGCGCGTGCGCGAGCCACC
GCCGATGGCATCTAACGACGACTCCGCGTCGCTCTTGGTCGACTACGGATGGTCTCCAGC
AGCAGCCGCCCCTGCTAGGTCGTCTCCTTTGCGGCGGCTCCTTCACGGCGGGAAGGCGAC
GACGAGGCCGGCCGGCGCCGCCGCCGCCGCCGCCGCCGCCACCACCACCACCACCAGGAG
CCACGACGTCAAGAGGTTCATATGCTCGCCTTTCGCGGCTGTCTTCCGGGCGATGTCGTG
CGCGCGTGATTCTGCGGTCAGTACATGCGACGGACAGCGTAGCAGCAACGCCACGGCCGG
GGTGGCCGAGCGCCTTCGGGAGGCGAGGAAGAGGCGACCAAGCCTCGAGCAGCTCCTCAG
GATGGAAGCGCCGCCACCAGCATCCGCCCGCCGCCCAGATCATCATCGCAAGCTGGGTAA
ACCACGAGAAGCGGTTGCTCCGTACGAGGTTATAATCTCCTCCGGCGCCGTGAAGGGGAA
AGAGCAGGAGCCGCTATTCCCCTCTCCTCAAAGTCGTTTCGTGGCTGCTGTCTCCGACGA
CGCCGATGACGCCGAGCGGCGGCGGCGAACCACGATCGTGCCCGTGAAGTTGGAGCCCGG
TGGCCCCGGCCGGCGGCAAACGAACGCGAAAAGGCTGGTGGTCGTTTTCGCGTCTCTGCG
GGCGTGTTCTTGGGCTCCGAGGATTAACGACGGGAAGGTGGCTGCAGGCCGTGCTCCCGG
CAATAAGGCGGATCTGTTCTATTATCGACCCATTCCCATGGGGCGGAGGTGCCGGGTTCA
GCATCTGGAGGAGTCTCCTTACGTTGCAAGTAGTGACCTGTCGTCGCTGCTCAACCTTGA
ACAGATGTGAGGTGCATGGTCCGGGAATAGCCATGCACAAACTTCAATTCGTACACATAT
ACTTATATGTACTCTCATTATTTTCCTATTTTCCAGCTGCGTGTATGTTAGTTTTTTTTT
GTAATTGTATTATATGATATAAAAATCTGTAAT
>Z27kG1_21978
CCACAACCAACCCCCGCGAGATCTGCTCCCATCTCTTCATCTCCCCCATCGCACGAGGTT
TGCGCCCCTCCCCGCTCGCCATCGGCCCGTCTCAACGCGCACGCACCCTACCCTCTCCAC
AACCAACCCCAGTACCCCACGAGATCTGCTCCCATCTCTTCTTCTCCCCCATCGCACGAG
GTTTGCGCCCCTCCCCGCTCGCCGTCGGCCTGTCTCAGCCCCTGACCCTCCACCGCCACC
GACTCCCTCTCTTGCCACCGAGGGAATTTGGATCTAGGAGCCCATGCCACTACAGCTCTC
CCCCGCCCACGATTAGCCCTCGGCTCGGGAGATGCTGACGCCCATCGCGACCACGATTTG
CTCCCTCGTGTCCTCGGCCTCTTCCTCCACTCTCATCCTCCCTCCTCCCCCCGTCCTCGG
TTATTCTCGTCGCCTCCGCCGCGCGTTCCGCTCTCCCCACAGCCTTTGTCCGCCACATCA
TCCTCGGCTGTTGTCGGCGCCTCGCTCCACGCCCGCCCTCGCCCAACGACCCTCGCCGCA
CCCCTCCCTGTCCTCGACAACTTCCCCTCTGGCCCCGTCCTTGCCGGCATCGGCGCCTGC
TCTCTCCGTCATGGGGGAGGGGAAAGTGAAGGAGGAAGAAGAGCCAAGCGGCTAAGCCAG
CTCGGCCGGTCGCCTCCCACCAAAATCCCCCGAGACATCATCGACGAGGAGATGGAGATG
GAGTCTAGCCCCGCAGCTCCTCGGCATCACAATCGTTGCCTCCCGTGTTGTGCCCTTGGA
TCCACTTCTCGTGCGACGCCCCTGATCGACAAGCACGTCGTGCGTCCGCACCGCCTCCCT
GACCGACAAGCATGTCATGGCTCCAGGCACTTGCAGCCTCCGCGCTTCTTCGGCCAGCAA
GCACGCGACCACGCCTCCCACTATTCAGTCGTGGTGGTTCCAGGTGCTTCTTGCCTCCGT
GTCTCCCTGACTAGCGACTATGTAAGGAGGGACCTCCCCTGCCCTGGCTCCAAACAGAAT
CAGGGAATACGGTCAGCCTCCCATGGTTGCTGCCATGTAGGCGATCTGATAGTCCACAAA
AACCTAAGATTCGACACCAAGTCACTAACCAAAGGAAGATCGAGATGAGGAAGGATGTGA
TTTGATCTCAAATATCAACTACATCTGTCTAGCGTCGAGACACATGTGTGGTAGTGCTAA
GTTGGTTCTGTCATTCAGTTTCTTTCTGTATCCTATTTCTGTGAAAATATGTTATGTGAG
TGATGTAAACTGATTGCCAGAATTAATGGATGTTTTGCAGCTACGCCAG
>Z27kG1_03930
GCTGATGATATACACGATGCTTCTTCAGACAGACCACCACCACCAGTAATGCCGACCGCG
AGGCGCACGCGCATCCCGGCGTTCGGGGAGTGGAACCACCACCACCACAGCAACGGCGGC
GGCGCGTGGGCGCCGGCGGTCATGACCCCGTCCTTCGACTTCGGCCACGCAATAACAACG
CCGCACAAAGCGCCGCAGACGCAGGGGAGGCGGCGAGGCGCCGCCGACGGTGTCGTCCAC
GCGGCCAAGCTGGCTGCGGCTGCGGCGGCGGCGGAGCCTCACCAAGGCCACACGCAGACC
ACGAGGCGGAGCAAGGTGGCCGACTCCGGAGCCTACGCGCAGGCCGCGGCGGCGGCGAGG
AGGTCCTGCTTCGCGCTGGCCAAGCCCGTCGACGACGACCTGTACGGAGTCCCTCCCGAC
ATGCTCTACGGAAAGCCGCCGCCGCCGGGAGCGAGGAAGGATGATGGCTGGCGGAGGATC
CTGCGGCTGCTGGGGTGCTCGTGCTTGAGTTGAGCCCGTCGTAATGACCGCCGGACACAG
CCGAGCATTATTGTCACGGACAACAAGGCTGCTGGCTAATCAGGGCGCGGGCTTTTTGGC
TTCCATCCTCCTGTACGTACTACAAGATGTCTCAACTTTTGGCGCCTGCTGTGATCGATT
GATGACGGGCCGGCAGGCAAGACGTGACTGACGTGCCGGCCTTGCGTTGCGTGGGTCTGT
GCGTAGGTGTGACGTTCGTGTTGTGACTGTGTTCGCTGCTGACCGCCTGTCCTTTGTGAC
TGCTTCAAGCTAGTAGATTCTAGGATTTAGAGGTTC
>Z27kG1_06276
CTCCGTCGCTCGCACCGGCAGGATGAGCTCCACGGCGGCCGACGTGCTCCGGGCGCTGCC
GCCGATCAGGACGAATAAGCCACGGGCGCCGGAGCCGGCCTGCTCGTCGGCGGCCTCGTC
GTCGCCGTCGCCGGTGCCGGCGCCGGACGCGGAGTCGGTGGCGGCCCCGCCGCCGGCGGA
GGAGCAGAAGCAGGGGGAGACCCGCGGGCCGGAGGCCCCGCAGGAGGCGGAGCCCGCGAC
GCCGACGTCCGAGGGGAGCCTGCTGCGGCGGCCGGCCGAGTGCCCGCCGGCGCCGCGGAA
GCCGGCGTGGGCGCCTCCGCCGCCGCCGACGCCCGCCAGCAAGCGCAGCAGGCCGTCCCC
GCCCTCCTCCGCGGCGCCGGCGCCGGCGCCGGCGCGCCGGGCCTTCTTCCCCGTCGCGCG
CGACCTCACCACCGTGTTCCGCGCCCTGGCGCCGCCCAAGAAGCGGATCCGCGCGGGCTG
ACGACGGGGGCGGTGGCGTTCTCCCTGGCGCGCAGCACGGGACGGGACCGGCGTGGCGTG
GATCTGGTGCCCGGTCCGCCGTCGGCCGTCGCGACGCCGTCAGTCAGTCAGTAGGTGCGC
CGCGCGGTCATGGCATGGTACAGGGCTCTCGTACAAATAAGTTCTGTTTTTTTTTTGGAG
GGGGGGAGTGTAGAATTGGGAAAGAGGCTGTTGTTTATGCATGGGGGAGGATGAATGGGG
GAATTGAAAGCTTGTAAAGAGAATTCCTACAGATTTGTTCGTTGTATTTGTTAAACTATA
CTTGCTGAC
>Z27kG1_11486
CTAATCTTGATGCTGCTACAAGGTTGCTACTTGAAACTAAATACCGGAGACTACCTGTAG
TTGATAGCATGGGGAAATTAGTTGGGATGATTACAAGGGGAAATGTCGTCAGTGCTGCCC
TCAAAATAAAGAAGAAAACTGAAGAAGGTGCTTGAACTAGACTGCTCGTCACTGCTTGCT
TGGGGTTAATCATGCAGCCATTTGGCATTGAATTCATTGAAGCATTGATTGGTGATGTTC
AAAGTGTAGCTACAGAATTTTGTTCTCAATACTAGGTAGCATACTAGTGTAGCAGTGTGT
AGGTTCATATTCACTGTTTTTCATCGTATCCATGAACATTTTTATTGATTTGCATAATGG
AATCAAGAGCTTGTGATACGATAAAAACCTTGAATTGATGGAAACGATGACTTGCCCT
>Z27kG1_12561
CTCCTCCCCGCAGGCAGTCGCGCGGCGGCCTCATCCCCGCTGGCGAGCCTCCACTCCCCT
CCGCCGGTACGCCTCTATCGTCGGTGGACTCCCCCTCGGCAGACAGCCTCGCCTCGCGTC
TTCTCACCAGTCGCGCGGCCACTATCCCGCTGCTCTGCGCACCGCGCAACAGTAACCGCT
CTTCCCACGACCTATTCCATCCCGAGTTCACTTGTGTCCGCTCTGAAATGGTGCAACGCT
GCGGCGTTCCATGCCCATGCTTGTTTACTTGTGTCCGTCGGCAGAACAATTGCTGGTTGC
GGGTGTTTGCATCTTTTCGCGCACAAATAGATAGTGTGTGGCATTGCCTATTTCATTCAG
TTCTGCAAAGATAACAGAAGGTTGGGTATGGGCAAATGTCGGGTCAGTCAAGCAAGCATC
GCACTGCTCTAAAAGATCACAGAAGATTGGGTATGGAATTGCTTGTTCCATGGAGATTTT
GAAGGAATTCTACCAACAAGAGCTGACCTCATGAAAACCTCCCTCATCGAATTCTTGTGT
TTTTCCTGCACCTCATCCAAACATTCGGTCTTGGAGTTTTCTTTATTTGTTCGATCTATA
GAGCTACAGGATTCAAGGTACTACGGTAATGAATTCCTATGTCTCGGGATTTTTGTGCCA
GGGAGGCCATAATCTGTCAGAGACGAAAACAAGAAAGAACCCAACTCAGTTTCTTTGAAG
CACATATCACCTCCTTCCTATTCACCTCTTCAGATGAATGCAAGCTCCCAATGCACATAT
CGCCTGACGTGAACCTCGATCGGCATCAGGAGGCCAACGGAGGATCAGAGCAGGAAGGCG
TGGAGCTTGAGCTGCAGCGAGAGCTTGGGCGTGAGCTGCAAGACCAATGCAGGCGTCTCA
GTCAGCAATACAACCGCACAACTCTCCTACTGTCTATGAGGTGTCAGATGTTCATGCATA
TTCCAGTAAAGTTGAACAGAGCCATCAGGAGTGCGTACATACAGGGCATGGAAATTATCT
CCAAAGGCCGAGCCATCTTGTAGCTCTGCTATGGATTCGAGTCACCGTGGGTTGCCGTGA
GAAGCATGAGAGCCACACAGCCTGCAGATGCGAGCAGCAGTCTCCTTAATGATAAATATG
TCTACAGCTTCAGTCATAACTATACTGATGCATTTTAACTGCAACGTCACTCATCACAAT
AAACATGAAGGACATAAGCTTTATCTCAGACACTCAATGTTGTGCGATAACCTAATCAGG
TCACATATGTTGTCTGGATCGTATCACCAGATGTCATCTGATAATGTGCAATTTTAGAGA
GTGTTGAAGGCTTCTTTATAACGTTCTCGAGTTGTAGGGTTCTAAGGTCCGACTGGCACG
AGGCTCGTTCAGTCGTCTCGAGGAGTAGCACCCCAAGATGTAAGAATGGCATTAAGGGCC
TGTTCGTTTCGCATGGAATGAAGGGGTGAAAT
>Z27kG1_24466
GGACGACGTCAACATCAAGTACAGTGGCACCAACAACAAGACCATGGCCGTATGCAAGAA
CGCTAAGGGCAGCGCCAAGGGTTGCCTCAAGGAGCTCGCATGCTTCTAGAACCACCATCG
ACCCATCTCTCTAGTTATACAATGTGTTTGGTTGTTGGATGCTGAGAGATTGGTTCTCAG
CTCAGATGCAAGCTGCGCCTAGCCTGTGTAGGTTTGTGCTGGTACATTGAGAGCTCTTAT
TTATTTG
>Z27kG1_10779
AGCTCCGCCTCCTCTCCTCTTCCCGTCAAGTGTACCTGCTGAGCTCATCCATGGCCGCCG
TCGATTCTCCATGGACGGTCTCACGTGCCCTCCCCATGTCAGCTCGCTCGGTCTCCAGCG
CCCGGCCCCAGCTCGGATCTCATCCTTCAGCCATGGATGTCGGCGCCGCGCCCAGCTCCT
CATCATGCCGCTCCCTGGGAGTCGTCTAGCCGCGCCCCTGTTCTTTTGGTTGGTGCTCGC
GTCCAGCCATGGACATCGGCGAGCTCACCCTGGGTTCCACCGGCACTGACCCTGCTCTTC
TCTCCCTCATCTCTGCGACTCGGCGCCTCCTCTGCTCCTCCACCTACAGCTCGCCCCATC
TCCCTGGTGTCGAGCTCGTCCTCCACCTTGCCCATGGCGCCCGCCCTCCCCAGGTCCGCG
CTCTAGATCTCCCAGTCGAGCTCCCTTCGTCGCGCCCTTCCTTGCTCCTGCTCTGGTCGC
CGTCGCCGAGTCCGACCCCAAGCCGTCGAAGCAGCAGCCATGGCTTTCAGTGCTCGTTTT
GGCCACCTCCTCTGCCTCCGATCCGCGGCGCCGTCGTGGGCTCGCCCCAGCCCTATAGTC
GCCAGTCGTCGTCGCCCTGCCCCTCTGCACGCCAGCGTCCTCTTCCTCAGCTCACCCCGT
CAGCCGTCGCGGTGCTCGTTTGGGACCCACCTCTCGCCGGTCGCGCACACCTTGACGTCA
TCGGCAAGCAGTCCGTGGCTAATTCCTTTCCTGTGCCCATGACTTGGATCTTCTCTTGCT
TGCAGTCGTCGAGGAAGACCCCACCAGTCCCCGCGCCATCCTTTGCCTCCTTGTCGTGCG
CCATCAGGCATCAGCCGTGCCTCTTCGGCTCTCTCTGGCTGCCCGGTCGTCAGTTCTTGT
GCCGTCGAGGAGCCATCAGCATTGTCATCGGTCCAACAACGTTGTCACGTCTTGCGTTCG
CGCTGGAAGATGAAAGGGAAAAGCTAGAGCAACACTCATCAAATATCGGTGGTATGCGTG
AGCCGTAGGATTTAGCTTAGGTGAGATATTTCGCTATTCCTGCTAATTAATTTGATTGAT
GAGTTGATTTGATGGTGATTGATGATTTCCATGTTTTCCATATAGATGCACTGTGTAATG
CCTCGTTTCATACAGAGATGGGATTATGTTCTTGTTTGC
>Z27kG1_02945
ACCCACTGGCCAACTTCCCATGAGCCCTACCCCTGCATCATCACCGCGGCAGCCCGGTGC
CGGCGCCCGCGCTGGCGTGGCACGGCATGCCGCGTTCAAGGTCCACAGGGACTCCCACAG
TATACACAAGGCCACCTCGCCGCTCTCCTACTCCTTGTCCTCGATCAACTCGTCCATGTC
GTCTTCGTCCAACGCCGTAATCCCCAGCAGCGGCCACCACCGGCCGGCCCCGGCACTGCA
GCCGCCAGCGCGGAGGCAGATGCAGCAGCCACCGCAGCAGCAGAAGCACCAACCGGTAAT
CATCTACACGCACTCGCCTAAGGTGATCCGCACCAACCCGCGCGACTTCATGTCCATCGT
GCAGAAGCTGACCGGCCTCGACGGCCCCGGTCACCACGCCCGTGGTGCTGCTGGTGCTGC
GCCTGCGCCCCCGGCGGGTCGCATCAACTCGGGGTCGGTCGTCGTCCCCTCCCCGCAGGA
CGAGTCGTCTTCGTCTTCGTCCTCGTCCGAGAGCTGCGCCAACACCCACGCCGCAGGGCC
GCCTCCCTACGCGGACACGCGGTTGATGCCGCCGGCCCCGCCGGCCCCTTCGCTGGATGC
GCACTTCATGGCGCCCGACATCCCGCTGCTGTTTGCACCCGACGCCGCAGCATCAGACCC
GCAGCACCTCTGCGCGCCAAGGGGTCTCTACGGCCAGTTCCCGCAGGTGGACGCCGCGGC
GATCGGTCCAGTGATGTCGACGAACATGAACAGCGCTGCCACCAACGGTGGTGCCGTGTT
CTCCCCGTCGATGGTGGAGACCGTAAGAATGTTTCCGGGCTATAATTAGGCAGGATTTTT
TTTTCTTTAAAAAATCTACTCCGTGCATGAATCAGGCCTCAGGCGATGATGCAGCGATGC
AGGAGCCGTTGTTATGCGATGCGTGTGCAATAACCGGAGGTTCATTTTTGCTTGATCTTT
TTTTTCTTGTTATGGTTGATACCGTGAATGTGTAGCAGTAGAGAAATCAAAGAGAGGAAG
ATGATAGATGAGTCATGCTGCTCCTTGCGACATCTCAATACATGTTGCGATGGAGGTGAA
CCTCTAGCCGAGTTATATACATGTCCTACTACTAGTTC
>Z27kG1_06665
GCATCGCCGCAGCAGCGTCAAAGCTCGCACCGGATCACTCCGGTTCCAGCAGCCCCGGCA
AGCACAGCCTCAAGAGGCAGAGGTCGCCGCCGGACAACGAGCACGGAGGCTTCATGCAGA
CGTTCTACGAGGCGATCCGCGAGAACCCTCACCGTGTCGTCCTGATCGATGGCGTCGAGC
ACCACTCGAAACTACAAGCCGGCATCATGGGTTCCATGGAGAACGGAACTGTGAGGGGTT
GCGATGGTGGTGTCGTCAGCTTGGAGGACTCCATCGTAGTGTGCTGTGAAGCGTTCGAGT
CGAGATCGTTGCCTCGGGTTTCTTCATCCCCGCGGCCTGTGAAGCAAATGATTACGAGTG
ACGTCGACAGCAAGGTGGAAGGTGATGACGCAGATAAAGGAGTCGTGCCACATTTCAGCT
TGGATTTGAATACCTGCGCCATTGACGACGGCGAAGGGGAGGAAGCGAGTAGTTCTTGGT
ATGATGCCATGGAGATCCAAAATGATGTAGACGGCGTTTTCTTCTTCTAGTATTATTATC
TGAGAAATAATTAAAGTTTTGCTTC
>Z27kG1_13152
TTCTGCCCATTCCACTCCACTCCACTCTCCCGTGCCGAGCACCTTCTTGAGGGGACCCTT
CACGAGCAGCCCGCGCGCATGGCGTCGTCCTCCGCGTTCGCGCTCGACTTCCTGCGGCGC
CTCCTCTGCGCGCGCAGCGCCGGCGACCGTCCAGACGCCGCCGCACGCCACACGTGCGCG
CCGGAGACGGACGACGAGCCCACGAGGAGCCCCTGCATTGTGGCCAGGCTCATGGGCCTG
GACGCGATGCCGCCGGAGGCTTCGCACGCCCAGCCCCCGCGGACGCCGCTGCTGCGGCGC
AGCCGCTCCGCGGAGGGCTCGCCGCGTCAGTGCGAGTGGGACCGGGACAACACGCAGCCG
CCGCTGGCGGTCCGGGCGTCCGCGTCGCTGCGGGAGAGGCCGGCGTACCTGCGGCAGGAG
AGCGACGAGTTCCTGCTCCTCAGCTTCAGCCCCGATGACCCGGACCCGGACCCGGACCGG
GAGCGCGACGTCCGGGAGGAGCTCGAGTTCCTGCTCGCCGCCACGGCGGCCACGAGGCGC
GGCGGGCGGGCGAGGTCGGGCGCGCCGGGGGGTAAGCGGGGGCGGAACGGGCGCCGCCGC
AGGCTGCGGTTCGCCGGCGACGACGAGGCGGAGTCGCTGTCCCCGGCCTGCGCCGGCCTC
CGCAGGTGGGCGGACTGCGACGCGCACTACTCCAGCCCCGTGTCTGTGCTGGAGGCGCAC
GACGAGTCGTCCACCACCACCACCACATCGTCTTCCTTGGATGAGGTGGAGCACGCGGAG
CCCTGCTCCGCTGCCTCAGATGAACCTCAGACAACACTGGAACATCAGAACTCAAGCAGG
AAGCTGCACCTGCACCCCCCGGACCTCGACCAGCCGGGCACGCCGTCGCCACCGCGAAGC
TCCTGCCACGTCTCGAGATGCTCAGACAGCGAGAGGAGGAGGAGGAGCAGGAGAGCGGTG
AGCGAGGACGAGGAGGTGGTCACGCCGGACGTGTCCGTCGCCTGGCAGCCGGTCTGCAGG
CTGGTCGAGGAAGGTCTGAGGAGCACGGAGTGGCCGTCGACGCGGGACGGCGCGGACGTC
GTCGTCGTCGCCGAGATAGAGTGCGGCGTCCTGGACCACCTCGTGCGTGAGACCGTGGAC
GAACTCCTCCGGGGAGCGTCTGGAACCGCACGGGCGCAGCGTCCTCTCCCACTCCGACCC
GTCTCGAAGACACAGCTGGGTGGGTGGCAAGAACGTTCGGACAGGACGAGCGATCGGATG
ATGCTACTGAACGAGCGAGAGGTTAGATTCGTATGCTGTGAAACTCTCAAATGCGACCGT
AGTCTGGTCTAGGTTTTTTTCATCAAGATCGCTGAAACAAGTGGATATGATGCAAAACAT
AGCAGCCGGCGTAGGTACAGTACAGACTACAGATATTGCTGAACCTGGAGAAGTACACCA
GGATCCGCACTCTCTGTACTGCCAAGCTCCGAACTCTGAAACTGTACATGAAGATGAGAC
TCCTTGTACTAGCACCTGAATCTGAATGAAGTTAAAACCAAGTTTCTGTGACGAAAATAA
GCAACCTGTATACTTTGATGTATTTCTTTCTTCAATAAAAAAAATGTTCGGC
>Z27kG1_22720
GTGTGTTCCTGGACTCCGTTGTTCAAGGGAACTGTTAACTCGTGCTGCATTTTTTGGACG
ATCCGGTTTCGTAGTCCATGTATCCAAACTCTTTTTCCCTCTTCGAAGTTTTTTTGGAAC
CCTTCGAGCCCCGTGGAAGGAATTCAATCTTGCGAACGGAACCGCGGATTTATCGTGATC
CACAAGACCGCAACCCTCGTTAGCCGCGGATTTATCGTGATCCAAAATTTCGAACGAGAC
CAATTCTCTTGAAAATTTCAACCCCCATCCGCGAATCTCTCTCTTTCCAAATCTCGCCCC
ACCCTCCAGCCCTTAACCCTTTGCGGTGATTTGGTGCGCAGCTCCACCTGAGAGATACGG
GCTCGCCGCGATGGAATTCGAGTCAGCGGCGCGGCGGCGGCAGCGCAGACTCTCTTCGCC
GTCGTTGAGGACCCACCTCACGCCGGCTTTTGACGCCGTGGCCGGTGGGGAGGGCGGCGT
GTCTGGGTACTCTTCATCGTCGTCTTCCAGCGGTCTCGAACTCGGGTTCGACGCCTCTCT
CCTCCGCAACCGCCGCTCCGGTTTCGCCGCCCCCTCGGACCTGGACAGCCGTGTCCTCCT
CTACTCCCCGCAGTCCGTGCCGCCGCAGATGAGGGCGGCGTACCTGGCAGCGGATGATGG
GGTCAGGGCACCTGGCGTCAACCACTACGGATCCAAATATGAGGCTGCCCGGCTTACTGG
CGCGCCAGGTTTTCAGGGTTCAGAAAACCACATTTCTTTTGCCTCCCCGCCGCAGACAAG
TAGCAATATTCCTACTACAGTTCTGGGCGCCTCCACCTCCACCAAGCTTCCTGCTGAACT
CCAGTTGCCAGAGGGCAGCGTCGTAGCGACCAATGCAGAGCTCAAGACGCCAGGACCAGA
AGCTACGCCTTCAACTCTCAAGCCATCTGCTAATCCAGAACCACGCGTGGATGGCGATGA
CATCACTGATGCTCTCTACGGTGACCATGGTCATCGCAGGCTCCCTATTTTCAGGGAGAT
CTGTCCAGATTGAGTGTCAGCCTCAGCATTCTCAACGTCGCTGATGGATGCATTTCGGCC
CTAGCTGTATATTCTGTTTATCTATCTTGTACCCAGGGTCTTGGTAGCAATTACTCTGGA
GGGTCATTTCTAGTTTCCTAAAGGAGAATCTCTCTTCTCTTGATCTATTCATAATCGAGA
AAGCTATGATATAATTTACTTGATTAAGCCAGCAATTGACCGTTTTGCTTGACGTTGGTT
GTAGATGAACCTTGTCATATATATGAATTGAGCCTTGGTTTT
>Z27kG1_15875
GCGGGAAACTGAACAAGGAATAAACAAGAGATTGTCCAGGGAGCTTGATAGGAAATGGAA
GCAGGGCATTGTGGTCAGACCACCACCATCTCTAAGGGAGAACAAAGAGGAGTAGAGAGC
TGCAAAAGAAGCAATCTGCAAAAGTCGTTTCATGCAAGAGTGTTGCAAGAAGGTTCCTTT
GTGATTCCAAACTTTATTTCATTGTTACGTATTCCATGTTTACATTTTACTAAGCATTGC
TATCCGAATCTGAATTTCAGTCGTTAGTCTCTTCTGTAAATTTTGATTTATTTAAATTTA
CGCCTCTATCTGTGTTTTCGGTGCATTTTTCTTAGCTGCTTCACATATTAAACTGCACTT
TAGACGTGCATGCTATCCAGTAATTGAGAATGGACAGTCATTTGCACCTAAAAGTATATG
TTTTCTTGCCATGCTGAATCAAATCAAATTGATGTCC
>Z27kG1_10941
CACTAAGTACCTTTTAAAAAATAGTTGATAGTTGAATCCCACACAGCACCAACATGGGAT
TCAGACCTCACAACCACTTGTTGATAGTTGGATCTTTTGATGGTATGTGAATCCCTTTCG
AGTTGCTGTGGGAGAAGCAATTGTTGTACATGAGGATGCAGCAAGAGCTATGGGAAGGAA
ACGCTTATGAACAATAGATACCTGGTCGTCCTAATTTCATGAAGCTACGACGAAGAGCAA
GCTGGCAAGTTTGAACGAGAAGCTGGACATCCTAGAGCGGAAGCTGGAGGTGCTTGAAGT
CCAAGTGGGCAGCGCGACGACCAACCCTTCCGTCTTCAACTAGGAATCGCGGGTTTATAT
GTATAAATAAATAGATAAATGTAGGTATGAATGTTGCTTGTACCAACGAATTCTGGTCGC
TATCAATCATGTAATGTAATGGATTTTGTTATTATTATTGTGGTATGTGTAAAGATGTGC
AGAATTGAAAAG
>Z27kG1_15490
GCGGCAGCGGGAGGAGGAGGCCGCCGCAGCCATGGCCGCCGCGGTTAAGCGGGAGGCGGC
GCTAAGGGCGGAGGAGGAGGCCATGGCCGCCGCGGTTAAGCGGGAGGCGGCGCTGAAGGC
AGAGACTAAGGGACGATCGGTCTCGCGCGAGGCCTTCTGTGGGGCCAAGGATAGGCAGCA
TGGGGGGCAGGGCCACCGGTGGGTGGCCGTGGTGCATCGAGCGCCGCCGACGTGCGGGGA
AGTTGCGGCAGGGAAGAGGGAATGGATGGTAGGAGGTAGCCGTGGCAAGAAGGGGCTGGA
CGATGTCGCGGACAGTGCACCCCATCCCCGTGGCGGACGCAAGTACCCGCGGAAGGGGAA
GAGGAAGGGGAATAAGAAGGGCGAGCCAGGTAATCTGGCCGAGGCAGCTCCTCCAACATC
GAACGGCGGCAAGGTGGACATCAAGAGCGAACTCAAGGCGATGGGGAAGGCCTCGGTTGC
GCCACTCGATCCGGCCAAGGCGGCCGTGGCATCATCCCCGGGCCACCTGACCTGCAAGGG
GAGGAAGGGGAAAGGCGCGGGTAACCGGAGCGCAGAGACGAGCCGGGGCGATGGTCCGGT
GAAGGTGAAGACGGCCGGTCCGTCGCTGCCGCGAGGCGTCAAGTCGGGCAACGCGGGGAA
ACCGAAACCTGCAGCGCCCAGGCTCGCAGACGCCGGGACAGGCAGCGATTCTCCTGATGG
GAAGGCTCCGGCCCCGTCCCCGGCCCCGGCCCCGGCTCTGAACCCTTCCACCTCGCCCGC
CGATGGCAGGAGCAAATCGAAGAGCGGTGGCATGCTCCGCAAGACCATGGAGGCGAAGCC
AGAGGGCCTAGTCGAAGGGCAGCGCCGGCAACCGGTGGTGGAGGTCCAGGCCGTGACCGG
GCCGAATCCACGGATTGCGAGGAGGTCGGCTCAACCCTGGCGCCCCCGCGGCATTAGGGC
TGCACAGCCGCACGGGCTTGTGTGGGTGCCCAAGGCAGCGGTGGCTGGACCATCCTCCAG
CGGCGAGGACAAATAATCGGATTGCCACTCCACTCGGGTAGTAACTTGACTATGCTTTTG
CTTTAGCGAACTCACGCTTGACTTGTGCATGGATGATGTGGGAAAATAATCGAAGCCTGT
GAAGGCATCTGTGTTCTGTTT
>Z27kG1_05051
CAACCACTCCGCGCACTCGCGTCGCGCGCCTTTTCGGCACAGCGGCAGCACTGCTCCATC
CATGATCGCTCCCCAACACCACGGTCGCCCACGCCCACATGATCGCGCGCGCTTTGCGGT
ACGTCTCGCGGCCAAAGCTGTCGTCCCCCGTCGGTTCCTCTTGGCGCCGCGCATCATGCG
CGCCGGCTCCTATATAATATATAAGCGATCGAGCAGCACGCCAGCGGCTTTCTGCACCGC
ACCGGTGAGCCCAAGTGTCCGAGACTTCGAGCGCGCGTGGTCGTCTGCGGATCGAGTTCG
AGGTGGTGGGATCGATGGCAGGAGGCGGCGGCAGGGGCGCTGCGGCTGCGGCTGCGAGCG
CTCTAGCGCTGGCGGCTCTGGTGTGCTCGCTGTCCTGCGGCCTCGCGCAGGGCCGCGTGG
CGAGGAAGAGCCTCGGCATCGGCCTGGGCGGCGGCGGTGGCGGCGGAGGCGACGGGCTGG
GCCTCGGGCTTGGACTGGGCCTCGGCGTCGGCGCAGGTACCGGAGGAGTGTCGGTGTCTG
GGTCTGGCTCTGGGTCTGGGTCGGCGCCTGTGGTGGGATCTACCTCAGGGTCTAGGTCTG
GGTCTATATCCGTTGGAGGGGCCAGCTCGTCCGCCGGATCGAGTGCCGGATCGTCCGCGG
GCTCCACTGGGTCGGCGGCCGGCTCTTCTGCGGGCTCTGGCGGCGGGCAAGGGTACGGGC
AGGGCGGTGGGAGCGGGTCGGGATCTGTGTATGGGGAGGGTAGTGGGTCGGGCAATGGGT
TGGTGGGTATAGGGACTGGCCAGGGGTATGGTCATGGTTCTAACTTCGGTGGAAATCCTT
GAAGTCATAAAATGTTTGTATTGTATGGCGCGGTGTGGTGTATTTTGTTCTATAACAGTG
GAATATACTATCTTTTCTTT
>Z27kG1_10826
CAGCGCACCTGTCCTCCCGCGCTGCTCCACCCCTTCCCACTCCTCCCATTTGCAAGTCCC
AGTACCAGGTTTTCAAAACCGCCTTCACGCAGTCCACAGATAAAATACCGGCCTCCTCCT
CCCTTTCCCCCTCCGATTCCCGCGCCCGCCCCTACGCTGCCAAAAGCGGGGGACACCGCC
CGTCCCCCTCCCCGTCCGGGTCTCCACAAGCGCACCTGCGCGCGCGCGCCCGGCTTCCGT
TGCGCAGCAGGGCAGCTGGGCAGGGCAGGGCAGGTCGCCATTTAGTCCTCTGCGCTTTTT
GGCGTTGGTTCTTCTTGCACAACTCTTCTGCTGGATTCCAGCTCTGTTTTTCTTTCTCCT
GTCCTGCTGGTCAGTCAAATATATCCTCCTGGTCCTGGGTAGCTTTTGGGTTCCGGCGCC
TTGCCGTTCGCAGTTTGTGTTCTTGGTCATCTGATCTGGGTGGTATTAATCTGGAGACCC
AGTCACTCGGTCGGGACGAGATCAATAAAAAGGAAGAAAGAAGCAGCGCGGCAAGCCGGC
GGCGTCGCGAAGCTTAAGATCAGAGACACCGTTGGTTGGGCGTTGCTTCAGATATAATCT
ACAAGACCAAGCTCAGATTCCATCAGTCGGTACGTACGTCGGAACAGCCTCACTTCGCTC
GCTGCTGCGCGTTAGATGCCGGTTGCTTCGTCGCTAATGGCGATGGAGTTGGAGACGGAC
CAACTCGCCTGGGCGGAGCAGCAGCGGCAGCAGAATAGGAGGCAGACCATGGTCGTCTGC
AGAAAGAGCGACGCAGCGGTGGCCAAAGGGCAGCAGCGTCAGAACGCTTCGCCGCCGTCG
CCCAAGCCTCCGCCCGCGGGCGGGCTCAGCGCGGAGGCGTTCTTGGTTCTGGCGTGCGTC
GCCGTGTCGCTCATCGTGCTGCCGCTGGTCCTGCCGCCGCTGTCGCCCCCGCCGCCTCTG
CTGCTGCTGGTGCCGGTGTGCCTGCTCCTGCTCCTCGCCGCGCTCGCCACCTTCGTGCCG
TCGGATGTCAGGAGCATGCCATCCTCCAACTTGTAACTACTAGTTGTTTTGCTAGTCAAT
ATCCATAAATTCTTTTTGTTCAAGTCGGCATTTATGTCTGTGCATATGGCATAAAATGAG
TGTAATGAAATGGAAATCTTGTCTT
>Z27kG1_02533
CGACAGGTATTCGGTCAGCGACTCCCCGGAGGCTCCACTGGTGGTGGCTACCCCTATGAT
GGTCACCTCCTTCAGCATATCAAGCGGTCACTAGCTCTGTGCTGCGCCTATGAAGCTCAA
CCTCCTTCAGCATATCAAGCAGTCACTGGCTCCGTGCTGCTAACTTCTCAGCATGATTGC
TAGGGTCGGTTGATTGCTTCTAATGTTGGGGTGTAACATCATACTAATAGATGAATCTTG
TTTTGTTTCCTTTTCTTGGTGGACTATATATGATAATCTCATCATAATTTGTCGGAGAAC
CAAAATATATGTTTGTTGACCAACTTTGTGCTTGTTTTTTTATATATATTGTGACTCTTT
TGATGCT
>Z27kG1_11176
CACGCCCTCCCTCTCCTATCGCGTCCCTGCCTCCTCGATCTCGCCGTCGAGCCTGCGTCC
TCGCCGTCGTCCGTGCCAGGCCGGCTCCACCAGCTTTCCTCGTCGTGGCGTCTCCAAGAA
TCAGTCCTCCTCTCCCCCGCTTCCCCCGCCCCCGGTCGAGCTCCGCCAGCAACCCCTCTA
CCTGTTCACCCGACGGCGACCTCCGTGGCCGACTTCTCTTCACTCTCGCCTCGCTTGCCA
CCTCTGCCGAAAGTGTAGTACATCGTCGGGAGGAATATGACGCCATCGGGCTCCTTTAGC
GGGGAGGCACTTCTATCTTGGCCTAGGCCTCGTCGTGGCCCCACATCCAGTTGCCACGGG
ATATGGATTGGGGCGTTGCTTCGCGGCGGCGGCGGAGGCGTTTGCTAGCTGTCGGCGGCA
TTGGCGCCTGCCACGACCATCGTCAACTGACAGCGACGGTGCGTTCGACGACCGGCAGTA
GCCTGCGCTCCACCCAGCCGCGCTTCCTCCTGTGGACATAAATCTACCTCTACTGGGGCA
CTGGGCTGGTCCCATCTTCCACGCGGCCCTCCCCTCCACTCATGACGACGTCGGGTTCAA
CGACCGGCATCATCATGCGCTCCAACCAGCCTCGCTTTCTCCCGTGGATACGGATCTACC
GCTGCTGGGTGGCCCCAGCTTCTGAGCGGCCCCGCGTGCAGTTGCTGGTGAAGACTGAAG
AGGATTTGAGGACGTCACGAGTGAGCTTGCCAAGCCTTGTGCTCGCCGAGCGTGCGGGCG
CACGTCTCCACAGCGATCGCATGACGTAGCTGGGGCCGGGACATGGACGTCATCGCGAAT
CTCATCTCTACGGACAGAGCGGCTGTATGTTCCTACACTTTATTACCTCCTCCCTCCTCC
TCTGCATCCCCATCTCGCGCTTTTGGAGCCCTTCGCCTACATTTTCCCCAAATCCATCTT
CCTTTGTCCTTATTGGTTTACCTCGCTGCCACCGACTGTCGTCCTCGTGGCCTCATGGGT
TGCTCTCAGGGGGCCGTTCGTGACCTAGGATGTGTGAAGTGCTATTGTGGGTACAGGTTT
GTTTGGCTAACCAAAGTTGTGTATCTTTGTCCACTACTTTGTGTGTATTTTCCTTCGATT
CATGGAACAAGTCCTCGGGTATGTGTTGGAAAGTGGAGAGATGAGTACAAGTAGAATTGT
AGACCAACAAAAAGGATACAGGAACATGCTTGCACTTCGCATTTTGTATGGAAATGGCGT
GTCTTAATAGAAAATGATGGCACAT
>Z27kG1_04184
CTCGCCGTCCAGGGCATGGCCATGTCCACCGCCGCCGCGGCCCTCCCATCTCACAACCAC
GGCGCCGTCTCATCCTACGTCTCCACCTCCTCCTACGCGCTCGCAGCCTCCGCCGCCTTC
CCCCGCGCCCGGGCTGCGTTCGCCGTCGGCGCCGTCTTGTCGGCCACCGTCACTCCAGTT
CTTGACGTCTACTGCGGGAGAGGGGACAAGAAAACGAAAAGGGGCAAAAGGTTCAACCAT
TCATATGGCAATGCGAGGCCGCGCAACAAGAAGAAGGGAACTGGGCCTGCGCGGCTCTTT
GCCCCTCCTGCTCCTCCAAGGAAGGATCAGTTCGATGATGGGGAGATCATTTCAATCGAG
ATTGACGAGGACATCCTGGAATAGGTTGTCCGAGTTCTGCCTTGCTTTATATTTGCCCTG
AGCTTAATTGGCCTAGTTTGTACCAAATCAAATACTACATATTTTAAGTAATTATTTCCT
CGCCTATAATTATCGATGGGTAGGCTGCCACACTTTCATTTGGCTAGTAATGTTCCTACT
>Z27kG1_03864
CGCAGCCATGGAGCTGTCATGGTGCCGGGGCCTTCGCCTCCTGCTCGTGGCGTCCCTGCT
CGTCCTCTCCGCCGCAGCGCTGCCGCCCTCGCGACGCGTGGGGAACCAGCCTCCGGCCGA
GCCGTTCGCCGCCGACGCGCTCTTCGGCCGCATGTGCGACCCTCGCGGCGCGCACCCGGC
GCCGCCCACCTGGTGCCACACAGTGCACCCCAGGCAACACGTTGGGGCCGCGGGGCACCG
CCGCCACCACCGGCCCGTGCCGATGCCGCCTCCGGGCCGCGACGGCGGCGGGGAGGAGGA
GATCGACGTGCGCTTCGGCGTCTCCAAGCGGCTCGTGCCGACGGGGCCGAACCCGCTGCA
CAACTGAGGCGCACGCGTGCCGCACGCCACGGCGCGGCGGCGGTCAGTTCACCGTTTCTT
GGACGCCGAGGTCCTGATGGGCCAGCGCATGCAAGCACCGCTCCTCGGCCTCTCTTGTTC
CTGCTTTCCGGCCGGGCACGCGCCACGGCGCCGGAAAGGACTTACAATGGAGGACCGATC
GACGCCTGGGCGTGCATGACAATAACAGAGATACTGGTAGAGAGTAGATACGTGTGCCAT
GTATAGGCTCGTGCTTCGTCTTCGTTCCCGTTCCGGTCCATAACTTGGCCTTGTCCCTTC
GCTCTGTTTCTTGCTGGGGTCCTCCTGTAGGGTAGTTGTAGCCTTCTTGGCTTCCATTGT
TCACTAGAAACTGAAGGTTCTTTTTTTTTCTCTCTCGCGGTGACGTCCGCAGAATTTGTC
GTTTCGCCCGTGTCTTTCTCGGCTTCTCGCCCGGCCCCGGCCGCCGGCTCCGGCGGAAAA
CGGGAGCCCAGACGCGCCATCTTTTCGGTTCCGTTTGGATTCTTTTCAGAGTTCGGCGGC
TGCAGATGGCGTCATGCGCGCGTTACTCTCCTCGCTGTGGTCGGCGTCGCGTCGGCGTTG
TTGCGGAGCAGCAGCACCGCGCCGCAAGTAAATGCGCTCTGCTTCCTCCTGTGAGAGGCT
GTGACTGCAAAAGGAGGATGCAGAAATTAATGGCGCGCTCCACGGCCTCGCCTGCCTTCC
GCATTGATGCCATGGCAATTGGCATCGACGACGCGCCTTCTTCGTCACAGCG
>Z27kG1_04991
GTCGATCTTAAAATTTGGGTATATCGTTGTCACTTCTCTTATTAATATCTGATTCTTTTG
CTGTCAATATATTTGAAGTTTTGAACTCGTCTTCTTGAATGTTTGGTACGTGCAGTGCTG
ATTTCTTCAGTTTCCTGGAGTAACATTTCTTTCCCTTTTCCTTCCAAGTTCCAAGAAGAA
ATAAATGCATGGATACTGACTCTTTATTTTTCTGGCGGTGTATGAATCATGATACAGTCC
GAGATCTCTCTCTGCCGCGTCTACAAGCGCTCAGGCATCGACGACGGCCACGGGCAGTCA
TCCTCCAGCACCCAAGCTTCCTCAGCGCGGCGGCGGATCTCCTCCCGCACTGGTGGTGTG
CCGACGACGGCCGTTCAGCACGGATCGACGCCGTCATCGATGCCACTTTCACCGACGCCG
CAGCAGCTCAGCAGCTTCCATCCGCTCCAAGGAGAATGCTCGTCTGCGTCACCGCCGGAG
TCCATAATGGATCAAGTTGCGGTCACCGTGCACCGTGCGCCGCCTCAGCTTCTCCCTCAC
CGCCCGAGGCCCTGCCCGTACGCGCCGGTGATGGCAACGGTATCAGCAGCGGAAGCTGCG
CCGCAATTGGCACACGCGGCGACTGCCCACGCCTCCACGTACTCGCTCTTCAACATGGCC
GCCGCGCCTATGGCCGCCAGCTCAAGGTCGACCATCGACGAGCTGAGCACGCTGGTTGTT
GCTCCCACCCAGGCCTACGCCAACCTCTCGGCCGCGACGACGGGCGGCCATCTCCTCCCA
TTACTGACGCCGCCGCCACCGCCAATGCTACAAATGACGCCGCTTGGTGCGCTGCCGATC
GTGGCGCCGCCATCGTCGTCTTCAGTCGCTGACAAGCTTAGCAGCTGGGACTGGAACCCG
ATACCTGACACGACAGACCGGGATTACAATCCTTCTGGTTTTAAGTGATCCCAAACTCAC
TGCTACGTTCTGAAAACCCTGCCATAAGTGTAGGCTAACTTATATACCCTTGCCCTTCAG
TGTCGGTCCACATGGACTACGTACAAAATGCATGTCAACTAGTACATATATATGATCAAG
AATACTAAATGATCAGGATTTTATTCAGAACTGAAGATATATAGGTGGTTTGTAAGCATA
ATGAGATCACTAACAATAATCTGCTTCATGCATGC
>Z27kG1_14568
CTTTCAGACATTCGCAACACAATCCATAGAACGACGCGGGAGAGCGAGCGAGAGAGCAAG
AGCAAGAGAGGAGCGATCGAGAGGAGAAGACGAAAGAGTCAGGGGAGCGAAGGACCGATG
GCCGACCCCAGGTATTGGGATTGGATGGCCGTCGGATGCTGCACTGTGATCGTCGTCACC
TCTGGCTCCATCGTCTTAGGTGCCGTCGTCGCGTGCCTCGTCTTCATTTTTAAGTGCATC
AGGAAATGGTGGCAATCGCCACGGATTCTCCTCTTCAGGTTCGGCGGCGTCACCACCCTG
AGGCGGAACCTGAGCTACGGCTACCGCTGCCACCTGTGCCATGACCACATGGTGGCCGGC
GAGAAGGTCCGCACGCTCTCCTGCGACCACGTGTTCCACTGCGGCGGCGGCAGCTTCAAG
TGCGAGGGCATCGACAAAAGGCTTCTCACTGTACCGATGGAGCCCTGCCCGACCTGTGAC
CAGGTTCCCCATCCCGTGCCGTGGTTCCGGAAACCGCCACCGTCGCCACCATCTATACCT
TCACAGGGAGCATCGGCGGCACTGGAACGCGATTTCGAGCAGGCGCGGCGAGCTGTTTCT
GACGCACAACGAAAAACTACCTGAAGCGTCAACATCAGTATCGGCGCCACCGCTAGCGCA
GTCGCCGGCTCGCCGCTTCCGGTGGACAACGAGATACTACCGTAGGCGCCTTCATCGCAG
TTGACACGCGTGATGAAGCTTGGATAGGACAGTGTTAACAATTCCTGTGGGGCGGTCTGG
AACTGGATCAGTTCTTCGAGAGGTTCTTCAAAGATACTTTCGTCATTTCTTTTTCTGCAT
CCTTATCGAAGGTATAGTGCCTCGAACTGATCGACCTTAGCTGCGTTCTTGTTCTTTTGT
TCAGACTTTAGAGTTGAGTTCACCTTAACGAACCAAATGTCTCTGAATGCCAAGAAACGA
TGATTTGT
>Z27kG1_21826
CACGGCCACACCGCCACAGCCGCCGCCGCCGGACGGCGCTGTCCTTCCCTGGGAGGCGCT
CCACTAGGCTCGGCTCAGCTCACGCGCGGCGGCGGTGTCCGTGGCTGCTGGGCTTGCGCG
CGCACCTGATTCCGTGCTGGGCTTCGCGAGGTGCTCCTCGTGCGAGACACACGCCCGATG
CGGCGGAATCGCGCGGCCGGCGCCCGAGACCCGGCGTGATTCGGTGGGGAGGCTGGGTCG
CGGTGCTTCCGCGTGCGGGAACCAGTGACTTTTTTATTCTTCTCTTCCCCAGCGGCTCGG
GCGGCTAGCGGGCGGGCCGCTTGGTGCTCGTCAGCGCGTGAGGCGGAGATTACCCGGCGC
CGATCTGGTGCTCTTGCCGCCCGGAGAGGTGGTGCCGGGGGCCATTGCCGGGTTCTGATT
AGGAGGAGGCGGAGGAGGTAAGTCCCTAGTCTTATGGGGCTCGCGCCGCCGGAGCTGGGG
CAGTTCGACGGGTGGGAGAGCTCCGGGGAGGAGAGGGAGCGCTGGGGCTGGTGCCGCCGC
AGCCGCCGCGGCAGCAGTAGGCGCCGCGCGGACCCCAAGGGCGCCGACGACGACACCGCC
GTCTCCACCGGTTGCTGCATCCGCCTCTGGCCCGTCGGAACATGCCCGCCGCCGCCGCCG
CCGCCGCCGCCGAGGTCCAAGGTCGACACCTCCACCAGCAGCGCCAGCACGCACGGCGGT
AAACGTCTCTCTCTCATGTCACCCGCATACTCGCTCCGCATTGTGCTTTGCTGCCTTGCT
CGCGCGGTGGATGGGATTTGCTCGTCTAGTGACCATAATTGCGACGCCGTACTGTAAGCC
CTCATTTCGTTATGGGTAATGATGTAACATACACATGTCGCACTTTGTCACCTCATGTTG
AGCTTGCAGCTGATCGATTGTAAATGGTCCTGAGGACGTGTGCAGTTTTCGGTAGTTACT
ACGCCGGTGTTTGAGGGAGATATGTGAGGCTGCAGCTGGGATCGACAACTCTTTCAGTTA
TATCCTTCTATTGAGCATTGAATTTGCGGATGGACTGGTAATGATTGCCTTCAGCATATA
CAAAGGATCACCGATTTGTTGGCAAATCCTGTACAACAAGCATCTTTCTTGCTGAGCAGC
AGCACACATGATAGTTCAGGTTCTGGAGGAGCAAGTGTGAGTGGACCAGCGTCATTAGTG
GTTTCCCGAGTATCTAATTTTAGAATAGCATTAGCATGTGTCGGTTTTGGCTCAATACTG
TTCGCTTGAGGTGTATAGCGAACTTGGAGTTACTTTCCGCAGGAAAGAATGTTATTGCCT
TCTCCATTGCAAATAGTTGTTGGTGCGTTAGACTCATACACCTGACTCTGATTTTGATGC
TGTAATGTCAGCAGGTGTGGTGTTTGAACTAGTTGTGGTTTAGTTGCTATTTACTGTTTG
TTGTGTCCAGTATGGCACTGTAGCTCATGTAGAAATATAAGCCCAGTTTGCG
>Z27kG1_23131
GGGATCAAGTTTTTCGAGACGAGCGCGAAAACAAACCAGAATGTGGAGCAGGTCTTCTTC
GCCATGGCGAGGGACGTGAAGCGAAGGCTCACCGAGACCGTTGCCGCCGCGGCCGAGCCT
CCGGCTATCCAGATCAGCAGGCCGGACTCGGGCCAGGCCGGCGCAGCCTCGTCGACGAGG
TGGTCATCGTCCTGCTGTAGCACCTGATCTGCCGCCGTGTGTGTGGCTGGCTCTGGCTGC
TATAGGTTACTGCTTACCGCGTGGTGTGTGTGTGTGTTTACTTCCTCCGGTGCCAAGCCA
AGATTTAAATTTCGCTCCAAAGATTTGCCGGAGCAAACGTGTAGGCAGATAGCTAGGCTG
CTGTGCTGGGTTTGCTTGCTTCTGTCGTGTAAACAAAACCCTTGAGAGACGGTAGTGTCT
GATTGTGTCGGAACATGACATGCTTGTACATTATTAGTGCATCGTATATCCAGCTGTTGC
TCCCATGTGCACTGCGCAGGGCAC
>Z27kG1_06344
TGCTACTTGTTTCCTCTTCCCAGTATTGTGATTCCTTCCATTCGTGAACAGAATTCCCCT
CCCTCTCTAGATCTCCCCCTGCTAACGAAGACAGACCACCACCACCAGTAATGCCGACCG
CGAGGCGCACGCGCATCCCGGCGTTCGGGGAGTGGAACCACCACCACCACAGCAACGGCG
GCGGCGCGTGGGCGCCGGCGGTCATGACCCCGTCCTTCGACTTCGGCCACGCAATAACAA
CGCCGCACAAAGCGCCGCAGACGCAGGGGAGGCGGCGAGGCGCCGCCGACGGTGTCGTCC
ACGCGGCCAAGCTGGCTGCGGCTGCGGCGGCGGCGGAGCCTCACCAAGGCCACACGCAGA
CCACGAGGCGGAGCAAGGTGGCCGACTCCGGAGCCTACGCGCAGGCCGCGGCGGCGGCGA
GGAGGTCCTGCTTCGCGCTGGCCAAGCCCGTCGACGACGACCTGTACGGAGTCCCTCCCG
ACATGCTCTACGGAAAGCCGCCGCCGCCGGGAGCGAGGAAGGATGATGGCTGGCGGAGGA
TCCTGCGGCTGCTGGGGTGCTCGTGCTTGAGTTGAGCCCGTCGTAATGACCGCCGGACAC
AGCCGAGCATTATTGTCACGGACAACAAGGCTGCTGGCTAATCAGGGCGCGGGCTTTTTG
GCTTCCATCCTCCTGTACGTACTACAAGATGTCTCAACTTTTGGCGCCTGCTGTGATCGA
TTGATGACGGGCCGGCAGGCAAGACGTGACTGACGTGCCGGCCTTGCGTTGCGTGGGTCT
GTGCGTAGGTGTGACGTTCGTGTTGTGACTGTGTTCGCTGCTGACCGCCTGTCCTTTGTG
ACTGCTTCAAGCTAGTAGATTCTAGGATTTAGAGGTTCTTTATTTATGTGTGTGCGTTCT
CGTTTGTCGCTCACCCTCACCGCCTGTAAAACCCCACCTAAAATGGTCGTGCTATCCGAC
AAATAGGCTTTTCACATCGTACTACTATTTAGCATCGGACAGTACTGACACAAGTATATA
TAATAAGACCCTGTTCATGTACC
>Z27kG1_12570
ACGGCAGCCCATCGGCCGTAGTATCTTCCTCCTCGCCCTCCATCCGAACAACAGCAGGAG
CCCGAGCCCGAACCCGATATTCCGCATTCCTACCCAGCAATGGTGGCCCTTGTCTAGGTG
GACGCGGTGCAAGAGGCGAAGCGGGGGCCGATGGATGAGGAGGGGCAGCGAACGCCGCAG
CCGATGGTGGTCGCGCGGAAGCGCCGCCAAGCCACGCCGGATCACCCACCCTACTGCTGG
GTAATACTAATACCTACCCGCCGCCCCTGCTCACCGCGGATTCGTTGATCGGTTCACCCC
ATTCTCGTTTCTTCTTCTGCTCCCCTTTTATTTTGCTTTTTGATATTTCTTTATTTTGAT
CCAAAAAATATTGTTTTGGTTTTTTGTACTTAATCAGTACGGCTTAATTAGTTTCATAGT
GCGATTAATTCGTTCTTAATATCTGCTCAATCGAACGTGCTAGGAAATTAGTTGTATATA
TCAGCCACCTCTAATGAGTTAGAGGCCACGCCACTAGACTACTAGAGCGGCCTTATTACC
GAACATGCTTATGCTAACGTTGATCCATTGAGCGCCCATCAATGCAGGATTTCCCTTTCT
CCGGGGTTACACCGATCAACCCGGTTCAGTACCACGCTTGACATTGTGGCCGTGTTTGGT
TTGCAGATGATCGGCGAGGCAACCGACGCGCTGGCCGAGGACGGCGGCTCGGAGGAGGAC
TCCATCTCTGCCTTTATCCGCGCCAGGCACCCCGGCGTGCCCCCCGCGCACGACAGGCTC
CTCCGGCACTACCTCGGCAAGCACGTCGCCGAGGGCTTCTTCGTGCGAACTGCCACGGGG
CGGTTCGAGCGCAGCCCCCAGGAGAACGCTGATGAGGAGGAGCTCCCGGTGGAGCAGGCT
GATCAGGCCGGCTCGTGCAAGCCGGCGTCCGTTGGGTCTTCGGTGGTACTGGTAGAGGCC
AAGCCCAAGCGTGGCCGAGGCAGGCCGCGGAAGGATGGCTCTCCTTCGACACTGGCCGTT
GCTGCAATGTCATCGGTTGCTGTTGCCGGCAAGGACGAAATCCATGCACCGTCCTTGAAG
CCCAAGCGCCGTGGCCGGCCTCGCAGGCAGGCAGGGGCGGACCACAGGGTATGCGGCATC
CCGTCTACAACACTTGCTTATCACGTTTAAAAGATAAATTTATAAATAATGTTTTTCTAT
AAAATGTGATAATAGTCTAGTGGTATGCTCCTTCCTTGTAAGGACTGCACTGTAGTTTGA
TTTTTCCTTAGCTATAAGTTTTTTGTCTCCAAATTTTAGTCCCCTTATTATTTTATTTAT
TAGATGTGAGTTTATTTTTATTTTCTAATCTAGCATCCTTTTTCTTATTTGGTAAGAATT
TTACACCTTATTTTTATTTTTATGTAAGGACAAGGAGCATGAGCCTCCGCGTGAGCTGGC
ACTGGTGATCCTCGGTGATAGCTCTGCCGCACCGATCATGGACAAGCCATGCACAACCTT
GGTCCCTCCAACCACGCCGCCTGTGGACGGTGGCCAGCCTATCGACCTGGCTCTGGCGAC
CACCACAGAGGTGCCTGTGCCTGAACCTGCGGCAACGCCCGCCATGGACAAGGACGGTGC
CGATGCCGATGCTTCTTCAATCGAATGACAGCATTTGCACAGCGCCCACTTCGCCAGAGC
CTGGCAGCTGGGCTTGCAAGCTGGCACTCGTGCCTGCTGCTAATGGTTTTTGATTGCTGA
CAAGAAGGATGGCCTTACGGAGGCTCCATCTCTGCAACCTACAAGGATGTTCATCAGCAT
CACAAGGCCGGCACTGCTCCAACACTCAACTCTGGCGGCAAGCCGGCAAGGGCCGCAAAT
CAGCGGTGGTGGCTAGTGGTGACCGTAATTGACTTTAGTGTGTCCTCTTCTACTGAATTA
TTAGGTGGCTTAGCGCTTACGAGAAACTCAGTCACAACATCGATTTAAACTGTG
>Z27kG1_11696
CTTGGGAGGAGTCAGAGGAACACATCTGAAAGTGAAAGCAGCGCCATTCCATTGCCCCCA
CGTTTCAAACCGACGCCCGTTTCCGGAACCAATCGCGGCGAAGAGTGTGGACGACGGGCA
CGGCACGGCACGGCATGGCACGGAGGAGATCGAGGAGAGGGACGGGTCTTTTGCTGTACT
CCGTCAGCTGTTTCGGCAGCGAGAGGACTGTCGGAGGAGGCCGGATCCCAGCGTCCGCCG
GTTCACGGAGGTGGCCAGCGCCCAACGGGACGAGAAGCTCGAGGGGGCGGCCGGCCGGCC
GCTGACCGATCGAGCAAGCAGCGGCCATTGCCTTCCGATCACTTTGCAATCAGATCACAC
GATCCAGTTTTCACATGAGAGGGCGTCAGCTGACCAAACCCGTGCCGTCCTTTCAGGTTC
TCCGAATGCTGTTTGTTCTCGTAGCCGACCGTGGAGTCGGTCAAGGTCAATGCAGTACCA
CGATCCAGTCGTCTCCACATGCTTTAGCCCCCACGAAGAGTCAGGGAGGCCGACAGCCGT
CTGTATGTTCATTTATGCCCAACAGAGACGCGAATGATCTTGGATCTCTTCTTCTTGGTT
CATGGTTTGCTTATCCTGAGGCAACCAAACCAACTACTACCATCCCCAGCTGTCGTGCAG
GGCAGCAGGTGGCGAGGAGGTCGTCTCGTCGCGGACAGCCGAGGCCGTTGACCTCTCCAG
CTGCTGGACGCAACACGGCAACGCGCAAACGCCTCTCCTCTGTGCGTACCGGACTACCGG
TACCGCGCGTTCAGTTTCCACTTCCACCCGCGTCGTCCGTCTCTCTCCGCTCAGCTTGAG
GTGTCCGGATCACGGCGGTTGCAACCTGCAGCCGCACCAGCAAGCCGCTGCTCCCTCTCC
TAACCGGCCGCTGCAGCTGCCATACCAGCC
>Z27kG1_09066
CTTCCCTCTCATCCTCTCGACCTCGCTTCCTCCCTCCCATCGTGCCCTGCCTTTTCCTCA
CGACCTCGCCGCCACGCTCGCGTCTCGCCGCTGATTGCGGTCCCCCATGGAGTCGTTGTT
CCATCGTCTTCCTGTATTTGTGCTGCTGATATGTGTAACTTGTGTTTCTCCAGGTGAAGG
CGGTCGAGCACGCGACCGAGATGGAGGCGACGGTGGCTGCCGCGGAGGCCGAGGAGGAGG
AGGCTGCTGCTGCGGCTTCGACGCCGCAGCGGTCTGGGAGGAAACGGCCCCGCGCGATTG
GGAGTGGGCGCATAGCACTCGCCTCGTCTCGCTGTCGGCTGCCGCTGGTGATCCTGCTCC
CTGTGGCATTGGCCCTAGCCAGCAGGCAGGCAGTCGGCCAGGGACGGATGGACGGAGACG
ACGGATGGAAGCCGCAGCCACTAGCCAGCCACACCGCAGACCGCGCATGCAGGAGAAAGA
AGCGGTGTTTGCATGGACTGGGATTGCCGACTTGACTGCGGATTGACGGGGACAGGTGGG
AGCCAGAACCGCCCGAGGACCCTCTTCTCCTCGGCCAAGTGACCCACACCGCAACTGGAA
CCCTCTTCTCCTCATCCGACGACAGTGGTGGCCACTGCTCCGGCCAGGCATAGCATAGGC
AGCCTGTAGCTTCTTCTACGCCTAGCCATGGCCTGGCAACCTGCTACTCAAGAGCTCCTC
CTGGTTACACAAGCCAAAAAAGAATGGTAGTGTGAAGTGGAATCAAAATGGGAACTGGGT
GCAGACTGCCTCAAAGGATCAGATTATTAAGATCCATGAAAGAGCAGCAATCCTTCTGAG
GGGACGTCGCTGGTTAGATAGTTATTACAGTATCAAGATTTTTATATGTTCCTTTACATA
TTTTAAGGTTCACAAATTGATACAGGTTTTATATGTAGCAGTTCATTTGTTCACTGTAAC
CATACATGTAAACCATAAGCAAATGTAACATAGGAGATTGTTATATAAAGAGACTTTTGC
AGCC
>Z27kG1_03998
CGAAGTGCGAGCGACCCACGTCCACACGACACGAACCACCACCACCAACCAGCAGCCGCA
CCACGCACCCAGCGCAAAGCGATGGCGTCGCTCACCATGATGGCGTCCTTCGCCGCCGTG
GCGGTGGCCGCGCCCTCGCGCCGCGGCACCTTCGCCGTGGTCAGGTCCGCCAAGGTCGAC
CGCTGCCAGGAGCCCGCCACGCTAGCAGCAACCGAGGCCAGGCCCGCCGCCGACGGACGC
CGCGCCGTCATGCTCGCGGCTGCTGCGGCGGCCGTGGCAGCCATCGGCGGCGCCGGCGCC
GCCATGGCGGGCCCCAAGAACGGGACCCCCGAGGCGAAGAAGAAGTACGCGGCCATCTGC
GTCACCATGCCCACCGCCAAGGTCTGCCACAACTGAGCACGCCCGCGTTGCATGCAGCTG
CAGGGCCGGGGGGTGGTATATAATTAATGTACGTGCCACGGTGTTGTTGTCCCTATTGTT
GGTTCGAGCTTTAGATGCATGCCTGACGTGAGGCCGCTTAATTGCTTTCTGACGGCCTCG
GAGCTGTAAGAATATCAAGTGCACTGCAAAACTGAATTCGGTTG
>Z27kG1_21517
GGCGACTAGCCGATTGACATCCATCCATCTCTAGCCGGGCGGTCACTCAGAGTCTCAGAC
ACGCACAACCAGTACAAGTCTACCTGAAGTGACCCCGTCGACCTGAAGTCCACTACTAGA
CTCAGTGTACGCAGCAGGCAGCAGCAGCTAGTGCCACCGCTTGCCTAGTTGCCTGCCTAC
CCTGCATGCATGCACGCTCTTCTCTTTCTGTAGCCTGTATGTATGCACTGTATGTATGGT
CGCAGTCTCGCCGATCTATCAAACTTGGCCAGCGATCAGGTGTAGTCCGGTCTGTCTGCG
GGAGCCGCGCTGAGATCTGACGTGGCTACAGTGGCGTCCCAGCCTGAGAATAGAGGGGCC
TTTAACAAGACACCGAGGGCGCGCAGCCAGCGGGAGTACACGCCCCTCCCCTTCCTCGTG
CTTCCTAAACTTGTTGGCTGCCTGCAGCTTGCTTGCTTGCTTGCTGCGGCTTCAATCAGG
GTCTTGAAATAGGGGTGCTGCTCAGGCCCATCCCATGGAGTGGTCCATGTCCAGGGGGAG
GCGGAGATGGAGGCGGTGTGGCAGATCCATGCTAAAGCTGGCGGGGCTGTGCCTCGCCGT
CGCCGTCTGCCTCTGCCTCTGCCTCTACCTCTGCGGCGTTCGGCCTTGGGCCTGCAGTGG
CTGTACTGTGCTGCTCCGTTCAGAGTCCTGGAGACGAGGACGGGCGGCAGCACCTTGCGG
CAATCAGGGGTGCTACACGGGTGGGCAATGGCGGCGGCTGCTGGCGGATGGTCCGGGGTC
ATACCCGCCACGGTGCACGTCCAAGTGCGGCGACTGCAGCCCCTGCTACCCGGTGCACGT
GGCCGTGCCGCCGGGCGTGCCCGTCACTACCGAGTACTACCCGGAGGCGTGGAGGTGCAA
GTGCGGCAACCGCCTCTACATGCCATGAGCGCAGTCCGAGCAAGCAGGCAGGCAGCCAGC
CAGCCAGCCAGCGAAGGATCGAGAGCGCCGGCCGAGGCGCGCTGGGCCTACGCTCCATTA
TTGCACCGGGCGGGGTGGCTCTCGCGGTCTCGCCTGCGCTGCGCTGCGCGCGCGCGCGCG
GTGTCGTGGTCCTCTCGCCGCGCGCATGGGCGGGATCTGCGCTCTGCAGCGGCGCGTGCT
GGCCGTGGCCAGTGGCGGCCTACCACTCTGACCGGCTGCCGGCTGGGTCCGCTGCCTGGG
GATGCTGAGACTGTGCATGGCTTTTTCCGTGCCGCGCGCTGGAATTCGCACGGCCCTACC
ACGAGCGCGTGGAGGCTTGGAGCGGAGCGGAGGCATGGCGGGCGTACGGCGCGTCAGCGC
GTGCTGGATCGATGAAGGATGAGAGCTGAGAGGAGCTGTCGCGGCCCACTCCTACACGTG
TCCGTATAATCTGTTCAATCTTCCAAGTGTTGATACTCGATCTTTTCGCATCTGAGAATC
TTGTTACACAATTTTCTGGTAACCAAATATACTGTTGGATACTAGTACTATATTTCGTGA
TAGTACGGAACACTTCAAATCCTATTGCCCTACCGTGTTAGAATTGATCTCCACCGGTTA
GCCCAATGACAAACTAGGTCTTTGACCTCACGGCTTGATCGATAGAGTCCAGCACAAGGT
GAGGTTGGTGGGCCTTGTTGCGAAGCTTATAAATAAAGAGGTGGGAGTTGACGGCTC
>Z27kG1_07763
GGCCTTCGTGCTCATCTTCGCCCACACCTTCCTCTTCATCGCGGTCGCCGTCCACTTCGC
TCACCCACTCGCCACGGACATCCTCGCCGACATCAAAGCACAAAGGAGCAGCAGCAGGAC
CACTACCACTACCGGCGCCGCGAGCTCAAACCACTCCAAGGAGCTTGCGTTGCTAGCGAT
CTACCTCTGCTACCTCGCGAGCAAACTCGCCACCCAGCTCGTCACCGCCCTCGCCACCGC
CACGACCTACTCCGGCGAGCGCCTCACGCGTAAGGTGGTCATGGAGAGGATCGCCGGAGG
CGGCGGCCTTCTCGGCACGGCTGCCGTCGCCGGCGTGCTGGAGCTGTCGTTCACGGCTCT
ACTCGCGGCGCTACTCGTATCCACGTGGACCTACGCTGACGACTCGATCGTAAAGTCTGT
GTGTGGCTACTCGATGTTCTCGGTGGCGCTTCTCGTCTACATCTACCTCGCCACGGTGAT
CCCGGTCAGCGTCGGCGTGTCGGCGGTGGACAGAGGCTGCCACGGCGTCTGGGCGCTCCG
CCGGGCGTGGCGGCTCTTGAGAGCAAGGGGGAAGGAGGCTGCCGTGCTCGTGTTCGTCGT
CAACATCCTGCCTGCTTTCATCTACCCAGCCCCCGTGTACGCGTTCTCGTACATGTACCC
GGCGGACGAGTACTCCCTCTACTACGGACAGGACATGGCGGTCAGGTTTTCTCTCCACGG
CCCGGCGATGTGGAGGCAGTGGAGCCAGGGCGTGTGCTGGTTCATGGGCGTAGTTTTCGG
ATCTGGTCTTCCCTCGGTTGGTGCGCAGCTGTTCTCCATGGTGGCAGCCACGGTGTTCTG
CTGCCTCTCCATAGAAACCAACGATGATGCAGCGCGCGCAGTAGTATAAAACTGCTTGAC
AATTTTGTATTAATTGTCGATCACACCTAAGCTAGTCAAAATTTACCTACTTTAATTTT
>Z27kG1_14341
GCCGCACAAAGCGCCGCAGACGGTATGTACGTACGTACGCGCGCGCGTTATCCAATCCAA
AGCCCACAACGATGCGTCGGCTTGCTGCTTATCGACGAGACGAATGGGTAGTAATGCTCG
TCGCGTCGCGCGTGCGTGCGTGCAGCAGGGGAGGCGGCGAGGCGCCGCCGACGGTGTCGT
CCACGCGGCCAAGCTGGCTGCGGCTGCGGCGGCGGCGGAGCCTCACCAAGGCCACACGCA
GACCACGAGGCGGAGCAAGGTGGCCGACTCCGGAGCCTACGCGCAGGCCGCGGCGGCGGC
GAGGAGGTCCTGCTTCGCGCTGGCCAAGCCCGTCGACGACGACCTGTACGGAGTCCCTCC
CGACATGCTCTACGGAAAGCCGCCGCCGCCGGGAGCGAGGAAGGATGATGGCTGGCGGAG
GATCCTGCGGCTGCTGGGGTGCTCGTGCTTGAGTTGAGCCCGTCGTAATGACCGCCGGAC
ACAGCCGAGCATTATTGTCACGGACAACAAGGCTGCTGGCTAATCAGGGCGCGGGCTTTT
TGGCTTCCATCCTCCTGTACGTACTACAAGATGTCTCAACTTTTGGCGCCTGCTGTGATC
GATTGATGACGGGCCGGCAGGCAAGACGTGACTGACGTGCCGGCCTTGCGTTGCGTGGGT
CTGTGCGTAGGTGTGACGTTCGTGTTGTGACTGTGTTCGCTGCTGACCGCCTGTCCTTTG
TGACTGCTTCAAGCTAGTAGATTCTAGGATTTAGAGGTTCTTTATTTATGTGTGTGCGTT
CTCGTTTGTCGCTCACCCTCACCGCCTGTAAAACCCCACCTAAAATGGTCGTGCTATCCG
ACAAATAGGCTTTTC
>Z27kG1_19583
CGAACACGCACGTCCGAACAATTCCATCCTAGCTAGCTAGCAGTTCTCATCACGCCAAGC
ACCTACGACGAGCATGGCCGCCAGAGCAAGAACCCACGGCCCTCTCTTCTCCCTCCTCCC
CCTCCTCCTCGCGGTACTCACCGTCGGTAATAGCAGCAGCAGCCGGTGCCCCGGCGTGCC
GTCCATGACGGCGCAGCAGGCGTGCGGCGCGGTGGCCGGGACGCGGCGCATGCTGGAGCT
CTGCCTCCGCACCCTCCGCGGCGGCGCGCCGCTGCCGGTGACCCGGCACGCGGCGGTGGC
CGTGCGCGGCGCGCTCGACGCGTACGCGGCCACGGTGGCCGCTGCGACGTCGCTGCTGGA
CGGCGGCGCGGTGCCGGCCGACGGCGAGAGGGCCGCGTTCGGCAGCTGCATGGTGGGCTA
CGGCAGCGCCCGCGTCGCCATGGCGCGCGTCGCCGCCGACCTCGCCGCCGCCGGCTGCGA
CGGCGGCGGCGCCCGGGCCGCGGAGCTCGAGGCGGGGTACACGGCCGGGCTCCGTGGCAT
GGATGCGTGCACCGGGGGCATGCTCAGCTACCCGGCGTCGCCCTTGTACGCCAGGAACCT
CGCCGACCGCAACGTGACCTTGCTCGCCGCGTTGCTCTGCAGCCTCGTGCCTGCGCCGCT
GGCTTGAGGACGCCGTGGTTGATGTGTTAATAGTCCTAGTCACTTGGCTAGCCAGAGAGT
ATTCGGTTGCAGTGTATGTACCAGTAGCACTGTTAATCGGTGGAACCAGACAAGCGATTA
AATGTGCCAAATGGTTTGCC
>Z27kG1_15766
CTCAGCCATCGTTATCTCCTAGCGCGCGCTCCTTGTCTTCTCCCAGCGCTCTCCTTCACT
GCCGCGCCGCCCTCCTCCCTTCTCCCTGCTCCTTCCCATGGTGCGCAGGGCGTCCTCCCC
TCGATTTCCTCCGTGCCTCCTTCCAGTCAGCGACGAACGAGGTTCTAGGCGGCCACGTCG
TTGTCCGGCACCTCGTCTGTGTTTTTCTCTGTGCCACGGTCGAGCTCGCCGCGTCCCTTT
GTTTGAGTCCGTCAACCTCCATCTCGCCCCGAGCTCCTTCCATGGCTGTCGTCGCCTCCA
AGCCTGGGGTATTGCCGAGCTCGCCCAGCCCTTCCCCATCACACGCCGGCGGTCCTCCAT
TCCCAGCCACGCCGCTCTCTGCTCACTGGTGCTCGCCCCTGCCCTCTGTCTAGCGCCCTC
CCTGCTCCACCTCTTCCCATGGCCGCCTGCAGCTCTCGTCCTCCCTCAAGCCCTAGTCGA
GCTTTTCTATGGCGCCCTGGATGCCAGCCCCTTTACTCGATGCCCCTACTAGGTTCCTGG
CATGTTCGCCGAGCCATCGCCCAAGCTCAGCTTATCCATGGCGCAGGGAACAACAACCCC
TTTCTGTTGATGGCATGCTGCAGCCCCCTCCATCACGCTATCTCCTGTTCTCCATTTTTG
CTGCAGCAAGTGGACGCCCCCAGCCCTCCATTATTTGCCCATCTTCCCCATGGTGCCAGC
AGCATGCCAACGGTTCAACGATAGGTGCAGCAGTCTGCGCGTCGTCAATCTCCTCACATC
AGGTCGTGTCCCTCTCTGTCCTTGCATGTTCTAGTTTCATTTCACTTTGTTGTCCATGTC
GTGACGCTTGTGTTATCTCTGGTTTATTTTTGTGTATGGTGAGGAAGAGAATTCTAGGAA
AAATCGATGAAGAAAACATGTTTCAGTTCGGTGCGCTCTAGGTGTTTGACGAAATGGGAG
CACCAGGGAACAATCGTCGTTCTTGCATAAACCAAGTCGATTTGACTGTGGTACGCTACA
TGATCACGTGATACGGAATTCAAGAACTGAGTTGATCTCAAGATGATGAAATGATGAGCT
ACTCCGACAAATGATGTCTGTGAATCAACCTAATGAGAGGTGGACCGATCAAGTGCCAAG
ATGAATATGGTCGTCAAATGATCGTCATCTAACCAACACTAACCTAGTGTTATCCCAGAC
AAGCCCCGGTGCATTTGCCACCTCATTCTGTTTTAAAAAGTTTTATCACCTTGAATGATG
CATTAGGTGATAGGAGTTGTGATCAAACAGTTGATGCATTTCCTTCCTTGATTAGACAAC
CCTAATACCCGTTTTATGAAAATTTAGTGATGCTTAGCCCTTCTTATTAATTTAGGATTT
GTTTTTTTAAAAGATGATATGTAACACGGGATAAGGGAGTTTGTGAAATAAAATGACTTG
TGATGATG
>Z27kG1_13107
GCAAAAGACGTGAAAAAGAAAGAAAGAAAAGAAAAGGACGACGACCGGCTCCTGCAAGGA
TTAGAACAGCTCCTGAAACTGAAAAGAGTGTGCAAGAAAAGAAGTGATGGACTCTGAGGA
ACACAGGAATATCATTGACAGCTCGTCAGCACGGCGACAGGCCCACAGCAGAGGAGAGAA
TATTCGCCCGCTTCAAGAACACACCAAGACGATAACAAACAGCGGTAAAAGTAAGTAAAG
ATTCCATGAATGCAGGAAAGCTGCCAGATGAATTACGCGAACGGGAGGAGGAGGAGGAGG
AGGAACTAACTGCAGGCATCGCGCATTGCGAAGGGGGGACGAATCGCAAGGGAGAGGGGT
TAGTCAGGAGAGACGACGTACTGACCGGAAGATCCAGGCAGCGAGGAGCCGCCGCCGGCG
CCGATGGCGCACCGCGGCAGCGACGTCCTGACGGCCAGACATCCGTGGTGGTGCTCGGGG
TCCCTCTCCCCCGCAGGCGCTGGAGCTGCCGCCGCTGCCGCTGCCGCAGCCTCCATTCTC
TCGCGCTGCTGCACGTAACTCAGCGCCGCCCACACCTCCGCGCGCAGCTGGGCGGACGCG
TTCTTCTCGCGGCGCAGAGAGAGATGCGAGCAGCGCGCGAGAATAATGCGGAGGAGAAGC
AGGAGAGGAGGGGAAGGTGATGGACGGAACCGGGGCGGCGTCGGTCGGGCGGTGGCGGTC
GTCGCGTGGTTGGGTGGCGCTGTTCCGGGGAGGAGCACGTCGCGTTGCGGCTTGTCGCCA
CGCTCCGGTGGCACAAGGGCTCCAATTTAAATGCCCACATTATATTTTTTAAAAATATAT
ATAAGTTTTTTTATC
>Z27kG1_14162
CGTTGGTCTACAACGTAAACGATAAAGGCTGCGGCAGCAGCAAGCATGACGAGGTCGCGA
GCTGTAGTGACGTTAGTGCTCCTGCTGGCCGTCGCCACGGCGAGCTGCAGGCTGTCGCTC
GCCGCCGACGAGACCATCGCGGCCATCTTGGGCCGCGACCTGCGGGGGTTCATCGCCAGG
GCCGGCAACCTCTTCAGGTCGGACGGCGGCGCCTGGCGCGCCGCGAACCTCACCGCCGCC
GAGGCGAAGAACCTGAGGGCCGCCACCGCCAGGAAGTCGTCCTCCGGCGGCAGAGCGGGC
TGCGTGAGCGCCGCGGCGTGCGGGAAGAGGCGGGTGATCTGCGGCAAGAGGTGCTCTGAC
GTCGCCTCCTCGCGCGCCGCCAGCCTCAGCCACGTCCCGTCGCGATGCGTCGTCAAGTGC
AGGGAGTGCGTGCCCACCTGCTAGATCCTCGGCCCCTCTCTTCGTTATGCGATGGGTCTC
CACTCTCGCCTCTTGGTGCTCAGCGCATATGCAGGCAATGCAGCTCCGACTCCGGTCCAC
ACTTGTGTGTCGTAGGTTCAGTCATCAGTGGAATAAAATAAAAGATGCAGAGACTGTTCC
ACACGGCAGTAGGTAGTAGGTACACACGTACTACCAGTGACTATACAGTGACTATAGTGA
ACAGTGACTTGGACACTGTACTCCGTCTGTGAGTTCTTTCTTTTTTTTTTGGAATTTGGA
TTCTTTTTCTTTTCCTCCATGCTTGCAGTTGTTGTAGCTAGGGTATGGGGTACCGGGCGC
CTATGGCTCCTTTCATTTTCTTTCAGTCATGAGTGAGCTTGCAGACGACTGACGGGCCTG
ACAACGGGCGTGAAGGCTCCGCTG
>Z27kG1_22503
GGAATTGCGCCTCCGTGCTAAAGGCTTAAAAACTTTAGGAAGAATTTTCCAGGGGGCTAA
GGTCAACCCTAGCGAGGGGGAAACATCACAAACGAAGAATATAGACAACATGGATGGCAA
TGACGGCAGCTCCCCTGACTCGTCCCCAAATAGAGAGGCACAGTTCACTCCTAATCAGCC
TCCTGTCCCGAGCCCGTATGTGGAGGCGCCTCATGTTAACGGAGTCTATTGTCCGTTCCC
GATGCCAGCAGCTCCGCCTGGCGCAAGGAGGGATCGAATCCCTTGAGTCCAGATAAAACC
TGCTTGTAAAATGGGCTCTGTTTAACATTGCCTATAATACTAGATCATTTGCATGATGAA
CCTGGAGCAGAGGGGAACACAGGAGTCTGTCAGGTGTTCTCTGCACCTCCCTGTTATTTT
GGTCGCGTATGCTTGGTAGCAGCCGTGTCTTGTGTACAGGTGTGTTTTGCTATTGTTGAT
CGATGAAGCTGTAGGTGTACATGTTATGATGCCCATTATATTATTCTGTTGTCGGCCTGC
TGTATTTTAGCATAAACAGTGGATACATTTGCATCCATGGGAAATGAAATGTTCTAGTCA
TTGTTTCCCATCATTCAGGAGTTTGGTGTTAATGGGGCTAAGTTTTTTATG
>Z27kG1_12207
CACCATCCCACCAATCTCCCAAATTAAGCCATCCGTCACCAGCCAGCCAACCAGCACTCA
CTCACTAGCTACGTCCAACTCGTACACAACCCCTCTTTCTCTCTATCTTCTCTCCATCCA
TCCATCCTCTCGCTCGCCCTTCGACAGCTAGCTAAGCAGTACGACGTAGTATACTAGCAT
TTAGCAGTTCATCAACGCGCTCAACCTAGCACGACGTACGGCGATGAGGCGCCGCGGCAG
CAACTCCTCGCCGCTTGCGGCTGCTGCCCTGCCCCTCCTACTCCTCCTCGTCGCCGGCTG
CTTCCACTGCATGGCAGCGGCGGCTCGCCACCTGCCTTCTCCTGGCGCCCCAGTCCAAGC
GCTGGATCACCAAGGTACGCACACGACGACGGCACACGATACGACTTCGCTTGCCTCGAC
CGTACCGTTCGTACGTTGTTGCTTTTGTTGGGCTTGCTTGCTTTGCTGCTCGACTTAATT
AACGTCCCTGAATGGAACTCTCTCTCCGTCCGCAGCCGAGAACGGTGTCAAGGCTGCATC
AGCTGGTGCAGACGGCGCCGGCGGCCTTGTGCTCCAGGAAGGTGGCACGGGCAACAACGG
CGACGACCTCTCCTCCAAAACCCTCCTCGAGACGACGACGACGACGATGGGAGCGGAGGC
GTGCGAGGAGGGGAACGACAAGGACGAGTGCGTGCAGAGGCGGCTGCTCGTCGACGCGCA
CCTCGACTACATCTACACGCAGCACAAGGGCAAGCCGTGACCGTCAGCGACGAGGACGGT
GCATGCCGCGGCTGCAGAAAATGAGGAGCGGAAGAGGAGTGAAAAAATGATGGACCATCC
TCAAACCAAATATCCTATAAATTCACGCACAAGGGGAAGGGGATAGTAATCTCATCTGCT
GCTGCTAGCTACTAGTACATGCATCGATCGACCTTCTGCGTGTGCTGTATATTTCTGCCA
CGCTGCCTATATATTAGCATGCATCATCATCTAGGTCTAGGACTGTCTGATGGTTTCCCG
TATTTGTAAACACTGATGAACAGTACCTCTCTCTCTCTCTGCTTCCTGTAACCACCAAGC
TTACTTGGTCCAAGAGAACGTAACAACGCACATTTGTTTACTTGGCCCGAG
>Z27kG1_09655
TGTCACCACTTCGTCCGCACGGGGGCTTGCAAGTATGGGGATTCATGCAGATACTTCCAT
CCGAAGCCAAATGGTGTCAATCCAGTATTAGCTGCACCAGGGCTTGGGTCTGGGCCTGCA
CCCATGGTGCAGCAGTCTGATATTATTGGGAACCAACCCAATTTTGTTGTATACCAGGGA
GTAGACATAAATTCTTCCTCAGGGAAGATACTGGGGGGACACGCCTCTTGGGGCAACCTG
CCGCCATCACTGCAACCTCCTCCTGAAGGCGGCTACCCTCCCCTCCCGTTCATCGACTGG
GGCTGAAGGGGCGTTGTCTCCCTGAAATTCGAACCATTTAATATTTCATACCTTGATTGG
TTGTGCTAAATCGCATATACTTGGAGCGCAGTAGAGTTAAGGTGATCCCAGTTTATTTTG
ATCTTAAATTTATCTCTGTAATAGATATTTACAGTCAGAGGTACACTTCGCAGATTGCGT
TGATGTTTGAATGAACTCACATTTGCATCAATGGTGCTCTTATGGC
>Z27kG1_13268
CGCAGATCGCGCGCACACGTTTTTTTTTCTTCCTGCCGCGTTGCTAGTTGCTACAGCCTT
CTGCTCTCTTGGTCTCCGTGGTTTTCTCTGTGTCATCCCTTCGGCGCGTCGCGTTTCTGC
TGCTGGCCTAGCTTGATCGCTCGCGTTCGATCGGTCGAGCTAGCTCCAGGAGTTTCGGAC
GCCAACGACATGAATCTGGAAGCAGTGGCGGCGTCCAAGTCCGGCAGCAGCACGGTGGCC
TTCTCTTGGGAGCACGAGCCCGGAGTGTCCAAACAGAGCCACTTGGGGGCCAACAAGCCC
ACCACCGCCGGCGGCGCGCCCCGCGCGGAGGCTGTAAGCAGGAGGACGCCGGCGAGCGCT
AAGAAGCAGGCTCCTGCGCCTGCGCCTGCGACGACGCACCGGCACCGCCTGCGCGTGCCG
CCACCTCCAGGAGTGCCGAGCGCGCCGGGCGCCTCGCCCCCAATGACGAGAAGGCCGAGG
AGCCGCGGCGTCAGGCCGGCGGAGGACCCGTTCCTTGCAGCCTACCTGGCCTGCACGGAG
GACGGCGCCCGCGGCAGGAGAGACGACAGGGGGGGCCAGAAGCTGGTTGGCTGGGCCGGG
CTTAGGCTCGGCCTCGGTCTTGGGCTGCGTGGGCGCGGGCTCTCTTGCAAGAGCTCGTGT
GGGGCCGTGGAGGAGTGCGTCGTCAGGCTTGCTAAGATCCCTGGACTCCACGAGGATTGA
ATCTATGTTTTTTTTTCTTTCCTTCTTTCCAATTTCCAAGAATCCAAAGAGACTAGCAAG
ACTAAGTACTAGTGGAGTAGTAAAGAAGAACGAGTAGTGCTGGCATCCTTCATTGTAATT
GTACACCGTAAGCTAAAGTTGCTGGTTAATTACC
>Z27kG1_05095
CGAGTAGGACGCACTTCATCCGGACGGTGACCAACGTGGGCGGCGGGAGCGCGGTGTACC
GCGCGTCGGTCACGGCCCCCGAGGGGTGCAACGTGACGGTGCAGCCGCGGCGGCTGGCGT
TCCGGCGCGACGGGCAGCGGCTGAGCTTCGCGGTGCGGGTGGAGGCGGCGCTCGGAGGGA
GGATGGAGCCCGGGAGCTCGCTGGTGCGGAGCGGCGCGCTGACGTGGAGCGACGGGCGGC
ACGTCGTCCGTAGCCCGATCGTGGTGACGGTGCAGGCGCCTCTGCAGTGAGTGCTGTACT
GACCAGCTGCCCCGACCGCCACGATGGGAGGTGGAGAGGAGAGGACACAGTCTCAGTGTT
CTAGCTTTTCTGTACTATTAAGGTTGCTGTTAGCTGTAGAATACGTCGTGGAAGAGCTGT
ATCGTTAGCTACTACGTAACGTAAGCTACACTGGAAATCATGGAGCCCTGGAGCTCCGTT
CTTCCCC
>Z27kG1_17275
GACAAGTACAAGCAGCACAAGTTCAAATGCGTGTCATTGATCCTCGTGCCTGTCGTGATC
CCTACTTCATACTTTGAAGACTTAGCTGAGTAGCTGCTCTCGGACTGTACCGCTGTAAGG
CTAACAATCTGAGCTCTCCTTGAGCTCTTAGGGACAAGCAGAAAATAACCGTTTGATGAG
CTTTCCTCTCATTTAAGTAGCGTGGTGAAAGCTATTTGTTTGAGGTTCTTTAGGATTCGC
GCCGCTGTGTCACTCTTAGTGAGACCAGGCATTCTCTTGCTGTGAATCTTGTATCATATC
TTAGTCACACCTTGCCTTGGTCCGTTGGCAACGAATGTAATGTTTGATACGTTAGACCCT
TCCATCTAATCTATCTATGATGCGTGGATACTTTACTCGTGTTAGATACCGTATCAGATA
CTGATACTTCGTGGATATGTATCCGATACGCATCGAATATTTTTGTGATTTTAAATAAAT
AAAAAAAAACTTGAAT
>Z27kG1_12186
GCGAGGCCGATGTGACGCGGCTACAGTGCGTGCGGGGGAGACGACGACACCGGCCAAGGC
AAGCAGAAGCGAGCCCTGATCCAAGCTAGCCAAAGCGAGCTAATTAAGCTACCTCCGAGG
TCGTCCTGTGGTGGACGCCCTCAGCAGCTAGAGCCGTCTCCTTCCGCCCGGCGGCACGGT
CGTCGGCCGCTATACGGACAGTGGGTAGTGAGTGGTTCATCGATCGGGTTGCTCATGGGG
AGGCCGAGGTGGTGGGCCAAGCGGTGGAAGAGGAGCTCCGGGTCCGCGCGGACGCTCGGC
GTCGCGGCGGTGGTCGCGCTCGTCGTCCCCCTCTGCTTCGTCGCCAGCAGCAGCCGTCTC
CCGGGGACACTGGGTGGCGGCGCCCTCGCTTCAGGGACCATGGCAGCGGCAGCAGGAGCC
CATCATCCCGGCGATCAGGCGGCGGCGACTCATGGGTGTCTGCGCTCGGCTTCGGTGACC
ACCTCTTGCTTGCGGTTGACGCCAGGGCTTCGCTGCTCGCCGAATTAATCCACCCTCCCC
CCGCCCCCGCCTCCTCAGACTTGGCTCGGTCACTGATGATGGATATGGATTTGGCAGTTG
CAGGAGCTGTTCTACATCGCACGACGACGACGCCGGCGGCTCGCGGGAGGCGGCTTGGGG
TCGCACCCGCCACGGTGCGCCTCCAAATGCGGACGCTGCGACCCTTGCTACCCGGTGTCC
GTGCCCCTGCCCGTGCCGCGGGGGGTTCTGGACTTGGTCACCCCGGAGTCGGAGTACTAC
CCGGAGGCGTGGCGGTGCAGGTGCCGGGACCAGCTCTACATGCCGTGACGGAGGCCGGCC
GGAGATCGATCCAAGTAGGTGTGGAGATCGTTGGCCGGGACCAGCTCCACATGCGCTAGA
GCTTGGAGATGATAGCGCGACGACGCTCGATGGAGATGGCAGCACGACAACGCGCACTAG
AAATGGGGGCGCGATGGGGCTCGCTAGAGGCAGCGCTAGGCGACTACGGCCGCACGGGGC
CTTAGTCGTAGGGTTACGGTTGAATAGGATAGTGTACATCTAGATCGCAATAGGAAAGGG
GAACAGGTGTCTACGTGGCAGTGTGAGTAGCCCACGTGTCATATATAAAGATGGCAACAG
AGACTCGTTACCTATTATCCCGCAGGTAATTACTCCATTAGGGGACATGTTTGATCACAA
TTATATACCTGCGAGTCTTTTAATGGGAG
>Z27kG1_17843
GGCGACGACGCGGCACATCCGGCACCGCGGCAGGGAGAGAGGGAGGCCGGGCGCGGTCGA
GTTCATCACACCGAGGATGCAAGGCGGCGGCATCGTCGAGCTCGCCAGGCAGGCGGCGGC
CTCGGCGAGGACCGACCCAGCGGCGCGCCTGGCGGCCTTGCAGCCGGTGCGGAGCTACCG
CGGCGTGCAGCAGCGCAACAGCAGGTACACCGCCGCGATCTGGAACACCCACGCCGCGCG
CACGCTGTGGCTCGGGTCGTACGAGACCCCCGAGGAGGCCGCGTACGCGTACGACGCCGC
CGCGAGGATCATGCGCGGGCACAGGGCCAGGCCCAACTTCCCCGAGCCGGAGGTGTTCGC
GGGCCTCGTGCTCGCGCTGCCGATGCCGACGCGCGCTCGCGACCCCGCTGCGGCGGCGGC
GGCTCATCAGGTGGCCTTCGACAACTGGCTGTCTGCGTCGGTGGCCGCAGCGGAGCCACA
GCGTCTGAGAAGCAGGCCGCCCGCGGCGTTGTTCCCGCACCACCACCACCACCAGCAACG
CCCGGTGCCACCGCCACCGTTCACGCAGTTCTTCTACCCTTCGGATCCCCCCGCCACTGC
TGCGGCCAATGGCGGCGCCGCTATCGCCAATCCTTCCATGCCGGGCGCCTATGTTTTGAC
ACCGCAAAACGTGCGGATATTGTCGCCCGCCAATCCGGCGAGCACCGCGCTAAGCAGCAC
CGAGCCCGTCGTCGTCGATGATGCCCAACAGTCCGGCTTCGCTCCCGCCGCTACCCATCA
GCACCGCGAGCTGCCGCCGGTGCCGCACGCCAGCGTGTACTCTGATGAGGTCGTCGTCGG
CGATAACTTCACCGACTACGGTGCGTCGTCCTCGTCTGCTGCACGTCCTCCGGTGCCTCC
GCTGACGCTCACGGATGTGCTGCTCCAAGTCGATCAGCCTGCTGGTCGCGGCGGCTCGGT
TCGGGCGCAGTAAGGAAGCACAAGCCGTGTCAGTGTCCGAGACCGATCGAGGGGCTGCCG
ATCGACTGCGATTATCTCATGCGGTTCCTGCTTCGAGTACTCGACATGTGGTCTTGTTTA
CCGTCTACTAGCTATCCATGATGATTATGTATGTTTTTTCTTTCCCAAAATTCGGAAACA
TTGTGTATGTATTATCAATTCAACTGGACTTGTGACGCC
>Z27kG1_20043
GCCTGCCGTCGTCGAGGCTGAACGCCGAGTCGGTGGCCACGGTCAACAGCCTCATCAGCA
CCACTGTGGAGCAAATCAAGGCGGCCTTGAATTGTGCCAGCCATTGATGGATCCCCGGCT
GATGGATCCATGGAATTTGGTGCGGGCGTGCGTGCGTGCATGCATGCGCGCGCGTTGGTC
TCGGTCTCCTCTCCTCTCGTCCCCCAGCCGGCCGCCTGCCGCCTGCCTGGTGGCTGCTGC
GAGGAGTGAATTCCCTTCAAGGCGTTGGTTCGCGACGGAGCTCTTGGTTGGTCGGGGGGG
CTTCAATGCTGGCTGGCCATTCAAGGAGGCGGGGGCTGCTGCCATGGTGTCGCCCGCTTG
GGGTTCACCTGCCGCTGTTACTGCGCCGTCCGATCACCGGCCCATGATCATTCAGCTCTG
TCTCTCTCTCTCTACCTCTACCCCTTTCTCTGCATGCATGATAACTTTTCCTGTTACAGG
ATTTGAAGCTTGCTTGCCGGCGAGGCTTTGCACGAAACGGGGGAGTCAAGAACGCACCAT
GCTCGTCTCATTCCTCTTGCTGCCGTCACGCTCATCAGTTGTTAATTCCATTCCTCTTTG
TGTCTCCCCTCCCCTAGTTTCTGCCGCCGATTTGCAGTCTCGCTCCCATTCTGTAGTTTG
CAGCAGAGGATGATGCATGGTTCGGGTATTGACTTCTATCTAATGGTGTGAAGCCTTCAA
TGATCATTAATTCTCTCCTTCTTTTTAGTAAGGGAAATGTCACTGTCACTGCTTTGATTG
TTCCTTTTCATTCTTTCCTCTCTCTCACTGTTTAATCCTTCAATATGATCAATGGGCGGG
TTATTTTT
>Z27kG1_11023
CTTGAAACTAGGATTGGGTTAAAATTGGAACCGAGTTTAGTGCCATGGATGAATGAGTGT
TTCACATTGTTATCGCGTCAAAACGGAAATAAGAGGAGGGGATTAAGCTAATGCCTTGTC
ATCACTGGGTGGCAAACTGTCGTATTTTCATTGATGCGGTGTTTTCTTTCCCGTCAGGTA
CTTCCAGCCGTGTGGGCCCGGGGCAGTTTGGTTGGTGGACGTGAAGCTACCCACGCTTCC
ACCAGCCCCAATTGGCGAGGCCACACCACACCACACCACTCCTCCGTCCAGCCTCTCCCC
CTCTCCTCTCCTCTCCTCCCAAAACAAGAGCAGCGAGACGCGCGCGCGCGCGCCACGAGC
TGGTGGAACCTCGCCGCCTCCCGCGGCAGATCTCGCGCCGAGCCCTGGTTTCGACGCGAG
ATCCGCGCCCGCCGTCCGCCGCTCGCCGCCTCCGTCCCGGTGCGTCTCCCGCCCTTCTTC
CCTCAGCCTGCGCGCTCGTCGAATGCAGCGTGGGAAGATCCCTGTTTTTCTTCTTCTTCT
TCTTCTCTTACTTTGGTTCCTGTTGCGATCCCATTTGATCTACGCCATGCCGCTGCCAAC
TTGTCGTTCACGAAAAGAAAATTCTCCCTCTCTCTCTCTCTTTCCGGCTGTCATTTGTGT
GTCGATTCACGTGAGCGACGATGGAATGGGATCACGGCCGGCGGGGAGATCGCGTTTTGG
TGCGCCCGCTCTTGGCGGTGATGTAACCGGGGATTCCGGGCGATTGGAGTGTGGATTGGA
GCTGATGCATTTTGCTACCTCCAACCTTACCTTCCTCCCGTCCCTCCTGCGCCTACTGGA
AGGTCGAATCTCGATAGATTCTACCTGTCTGTTTAGCTGGCCGCAGTGCTCAACTTGAAA
CGTGGTGGTCGCGAATTGCGATGGGAATCAGATTCTCTCCCGGGCATGTTTGATTCTCTG
GTTGCTGTCAGGACAGGGTGCTGGAAACGGATTCGTTTCTGAATTCGCTTGCTCGCTGTA
TTCTTTTTTTATTAGCACTGCTGCGAAATTAGAGGAGCTTGCTCAACCGTACTCAGAGTT
GCCGCCTCCTTTCTGGAATGAACAAATCACAAATGAGCTGTGTTTCTTGCTGAGAAAGAA
GGTAGAATCTCATCATGAACAAATCTCATGGTAGCAGCATGTTTGTACAGCCCCGTCAGT
CGTTCCGTGTCTTCTTGTAAAAGCAATTCGAGTTCTTTCCAAATTCTCCGCGATCTCCCC
GTTGCACAAAAAATACCCCCCCCCCCCCCCCCCCGGGACTTTCTGAAATATCTGGTGGTT
AGGATTTGGTCAACGTGATGTGATCGTTAAGCACGTTTGCTATGCATCTAATTTTTCTGG
TTATATGTCTT
>Z27kG1_06796
CGAAGTGACGCTGGACACCGGCGTGGACAAGTCCCGCATCGCGTCCACCGTGCTCGACGA
CCCCCCCACGGTCATCCTCACGGTCGACAGCGTGCTGCTCCCGCACGTGCTCTTTGGCGG
CGCGCCGTCCCCGGCGCCGGCGCCCGGACCGGCCGCCGACGTGCCCGCGTCGGCCCCGGC
TCCCGAAGGCTCCGCACCGGCGCCCGCCCCCAAGGCCGCCGGCAAGAGGAAGAAGAAGAA
GGCCAGGTCCCCTTCGCACTCCCCGCCCGCGCCCCCGGCGGACTCGCCCGACATGGCCCC
CGCCGACGCGCCAACGGAGGACGCCGCGGACAAGGTCGAATCTAAAAAGAACGGCGGCGC
CGCAGCGGCCGTGAGCTTCGCGGCCTCGGTGGCCTCTGTCGCCCTTGCCGTCGCGTACCT
TTTGTGAGCGAGAGCGGCAGGCGGTCGACGCCGAGCCCCCGTAGCTCTCTCCTAGACTCT
GCGCGTGCGGCGTGCATGTCGTGACGCGATGAAATCTGTTGTTGTTACTCGTAAGTTCTC
GTGGGCTCCGTTGATGATTTGATTATGGTCACCTGATGTTTGTTCTTCCTCGTGGTTGGT
TAGTTGGTTTGTTGGGGGGAATTCTAGGATTTGGTCCTCCAGTCCTCCTCAGGTGGAGAC
GGTGATTGTGACGGACTGTTTTAGTAGTGTTAGAGCTCGAAGGTGTCATTCGATGTTGAT
TTGTTCTTGCTCT
>Z27kG1_08336
TTCCGCATAATTGCTCTTTCCGCCTTATAAACCAGCGGTCCTTTTTCTTTTCTTCGAAAA
CACTCCTCTAAGCCACCAAACACTTGCTATGCCCGCTCCTCCCCGCGCACTGCTCAGCAC
GCCGTGCCCGTGAGACCATGGACGCGAGCGCGGCCACCGCCAGGCGCAAGCGCAAGCGCC
CCGACGCCGACATCACCGGCGACGCCGACGCCGCCGCCGCCGCTGCCGCTGCCGCCGCCC
CGGTCGCCGTCGACGAGGCCTCGGACGCCGAGGTCGAGGAGTTCTACGCCATCCTGCGGC
GCATCCGCGACGCCTCCCGCCGGCTGTGCGGCGCCGGCGCCCGGCCCGCCCCGCGCGCGC
CGGCGTGGCGGCCCAGCTTCTCCTGGGAGGACTTCGCGACCCCGGCCCCTGGCGCGCCGG
CGCCTGAGACCCCGACCCCCACGCAGCAGGAGCCGGCGCAGCCGCGGCCCGACGAGCCTG
TAGCCGTCGTCCGCGCTACCGCCCCGTCGCCGCGTGCCGGGCTGGACCTGAACGCGGAGC
CGGAGCCGGAGGCGCCGGCCACCCCTCGCTCGGCGCGCGTCCAGGCGTAGCGTAGCGTAG
CGCGCGGCGCATCGTCACCTGCCTCCTGCACCGCGCCAGCCAAGGAGAGCCGTAGCGTGG
GGCCGTTGGGCGTGCGCGTCAGCTCGGCTGCTGCTGGGAGGTGGCTGGCCCGGTGAGTCG
GTGATGTCATGTCAGCCGAGAGCCGACGGTGGTCGCAATCGTCCGCGGGCGGCACAGCAC
AGCACACACAGTGCGTACCTTCCCCTCGGTGAATTACTGATCCGAATCCCCATCATGTAA
TCGTAATTTTTTTAGTGGCTCTCTTTGGTGCGCTGCTCCGTGTGGACAGGTGAGACTGGT
TCGTTGCTTTGGTTGCAGGAAAATACCTTTTAATCGGAGCAGTTGATGTACCGTCCG
>Z27kG1_19380
CACAATCCAAAGGACGACGAGGGAGAGGGAGCGAAAAAGCCAGAGCAAGAGCAAGAGACG
AACGATCAAGAGTCAAGGGAGCGAAGGACCGATGGCCGACCCCAGCTATTGGGATTGGAT
GGACATCGAAGACCTCGTCCTGCCCGTCGTCATCTTTGCCAGCGTCACCGTGGCCCCGTG
GCTCGTCGTATTCATTTTCTTGTACATCAAGCAATGGTGGCGCGTCTTCAGGCTCGGCGG
CGTCACCACCCTGAGGCGGAACCTGAGCCGAAACTGCGTCCTGTGCCAACAAAGCCTGGA
GGCCGGTGAGAAGGTCCGCACGCTCTCCTGCAACCACGAGTTCCACTACGGCCGCAGCGT
CAAGTGCGAGGGCATCGACCACTGGCTTCTTATGAGGGAACCGATTAATTACTGCCCGCA
GTGTCGCAAGTTTCCCCGTTCCGTGCAGCCGTGGAATACCTTGTTGGGAGGGGCACCGTC
GTCAGCACCTTCGCAGGAAGCATCGGCGGCAGCGCAACAACAGTTGCCGCGGACGTCGTC
GACGCGGGATTTGGAGGACCCGCTTCTTCCGGGGCACGGCGAGACACGGACGTCGACGAC
GCTTCCGGTGGACGACGAGATAGTAGAGGAGGCGCCTTCATCGCAGTCGACACGCGCTGC
CGTGGAAACGGACAGCGCCACCGTCGCCACCACCTTCACAAAAAGCATCGGCGGCAGCGC
AACAACAGTTGCCGCGGAAGTCGTCGTCGACGCGGGATTTGGAGGACCCACTGCTTCCGA
GGCACGGCGAGAAACGGACGCCGAGGCCGCTTCAGTTCCGGTGGACAGCGAGATAGTAGA
GGAGGCGCCTTCATCGCAGTCGACACGCGCGTGATCAAGCTTGGATAGGACGCTGTTGAC
ACGTCCTGTGGGCCGGTCTGGAACTGGATCAGTTCTCGCAGAGGTTCTTCAAGGATTCTT
TCGTCATTTCTTTTTCTGCATTCTTTGGAACTGATCGAGGGTAGTGCGTCTTTCTGATGA
TCGGTGTTCAGCTTTTGCTTGCTTCGAACTCATCAAGCTTAGTTGCGTTCCTGTTCTTTT
GTTCAGACTTCAGATTTGAGTCCACCTTAACGAACCAAAATGTCTGAATGCCAAGAAACG
ATGACTTGTTAGTTCTTGGATCAGCTATAATACTCTGTTCAATTCTCAGTATGAACTGTT
GGCAGTATGGTTTGCTAATTTCTTGCAGTAGTACTTGACGTCAGTTGCTTCATCTGCTTT
CTCGAGAGCCAAAACCCTGTGGGTTTTGTTGGTCTGTGCATTCTTCGAACTGATCGAGAG
TAGTCTAGTGGTGGGTGGTGTTGATCTCAAGAAACGATGACTTGTTAGTTCTTGGATCAG
TTACAATGTTCTGACTAAAGCAAATAGATCGTTGATT
>Z27kG1_16317
GCCACGAACGATTCCGCCCCGCCGGCCAGGTGAGAGATGAGCCTCACGGCGGCCTTCCGT
GCCACCAAAATCCCGCGCGCTCTTCCTCCAAAGTGCGGTGAGCCTGCCGCCTCCTCCTCG
GCCTCGGCGTCCGGGGATCCGCCGCCGGGGGCCGCGAAGAGTACTAAGGCGCCGCCGCCG
TGGTGCGTGTACCTTATAGCCTCATCCCGGATCCGCCGCACGTACGTCGGCGTCACCACC
GATTTCCCTCGCCGGTGATTCCTCGCCCTGCTCTACCTGCCTCCCCCGTTCCTTTCCCCA
CTTGCTTGTCTCGGATAGTCGTCATATGGTTGCAGCAAGCTAAGTTCGTGTGGTGTTAGC
ATTTGGAGAAGACTACGGTTGGAGTTGCAGAACCACAAGAAATTGACCCCATCCGGTTGT
GCTTGTTGCAGGACAGTGTGGCTCTATCTCGTTAGGGCTGAAATTTGATTGCTTTGCTTC
AATTTAGTACTTCTTGTTTTGTATTCATACTCTGAGTCGCCTTGCTCTGGTTTGCAGGAT
ACACATGCTTGAAAATGCAAATTTAATTCACAGTTTTTCAATAGGTATATGTTAATAACA
GCTAGCAGCTTAAGCAAGCATACTGTTAAAATGAATAAAGACCTGTAGTACTAGTCATGC
ACATAGATGTTGTATTTGTGTATTAGTGAAAGGAGCCTTTTTTATATATTTATATAGGCT
GCGGCAACATAATGGTGAGTTAAAAGGTGGTGCAAAAGCTTCCTCTGCCGGCAGGCCTTG
GAATCTCGCATGCCTTGTTGAAGGATTTGCCAACAGAAGTGAAGCAACTTGACTGCCTGT
CATGTGTCCTGGCGTATAACCAACTAGTTCATCTATCTTTTTCGAGCCTGTGAGTTTGAA
TCGAAATGGAAGATCGTCTCCCGAAAAATTGCACGGAAAAGAACTGAGCTTAGCATGAAG
TCAGTGTTGCAACATCGAGAAGCAGCTTTGAGCAGAGTGGAAACATTCATGGATTGTAGC
CACCTAAAAATCAAATGGCAGTCAAGTTGAGACCATTTAATCACTTGCACTATGCAGGTG
GCAGGCATCTAACTTGGAGAAACATAACCACTTAAGAATCCTCCTGTCTTCTAGCAGCTC
GTAGCAAAGATAACTTATAATCTTCTGCTGAACAATCAAGATGGCTGCTGCTATGCTTTC
TTAACATGAAAAACCAAGAGTAGCCCCAGTGAAATTCTATGTTTGATTTTTTTTTCTATG
AACAATTGTTTCCGAACAATAATATGGATCATGCGACACCCGTTTGTAAATGTAAATTAT
ACTTATGTATTGTAATCACCTATATTTCTTCTC
>Z27kG1_06878
GGACGCCAAGAAAGAGGAGGGCAACAACAAGGTGGCCGTGGAGGAGGATCTGCTTCCTGA
ATCCACCATGGCCGACGAGGCGCTTGCTGTGGATGAGGGGCCCAAGGTTGACGAACCACT
CAAAATCAAAGACGGGGAGGAGAAGACGGTTGAGAGCCAACACATCGAAGAGGAGCATCC
GATGAATGAGGATGGGGATTCAGCCACGGAACCCCTGGAAGCGAGACCGGCGGTCGACGA
GCACAAGGCGAAGGAGGCGACGACCGTCGTCCCAGCACCGTCGGCGGAGGAGGAGAAGAC
CACCACCGACGAACAGGCCGCTGCCAACTAACTGATTACAAGGAGGCCAAGAGCTAGACG
ACGTGCATCCACCACGATGCATTTTGTTCAACTGAATTCGGGCGCCGGGCGGGCTGTCTC
TTTTTGTGTATCCTCATGCATGGGTGCTTTCGCTGTACGTGGGCCGGGCTGGAGTCACTC
AATATAATGTGTTCGATCCATCGACCCATTCGCG
>Z27kG1_07846
CCCGCTGACAATTTACTAGCCGTTAGACAGTTTATTTCACCCCATCGCTTCCTCTCCTGA
CGTGTTACTTCAAATTCGAATCCCGCGACCCACCAAATCCAAACAAATAAACTCGTCATC
GACGACGACGACGGCTCTTTCCTTACCAATCAATAAAACCATTCCCAACTGAGATTTGAA
GCCTAAGGCCGATGGGGATGGAGGCGAGATGCGGTGACCTGGCCGTAGCTGCCGGCGCCC
GCGTCCGGCGCCCGCTACAACCGCGGGACACCAACGTGGCGGCGTCCACGGTAGTGGTCG
GCAAGGCTGCGCCGAAGCCCAAAGCTCATCCAAAGGGGGCGACGAGGCCCGCTTTGCCTT
CACTGCCGCCGGCACCGCTGTTCCCGGTGGTGAAGCCACCCCCGCCCGTGAAGGACCAGT
GCGACGCGTCTGTTGCGGGCGTGGCCGAAGTGTCGCTGGCGGAGGAGCTCGAGAGGGCGC
GGGAGCGGCGCGCTCGGCTCCGCGCGGCGCGGGAACAGACGGAACGGGAGATGGTGAGCC
GTGCCGAGACGATGGAGCGAGCGGCGGCGGAGTGGGAGCGCCGCGCGGAGGACCAGCGAA
GGCTCGTCTCGGAGCTCATGCGCCTCATCGGGGTGCCTGAGGTGTACACGCCTGTGGAAT
CACTGAGATCCAAGGAAGAGAGGAAGCGAAGGGTGGCCACCATTGGTCGTTCCGGGTCGA
CTGGCTCCATCTCGACAGCATCAACAGTGCAGGCTGATGTTGGAGCAAAAGCCTGCAGTG
ATCAGCAATCCGAGGATACTGGAGGGATAATAGAGACGGCAAAAGCAACCGAGATCACCT
CCTGATTTTGTGCAATTGGTTCCATTTTCAACTGAAAGCAGAGTTGCTTGTGGCTTTGTT
TTTGCCCCCTAGTGTAAATCGTCAGTTGTGAATGAAATCAAACGGCCCGTTTGTGTGTTT
CGTTCGGAATGTTGAGATGCCCAAAAGTTCTATGGTCGAGATGGCGCTGTCTACATAGTA
GAATGTTGGGGCTTCGATTTTTGGGGAAAATATGAACATGAGCATGTGCATGTGCTTTCT
TAATATAACAATTTTGTTAAACCCCACGGCCATCTTGTTATAAGTTTACACTTCCGTGTA
ATCGTGCTTGAGGCCTAATACAACATCTCGGTTCTTTCTAT
>Z27kG1_23447
GAAAAATCAACCAAGGCCGAGGAAAAAAGAGAAACGAAAAAAAAACACAGCAAATTAGAG
AGGGGGAACACGCGAAGTTAGCCGGAGGCCAACCCTCGCGCCTCGCACACACCGTACCTC
CCTACCTCCGCCGGACGTCGGGCGACCGACCGATCGATCTGTCAAACGCGCGGCTATGGC
CGACGCACAGGCCCCGTCCCCGGCGCGGTTCACGGCGCGGGAGCTCGCGGCGGCGGAGCA
GCTCATCCACCTCAGCGAGAGCAGCTCCTCCTCCTACGCCGCCCTCCCGCGGGGATCCGT
CGCGTCGGCCTCCTCCACCTCGTCCCCGCGCTCCGTCAACGCGCCGCCGCCGCCTGCGAC
CCCTCCTCCAGCTGGGCTATTAGCCGCCCCGGCGGAGGATGACGAAGACGACCTGGACCA
GCAGGAGGTGCGCGGGAGGCCACGCAGGAACAGGCGCTACCGCCTGATCGCCGAGATCTA
CGCGGCCTCGGAGCCCAAGCCGATCGTGGGCGGGGCGCGCCGCAGGAAGGTGGACAGGCC
CTCGACGGACGGCGCGCCGGAGGCCAGGAAGTAGAGGGAGAGAGAGAGGAGGTGGACTTG
CTTGTAATTATGGATAATTATCAGGGACTAGCTAGCTCTAGCTTTGCTATAGGAAGGTTT
GTGTGAGAGCTTGGTTTAGATTGGCATATCTACCCACCATCCATTCTCTCTACCTTAGCT
ACCTTTTTGTTACTCATATCATGCATGATGTTCTTCTTTCTCATGGATCATCTGATCCAT
TTCTCTTCTGGGAGAGAAGATCGATGACACAGATCGGTGATCATCACTAGGAGTTGGTGG
GTTATTAACTGTAAATTAAACTATTGTATATATCCTTTCACTAGTGAGATCAGT
>Z27kG1_15573
CACGTCCAGCTGGTCAGTCCTGAGCTGCGGATGTTCATTCGGTCAACTGGAATGAAACTA
GAAGCAGTTGATTCGAGGAATGCAGCTTCAACATATAATATCCTGAACGAGGAGGGCAGG
CCGGTGGCAGCTGCAGTTCTTCCCTATGGAGTCACTTGTTAATGTTTTATCTTCTATACC
AGTTGGGCAGGCGTTCTCTCTTTATAATCGATAACCAACTGAGCTTTGTTTCGTTCGTGC
TGTTTCTTGGAAGTTCTATATCTGTCATGCATGTCCAAAGTAGAGTTGTCTATCTTCCTG
CTTTTCTACTTCCTCTAGCAAGCCCAGATGCACAGACTGTTGGTATGTTTTGGTTGCCGA
GGGTACAATCATACATACAGGCGAAACACTTGCCACTCTGCTACGAACTGGGACGTGCGC
CCGCCTGGCGACTGGCGAGGACCACGGAGTCACGGACCCGGCTGTTTTGCCTTCTGTTGA
TCGTCCTAATTTCAGGGCTCAGGCAGGCAGACGCGATGGGATCCCTACGTGGTAGGAGTA
CTCGCCAGTTCAGATCTCGCGGGTTAATATTTACTGTCACGTCATGTTGTATCACTATCG
ACCATATACTATAAATTATGTAATTGATTTTTGTC
>Z27kG1_13204
CCATGGGAGGGCGTCGCTGGCTAGCTGTGGTAACCTGACCTCGCCGCTGCAGCTCTGTAG
GTAGGTACAGGGTGGGCTCTCACGACCCTCCTGGCCTCCCCCCCCTCTCTCTCTCTCTCT
CTCTCTCTCTCTCTCTCTCTCTCTCTCTGTCCGGATTTCTCCGCCGCTCTCTGCTCATGT
GCCATGCCGAGGCGGAAAATTTGTGATTTTTGAGGGAATTAGGCGGGTTCGAGAGGGATT
TTTTGTTTATTTCCTGTTCTACGTACCAAGGCGGGTGCGCCAGTGTGCCGAAAAGCTTCG
GCTTTGATGGAATCCCGGTGCTCCCGCGAGCTCTCCCCCTTAACCGCTAGGATCATCATC
CATCTATGCACCCAAGGCTTCTCCTCCGCCGCGTCCCCCCCTCCCCCGCCTCTCCAACCG
CCCTCCGCCAAGTTCGCGTGGATGTGGATGTGGATGGGGAGTCGGCGGGCTGCTCTCCTT
TTCCGCGCCTGCGCGCTTGTCTCTTCCCTTGTCGGATTATCGGGACCGGATAAGCTCGGC
GAAGACCGTACCTACTGCCTAGCCTTGTTCTACACCGCGTGTCCTCTTCCATCTTCCCCC
TCGCCGCTCGAGCTGCCAACTGTCCAGCAAATTCGACAAAATTCGTTCGCTTCTGCTTCT
GTTTGGTCACCTAACCACTTCCTTCGGCTGCCAAAACGAGGTTCTTGTTTGTTTGATTGT
TTCCATTTCATTAGCTTTGGCGTACAACGAAAAGAGAATGGGTTAGTTGGGTTTTCAGTG
GTGCCACAAGCGAAAAGATGTTGCCAGTGCTTATCAATAAACAATGCCAGCTGCTTGGCT
TTTGCTGAACATTTTTTTGCTTACAAATAAATAAATACTAGATGAGTAGAGAGCAAGCGG
AGAACAAGGGGAGCGAGACGCCGCCTTGCCAAGTGTAAGCAACCGAGGGGAGAACGAGGG
TGCGGCCGTGGCTTGTGGCGTTCGATCAGGATAAAAAGGTTGCCAACTTCGCGTGTTTCC
CTCCTGCGTTTCCTGCTTAATTTAACTTAGGCAGCCCGGTTTCTCGCTTTGTGCCACCTC
TTCTATCTCTTGTTACATGTGTGGCTTTCTTGTCATGGTTAGTTAGGCTTTCTCGGAACC
GGTCCGGTATGTTGGTTTGGCAATTCGGGTAGACAAGTTTGAAAATGTTTCTTGTTTGAT
CCATTTCTGTGGCTGCACCTGTGTCCTGGTTTAGACTTTTGACTGACTGAGTAACCTAAT
TTTTTGCCTAACTTTTTCCTCTGCAGGTAGCTAGTATTCCAGAGGTGATTTCTCCTCTCC
TGATCGACAGAGGGCAAATCTGGTTCGTGACCCCCCAGTATCATATCAGAGAGGGCCACG
GTTTTGCTTATCAATGTGTTAGGAGTTAGGACCAAGTACTGGAGCTATTTCGTGGTTCCG
ATGGAGCCTAAGTGTGTGAACGACCAGGACACCTTGATCGACCTGGAGAGTGGCAACGGC
ACTGCAGTGATCAACCATAGCAACGACCTGGAGAGTGGTTGCGTGTGTGCGTGCGCCAAC
GGATGTCCGAGGGATGACAGGAACAACCAGCACATGGACTGCTCTTCACCGGCTTCGGAC
GCCGTTGCTAGAAGTGGAGACGACAGGAAGTCCGAGGGGGAGGAGAAGCTGGGCCTGGGC
CTTCTGGACAGCTCGGGAGGGGACAAGGCGAAGAAGAAGCGGTCGAAGAAGAAGCCGCC
>Z27kG1_12111
GCTGCTGCGGAAGTTCGACGTGGAGCTGAGAGGGTCGCCCGACGAAGTGGAGATGGTGAC
AGGCGCCACGATCCACACGAAGAACGGGCTGTGGTGCAGGCTGAGGAGAAGGACTTGACG
GGCCAACATTAGCTTTGCAGTTTGCACTGAGTGAGAAGTAGCTCTCGTGCTTGACTCCTG
TGATGTGCTTTAGGCGAGCTAAACTGCATCGCAGACAGACCAGTGGATGGGAACCGTGTA
CACTGAAAACATATCTTGTAGGCTTGTAGCGTAACAGGTGCAACCACAACAATATATTAT
TTATCTATCTATCTAATTGAGCTTGAC
>Z27kG1_18934
CTGCGAGCTGCTGAAGCGCTGCTGCGAGTCGCTGAGCGAGGAGAACCGGCGGCTGCAGCG
GGAGCTACAGGAGCTCCGCGCGCTCAAGCAGCTCGCCGGCCCGCACCCACATCAGGCGCC
GTCGTCGTCGCCCGCCGCCGCGACGCAGGGCGTGCCGGTGCCGGTGCCGGTGCCGCCGCC
GTTGTACGTGCAGATGCAGATGCAGCTGCCGATGCCGGCCGCCACGCTGAGCCTCTGCCC
GTCCTGCGAGCGCCTGCGCGGCGGGCCCAAGGCCGAGCCCGACAGGCCCCAGGCAGCCAC
CCACCGCTTCTTCAACCCCTTCACCCACTCCGCCGCCTGCTGAATGATGATTTTGCTTGC
GCGCGCCTGCGCTGCAGCTGCGCACCAGCACGCGCATCTACCTTGGCGTACGTGCGCGTG
CATGATGCATGAGCAAGCAACACGCAGCGGCGGCAGCGCGCGAACAGATAGCGGCACCGC
CCACCACCGTACCGCAGATACTAGCTACCACGTACGTAGGTATACACTCCTCCGACGATC
CATCCACCTCGCGTACGTCACAAGTAACATGTGATCCTCCGATCCTCTAGCTATTTTATT
TCTTGATCCGGAGGGGTTAAAGTTACTTGTCAGTGTTCCCATCAGCTAATCGATCGATCG
ATCGATCAATCATAGGCTTGATAGGAGGAGGTAGTAGTCAAAATAGCCGGTCCGTCCATC
CATCCATCCATGTATATTTTTGCGCATGCATGCTGTAATTCGGTCCCTCTCGATCGGCCG
GTCTACTTGCTCATCATCCCTCCCCTTCCCTTCTCGATAGGAGTTCTACGTAGCTTCTTC
ATTTGTCTTCTTTTTTTTTGGTCTTGTCTCACACAGACACAGGTTAGTATAATAATAATC
GTCCGAGCGAGGGCAGTAGTTGATTAAGTGGTAGTA
>Z27kG1_15338
GAAACGCTGGATAGCAGCATCCTGGGGGACGAGGGAGAAGAGGAGGAGATGCTGATGGCC
ATTCGGGTTGCCATTGTCTGCCTCTCGGACTCGCCAACCGACCGGCCATCCAGCGACGAG
CTCGTTGCCATGCTAACGCAGCTCCACAGCTTATGATTAATCACCATATATCGCAAATTT
CTTGAGCGGCTGCCGCTGCGCATGGCCTTAAAACCATGGGGGGGCGATCATGTTGGATCA
GTGCTTCCTGTTTCACAGCTAGCACGGGGGAGTGTGCAGCAGATCTCATTGTGTGGTGCT
TGTGAGTCACAAGCGCTGAAATGGTCGACAAGGGAACTGACAGTTCAAGGCCATATAGGA
CAGGCGCAGTCGCTGTGTTCCCTGTACGATTCATCAGTGATGTAGTAGCTAGGTACAATA
CAAGATGGTGGTTGAGCTTCCTGGGTTGTTTTGCGCGTGGGCTGTGAATATGTCTTGGTA
GAAAAAAAGCTCTGTGCCGTGGATCTGATCTGTTGGTGTTAGCTGTAGCCTGTGTATAGC
CTGTAGAAAGACGTGCTTGTGCTGTGCACTGAGACCCATCATGTACACCCCCCCGGCTCC
ACTCCAATTTGCCTGAGAGCAGAGAGACTATGATGCCGAGTATTTAACAGGCTGCTGGGG
CCAACGGTTTCCATATC
>Z27kG1_02686
CGTGCACGGTGGGCAAGAAGCCGAGCATGGCCAAGTACTACCTGGACGACACGGTGGACG
TGGTCAAGATGCTGGACGGCCTGGCCAGCGCGCCGTCGCCGCCACGACGGCCCGGGCCGG
CGGCGGCGGTGCAGCTCCGGGTCTCGTTCGAAGGCTCGCTCTGAGGGGGGGAAGGGAAGT
AAAACACACAGCGCTAGCGGTAAACAGCAAACGTCGAGCAAAGAAAAATAACCAGTGATG
ATGAACAGGATTCAGACAGGTGTGGCGTAGGATTAGCTGCAGTTACAGGATCGACAGTTT
TTTTTTTTGGTTTCTTCTTCTACATTGCTACCCCCAAAATCGTTCGTGCCTGTATATATG
CCGTTAATGATAATGTGCGAAGAATGTTTGGACCACCTTTGTATATGGTAGTAGCTGACG
ATGACGATGATATCATCAGAAGGAAGAAAAAAAAAAGGAAGAGAAGTTGATTCATTC
>Z27kG1_07637
CGATGTCGTTGAAGATGGAGACGGTGGGGTCGGTGCGGTATCCCGCGCAGGAGCGCTGCA
GCGCGCGCGCGAACTCCGGGTTGAGCCGCGGGTCGTGGCTGGCGCCCCGGTAGCCGTAGA
TGCGGGGCGCGAACTCGGCGCAGTGGGAGAAGCCGACGGTGTGGGCGCCGGCCAGCGCCA
CCATCTCCCGGGGCGAGAGGCCCTTGCGGGCGAAGAGGCGCACCATGGCTCGCGCCGACA
TGTTGGTGCGGGGCAGGTTGCCCTCGACGTCGCGCGCGTCGGAGCGGCGGGAGTCGCGGC
GGCCCAGCGCGACGGGGAACCGGGGCCCGCCCAGGGCGGCCACGAGGTCGCGCGCCGCCA
GCGCCAGCGCGTCGGCGCAGGAGACGACGCCCGGGCACTCGGCCTCCAGCGCCGCCTTGG
CGCGGGCCACGGCGTCGAAGGCGTCCCCGGGCAGGGAGAGGTTGATCTCCGCGGCGCGCT
CCGGCGCGGCGCCGGAGGAGGAGAGCGGCGAGACCAGCACCGAGGCGTCGCAGCCGTTGA
CGAAGCAGTCGTGGAAGAAGAGCCGCAGCGTGCCCGCCGCCGTGGACGGGTTGGCGCGCT
GCTTGGCGGCGACGGCGTCCGACACGATCCGCTCCACGCGCGGGCAGCTGCGGCGGTAGT
AGTTGGGCGACAGCCTGGGCGCCGCCCCCGCCGCGCAGCA
>Z27kG1_13295
CTGCCTTGCTGGCTGCCAGTGATTGCCGCGCTAACCGGGCTGTGCCACGATGAGGTCGTG
CGGAGAGAGGGTGCCGGAGTTGTCGGCGTCGAGCTCGTCGAACTCCTCCAAGAACTCCGC
GATCTCTTCCTGGCTAATCTTCCCCAGCTCCTTGAGCTTGTACAGCACAAAGTCCGCGGC
ACCGACCCGGTGGTCCCCGTCCATGTCCGCCGCCTCGAGGTCCGTGCAGGTGGTTCGGCG
CCTGAGCACCCACCGCGCCAGCGCCCGCTGGCGCCGCTCCGCGCCCAGCTCCGCAGCGTA
CAGGAAGAAGAGTGCCACCACGACCGTGCTCGTGGTGATCCAGGCCGTCGCGAACGCGCG
CCCGGCCACGGACGAGAAGCTCTGGTCGCCGTACCCGAGCGTGGTCACCGTGGCGCACAC
GCAGTAGAAGGCGTCCACGGGGCGCATCCCTTCCACCTCGACCATGAACGCTGTGCCGGA
GGCGAGCGCCGCAGCCAGGAGCGCCGCGGCGGTGTACAGCTTGTAGCGGACCTTGTTTGC
CTCCACGACGCGCAGCGCCTTGCGGTTGCGGGCGTGGAGCGCGCGGAAGAGCAGCGCCTC
CTGCTTCTCAACGAGGTAGTCGGCGGCCTTGCTGAGGAAGGTGCCGACGAGGGCCACGCC
GGCGAAGGCGAAGGCGCAGGCGAGCAGCTTGGCGGCGTCGCTGGACGGGACGAGGTCGCC
GTACCCGACGGTCGTCATGGTGACCACGGAGAAGTAGAGCGCGTCCACCACGCGGCTCCC
GGTGCGGTCGCCGGACATGTGGTCCATGGCGAGGTAGAACGCTACGGTCCCGGCCAGGAG
GTACGCCAGCAGCAGGACGCCGACGAGCCTGAAGCTCGGCCGCGCGCCCCGCAGAAGCTC
CTTGGGCGGCGCCAGCTGGGTGGTGCCGCGCTGCAGGCTCGGCTCCTGCTGGCTCCGCGG
GGGAGATTCTTGCGCCGCGTCGGTGGAAGGCGCCGTCCTGCAGCGTCGGAACCTCCTTGG
CGGCCTAGCTCCCGGAGGCGGCTTTGCGTGCCCGGCGTTATTAGGAGGGCCGCCGCCCTG
TAACAGGGGCTGCTCGACGCCGTTCTCCACCATTTTCGCCGTCGCAAAGAAGAGAGGGAA
ACGGCGAGCAGATGAGAGGTTTGCGAGGAGACGAGGCGAATAATTTGCTTAAAATTTTAG
GGTTGCATCGATTGTGGTTTGAGGATCGTACTG
>Z27kG1_12171
CGGGCTCAAGGGCCCGCCATGCGCGCGCTCACCTCCTCCCACAGCGGGCCCTTGAGCCCG
GGCTCCTGGAACCGCCCCTCCAGCCCCGTCCGCACCCGGATCAGCGCCTCCACCTCGTGC
TTGGGCCACCGCGACGAGCTGAGGTGCAGCGACCCGCCACCCTCGGGGGCCGCCGCCGCG
TCCCCGCCTTCGTACGGCACCAGCTCCTTTCCGGCCGCCGCCGCGTCTTCGTCGCCGGAC
GCCGGCGGCGGCAGCGTGATGGACTCGCCCGAGATCTTCTCCAGGTAGGCGATGATGGCG
GCCTCCCGCGCCGCGGCGCTGGCGCGGTCCTGCGCGCGCGCGGCGGCCTCGCGGGCGAAC
TTGTCGGCCTCCTGCCGCCGCCACGCCTCGTCCCGCGCGGCGCGGTCCCGCTCGCGCCGC
TCCATGGCCTCCAGGAACTGCCGGTGGAGGCTCTCCTGGTGCTCCATCAGCCGCTCGAAG
AAGGACGCCGACGCGCTCAGCTGCTCCTGCTGCCGCCGCCGCTTGCGCTTGCGCCGCGCC
GCGTCCGCCGACGGCTGCGGCTGCACGACCGCCGCCGCCTCCTCCCCGGCCGAGGTCTCC
GACGTGATGAGCTGCGGGCCCGCGTCCTCGGCCGTTATGCCCGGGAGGTCGGGCATGGCC
GGCTCGAGGATGGCATTGTCGTCTCCGGTGAGGCCGGAGCCGGAGCCCGTCTGGGCGCCG
CCCGCACCACCGCTCCCGGGCTTGTAGATGGCTTCCAGCTCGCTGAACAGCTTGTAGTTG
CCGCCGCCCGCGGCCA
>Z27kG1_20695
CAACCACGTCGTGCTCTTCTTCCAGCTAGGATGGCGTCACCTTGCTGTTCGCCGCCGTGC
CGCTCAGCCTCTGCGCCCGGCCCTTGGGCCGTGCCCCGTGGCGACTTCGCAAGGCCCCCT
CGAGGTGGTGGACTTGGCGTTGGTTGTGTTTTTTTTTTCTCTCGAGTAAGTAATACAGAA
TTTTATACGGACATGTAGTATTATAGGTAGAAGAGAATGGTCAAAGTATGCAAAATTATT
CCACAGCAACGGCCTGCAGCTGCAGCTGCAGATGTTGCTGTCTTAGACTCAAACTTCTAC
CAGGCAATCACTGCGATTGGCCACTGCTGTACACAAGTTGGCGGGGCGCCGTCAAGTCAA
GACAAGCCGCCACCGGCGTTGACGACGAGGCGAGCTCCAACTCGTCGCCCAACATCTCGA
CCGCCGCGACACGCGGCGGCGCGGAAGCTGCGGTGGCCCGGTCCTCGGCCCGCGCCGGCG
GCTCGGCCTTGCCGCGGCAGACCGGGCACGACGCGCGCGTCGCGAGCCACACGTCGATGC
ACTCCTGGTGGAACACGTGCTTGCAGCCGGAGAGCTGCCTCACCATCTGCCCCTCGTCCA
GGACGCCGAGGCAGACCGCGCACTCAGCGGCGCCGGCGCCGGCGCCGGCAGCATCAGCAG
CCACTGAGGTTGAGCCGTCGGCGCCGGCTCGCCGTCGGTACGGGAAGGACGGGATCAGTG
CGATGGCCGCGGCGTCGAGGCCGGGCTTGGGCTGACGCTGCTCCTGCAGCAGGAGCCCTC
TCGCGCCGTGGCGCCAGCGCTGGCGAAGCAGGACGAAGCGCACGAAGAGGAAGGCGACGA
CGAGGACGAAGCAGCCGGCGAATGACGTGGCGGCCACGGCCACCAGCGTCGTCGCTCCGC
AGCACCGGGTGCCGCCGCCGGCTCCCGGCGAGGCCGTGCTGTTGGAGGACATGGCGGTGG
TCGCGGAGTATAGGAGGATTCCTGAGGCGCGACCGAATTAATTGGCTAATGGCATAGGTA
GTTTAACCTCTTTATTATTTTTTGTTTAAAGGAAGTCACATTTGTTTTTTTCTCCTTAGT
TTTCGTTATTGCAAAAAATAAATAAATTAAAGGTAGCTGTCAAATGTCAAGCTGAGTTTG
ACGCGCCTCTCCCACATTTATACGAGCGTCTTGTTGTAATTATTTTTTAAATACAATTGA
TTTAAGAAAACT
>Z27kG1_22463
CTTTTTTTTTTTTTTTTTTTTTTTTGACTCAAGCAAGTCTACCATCCACATTTATTAGAA
CAATTTCTTTCCTCCAATTGAGACACCAATTGATTTTCATCCAAGTAATGACGAAACAGA
TCTGTCTTGTTAGCAAGATTTTGTACATTGTACATGACAACTAATGTCTTACTGATGAAT
CACAGCTGCTTGAAAGAATATTTTAGATGACAATTACATTGGTGTCAGCGAAGGCTGGAC
CTCAGCAGGACTGATAATACTAAGGTCTCTAGCCATAAATTAAGGCTAGCTCGAACGGGG
AAGAATTGATGTAAGCGCCTAGTTCTAATTCAGAAACAGTGCCATAGCTATTTGTCAGAA
CTCTATAAGAAGATCGTCGCAGCAATGGACCTTAGAATATACAAGCCATATCATTTTGGC
ATCGTTAATCTTTCAACCTGTATGTGCCATCAAGGTCAAAGGGCTGAGTAAAGCTGCCTA
CATTCCTGGGCAAGGACCTTGCTGAGGACAAGGCATGCTCCTCACTTGGGATGAGAGCTA
TAAGCAGCAGCCACCTCCACAGTAGCAATTCAATACTTCAATCTAGTTCTAGATCAGAAC
TCCCAGATATTACATGTGAATGTGATCAAGGAAGTGCCACAACAGAAGAAATGCTGCAAA
ATGGTGGTGCTGGGGTGTTGCTGGTCAGTAGTTACCTGATCACTCTACACATGTCAACTA
TTCACTTACCCACTGTTTCTTGATGAATCTCGTGAACGACGCTTTCCCTCCATTGCTTCT
TTCTTTTCCTGACAGCTCTGGCAAAGGAATGGACCATCCCAGCGACGCAAGCTCCCAGGT
TGTGATGAATCTTCATGTACAGATATACCTTGGTTTGGCTTTAACTCTACTTGACAAATG
GCACATATGAACAGTTTGAACATATTTCGAACAGGGTATTCAGAATCCAGCCGTCTAGAA
AGAAGCGCACACCCATCCTCAAATATTTCCTCCACGTTATCTGGATCCATATATTCTCTA
TCTGAATGGGAATGGGATGATGAATCCGATGATTTTTTCTTGCCGAACATATTTTTGAAG
ACACCAATTCCTGGTTGCCTTTTAGCAAGTGGCATGGAAGAGTTGTTTTTTTCTACTATT
ATATCAACAACAATACAGGTGGTATCATCCCTCAGCCCTTTTGATTGCACAGCAGTTTTA
ACGATTTGCTCAGCTGCAGGCACTGGAGGAAGTTCACGTGAACAGTTAAAAGCTACTTCT
GGAGACAAGACATCCCAAACACCATCACTTGCAATAATGAGTCGGCCACCCGCAGTAGAT
AGCTTAACTTGCTTCACAAGAGGAACTGGAACGATAAATTCACCAACATCTTGATCTCCA
ATTGACCTTGATAGGCACAAACCTCCAGGCCAACATCTAAGGGGGCCAATCTCAGCACCA
CCAACAACATTTAGCCTTCCAACATCACCTCCGCATTCTGTTACACGATCAACCTCCTCT
TTGCTTGCATCGAACCGATGATCAGAGGATAGATGATAAATTGAACCTTCAGCTTGTAGT
ACACAACGGGAATCACCAACTGATGCAACAGTGATGACCAATCCATCTATTATGACAAAT
GTCACAGTTGTCCCTGAAGAACGTGCTTTAGTCTGGAAATCCTTATCGGTTTTGACGAAT
GCAGCAACCAGCGCTCTTGGGAGTGCAGCAAGCCAGTCTTCCCTGTTCAGATCGGCTGGG
ACCGCACTCAAGATGTTGTTCAAGAGATTCTCCTTGGTGTAAATTGCGGCTCCGTTCCCA
TTATGCCCATCAAACAGGCCGAAGGCGGAGAAGGAGGAGGACGGGACGTCAGGGACGCGC
TCGCATTCGGGCTTGAGGAAGGTGAAGTCCTCGCCCTTCTTGGCCTGGCTGAAGAGGCCC
CAGTGCAGCTCCGGGCGCTCCGACGCGGTGCGCTCGCTGGCCACCTCCCGCCTGAGCAGC
ACGGCCAGCGGCACCGCGCCGCCTCCCCCCGCGCTGCTGCCGCCGCCGGTGCTCCCTCCG
CCCGTGGACCCCGAGCGCGAAGACATCTCCCCGCCAGGCCGCCGCCGCTGCAACCACCGC
CGCAGCGACGAATCCGGTGCGCAGGCGAGCGAGGCGGGCGGTCCCCGTGCCTCTCTCTCG
CGCCTTTTGGTGCCGCGCCTTTTTTGGGAGGCGAGGAGAGGGAGGGTGGTGGTGGTGGTG
GTGCGACGAAGAGGAAG
>Z27kG1_07982
TGATTATCTGCTCGATCTTGCACAGGTAGATTTGAGTAGCTTAGTGGACATTGACTTGCC
TGAAGCGGACGCGGCGGAGCTCGCGGGTGCCATCGCCGAACTCGCGGATGGTGATGGACA
CGCCGGGCTCGTCCTGCTCCACCCACTCCGTGGCCTCCAGGTCGCTCGCGTTGCTCACGG
ACACGGACGCCTCGTCCAGGGACGACGTGGTAGCGCGCGACGGGTCGAGGTGCGGAGCGG
CCGGTGCCGGCGCCGGCGCGGAGTTGAGCAGGTTGAAGTGGTGCGCCCACACGTGGTCCG
ACGGGTCCGGCACCGCACTGGACGATGGGTTGCACGCGGCTCGGGCCGTGGAAGCCGCCG
CGGCCGTGGCCCTGCACGAGGTGGCGCGGGCGATCGGCTGCTCCCTGCCCACGGCTGTCG
GCGGCAGGATCACCGGGCTGTCCCTCGTCGAGCCGGCGCGGGAGTAGAACGACGAGTCTC
TCTGCATGCCAACAACCGTTTCAGTTGGGTGGCCTGATCCACGACGACAGCACAGAAACG
TACGTGCGTGCGGCATACGCTGCACCGGCGCCGGTGGTCGAGACGGCTACGCACCTGCGT
GGCATCGTCGATGGAGGACGTCGGCGTCGAGACGCCCTGCTGCCGGCTGAACGTCTGCAC
GTTGTAGAGCTCCACCACGCGGTCGTAGTTCTCTCCCCACCACCGCTGCGCCTCCCACTT
GTTGAACATGTCGCGGCTGCACGCCAGACACGTTCGATGCTCCGTTACGTTAGCTGAGCA
CGCGCGCACTTGATGCAGCAGTCGCGCGCAAAGCTAGCTGTTGGCGATAGATAATAAGCA
CCTGAAGCGGATTCGCTTTATGTCGTTGCCAGCGCCGCCGGCGGTGGAGACGAAGGTGAT
CTGGACGCCGGGCTCCACCTGGGCCGTCCACTCCCGCGGCACGCGGTCCTCTTCAACGAC
GACAACCTCTTCATCCTCCTCATCGTCCTCCTCCCCGATGCTCGGTATCCAGCTCGCGCT
CGGGCTCCTGACGTGCTGCGGGAAGCCACGGCCGACCTTGGTTCCCGCGGTGGCGCCGGT
CGCGTGCGTCGTCGTCCTCATGTAGCCGTAGCCCTCGGTGGCCCCGTCCGACGTGAAGCC
CGAGTCGTCAATGACGCCCGTGTACGCGGCCAGGCGGCTGTTGCGGTGGAAGCGGTTGCC
CCGGAACGACGGGCTCGCCGCCGCGGCCTTGTACTGCCTGCCGGAGCCGGAGAACTTGAG
CACCATGTCCTTGAGCTAGAAAGCACATTTGCGGAAATGCTTCCTTTTGTCAGATGGTCG
AAGGTGCAGAAATTTATGACATGGCACATGGTATTTTTGCATG
>Z27kG1_18305
CGACACTTACTCCTGGCCCCAAGCCAAGAATCACCCCCATCCCCTTTCTCTCTTGCTGGC
GCCGGAGCTCGTCAAGCACGAAGATGACCGACGGCCCAGACATGTTCCCGTACTCACTCA
GCACCCGGCGGCTCGCTTCCAGCTTGTGCGGTTCCAACCTGAGCCCCGCCTCGACGCTGT
CCAAGACGGCGCGCCCACCCGGATGGACCGCCCAGAAGAGGTCGTTCCAGCTGCCGCCGA
TGCCGAGCAGCGAGAGCGCGTCAACCATACACTGCTCTATGTTTTCACGTACCAGAGACG
GGATCTCCCTGGAAGGGTGGAAGTGCAACCCATCCTCACAGAGCTGGCCGGCGGCGACAT
GCTTGCTCTCAGGTATCATGGTCTGCGAGGCGGACAGCATCTCGAAGTCCGGTTCTTCGA
CGGAGACGGGGTCGGCGCCGACGATGACGGCGCCTGCGCCGTCTCCGAACAGTGACTGCA
AGATGAGCGTGTCGACGTGGGCCTCGTGGGGCGCGCGGAAAAGGGTGAGCGTGACCTCGG
CACAGGCCACGAGCACGCGCGCGCCGCGGTTGTTCTCGGCCATGTCCTTGGCGAGACGGA
GCGCGGCGCAGCCGCTGGAGCAGCCGTTCATGTAGAGCATGGTGCGGTGCACGGTGGGGC
GCAGGCCGAGCAGTGAGGCCACGAGCCAGTCCACGCCCGGCATGTGGGCGCCGGAGTAGG
TGGTCACCACGAGGTGCGTGATCTCCGTGGCCGGACGCCCCCACTCGGCGATAGCGTCAA
CTGCGGCAGCGGCAGCGAGCTCGGGAACGACACTAGCCATGATGTCCTGCCGTTCATGTA
ACGATGGCATCGACCGGTCGATGAATGCAGGGTTGCCGCGTAGCAGCTCCTCCGTGTGGT
GGAAGTAGCGTTTCTTGATTGCCGATTTGTGACCTGAAAAAAAAACGATCCATTAATGCT
AGTTTAGGAACCCTATTTTATCAGAAGTTTTTGTTTTTCTAGGAAAAGAAAAATAAATTA
ATTTCTCTTGAT
>Z27kG1_15794
CACCCATGCGCTACGCGAGGAGACCCCTGGCGATGCGGCCGTCTGCGCCCTGGGGAAAGA
AGCCGCCGTGCTGGGCGGAGTTACCGGTGCCGTACACGATGCCGAGGATCTCCTCCGGCG
TGCGGTCGTAGGCGAGCGACAGGTGGTCGCCGGCGATGATGTTCCCCACGGTCAGCCCCT
CGGGCCCCAGCTCGGGCGCCACCACCAGGCCCTCGTCCTTCACGCCCCTCCTCCCCAGCG
AGTTCCGGAGGTCCGAGATGCGTGCCGTGATCTCCGCCACCCCGCCGGCATAGCTCGGCA
CACGCGCCATCCCGCGCTCGTACAGCAGCGTACGGATCACCGCGTCCTGCGCCGACTCCA
CCGCCAGCAGCCCCGCCAGCAGCTGCGCACACAGATAGTGCATATCAACAGCACGTCAAC
AGGGCAGGCACAGCCACAGGTACACAGCATGACTGGTAGGAGAGGGATGGCAACGATCGA
GTAGAATGTTCATGCGATGCACGCGCGTACGTATGCACTTTAATTACCTTTCTGGCCTGA
GGGGTGAGGAGCCTGGGGTTGGCGCCGACGTAGCCGGTGAGGCCGACGTAGGGGATGATG
TAGGAGGCGACGAGGAAGTTGAGGCTGTTCTCGTAGGGGTCGAAGGGCGGGTCCAGCGTC
GCGTTCAGCGCTTGCTCGATGATCTTGCCGAAGTTGGCCGCGCTGATGTCCAGCAACGGC
CTCGGGAAGCCCCTCACCGTCTGCTTGATCGCCCTGCATGGCCGGTCAGGGGCGGTCACA
ACATTGACTACCATCTGCAATTCCGTTCTCAGGCTGTTGCTGTGTCGGCTGTTCAGTTGT
TACCTGAGGTGCCCGACTTCTTGGTAACAGAACTGGGTGGCCACGTCGCGGATGAACGGG
GTGAGGGACGCGGACTGGCCGCCGATGGAGGGCGGCCCGCCGCCGGTGAGGTTGGCGTCG
ATGGCGTCGAGGCCGTACCCCAGAGCGGACCAGCAGAAGAACTCCGTCTCCAGGTACTCC
AGGTTCAGCGGGAACTCCAGCAGGTCCACGTCCGACTGCGGCAGCAGCGACCCGGCCGGG
GCGCCGAAGAACCCGCGGTAGGCCGGCCGCGCCCACTCGCTGTCCATGTCCTGCGCCTGC
GCAAAGGCCCCGCACAGGCAAACCACTGCCGCCGTGGCCACCACGACGACGGACGACAGC
GCCGGCGCACCCATCTCCGGCCGGCGGGCGGCTGCGACGGCAATCGAGCGGTGACTAGTA
TAGTAGCTTTATTTGGCAACGCGCACACGTCACTGCCGTTGCGATTCCTCAGCTGCACGT
TTGGCTTGTGCGTGTGTGTGCGGATCGGTGCAAGAATTTATAGGCGATGCGGGCGTGCGC
GGTGGCGGGCTGGCGGCGCGACGGTGTCCGATGACGGGACGGGTAGCCGTGGCGCGCCAA
GAGCGTGGCGCGCGGAGGAGTACGTACGTACATATCGAAGCCAGCCAGCGACGACGCTAG
CTCGTTTGTCGTGGCGCCGTCGTGCATATGGGACAGATTTGTTTCTTTTCGCGAGTTCAC
AATTGCGAGGCATAAAGATGGTGGTCCATTGGAAGGAAGCAAAGATTTCCTCTTGTTGGT
ACGGTAGCATGCGTGGATATATGCAAAATGACGAGAACGGAGCAAGTTAATCATGCGTCG
TGCACTCGTGCGCTCAAAAAGAAGGGTAGGAAGAGTGTGGAGAAACAAAAGTATGATCTA
TTCGTACTTGCAAGAAAACATATATCCTTCAAAAC
>Z27kG1_20810
GAATGGTGGCCGCGCCGGAGCAGCTGTCCAGGGTGAGACTTACTCCGTACAGGATGCAGG
GGAACTCCCAGAGCGAGTTCAGCTTCCAGATCTCCAGGTAGTTGTTGGGCTCCAGGAACA
GCGCCATGGCGGCGCACTGCAAGGTGGCCAGGAGGCACATCCAGGTCGCCAGAGACACAG
GGTCCAGGTACGACTTGCAGACGGGCACCTGAAACGCCGCCACCGGTGAGTGAGTAGTGA
GTGATTCACCTTCCCAGGGCGGATGGTCGGTCAGTACTCAGTAGTTGCAATACCTGCAAG
ATGTACCAGATGGAGACGCAGATGGCGTTTCCCACGAGGTAGATGCCTCCCTTGACCCAG
TCGCTGTTGTCGCTGGTGGTCGAGGGAAGAGCCGCGCCGAGGAGCGCCGGGCCCTTGAAG
AACGCCATGGATGCTGCTCCCGCGAGGCAGATGGCGGTGCCGACGATCTTGGCCACGCTC
CTCGGGCTCCTGATGTCCACCTTCTCTAGCCTGCGAGCCGGATGGATGGCGTGCCGGAGT
GGGGGTAACAATTTGGGCAGCCCAAAACAGGAAGGAAGAAAGAAAGAAACAGTCACCTAC
CCGATGACGGCGGCAATGGCGAAGGTGATGCCTGGAGCGAGGTTGGTGGTGGCCCTGGCC
ATGGACGGCGAAGCCAGGTGGAGGCCCTGGAGGTACAAGTACTGGCCAGTGGCGCTGTCC
CATTCGCACTGAATCAGAAAAACCAGAGCATGCAGCAGGCACTCCACTAGTCTCCTGTCC
ACTGACTGAGGATCATCACGACTCACGTGGCTAGGGACGCCGCGAAGAGCAGCGCGAAGC
CCCGCGCGCCGACGGCCATGGGCCGCAGCGTGCACCCCCTGGCGGCGAGCGACGCGAGGA
GGAGCGTGGCGGCGGCGATCCCCTGGCGGTAGGCGACGAAGACGATGGGGCGCATGCCCA
GCCCGTACGCCGTCTTCAGCGCCACGTCCACCAGCGCGTAGAACAGCTGCACCAGCACCA
TCCCCACGCTCGGCCCGCACCGCTCCAGCCACGGCGCCCCGCCGCTGGCCATGGCGCGCG
ACGCGACCGAGATCCGCGAGCGCGCGTGGAGTGGGGAGGGCAGAGGTCAGCGACCGTGAT
CCACTCTCTGTTTCTCGATCGCGGCGCGCGCCCAGTATGTAGCTACTCGATCGGTCGATC
CGCCGCCTCGGCAGCTAAGTAGTAGGAGCTGGGAGCATCCATGTGCGCCGTCACCGTTCC
ATTTTTTTTAATGGCTTGAGCGATTTGTATCCTTCTCTGTTTCCTCTCCTGGTCAAACCA
ATCGCGGAGGAGCTAATGCAAGCTGACCACGCAGTTCTGCTGGAATCTC
>Z27kG1_16273
CTGGACGCCCCACCGGCGGACCAGGAACTCGAGGATGTCGACGTAGTCCCTGGCCGTGTA
GACACCGATGCGCTGCGCGACAGCGCTGAAGCGCGCGAACAGCCCGTCGTCCTGGCCGTC
GTACATGAGGTGGGCGGGCATGGCCACCTTCTTCCTCATGGTGTCCGCGAAGGCGCGCAC
CGTGTAGTCCGGGTCCACCTCGAACAGCTTCTCGACGATCCGCTCGTACGCCGACTCGTG
GCGCTTCTCGTCGGCGGCGATTGTGCCGCAGATCTGCGCCAGCTTGGTGTCGCCGTACCG
CCTGGCGTGGCGCGCCGTGTTGCCGTGGGAGATGAAGGTGGCGCGCTCCTGGAACGACGT
GTAGACGAAGCCCATGTACGGGTTCGTCTCCGTCTTGGGATCCTGCATTTGTTTGTACGT
ACGTCATGCGTGCGTACGTTCATGCATCAACCACCCATCATTTAAAGGAAGAGGTATTTG
TTCATGAGGTCGCCGTGCCTGTTCTCCTCGGCGGCCCACGCCCTGGTCCACACCGCCCAG
CTGGTCGAGCTGGCGCCGGTCTCGTCGCGGACGCCGCCGTCCAGGGTGTTGAGCATGGTC
TGGTACGTCGGCAGCGCCTCCTCGGTGACCATGTCGCCCACGAAGCAGACGAAGTAGTCG
TCGGGGATCTCCCGGGCGCGCTCTCGCAGCTCCCGGACCTCGTCGTCGAAGGACTCGGAG
GCGGCGTCCGGCAGGTAGTCCTGCGGCTGCCAGGACCTCTCCACGGGCTTGAGGAGCACC
AGGATGTTGTCCGCCGCCCACGACTCGAGCGACTCGAAGATCTCCCGCTTCTGCGGGGGC
AGCGAGTGCGCCACGGGGCGGTGTACCTCGCGAGGAGGGGCGAAGGGCTTCCTGCTGGGA
GCTCTCACCCTTCATTCATCATCAGCATCATCGCAAGATTATCACAAAGCTAAAGGAAAT
TCAATTGAGGCACCGCAAGATTCAGAGGAGGACAAGGCAGAGCTCACGGGGCTGCGGAAG
CCATGGCCACCACCGAGGAGAAGGCTCTCCTTGTACTCACTAGGCAAGGAGGGGCGAAGG
CGCCGCAGGAAGGGAACGCCGCCACCGCCATGCCCGCCGCCACTTGTAATCTCCGCGATG
CTCTAGCTAGCTACAGTACATAACAATGCAATGAGCGAGCGACCGGCAATTCAAACTCCA
ATGCCGTATGTAATCGGTAAGTAAAGTACCTGATCATTAAGT
>Z27kG1_08754
GGCAAAAATGGAGCTGGCTGAAGCAACTGCAATGTAGCACACACGAGACACGAGTATGGT
AAAGCAATTGTCGGATGCAATGGATTTGATTGGATTTTTACAGGGCGGTACTGTTATTTC
CCCTTTGATGATGGCCAACAATAACCAATTCTGTTTCTTCTTGCTTAAAAGGTCGCTGCA
TTTTCTTTGTTTTCGCAGCTGAATCTTCTTCTTCTCCTTCTTCACCTCCCTCAGGCCTCA
CCTCACCTCACAGAGTCAACATTGTACAGATTCTTGCAAAACCCACATAAGAAAAAGAAG
AGAGAAGAGAAAACAGAAGGCAAAAATTGAGAACAGCGGTGGACTGACGGAGTCCCGGAT
CTCATACCAGATGTGGGAGTAGATACACCAATGCTATACACCACCACTCGATCCCTCGCG
CCGGCGCCGGCGCCGTGGCGTAGTCCTGCCCGCCGCCGCGGAGCGCGGGTGGGGAGGACA
GCTTTGTCGGCGGCGTCCGCGCGCTCTCGGAGGCCTCCGGGGCTGTCGCGGCTGGTGGGG
GGGAGGACGCGGAGGCGGTGGTGGCCACGATGGAGGCGGCGGCTGTGCGGGTGAACATCT
CCTTGGGGAGGAGAACCTTGGATACGGCGAAGACGGCGACAGGGTTCTGGTCGAACACGG
TCCGCGTGATGGTGGCCTGCACGACGCCGGTGTCGATGGCCACGGAGCCGTTGGCGCGGG
TGATGTTGAGGGTGAAGCGGCCGGCGTTGCTGAACTCGGTGGCCAGCGTGGGCTGGACGG
GGTTCACGATCGACTCCAGCGACCCCAGCGGGTAGTAGGAGTGGAGCACGTGGAAGCGGA
GCACCACGGCCTTGCGGTCGGCGGGGAGCGACTGGAGCCGGTCCCCCGCCGGGAGGCCCG
CGAAGGCGTCGTCGGTCGGCGCGAACACCGTGATCCCGGCCCCGCGCTCGTCGTCCTCGA
ACTCGGCCGCCACGCCCGACGCCTCCAGCATGGACGCCGCCACGTTGAAGGCGCGCGCGT
CGGCGAGGACGCGGGTGATGTTCACGGCCGCGGGCGGCTGGGACTCGGACGCCGCGAGGT
CGAACCCGGAGGGCGCGATGAGGCCGCTCACCGCCAGCACGCTCAGGTTGTACGGCACCG
CGGTGATGGCGCCGAGGACGGTGGCGTTCGAGCCCGGGAACGGTGCCGGCGACCGGATGA
CGGTGAGGCGGGAGGCGCCCGCTGTGGTGACGTTGACGGCGCCTAGGTCCGCGGTGGCGC
GGCCGGTCGTCTGGAACAGCGTGGTCACCAGCTTCCCGGAGGCGGGCAGACGGCGTAGGT
CGGCGTGGGAGAGGTACTCGAGGAGGACGTGGTAGCGGAGGACGTCGGCGAGGTCGGCGC
CCG
>Z27kG1_18751
TCCCTCTGGAGTACCGACCGACTCTCCACCTCAGGACCGCAAGCTACTTCCTCCGCCTCG
ACAGGCGTCGGCGAGATGGTGAAGAGAAGCAAGAAGAGCAAGAGCAAGCGCGTCACGCTG
CGGCAGAAGCACAAGGTGCTGCGCAAGGTGAAGGAGCACCACCGCAAGAAGCGCAAGGAG
GCCAAGAAGGAGGGCAAGGCCGGCCAGCGGAAGAAGGTCGAGAAGGACCCCGGGATCCCC
AACGAGTGGCCCTTCAAGGAGCAGGAGCTCAAGGCGCTCGAGGCCCGACGCGCGCAGGCG
CTCCAGGAGCTCGAGCTCAAGAAGGAGGCGCGCAAGGAGAGGGTATGTCATGTCTGGCCG
TCTGTTATCGTTGGTGCTATCCCTGCTGTTAGTTTGTGTCCGGAGCAAATAGTATTTCAG
TCTTACAGCCGAATCAATCTTCATTCCGCAAGCCTAATTCACCTCCATGCCCCGTCAGTT
CCATTGTGAGATTAACTTTCTTAGATGATTCCCTATATTGGTAGTGTACATAGTAACCAT
TAGGAATGCAAATGGGGCGGCGTGCAGTGTTATGCTCAGAGTTCAAAGTTATGGTAAATG
AACTTGTTGTTTTTCAGTAGTCGATAAACACATTCCACGTTCAGCACAAGTTCCAGGTTT
GGTGCGTATTGGGAAAAAGTTATGCTATAGGCTATTGTTGAACAAACTAACACCCTCTCA
CTCTAATAAATTGGTCAATGTTGATCATCCTTGACACAATCTAGTCATGGTCAGAGAAAG
CCATGCAGTGAAGGAAGAAGTGGTTTATTTGTCATGAAAGCCTTGCTCTAACTGAAAGTT
AAACAGAAGAGGGGTTGCTAATTATAAGCTAATTGAAGCAGAACATACATTTATTTGGAT
TGAGCCTGGTCAGCCATGTAGAGCAGAGTCCGTGACGGGTTCTCTCGAATGGAGTAGTCC
ATGCTACAATGCTAATAGTTAAATGGATTTGATTTGGATGTAGCAATGGGGATGATGAGA
CGGAAAACAGGCTCTTTCTTCAGTGTCTGCCAATGGAGTAAGACATGTGCCTAATCTTGC
TTATTTAACTCCTCTAATGGTGTAGTTATTAAATATAAAGTAACACATAACTAAATCATA
AGCAGGCACATGTGCACTCAGTCTAATCAATTGAGTTGACAAGATCTGCATTCTTAGTGA
TTACCTCTAGCTTCAAGTTTCTTTTGATTTGCTCAAACTGTTACTGATTGCTAATAATTG
AGGACTAATCGCCACTTGCTTGGACATGATTGAGCTTGCTGGTGGATTGGGAAAGCAGCG
GAGGAGTTCTTCGGCAACTTTGTCTCAGGGAGGCTCACAACTCAACGGAGAGAATGAGGC
CAAAGGTGGAAGAGCCGGGGCTGGGAGTGGGAGGAGAGAAGGCGGCAGCGGCAGAAATGG
GAAGCTGACACTAGAGTTGCAAACTCTGCTCAGAGGTGGATTTGGTGCGTGAGGGTGGCG
GCGGACTGGGAGATGCTGGCGCCGCTGGACTATGCGGGTCACCCATAACAACCTACTCCA
TCTAAGTGGGTTAGCTTGCAGGCTTCAGTGGGTTAGCGGCGTGTACCAGGCCAGTGGCTT
GGTGGCATGGCCCAAACCATTTGCAAGCCTAGTTAGTAGTTACGTTTGGCTGATGGCCTG
CTACCGTTAGTATCTGCCATGATAGTTTTTGCCCCAACCTTTATTGTCCCTTATTACAAC
CTAAAGCTTGTTAGAACTTAGAACAGGTATTGCTGTATCTATAATTGTGTTGTCTTGTGA
AATTATGGTAATTGATCTCAGACAAGCTGG
>Z27kG1_03856
CACCCCTCCGCGCCTTCCAGCACGCCCTGCTCCATCTCCTGGATCGCGCTCCCGATCGCC
GACGCCGCCGCAGCCACCCCGTCCTCAGTTTCCCCAGAGAGAAGGTCCGCCGTGGCGGCT
TCCACGAAGCAGGGGCGCAGGCAGTTGCCGAAGTATTCGGCCGGCAGCGGTGGCGTCAGC
CTGGACCGGCACTCGGCGGAGAAGAGCATGTGGCTGCGCCGGGCGCCCGCGACGCCAACG
GAACCGCACTTGAGGAGGCACACCCACGCCAAGGCCGACGCCGCCACGAAAGACGATGCC
TTTGCTGCCGCGCCCTCCTTGATCCGGTCGATCTGCTCGCGCCCCAGCAGGAACGACGCC
ATCACCATCGGCGTCTTCTCCTCCTGCTGCGGCGGCGGCGGAGAAGGAGGAGGGGCGAGG
CGCGCCATCCCGGCGAGCGTCTTCCCGCGCAGGTCGTCGGGGTCGGCGACGACGGAGCGG
TCCAGCACCGGCCGTGGCGGTAGCACGGCGTCCTCGGATCCGTCGTCGTTCTCGAGTCCT
AGGCGGCAGGTAGCGGCCCAGGTGCGGACGAAATGCATGGTGGAGGCATCGTCGCAGGCA
GCGTGGTGGACGGAGACGCCGAGGCAGAGGCCACGGCCTCGGAAGACAGTGGCCTGCACG
GCGGCGAGCGCGAACGCTCCGTCTTCCCCCGGCGGCGGCAACTGCGGAACGAGGGGGCGG
ATCCTGTCCAGGTCCCTGCGTGACCTGGCTACGAGGCTGTCGAAATCGTCGGGGCTGTTC
GACTCGGCGACGACCATGGTGAGGGCATCGGTACCATGGGTGTAGGAGCAGAGGAAGGGC
GCGTGGGGCCTGATGGTGCCGGCGAGTGGGTAGAAGCGGCGGAGCGCGAGGGAGAGCGAG
GAGCGGAGGAGCGGGAGAAGAAGAAGAAGAAGAGCCAGGCAACGTCGAAGAAAGTGAGGG
GGAGCGCAGGCTCTTGCTCAGAATCAGCCGGCGGCGGCGAGACGCGGATGCGGTCGAGCA
CGCGCACTAGCGGCGGCTGGGGAGACGGAGGCGCCATCTGATCTGATCTGGTGTTCTGCT
CTCTCTATCCTCCACTGTCCGCTTTGCTCTCCTCCGGCGCGCTCCGCTGCGTTTCAGAAC
TTGAGAAGGCGAGTCAGCTGGCACAGGATACGGGAGAGGAACGCTGCAGCTGAAGCTGTT
GTAGACTTTAGTGGTCTGCCCACTTGCTTGTGTTTAGGCATGTACCTAACCTAACCCACT
AATACTAATGTCTCTAGTTTGTTTTT
>Z27kG1_02566
GAGAAGCCTTGCGCTTCCAGGTTGGCCGCCGTGCACGAGCCCAGCGTCTCCTCGTCCCTC
CCGGAGAGGAGGAAGACCTTGAAGCCCTTGTCCAGCAGCGTCGTGAACAGCCCGAGCACC
GGATGTATCCCCGGGCACGCCTCCCTGCTCGCCCAAGCCCGGAACGCCAGCGGGTCGTAC
GCACTGGAAGAGACGAGACGCCCAGAACCACAGGTGAGGAACAACATGGAGAGAGGAGAG
CTATATAGCTAGCAGTGGTGGATCGATCGAGGTCGCAGCCATGCCGACATGCGGACGCGT
ACCCGAACTGCTTGGCCTCGTAGTAGAGCAGGTTGGAGAGGCAGGTATCGTCGATGTCGA
AGACCCAGGCGTCGAGGCCGTCGGCGTCGGCGGCCACCCCGTCGGCGTAGGCGCGCGCCT
GCTCTGCCACGCCGGCCACGTCCCGCTGGTACTGGCCCCGGGTCATGTACCCGCTGACGT
ACCCGACGCACTGCGGGGGCACCGTGCGCCACCCGCGGGCGTTGTTGGCCTCCACCATGA
CGCGCCAGCTGAGGCACCCGGCGTCGTCGGACGCCTGGCCCGGCCAGAGACACTGCCTCG
CGACGACGGCGGCGGCGCTGAGGAACAGGTGCGGCAGCAGGGCGAGGAGCGCGAGCCGCC
GCCACGGGGCGATGCGGACCGTCAGCATGTCTATCGATCGATCAGGTTTTAATTCACAGA
CGTACCCGCGCCCACTGCAAGCATTGTTCGTAAACTGGCAGTGAGACACAAGGCTAGATA
TATATTACATGCTTGCTTGCC
>Z27kG1_15185
CACCGCGCTCGCGCTGCAGACGCTCTGCGAACGCGCGGTTTCCGGTCTTGGGGCCTCCGA
AGGAGACCACCGCGATCGGCGGCGGCTGGTGGTCCGCGGTGCCGTCTGTTTGAGCAGCCA
GGCAGGGGCTGAGCTCGTCGGCGGCGAGGAGGGCCAGCGACGCGCCAAGGCTGTGGCCCA
CGACTGTGATGCTGAGCTCCTCCCCCCTGTACACCTGCACGAGACGCTTCACCTCCTCCA
CTATGGCGGTCGAGAGGCTGGGCGCATGGTCTCCTGGCGTCCTGTATAGGCTCAGGAACC
CCTTCGCCACCTTGGGCGCGGACGCGTCGTCGTCCGCCGTGAGCGGCACGAGGCCGGCGC
GGAGGTTCTCGGCCCACTCGGGGCACGTGGCGGTGCCACGTAGCACGATGGCTATGTCGC
GGCGGCCCATGCGACGGACCTCCCGCTCGTTTTCACAGACGGCGACGTAGCCGACGAAGC
TGGTGCGCTGCGTGAGCCAGCTGGGCGCCGACCGCCGCTGCGCCCACGGCGGGATGGACA
GCGACGACGAGGCGAACAGGCTGCGGGTCGGGTGGTACGAGCGGTCCGGGAGCACGAGGG
TGCGCTGCTGACCGCTGGAGGCTGCCTCCGCCGCCGACGGCATGGAGTGGAACGCCGTGT
ACGCGGCCTGCACGAAGTCGCCGTAGCGGAGGAGCTCGCGGCGCAGGTTCTGGTCGAGCG
GGTCGAGGAGGCCCTCCCACCTGCCTTCGCCGTGGTACCTCCGCCACTCGCCCGCGATGG
AGCCCTTGGGCGACAGCCGCGGGGAGAGCGTGAGGAGGCGCTGCATGTACGCCAGGCTGC
TCGGGGACATCTCGTCCACGGCTGCCTTCCGCGTGAAGGGCAGAAACGTGGACAGGTTCA
GCGCGTTGAGGAGCCCGCCGTGGCCGCTGCGGTCGTCGGGGGTGGCCTCCCCGTCGCCTG
GTACCTCATCGGCTGGCAGTTTCCTGGGCTGCGGCGGGAGCGGGAGCGGGAGCGGTGGCG
GCTTGACGAGGAGGCGGTCGAGGTTGGCGAGGTGCCTCCTTGTCGTGGAGACCGCGTTGG
GCTTGCCGTTGCTGATCGGCGACTGCGTGGCCCTCGAGTTGGGGTTGAGAGGGGACGGCT
GCCTGTGGCAGGGCGGCGCCGTCATCACCGCGGCGGACATGGACTCGTCGTCGTCGTGTG
AGAAACTACGAGAAAGATCTGGAGAGAGCACACACTAGTTGCCTGGTGTCTGGCTGTCTC
TGTGGGTACAGCATGCTAGTGGCGAAGTGCGCTGCCTTATAGGCACAGGCGCACAGCACA
GCAAGGGAGAGGCCGAGAGGAGCAGCTCACCATCAAGGGCATCAACATGTGGATCATGTG
CCCATGACCATGAGCGTAATCGTCCCCGGCTCCTTTTGAAAATTTTGTGTCGTCCCCGGC
TCCTTTTCAAAAGCTCGCTAAAGAAGTTTTAATTTTTAAAGCAAAGCCAATTGAGATCG
>Z27kG1_16241
GCCGCAGCTTGCCGCCCCGGAGCGCGGCGTCGTACAGGAGCTTGAGGTGGTCCAGGTCCC
GGAGGCAGTCCGGGAGCGCCCCGACCGACTCCAGCAGGTCGGCGCGCGCTCGCAGCGCCG
GGATGGAGGCCGGGTCCAGCGCCAGCGCGCGGTTGCAGTCCGCGATGGCGTCCGCGGGGC
GCCCCGCCGACCGGAACGCGGCGGCGCGGCCCACCAGGCAGGCCGTGGCGAAGGGGTGCG
GCAGCACGCTGCGGCGCGTGTCCAGCACCTTGTTGAAATGCCGCACTGCCTCGCCGGGGA
GCCCGGCGTCCAGCGCCGCCACCGCCGCCGCGCGCCGCCGGAGGAGGAGCTTCACGTGCG
CGAGCAGCTGCGACACGGACTCCGCCTCGGACGCTGCGGCGCTGTTGGCCGTCAGCGGGT
TCGACGGCGAGAAGCTGTCCTCCGACCAGCACACGCTCTCGCGCCGGAACGCCGCGGTGG
CGAGGCGGCGGGCGGTTTGGAGGAGCACCACCGCGTCTTCCATCAGGCCGAGGTGGAAGC
AGGCTCTGCCCAGGACCAGGTACCTCCACTGCGCCTCGGTGCTCGAGCTCCTGCAGAAGC
TGGCGACGAGGCGGCGCTTGAGGTCGGACACGTGGAGGCAGCAGAGGAAGCGGGCGGCGC
CGGCGCAGGCGTCGGAACGGTCGCGGTCCCCGGAGGCAGACGAGCAGGACGAGGATGACG
AGGCGCAGGTGGCGTCATCGTCGCCCGAGCACGACCTGGCGTAACTGGGGATGTAGTCGC
GGAGCATGTCGGCGACGTCGCGGTAGCGCCTGAGCGCGAGGAGCGCGCGCGCCCGGAGCT
CCAGCGCCGCCTCGGCCCGCGGCGACATCTCCAGGGCGGCCGTGACCAGGCCGAGCGCCG
CCGCCGCCGCCGCCGCGTCGTCGGTGTCCTGC
>Z27kG1_12447
GCCCGACGAGCTCTTGCTTGTACGGTAGGTACGAACGCCTCCGGCTGCCGCCGCCGCCGC
CGCCGCCTCTACCGTAATATCTCATCTGATGCGCCACGCTGCCTGCCTCGCCGTCGCCGC
CTCCTTCATCCACTTCCTTGTTACTCCTACTAGGACGAGGCGGATCCGGAACGGCGGTGA
GGAACACGAACTTCTCCTTGCCGTCGCTGTGGCTGCGGCCGACGAGGCGGTCGCTGATGC
GGCGCCAGCGGAGGACGGAGCCCGTGGAGCCGCTCTTCCGGCACCGGCGCGGGGACGCGG
GCGCCGGCGACTGCCCGCCGGGCGCCCACAGGCAGTAGCTCTCCGCCGGCACGCCCTGCA
GGTCCTCGTCCCCGGCGCCGCCGCCGCCGCCGGAGGCGTCGTCCTCGTCCTCGTCCTGCC
ACGCCTGCGCACTCGACGATCGCCCGTCCGGCTCCCGCGCGCGGAACTCCCGCTCCTCCA
GCAGGAGCCGGCCCAGCGGCACCCGCAAGGTGGCCGTCTCCGGCTCCTCCTCCTCCTCCT
CCCGCAGCGGGGACGGGGGCCGGCCGAAGATCGGGTACACGGGCACGATGCACGCGCCGG
CGGCGACCGGAGGAACGGGGAAGCTGAACTCGTCGCCGTCCTCGTCCTCGGCCTCCACGG
CTGGAGACAGGGGCTCCGGAAGGGGAGTGGTGGCGCCAACAGAGAAGGAGGCCGGTCCGG
CCGTGTCACGCTCACGGTGTGGGATGAGCCGAACCAAGGCGTGAGGCGCGACGGATACGG
CACGGGGAGCTTCCGTGACGCTGGCCGGTGGGCCGCGTCACGAAACCGGGACCACGACTC
AGTGGGAAACAGCGAGGGTAGTTGGGGAGCGGTGGGCTGAGCCGCCCAGCCCGCGGAGGT
GCTGTCTCGTTTGGGGCGCACCGGTGAGGTGAGCCGTTCCGAGGGTGTGGCGCGCCGTGC
TGGGGCAGTGGGGCTGGTGAGCCGTTCCGAGGCCAGGCCAAGCCAAGCCAGAAGAATGAG
GCGGGTAGCGGCGGTGGCGGTTCTAGAAGTCCGAGAACGCGAACGGGATGGGGTCAGCAC
GCGAGACGGACGGGTTCGCCTTTCGCGGAAGAGAACAGAAGCGAACCGCGATCAGCTTCG
AGGGTCCGCCTGTTCTTCTGGTGGTTCATAGAACGCGGACGTGGCTTACCGCTTACCGAA
CCGCGGCGGAGGAACAGGGCTCGTTGGATTGGATCGCCAGCACTGCGCACCGCACACCGG
ACACGGGCAGGCTACGGATTTGGTGGGCTTTGGTCGCTAGGAAACTCAAGACACACGAAT
AATACC
>Z27kG1_21839
CAGAGGTGGCTTGCATTGCACGCACGACTGCCTGCGCCTCAGGAGACGTCCTCCGATCCC
CCTCCTACAATTAGCGGAGCGAGCATATGGCCGCGCCGGCGATCTCAGGCGTAGCCGTTG
CGGCTGAGGTGGAGGAGGCCGGAGCTGCCGCACTTGGGGCACACGTCGGCGCGCTTGGGC
ACCATGAAGTACATGAAGCAGGCGCGGCAGCCGGCCGCCACGAGGACGTGGCCGGCGCCG
AGGCGGGCGCCGCCGTTGTCGCCGGAGCCGGACTCGTCGGTGGGCGAGAAGGACGAGAGC
GTCGACGAGACCGCCGACCCCCGGCTGCTGCCCGTGCTGCTGGAGCTGCTGCTGCTGGTG
GTGGTGCTGCTGCTGCTCTCGGCCTCGTCCTCGTCGTCCGCCTCGCCGTCCTCCTGCTCG
TCGTCGTTGTCGTACCCGCTGTCGTTGCTGACGCCCCGCCACGCGCCGGTCACGACGTCC
GCCGCGCCCACGGACGACGACACGGAGGTGTACCCCGACGACGGCGTGGACGCGCGCCGG
GTGCGCCGAGACGTGGAGGAGCGCGGTGTCGGGGAGGAGACGAAGGCCGACGCCGTGCGC
GGGTCCACCGTCGTCCGGGTGCCGTTCTCCCAGTTGATGTAGTACACTTGCCCCGTCTGC
ACGAAAATTAGCTCAGAGAGAAAAAAAAAACGCAAGACACCAGCTATTAATTAGGTTACT
GCGTTAAACAAACAGCTAGCTGTTGGACAACGCTATAGAATCTATTTGCACGTAGACCGT
TCCTAATCATCTTTGTTGCGTTCTGTTTGTCTGTTTATACAGTGCATACACTCACACGAA
CTAGTGGCATTAGAGGTGGGGGTGGGGGTGTGCAGGCACTATGCAGGTATCGGGGAACAG
GTTGCAGGAAGGCAGCTGGGGCAGGGCTGGAAAGAAGGAAACTCCACTCCACCATGACCG
CACACGCCTTCCGCTTCACCAACAGCATCTCTGCTGTCTGAGATGGATCGGAATCATGGA
AAGGAGCTTTCCAGCAAAAAGCCTTGCCCGATGGCAAAACTTTTCGCCTATGATGATGTG
TTTGCGTTTCAAAAGAAATTTTAAAAAAAGATGCTCTTTTTGCTTGGGTTCTGTGTGAAT
TTCTTGCTGGGGTGGAATCAGATGCAAAACAATGCAACTTGGTTCCAGGAGGAGGAAAGT
AAACGCGGAGGGGGGAACAGCTTGAGTTGCGTATCACAGGCCTTTTCAGTTAATAATGAT
GTGCTTCCTTGCTGCAGGATAAGTTGGTGCGTGTCAGATGGAAAAACTCAAAGATCTCTC
TGCATCTGCAGTGGGGAACACGCGCTTGAGCAGAGCAGTTGATTAGGCTGGGTGATTATG
GCCCAGGACCAACCAGCAACAGGGTGCAGAACCGCTCGCTGTGGTCCAGAAGAAATCCGC
GGCGAAATCTCGAGTTCCAGATACAAACAGATTAGTAAAAAGGGACGGATCCGCAGGGAT
GTGTCAGGATTGAGAACACGGACAGATCTGGACTCGCCTTAATCACTTCCCTGCCGTATG
AAATTGGGAGAACGCTAGTAGTATAACAGAACAAGGAGATGGAAAAAGAAATAGTCTTCT
GAGCTCGATCGAACCGAGATGAAAGATAGGTTGGTTGTTGTTCTTCGTCTCTCTCTCTCT
CTCTCTCTCTCTCTCTCTCTCTCTCTCTCTCTCAGAGATTCAGGGAGGTCCTC
>Z27kG1_14972
CCGCGACTCGTCGGCTTCTCATCACAGCAAAATATCTCACTACCACGGAACGAAGCTAGT
CTCGCATACCGTGTGGCTCCACCACCAGTGGGCACGCGGGCCCCCACACGTCCACGTCAT
CCAATGACAATTGCGATGGCAGCAGCCTCGCTTCCCTGCCGCCGGTTGCCCCCGGCGGCG
GGAGCAGAGGCGGCGGCCTTTGCGCCGTCGAGCACGGAGCCCCGGCACGTGGGGCAGGAG
TCGTGCGACAGGAGCCAGGTGTCGACGCAGCGGACGTGGAAGCCGTGGGCGCAGCGCGGC
AGCACGCGCACCTTCTCGCCGTCCGCGAACTCGCCGAGGCAGATGGCGCAGACGTCGGCG
GCGACAGCCGCCGCCCCGTCGGCGCCGCACGCGCCGTACACCTCGACGGGGATGCTCCGG
AGCGCGCGCTTCTTTAGCCCGCCGGCGCCGCCGTCCTCCCCGGCCGGCGCGCGGCGTGCC
CAGCGGATGAGGCAGCGCGCGAGCGAGTTGAGGCCCATCGCGAAGAGGAGCGCGAACAGC
AGCGCGGCGAGGATGATGACCATGTTGGTGTCGAAGCTGCCGTCGCTGCCACCGGAGCTG
CTTCTCAGCGCGCGCTGCCCCTCGCCCTCGGCGGCGCTCCCCGGCGCCGGCGACCCCATA
TACCAGCTCATCGACCTGGCGTGCACGCCCATGGGCACGACGATACCCCGGCACACCGCT
CCCCCCTCCTCCTTCCCTTCTTCCTATTAACCAGTGACCGCGGTGCAATTACGCGCCGGC
GGCACAGGTGATGCTGGATGGCAAAAAGGGAAGAGGACGCTGCAGCTGCGGCCACTGCGA
AACAGAGTCCAGAGAGCGCTTTAGCACTCACGCCGCATCTAAATTGGTTTGGAAAAGTTT
GAGGCTTGTGATGAGTGTGATTCGGGCTATTGATGGACGATCTGGCGCAGGAGCCGTATC
GGGTCGATTTCTGGTAGGGTCATCACTCATCAGCCGTGAAGTGGAAAGCTCCCCTCCCCC
TGCGCAAGCGTCCGGAGATGGAGATTTTATAGCGGGGAGGCAAGATCTCGGGGAGCTCAG
ACTCAGGCGCAGCGCCGCTCGGCGGCGGTTGGAGCGGAGGGTCGGTTCCGGGTCACTTTA
TGGTGGGCCTTGCAAAAGTTCGCGCCTCACATGATAAATATCTGTGCCCGTCTCGTAGGC
TTGTTGCGC
>Z27kG1_12501
GCTTGTTTATATTAGATAGTAGTGTTATTACAGACAGACAGAGAGAGAGAGAGATGAGGG
TAACAACTATAGATGGATCGACTCTATTGTAACATGATGAGGTCAGACATCCCAACCCGG
TCGCCGCCGCAGGATGATGGGGTACCCTTTGAGGGTGCGGGTGGTGGGGAAGAAGACGAC
CCTGTCCTCCTCAGCCTCTTCCCAGCTGAAGCGCGTCACCAGACGGTGGAGGAAAACGGA
GACCACCACGCGGGCAAGCTCGTGGCCCGGGCACAGGCGAGGCCCCCCGCCGAAGGGAGT
GAACACGCTGCCCCCCTGCTGCGCGTCCTGGCCTACTACTCGTACTCCCTCCTTCTTGCT
CTGCTGCCATCTCCAGGGGTCGAAGGCGCGAGCGTTCTCGTAGTGCTCGGGGCTCAGGTG
CACGGCTCGGAACGACGCGAAGATTCTGCAGCCCTTTGGGATAACGTAATCTGACGAACA
CGAACGAGACGGGGTATGCTGTTATAGACGAACGGACGGACGGACGAACCAATGTCCCAG
CTGGTACCAAAGCTTGAAGACGACGATAGAAACACCTTTGAAATGGATGTCGGCGTTCGC
CCGCCTGAACACCCCGCTGATCAAGTTAGCCACGCGCAGCGTCTCACTGATCACCTGCAA
ATAATAAAAAAAAAAGAACGGGCGTGCTAGCTCAGATGTTTGTTCTTTTCGAATTCAGGA
GGGAGATCGCGAGATGACGCCGGTAGAGCAGGGAGGGGATCCGAAGAAATTTGACAGGGA
GTTAGTTAGTTACGCATTGTGTAAACGGCATCGACTTGTAATCGCTCCATTGCAGAGGCT
GCTCGTCCTTGCCTTTCCTGTGTCTGATGCTGTCGTGCTCTTCCTGC
>Z27kG1_17789
CCGGCACACGTGATGGCGCGGATGTTCTCGCAGCTCGACTGCGTTGACCTCGGAAGCTGT
TCCCTCGTCTGCAAGGTACCCTCAGTGCAGATTAGCCTGCAGGAGGCCATCTCTTATCTG
CGCCGAGACATCCTTGACAGCTCCAGGACCGTGGGGGATGAACACCGAAGAGGACTTGGA
GGAGGCCCCAATCTCCCTCATGGTGTCAAAGTACTGGGTGACCAGGACCATGTCCATGAT
GTCCTTGGCAGTGTGCCTGGAACGTTCTCTGAGAAGGCGAGCACACTGTCCCTCAGCCCA
TCCACAATGGCCTGGCGCTGCCTTGCAATACCCACGCCAGCCAGGTACTTGGATTCCGCC
TCTCCCTCGGCTTTCTTGATCTGGAGTATCTTCTCAGCCTCAGCTTTCTCACTGGCTGCC
ACCCTCATCCTAGCAGCTGTGCCATGCAGCCAAAAGGGTAGCATGTAAGATTAGTCAATG
TAATTAGTAGATGCTGATGGCTTAGCAAATGGCCAAATTCTGTATTGCCAATTTAATCTG
ATGCGGTGCTTATAATATGATGAAAATTGAAGAGT
>Z27kG1_05856
TTTTCGAAGTCATCTTTCCCATCATCGCCATTTTGCATTCCTTTAAAGGATCTATTCCAT
GTAATTATTTTCATGACCCTTGCAGAATGATCAATATGCCCTCGGTTGTCGGCGAAATTG
GAGTGGTAATGCATCCTGTTGGCCTCCAGCGCCTTAGATACCTCACCGGCGCTCTCTGAC
GCCTTCAAGAACCTCTCGTCGATTTCTGCAAGCACACGGAGGAGGTCCACACGCGGCATC
TCGGCGGTGACTAACTTCCCCGCCTTACCACCGGTGACCAGCGTGACCAGTGGCGCCGAC
TCTGTGTGTTGATGGTGCGCCGCTTTAAGCTTCTCCTTCCCCTTCTTTTTGGACGAGCGC
TTGGGCGGCTTCGGGGGCAGAGATGCAGGCGGAATGGGCATCTCCGGCGTCCGCGGCTCC
TCCTCAAACTCCTCAGATAGCGGCACGGCCGCCAGCGGAGGGGAATGAGGCGGGCGCGGT
GGCAAAGGCGGGACGTACTTCTCTTCCGGCCCCGCCATGATCTCCTCGTCATCAGGGGCG
ATGGAGGCCATTCCCTCGTCCATGGAGAAGAAATAGTCCCACGTGGCAACTCCTGCCTTC
ATCTCCGACGAGGGCGGGGGAGGCGGCGGCGGCGGAGGCTGAGGAGTCACCGGCGTATCC
GGCGGCGGCGGCGACAAGGGCGGGGGCAGTGGCGGGCGGTGGCGCAACCGCTGCCGACGG
TCGTCGAGATGGCCGTCGTCCTCCTCTTCCTCCTCCCTCTCTGCCTCGTCCTCGTCCTCC
TCCCTAATGGAGTCGCTGCGGAGCATGGCGGGATTTCTGTTGCCGGACGACGGCGGCAGT
GGCATGCTAATGGAGCGGTGGATCTTCGCCGGCGATGGCGAGAAATCCGGCAGAGGCGGC
GGCGGCGGTAGCAGCGAGTCGAGCGGTGGCGGCGGCGGCATTATCGCGTCGGACCCCGAA
GCCGAGGCACCCGTCGCTGCTGCGCCGATCCCTCCCTGCGCCGCAACGGGCGCCGCCTTA
TCCGCCGACGCCTCCGGCGGCGGCGGCGGGGGCAAGCCCTCACCGTGCGCGAACTCCGAG
AGCGCGGAGCCGGTGTCCCTGAGCGAGCAGGCGTACGCCGAGTGC
>Z27kG1_21257
CACCTGCATCCACCGACCACCAAGCACACTCTCACTACAGACCGGAGGGGATTGCCATGT
GCAGTTCTACTCTACCGTCCGTACCCCTGCATCGAGCCGGTGTGCGTCCACCAGTGGCCG
GAGTTGAAGGAGAGCACGTCGGCGTCGCGCCACGACTCGGCGTTCTCGGAGATGTCGTCC
AGCATCAGCACCCGCTTCCCCTGGACCACGTCGATGTCCACCAGGAACTTGTAGGTGTAC
AAAGGGTCCGCGGAGACGAGCTGCGCCGGCGACTGCGGCGCGGCGGCGTGCAGCAGGCAG
ACGAGCGACTCCCACTGGTTGCGCCCCAGCGAGTCGCCCACGAACATCACCGTCTTCCCC
TTCATCCGCGTCAGGAAGTCCGCGCCATCGAACCTGCAGGTGCACGCAGACACAGTACAA
GCTAAGTAATCAGGGCGGCGCTCACTGCCACTGGTTGCCGTGGGTTCATGAGGCATGGCT
GGCGCTCACGGCCACGTACGTACCTCGGTAGCTCGCAGCCGGCCGGCTTCCAGAGGTACC
GGAGGTAGTCGGAGTCCGGGCGGCCGTAGAGCTGGCAGTTGAACTCCGCGTCGATGAGCG
GGCAGTTGTACCCGGTGTACGCCGCCGAGGCCGAGCTACCGCCGTCGAGGACCCAGCTGC
CGCTGAAGACGTCGCAGCCGCCGGCGGCCAGCCCGGGCGTGGCATCGTGCCTGTGGCGCC
GCGCCAGGCCGACGGAGAGCGCAGAGGCTGCCGGGAGAGAGAAGGCGTGGAGCAGGATGA
GGACGGAGGAGGACAACGCGACGACGCCGAGGACGGCACTCTTCCTGCGGGACGGCAGCA
TCGTGGCAAACAAAAGAGAAGAGAACGGAAGCAAAGCCGTCTTTCTGATGGCCCCTTTAT
GCTGCTGCTCGGTTCATCGTGTAACCACGAGTCCAGAATCCAGATAGCCGCGAGTAATCT
ATCTAGCTGCGCTAATTCTCAGGAGTTCGATTGAAGAGGAGGTGTGCATGTGAGGGTAAG
AATTGCCGCTAGACCCCGACTGGAGTTCACGTGAGCGTGTTCGAGATCTCGTAAGTAGTT
TGCACCCGTATGGAATCCGTGGATTCGTTGCCTTGCCCGGTTTGCCCTTCGGCGTACGTC
GGTGTAGGAACATCCAAAGATTCGCAGCCATGGAATTCGTGCTTTCTTGGAAATGGAACA
TACTTTGCATATCTCGTTTTCAAAGGGCCAACTAGATAGATGGCCATATGTTATTACGGT
TTCCATTTATATCTGAGTATATAGAGTATATACCACGAAAACACATGTGTTTTGTTGGTT
TATTCTTATCCCATGTTCAGTT
>Z27kG1_16970
CGCCTGATGACCCGGATGAGGTCGTCGGCGGCCTCACCGCACGGCTCCATGGCGAAGAAC
CCATGCCCCTGCCCCGCGAACACGACGAGCTCGACGGCCTTCCCGGCCGCCTTGAGCCTG
GCGACGTAGTCGACCACGCGGTCGTGCAGCGGGTCCTGGTCGGGGTCCACGACGAGCAGC
GGCGGGAAGGCCGCGCCGAGGTCGCGGAGCGGGACGCTCCCCGGCGCGAACGGGTTCGCG
AACGGGTGGTCCTTGGTCGCGCCCGCCGGCAGCGCCAGGCGCCACATCTGGTCGAACAGC
GCCGTGCCCATGGGCTGGTCGGCCGGGAACGCCGCCTCGGACGGCGTCGGCTCCTCGCCG
CCGAAGTATGGCCAGAGCATGACGCACCCGGCGAGTCGGAGCGGGGCGAGGGAGAGCCCT
CCACCGGAGCTAGCGTGACGCACGGCGACGTGGTGCGAGATGTTGCCGCCGGCCGAGTCG
CCGGCGACGAACACGCGGGCGAAGTCGGCCGACTCGGCGAGCCACGGGTCCGACTCCGCG
CCCGCGGCGGAGGGCGGCGCGGCCTGGGCGCGCAGCCAGGCGAAGGCGGACTCGGCATCG
TCCAGCGCCGCGGGGAGGCGGTGCTCCGGCGCCAGGCGGTAGTCCGCGGACAGCACGAGC
GCCGGGAGCTCGGCGGCGAGCCGGAGCGCGCCGGCATGGAAGCTGGCCACCTCGAAGCTG
AGCAGGCAGAAGCCACCGCCGTGGAAGTACACCAGCACCGGCAGCTTCGTCTCCCCGGCT
GCGGCGCCAGTGGGCCGGTACATGCGGAGCCGGAGGCCGCGCGTGTCCTCGTACACCACG
TCCTTCCACTGCACGGGCAGGTCCGTGTCCGACGGCACGCGGCCGATGGGACGGAGCATG
GAGTAGTCCGTGGACCGCCTCACTGTGCCGTCGCTCAGCAGCTGCACGAAGCCGAGGCAG
TCCTCCACGACGTGCGGCTCCGCTGCCGTGCCTGCAGCCGGCGACGACATGGCCGGACAG
CCGGTTGGCTCCTCAACACGTGAGACAAGCGTGCAAAGTGTGTGTGACCGTGCGAGGCTG
CTTGAACCTACAAACAATTCGGTGTCTTTTTATAAATTTAATTAAGTTTATAGT
>Z27kG1_05127
CAATCCCGGTTTCCCTTCCCTCGACTTGGACAACGACCGGCTGCCGCTGCTGGCAGAGGC
TGGCCGCGCATCCGTCAGCTCCTTCACGACGGCAGTCATGGAGGGCCTTTGGCTCACCTC
CCTGGCCGCGCACCGGAGCGCCACCGACAGGACCTTACGCACCTCCTCCATCTCCACCGT
GCCGAAGACTTCCTCCATGAGGGCCGGGTCACAGACGGCCTCGATTTTGTCGGTGCCGTC
CAGCACGGACGACACCCAGCCGACTATGTCCGCGCTGTCGGGGAACAAAGGATCCACCGC
CGTCCTCCTGGTCAACAGCTCCAGTAGCACCACACCGTAGCTGTACACGTCAGACTCCAT
GCTGCTCTTGGTGGAAAACGCCAATTCTGCAAGACAGCGCATGCAATGGCGGCAGTCATC
ATGAAGATATGCTAACCCATGGGCGGTGCCAAGAGCTATGTCATACCTCACACACCAGTC
CAAAGCTGGTGCTGGCTGAATTACATGCAGAATATCATGGAGGCTGCCCTTTTCCATAAA
ATCATACAAAATCGCAAGCTTCTTTATAGCATAAACATCCCCTGACCTCAGTGTTGCCTT
GTAAACAGTTCCGTGAGCACCTGTACCGATGATATACTTGTCATCGAAATTTTCAGTGGC
CTCTGTAACCTCATTTAATTTAGATGAGGAACCTTCAAACATGTTACTGACTTTATTTTT
CTTCCAATCTCGAGATTTCAGAAGGATGCAACACAGTACAAGTACAAGAACTCCTCCCAC
AAATAATGAACCGAGAACTATGAGAACAATTTTCAATTGGCCATGTACTCCTCTTTTCTT
CGACCCACCACAAGGTTTCAAAACATTAGCTCCCATGCAAGAAGAGCCACTGGTGCTGCA
GGAGATACAGAGGCCTGGGTTTCCATCAAAAGAATATGGTGTGGAACTCAGAAACTTCAG
AAGATTATCTGGGACTGGTCCACTAAATTGGTTGTAAGAAACATTCAAGGCCTGCAAAAA
GCCTAGACTTCTCAATGTAGCAAGGCCTCCTGTGAGATTATTAAATGAAAAATCTAAGTT
TTGCAACTCCACCAAATTACCCAATTGTGTTGGAATGTCACCCATTAGGCCATTGCTACT
AAGGTTCAAGGCTGTGCCCAGTTTCACCAGCTGTCCTAATGACGAAGGGATACTACCCCC
AAGAATATTTCCACCAAGTTGCAGCTCAATAAGCATTTCCAATTGTGAGAGAGAATCAGG
CAAGCCTCCGCTGAATCTATTCTCTTGCAATCGTAGCTGTGTCAGAAACTTCAAGTTGCT
TACGGTGCGGAGGGCCGAACCATTCAATGAGTTAAAACTCAAATCAAGTGAGTACAACTT
GGAGCAACTGGAAATTTGCACAGGGATCGAACCATGCAATATGTTGTGTGAGAGGTCAAG
TCTTTTCAGATTCACTAAGTTTCCAATTTCAGGTGGTATTGCTCCAAAAAGCTTGTTCTC
TGACCAGTTTATCTCAGTAATGTTTACACATCTGCTGAAGCTTGCTGGAATGTTACCACT
CAAGGAATTGTGGCTTAGGTCCATATAACTTAGATTTGCACAGTTTACAAATTGTGGAAT
AGACCCGTTAAGGTTATTGTTTTGTAAAATGACTCGCTTCAAACTTGGGCAGTCCACAAC
ACTGGATGGGATGCTACCGTTGAGATGATTAAACCCTAAGTCCAAAATTCTCAAAAAAAA
AAAAAAAAAAAAC
>Z27kG1_20273
GTCAGAAGGATCGCACAGCATCAAGAAACAACAGAGGCAGCAAAAGCGAAAGAAGAAAGA
GCCAAGATCGAGGGCAGCATCAAGATTGCATATCTGTGTGTATACCACATACCTCCTTGG
TCATCTCCTGGATGTCGACGCGGCGTCCGGCCCAGCCGTGGAGGTGGGCGCGCATGAAGG
CGTCGATCTTGGGGAGGAGCGCGGCGCGGATCATGTGTGGCCGCGTGAGCGCGAGCATGG
CGCCCCGCATGGCGCGGTGGAGCGGGCCGTGCACGGCGGCGATGTTGTTGGGCCCCAGGA
TGTCGAGCATGGACTGCGGGTAGCCCGGGACGAAGCCGGCGCCCTCGCTGGCCAGCGCCC
GCCGGTTCAGCTCCGGCTCCATGCACACCACCGTGGGGCAGCCCAGGATGTGCGTCCGGA
ACAGGCTCCCGTACCTGCCATGCCCACCACCAGGTTCCTGCTTCAGTCCCCCTATGTGCT
TGCTTTGCTGTTACTGTTAGCAAATGGTTTTTCTTTTTACCATGTCTAGCTAGCTTGTTT
TGTTGTTGTTATTATTATTATTATTATTATTATGCTTATTATTATTCTGCAATAGAAAGT
CGGTGTTGTTTTCCCTCTCCCTCTCTCTCTCTCCTGTCTGCCAGCAGTGGCATCATGATA
AGGTGGTGGTGCTTTTGGTTTAGGATGCTGATGATGGCACGGTACTATGATAATCAGCCA
GCAGAGGGCTGGAACAGGAACAGTGCTGTGCTGCGAGCCTTTGGGGAACACGACACTGAT
GCTCCGCCTCTGCCTCTGCTCCTCCTCCGGATCGCCACTTTTCTTTCTTTCTTTCTGCTA
CTACTACACTTCCTTTCTAACAAATGATTGATGCGGGCGGGGAGTGACAGACAGACACAC
ACATACTGCAGACGGCAAGGCGAAGGCAAAGCAAGCAGGGCTCGCGCTCGCGGGCGCGCT
ACTCTGCTCGACTAGTGCTCTGCTCTTGCCTCTTGGAAAGACGAGAAGGGAGAAGAGGCA
GAGCATGGGACGGGTGAGAGAGCGAGCGGAATGCAGCGCAGACGGGGCGGGCGGGGCACG
GTACCTGAGCCTCCTCTGCTTCATGAAGCTAGGCCCCTGCTTGAGGAACTCGGTGGTCTC
GCCGAAGAGCGGCCACCCCATTGTGCCCGGCGGCAGGCCCCGGCGGCGGCTGTACCGCAG
CTCGTTCCACCGCAGCAGCAGGCTGCTCGCCAGCACCACGCCGAGCACGGCCAGCAGGAG
CAACAGCAGCGCCATCTCTTGTGTCTCTCTTTCTCTCTCGTGCGTGTGCTGCTTCCAACA
GGACGAGCGAGGAGAGGGGAAGAGTGGTGGTGGTGGTGCTCCAACTCCCCAACTCCGAGC
ACCGCAGAGCAAGGAGGAGGGGTGTGCTTTGGTTGCTGTTGTACTGGGTGCCGAGCATCC
CTTTATATAGGCCACAGGCACACACACACCAGGTCACCTTGGCGAGACCAAGAGCTTTTT
TTTCTCAGTTTATTATTTGTCACTCGGTGCCTTTCCATTTTTCTTTTTCTTCAATTTTCT
CAAACTCTAATACAGAGGAGGAGCTAGGGTCCACATTCCAAGGCGGAGCGGATTGAGGCT
TGACCGTGGGGTCACGACAAGCGTCAAAGCTCCTTGTGTGTGCCGTGCGTGTGCGTGTGT
GAAATGTGAGAATCATGGTGCTTGCT
>Z27kG1_07125
GAACATCTCACCATCTCCTTCCTTCGGCCTCCGCCGTCAATCTATCTGTTCAATCGCATC
GTATGTTTTCAGCTATTACAAATCTAGCATTCACCTCACCTCCAATCGATGGCGAGTCGG
TGACGCATGTTTCTATGTCCACACGCGAGCGACGCAGCCGGAGAGGAAGGCGCCGAGCCG
GCGCGCCGAGCCGGCGACGGACGCGGCGCAGAGGCGCGCTGGGTCCCCGGCGCTGCAGCA
TTCCGGACACGGGCGCAGCAGGATGCGGCACCGCCGGCGGTGCAGCAGCCACGTCCACAA
TCTGCTGAGGCACCCACGGTCCCGCGGCGGGACGACGATCGCCGACTGGAGGTACGCCGA
CGCGGCGTGCTTCAGCAGTTGGTTGCGGATGTTGATGTTGGACGCGTCGAAGTCGATCGT
GGGGCCGGCCGTGTCCCAGAAACTGCCGCCGCCGCTCCCGGGACCGGCACCGGCCTCGGC
GAGCATATCCCGGAGGCTCGTGTACTCGACACCGCCGTTGCTCCCGCTGCTGCTCCAGCT
CGACGGCCTGGACGGCGGCAGAGACGGCTCTAGCGGCTGGGTCTCATCAGCGTTCATGGT
CAACAGCAACTCTTGTATCGGATTTTGTTTAATACAGAACAATCAAAGCCTAGTTTTGAC
GTGGAAAGGATAAGGACGAAACAGATAGCACGATTAAGCAATGTGCTTATTTTCTGAAGG
TTCTGCCTGAATGTAGGGAGTCTGGTTGACCTTGTGCCCAAGTGAGGAACAAATGCCACC
TGGAAATGGAATGGGTTCTCTGCATTTAGCAAAAAAAAAAAAAAAAAAAAAAAAAAAAAG
>Z27kG1_11857
CCCATGCATGCCATGAGCAAACCACGCCTTGGCAGCGAGTCGCCGACGATGACGAAGAAG
GCGTCGCGGTCGGGAGGCACGGGCACCCAGCGCCCGTCGTCGCCGTGGAGCGCCAGCTGC
AGGCCGGGCGTGCCGTTGGAGCGCAGCACGGACACCAGCTGCGGGTCCGTGTGCTCGCCG
AAGCCGGTGACGCCGCACGAGTCCGGCAGGCGCTGCAGCAGCGGGCACGCAGGGTAGTGG
TTGATCCGGAACACCTGGTCGCTCGCCGCGTCCGCCACCATGCCGCTCAGCGCGTCCCTC
GGCGCCACGCCGAGCCCCTCCGCCACCGCCTCCAGCACCGACGTCGCCAGGCCCCTCACG
GAGGCCACGTACTGGTTCACCGCGTCCCTGCACGCCGGACCGGACCTACCCATCGTTAGA
AACGCACGCGCGTGGGGCGCAATAATGGCTTCGCTGACACTGCATGCATGCTTTGATTGA
TTGGTTGCCGTACCGCAGCGAGGATGACGGGACAGGGGAGGCCTTGGACACCGAGGCGTT
GCCGTCGAGGGCGAGGAGGAGGTACTCGAGCCACCCCATGTCGCCATTGCGCCCGATGCG
CCTGTTCCCGTACCCGAGCGGGCTGGCGGGGCCGCACCCGCACGCGTCCTTGGCCGCCTG
CGGCGACGCGAAGAACCTGACGGCCTCGGCCTCCAGCCGGTCCACGACGCCCGCTGGCAC
GCCGTGGTTGACGACCTTGAAGAAGCCGAAGCGCTCGCACGCGTCCACCACGGCCAGGGC
GGCGCCGGGGCTGGAGAGGTCGACGGCCGGCACGCCGGGGAAGGAGGAGGCGTCCCCGGG
CTGCGGGGATCGGAGCAGGGAGATTTGGTCGAGAGCCGGCGGCTTCGCGAGGACGACCAT
TATATATATATATTGCCAAGAAGAAGCAGAGCAATGTACGGCAACAAGCGGAACAGGTGG
AGGAGTGCCCGGAGCTCGTGTCACCGCTGGTGACTGGAGCTCGAGCTCGAGTGCATGTGG
TGGCGAACGAAGAAGGCTTCATGGCGCGTATTTATATAGGGGGAGGAGGACGGACGGGGC
GCCGGGGCCCCACGCGGCGATACGAAACGAGCGGGGAGGGAGCGAACAACGTTAGTTACG
AGCTGTTCATCGTCGTCCCCGTCCCACCTTTCTTTGTCTGTATTTCTGCATCGCGCGTGT
TTCTGAACTTTTTATCCCCCTCGGCCGGGCCTTTTG
>Z27kG1_02916
CAAGCAATCAATCAAGAAAATCTCGTCATCAGGCCTGGGCCTCCAGCTCCCGCTCGCTGA
TGAAGGTGCCGTGGAAGCCGTAGGGCACGCGGGAGGGGAGCTGCACCGTGGCCTCCAGCC
GCATGTCCACCGCGTTCACCACCAGGAGCTCCGACGTCCCCTTGCGCTCGTCGCGGACCA
GGGATAGGATGTACCCGTCGTCCTCGCCGCGCGGCGCCGCGCCCTCGGCGGGCACGAAGC
AGGGCTCCCCGCCGAATCGCCCGTCGCCGTAGTCGAACCGGACGACGTCGCCCGTGCCCA
GGTCCACTTTCGCGAACCCGGACACCTTGGGCCACGGCTCCGCCACGGCCAGCTGGCGCC
CGTCGTCGGCGTCGTTGAAGATGGAGTCGGCGGGGGTCATGCAGGACCCGACCACCACCA
CCTCCCCGGTGCCGGCATCCTCCCACGCGTTCCACAGGTGGAAGCAGAAGCAGTCCGGCA
CGTCCACCCACGCCATCTCCGACGCGTCGCGCGCGTACTTGGGCAGCACGCCGAACCGGG
ACGTCTTGCCCGCGTCCAGCACCACGGGGGACCCGCCCCGCAGCATCTCGCCCAGCTTGA
ACACCACCTGGTGGTCGGGCACCACCACGAACCGCTCCGTGATGGCGAAGTCGTGCACCA
TGGTGGGCTGCTCCAGCGGGATCTCCACGTCGCCCGACTTGCCGCCGTCGGGCCGCAGGT
AGAAGTACCTCAGGTAGGGCCGCTTGATCACGTCGTAGCTGAGCGCGAACAGCTCCCCGG
ACGCCGGGTCAAGCTTGGGGTGCGCGATCATGCTGCCGCACCCGGCGAGCTGCCCGCCGA
AGTCGTAGCGGCCGACGGTGCGGAGGTCGCCGTCGGCCGTCACGCGCACCTGGTACGGCA
GGTCGTCCTCGGACATGGCCAGGAGACGGCCGTTGAAGTAGACGAGGCCGGCGTTTGCGA
CCCCCGTGCCGCGGGACGGGTCGACGAGCCCGCACAGCCCGCGCGCGTAGAACAGCGCCA
GGCGCGCGATCCCGGAGTGCCCGTGCAGCTCGCCGATGGCCTTGGGGAACACGGCCCGCC
CCAGCGCGCGCTCCTGCCGGAGCCTGGCCGTCTCGGTGAACCGGCACGCGTACGACTCGG
CCGCGCCGTTGCGGATGCGCACCGCGTGCACCATCCCGTCGCCGTCGAACAGGTGGTGCC
CCGCCGACGGCTCGAAGCAGGGGTTGGCCCCGTTGCGCGCGTACACGCCCGAGATGAACG
GCGGGATGCGGCCCGACACCGGCAGCGACCGCACCGGCGCCTGCTCGCCGACCGGCGCGA
AGTTGCCGGCGATCTGCACGGCCGGGTCCGCCGACCGCGGCAGCGCGC
>Z27kG1_11267
AGAGGACAAAATGACGAGTGCAAAGAGCACAACTTACGTCCAAGCCGGTGATGGGGCTCT
CCGAGTGTCTCCACGCGACCTCACCGGCGTACCGCTCGAAGACGCAGATCATCTTCTCGC
GCACGTAGGGCCGTCCGTCGGCGGCCACGAACACGCCGTCCAGGTAGCGCGCGTGGCGCG
GGCAGTCGTTGAGCGGCACCAGCGGCATGGCCTGCAGGCCGAAGCCGTACTCGCCGGCGT
CCATGTACGTCTTGAAGTACCACGCCTCGGTGGGGTCCATGTACGGTACGAACAGCTCCG
ACGCCATGCCCTTGTACAGCACCTCCCGGTGCGCGCCCGTGCCGGGGTCCTGCACCCGTG
CGCGCGACACCACCATGCCGGCGCGCGCGTCCGCCTTGAGGTGGAACTCCCACCCGCCCC
ACCGCACCGTGTGGCCGTCCACCAGCTCCACCCGCGGCCCTGACGACGGCCCCGGTTCCA
TCGACGGCGCCCGCACCTTCTGGAACCCCGCTGTCTGCTGGTCGTCGCCTTCGTCTTGCA
TGTGGCGGGAGTACCGGTAGTCGGTGTTGGCGGCGGGCGGGATGGGGATGCCGGCGCCGC
GGTCGGAGATGCGGACCACCTCCCTCGTGTCCATGTCCACCAGCACGGTGAGGCCCTCGA
TGGGGCGCATGTAGAAGTTGGCGGTGCCCTCCGCGGAGAAGCACTGGATCTTGATCAGCC
GCCGGTTCTCCTCGCTGGGGCCGTACCACCCGAGCGAGATGGGCAGGCAGGCGACATCGG
ACAGGCGGACGCCGTGCCGCTGGATGGTCGCGTTGAACGCCGGGTCCCTGAAAGGCGTGT
AGCAGAGGAGCACCTGCTCGTCCATGGTCATGGTCGGGTACCCGGAAGCTGGGACAGGCA
GAGGAGTCACGGCGCCGCTGGCGAGGTCAATGGCCAGGACGAAGGCCTCACCGCGGAACC
GGACCACCGCCACCGCGCGCCGCGGGGGCAGCGGGTCGACGCCCTTCCGCCAGCTCAGGA
CGACGGGCTTGTCCGGCTCGTCGAGCGCGAGCGAGTGCACGAACATGGACGACGGCGACG
ATGCGAACGGCGGGTGCGCGCGGAGGAGCTCGCGCGCACGGTTTACCTCGCTGATCGTCA
GTGGGTCGAGCGGGTGCCGCGGCACGTCGTTCTCGTGCGACGGCGGCTTCTGCTTAATCC
GGTCGGCTTGCCGGCACCCCCACGGCGCGAACCGGGTGCAGCTGCTGCCCGCGGTGGCTT
CGTCATCGAAGAGTGAGGTGGTGGGTGTGTCGATTCCACGTGGGAGGCGGAAGGCGGAGC
GGACGACGAGGAGCACCAGGGCTGCGCCAAGAGCAAGCAAGATGAGCCGGAGCAGGGAGG
TGGAGCGATCCATCAGAGCAGCTCTCTTCTTTTTTTCTCGTTTCTTTTTTGGTCTTAAGA
GTGAGCTACCGAGTGAGAAGCGGGTCAGTATATGTACATATGGCGAGGTGTGTGGCTGCG
CTCTTTGGCAGTCGGTGGCACTTGGCAGGGAATATCCAATGTGGACGTGTACGGACTACG
GAGTCGTGTTTTTTTG
>Z27kG1_04765
CACCTACTACTACCATATACTTGCAGCACCGGATCCACCACCGCCTCCCTCCCTCAGAGG
TCCTTCACGACCTCAGGCTTCCTGCCCCGCCGCAGGACAACGTGCCGGCAGCCGGACCTG
AATTCCCGGAACCTCCTCCTCAGCGACCCTTTCTCGGCGCGCTTGGCACCCGGCTCGGAG
GCCGAGCCATGGTGGTAGTGCAGCAGCGGGGGCTGCGGCGGGCCGGTCCCGACGCCGTCC
ACGATCCTCTGGACCATGCCGTACACCTCGCTCATCTTGGGGCGGGACTTGGGCAGCCGG
ACCATGCACCGGTTCGCGACGCTCGCCAGCTTCGTCGCGGACTTGAGGTTGTAGTGCCCC
TCCAGCCGCGGGTCGATGATCACGGGGAACCGCTTCACGTCCGAGATGTATGGCTTCACC
CAGTCCAGAAGCTTCTGCTCGCTCTTTGGACGGTTCTGGTCGATGGGGCGGCGGCCTGTG
ATGAGCTCGTACAGGACGACTCCGTAGCTCCATATGTCGCTCTTCGCCGTGAGGTGTCCA
GTCTGCATGTATTCTGGAGCTGTGTAGCCTAGAGTTCCAACCACCTGTTCAAAATGAAAC
ATAACAAAAAGAGGGTCGTAGTTACATGGAATGGTAACTTCAGACTGCTCTAGGAACGAA
CTAGTGAGATGGCATGGAGAGGACATAGATGTAAAACTGTCTGTGGCAAATTCATATGGC
AGCTGGTAACTTAGCAAAAAAAAAGTACTTAAT
>Z27kG1_17997
GGCGTTGGCCGAAGCTCGTTTCTCTTCGGCTATGCGGCGCGTCATCTCTAGCTTTTCGGC
CATCTTTTCCATGGCCTCACTTCTCATTCTCTCAGCAAATTCCTGCCACAAAGTGTTTTT
CGACATTACTGCCACGTCCAAATTGTTAAATTCTAAATATCGTAGCATTCGGTATTGCTG
CATTCAAAACATGGTATGAAAGATTATTGCATTCGAAATTTGGTAAGAATTTCAGGCAGA
GAAAAGCCAGGTTCAGTTCATTTTCAAAAAGGAGAGCCAACCAAGTATGTACCTCTATTC
TTCTCATTTCATATTCAATTTTTGCTCTTTGACGACCCTCCCAAGCTTCAATCTTCACCT
CTTCTTTTTTGAATCTGAGGAAATACAATCTCCGTTACATGTTGAAATGAACAATACGAG
AATGATCATTTCTTTTATAAGGGGGTTCCCCATTTCTATTACTTTCATAATAGAAATACA
GCAGAGGTTAAAGTAGCATAGCAGGATTACAAATCAGACTTAAACGAGACATGCAGTTGA
ACATGTTGCGCAACCTACTGGACTAACAAACAGTGTTTCCAGCCAGGCACGCAGGCCTGA
TTCAGAAGGCCTGGACTAACAAACAGAAATGATCAAATATTTCGGAGAATAATAATACCT
TGCTGTATGTTTAGTATTTTCTGCCTCCTCATACGATGCAGCACGAGCAGCATATTCCTT
CCTGATGCGCTCCAAATCAGCGATGCTCGGTGCCGCAGAGACTAGCTCTAGCTCCTCTTT
GCTGGCCCACGTAGCAATGTTCATCTTTCCTAGCTGTATGCCAAGCGCAGCGATTTCTTG
CCTTGTTTTAAGCCTCGTCTCAGTATCTGACAATTCATTTGCATGTACGCCGCATTTCCT
GTGGAAAAATGGGCCATCGTCTGTGCAGTCTTCTCCAGGAGGAGATGCTATTGACCTCCC
CCCTACAGGTGTTGACGGTACTGAACAGTTAGGGCTTCGAGTTGGTGTCCTTGACCCTAG
TGGAGTTCCAGTTCTTGAAGGTTCCTGGCTAGGTATTGGAGTCATCTCTGTGCCCACATC
TCTCACGGACACCGACGACTGGACTGTTGGAATATCTGCACACGTTCAAACCAGTGTCAG
TTCCAAGACAGGGCTTCACTTCAATCGATGAACCAGTATCAGTTGCCTTGTGATGCTCTG
AGTTAGCACCAGCGTTACTAACTGGACAGACATCTGCATGCCTAACCAACTTAGGCTGAT
ACGAAGCGAAGGACAACCTCTCCAGTATGCTGCGCGGAGCAGACAAAGCTGGATTCACTC
TCTTCATTTTCTGCACGGGACGAGCAGAGATTTTGGGCACAACGGCGCCCCTGGCTGCGG
CGGAGCTCATCTGGTTTACTGTCTGGTTCTGCAACGCGCCCTTGGCGACGTTGTTCTTCT
GACTGACATTCTGGCGGCTCACGATCCATTTCTCTGCGTCATTCCACTTGGAGGAAATGG
AAGTCTGCCTGGACAAGTACCCGGCTGCTGGATTCTGCGTCGCCGCCGCCTTCTCCACTC
CGTGGAACTCGAAGCTGCTAGTGCTGGCGTTGTCGAGACCACTGTCGCATTCGGTAGTGC
TGTCTTCTTCCGCGGGTCTCAGTGGGTGTATCTGTATCATACTCGAGCTGCCTGTCGCTG
GCTTAGCAGCCGAACTGGTGGAAGCGTTCTGCACTTGACTGATGTCCACTGCTGGATCCT
TTTGAACCTTTTCTACGGCTTCGGTTTTGTT
>Z27kG1_17701
CACGGGTTTGCCGAGCGCCGCCTCGTAGCACGACACGAACTGGCCCTCGAGGCCCACGAA
CGTGTTCACCACCGCGCCGTCGGCCGCGCGCATGGCCTCCACGCACTCGCCCCGGAGCGC
CTCCCACCCCGGCGAGTTGAAGAAGCCCGGCGCCGTGGCCTTGGTCACCTCTACGTGCAC
CGGCATGCCCGGCACCACGAACCTCTCCTGCCCGTCGTCGACGTCAGCCGCCGCCGCCGC
CGCGGCCAGCTCGCGTAACCCGTGGTCGGTGGCGTTGAGGTCGCAGAGCGAGTAGAAACA
CGGCGGCCCGTGGAAGAAGAGGCGATGGATCCCGAGGCTTCTGGCCGCGCCGGCCGCACA
CGGGTTGCACCAGTCGGAGACGATGCAGCTCGGGCGCGGCGCCTGCGCTCGCAGGTACGC
TTCCAGCGGGCCGGCGAGCTTCTGCAGAGCGTCGAACAGGGGGACGAAGTGGCCGTTGTC
CGTGACCTGGTCCATGTTCTCGATGCCCGGGGGCAGGCCGTCCACGTCCGTCGGGAACGG
GAGCTCCACGATCTCGAGGGGCAGCTTGGCGCGCGCGGCCTGCTCGGCGACGCCACGCAG
CCGTGCGCCGTTCAGCGGTGTCGTCACCAGGCTCGCGCGCGCACCGCGCTCCGCCAGGAG
GAGGGCGAGGTCGACCATGGGGATGGTGTGGCCCTGCGCCACGAGGGGGACGATAACGAA
GTGAGGTGGCGGCGGTGGTGGCGCTGGCGTATCAGCAGCCGATTCATCCGTGGGCGCCAT
GGACGACGTGCGTGCTAATTAAGCTAGCTGCCTGCCAAGGACCTCGGGCGGGCACCGCAT
GAATGGTGTAGGAAATAGAGTGTGTAGCCTGTGAGTAGAAGTGTCGAGGTGCAGCACATA
ATTTATATAGCCATGTGAGGGCGCTTTTTTTCCTTT
>Z27kG1_07630
GGCCGCCACGAGGCGGCAGGCGTGGAGGACGATGCCGGTGCGCTGGCACGAATCGTTCCG
GCTCTGCGCGGTGACGGTGTTCTTCTGGCCCGGCAGCGGCACGCGCGCCCAGAGGTTGCA
GCGCTGGAGCACGGCGGCGGCATTGCCGAAGACGAAGTCCACGGTGCCGTAGATGTCGCA
GTCGCGGTAGAACTGGCGGTTAGAATGCGCGTACAGCGTGTCCTGGTACCCGGCGATGCT
GCAGCGGTGGACGACGGCGCGGTCGGCGCTCACGCGCAGCGCCACCGCCTGGTGCCCCGC
CGGCCCCGCCCAGTTCTCCACCGTCATGTCGCGCATCATGAACCCAAACCCGGACGCGGC
AAAGGTGGCGGTCCGGAAGGTGGTATAGTTGTCAGCAACGCTGCGGTTGCCGGCGACCAC
TGTGACGCCCTTGCCGTCCCCGACGAACAGCAGGTTGGTCTTCTTCATCCCCACCTTGAC
GTTCTCGTCATACCGTCCCTCCTTGACGTGTATCACCGTCCGGCGCTCGCTGCACTCGGG
CGCCGCCTTCACGGCGTCGGCGATGGTGGCGTGTGTCCCCGTGCCGTCCTTGGCGACCAC
AATGTCGGCGCTCGCAGCCAGCGCCGCCGCGGGGGCTAGCAGCAGGCGCCGGTCCCTCAC
CGGCTGCCGCCGCGGGAAACCGCACGGGCCCCGCCGTTTCGTCTCGTTCTTGCCGCTGCG
TTCCTCGCCCATGACGAGGCCGCCCGCGCCGCCGGCCCCAGTTGTTGTGGTGGCGGTTGC
GGCCTCCGCGGCGGTGGACGCGTACATGGCGAGGCTGTCACGGACCACGCCGCGAGCGGC
GGCGAGGTGCGCGTGGAGGGGCGCCCCGGCCTCGGCGAGGCTATCGGCGCAGGTGTCGTG
GTTGGTGAGCGCGGCGGACAGCCACGTGAGCGCGTCGCGGCGGGCCGCTCCGGGCGCCCC
CGCGCCGGCCAGGAGCTGGAGGGCCTCGTCCAGCAGCTCCGCGCAGTCCTCCCG
>Z27kG1_20257
AAGATCCTTTGCTCCAACATGTGCATCCATCTCAAATAGTTCGTAGAATTTGCCCATCTT
GAAAAACAGAACCTTATCCATGTGCTGTGATTTGAATTCCCACCATTGCCTCTGCCCTCC
TGTCAAATTCTTCAAGAACTGAGGTGGCAATAAAAGTGTTCTCGGATCAAAGCCCGGGTT
TCCAGGACGTCTGCCTTTTGCGTCTTTGCGCCCTTCTCCAAGGAATTTAAACTTCTCAGC
ATCCCGCTGCCCAAAGCGCTCAGCTGCATCCCCAGTAGGAGCAGTGTAGTCATTCCCCGT
AGTTTGCCCCTTCTGGCCACAGCTCATTGGCACTTCTGGGTCAACTTTTCTATTGGTATT
AACTGCTTCGAAGGTGAACCTTTTAGCAAAATCCAATGAGGCCACATCCACGTTTTTCCT
CCTCTTCGAAATTCTTGGCTCCGATTCTGATGTCAAACCAGAACCCAATGTCGATGGTGT
TGAACCTGACATCAAGGAATTCTTTGGATTTCTCTTTCGTGATCGCACTGCAACAACTTC
CTCCTCGTCTTCCTCATCCAGCTCCACCTCCTCAGAAGCATCCTCCACAACAGTATCCCT
CTTCCAGTCCTCGTCCTCAGTGGAATCCCCTGCGCCATCCTCTGCCTCAGCCGGTGATTT
TGCCACCGAGATATCAGACATCCGCCGGAGACGCCGCAGCTTCCTCGCCGGCAGCAAGGT
CGACTCCTCAACGACGGCGGCCCACTCGAACTTCTCCTTCCTGAGATCGACCTCCTCCTC
GTCGCCGTCGTCATACTTCACGCGGTGCCTGCGGGAGGCCGCGTCGTAGGCCTCCACCTT
GCCCTTGTACCACGCGTCGTCCAGCGGCCAGTACACCCGCAAACACCTCCCCACCACCTC
C
>Z27kG1_07636
CTGCAGACAAACCAAAGCGCAAAAGGAGTATCATGTGGTCAACTCTGACGAAAGGAGTCT
CGCGGCGGAGTCACGATCTGCTTCGGTGCCCGCGTCAATCGTGCCGAACAGCTCTCCCAT
CTCCTCAAGCGTCCGGCCGCGCGTCTCCGGGAGACACGTGAAGAAGAACACCCACGAGAG
AGCGACGATGCCGGCGTAGAGAAAGAAGCTGCCGCCGATGGTGATGGCGCTGGACAGCGA
CAGGAAGGTCATGGAGACGACGCCGCTCGTCACGCGGTTGCACGCCACGCCGACCGCGTA
GCCCAGCGCGCGCACACGCAACGGGAAGATCTCCGAGGTGTACACCGCCGTCATGGGCCC
GAGGCCGATGGAGAAGAACGACACGAAGGCCAGAGTGGACGTGACGCACAGGCCCACGGC
CCAGGAAACTTCGGTGTGCGGGTGCCGGCCCACGACGGTGAGCCCTGTGGCGAGGCCGAC
GAGCGAGACAGCCATGCCGCCGGAGCTGGTCAGCATCAGCGGGCGCCTGCCGACGCGGTC
CAGGAGGACCGCGGCCAACAACACGATAACCGTCTTGGTGACGCCCACGGCGCAGGTGGT
GGCAAGAAGCTGGTCGTCATCGGTGATGCCCGCGCTCTGGAACACGCGGGGGCTGTACAT
CACGACGGAGTCAACGCCTGAGGCCTGCTGGAAGAACTGGAGACCAAGCGTCGCGAGCAG
GATGCGCCGCACGGTCGGCGTCGGGGACAGGATCAGCTCCTTCCAGACCCGCCTCTCCTC
GGCGCTCTTCCTCTTGGCCACGGCGACCACGTCGCCATCGGCTCCTTCGCGGGGGATTCC
GGCGGCGGCCTTGATGTCGGCCAGGCGTTCCGCAGCCTCCTCCGGCGTCTCGGCGATTTT
GTCCAGCACGACCCTGGCGTCCGCGAGGCGGCCCTTCATGACGAGCCAGCGGGGGGACTC
GGGCATGCCGAACACCATGAGCGCCAGCAGGACGGACGGCGCCGCTCCGATGCCGAGCAT
GACGCGCCAGCCGAGGCGGAGCGGCAGGCGTGCGAAGGCGTAGTTGGAGACGTAGCCGAG
GAGGATCCCGACGTTGATGAACACTTCGGAGAAGGAGGTGAGGAAGCCGCGGGCCGACGC
GGGGGACACCTCGGCGGTGTACACCGGCGCGATCATCAGCCCGTAGCCCACGCCGACGCC
GGCCACGAAGCGGCCCAGCATCAGCGTGGCGTAGCCGCCGGCGAGGCCCATGAGCAGGGC
GCCGGCGAAGAAT
>Z27kG1_04101
CGTGAAAAAAAAAACTCGGAAGCAATTTGCACGTCCAGAGGAATGGTCGAAGTTGCAGTT
AGACAAGGTAAGGTGGTTGACATGTATAGTTGAGAGGAGGGAAGAAGGTGCATTATCCAT
TGTGCCACTGCTATCAAACTGCAGAAATGTGGAAGAGCTCTGCGTGTCTGTTGTGCCATC
GCAGGGCAAATGGAGGCGGAATAGTGGCGATGGAGGAAGTCATGGTGTGCTTGGTGGTAA
GAGGGTATCGGTGAAACATCTAAAGGTCGTTAGGATGAAGTACATTGATGAAAGCAGAAG
TGGATTTAAACTGGTAAAGGTCCTGCTCAAGAACGCCTCTGCACTGGAGACCATGACAAT
TGTTCCTTCCATGGATGGCCTTGAGCAGGCCAAGTTTAGGCGTAGGGTGTTGAAGCTGAG
GAAGTCCTCTCAAAATGCTAGCGTCCAGTTTTGCACAGCTGGATGATATGATGTGTATGA
GTAGAGTAGGTCCATTAGCAAAAGCTCAATGTTGCAGCCCAGGAAGAAAGGCCTGTCCAT
GAAGGTCTTCCTTTTTCGTCGGGTTACTTTTAGCCTGTGTATGTAGCTGCTAACTGTTGA
TGAATTCCTTACAGAATTAATGGAACCATTGTCAGTATTC
>Z27kG1_01174
CAACAGACAGAGTACGTACAAGCGACTGGTGACCGTGTGTGTTTGTGTGATTTGATTGGG
GTGTTGCCATGGCCGGATCGGGAAGCGATGGGGCTCCAGCGACCGCCGGCGCCAGCCTAA
TGAGCGACTACCTCGACGGCCCAAACGCCATCCAACGGCGCGCTGCGTCGGTCGCAATCG
TGCGCTCCGGCGCGGGGGCAGGGGACGGCCCGCGCGTCGTCGACGGGCCCGGGCGGGAGG
ACCGGAGGGCGCAGTCGTCCCGACGAGCCTCGCTGTCGTTATGGCGCTCTCGGGCGCCGG
CCACGAAGACGGCGGCCGTTGACTCGATACCCAGCTCCGTCCCGGGCGCTGCCGCGCCGC
GGGGTGCCAAGGATAAAGGGTCCTCGACGGCGTGGAGGAGCTGGAAGCCGGTGCGCGCGC
TCGCGCACCTCGGGAAGCGCCGCGCGGGGTGCCTGTTCTCGGTCGAGGTCGACGCCGCCC
GCGGCGTGCCGGCGTCCATGGAAGGGTTCCGCCTCGCCGTCACCGTGCGCAAGGCGGAGA
CCAGGGACGGCTCGGTGCAGACCCTGCCGTGCCGGGTGCGCGGTGGCGCCGCGGACTTCG
ACGAGACGCTCTTCGTCAGGTGCAACCTCTACTTCGCCGGCGGAGCCGGCACGGGGAAGC
CGCTCCGGCTCCAGCCGCGGAGGTTCGTCGTAACCGTCGTCGCCGTCGAGGGACGAGGAC
GGGGCGCCCTTCTGGGCACGCACACCGTCGACGTCAGCTCGCTCGTGCTCGAGTCTCTCC
GCAAGATCAGCTCCGAGGGACGCCGCGTCAGGTGGTTCGACGAGACGTTCGCGCTCTCCG
GCACTGCGGCCGGCGGAGAGCTGCAGCTCAAGCTCGGGTTTCAGCTCATGGAAGACGCAG
GGCTCAGCCTGTACACGCAGGCCGAGGAGAGGGACCGCGGGTCTCCGGCTCCGGGCTCCT
CTCGTGCCAGGGCTCACAACAGGAACTCCTTCAGCATTTCAAGCACGCCCAAGCTTTCGC
CATCTGACGCTTCCGTCTCACCTTCCATGAGGGCCTACAAGCAGCTTGTCGATAGGCTTC
GTGTCGACGAGAATGGAGATCCTGATCATCATCCTGCGGTACGATCTCTGATGCCTCGGA
AGCCCGGCGACGACGAGCTTTCGGCATCCACCACCGACGCCGGGGACGTGAACAGCCTCC
CCGAGTACGAGGTCGTGGAGAAGGGCGTTGAGACGGTTAAAGAAGTCGTCCACTACCAGG
CTCAACGCGAGGTGCTGCGGGAGCTCGACTCCATTGCCGAGCAGATCGAGGCCATCGAGG
CGCTGATGACCAACGGCGGGAAGAAGTCGCCCAGGGCGGCGGGTCAGCAGCAGCGTCTGG
ACGCGGATGAAGAGATGGTGACGGTGGAGTTTCTTAGGAAGCTCGAGGCGGACGGTGTCG
GCGACAAGAAGAAGCTCAGGCTGCCCTTGACGCCGAGATCCGAGCCGGCGTCGCCAGCAA
GGAAGGCGGTGACGACTCCGCCCGTGGTGCCAGACTTGGGGCGGGGCATTGGCCCTGCCG
TGCAAACGCGTGACGGCGGGTTCCTGGTGTCCATGAACCCGTTCGACCTGCCGCTGGGGA
ACAGAGATGGGCCCCCAAAGCTCGCCATGCAGGTGTCCAGGCCTTTCGTGCTGCCGGGCG
CCACGGCGGCCACAGGGTTCGACGTGCTCCAGAAGATGGCGGCGGCAGGCGGCGCCGACG
AGGTGCGCGACAGGGTGGCGTCGCTCGGCGGCATGGATGACATTACGGGGAAGACGCCCG
AGCAGGTGGGCTTTGAGGGCATCGCGGCGGCTGTGATCGGCGGGCGACGCACCGAGGGCG
CGAGCTCGAGCGCCGCGCGGTCCGTGCGGCTCGTCCGGAAGCTCGCCGTGGCCTTGTCCG
AGGGCCGGAGCGAGCGCGTCTCCACGGGCATCTGGAGCGCCGGTGACGACCCGGAGACGC
TGGACGAAGTTTTCGCCTTCTCCCTGCAGAAGCTGGAGACCATGGCCGTGGACGCGCTGG
CGGTCCAGGCCGAGATGGCCGACGAGGACGCGCCGTTCGAGGTCTCC
>Z27kG1_20776
CTTCCAGAAACTGCTCGTACGATCTCAAGAACGCCGCCTCCCCGGTTCCCGCACCCCCGT
CGCCGCGCCGGTAGTCTGCCCGTCGCCGTCTCCTCCTCCAGATCTGACCCGCCTGTCAAC
GTAGTCTGCCGGGAGTCCATCACTGTGCCGGGGCGTTACTCCTCACCGCCGCTGTGTTGC
CTCTTCTGCGGGGTTGAGGTATTCCCGCCTGCTGGGACAAGTTTGCTTGCGCCTGCAAGC
TGTTCGACCAAATGCTTCTTCGAAGGAAATTAGTCTCTCCCACTTGTTTTCAGCACTGCT
ATTTTAAAACTAGGAAGAACACCAGAATAGGTAGGAAGAAAATTGCACTATGTCTTGTCA
AACAACTTATTATTCGCTGTAACCGAAGCATTTGTGCCTCCCCACCAGAAGCAATTAGTG
AAAGCACTCTAACCTTGTTTATCCACGCTTGCGTGCTATAAGTTTGATACTAGTATTCGT
CTACAATCGTTCTATCGGTTTAACGCTTCTACCTGTTAGAAATTGGCCCTTGTTATCAGA
ATCACATTGTCTGATGCTTTGGTTGCTTTGTGCTATTCAAATCAGTATGCTTAAACTGGC
TAAACACGTGATGTTCATGTAGTCCATGCCATAGCTAGTAGACATTTATTCAAGCACCAT
TTGTTCTACTTCTACCTCAGGTTTCTTCAAACATTTCATCTTCCACATTGATTTTTTGCT
CCTTGAATAATTGCTCTTCTGTGTGTGTTGTGGTGCTGAGGTGGAATTTATGGATACACG
CTGTTGAGCTAATCACACCTATTGGTCAAATCCATGAAGGTGAAGGCGAAGGTGAAGCAG
CAGGATGGGTCGGAAGGCCGGTGCTTTGTACATAAACCCAAAGAAGTTTGGTGCTATGGC
GAAGCCCTGCATGCCGGAAATGGTTGCCTTCCTCAACTGCCTAGCCTTAAACAAACAGAA
CGATGACAAGTGCATCAAGCAGAAAGATCTTTTGGTTGCATGCTCTCAGGCTCAGAATGG
GAGGCCAAAGAACGCAGCCAAGACCATCAATTACCATCTCCAGCGACTTGGGCGAGGCAA
GTTCCTCTAGGTGCTGTGTGAGATCATTTCTTCATCCAGCTTTATGCCTTGTACCGAAGT
AGAATTGCTGAAATGGGGCATTAATGTGTTTGCTTAGATTGGACAATGATCAGCAAATAA
TTTTATGTCAAACAGTAATGTATGAGCAGTATATTGATACTGTTTTCTTCTC
>Z27kG1_08804
GAATTCTGCACGAACGCACGTCCAGATGCAGAATTCAGTCCCAGGAATCTAGGAAGGAAG
GGGACTGCAGTCTACGGGTAGTAAAGGCGAAATGTTCGAGAATGGGGTTAGCTCACGTAC
CCATGGTGCCGGACGCGTCGCCGCCGCCGTAGAAGGTGGCGTGAGCAGAGGACCACGCGC
CACCTACGAGCGGTGCGTGCCCGTGCGGGTGCGGGTGCGGCTGGGCGTGGTGGTGGCCGA
GCCCCAGCCCGTGCGTGT
>Z27kG1_10917
CGCGGCTCACATCAAACACCCCCTTCAGCTGTGCTCGGTGCTCACTGCCGCAAAACCACA
ACCACACAGGGAAGCGCCCAGCGCCCAGCACCCTTTCAAATCACCACATCCACGCTCCTC
CGTTCCATGGCCATGTCGAGCAGCGCCAGCAAGAAGCAAGCCCAGGCCCAGGCCCAGAAG
GCCGGGCGGAGGCCCCCGGCGGTGTCGTCGGCC
>Z27kG1_18838
CAAGCAGTGTCGCCGGTGAGCAGCAGCCACAGCAACTCCGCGCTCCGCCGGCTTGCGGTT
TTGTCAAGCCCAGTAGACAGCAGCAACCCCGATGTCTTCACGTCGTGCGCTCCACCCCGA
TTTGCGCAGCCCCTGCGCGACGTCGTCCACCCGCTAGATGTTGACGCTGTGCCACGCGCA
CCAAGCGTTCGACGAAATGCCCAACCAACGGACAGCACGCGGGTCTCGAACCCGATTCGG
CTAGGTTGTTCGATTTGTATTTTGTGGTCTACTCTAATTACGCTTTGGTCGATGTCGCAT
ATATATGTGTGTGAATATGTTTGTATGGATTCGAGTTAGGGAAGGAGAAGAAAGCGAAGT
AGAAAAGAACCCGGATGTTTCTTAGGTTTTCAGAGGATTGTGGTTGTATTGGATGTGTGT
TGAAAATGCCTCCTCGCAAAGAGTGTATGGTCCCATGCATGCGATGTGTGATTTTTGTTG
GTGAATGCGAAATAAGTTTAGTGTTTC
>Z27kG1_15960
CTTGCTTCCTTCTCGAGCAGAGCAACAGAGCAGGTGAGGCAGTCAGCACGCTCAGCCACA
CCCACAGAGACGCGGCACGCCTCCACTCCTCCTCCGACTCCGAGGCCAGCACGCCGCACG
CTCCGCCTCGCAGTCGCAGCCCCTAGCCTCTCGCGCGTGCTTCTTCTTCCTCCTCGCTCC
GGGGGCTCGATCTGGTAACTCTGGTGGGGGACAATCAAGAACTGAACACTCGACACTGGC
ACAGAGCTCTGGCAGCATGCGGTGGCTCGGTCTATCTGTCGATGTGTTCCGCAGGGGGAT
CTCCTTGAACCTTTACTGCCGTGTGATTCTGTAAATCGTCTCCGTGGCTACCGGCTTTTC
CTTCGCACGCCTCCTGATTCATGAGAGGCTTGTGAAGGCACTTTACATCTTCCCCACCCA
GTCATTAATTGGCGTCGCTGTTAGGCTGTTGTGGTTGTTTGGCCAAGGCTTTTGAGGAGA
ACGGGCTGGAGTACTGATGGTGTGGAAAGCAGCCGCTCAGACGAGATTCCGCGTGTTTAA
GCATGAGAACGGAATCACAGTGAGGGCTATTGCTTGCTTCCAGCCGCTGCAAAATTGCCA
GGCCGAGTACTTCCGCCATCTCCTCAAGCCCGTGACGTAGCTCCCCTCTGCTCTCCACCT
GCTGCTGAATAAACTTACAGCCTTAGTTTTTTCTCCATAGCAACTGAAGTGGGAGAACAT
CCCAGTCGTTCATCGGGACTTTCTGCTGGTAGTTCTGTCCGGTGGTTGTTTTAATTTATT
CATCATGGGGGACAAGCATCGTCGATTGCTGAGAGACCTCTTCCAATGGGCCCGAGACAC
GTCACGACATTGGCACCAAGTTTCGAATCGCCTGCACCGTGTCCCTCGCGTAAGAGACCT
TCAGTCCTCTACCAGAAGGAAACTCATGGTCCCACCGCAGCTCCTTTGCGGAGGAGCAAG
GGGCCACTGGATCCTGTGCCGGAGCTCCAAGGTAGCAACGAGACCAACGTAACCGACGTT
GGAGCAGAAGAAACCGAGGGTGTTCACGAGAACACAGACGAGATCGATGCCCTCCTGGAC
TCCTCCGACTCGGACGAAGGGCCGCACGAACTCGACAGGGCCAGGAGGCAGCCTGCTGCA
GAGAACGAGACCTCGAGCGTCGAGTCGGTGGCCAGTGCCGCAGGTTCTGCGCCGCCGGCC
AAGAAGAGGAGGCTCAGCTCTTGCACGGACAGGTCCGTCGTCGACACCGCCAGTTCGGCG
AGGCCGGACCATTCCGTCGAGCAGAAGCCTCTCGCGAGCGACTGCGACGCGCAGTCGTGC
TGCGTCGGCGAGGTGGTGG
>Z27kG1_07964
GGATATTCAACTTGGCAAGGACGATGGAGTTCATGTACAACCAAGAGGACAATTTCACCA
ACTGCCACAACCTTAAGGATACCATTCGCTGCTTGTTGGTAGAGCCATATAGGATCCACA
TTTAGTTTTTGGCAACAAACTAATGAATTACAGTGTCCAGTTAATGTAATGCAGAGTTAT
ATGTCATCCTTATATGTGTTAGTATGTTTTCTCTAGTGTATGTAATATGGTGTCATCTCA
TCCTCATGTGTGTCAATCTTCTTTTCATGTATAGTGTCAATATGTACACATATATGTGGC
ATCATTTTTGTTTTCACCCTAGAGTTTACTCTTGTCGTATCATTTGCCCTTC
>Z27kG1_05552
CTGGCAAGAATGTGAACTGTATCCTCTCTATGCCGATGGAAGAAAGAAGTGGTGGATAAG
AGTTAATCATCAGTAATCTCCACAGGAACACCTCACATTCACAAAATGGTGGAACCTTAG
AATTATGTCTAACAATAATATACCTGCTTTCTACCTTAGAAATGAACTTCAATGCAGAAT
GGCAGTCTACACAAATCTGCAAATTCTTCTTCACAATGATTGGTTTTGTAGCTGGCATGC
TAATCCAAGCAAAAGTAACGGCCATTCTCTCACTGTGATAGTGCAGAAGCCTCTCGTTTT
TTTTTCTATCTTCAAGGTAAAGTGGCAAGGAGATTATGTCTGCCACATAACCTTCCTCCT
TTATCCTTTTGGAGAGTTTCTCAAGTTTTTTATATATCTGCTCTTGCTGTGAGTGAGTGT
GACTAAACCTCAGATCCAAACACACGTGTTTTCTTGTTAGCATCGACCTAGCTAAAACCA
GGCAGCTTTTTAATACTGATATCCTTCATTGACTTCTTGACTGCCTTCACATCCTCCCAT
TGGCCCAATGATGTGTATATCCCAGAAAGGGATATGTGAATACCGGTGTTATTTGGATCA
AGTTTCATAAGATTCTGAGCAGCAACCTCTCCCAACTCCTTGTTTCCTTGCATACGGCAT
GCTCCAAGCAAGGAGCACCAAGCATAAGCACTGGGTTTGACTGGCATCTCACTTATGAAT
TTTTCTGCTTCATCTAGTCTCCCAGCTCGACCATACATATCAATGATACATGAATAATGT
TCTGCTTTAGGCTCAATACCATGTGCATCCTTCATGGAGTGGAAATATCCCAGTCCTTCG
TCCACTAATCCAGCATGACTGCATGCAGTCAGCAGGCAGACAAATGTAATGTGATTTGGC
CTGATACCACTTGAGGTCATCCTATCAAAAGCTTGGATTGCTCCCCACCCATGACCGTGC
TGCGCATAAACATTTATAACCGCATTCCAGGCAATCTCAGTACGGTATCCAATCTCATTA
AATAACTGAAGGGACAAACTAATGAGGCCACAATTTCCATACATATACACAAGGGTGGAA
CCAACAAATGAGTCACTGATCAAATTTGTCTTGAGCACTTGAGCATGCAGCTGGGCACCT
TGTTCGAGCAGATCATGCATGGCACAGCCCTTAATCATGCTCGCAAAAGTGAATTCATTG
GGCTCAACACCTTGCCTCCCCAACTCAGTATATGTCTCAAGAGCCTCCTCAATACGACCT
GCCTCAACGTAACCGTCAATCAGTGAGGTAGCTGACACAACATTCCAACCTCCAGGATCA
ATACTCACCACACGAGAGGCATTCTCCAAATCCCCAGACTTAGCATACATGTCCAGTAAC
GCATTCCTCACAACAGTCTCCAGTTCAAACCCAGCCTTAATTATACAACAGTGCAGGCTT
CGACCAAACCATCCATCCTTGAGCCCTCCCGATGCACTCAATGCACTGCAGAAGACATGT
TGGTCAGCTCCAACCAGGCCCTCACATTTCATATCCCGAAAAATCAGAATGGCGGCCTCT
AGGCTCCCGTTCTTCGCGTAGCCATCGATCATGGTAGTCCAGGTGACAGCATCCTTTTGC
GGCATTTGATCGAACACCCTACACGCCTCGTGAAGGAGGCCGCACTTGGAGTACATGTCC
GCGAGGTTGCTCGCGACGAAGAGCTCATTGTCGAAGCCAAGCCTGATGCCGATGCAGTGC
AGCTGCGTGCCGGGGCGCGGGGCGGAGAGT
>Z27kG1_03578
CGGCGGTCTCGGACAACAGCTACACCCCCAGCACGCCGAGCAAACAGGAGGCCTCCGTGG
ACGCCAGCCTCTCCACGTGGCTCGGTTCCTCGGCGACGCCCGAGAGCAACTCGGTCCGGT
CCTACTCGCCGATCAGCCGGGACGAACGGCCGATCCTCGGCGCCCTCACCGTGGAGGACA
TCAAGGTATCGTCCGCCAACTCAACGCCTCGGAGGTCGAGGTCCCCGAGCCCGAGTCCCG
ATGACATGCCGATCCTGGGGACGGTGGGGGCTTACTGGAACTGCAGTGCCAAGGAGTCTG
ATCCGGTCACGAGAGGAGGGTTTATGAGGACCAGAACCAGATTTGGCCAGGTCAGGTGAG
CAGCTTTGTCTCGGTAGTCTGACTTGACTGTTGTAATCCATGTTTGCTATTATCTTCTGT
TGAAATAATGGAACACCTCCCGCTAGGAGGAGAGAGAGAGAGAGGGTACCGAACCTGGGT
GGGAATGCAAAGATATACAAGTATGTGTGAGAATGCGAGATCGTGAAACCAGATAGATTT
GTGTGATCATATTTCTTTC
>Z27kG1_07419
GGCGAGAGCCGGAGGCCTGCCGCTGGGCCACTTTTTGGAGGCCTGCTTCCTCTGCCGGAA
GCCCCTCCCCAGCAACCGCGACATATTTATGTACAGGTTCGCCACTCTGCCGCCGCCATG
GCTACGGCTACCGCTAGCGCTAGCGCTACCGCTACCTGGCCCTGTGCCGCTCGTCTTGCT
TTACGCTCTCTGTTGGGAGGGATGGTTTTGGGAATTTCTGCGGCGGGTCCCGTGGTATGG
ACGTTTCCGACGTCTTTGGAAGGTGTATTTTCCCTTGGAAGAGCAGGGAATTTGACTGCC
GAATCGTCTGCCGGAAAAAGTGGGAGGCGGACGTATTATTTCTCATAACTTTCCTTTTCT
TCCGCGGTTTAGTTCGAACGTCCAGGCCAGATTAAAAAGAAAAGTATACTAGTGGCACGA
AAAAATTGGTGAGAGCTGAGAGCTCCTTTTCCTCTTTCCGATGTGGTGTTGGTGGGATGG
TTTTGTCGCCCTTGATGTGTTTGTTCAGGTTGCTTTTGCGCGTGAATCAATTAAATTCCT
GGGACCCTAAATTGGTGCGCTTATTTATGGCCATGCCGTGAGCTCCTGCCAATTTACCAC
GGAATACCCTCTCTCGTTTGTTCTTTTATATATGGAAGTTGGTAATCGGAAAAAAGCTTC
GCTGCTAAGCACGGGAGCTTTATTGGTTTGGTACCTGTGAGGCGGTAAGGCAGTAGTATA
GTATTCCTGAATGACGCGTTGTGGCTATCGCCAGTTCCATGAATATGTGGGCATGTTGAA
GCTACTCTGCCATGGGTCTCGTATACCCCTTTTTAATTTCATCTATAACACTGATTCAAT
GGTTTTGTTGCACGAGTACAAGTGGTGCACATTTTTCTCTTTTCAAAAAAAGGTGGTGCA
GGCATCCAAAGATATCTATTCATGACATCCCAATTCCCAAGCCTGTTAATCTGGATTAAT
CTTATATGGGTGCCCCTGTGTCTCTTGTGCAGAGGTGACATCCCGTTCTGCACCGAGGAT
TGCAGGAGGGAGCAGATCGAAATGGACGAGGAGATGGAGCGGAAGGAGAGCAAACCCAAG
AACGTGGCGCCGAGAGGAGCTCCATCCCCCAAGGACGTGGACTCCCCGCCGAGGCCTCCC
AAGGCCCGGGCCGGGTCAATCCTTGCCGGCTAACACCGTGAAGAAGAAAAAAAAAAGCTC
ACAAACGAGCTCTCACGTATGCGCGCTCCCCCTCCCCAAAACCAAGAGATCAGACCCCCT
CTTACCACCACGAACTACCACCGCTACAGTTACGTATATGGGTTTGTGCTTTTTGTTTAA
ACCCCTTGCGCCATTGGTGGCGCCGTGACCTGCTCAGTGTCAGTGCCTGCCTACCTGTAT
GGCTGTGATGATGTATAGAGATGGGGGAGGGGAGGGGAGGGGAGGAGAGCGCGCTGGTGT
TTAGGACCGCATGCAGCTCTTATTGCGCTGCTGTGTCGTTCGTTGTATCATGTGTGGGTG
TTTCTGCCTCCGTTTACAGGGGATTTTTGTG
>Z27kG1_04120
GAGTGTGGTACAGGTAGATGAAAGTGAATTCAAGAACTCAACATCTGGGATCACAAAGGA
AGATTTCAAGCATGAGCAAGGAATTAGCACTGCAACAGTGATCAGCAGGCATGCACTTTG
CCTCCTAACTTTGCGTTGCATGCTTACTGTTTATAATTTCCTTCACACGTCACAAAGGGC
AGCAGTATATTAGGAGAACTTTGAAAGCTCAGCAGAAGAAAGATGACAATCTATTCTGGC
TTGTGCTTAGGGCATTTGTTGTTGCTATATCGAAAATCTGGGCAAAATGAACAGTGCAGA
AAGGCAGCGTATGTGGAACTGAAGATCGAGTGAATCCTTCCTAGTGGAAAACGAGAAACC
GGTCCATGAAGTTCCATTTCTCCCATGTGAATATAGATGCGCTACTTTTGTGCCGCAGTT
TAAGTAATCTTTTTTGGAGACAGCTGGTCTGGTTTGTAGTCGCTTCCCACTGTAGGTGAA
AGACCATGTTGGGCCGTGTTCAACATTTCACCCATATAGTCACTCCAAAACATTGTTTTG
CACTTTAAATTGTACTGATCGTAGAGTGGATTTTGAATATGGGTACGAGGATGGGTAAGC
TGACGGAAATAGCTTAAAGTTTAGTTATCCTAGTCTGGTGTTCATGTGTTAGATGTTTGG
TACAATGGATGTCATGTGTCTTTTGGT
>Z27kG1_07954
GCTGAGCCATATGAAGACCTGCTGCCTCATCATGGTGTTTGTATATGAAGATCAACTGCA
GTGCCTACACGCTGGACGGAGTATTTATATGATGTGAAGGTCAACTGTTCGGCATCGTCG
GTATGAAATGGCTATGGCCTTCAAAGCTTCCTTGGTCACTGGACAGGGAAGAAATTTTCT
GCTCAAGCTAAAAATTAGATACAAGCTTGTTCAACTTGCACTATAGTTCATTTGAGTACT
TACCTGTTATTGATCTCTATTGAGTTGAAGCTAGGTTTCAAGTATCTCCTAAGGTTTCGT
ATAGGTGAAAACCAGTGACTCTCTCTTTTTTTTTAGCACTACAATCTGTGACGTTTCATG
CCCTTAGTTTGAGCTTTCTCCTTAGTGAGTTTATTAATTTTTCTTCTTTTCCAAATCAAA
AGATGTTTTGACTTTCCATATTTTGCTATGCATTTAGTTAAATCTAC
>Z27kG1_23962
CTAGGACCAGGAGGGCGCGCCGTGCAGCCATGGCGAAGAACCGGAACAAGAAGAACAGGG
CCAAGAGCGGCGGCCTCGCCACCATGGACACCTCTGAGGGCGGCCCCGCCACATCCACTG
CCGCAGACGTCCCACAACCAATGGATACGTCCGAGGGAAAGCAGCCATCGTCACCACCGC
GGCGCTCGGTTCGATCAACAAGTAAGCTAAAAGTACTGCACTGCAGCAATTGCTATTATT
TTTATATTTATATATGTGTGCACAGAGGCTCGTTTCGTCAATTATTATGTCGGCCCTTCA
GTAATGTGCCTTCTTATTGTGACATTGCTTTTCGTTGAACACTGGAACCCAATCCAGCAG
TAATAATATATCATTGTGGGTTGATATGCTCGACACGCCGTATAGTGCACAATAAAGTGT
ATGGTTAACAACTATACTTTCTTAGACTTTAGAGCAGCTCTGCATAGTGCATTGATGAGT
GGATGCCAATATTGATCAACTTAATAAATAAATAAAACAAGATAGAGTAGCTTGCTCGAT
TCTTGATTCATCAGTAGCCTGTTTGGGATCATCAGAGAGTATTAGCTATCATCAGTAGCC
TCCATTTTTTCTGCACGTGCTAGTGGTCAATTCTCTTTACTAATATTGAACTTGGAATCG
AACAAGCTCATGCCGGTCGGCCGACCACACTGGTAGGGAACGAAAACAGAGTTGTTTATT
CTATCCATTGATTGCATGGCATGCTGGGGACGGAGTTAGGGGCTCTTGCATTTTTATTTG
GAAGCTAGTAGCTCCCATTCGAGTTTGTCCTAGATACTAGTGTTAGCATGCATGTCTTAA
TGATCAACAGGGTACGTGTACGCGTACGTGGTGCTGTATACCAGGCACCATGCATGATTA
CATTCACTACGTATGATTGTACAATGTACACTTGCCCTCCGAGTATAAATACAAAAAAAG
AAACTTCAGTGGTCGACTGTGTATGCATGCAGGCTGGATGCGAATCCGCATCTCTATTCA
GTCCTATTTTTTGTCATCCTTTACATGAAATATTTTGTGATTTACTTTCATCTGCAGTAT
CACCAAACTTTTTGCAATTTAATACTTTTATTAAACTTTCAGTTTGAATTTTCTGTTAGG
AGTTTATAGACCTGTTGATATAGTAATTGACAAATTATCAAAATATGTTGTAGGGAAGGT
GCTGGAAGCAAGGATCAGAGTGCTAGCTGTTGGCGTAACATCACCCAGCTGATGGAGAGA
TTTTAGTTTGCTAGCTAGATGAATCTTTAGACTTTGCATGTAATAGAACTAAAAGATCAC
TTCAGAATTCAGAAAACATGTATGCTATTATTTTTATATGTTCATCACACAAATTGTGTT
CCAAAACAATATATGTTGGAATTCAAAGTCAAAGATTGATCTCTTTCTTTT
>Z27kG1_03616
AGAGGATGAAAGGAAGGAAGATGATGAAAGGAAGGAAGAGGATGGAAGGAAGTCTCTCAG
CTCTGAAGAGAAACCACAGCAGACAAGTACGGCTACCGATGAAGAACCTGCAGGAAGCAA
AGGAACCACCGAGGATCAGATGGACGTGGACAGCGGGAATGGAGAGGGTGGAGTTGTAGG
CCCTGTCCCACCAGCACCAGACACTGAAGGGGGTAATGATGAAGTATCAGTTCAAGAGAT
CAGTGAAGCCCAGCCCTTGCCTTGAAGACGGCGCTCCTTTCCCTTCAAGCTCCGCTTTCT
TCTCCCGCACCTGGCGATCTTCACGATGTTGTTGTTGCACAGCAGGTCCGGACTGAGTAT
TTCCTATTTGGTTATATTTTTAGTGCACTATAATATCGCAAGCGAAGCTACAATTGGTTG
TGAGCTAAATTTGCATATCCTTCCCTTTGTTGTATTCCCTTGAACAATGAATCAGAACAA
CTGTTTACCATTTTTCT
>Z27kG1_03623
GGCAAGTGTTCTTGGCTTGCATTGGTCTTTTTCGAAGTAATATGAACTGAAAAGGGTTGA
CGCCTTTTTGTTTTCATGTATGACGAGAAACAAAACCCGATCGTTCTAGAACATATTTTC
TTACTTCTGCAACGACTCCTCAGGCCCTAGAAATGACAAGTACTGACGTGGACTCACATA
TAATTTCTCAGGTCGCTGGTGCTGCGATTATCTATGAGGTGCAAAGAAGTGCTAGGTCAG
AAGCCAGAAAAGAGGAGGCCCGTCGTCTGGAAATTGAGGGGATAAAGAAAAGGGAGGAGC
AACTAGCGCTGGAAGTACAGATAATGAAACACAAGATTAGCGAGATGGAGCGGCAGTACT
CGAAGTGGACCCTTCCCGGGCTTCGCGGCTTCGGCACTGCCCAGGCGGCGGCACAGCCTG
CTGGTACTCAGCACCCAACAGCTGCGTGATTGCTCTACTTCTGCAACTGTCGACAGCTCG
CGATCTGGATGGCCGACTGCAGACTGCCTCTGTTTAGCTTGCATTTTACTCCGTTACATA
ATTGATTCGACTTCAGTAGCTGGCGAAAGGCTGAGGGTTACGTTGTGGTACAACTGAATC
GAAGTTGTTATCGCCTTATAGGTTGATCGGATCGGCGACATGACATTCAGACCATGTTTG
TCGTAGCTTAACTTATTTCACAGCTTCTTCATAGATTTAAGCAGGAGATAGATTTAAATA
GAAGTACCAAACAGTAGCTTCTGCAACAGTCTCCCCTTTTAGTCGTAGCTTAACTTATTT
CACAGATTTGTCGTAGCTTAACTT
>Z27kG1_07696
CACCTGGCAGTTGGACTGCCAGTCAACACAGGGACTGAGCTCGTCGTTCTGCCCTGCCGC
CAAGTGCGGAGACATGTTCCTCGGCAACACATCCTCCTCCACCTCATCCTGCGAGAGCAC
AGCATGCTTCTACGCCGGGTACACCAACAGCACATCGTTCGCCATCCTCGCCAATGTGAC
CACCACCAACGTGTGTAACGCTGGGATGACTCCGACGGCGCAGCCGGCTCACTCTTCGGC
GCTTCGGTTGGAGCCGGTGTGGCTGAGATGGACGGAGCTGGTTGCCTTGTCTCTCTTCAC
GCTGTCTTTCTTCGTCTAGGCTATCTGCGGCAAAAGACTGAACGTTGTCGCCAAGCGTCT
GTCGTTAGAATCTGGCCCTCTGATTCCTAGTTTGATGTTGTGAGTAATATCTGCAGTGTT
TGCGCGACTTTGATCTGTAACTGGTTGGATTTGTAAGGGCAAACTCTAGGGTAACACTTC
TGTGTTAGACGGTAGATCAGGAAACATTTGTACTTCGTCAAACTTTTGCAAAGATAATTT
CTTCTGTTG
>Z27kG1_20878
CGACCCCTCTTAAACCATCCATTCCTTTGCAGTTTCTTGATTTCCACCAATAATTTGTTC
CAGTCGTGAAATCTCGCCCCCCTTTCCTGGTTTTTGTGTCAGGTGGCTCCGGCTCGGTGC
AGGTCGGGCGCGCCGAGCTTTACTCGAAGATGGCGCGTGACCTCGACGAGCGCGGCGCGG
CGTTCCTGAAGGGCGGCGAGACGTCGCAGTCGCTCACGCTCTCGGACCTCTTCGACACCG
CAGATGACGGCGCCGTCGTACCCAGGCTCAAGGCCGCCGACCCGCCAGTGCGCGCGAATG
TGCTCTATATGGACCCCAAGTTCGCCGCTGTGATCTCGTGAGTGGTGACCTTTGCCAAAA
TCCGCAGGCAACTTGCTGTTAATTGTTCCTGAAGCGATGCTCTCTCCTTACAAGGGAGAA
GAACTAAGTTAGCCCGTGATTGGTCAGATGGCTGTATAAGTTCCTTTGGGAGGTCAGGTC
AGGGCAGTGCTCATTCAGTATGTTTTGGGCTTGCAGGAAAGCTGTAAAGGACGTGTTTCT
TCCTTATTTTGACCAAGCTATCTGGTTCCAAAATACGAGCATGTATCACTTCAGCATGTT
TCATGCCTCCCATCACTTGGAGCCCATTGTAGCAACTGAGGATGAGCCGAAGTGGAGGCA
GTAAAAGGTGTCACCAAGAATTTGTGTCCGCTTAAAATTGTATTGGACAGAGTGGTTTTG
ACCTCAACCGGTGTGCTTCTTGGCCTGTGGCAGGTTGAATCTGGTACTGATCCTGCAGAA
ATCCGCTCAAGATTGAGAGAAGCTCTTCCTCGTGCACCTCAAAAGCAACTGTATGACCCT
GTTCTGCTTCACACCTCGTTTGCACGAATTCTGGGACATCCCAGGCTCCCTAAAGAGCAA
AGTGCATCATCGTTTGATAATGTCAAGTTCTTCCATGAGCTAGTTGCTCAAATTAATGAG
AAGATCTGTGGCTTTCAGGCGACGATATCAGAGCTATGGTATGTCGAAGAGTACGATGTT
CTTGCATTGGCACTGAATGGAAAGATGAAGGTGCGGAGGCTCCACCTTGGCTGCAATCGT
CAGGGCATCTGAAGCTAGAGAGGTCATGGAAACGGGAAAGGATTAGGAGATGCACAGCCA
CCAAACAGACTTTTTTCGCTTGCATGTCTCGCCGAAAGGGCCACCTTGGTACTGCCCAGC
TGAGCGAGATGTGCTACAATCTGCCTTTACATACCGAGAACTGACAAGTTATATTGACCT
AGACTATCTTCAGCAGATTATCTATCATCATTTCTATATTCAAATTTCACTTTACGAACA
TTAGTCTATAGTACAGAATAAACTGTTGGACACAGACTAATGTTTATGTAGGAACAGTAT
GCATGTTTTAACAATATATAATACAATTATTTGAGCAC
>Z27kG1_04190
CAGCGCTCTTCCTCCATGGGTGCTTCGGCCTCCATGGGTGCCCCGTTGCGACTGGAAAGG
GAAGGCAGAAGCTAGTCTACAGCTCGAAGCTTTGGTTGGCAACCTGGAATGGAAGATGCG
GCATTTTCCATCGTTAGACATGCCCCAAAGTTGAACCTATCACACATACATAGAGAATCG
AATGTAACATAATGGAAGCAAGGGAAACTGCTCCACGCTGTTGATGCTGTGACGGACATC
GAGCGAGAATTAGTATGGATCAGCACCACTAGGCCGCAGTGGACCAACCTTGTCATGGCT
GTTGATTCTAGAGTGGACAAAACTCTTTCCATTTTGAAGCCTCCTGCCACGACGGGCGCT
GCGAAGCATTGCAATCATCGGATACGGCATTAGAAGATCAGTCTTTGTCAAAAACTTCGC
GTGCAGTCAATGCCGCTCGTTACTGCGAGAATGTGCTCCGGGAATGGGGTGAAGACGCTA
CCTTCTTGGATATGGGTCCTCAAGGATCCCTGTTTACAGATGAAATCAGCTTTTTAGTTA
AGTTTTAGGGACCAATTACCTGGAACAGATACTGTCTTGGGTTCTGCTTGAGTTCGAAGG
AATATGTCCAGAACATTGGATCCTGGAGTGGACAGACCTGTCATAGGTGATGAGATCCTG
GACGAAGAAAGTGCAGGAGTATCCCCTGGTTTTGTTCACAGTCTAGATGTTCTGACAGAC
AGGACCTCTAAGCTGAAGCTATATCTTAATTCGAAGGATTTCCTTGATCTTTGGAGGAGT
GTAGCGGAAGGCCTTGACTACTTCATCTACAACATCATACGATGGGGTGAAGTGTGTTTC
TCTGACCCTGCACCTGCAGCCATCCAGCTAATAAGACTTGATACAAAGGCCCTTCCTCCA
CATCTTTAGGCCCTTCTGTTCAAGACCTGAAGCTTTTCTCCCTTTTCTAAGCGAATCCCC
CGAGGTTGTTGACCATGAACTTGTTGGAAATGCTAACGGTTGACACAATGGAGTGACAAA
TGCGGAAATGCCTAAAGCATCAAGGGCTGCACCATGTAAATGCTAGCCAGGCAGGTTGCA
ACAAAAAAAAAAAACACCAGGAAGTTCTGTGGGCAATCTTGGTTTCTACAGAGTGTAGGC
GTGTAGCTGAGAATGACCTTCGGCGAAGACAGATGCACTAACCAAGGAGGCAAGGAGCCC
TCGCGATTGGCACATATGGCACGCAACAATGCTTTGCAAGGTCGACAGGATTTGGCCGCT
GCTGCCTACTTGGCCACTTCCTGGAATTCTTCAGGCGATTATTTACTAGTGAGGAGAGGG
CCGGTCACCGGGTTGGTTTTACTTCATCTGCGAGCACGAAGCTGCCAGTCGCCGGCCCTA
GTGTTCATCTGCCTCGTGCTTTCTAATTAATCCACATGTTCTTTTCCTTTTTTTCAGAAG
TGGGTCTCGTAAAGAAAGATTTCCCTGCATCTCATCTCATAGCTTACACAAATTGTATTG
CCCTAGGTTTGCTGCATAAGATGGTCAACTTAAGATGTCAAGTCTATTG
>Z27kG1_23136
CCGGAAACAACTCTCCGATGCCGAAGTGATCGACGACGATGGGAAGGGCGGTTTCGACTG
CAATGTCTGAAGAAAAGCAGAATGAGCAATGGCTATGGGAACCCTGACCACCTGAGGCCA
GAACCTAGCATATAGGACGCCATGTGCTTGTGCACGCTCTTTGCCAGAGCAAAGGATAGT
CATCACAGCTCATTACAACAACACTGATGGACAGTGCCACCCCGTAATATAGGTTTTTAT
GTACTGTAACAGCGAAACTATAAAACTAAATCCAATCATATATTTGACG
>Z27kG1_11052
GGGGTGTTGATCCACAAAGTGTTCTTCCTGAGGACGGGTGGTTTGTCGACACCGCCAAGG
CCGCAATCCACAAGCTCATGCTGGGGGTTTCTGGGTCCGAGTCCGAGCCCGAGCCTGATG
CGGAAGAACATATTGCTCTGCATGGTGAGGTCTCAGATTCTGAGGAGAGCTCAGGTGCAT
CGACAGTAGGATCAGAAGACTCATTCGCTTCTGCGAAGAACGATGATCTAGAAAGCCCCG
TTTACTTCACTGACCCTGAGAGTTGAGAACTTCTCAGGTCGTCGTTGTAGATTCAGTTAT
CGTTTATTTGAAGTTTTGTCATCCTGCATAGTTGGCAGATTTCAGAACCGTGGAACATCG
TTGCACTCAAGATGAAAACAAAGAACCCAGAAATGCCGTTTGTAATTATGGTCGTTGCTA
TTGTACCTTGTTGCTTATTGTTAGCGCCGATTTGGACATC
>Z27kG1_05639
GTTCAGGCTCGAGAACAAGTTGAATGAAATGGATAAGGGGAAGCAATACTCGGATCAAAG
GACACGTACTCCAAGAAGTCCTTTGACGCCTGTCAACCAGTAACCTGAGTGGAGAATGCG
CCAAATTCTGGGATGCTCAAATGTTGTAAAGATGGCAAGATATCTTGCCGATATGTTACC
ACCTTAATTTAGCGTGCTCGTCAGACGTTAGGATGCTGCATGCAAAGATTCTGATTAGGG
TTAGATAAGAAATCCAGCAATATTGGATTTCAATTTGTATCATGTAAAATCAACATAATA
TTCTCACTTATGCCTTCCATTTCTGATCAGTCATTTGAGTAAAGTAGCATGCAATGTCGA
AAAAAAAAC
>Z27kG1_06074
TTGTCGCTCAAGCTGGTATTTTGCTGACTCCACCAGACCAGCAGCTGCAGCTCTATGAAG
AACTACTGCACCGTACTTGTCCCTACATTTAGCTGGTATTGTGTTGAAAGGCTTTAGTAG
TTTGTTGTGAGGGAAGACCTGATTGGGTACGTGGTATTTTGGAGTTAAGGATACCGTGGC
TTCTCCAAATCACGATGGCGTGTAATTTTGGCATTCCATAGAGTACCACGGTTTCTCAAA
ACTAAGATGATGACAAAACATCAGGGATTTGGGTCCAAGTGATGGTGTAAATGCAGAAAA
TTGACAGCATTTTGGCTTCTCCAAATCACGATGGCTCGTTGAGTACTTTTCATGCTCTAT
CACACTTTGTTAATAGCATCGCACTTATTGTAGGACAAACACTGCAAAGCAAAGTGTATT
TTGTGTCCATGTTTTGAGTGGCTTAGTGTCCAACTCACT
>Z27kG1_21610
GCTGCTTGGGGACTTCGGGGACGAGGAACTGGAGATCGACCTCGACCTCGACGATATCAA
CGACGTCTTCCCGGAGATGCCTGGCTGCGACCTCGGCCGCGGCATGGACGATTTCCTGCA
AACCGTTGATTTCTGCGTGTGAATTAAGTCAGTGCCTTAATATGTTAGGGTTGATGGTTT
GATAAGCGTGCTTGGAAGGGGGGATTGTCTTGGGTTTTTCCCTCGGGCATTTTAGTCTGC
TCGGGCCCAAGATTTCTCTTCTTCCCAAACAGCACATTAGCTTCCGGAGAGGTAATTTTG
ATAGGTTACATTATGTTAAGTTATAGTGGTTGTGTTTTTTCTGTTATTTGGTAATGCTTG
TCAAGACATTATGAACAAGTCATTGAGCTGTT
>Z27kG1_04169
GGCAGGGTGGCGGCGACCGCGCCACAAATGCAGGCGCAGACGCAGACGCAGCCTTACCAC
GTGACGAAGCCGGACCACCGCGCCCGGGGCGCCGCGAGGGAGGCTGCGGCCACGCCGGAC
GACGTCAGCGAGGAGCTGAAGAAGGCGTTGGAGGCCCGCCTGCGCTGAGCAGTCAGCCTT
GGCTGCCAGGCTGCGTCGCGTGCGAGCCCGGCAGCTCACCGGCACCGCTCGAGTGAAGGT
GAAGTGCTAGTGTCGCTGTTAGGCGTTGTAATCTGTTGGTGTCAGCAGCAATTTGGAGCT
GCTGATTTCTCCCTGTTGCTTGCTTAGGTCGTAAGTGTTGTGAATGATCGCTGGGAAGAA
GGGGATCGGACTTGTCTTGCC
>Z27kG1_19114
GCTAGCGTACGTACGTGTGAGTTTGTGACCAATTCAGAGAAGCCTCGATCATCGTTCGCT
TCGCTTCGCTTGTGTGTCGATATATATGGCGAGATCGCCGTTTGTTCCGATGGATCAGGG
GAAAGAGCAAGGCGCCGGACGAGGAGCGGCCGGCAATAATAAGGAGCGGCAGGAGGAGGA
GGTGCTGCTGGTGCACAGCCAGGTGCGGCGGATCAAGAAGGAGGACGAGGAGGCCTTCAG
GGAGCGCCTCCTGAAGCTGCGCCTGCTGGAGACCCGGCCCAACACCGGCGCCGGCGGCGT
GGCCTGGCGAGCCCCGCGCTCCCTGTCGCCGCTCCGCCGTGCCGGCAGCGCCATCATCCC
GGTCCCGGTGAGCGAGTGACTAGTAGCGAGCATCCGTCGACACGCGGTTCTCTCGGCTGC
CCGCGCGCCCGCCGCCGGTTGTAGATATCGCTAGGCGCGTACGTAGCGAGCGTGACCAGT
GTTCTTGGGGGGTGTTAGTGAGTGAGCCTGCCCGTGCTTTGCGCCTGCGCGCGCGGACAT
GGGATCGGAGCTTGGTAGACGACGACGGTATATAGTAGGTAGCATCGCCATGTGTACGTA
CTGCGTGGTTCCTGGTACAGTAGCATAGCATGCTCTGTTTCTGTATCCTGCTGTGCTCTT
CTTCTTGGTGGTGGTGGTGTGTATGTATATATAAATATATGTTTACGATGAGTTATGAGA
GGGAGTTTATTACCTGCTT
>Z27kG1_16887
TCAGGAACTAGATGTACCAAACTTTGCTCCTGCCTGCCAAATTTCACCGAGTTGCACATT
TTTGCTTTATTCATCTACCCCTGCCACCAAACACTATCGGTTTTATCCCCCTGCTTCAAT
CTTGGCCTGTTTGGTTTTAATCCAGGCAGCTTTGCCTGGCTCTTCATGCAATTCCAGGCT
TTGGAATTTTTTGTGTACCTGGGGTGTAGACTGCTTAGTGGCATGCTTTGAACCAAACAA
GCAGACCCCAAAACCATTGTTGAACTGAGGTTAGGTAGCTGAACATACATATGTACTTGT
TCGATTACAATGTTGTTGCAACACACATGCAAGTTTATGTTTAAACTTTAAACCATTTTT
TGAATGGGAACATTAAGCTAATTTGAAGTAGTTGTTTTAAGCATAAGATTTCTAATTTAA
CTGGTTATTATAGATATATGTACTTTGGTATGAGTAGCTAATATCTAAAACTTTAGAAGC
TGTAACTTTTTTATGACTAGTTGGAAGTTTTTTGGTCATATTGATTTAGATCATAATGAT
CCAAAAAACGCGATAGAGCATGCTCACGATCTTCCTCAACACCTTGATCTGATGCACATG
TTCCAATGCTTTATTGATTAAATGAGTATTGGTGATTGAAGTTGCGGTTATGTACTTGCC
TGCCATGATGGGGAAACCAAATGACAAAGATTGAATTGTTGGGAAGAGTCCGCAGTCGCA
AGTTTTTTGAAGATTCACTGTTCATCTCATGTAGATTTAGAAGGTTCTGAGGTTATTGTG
ATTGATACGAGCTTAGTGGTGGTAAAGGATCATTATCTAAATGTTTATTCACAATAAGTT
AGAGCTCAATTAATTTTACTTTAAAAATGAATAGGAATAGAGCTCGATACTAATTCGATT
CAATCATTAAATTTAATAGTGTAAAATCTAGAGCTAATTATCACCTTTATACGAGCTTGA
CCACCTCCATGCGTGGGAGTCTTGTTAACCAGAAATGTGCAGGAGCATGTGAAAATAACC
ATGCAGGTGTTGTTTATGAAAGAGTGAATTAGCCTCTGGACTCTGGAGTTGCACAACATT
GTTAACGCAGAAGTGTTATTAGTGGAATGACTCTACTATTTGTTTGTTTATTTGATGTTT
TGTTAAGGTGTTTCATGTAAATGCTAACTGTATCAGGTTTTAATTAGAAGATTAATTTTA
GATTATGTAAGTTTCATAAGATTTGATTCTGAGATATTGTGGACATGTACTCTACCGCAA
TACATGGAGCAGTTCTTTGTGGCGTTG
>Z27kG1_06134
CAAATCCAACAGTGTCCCCTCTCCTCCTCTTGTCGTCCACCACCCAGTCCCCAGCTGCCT
CGCTGATGGCCACCGAGACCATCCAGGTTCCGGCGCCGGCCATGCCGGCAGTAGCTGGGC
GCGCCGCCACCAGAGGCGGCAGCAGGGCGGGCCTGCCGCCGCCGCCGCGGAGGGGCCAGA
TCAAGGAGAAGATCCTCAAGGACGTCGTCGCTGCTGTCTCCGCCATGGCCGCGGGCCTCG
TCAAGAATAGCCGCGGCGACGGCGAGGAGGGTCTCCCGGCCTCCGTCGACGCCGACGACA
ACAAGTGAAACGGCCGGTCCCCAGAAGTATAAGAAGAGCCGCGCCGCGCGTTCTCACTTC
CGCCCGCGGCCTGCCCGATGCCCTCGCTCCTCTGCTGCTATCATGTGCTCATTTTAGTGC
ACGCGGTAGAGGGCTGGCAGAGGGCCAAATATTTACAAAGAAGCTCTCGTGAATCTCTCC
TCCGTGTTTGAAGTATTTGTGGGGTGTCTGTTGGTCAGATGGATCGGTTGCCATATTAGA
GCACGCGCTGGTCCATCCATCCGTCCACGGTCAGTCTTGCTGCTTTCTGGTCTCGTTTTG
TTTGGGTTTCAGTGGCTGCTGTCAGGAGGTTACTGCTGTTTTTTAAGGAAGAGCCTCCGG
GACTGCGGTTGGTGATGCTGGTTAGTCTTAAGTTTCTGTTGTTTGATCAGTGTGTTGTGT
AAGCTTGTGCCGTTTTGTCGAGCGCTTGGTTGTGTAAGGTTCAGGAGGACTGGAGGAGGG
GATCAGCAAGTATTATGGTCTGGTCCCTTCCTCTCTGTGTCACCGACCCCTTCGCTGTAA
CTCTGCTTTGCTGTCATGTCAAATAAAGCTTCTTGTTTG
>Z27kG1_04200
GTTCCCAATACGGTCCACGCGGGCTGTCCGTCGCCGCAAGTACCACCGCCTGGGCCAGCT
GACGGACGTCGACGACGGCACCGAGCTCCGGGCGCGGCAGCTGGTGGGGCGCCTGCGCTC
CGGCGGCGGCGCACGCTTGCGGCGGCGGGTGCGCGTGCTCCTGGCGGGCCCGCGGCGTGC
GCTGGCACGGGCGCGGGACGCGTGCGTACGCGGCATGCTGGCTCTGGCCAGGCGGGCGTC
GGCACTCGCGCTGCCCTGCGGCGCCGTCGCGAAGCAGCAGCGGGTCGCGGCGCCCGGCAA
GCCCACCGAGTTCGAGCGGCGCCTCGTCTTGGAGATGTACAAGTCCATCGTCGCGTCCAA
GGAGCTCACCGCCATGCTCCACTCCTCCGCCGCGCACCTGCCGCCCAAGAGTACGCCCGC
TGCGGGGATCCCGTCGTCCACGCATCTGCTCGACATGTGATCCACCATTTCACCGCCGAT
GGAGGAGGAAAACGTACGAGCTGATTCGCTTAATCACTGCTAGAGAAATTAATTCAGAGG
ATCGTCCCAAGCTGTTCAGCAGCGTCGTCGTTATATACGACAGTAGCTAATTTTATGATG
CATGTGCACATGTCATGCATCCACGCCCTAGTACTATACCGTGTGTTAAAATTATAGACA
TTTTCC
>Z27kG1_13623
GCCGCCGTGGGTGGTGCTCGCCATGGGCGCCGCCATGAACCTGGCGGGCTACCTCATGAT
CTACCTCGCCATCGACGGGCGCACCGGCAGGCCCCCCGTCTGGCTCATGTGCATCTACAT
CTGCGTGGGCGCCAACTCCCAGTCCTTCGCCAACACCGGCGCGCTCGTGACCTGCGTCAA
GAACTTCCCGGAGAGCCGCGGCGTCGTGCTCGGCCTCCTCAAGGGCTTCGTCGGCCTCAG
CGGCGCCATCTTCACGCAGCTCTACCTCGCCATCTACGGCGACGACGCCAAGTCGCTCGT
GCTGCTCATCGCCTGGCTCCCCGCCGCCGTCACCATCCTCTTCGTCCACACCGTCCGCAT
CATGCCGTACCCGCGCGCCAGCCGACGCCGGGGCCCGTCAGCGGCAGCCACCAGCAACGA
CGCCTTCTTCTGCTTCCTCTACATCTCCATCGCGCTCGCGACCTACCTCCTCGTCATGAT
CGTGGTGCAGAAGCAGGTCAACTTCTCGCACGCCGCCTTCGCGGTCTCGGCCGCGGCGCT
GCTCCTCATCCTCTTCCTGCCGCTCGCCGTCGTCGTCAAGCAGGAGTACAAGATCCAGAA
GGAGCTGGAGGAGTCCCTCCGCGAGGACCCCACGGTGACCGTGGAGAAACCGGCCACCGC
AGCTTCGCTGCAGCTGGTGGCAGCAGCAGCAGCAGCACCTGAACCAGCGGTGGCTCAGAG
CATGACTACGGGAACAGAGGCCAAGCGGTCCAGCTGCCTGGGGTCTTGCCTTCGGCACAT
GTTCAGCCCGCCGGCGCAGGGGGAGGACTACACCATCCTGCAGGCGCTGGTGAGCGTGGA
CATGCTGGTGCTGTTCCTGGCCACCATCTGCGGCGTGGGCGGCACGCTGACGGCGATCGA
CAACATGGGGCAGATCGGGCAGTCCCTGGGATACCCGGCCAAGAGCATCAACACGTTCGT
CTCCCTCATCAGCATCTGGAACTACGCCGGGCGCGTCACCGCCGGGTTCGCGTCGGAGGT
GTTCCTGGCGCGGTACAAGTTCCC
>Z27kG1_15546
CACAACTGAATTGTCGAAAAGATGTAAATCCCCAACCAGTTTATCAGGAGAGTGCACTCT
AAGGATAGAGTGATGATGCTGGGAGCGTGCATCAGGAGGCGACGATGATAAAGAAGGCAT
CGAAGACTTTGTGCTGTCTTTACGGGCTGAGCTACTACCTGCTGGTTCGTTGAAATAAGC
AGCATCAATTGGCGCATCTTGGGCTTCATGTCGTCTTTCCTTGCCAGGCAATGAAACAGC
TCCATACTCTGCAGAAGTACCTTTTTCCCTACTTTTCCAGCTACTGATCTTCCAATGAAC
AAGCAAAAGCGCAATAATCCCAGTAACAAATACAACAACACAGATAATCAATGCATATAG
AATCCCACGCTTCAAGCCGTGTCTTGCCTCATCTGATTTGTCAGAACCATTTAATGATTC
AGAGCGAGGAAGAACGAGCAATTCGTTCCCTGGATGGAAAGATGAATCTGGGAATTTCAG
TAAATTACTTGGAACAGAGCCAGACAGGTAGTTGTAGGAAACATTAAATTCGACCAGATC
ATCAGGGAGGCCATCAGGTATGCTACCATTGAAATTGTTGCTTGATAAGTCAATGTATAA
GAGATTCTTAAGTTTGGTGATTGTTCTTGGGATTTCGCCAGTAAAGTTGTTCTGACGAAG
GTTCAGCAATGTCAACGCGCTCAAATCACCAATGCCCATAGGCAGTGAGCCGTGCAAAAA
ATTGCTTGAAAGATCAACATAGGAGAGGTTTGAAGTTTGCACAGGAAGAATGGACAAGTC
TATAGAAGTCGAGTTCTTGGTATCGGAATTTCGAAGGGGGAGAGTCCCTGTAAAACTGTT
GCCTGAAAGATTAAGAAAAGTCAGCTTAACCGCTGTAAACAGATTTCCAGGCAAAGGTCC
ATGCAGCTGATTAATACTGAGGTCAATGAAAATCAGCTCTGGATAGGTTCCAAGGACAAT
TGGCAGTTCTCCTGATAGCAAGTTGTTGGAAATCCTCAAAGATGTCAGCCTTAAAAACTG
GGTTGTCTCATTTGGCCAACTTCCTGTTAATCTGTTTGAGCTCAAATCAACCATCTGGAG
ATAATTTCCCCATGTTCGGGCAACTGATAAGTTCCCATACAGCATGTTTCCACTCAAATC
AACTACTGAACAGCTTCCAAATGTGATCGGTAAAGTTCCCTGAAGATTATTGTGTGACAG
GTTCAAGTACTTCAAGTTTGTTGATGTCACACGTCTAATTGGACCTGTGTAAGAAAAAAG
GGGACACAGTAAAAAGAAGCAATCAGCATTATTATTATTAAATGGTACACATTGTATAAA
TGATTAAATAGCACACATGCCTGTGCCAAATTAGGCAAGAAATGTTTTACTGATCTAAAT
TAATTCTCATTCAAATGAAAAAAGTTTACGGATCTTG
>Z27kG1_18423
GAAGAGATGGTCGTCTGTCTAATTTTGTTTTCCGATTGAACTTGTGCCAAATCCCCTGAC
AACCACCAACTCTAATGAACTAGTGGATGGAGTGAATTAGGAGTAAATAAACCTGAAACT
CTCCAAAATTGTACTACGTTCCTGAGGCTGTTGACTGTCCAGCACAGGACTACAGGAGAT
GGCCAAGCCAGCTAGACTGGTAAATTGCCTTAGCATTTGCTTGCTCGTATGAGGAAACTC
AAACTCATCACCCGCATGCGCATCCTCTGTGGAGCTCGACACGCGCAGCGGATAGGAGAC
GGAGAAAGGCTCGAGGAGAGGAGTCGAGGCGTCGAGCGCCGCCAACTGGAACACCGGAAG
GGTCGCGAACCCCGTGGCGACAACTCTACAGCTGGACCGGACCAAACTCGTGTGGCTGGC
AGTGGCAGTGTCCGTAGACGACTTGGCGTTTTGTAGCCGGCGAAAGCGCAGACGACACCT
GGCCCTGGCCGGGGTGCGGGCTCTGGTCTGGCCAGCCGCCAGCAGTAGTAGTTCCAGCGC
ACTCCTCGAAAGTGACATCTGGACCGCGACGCCAGCAGTGCTTTGTTTCGCCGATTGGAA
GCCTTTGTTTTTTTAGGGAGGGAGGGAACATTATGATTTATTACACGGTGTGTACATGTA
GATGAAATAGGAAGTCCAGTGAGATTAATAGGTGCGTTAGGCTAATCACAGTGGTTTATA
ACACTCTTTCTAACAGTGTC
>Z27kG1_07528
CCTGGTAATTCATCAAATGCTTAAAAAGACCAAATTCTGATTAAGAAGACTGCACAAATC
TTTTGAACGATAACATACCGCTAGTGTACCAAAAACCTTCATCAGAAAAGACCCAGCCGC
CTGAAGCTTGTCAGGGTTCTTTCCATTCGTCGCAAGCTCCCTATCTGCCTTCTCGGCGAT
TAGCCTGATCTCGAGCGCCACAGTGTGCATCGCCTCCATCGCCCACGGCGTCTCCCAGTT
CCTAAACTCCTGCAGGAACGCGTTGGAGGCCTTCTCGAACGAGGAGTAGGCGTCGGCGAA
GCGCTGGATGGAGTGGAAGTGGATGGCTCGGAGCAACGGAACGAGGAGGTCGGCAAGGTC
GGGGTAGCGATCTCCAGCGAGGCGCGGGAAGTCCGGGATGGCGGCGAGCGCGTCGGAGAG
CGGGGTGGAGGCCGGCGCGGAGGAGACGGAAAGAAGGGAGGCGAGCGCGGCGGCGTCGGA
GCAGGAGATGGCGTTGGTCACCCGAGAGAGGTAGTCGCCGATGCGGCGTTGCGCTTCACC
CATGCTCAAGTACGCCGCCATCTCCAGGGACAGCGTCACA
>Z27kG1_20229
GGGAGAGGGCGAAGGATGCAGTGAAGTTCATGGCCGCGGATGAAGGGGTCGGCTGCAGAA
GTGGGGGCTCCGGCGACGGTTGGGGAAGAGGAGGGGCGACCGACGACTTGGGGTGCACCG
GCGGCTGGGGAAGGGTGCCAGCGGCTGGGGAACGCCGGCGGCAGGGGAGGTGGTCGGCTC
CTGTAGCTAGCGGGTGGTGTGGGGAGAGAGGGGAAGGAAAAAACAGACCTAGCTCTACAC
CATGTGGGAAACCCTAACACTAACACAGGGTTAGGTGTTGTATTAATAGACTGAGTTAGT
TGGGCCTGGCCCATTACACAAGGGTGAGAAGGTAATTACATGGGTAAACCCCAAACCCTA
AACGGGTACTCTAACATCCACCTCCCCTCTTCACCATCAAGAGCCTCCGCTCTAGTTGCA
TAAGGAGCAGCCACCCACGGTCATCTTTCCCCACCACCTCCTCTCTCCATCTAAGGACAA
GACGGCTCCCCTCTTCCCTATCAAGAAGAGCCTCCGCTCGAGCTGCGCGAAGAGCATACA
CTCGCGGTCATCTTTTTGCGCCGCCTCCTCTAGTCCTCCGTCGAAAGAGAGCACCCAAAG
CGACAATCTTCCCTCGAGCAAGACAGCATCCCTTCCTTGAGCCAGGTACCTGATTGGCTT
ATTGATTACTCTGCCCTGTATTTTTCTACATGCTCCTAGCCTATTCTCTTGAGCAGGACA
GCAGCATGCCAATTTGTTTATATTTGCTTTGCTTAATGCTCAGTGCTCACTTATAATGTG
TCTGGAATCTTGATGGCAATTTGTTTTTTATATACCAACCTGAGCCAACATGAGCCCTAT
TTAACTATTTGTGTCCACTGTCCAGTTGTCCATTAATGATCAGTGTTAATTAATATTACT
TTGCTACTAACACGAATTGTCTCTCCTCTGCAGTCAGTTCTTGTATGCAGGCTGCACAGG
AGAAGACAACATCAAGGTATGACATGCTTCTATAGTAATGTAGCATGTGCATGGCCGTAA
GGCATCGCCTCACCTTAGGCTATTACCCATCCTCATACCTACATTTAAATTTCACTCTGC
AAATAGTACAATCTACAGTGTGAAACAGTGCAAAACAGTATTTTGTGACCATATAGGTGA
ACAGCTGGACACGGTCTTACTCGCTTATGCGTAAGGCAGTAGTTAGTCGCCACGCCTCGT
TTTACCACTTTGATAACCATGCTCATATCTCATCACCAGAACATTTCTACTTAGCATATT
AAACAAGCAATATAAGACCTGGCCTGAGATACATAATGGACAAAGCACACACAGATTCCT
TTAGGTAACATATGAAAAGAAAAATGATAAAAACAGTTAATCATATATCAGAATTTGGAA
GTACCAAGTTGTTTAGCAGCATAAAGACAATAAGTATCTTCAGCCACTAAGATAAATGGA
AAGGAAATCTAATAGTTATGTTAAAGCCCTCCATGCTCAAGGTGTTAAATATTTTACTGT
AAAGTGTCTTCAATGTCATTCGATTTAGAGACATCACTGGGTTCATTAAAATCAACAACT
TGTCAATTTCCAGTTCTAAATGATACTTGCAGATAATATCCACCAACAATTTGTCATTCT
ATGAACATTATTATCACTTATAACATGTGAGCATCACTATCACACTGCTAACAATTCATT
GGTTCCAATAACACTTATAGGTCACTCTTGAATGAATTACAATCATGTATTTAACTGGGT
AGTGCATACTCATAACCACATTTCAGTTACAACTTACAATAATGGCAGAAACCAGAACAA
TATCATGGGGTAGTCAAGTTAAATCCAGATGAGGTCAACACAGCAAACATCCATCAAGTT
GATATTCTATGAGGTTTCAAAGGAAAAGAACAAAAAGTAACCACCAGACTCAAATCTTGT
TAAATCAAGATTGTAGTGGCCAAATGTTTGTTAATTGGTATACGATCAAATAAATTTATA
TATATTTTCCATTTCTCCTCACAACACAATAATTATGTATAACACCTAAATCAGAGGTAA
AATGAATACCTTAGAGGTTTACACAGGAAACTATTGCTATAGTGCAACCACGAGTGCATA
TAACAACAATGATCAAATTAAATATTTGCAAGGTCTAGTATAGTTGTCCGACCATACCTT
CCAGACCATAAATGGTATCAGAAGATGACAAGCAACGAGAAGAGCATGTAGACGAGCCAG
CACGCATAAGCGATGAGCCCCCTGTGCTCGTCTCCACTGGATGCAAGCTCTGCTAGCAGC
CTGGTGCAGACCCTGGCGGACCATATCACGAACGCCATCCCTACTCCAAATATGAGCCCG
CCCCCGCGCGGCAGGAAGAGGGAGACAGCCGAGAAGATGACCATGGGCAGCATGCAGTAG
CCGACGAGGCTAACGCATCTGTACAGATCGAGGTCCCCG
>Z27kG1_11447
GTCGAGGCGCCTCCATCGGCTGCCGGGTGCGGCATGTCGGCGCGGCTCCTGAGGCTTCTG
GAGGCGCGGCGCGAGGGCTTCGTGGCAAGGCTGAACCGGGCGATGAGGGACCGGTGGAGC
GACGCCGCTGTGGACGCGGCGCTCGGCGCGCCGGCCCGGCTCGCCTGCCACGACCAGAAG
AAGGGAGCGACGGCGCTGACCGGCCGCGGCACCACCACCTCTCCACGTCGGACGCCGGAC
GCCGCTCGTGGGTCCAGCGTGGCAACGTGAGGCTGGAAGCGAAGGGCAGTTCTGGTATTG
GTGTCTTAGATTGAAATTAAAACTGGTCCCGCGGGTGGTAGGCGTGGGCCATGGCCGCGG
CCCTAATGGTGGCTGGAGGTGAGTGAGTGGTCGTTGTCATGCATGTAAAAATGGTAGATG
GCTGGGACTGGGAGGATGAGGGCCCCCCGGTGGCTTCATCATTTGGCTTGAGCATGAGAG
CATCCATCCAGATCCATAGTGGATTGTAAATGACAGGTAGTGCTATAAAAATATGGTTCC
ATTCCATGCCAT
>Z27kG1_03687
CGGACCCAAACAGGCAGCTCCAGTAACAGATAACCATGGTGTACCTGTTCTGTGGGTTGA
CCACCATATATTTTTGTTCCGGTGAACCTGAAAGAGGTGCTGGTATACGTGTGGAAAAGA
ATATGGTTAAGGAAGCTCCTGCAAGTCGCACCTCATCTCATACCATGACGACACCTGGAT
GTCTCCTCTCGATGTACCTTTTTCGCTAGGCGTGTATATTTCGGGGAGATACCTAGAGGT
GGATTAGAGAACTTGAAGAGATAGGCTATAACTTTTGCTTAGTATTTGGAGAAACACGTT
AGGCCATGTGTTGGCTATAGTATTTCCTTAACCAAACATATGGAAATGGTGTTAAACGTT
AGATGTTGTGAAGCACTTCATAGGCTCTAATTTGAGTGTTAGTGTTGTTTCCTTTTCGGT
T
>Z27kG1_22282
CGAAACCCTCGCGCCGTCATCCGCGCCGCCGTCTCCCTCACCCGCCGGCCCCCCGCCGTT
CCTGCCGCGGAGGCTCTCCAAACCCTGCCTAAAGCGACGCCCTCGCCTGCGCTTGGGGCG
TGGCGGCCAGACCAGGCGGTGGGGCCTTTGGGTAGCGTCAGCCGCCGCCGCGCCTTCTCC
TCCTCCGCGGCAGAGTATGGCAAGGATGTGGACGAGGTGAACCGCAAGTTCGCGGAGGCG
CGGGAGGAGATCGAGGCGGCCATGGAGAGCAAGGAGACGGTCTACTTCAACGAGGAGGCC
TCCATCGCGCGTGACGCCGCCAACGAGGCGCTCGCTGCTTTCGACGCGCTTTTAGCGCGC
CTCCCGCCCACCGACGCCGACGCGCTCCGCCGCTCCATGGGGCTAAAGATGGAACAACTG
AAGGCCGAGCTCAAGCAGCTCGAGGACTAGCCGACTAGGCTGCGGAAAGGTTTGAGTTTT
GCGAGAAAATTTGGGCGGAATGTTTGGTTATACACCTGTTCTTTTGAGATAGAGATTCCT
AGGTGTTCCGCTTGGTGAATAAATTTTAGCACAACAATCTGTTGCATTGCCTGTTTCTGT
TGGTTCTTGGTGAGAGGAGATCCGAAGCTAATTTGTAATGTGCCTGGTTTACCACCTTCA
CATGATTGGCCACTGTTGAGGCCTTAAATTGATTTGATAGAAGTTAGACCGATGCGTTCC
TGCGTTGTTCGGATT
>Z27kG1_16080
CTTTTCCTCCGACCACGACGACTCCGCCTCCCTCGGTCCCTCCTCATCCTCTTCCCCCAA
GGAAGGCAAAGCCCAGGCCCAGACCCAGACCCGCCGATAAAGGCCATGGCCGCCGCCGAG
CCGCCGCCGCCCTCCAGGATGGGCTTCTTCGGCATGCTCAGCTTCCGCCGCAGCGCCACC
GCCGTCGCCTCCTTCGACCCAGCGCAGGACGATGAGCTCCTCGCGCTCGACGCCCTCCAG
TCCCACGTTGCCGCCCGCCTCCAGGCGCTCTCCGCGCACGCCACCCCTGGCCCTGGCTCC
CCGTCGCTCCTCACCCTCCCTTTCCTCTCGGAGCTCCTCGACGCCGTCGTCTCCTCTGAC
GACGCCTTCCGCGGAGTGCTCGCGCTGGCCCCAGTCGCCGCCGCGATCGCCAGGCCCCCC
GCCGACCGCCTCGCCGGCGACCTCCTCGACCGCGCCGTCAAGACGCTCGACGTTCTCAAC
GCGGCATCCCTCACGCTGACCACGGTCCGGGCCGCGCACCGTGCCGCGCTCGCCGCCGCG
TCCTGCCTCCTCCTCGCGCCGTCGCTCCACACCGCGCACCTCGCGCGCGCGCGCAGGGCC
ATCTCCAGGCTCTTCCCCGCCGACGACGCATCCGCCAAGGCCTGCGGCGGCTCCGCGGCC
TCGCCCTCCTCGCGCACCATGCGCGCGCTCTCCTTCAGCGTCTCCAAGAACTGGTCCGCG
GGCCGCCACATGACCGCCATGGCGGCGCACCTCGCGCCGCTGCCGCACCCGCTGTCGCCC
GCC
>Z27kG1_15708
AGAGCTAGCAAGCTCAAAGAAAACTGAGCTCGTGTGTAGTGAGCAGCGAGTAGTGAGTGA
CTGGTGACCATTTCAAGAACAGCGCCGCAGCAGGGAGCTAATTCGTTCGTTCATCGTCGC
ATCATCAGTTTGATCCTTCGACCCCATAGCTTCCTGCAACTTCGAGCTCACTAAACAACC
ATGGGAGGCACGCTGGAGTACCTGTCGGATCTGCTGGGCGGCGGCGGCGGCGGCGGCCGG
CGCCGGTACAAGAAGAGAAAGCAGTTCCAGACGGTGGAGCTCAAGGTGCGCATGGACTGC
GACGGCTGCGAGATGAAAGTCAGGAACGCGCTCTCCAGCATGAAAGGTATGCATATCTTC
TTCATCAGATTCTACTCCGGAGAAATACAACAACCTGCTGCTAATTGTTTTGTTGCATCG
CCTTGTTTGCGTCCATCATCTGATCATCATCGTCATCAGGGGTGCACTCCGTGGAGATCA
ACCGCAAGCAGTACAAGGTGACGGTGCAGGGGTACGTTGAGCCGCACAAGGTGGTGAAGC
GGGTGCAGGCCACGGGGAAGAAGGCCGAGATCTGGCCCTACGTGCCCTACACCCTCGTCG
CGCACCCTTACGCCGCGCCGGCCTACGACAAGAAGGCGCCGCCGGGCTACGTGCGCAGGG
TCGACGCCGTCATGCCCGTCTCCTCCACCTACGGCGGGCCCACGGCGGCGGCCGGCCCGC
CGCAGGAGGAGCGGCTCGTCACCATGTTCAGCGACGACAACCCCAACGCGTGCTCCGTCA
TGTAAATTAGAATTATTTTTTCTTTTCCCCTACACACCACCGTGGGTGCATGGCGCAGCT
CTCTTCGACCACAGAAAATGTAAACCGTACGTGGATGCATGTCAAAACCATAGATGATCG
CCTCGGTTGGATGTCTATGTCCATCACATGTGCATGTACGTACGTAGATGTATGTTGTTG
TATGCTTTGTATATTATTAATTGATGGAACC
>Z27kG1_05808
GTTCAAGCACGCATGAAGCAGTCATGCAGCTTCCTTCCGGTTTCAGAATCCTGGTCAAAA
TCGAGGATGCATTCACAATCCCAAGGCATAGGAAGTGCTGCAGGGAACGCCCTAATTCCA
CCGCAGCTTCGTGGAAGGAGCAATGTTGTTACTGAAGACATGAGCAAACTCTTTGTGGCT
AAACGAAAAGAGTAGCATCTTAACCTTTTCTGGACCTGAACCTCTGTTTGGACTCCATAG
ACTGATAAACGCATGTACTGGTCCCATAGTGCAATGGATGTGCCGGCATGATCCAAGGTT
GTTGCTGAATCCTAAAGAACCGGACGAAGGATGCTAACGGTAGGACGACCTGGTCTCTTA
GCCTACAGTGGGCTGTTGTCAGATGTCAAAAATGCCCTCTTAGAAGTTTAGAACATTTCT
TTGGTGCTCACTCGCGTTTCATGTTCAACGGTGCTACATGACTGGTGCTGGATGCATGTA
AACTCTGCAACCCTATCATGTTATGGCAGCTAGATGCTACT
>Z27kG1_10258
CAGTCACACAGTCCAGAGGCGTCAGTCCACCGCGCCAACCCCAACAAGCACCACCAGCCA
CTCGAGGCACCGAATCGCGATGGAGCCCGCGGGCACGATCGTGTTCGCCTCCGTCGGCGT
CACCAACTTCGGCTTCGACGTGTTCTCTGCCACCGTCCCTGCGCCGACGTCCGCGGAGGC
CGGCGTCTCCGCGGAGGACCTCGACGAGCGGCGCCACACGGACGGAATCTCCGTCAACTT
CAACGCCCAATTCGCGGACGACGCCGGCGACGCGGTCGCGTTCGTGTCCGAGCGCACCGG
GGCAGCGAGCCTGTTCCTGTCCCGGCCAGGGTCCGAACCCGACCCGCTCCCGGCCGCCGA
GGGCAGCCTGTTCCACGACCGCCCCACGGTGCGCGGCGGCCGGGTGTACTTCGTCTCCGC
GCACGGGAAGCCGGACCGGCCGTTCCGGAGCTGGGCGGCCGTGTACGCGGCAGAGCTAGG
CGCAGGCCGCGAGCGGAATCCGGAGCCGCAGCCGCAGCGGCTCACCCCGCGCGGCGTCGT
GGACATGAGCCCCGCCGTGTCCGCCTCGGGCGACCTCCTCGCCGTCGCGTCGTACGGCGA
CCGGCCCTGGGCGTTCGACTTCCGGGCGCTCGAGACGGAGGTGGCCGTGTTCCGCGCGTC
CGACCCGTCCCGCCGCGCCGTCGTCGCCGCGCGGGGCGGGTGGCCCGCCTGGCACGGCGA
CGCCGCGCTTTTCTTCCACCGCGCCGCGGACGACGGCTGGTGGAGCGTCTTCCGCGTGGG
CGTGTCCCCGGACACGCTCCAGCCCACGGGGCCCGAGCGCCGCGTCACCCCGCCGGGGCT
GCACTGCTTCACCCCCGCCGCGCCCGCCCGCGG
>Z27kG1_18487
GCAAAACCCTAACCCTAGCTGCGGACGCCGTCGCCGCCTCCGCGCCCAACCGATGTCTGA
TTCTGAGGCGTCCCCACCGCCCACTCCGGCCGCCGCAACGCCCGCAGCGCTGGTGGAGAC
CTCCCCGTCCTCGGCGGTGGGCAGCGAACGTTCCCTGTTCCTCTCATCTCTCCTGTGCTA
AATCTGATTTCTGTTATTCTGTTCGCTTGGGCTTGTGTTTGGATTTTCAGAGGAAGGAAG
AACTGCTGCCTGTGGAGGAAAAGATCTCGGAATTAAGTGAATCACAATCAGAGCTTCTAG
GGAGGCTCCGTGGGCTTAAGGAGGATTTGCTGAGTTGGAGGAGTAATTTAGACTCCCAAG
TGACGAAATACAAAGTGGAACTCTCTGACATCAAGAGTGCACTCAATAATGAAATAGAGC
AGCTTCGCTCAGATTTCCAAGAGCTGAGGACCACCCTTAAGAAGCAGCAGGAAGATGTGT
CACTTAGCTTGAAGAATTTGGGGCTTCAAGATGCTACCGAAAATGATGGGAACAAAGGAA
ATGGAGACGGCACAAATGAGGTCTTGTCAGCTAACTTGGGGAACTTGAAACTGGATGGTT
CTTCTGAAAACTATGATGAAAGCAGAGAGTCAAAGGAGGACAAGGTGGTAAGAAATTAGT
ACCCAGTTACATGGATGACTAGAAAATAAGTAGGAACACACACTCGTATTTTTCTTTTCC
AGCTGGATGGTTCAAAGCAGTCTCTTCGTTGCGAGGGACCAAACATGCTCTGGCATATAG
AACATCTGCAATGCTAGGATCCCATCCTTTTCTTATATGAGAAAAAAAACTTATAAACAC
CAATAAAAGAAATCAAATGTTATTTGAGAAATTCAGGTCTTTTCATCCTTTTTCAAGATG
ATATACTGTAACTGGTTATGGGGTGGAGTTTACAATGAAAGGTTTCACACTATCTTTTCC
CTGATCGTTGAGTGTGCTGAATCATGCACCAAGAGTTATGACAGAACTTAACATGCGCTG
ATGATGGTTTAATTTGCTGCAGGGTCACCACAGTTTCTTAGTGGAGAGTTCTCCCTGACC
TTTTCCTTTCTGATGGCTACAGGAAAACACCGACACTGCTGGTGATGGCATCGTCGACAA
AGCTACTAAGGAGACGAGCTCAACTGATGAACAATTCTAACACAGGAAACTGAACTACAC
TGTTCGTGTCTCAGCTGTAGAAATTCTAGGAACATCGATACATGAGTTCCTGTAAGAGAG
CGAGTCCATGCTTTGCTATGGCTCAGTCGGGTTGGTTATGGAACTCTATTGGGACCTGTG
AGTCGTGAGGATCCAAATCTCCTCTAGAATTGTGTACCAATTGAAAGTTACGATATGGTA
TCATGGACATTTGCTC
>Z27kG1_22960
CTCCCTTCTCTCGCCTTCTGCGGCACTGCAGTGCTCTGCTGCCTCGGCGTCTCCACCTCC
TCCCGGCGACGGCAGGGCATCCGATACGACGCCGCGCTTCCTTCCGAATCCCAAGCCGCA
CCCCGCACCCTCCCGGTCGCCATTCCCGATGCTGGTGTTCTCGAGCGACGACGACTGCTG
CGGCTCCTCGTACTAGGGGGGCAGGATCGATCGGCAGGTGACGTTTCGTTCGTTCTGCTG
TTCGGTTCGAACGGGAGAGTTTGCTTGGGGGTTGGTGCATCGGTTTCAGAACGACCAGTT
CATTAGTTTTGGGGATTGGGGCTATTTCTTGTTTTTTTTAAGGCAGGAGAGTTGCTTTTC
ATTCTACGTATTCGAGAGATGAAAAAAAAGTGTTTTTTGGGCTAGTTTTGTTCCAATGAT
TTGGTAGCAATTACCATGGCAGTTGCACGAAAGGGATTCATGTACTGGGTCTGAACGGTT
TCATGGCGATGCAGTTTCCATCACCAAATTCACCGTGAGATGTCTGGTACTCGTTGTGAC
TAACTCAGTAGGCAGTCTGTCAGTTAAGCCAGGTAAACTAGTTACTAGTACTTGACATTG
CCACTGTATTTTTTGTAATTACTAGTACCATTTGATGAGAAGTGGTACTGAGTTTTATGT
GGGTAGACGAACGATGTCATCGCACTCCCTTCTCAGTGTCAACGATCATGGGTGGCATGA
CCTGTGGGCTGTGGAGGGCGGTCCCGGTCCCCTTCGTTTGGCTTATCTGGAAAATGCTGG
TTGCGCGTCAAGGCCATCTTGAACCTTGGAAAAACGCTGCTGTGTCTATCTTTCCTGCCT
TCCTGGTTCCGTCCGTGCTGTGCTGACATGCGTGTCGAATTCTCGCTCATTTGGTTACCG
GTAGTGGGGTCATGTCGGATATTGATGTGGAAGGGGGAGTTGGTAGTGGCACCCCCTCCG
CCTCGGACCTGGCTTCTTCTGATACCGGCTCTGGAGCTGGGTAATAGAGCGCAGACTTTG
GGTCTGGAAAGCGATTGTGGTTATCGTTACGACAAGTATGCTAGGTCAAAACTGTTTTTG
TATGTAGTTGGTTCACAGATGCCAAGGGCCGATTTATTTGTTTGTTTGTTGCTCATGTTG
ATGTTCTGAGCATACCATTTTTCAGATGTTTATATTTCATATCTGATAAAGTTTATAAGT
TTATTGTCGTCATTAAGATGGGTTAAGAAGGATGCCTGCTGTGTTTTAGGATGAGGCTCC
ATTTGGAAGTCAATAGTGCAACACTGCTCATTCCAATGATATACCCCCACTACAAACAGA
CACTTGGTC
>Z27kG1_23240
GCTTTGCGAAGGAGAGCTTGCTGGATACGATCCTTTTCATAAACGAGTGTTCGCAGTCGA
ACGATCCTGACCTATCCCTGAAGCAGAACAAAGTCCCTGATTATGCCGAGCGGCTGGTGA
AGAAGCATGCGCGCCGCTTGGCTGTTCAGGGAAGCAGCCCTGAAGCACGGGGGCGTCCGT
CGCGCGGGGGATGCTAGCGACGCTGCGTTTGGCCAGGAGGCCGACGACTCCGAGTGGGAG
ACAGCTAGCGAAAGCGACGGCGAGAACGGTGCCGCCACGGGGGGAGAAGCAGACGGTGAG
ACTGGATGGAAGAATGGTGGCCGCCAGGAAGATTTCTGTGAGAAAAGCTGAGCAACAGGT
CCGGACTGTTTACGTGCTATTACGCGAATACCTTTGCGACAAGAAACGCTAGTCCTCTTC
GAAAAGATAGTTTCAGCCACTGACAGTTCCTTTTCTCTTTGCAAGATCCTTTGCTGTTTA
TGTTTCATATTTTTGCATGTAACATCCCTTAGCAATCTGTTTTTTTTTGTTTCTTCCTGT
GCAGCCAAATGTGTATTCAGAGTCTCAAACTGAGCTGCTACAGAAGCAGATGCTGGGCCT
TCTGCGGTCGGCACACTATGAAGCATCAAATCTTTCTAACGAAAC
>Z27kG1_11060
GTGTGAGCGCGTCTGCTGGTCTGCCAAGAGGAGGAAAGGAAGGAGGAGCAAGTAGAGATG
GCTTGCCCTGCGCAGTCCATGCTCTCCGCCAGCGGCTGCATCTTCCTGAGGAGCAAGCCT
CAGGCGGCATCCCAAGTGCGAGGGGGCATCATCGGCGGTGGCCGCAGCAGCAGGCCGTTC
CTGCTCACCTGCAACGCTTCCTCTTCTCCGTCCCCTTCCTCGCCGGCGCCGGCGCAGGAA
GACCCCGACTGCAACGAGGAGGAGTGCGCCCCGGAGAAGGAGGTACCGCTCTCCTCCTCT
TCCCTTCGCCAGCTGTCTTGGAACTCTGCGTGCCTCGTTGCGGCAGCAGTAGTAGATAGA
TGCTTACGCCGGCACAGCAGAGAGCGGAATTGAAGCAGCAACGAGAACGAGATGCCATTG
CCATTTCTGTGGTGCGCATGCATGCAGGTCGGGAGCCTGAGCGCCGAGTGGCTGGCCGAG
GAGAGGACCCAGGTCGTCGGCACTTTCCCTCCCAAGAAGAAAGGGTGGACCGGCTTAGTG
GAGAAGGACACCGCCGGCCAGACCAACATCTACTCCGTCGAGGTAACCCTTCGATACAAA
TCTAATTCTGCGGCCACTTCACTCACTGTGGTGTAACCTCAATCTTTCTGTTCCTGGATA
CAAGATAGCTTTATTATACGATACATCACCTCCTGCCATGCCAACTGATTTGCACAGCCG
ATGGTGTACGTGGCCGAGAGTGCCATCAGCTCCGGCACGGCGGGTACGTCGGCGGAGGGC
GCCGAGAACACGGCCGCCATCGCCGCGGGGCTCGTCCTCATCACCGTAGCCGCGGCCTCG
TCCATCCTCATCCAGGTGAACAAGAGCCAGGTGCCGCAGGTGCCGGAAGCCGCCTACAGC
GGCCCGCCGCTCAGCTATTACGTCACCAAGTTCCAGCCGGCGGTGGCTGCGCCGGCGCAG
ACCCTCGAGGCCCCCGCCCCCGACGAGGCACAAGACGGCGCCGCCGCCACCGTCGAGGCT
CCGGAGGTACCGGCACCGCAGCTGTCGTCGTGAGCTGATTCGGTTTTGTGGCATGCAGCT
TTATACTACGGATGAGCCAGTAGCGCATGATGATGGAAGATATGAATCCATGATACAAGC
ATTTCGGAATTGTATTAAAGTTTGTATATACACATGCATTCAGCTCGCGCATTCTGTATG
CTTATTTGAATTCAGACATCACGGCACTCCCAC
>Z27kG1_12793
GCTGAATGTTCAGTGGGAGACGTTTTCTCTGATTTATCAGTTGCGATTTGCGTACTATGG
TCGCTTAAGTCAACTCTACAAAATCGGCTCCCTTTTATCTGGAGCCAGTTGATTACTCGA
TTGCGAGTGTGAGGGATGATCTAGGCATACCCTGTTGCAAGGGCCTACTGGGTGTGTGCC
GGCCCCCATGAGGCTGTGACGATTGCGCCAGTCCAGTACCTCGTGAGAATTATGTAACCG
AAGTTGCCGTGTACCTGGGAGAACTCCCGTACTGTTTGGTGTTTGATTGCCTATTTCACT
TTGCAGTTTGGTCACAAGATAACGACTTGCTGGTAGGGTTTTGAGAAC
>Z27kG1_03311
GTCTCTCGGTTGAGGCTTCTAGGGGATAATGTACATTCCACAAGGATTGCTTTTGTTGAA
TTTGTCCATGCTGAGGGTGCCATCATGGCTCTGAATTGCAGCGGGATGATTTTGGGAACA
CTGCCTGTCAGGGTGAGCCCTTCCAAGACTCCGGTGAAGCCCCGTGTAAATCGAGTGGGA
TCTAACTGACTCTGCGCAAGCTGAACTGGATTGTTCACGGGAAGGCGTCGCCATAAGCTG
AAGGCTTCCGCGGTCCGGTGCATCATGATGCGTCTGCTCACATTCTTACAAACGTTTTCT
TTGTACCCTTTTGCAAACCTGTTGTTGGAAGGGAACTGGTTAGATCAGGCCCTTCTATAG
CCAGCTTTCGGTTTCTCCTGTTTCACTGGACGTGATGGAACCACTGAGGATGACTATCTT
GGCAATCAGCCATCAAAGTAACTTCTGTTAATGTCCTTGTTGTTAAGCT
>Z27kG1_16711
CGCCGCCGCAGCAGCAGGAATCCGCCATGGTGATATCCGGCCAGAGAATGTGATCCGTGT
CAATAACGGCTCAAGGCATCCATATTTCGTGCTTATTGGATGGGGCCATGCTATCCTAGA
AGATAGAGACCGGCCTGTGATGAATCTATTCTTCTCATCCACGTTTGCGCTCCAGGAAGG
AAAACTATGTGGAGCATCTGACGCAGAAAGTTTAATCTATCTTCTATATTTCTCTTGTGG
TGGAGTTTGCCCTGAGCTTGACTCTGTTGAAAGTGCACTTCAGTGGAGGGAGACTTCGTG
GTCGAGGAGAGTCATACAGCAGAAGTTGGGCGACATCTCTGCGGTGCTGAAAGCTTTTGC
GGATTATGTTGACAGCCTTTGTGGAACCCCGTACCCGATGGACTATGAGATCTGGTTGAA
ACGGCTTCGAAGAACAATGAACGAAGATCATGGGAAGGAGGTCGACACATCCTCGAGTTA
ATAACACAGCGCCATTTTCTCGCAAATCCGAGATTCGGAAGATCAAGTGATTGGCCTGTT
ACCTGTTTTTGTTGTTGTAGATAATTTATTTGTGAAAGGTCCATAGGTCATAGTCTGTCC
ATCGTTTTGATATACCGTTGCTTGGATATAAGGGTATTCTG
>Z27kG1_09632
TGCATGAAAGAGCGAATAGAGTGTTGCATGGCAGTGAGGGAAACCAGATGAGGGAGTTAG
AGAAAAAGGTATACTCTACTGTATGTGGTAGCTAGGTTGTTGCAGGATTAATTCATAGGA
ACAGCGATGACACTTGTGTCGTCCAGTGTTGTGGAGGTGTCATATACTGCAGATCACTTG
ACATGAGTTGCCAAGAACCAATAGGTGTTGTAAAAGCATGTTTGTTTTAAACTGAGTTTT
GGTACTTAAAAAGTGTGCTTTGTTTCTTAATAATCCAAGTACTGGATATTGTTGCGGGTG
C
>Z27kG1_13793
ATCCTCGCCCTCTCGAGACCACCGACCGCTCGTCCTCATCCCGTCATCCGTGCCCGCATC
TCCGCAGTCGTCGCCAGTCGCCACCGCTATCCGAGCTCCCCCCCCCCCCCCTCCATCCCG
CACTATGGCTCTTGCCTCGAATCCGCCCACTCCCCACATCGAGAACAGCCATCGACGCCG
CAAGAGGAGACGCACCCAAGAGAGAGGAGGCGACCATGAGGGCCAAGGTATACTCCACCC
ATCTCCCTTCCTACTTCTCGCGCCTACTACCTCATCTCTTAGATCCATGTGGCATATCGC
CCTGCTGGTGCTCCCGGCGTTGGCCCAGGTCCCGAAGCGGGAGGGTTGGTGGGGGAGGAG
GAACTAACGATAGCCATCGCCATGGCCACCGACGACGACTGATAGGACTGCCTCTTCTTC
ATCGATGTGGTAACGACAGAAATCAAGTAATGGGGACGGGGCTCTCCAGGCCATGCGGGT
CAAACGACTGGAACACGTCCCCTTAGCCTCCGAACGGGAACCCCGGGCTGGAGCTCTACA
GCGAGAAGACCAAGCTTGCTGAAGGGCCGCAGGCTTGGAACATCTAGATTTTGTTTTGCT
AAGGGGAGCGCTATGTGAGGGTGGGCAGGTTGCTCAGGTCAAGTGGGTTCACGGCTGCGA
GCTTCATGGAGAGACTATTGATAGCAGTTGTGTCCTGCATCATTCTTTGATCAAGATTGA
TGAGGGAAAGATCAGTATGCCGAGGATGGGACCGGGTTGTAGCTTGCGATGCTAGATCTG
CTCATCATGAAACCCATCATGACTAATGCATTTATCTGCCATTTAAGTGTACACCAGATT
ATTTGTATGTTTGCTGCTTACTATGCAAAATGGCAGCTAAAAGAAGCCCTAAAGCATGCG
AGCTGCACCTCTACCGGTTTAGTGGCCAAACTGGCTGTTACTACGTTTCAGGTGTTTTAT
CTGTAACTTTTATTTTGTTCTTTTTCTTGTTACTCACTTATTTCTGAATAATTAAGTATA
TATGTCACTTAATTTAGTGCTAGAATGCAGATCTGGCATGTTTGGGAACTAACCTGCACT
ATTGGTTGTTTTTTGCTTCTTGGTGGACCATTTTATCTATAGGGTTTGGAATGTTTTCCA
GCATGCATTAAATTACTGTTAACATATGATTT
>Z27kG1_13368
CATCCGTCTCAGCCTCCACCGTAAGCGCCGTCCCCACGTCCCGCACTCCCGCCGGCCGCA
GTCCCGCTCCTGCCGGCGCGCTGCAGCAGCTCGGCTGCTCGCGGTCGCAGGCCGCAGCTT
GTCCCGCCCGGCGCGGCGGCGCCCAGGCTGAGGCTGCTCGCGCGACATTCCTGCTAGGAT
CCGAACTAGGATCGAGGTGGCCGTGCTCAACTTCCTCGCCGCGCTAGCCTCCCCTTCCTT
GCCGGCCATCTCCGTCCTCCCCCTGGAATTTGGTCCCTAGCCAATTATCACGATTCGTCA
TCAGTTATTGCAAGCTGTATGATTTCTAGTTCAGATAACCTTGGTGAAATGTATTGCGAG
CAGTATGGTTAGCACTGAACAACCCAGTGTGTTACAGTATTAGTCGGAGCTCTGCCAATT
GCAGTCAGCACAGTGGGTTGCTAAACGACGCCTCGTCGATTTATCTCTCACACACCTTCT
GCAAGAGGTCACTGACACAATTTTTATCTCTCAACTGAAGCAACACCTAACTTTTTTGGC
GTCCTCCGCCACTGAGCGGAGGCGACGTGGATCGGTTGAGGCGCACGGTGGAGAGGTTGG
AGCAGGCTTGCGCCGGGCTAGGCGACTTCCTCAAGCTGCTCGAGCTGGATATCATGAGGT
CGCAGGCGCCGCCGCCGGCGGCGGCTGCGGCTGCTGCTGCTGCTCCAGAAACACGCGGCT
GCAGCCACGACGGCGACCCAGTGGAGGATTTCGTCTCCGACACCAGCAGCCAGCCGGACA
CAAGCCTCGACGACGGATCAGAATCCGAGCATGACGATGACCTGAGTACCTGACCTACAT
TTTGCGCGAGCACATTTCGAAGCGGACTACATTGGCTGCACGGCAGCGATCGGCCTGCAA
ATCGTGACGCGAAAGATCCAGCGAGCGGCGGGCAAGTTGAGGACGATGCCGCCAGCCCCT
GTGCCTGGCACTGACATTAACATCGGTGATTGCCCGGCACCAGAACCTGCAGACACGGCC
TGGCTGCGCGGGATGGTGGCCGACATCCGCGAGGCCGTAAGACTCGGCGACAGGACGGAG
GTCAACGCCGAGCGCAGGTGGCTGGCGGAGTGGCGCCGCGAGCTGCAGGCTGTGGCGGAC
AGAGCTGACCGCGTGCTGCTTGCGTCGCCGTCACCTGTGGCATCCCTGGGTGCTGGAGGA
GACGATGAGGTGGCGAGGATGGTGCGGAGTTTGGAAACAGCGGCAGCACACCTGAGGGCC
TACGTCACGCTGCTCAGGTTTGCTGTCGTGGTTGTTGAAAGTAGATAGGATTTTACTAGT
GCTAAGAATTTTTTAAGTTTGCTAGCTGCCAACATACTCTGCGTTACAATGGGATATAAA
ATTTTGTTTTATGATGTTTACACCGTTAATAATAAGCTAGCAATTTATGTTG
>Z27kG1_14748
TCGCGATGCACGTTTCGGGAGTGTTGCGCGGCGAGTGTGCTTGTATAAAGGGGGCGATCC
GTTCCGTTCCGTTCCTCTCGGTGTTGTCGAAGGGCTTCAAGGGATAGGCACTCGACCGAC
GTGTGGTGCCGCCCGCTCGCTTTTTGGTTGCTTTGTAGGCAAAGCTAGCTAGCAGGAGGA
CTGGAAGATGAAGTAGAGAATACTATACCTTCCTTGCGTTGCGTGCTTAGGCAGGCGGAC
AATGCAATGCAAGCCCCGAAGATTTGGAAGCTACCTAGCTCGCTAGTCGGCTCTGGTGCA
TTTTGGAGCGGTGGAAAGGGCGTCTCGCGACCGTCGACGGCCGTCGGGTCTCCGTGAGCA
GTTAGTTGGTCACTTGCCTGGTCGGACTCGGAGCGCAAAAGCGCACGCCTTGGCCTGCGG
TGTTTAGCGAGCTGCCCGCGTCGCGTTGGCTGGGTACGCGGGGATTTTTTTTATTTAATT
GGCCGCGCCCGCTCGTGGCACACTGGCGACGGCACGAGACGTTCTTTCAGGGATTCCTCC
GATCGGAGTGTGTCACCGAGCTCGCTTTTTAAAGCCTTTGGAGCGTTTGTTACTGG
>Z27kG1_04936
CAGAAATTCCTGTAACAGGGCCTCATGATGTGTTTAGGGGGCATACATTGGAAAGAGTTT
TTGTGAATCTGTTGCTTGAAGTTGCAGAAGACGAAATATCTTTTCGCACATTAGTCAGAG
ATTTGAAAACCAAAAGGCCCATGCTGCAATTAGTTCTTCTTAGTTCAAAAGCATGGTTAT
CTTCTGGTTGCTGTTATGAAAATGATATCGATGGTTCACATGGAACAACAGATCTGCAGC
CAAGTGTTAAACTCTTGTATTCTGATTATAGCAATGCTTCAGAAGCAGATTTAAGGATAG
TAGAAGCGTGGGCATCCAAATATCGGGCTGAAGAGCTGTACATGATGAAGCGTCAGATAG
ACGAACTTACTGAATGCCTAAGCTCAGGAAGGAACAACTTTCCAGTTTCTTGTTCTTCCC
TTGAAGGGATGCGGCTCTCATCGCTTAGGCGCTGACTTCAGAATATGACATGGAAATTGT
GCCTGGACTGATCATATTTTTGTACTGATCAAAGGAGTCTACAGCATAGAATCCTGATGG
CATACCTGATCATCCTCGGTGTCTTTTGAGCTTTCAGCAAGCTACCTAATAATTTCTTCT
TTAAAATTTAAGATGGCATGCCTTGTCCTCTGCTCTG
>Z27kG1_03746
GTGAGGCAGCACGTAGTGCTCTAAGTTCAGCCTTCTGATGAACATCTTTTTGTAAGGTCT
GGTTACAGCCAGTCGATGGATAGAAGGGAACGAGATGTGCCGATTGAGCCACGGGACGGT
GTCTTGTACATCACTGCAGTACGTGGATTTGGATCTCTGAAAGCGTACAGCTGATACCTG
ATAATCTTTTTGCACTTCTGTAAAATATGAACTATCCTCATGGATGCGTCAGTGTGCTGG
TGCCATTTCTTGTCATGGTTTAGGTGTGGTTGATAGGGAAAACGGTGTTTTTTTTTTAGT
GGCGAATATAATGTATCTTCACGTGAGTGTAATAGCCAGTTTATTTTTGTGGC
>Z27kG1_16210
CGAACACACTAGCTACACATGTCTACCAGCTTGGAATAGAGCAAGTGAATATATATATAT
AATAGTTCAGCCTGAGATCATCCTCTCCCCACAAGTCTTCTCCTCACACATATAGCAGTG
CGAAGACACACTGTACTAAACCGCGAGGAAAAGTAGCAAAGAAATTACAAGGGGGTGGAC
GCGCGGGGGGCAAGTCGTCTCCTTCGATTTCGTTCTTGCCTCTTTGCCTCTCTCAAGGTC
TGCTCAAACTCAAAGTGGATTCGGCAGAACACGCATGGCGTAGAGCGCGGGGAGCAAGAG
ATTTCCTAGCTTCAAGAACCTGGAAGAACAAGTCGAGGATCCGTCGTCGGCGGCAGCGTC
GTCGGCACGCTCACCGCGGCGGGGCCCGTCATGGTGATGGCGTCCACGTTCGCCAACGCC
ACCTACGAGAGGCTGCCGCTGGACGACGCCGACGAGGAGCCCGCCGGGCAGCAGGCGGCG
CAGCTGCCTCCCGGACCGGGCGGAGGGCAGCCTATGGTAATGGGCGGGATGGCCGACCCC
TCAGCGGTGCCAATGTTCGGCGGCGCCGGCGGTGTGCCGCCAAGCCTCATGCCAGCAGGG
GCCGCAGCCGCCTCCTCCGGTGCGGGCCTGCAGCTCGGGCACGACCGACTTGCATGGGCT
CATGCACGGCCACCGCCATACTAGGAAGCCGGGGAGGATGCATCATCCATGACCAAGGAA
ATTGATGAATTAGAAATGGAGGATCGTTCAGCGCAACAACAGCTAGCAGCAGCTCAAGGA
CGACTGCCACTCACCATCATATAGTAACTAGAACCGAACGAAGATCGAATTAAGCGCTAG
CTTCCAGGAGCTAATAAAACTCTCTTCGATCAATTCTACCTATTACAGTACTCTGCTAAG
AAGGTAAACTACTTATAGTGCTATATATGTATGTATATTACTACACTGCTACTGCATGCA
TGTGACTGTGTGGCTGTGCCAAATGTCAGCGCAAGATACGATGGAGCTTGCATTGTTTTT
TCCCATTGTAATGTTTGATTTATATTAATTATTAGATACAGCATGATAAATAGATGATGG
ATGATTATTA
>Z27kG1_07594
GGTAGAAGATATTGACCAATATAGTGAAGAATATTCTGAGTGATGAACTGATAAATCATA
ATTATCTTGCACCAACGAATTTGATCAGTACATGTGAAGCCGTCAAGGCATAAGTGGTTT
TATGGTGCATGGTGATGCAGTGAAAGAGAATACCTGGCAGTGGGAGGACATCATGGCTTG
GCCAGTTTCTTAAGGGCAGAGTATGTGAAGCAAAGCTGAGTGTAACCAGACTTCAAGACT
TTGATCTCTGTAGTGATCATAGAAAGTATCACATTGTTGTAAAGAAGTTTTGCCTTTAAA
GTCTTGGAGCGGTTCTCAACTGTTTGTTTTGATAATATATAGACCCCCCATTTTGC
>Z27kG1_21876
GGACGACCTCACCTTCCCTGCCACCTCGACGGCGCCGCCCGAGCCGCCGGCTGCCGTCGC
AGGCCCACTCCCGGCAGCGGCGGCAGCGTGCCGCCAGCTCCCGTCCCCCCGGTTCGCGGT
CGTCGCCAGATCGCCGCCGCCCTTGTCCCCTCCTCCCCCTCCCGCCGCCGCGCCACCGCC
GGTGACAAGCAGCGGAGCACCCACGCTCACCGCCGTGGCGGCGCCGGCGGGGGCGGGAGG
CGACGCCACGGAGGAGGACAGGATGGACCTGCTGTGGGAGGACTTCAACGAGGAGCTGGC
GCGGGGCGCCTGCTGCTGCTGCCGCGCCGCCGCCGCCGGGCCGTGGTCGCCGTCGGACTC
CGAGTCGGAGCCCGCGGCGGCCCGCGGGTGCGCGCCGGTGCTGCGGCCCTCATCCCGGGC
CGGCGCCGTCCGGCACTGCCGCCGCCGCGCCGGGACGTGGGCTCTGCTCATGCGGATCTT
CAGGAGGCTCTTCGTTGTCGAGAAGACCGTCGTCTCCAGGCGCCAGCGCCACCGCGCCGC
TGCCAAGGCGAGGGCGCGCTGACGCGACGACCACGCACCCTTGCGCAGGCGCAGCCAGGC
AGGCAGTTGCCATTTGCCTCCACGAATGTAATGAGTTGCTTCCTATGCGACAAGGGAAGA
AGAACCATGCATGCGTTGCTTCCTTCCTATGCGATCGTACGGCCTACTAGTAAGTTACGT
ATTATACTGCTATGATAATCCATTAGACACGGGAGTGAGGAGGTCTGCTCTTGATGCTGT
AAATAAATAGGATTTCAGTGTTGTTCATCGTCAGCTGATACAGAGAAATTAGAGCAGTGC
CATAGCAATGTCGTCATT
>Z27kG1_21142
AGCTGTGGCTCCACCTCCAGCAGCAGCCCCCGGATGGGAACAAGGCGCGGCCCCCGTTGC
GGCGTCGACCCCTACCTGGGAGTAATTAATAAAGAGTAAATGAGCATGGTGGATGGTTTA
TACTAGTCATCAGCGGAGCTTGTTGGTAGGCACTTGCTGGAGTAGTTGCTTCGAACTTTT
TTTTTTCGTGTTAGATGAGGTAAAAAAACAATTTTGTGTTATTGACTCTGCTGTGAGCGA
GTGAACCTTGCACATTTTCGTTATCTCAAATGGATAGATCTGTTCTACGCTTGTTTTGTG
AATTGTAATAGCTGTTCGTTTCGGC
>Z27kG1_04304
TAAGACCATGTCTTGTGCCGTTCCTGTTTCTCTCGCTCCTGCGATGGATGCAATTGTTCA
GGGAGTACGTCATGCACCTGCTCTGCTTATCAGCTTATGTTTACTGACGTGTGTATCTGT
GAAATCATTTTGCATGTTAATTTTCATTAACAATGATCTAGCTAGCTAGCTAGCACCTTA
ATTTTCATTGCTGGGAAACAAGCTAGCTAGCTACTAGTATGCAGCTGTTGTTGGTCCTCT
GTTTTTCGGACTACTATCTGTCGAGTTCAGGTGAAATTGCCTTTCTTTTTTGAACCAGAT
TAAATAGGTATGTTGGAATAATCCTATTTTTTTCCTCTTGGGAACGCAACCAGCACACGT
TCATCAGGAGTGTTTCTGTTTGGCCTGGCTATCTGTTTCGGTTTGGATACATACAGATAG
CTTACCTTCTTGGTTCATCAGGAGTGCAAAGTTGCAGGATCTCAGGCGGCGCTGACGATG
ACGCAGCAGCCCTGGAGCCTTCCACGGCCGAGCAAGGACGAGTAGGAAGGAGGGCCACAT
GCGTCGTGGCCCCGTGACACCTGCTTCACGTTCTCTCAGGAAAAAAAATCTGCAAAAAAA
TCTGCAGTAATCTAGCTCGTCCTCCCCGTTCACTATTTCACTGTGGTCTTGCCCTCATGC
TCGGCCTCTGTATCTCCAGATTTTAATTTTATGACGCACAGCGAAAAGCCCAAAAGGAGG
GGGGGGAAGATGCTGTCGATACAGATCGTTCGATCCACACGGGAAGATCTGAAGCATGAG
AGCATGTCTGAAACAGTCGAGATGTCAGACATGTCCTGCCGCCATTTTATTTTTTACCCG
CTCATGTACGGGGGTTATTTTTTTTTCGTATTTCTTTCCTCAGCGGCGCTGCAGAATAGA
ACCGATCGAGGCGGAGTTGTCTGTCATCTCATCATCTCTCAGTAATATTCACACGCGCTG
CGTCTCTCCCAAGGGCGCCGCCAACTTGTAC
>Z27kG1_04309
CTCCACTCCACTGCCTCCCATCCCTGCTGCTCCCTCTCCCATCCCGGTTCCATCATGGGC
GGCCTCTCGGTGATCGCACCGCCCGCGCGGGACTCGGCTTCCCCGCAGCACCGGCGCGCG
CGCCGCGCGTTCCTCGTGTCCAACTATCTCATCCTGGGCTGCGCCTCCGGGTGCGGCTTC
CTCACGCTCTCGCTCCGCCTGGCCCCCTCCGTCGACGGCTTCCTCCTCATCCTGCTGCAC
GCGCTCACGGTGGCCGCCGCCGTGGCCGGGTGCGCCGTCATCGCGGCGCCGGACCCTCCG
C
>Z27kG1_05116
CGAGGTACGGTAGGTGGTACTAGCTAGCTTAGCACGCAGGCTAGCTCCAGAAGTTTGTCA
TCTGAGGGCCGGCCTGCGATTAATCGGTCATACACCCATGACCCATCAATCGGCCAAGCA
TCATCTGCCTGTAGGCGATGTGTAACTTTTGATCCTTGTTTTTTTTTTTCACTCTTCGAG
TTTCTCTTGACTGATCCCGGTGGAAGGGGGTACAG
>Z27kG1_05123
CTTGCCTTGTCTTGTTGACATAGCATCACCTCCCTTGTCTTCTCTCCCTGTGGTGGTGGT
GGTGGACTGGTGGTGTGGTGTCTCCGTGTCCGTCTGTCATTAGCATATCCTTCAGAGACA
CCCGCAGCAAAGCAAAGCACAGAAAAGCAGCGGCATTCGCAGCTGCAGCGCCATCCCTTG
CCTTCTCCACAAGCATCACCGGCCGCTGGTGCCGGCGGCGGCGGCCTCTCGGGACGACCT
GCACGCGCCGAGGAAGGAGAAGAGCCTCCTGGAGCTGGACCTGAACTTGCCAGCTCCCTG
CAACGAGGCCGATGCTCCGGAGCTGACGTCCCCACGCTTCGCTTTCGCCGTCGCGGATCG
GCCTCCGGCGCCGCCGCCCTTCCCGCCGGCCACGCCGTCCGCCCTGGTTGACTGCCATTA
CTAGTAAATACAACACACCAATCAGCCCCTTCTTCTGCTTGGATCATCATTATCATCATA
CATAATTACTACTGCATACATACATATACAGTGACACACACACATACACTACACGCCACT
TCGTTCCTTGCTTTCTAGATATTCTTCTTCTTCTTTCTTCTTCTGTTCTTTGTATTCTTA
GATCGATCGGTCTATTTTGATTACAT
>Z27kG1_07644
GCAGTAGTTGACATGATACTGACCCTTTTGGTTGTAGCATAAGCTGCTATTTATCTTGAT
CTGTTTTATTTGATTAAGATCAGCGAGCAAGCTGCGGCCTTCTTTTGCTTCGATCCATCT
CCACTTGTTTTTTTGCTGGCTGGAGTTTCTTTTAATTGTTTGCTTAGCTCTGCAGCTTCG
ATTTGTTCCGAAACTTTGTTGATCTATCTGTGCTGTTGTTGCTCAGATCAGCTCGCAAGG
AACTAACACACTTTATTTTTTAGATCTTAGAATTCTGACTCCATATCTTGATCTCGATGG
CTTGCACGCCGTACTACAACACCTGCACAGCCCGCCACGCCACGAAGAACGCCCCGTCAT
TTCCGCGACCGCCGGCGCCACCCCAGGCTCCGCGCGCCAAGGAGCCACAGCCACACAAGA
TGGCCGTCGCTCCTGAACCATCCAAGAAGAGGGTGGCGCCGGGGACTGGACTGGAGGAGT
GGACGGAGACGGCGGACTCGCTCTACTCCGTGTCCCCACCGCCGAGCAGCGTACCGATGC
CTACGTCCCTGTTGCTCACAGTCACGCCGCCGACCGCCTGCGCCGTGGATGTCGGCGCCA
CCGACGAGCTCCGACGGATCCTCAAGCTTTAGCTGCGACGATGCGGCTATGGCATCGCAA
CAAAGATGTGATCTGCGTGACTGTCCGTTCTCTTTAGCGAGCAAGCGAGCTTCATGGTCT
CGTCCCAAAGTTGTACTATTCTAGTAATCGAATGTTCCAATGCGTTGTGTTTTCCATTCC
AACCAAACCACGCATTCGAGTATGAGATGTTGCTTTTTTTCTTTTTTTTTGTAATCGAAT
GTGTCCGTATTGTGTTCCGAACCACTAATTAATTCCAGTATGAGATGTCTCCGTTTGAAA
AAAAAC
>Z27kG1_05753
TCCACACACCTCTGCCCTGCACGCCAAGGCCAAGAACATCCATCCTCTCCCGATTCGAAT
ACCCTGCAGGCTAATCTCATCTCAAGAGCAGAGTGTGTCATTCCCCATTCTCTTCCCTTC
CCGAGTTGCCACTCACTGTTGCTTTGCTGCAGCCTGAAGGGGAAGGAAAGCAGAAATCTG
CTGTTGGCTGATGAGATCCATCCATGCGGATGCAATCCACCACACCAGCAGCAGCAACAA
AGCTAGCATTTTTCATCTGATTCATTTTTCATCTCTGCTTCATTTCCTTCCATCATTGTA
AAATAACAACAATATCTACTGCTGCGATGGCAACGGAGATGCCGCCGCTTCTCGCCCTCT
TCTTCCTCTGCCTCTCGCTTGCGCTGCGCCCCGCCACCGCCGTCTCTTCCCCGTCCTTCG
CCCTCGACTTCTTCCCCGCCGCCGGCGCCATTGCGCAGCTCTCCCTCTCCGGCGGCGCCA
CCGCCAATGCCACCGCGGGTTCCGTCTCCATGCCCATCCCCGACGCACGGGTGCAGTACA
GGACCCCCATTGCCGCGTCCGCCCTCCGCCTCGGATTCTCCACCTACTTCGCCTTCGCCC
TCCCTCACGCCCCGTCCTCCCTCGCCTTCTTCCTCACACCCTCCGCCTCCCGCTCGCCCC
CGGCCCTCGCACTCGTCTTCTCCGCGCGCCACATCCGCCTCGACCTCGCCGGCCGCACCG
CCCTCCAGACGGAGACACGCCATCCCGTTCCCACCACCGCAAGCCACCTGCATGCCTGGA
TTGACTACTACCACAGCAACTCTTCTTCCAGTTCCGCCGACACGGACACTCTCCACGTAC
AACTCGCCGCCACGCGCATCCCCACCGCCAACCACCACCCGACCCCGACCCCGCCGCTCC
TCTCCTACCCGCTCCATCTGCTCCCCGTCCTCCGCAGGGGCCCCATCCTTGCCGGATTCC
GGACCTCCTCCGGGAACTGCACGCTCTTCAGCTGGGCGTTCCGCGCAGCTCCCAACCGGA
TGCACTCTCTGCCGCTCAACCCCGCCGACCTGCTCACCACGCCGCCGCCAGAGCGCGAAG
CCAGAGCCAGCCAGCCAGCCCCCGACCGCCGCTACAGCAGCCCCTGGGGCGCCGCACTGT
CCCTGCTGCTC
>Z27kG1_11127
CGATGGCAGCTGGTTCCCTCCCCAATGAATTTGAGTGCAGGGAGGGGAAAAATGCAATAA
CATTTTGTACCTGTGAAAAGGCAAATCAGAGAAGGCTAGTGGCCGAAACATAAAAGCAAT
AGTCGCACTCTTGTTAGGGCTCTGATCTGAATGTCTAATCCCACAGGACACATTTTGTAA
AAAGGCGGTAGCTTCTTTAGCCTTATTAGACTGTTAATACACTCAACTGAATGATGTCCA
GTTCCATCAACAAGGCTTCACCGAGACTGTCGAGTGACTGATCAGGATCATGTTTTTTTT
TTTCACGTTTTGCTTCTGTGCAGTTGCCTAATAAACCCATTCGTTGTAAACAAGCCAGTT
CTAACTTTAAAAAAAAGGGCCTGTGCATGGCGCTCTAGGTT
>Z27kG1_09681
CTCGAGCTCGAACTCGCGCATGTGATCGGCGAGATCGAGCATCTCGTGCGGTACGGCACC
CGTCATGAGGTTGGCGCGGAGGTAGTGATTGAATAGGTCGACGTCGGGGTGGTTGGGCTT
CCCCGTGGCGGCGTCGAGGGAGCGCACCCAGTGGTCGAACAGAAGCTTCATGTCCTCCCA
CCGCTGCTCCGCCATATACTTGGCAAACGTTTCCTTGAGCCCCGCGGCGTCGGGCTTATC
GTAGAAGGCGGCCATGCGGTGCTGCGCTCCGAAGGAGCTGCCGGCGGCGACGGTGGGCAG
AAGCGAAGAGGGCGGGTTGGCTGCGGCGGGGTTGCGCCAGTTCTGGCTGTATAAGGGGCT
CCCCGTGCTGGGGTTTGGGGGGAGTGGGGCGGCGCCGGCGGGGTCGGGGGCGCCGGTGGT
CGGGTCAGGAGACAGCTCCGGCTGCTGGGACAGTGCGCGGGAGGAGGAGATCGCGGCGCG
GAGGAGGAGGAGGTGGGGGTTGCGGTTGTGGCGTATGAGGAGCGAGGT
>Z27kG1_15019
CGCCGTCACCGCTCGCTGCGGTCGGTTCCCCACCGCCACGCATAAGTCCGGCGTGCAGTG
CCGCCACAAGATCGAGAAGCTTCGAAAGCGATACCGCGCTGAGCGGTCGCGATCCGCGGG
GCGGTCCAAGGGGCCCAAGTGGCCGTTCTTCCCGCTCCTCCACGACCTCGCCGGCGGCGG
CGTGCCGGACCCTAGCCCTAACGCCATCGTCAAGATCAAGACCAAGGGCCCTGCCCCGCC
GGCATCCCCGCCTTCCCCTGTGTCCTCCCCTTCCTCCTCCGAGGAGGCTGTGCGGAGCAG
GAGCCTGCACGGGCTCATCTCCAACGGCGGGGCCGGGAGCGGGCTGCGCTTCACCATCCC
TAAGGCCTGCCGCACGAAGCCCGCCGCGGCGGCAGCTGTGAAGCCGGAGAGGAGCGGCGG
CGAGGACGACGCCGAGTCAGAGGCGATGGCCGAGGTGGCTGCCGCACTGCGGTCCGTCGG
GGAGGGGTTCCTTCGTATGGAGGAGCGCAGGCTCGAGCTGTCGCTTCAGATGGAGAAGGA
ACGAATGGAGTCAGAGATGAAGCGCACCCAGACGATGCTCGACGCCCAACAGCTCTTCCT
CGAAGCCTTCCTGGGTAAGCAGCAGCAGCAGCAGCAGCACAAGAAGGCCAGGGTCTCCCC
TTCCTCTGCCGCAATGGAAGAGGACTGATCAATCCATGTAGCCCGGTTGCTCTAGTTCTG
CTCTGTCAACCTTGTGTGCATCCTTCCTCGCTCTGCGTTGACTGCTGTTCATGCTAGTAT
TGTTAACTTTGTGTCAGTAGCAATATAATCTTACTATTGTGTATGGATGGTGATGTAGGT
GTAGGGATATGGATATGGATAAGGGGGGAAGGGCGAGGTTTGAATTAGAAATTAGGTGGT
CTCAGTTTTAATCAGTGAACGACTTGTGTTATGAGCTTATGATGAGCTGCTGCTGTTACG
TTGAAACACTTCAGCTTGTTCAAATGGCATCTACTCGTTGTC
>Z27kG1_09125
TTCAGAGCAAAGAATCTGGATCCAGATTTCTCACTGCAGGTGGGGCCTTGCTTGCCACGT
AACACAAGTTTTCTTGCCAGGGAAGTAAAGCAACGGAAACCGCCGCCAACGCCGCTCCAC
GTTAACTATCGCGCTCCAGCCATCACCGCGACGCGAGGAAAGAAATCAAGAAGAACTCGC
GACGTCCTCGCGGCGACGTTCGGTCCCTCGGCCGGCTCGACCTGCTAGTCCAGCCTCGCC
CACCGCCCCGTCGTCCGTCCGCGCGCGGGCCGTTCTCGGGAGGAACCCAAGTTCCCGCCG
CGCGCGCGCTTCTTCTTTGCCCCGCCCGGGAACTCAACTCACATGGCGGCCGGGAGGAAG
TCGGCGCCGATCGGCAGCCGGTACGCCCGCGTGTGCGAGGAGTTGCTGGACATCGGCGCC
CGGATCGCCGTGCGCTCCTACTCGCACTGCCCCCAGACGGGGCGCATGTACTACAAGCCC
CCCTCGGCCCCCGCCTCCGCCCGCAGCACCGGGCACGACGGGGCCGCCGACGCGTCGCCC
GTGGCGACGGCGACCAGGTGGAAGCAACAGACGGCGCCCGAGGTGGAGTTCCGCGCCTCG
GAGTTCATCTTGTACGGCGGCGGCGGCGGCAAGAAAGAACCGGCACGTTGCTCGAGATGA
GACGATACGTCCGCGTGATCCGGGTAGTTCTTTGATTCGGCGATACGTGAAGTTTTTGCG
AACTCCCTCGGCTATCGATTCTGTGGCGCGCGAGGGAGTTGAGTATTGAGATCGAAGTGA
ATTGGTGTTCTTTGATTAATTCATTTCGACTGGAACTAGTCTGAGAGGGCAATATAAATC
CGCGATTTCATCTCC
>Z27kG1_09690
CCTCACACCCGACGCTCGCCCTCGTCGTCGGCGACGCGCGCAGCCCACCCGCTGCCTCCG
CGAGCCGGGCTGACTGACGGCCATGGCGGCCACGGCAGATCCGCGGGCCAAGCCTCCATC
AGCCGCGCCGCACCACCTCGCCGAGCCATGGGCGCATCAGGCCTCACCAGCCGCCCACCG
CATGCCCTCGCCCAAGGCCGCGGCCGGCGGTGGCTGCGGCGCCCGCGATCGCCGCCGGTC
TTCCTCGTCCCACCGCCGGGCCCAAGCCATCGGGGCCAAGGCCGACGCCACGCCATACGA
CGGCGGGATCGAGGCGCTCCGGGCCAAGCTCATGGGCCACCTGCGCGACGCGGCGGACCG
GCTCCGCGAGCCCCACCGGCCTAGCAGCAGGGGCACCGCCGCGCTGCCGCCCGCTCCTCG
CCCTCCGCCGTCCAAGGCTACTACCCCCGCGAGTCCGCCACCACCGCCGCCCGGGACGGA
CTGCGAGCCCGAGCTCAGGGCACCGCCTGCTCCTCCCGCACCTGCTGCGCCCCCGCAGCC
GGACGCTGCCACGAGGCCGTGGAACCTGCGGGAGCGCACGCCGAGGCGGCCCGCCGCCGC
CAGGTCGTGGGCCGCGTCGCCGTCCCCGCCGGCACCGCCCCCGTCGTCGCGTAAGCGGCG
CAGGCGCGCTCCCTTCTCCGTGCCTCTGGCGGCGGAGGAGATCGAGGAGGACATCTACGC
GCTGACGGGCGCCCGGCCGCGGCGGCGGCCCCGG
>Z27kG1_16858
CGTTGATGAAGATGCAATAAACTGCGGTTGGCCATTGCTGGTGGATGGAACTGCAAGGTA
AATAATGTGGTGACTTACTGCTTCTGGTGTGGTTGCATGTGCTCCATGCCACAGAGGATC
ACCCAACCGAAGCTTACATAGGCAATCTGACATTGGTTTTTAGTGCCCGTACATACCTTG
TACATATAGTTTTTCTCTCCAACACAAATAGGGGTTTGTTTTAATTTCTTCATCGTCAAA
GTTTTGTTCTCC
>Z27kG1_12822
TGAAGAAGTCCCAGATATAGGCCCACTACATGCTCATTTAGGTTCAAGGAATGATGAGGC
TCAAGAGAAGTGAAACTTAAACCTTTGTCAGTTTTGAAACTGTTGGGGACTTGAGGTGGC
AGTCATGGTATCTTCTGCTTGTCAGCATTCGTTCTGATCCACATGCCAGTGTATGCCTTT
ATGATATGGCCCCCGCACAGCATTTTCTCTTGAAGCTTCCTGTCTCCGTAGTCGCAGCTG
AAAGAGAGTGGAACGCCTTGATTTGTAGGATTTCTTGTCATGCTGGTTAAAGATATGGTC
CGAGTCTCTGTCATTGCCAGCTTCTTTTTCTTCTTCTGCGTAATGCGTAGTGAGTGGATG
GCCTGCGTTTTAGGCACGTCATCAAAACCAATTATCTGCTGGAAAGTTGGTACTCTCTTG
CCACCATATTGCAGTGATTTAGCAACTAGAAGTCTTGATTGGCATGTTGACACACAAATT
CCTACTATGTTTGATGTCTTGTATCATGTCGGAGCACCAATTCCTGCTGTGTTTGTGATG
TAATAAGGCCAATTCCAACCAGCGACGTGAGACCAATCGTCCAATCTGCATGGATCCAGT
CGATGATACTTTTTTGAATTGTTTGATAAGTTCGTCAAATCCTCAAAAACAAGT
>Z27kG1_11144
CTGCTACTGCATTGGGTTCTGCACAGTCCTTCCTCCTAATGCTCACCATGTACCACAAGT
AGATGATCATTATGTTCTTCTTTAGCATGCCATCATAAATCAATCTGGAAATATTGTACT
TATCTATAAGACCCAACTAATTTGGTGGTGGTTTTGGTGTAGCGCTAAATTTCTCTTATC
ATGGTTTATACATGCTGCTTATCATCAGAACGAGACACTAATCCACTAATATATTATGTG
CCTATTCTGCTTCTTCTGTACGGGCCTGATAGTTTCTCTAAATTTTAACTAGCAAGAAAG
AGCATATTTGCCTTGTGCCATTGTCCTTGATCTTCTGCCTTTTTTTAGAAAAAGGAATTA
AATGGTACTCCTAACAGGATAAGTTGGATTATTAGATGCCCTGTGATGCTTTGGTTTATT
GGGAAAAAAGATCGCAATTGATATTGGTTATTCAAAGCAGACACTTCCCTACTGCATTTA
ATCTTTACTGTATTTCCTTTGTTATGTTATATTTCATTGCCCCCTCTTTATTTTGGTTCC
TGGCCTTGTTCTTTTGTTTCTTCTGATTCATTTTCAGTTCTAGCTGTGTGCTGAAGTGTT
ATTCTGGATGTATACTTGATTATTTGTCAGTTTCCTAAACGCACAGCACATTACTACCAT
TACTCCCCCCATTGCTATCTAGGTCTGATATGGTTTTTGTGAGTTCTTAACTTGTTGTTT
TTGTCATTTTGGTCCAGGAGTGTAGCACCAATTAGTTCGAGTGATGTCTCTCTGCCCACA
TCATCATTAGATCTCCCAGATGTTGCAGATCTCTTTGCTCCCCCTGCAGACAATGCATCA
AGGAAGAGGGAATCAAATGGGTCTGCTCTTCATGACTCGCGCAATAAATTTCCAAGGATG
CAATCACAATCCCAAGGCATAGGAAGTGCTGCAGGGAACGCCCTAATTCCACCGCAGCTT
CGTGGAAGGAGCAATGTTGTTACCGAAGACATGAGCAAACTCTTTGTGGCTAAACGAAAA
GAGTAGCATCTTAACCTTTTCTGGACCTGAACCTCTGTTTGGACTCCATAGACTGATAAA
CGCATGTACTGAGTGCAATGGATGTGCCGGCATGATCCAAGGTTGTTGCTGAATCCTAAA
GAACCGGACGAAGGATGCTAACGG
>Z27kG1_09494
GGCGGTCACCAAGACCTCAACCTTCCTCCTCCGGCGGCAGGATCCGCGTCGGCGCCAAAC
ACCAACAACTCGTCAGCAGCGGTCTGTACCCTCGACATGGTCCGCTCCGCCCTCGAGCGC
GCGACTGCCGGAAGGACCGCCGCGTCGCCTGCAACGTCTTCCACATCGTCCGCGTCCACC
TCGTCGTCCTCCTCCGCGGGAAAGCGCAACCGCCGGTCGCCGCTGCCCGCGACTCCCGCG
ATGCGCGCAGCCGCGTGCCCGTCCTGCCTCACTTACGTGCTCATCGCCGAGGCGGACCCA
CGGTGCCCGCGTTGCGCGGCCAGGGTTCCACCGCTCCGCGGTAAGGCCGCCGGCGCCGCT
ACCGTAGGTAGTGGCAAGAAGCCGAGGATTGACCTGAATGCGGCTGCTGATGAGATGGAG
TGAACGGAGAAAAAGATTAGAGGAAATTGGAACAGGAAATATAATCAGGAAACGGGTTTC
TTTTCGGCAAAACCTTTGTCTGATAGAACCGTCTGATCATAGTATAGGGGGCCTCTATGT
TTATATTTATTAAAGTTCGATCATAGATAGAAAAAAACTGGTGGGTTACAGAGTATAGGA
GCAGATTTTATTTAGTTTATTCCAGTTTTGTTGGTTATAACGTTGTGCTTATGCTGCTAT
ATTAAAGCATCAATTGCATC
>Z27kG1_13554
AGAAGAGGGAGACAAGAAAACAGCTGCTCTTGGCCGTCCGCCTACAAAACTTGACCATCC
TGAGTTAGGCAAGGTGTTCCGGCCACCAAATGCCCCTTTCTCAACATCTCCTAAATCTGA
TCGTGACAAAACGGAAACTAGCTTACGTGGATTCAACCTTAATGAGGTATCATGTGCAAT
GGACTCTGATAGAACAGACATCACAGTGAAACCAACTTTTGGTGATCGATTGTCAAATGA
TCCCAATGCGAATCCATCTCCCAACAGGCAGCCTTTACCCTGGCAGCTTAAGCAAGGGGC
GCCTGCAACTGCTCCATCATATTCAAGGCTTCGCGAGCAGCAGTCGGGCCTGGATCTTGT
AGCTGCTCTGAAGGGGGTTGGGAAAAGGAGTCCTGGGGATAGTGATGTCCGGGATAAAGA
AGGGAAGTGAATAATTGGTGCTTTGTAGATGGGGAACGACTATTAAGTGTTAAATTTGCA
ACTATGGTCGGATCACGATCCAAAGTTCCAGAGGACTCGCACACCTAAGTCTTGCTTGCA
CAACGTTGTTGCTTTGTAGATGTATGTCTGTAGTAGAGTTAGTTTAGCCACCTCTATGGC
TCAATCACTCTGTATTTCTTTTGCCTCATGCCGGGGCTGTGAAATGTCATTTCAGGCGCA
TT
>Z27kG1_01459
GACCAGGACTCCTTCCGGATCCTGAAATAAGGCCACCGCTCGTTTCCTCTCCACCTCCCT
CCTCCTTCACTCCCTCCCCTTGCGTTTAGCCTCCCGCTGTTGTGGAGCCGCGGGCCATTC
CCAACCATCGTTGCGGTGGTGGCCGGTATTGGCCGAGACCCATGGGCATCCAGGTCGCGG
CGGTCGTGATCCCGCCGCCCTGCTCTTCTCCTTCCTCCTCCTCCTCCTCTCCGGCGTCGC
CTTCGTCCTCGGCCATTGCCACGTCGCCGCAGCATGCCGTTCTTGGCGCCAGGCTGGCGA
GGAGCCAGTCGTCGCTGGCTTGCTGGAACGCCGCCGGTCTCGGCCGGCGGCGCGGCGGGG
AGCACACGATCAGGCGCGCTCTCAGCGCGAGCATCGACAGCGTCGGGAGCGACGGCGGGG
ACGACGAGGAGTTCTCGAGGAGGATCCAGGAGCTCGCGGTGGGTCAGCACCCGGGCGCCG
GCGGCTGCGGGTGGCCGGCGAGCGTGGAGCGGAGCGCGAGCAGCGTCGGGCTGCCGCTGT
CCCTGCGGATGCTCAAACGGAGGAAGCAGCAGCAGCTGGAGCAGGGGCGGTGGGACGAGC
GGCTGGTCGACAGCGCCGGCGAGTCCGCGCGCGCCGCGGTGGGGCGCGCCTTCTCCTCGA
TGGTGCTCATCATCCGGGAGCTCCAGAGCTTCACGCTGCAGATGCGGGAGACGCTCTTGT
ACGAGGACCTGCAGGGCGTCCTGGCGCGCGTCCACGCCGAGATGCACGCCTCCTTCGTCT
GGCTCTTCCAGCACATCTTCTCCGGCACCCCGGCCCTTATGGTCTCCCTCATGCTGCTCC
TCGCCAACTTCACCGTCTACTCCATGGGCGACAGCGTC
>Z27kG1_14180
AATGAACTTCGGCTATCTATGTTAAAAGAGGAGTGTAAGCAACTTGAGGCTGATACCCAA
GGCATGAGAAATGGTTCTCCTCGTCGCCTCATGAATCACGGAGCTGGTGGCAGCGGTTCA
CCTATGGCTCAGAGCAGGCATCCTTTCTCCAGCCAAGGGAGCCCTAGAAGCCCGAGCGGC
GGCAGCCGGAGGAGGGCTTGATGATGATCTTGCTCCGCCTGATGCGTTGATGAACTGTCC
GTTGTGGCTTAACCAGATGCTTCCTGAAAACCCAGATATTTGACGGACGAAGTGCCCAGA
CAACAGACACTGTACCTGTACATACCCATTGCCGTTCAGCGCTGTGCTATTGTGGAACTC
CAACGGTCTCATTGTGTTTTTTTGTAGTATTGGGGGCGTTCCTTATCCTGTTGCCGGAGC
TGTGCCATTATCCTTTCCCTGGTTCATGGTTGGCATGAGCTTTTATAGCCTGTACACTGT
AGACTCTGTACTAGAGGTTTTCCAGAAAGGCTGAACTGCCGCTGCTGGGATGTGTTGTTC
CGGGCATATGCAAAGATGAAGGCTTTCTTTGC
>Z27kG1_06291
CTGCTATACCACCATCACCAGTCACCACCACCGGATAAGGACACGGCAGCACTAGCTCGT
AGAGGGTCGGCCAGAGTCAGCAAAACAGAAAAGGGAGAGGGGGGATGGGGGCCGATCGCT
TCCCGAGCGTGGCGGAGGGCGGCCTCGGCGGCGAGGCGCTCTACTGCGCGGTCATCCTGT
GGCTGTCCGTGACGTCGTGGATCATCTTCACCTGGGCCGGCGACGGCGGGGAAGGCGGGA
GGAGGCGGCGGGGCGGCGGTCGCAGCCGCGGGAGCCCAGCGTTCGTCGGCGCGTCGGGGC
TCTGCGACGGCACCGGGCCCGAATGCAGCGGCGGCTACGGCATCTGCGGCACCTGCCTCG
ACTAGCTAGCCGCGCGCCTGCTCTGCTACTAGTAAGTTTGTGTGAGCGTGAGCGTGTTTC
TAGCATCTACATGTCGTCGTCGTCGTCGATCCGTGACCTCGATCGAACCGGAGCAGCTCC
CCTGTGTTATGATCCTCTGTAAATTAAGCTGGAAGCCTGCTAAAAGTATCAGATACATGC
CTTCAAAAGT
>Z27kG1_16558
CAGCGCTCTTCCTCCATGGGTGCTTCGGCCTCCATGGGTGCCCCGTTGCGACTGGAAAGG
GAAGGCAGGGGGACGCATGGGCGCGGAGACGGTAGGCCTACCGACACTCCTGCGGGAGAT
CCAACGGATCGACACCATCCGGCTCTACGCGGAAGCTAGTCTACAGCTCGAAGCTTTGGT
TGGCAACCTGGAATGGAAGATGCGGCATTTTCCATCGTTAGACATGCCCCAAAGTTGAAC
CTATCACACATACATAGAGAATCGAATGTAACATAATGGAAGCAAGGGAAACTGCTCCAC
GCTGTTGATGCTGTGACGGACATCGAGCGAGAATTAGTATGGATCAGCACCACTAGGCCG
CAGTGGACCAACCTTGTCATGGCTGTTGATTCTAGAGTGGACAAAACTCTTTCCATTTTG
AAGCCTCCTGCCACGACGGGCGCTGCGAAGCATTGCAATCATCGGATACGGCATTAGAAG
ATCAGTCTTTGTCAAAAACTTCGCGTGCAGTCAATGCCGCTCGTTACTGCGAGAATGTGC
TCCGGGAATGGGGTGAAGATGCTACCTTCTTGGATATGGGTCCTCAAGGATCCCTGTTTA
CAGATGAAATCAGCTTTTTAGTTAAGTTTTAGGGACCAATTACCTGGAACAGATACTGTC
TTGGGTTCTGCTTGAGTTCGAAGGAATATGTCCAGAACATTGGATCCTGGAGTGGACAGA
CCTGTCATAGGTGATGAGATCCTGGACGAAGAAAGTGCAGGAGTATCCCCTGGTTTTGTT
CACAGTCTAGATGTTCTGACAGACAGGACCTCTAAGCTGAAGCTATATCTTAATTCGAAG
GATTTCCTTGATCTTTGGAGGAGTGTAGCGGAAGGCCTTGACTACTTCATCTACAACATC
ATACGATGGGGTGAAGTGTGTTTCTCTGACCCTGCACCTGCAGCCATCCAGCTAATAAGA
CTTGATACAAAGGCCCTTCCTCCACATCTTTAGGCCCTTCTGTTCAAGACCTGAAGCTTT
TCTCCCTTTTCTAAGCGAATCCCCCGAGGTTGTTGACCATGAACTTGTTGGAAATGCTAA
CGGTTGACACAATGGAGTGACAAATGCGGAAATGCCTAAAGCATCAAGGGCTGCACCATG
TAAATGCTAGCCAGGCAGGTTGCAACAAAAAAAAAAAACACCAGGAAGTTCTGTGGGCAA
TCTTGGTTTCTACAGAGTGTAGGCGTGTAGCTGAGAATGACCTTCGGCGAAGACAGATGC
ACTAACCAAGGAGGCAAGGAGCCCTCGCGATTGGCACATATGGCACGCAACAATGCTTTG
CAAGGTCGACAGGATTTGGCCGCTGCTGCCTACTTGGCCACTTCCTGGAATTCTTCAGGC
GATTATTTACTAGTGAGGAGAGGGCCGGTCACCGGGTTGGTTTTACTTCATCTGCGAGCA
CGAAGCTGCCAGTCGCCGGCCCTAGTGTTCATCTGCCTCGTGCTTTCTAATTAATCCACA
TGTTCTTTTCCTTTTTTTCAGAAGTGGGTCTCGTAAAGAAAGATTTCCCTGC
>Z27kG1_14191
CAGCCAAGATCAAAGCACTCTCTCGACCATCTCCTGACCACTCCAGCATCTCCGGCCTTC
AGGCACTAGCAGCAGCATGGCTGACGACCAGCAACCGCCGACGCAGCGCATATGGTTCCC
GTACTGGACCGCGCCTGCGCCTGCTCATGGTCCTCGGCCGGCCGCCCGCCCGCAGCTGTC
GAGGCGGGAATCTCGCCCGGCGCCGCAGGCATCGCCGCCTCCTACAACAGCATCCACAGG
CGCTGGCGGTGGTGTCCCTGCTCCACCGGCCCAGCCGACGCCGCTGTCGAGCAGGCCGTC
GCCGCCGCCCGCCCGCGCTCCGCCACTCTCGCCCATCGGAGAGCCCAATGCTAGAGCGCC
GGAGCCGTCACCGGTGCCGGTTGCCAAACAGCACAGGCCGCCTTCTCCTCTTCGTCCTAA
TTATATCGCGCGTGATGTTCCTAAGCAGAAAGACATCGTCGTTCCGCAAGAGAAAACTAT
CCAGGAACCGGCGCTCGTAGCATCCAAGACGCCAGCCAAGGCCCCAGAGAAAGAGAAAGA
AGACAAGGAGAAAAGGGAGGAGGAGAAGACGAAGGAGAAAGACAAGGGGCACAAGATGAA
GAAGGAGAAGGATCACGAAGAGAAGCAGGAGAAGGATAAAGAGAAGGAAGGCGGCCAGCC
GCACAAGGAGCTCAAGGCGGGCGTCGCCGACATGGTGCGCAAGCTCGGCACTCCGGCACC
GTCGTCCGGCGGCGGCCACGAGCGCGCTGGCTCGGCGGCGGCCGAAGGAACGACCATCAT
CACGCTGGCCGGCGAGAACAAGGGCGCGTCCATGAAGGTAGACGGCAGCGCCGTGGCCGA
CGGCAGGGCGGACGCGGCCGGCAGCAAGGAGCGCC
>Z27kG1_09717
CTGGCGGGACCCGCGCGCCAGCCGGATCTTCGTGGGCGTCTGCCTCGCCGTGGCCGTCGC
GCTGTACGCCATGCCGCCCAAGATGGTGGCCGTGGCCAGCGGGTTCTACTACCTGCGCCA
TCCGATGTTCCGGGACCCTATGCCCCCGCCGGCGGTCAACTTCTTCCGCCGCCTGCCCAG
CCTGTCCGACAGGTTGCTCTGAGAAACTGGGGCCTTTTTAATTTCTCGCTCTCCCACACC
CTGATTATTCTCCATTTCGCTGTAACAATAACGAGCTGTGCGAGCAGTGTATCGGAGGAT
AGAAACAACAAAACTGAGATTGGTGTATTCATAAGCAAATATATAGATAGTGATACATTC
C
>Z27kG1_19773
CTCCCTCCTCCTTCCTCCTCCCTGCAAATCCTGCAGGCACCACCGCTCGTTTTCCTGTCC
GGGGGACAGGAGAGAAGGGGAGAGACCGAGAGAGGGTGAGGCGCGGCGTCCGCCCGATCT
GCTCCGCCCCCCGAAGCAGCCTGTCACGTCGTCCTCACTCTCAGGTACCCGCATTTAGCC
TTCCTGGATTGTTATGGATCACTAGTGCCCCCCCTGCCACTGTTCCATAGATTGTTCCGA
ATGGATTGGTGAGGAATCGACCGGCGTTCGGTTCTGGGTTGCTGAGCCCGGCAACGGGCT
CGTGGCCGGCCGTCGATTCGGCAGCGGCACTCGCCGTCGCGCCGCCCGGTCGGGTCGGGT
CGGGTCTCTGCAAACTCGCCGTAGCGCCTGCCGGTCGAGCTTTGACACCGACCTCACCGG
CGGGCATCCGCGGCCCTGCCGATGTGGATTTCAGGTTTTGCCCCGATGAATCCACGCTTG
TTCCTCACCAGATCTGTAGGTATGATTCAGCGAGTGGTGCCATTCAGATATTTTGCCCGT
GCAATGGGACCGTGATTGATCTCCGCACCTCCTGCCGTGACCACTCGTTTTGGGAACATG
GCATGCCACCTTTAGCCACGCCCACGAGCTGACGAGCTCTTCGCAGCTCCCGTATAAAAA
GCTGCAACCTTTGCAGGTCTTTGACTCCAAAGGCGGCCTCTTTGTTTCGGCGCTCGCCCC
CCTCCATGTTGGGCATGATGCGTTGCACTTGGTGCCCGACTCCTCTGTTTTCTAGCTCCT
AATTTTTTTTGCTGATGCTACTATAGTACTATTAGCTAAGCGCGGAGTTGGCGATGACTG
CGCTCAAGAATCGACCTTTGGCTCGGGCAATCGATGCATGGACGAAGCCACTTGTTTTTT
TTTTCTTTGGTCATGTTTTTGACATGCGAAACTGCGAAGGTGGCAGAGTAGGTGGATCTT
TCTGTCTATGTTTTGGCCCTACTTGAGAGGAAGAGACAGTCGCCACCGTGCAAAGTCCCA
AAGGCATCCGACGGTGGCGCGTCGATCGTTACGATGCCAGACAAGCACCACGGAACGAGC
CACCTCCCCCGCGGCCAGCCCGCCATCGAGCAGGTCACGACTGAGATTGAAAGAAACGCG
ATCTAATTTTTGTCTTTTCTTTTCCTGTCCCAAGTTCCTTAATACTTGATACGTGAGCTC
TATAACACTAGAGGTTTTCCATTCGGAAAAATATGTTCGCTAAAGTCGGTCTCTGATTAA
AGTCGGCTGCTTGACGGCTGCAACTGTAATTTATGTAATTTATTAAAACAAAAACACTGT
GTTGACACC
>Z27kG1_20736
CGAGCACGCGCTCGCTTTCGCACTGCGCCGCCGCCTTGGTCCGCTCCGCTATATATGCAG
AAGAGGCTGAGCCGTGAGCCCACCACCACCACCACGACCACCACCGGATAAACCCGTCGT
CGTCTTCCTTCCCCAGAACAGAACCCCGTTCTGTGTGTGGTCTTGGGTGGGACGAGGCCG
GAGCAGATCGAGCCAAGAGACGAAAAGAAAATGGCGGCGTTGCGCGCGGTGAAGGCGCTG
TGCGGCGCGGAGAAGGAGTGGGTGGTGGGCACGCACAAGGCGCCCGGGGCGTGCCCGCGC
TGCGGCGGCGCCGTGGTGGCCGTGGACGTGGAGAGCGAGCGGCGCGTCCTGGGCCTGCCG
CTGTGCCTCAAGAGCAAGCGCAAGTACTCCTGCACCAAGTGCCTCCGCCGCCTCGTCACC
CTCTACGGCTAGGCTCCGAAGGCGCACACACACCAAGTGCCGGCGGCGGGCCACGCTGAG
GCTCCGTCCGGCGGTAGCTGGATCTGGTCCGCGCGTCGATCGACCTGCTAGTGCTAGGTG
GTGTTGCTTCGGTCTTGGTTGAGGCGAAGACTAATGTAATGTGTTCTTATAGCCGGTAGT
AGGAAGCTAATCAGTGATTGTAGCTGCTTGTAAATGTGAATTGTAGCGGTAAGAATAATA
GTTACTGCT
>Z27kG1_09733
GCGCGGGCGGGGAGGGGAAGGAGACAAGTGAACTCAGAGAAGAACTAGCGCGGCGGGCGA
GCATTGCAAGCCGAGCTGCAGGGGCCCGGAGCGGAGACCGGAGGAGGGAGACGTCGCTTG
CGATGTCACCGGCAGCATCCGCCGCCGAAACCGCCGTCGTCGTCGTCGTCGCAAGCGTCC
CGAGCCAGCAGCAGAGCAGCCACCGCGCCGCGGCGCCGTCCGTCCCGTCGTCCTACGCCG
TCTGGGAGAAGGAGCGGTAAGGCGTCTGCAGCTTTACGACGACGTCGTCGTCGTCTGCCA
CCTACCTACTGCTGCTGCTGCTGCAAGGGGAAGTAAAAAGGAACGGAAAGGGGGAAGGCA
TGGAGGTGGAGGCGGCCAAGTGCGAGTGCTGCGGGTTCACGGAGGAGTGCACGCCGGCGT
ACATCGCGGCGGTGCGCGCCCAGTACCTGGGCCGCTGGGTCTGCGGCCTCTGCGCCGAGG
CGGTGGGCGACGAGATCCGGCGCGAGGGGACCATCACCACGGCCGAGGCGCTCGACCGCC
ACGTCGCGTTCGCGCGCGCGCCGCGCTCCCGGAGGGCGCCCGCGGAGGACGACCTCGTGG
CGGCCGTGGCGCGGCTGCTCCGCCGCTGCCTCGACTCGCCGCCCGCGTCGCCTGCGCCGC
CGCCACAGAGCCGGAAGGTGGCCGCAGGGCCCGGCTGCCCCGATGGAGCCGACGCTTGAA
GCTGCTTGCTTAATTGGCGGCAATGATTGGGGGGTTGGTTCAGCTGCTGGTGGATTAATT
AGTTGTACTAGTACAAGAATAAACCTCCAGTGGCATAATATGATGGTACAAGTGCATGTG
T
>Z27kG1_11185
TGGGAATGTACATGCTGCGGTGGAACGCCTTCTTGGGAACCTTGGACAGTAGCTAACCCG
AGCGAGCCAGACACTATTCGTAAATCTTAAAATTGTCGCGCATATGCAGGAGTGTTCGGC
TTAATGTTCCTCAAGCCCCAGAATTTGAAGGCGGCGGCGTCCATAGTCCCGAAAACAAAA
TAATGAAAGAGTCAGGCAGCCGTTTACTTTTGTCATACATGGTGGTCTTGTCTTTTTTTT
TTTACAGCGATGTATTTTGCAATGTTGATTGGTGTACATACGTATCGGTCGGATGTTACC
TCCCTGTAGTCTGTCTTTTCCAACTATCGATTCTTGATTTCCAATATACTATCAAATCAA
ATTATTATCT
>Z27kG1_04380
CACCTTCTTCCTTGCCCCCAGCGTCCAGCGACGGCGGCGGCGACGACGACTCATCGCAGC
GGGGGAGGACGGATGGCCGCGTCGTGCGGCACTCCGAGTCCGGCTAAGCGGCCCCGTCAC
TCTGACGTCGCCTCCTCCGGCGGCGACTCTGATTCTGACTCTGACGGGGACCTCGTCAGG
TACGGCCGGCCTCACCTCAGCGCCTCCCCTCGCTCACGGACTCGCTCTAGAACATTCCTC
TTTCGAGTTGGATTGCGAGCGATCCTTTTCTTCTTGGTTTCCCGGCATTATCCGAGATGT
TCAATTCCGTGGTTGCGGCGGCAGTGACCTCAGGGAGATCGTGTGCCTGCTGCGGCTTAT
CAAGGGTGGGGCCAACAAGGACGGGCAGAAGATCTGTGAGCAGGTCATTGCCAGGTGAGA
TGCAAACCTGTAGGAATCCGAATCTCCTTGCGACTGCAAACAATTGGGCTCATCGCATAG
GTATTCGTTAATGTCAATGTTTTGTTGCATGATGCTGATGACTTACGATTGCACCGACCA
TTGGCCTGTATGATTACATTCGTCAGTTTTTGTTGCGTTTACATATTGCTGGTGAAATGT
TGTCCTATCTGCCGTCTGCAGTCAATGCAATTGTGCTACCATTTAGGCTTCAATGCAGTT
TTGGCAAGGGAACTCGTAATGGCCCGCGTTTTTTTGTAGTGAATGGATGGAATTAAGACA
ATATTTTTGATAATTGTGCTGTTCTGTGTATGGAGCTTTATGTTTCATGGATTAACCTTT
GGTGTTTTGTTGATGTTGCTGTGCCATATAGCTTGTGGTCTGAATTTCTTCCTAAAGTAG
TATTACTCTTCTTGCAATGGAGGTCCGGTTCGGCCCTCGTCCCAATAATATGATAGTTGT
AGTCGCATAATTGTAAGAGTGAGTTTATCCATGTGACTTGTCGAATTTTTCTCTGCTGAG
TAGGCTAAATGCATGGTCTGATGAAATCTGGAGGTCCTATTCCTTCATCTGTATCACTAC
AGTTTGTTGTTAATTGTTTCTTAACCTGTAGTGTGGCAGCAGATATTCAGACTATGCTAG
AAGAAACCCAACTGAAATTTGAGGAGGAAAGGTATTTGGTATTTGAACCACTCAATTTTC
CCCCATTAACTTACTGAGAGCATCTGAAGCCAGTTATAATTACGGGAGCTAAACAAAAAT
ATACATCTTCTGTGAGAACACACTAATCTGTGTTCCTATTTGTGCATGCAGACAGAATTC
GTTAAAAGTACTGTCTAACACTTCCAAAGAGGTATTCATAACAACCTGTACTCCAGGGTT
TTATTTTCTTCTAAAATGACATGGATTTGTACTTTAGCAGTGTGAGAGTTCACTGAACGA
AGAGTACAGCAAGTTTCAGGAAACATATGATACGTTCTGTAAAGAAAAGGATGCTCACAT
GCAGACTTTCAGAGGTAGGTCAAACAAGAGCAGTATCAATTTCTTCACTTCCATATGAAG
CATGGCTCTTTTTTTTTCATTTCCAAAACAAACTACTAGCTAGGATACTTGATTTATTAA
TTCACGATTGAATTTAGAGTACACCTTGGAATGAACCTGTGTGCTTTGTTTACTGAAATT
TGCTTTTTGTTGACTTGTTGCTACTTGCTAGTTATACAAATAGATTTTAATTATGTGCCT
TTAAAAAGCATGGCTTGACAAAAACATTAGCCTATCAACTAAAATCCTTATACATGTTAT
CTGCAGACCTGTTGTCAAAAGTTGAAGTTGAAAAGAAGAAATTGCTTGAGAAGTACGAAC
ATCATAGTAAGTAGTAGGAAGACTTGCCAAAATTTGTGCGATGGACTCTTGTTTACTTGA
CTATCATCGTCATTCTTTCAACCAGTGGAGGAGGAGACCAACACATTATCGGAACTTGAC
GAAACAATCTCAGAGAAGGTAACACATGCGGAACATTCTGTCAGAAGGGTGAACCAGGAT
GGCAAGTCATTTATCGTCTTTCGCAAGTCTACTGGCTTGTTTCTTGATTGTGGATCTGAT
GATGATTTTGACCTTGATGAGTGGCGCTGCTAATAATAATTCATATAACAGATAAATGGA
AGCCCTTAGTTCTTTCTTGGCCTTTCCTCTTTTTTTTCCCCTTACCTGGCGGACTTTAGT
AGCATACAATTTTATTGTTACTATAGTCTAGTAGCGCATTGTATTAGCCTTCTTCCAGAT
TAGTTTGTTCGCAATCCTGAATTTGGTATCGAGCTGGCTGGATACGTACAGATGTATTCT
GTTATTTTTCCACTTTGAAAGCAGATATTCAAAAGGATCATCGATCTGCAATTATTATAG
TTTGCTCAAGAAACTATTATTATTCAATGACATCATTGTAAGAAAC
>Z27kG1_07689
AAAGCTCAACTATATCTAACAATGCATATCTGTGTGTTGCTACCTGGGATACGAGGGCTC
CTCAACCATCACAAATTGAGTCTGCCGTGCGATGGGCTGTGAGACAGCGGTCACAGAACA
AACCTGTCTATGTCCACTGTGCCTATGGTAATTTTGCTCTTCTGCCTATGTTTGGATAAG
GAACTGTGTTGTCTTTCATATATGTCTTTCTTGCAAATAGATATATTTATGTTCTTAAAT
GTATTTCTGTGGATTAGCCATATTTAGATAACTGTTGAGATCATGATGATCCACAATGGA
ATTTCATGTATTGGCGAACCATATATTGTGTAGCAACTGGAGTCAGGAGACAACAGTAAG
CTGATATGTTATTTTTTTCATTTCTGGTGTCATCTTATTTCATGCGACTATTTGCCATGT
CTTATTTAGTTGTTCTTATCTGCAACAAGATCATAAGAAGTAAAAATGCCATGTATAAGC
TGAACAGCATTTGCATTACATTCAGACAGTATAAGGGTCATCATATATGTTGTGTAGATA
GTCTTATAATAGTATCAGACTTTAAAGAGATTTTTTAGCCAAATTTAAGCTTAAACATTG
AAAGAAAATTAAGCTCTGGATATGTGCTTTGGCTGGACTTTTAGGTTTGGCTCTTAGCTT
AAACTTCCCTGTTACTAATTTTAAAATAAAACCTCTTTATTAAGTCTTGTTCTTACCACT
TCCTCACTTACCTAATATGCCATCAAATTGAACTTAAGTCCAATAATATTGATCGCTTGG
ATTTCTTTATGTGATGGCGTGTTATATCTCTAACAGGTCATGGCAGAAGTGTCTGTGTGA
TGTGTGCGCTTCTTGTCGCATTAGGATTGGCTGAAGATTGGAAAGCTGCTGAGCAAATGA
TCCATGAGAAGCGACCTTCTATTAGCATGAACACTCTTCACCGCAAAAGCTTGGAGGAAT
GGTCAAAACATTTGCTCCCCTCTAAAAGAAGTGGGGAAGCAGATGTGAGTTCTGTTATCC
ATTCGGATTATAACCGGAAATAAAATTAGACCAGCAAGAGACAGGCGTGTTCAGATATTT
AAGATGCATTGTACATTTGGTTGTATTGTTTGCTCCTGTCCTAGTGAATGCCTATGGTTC
AAGTTACCATTTTGTGGTAATTGTGTTGTAAAAACTATATGTATCGAATTATATTAGTAC
TGTAGCTTTACACAGTT
>Z27kG1_11735
TCCCTTGTCAACAGCACCACCCCCAACTAAGGGTAGTGCGGCATAGAACACCTCGAATGC
ACGAAGTGCAGATTTATCCCTGTCGCCGAGCCCCCGGAGGATCTGGCAGTAGTCCTCAGG
ACCAAGTAGCTCGCCCCGAAACGACGAGAGGGCCGAACCAAGCCCTCGCCTATCTTCAGG
CGCGACGCGGAGCAGCTTCTCGACACAGCGACCCGCGGCGGCTGAGGACACGCGCCCGCG
GTCCTGTGCGCCCCCTCCGCCGCCGCCGCCACGGGTGCGCTTGGAGATGGTCTTGGTGGT
GCGCGCGCGCCGAAACTCCGGACCGAGCG
>Z27kG1_01487
CGGTAAGGTAACACACAACGCAAGGAGCTCAAGATCGAGCTGCGTTGCGAGGGCAGAGAA
AGAGATGGGCAGTGCAGTGATGATGAAGATAAGGACCTGCCTGCCCTTTGAAAACGCGCG
CACACACAAACCAACACTGACATCACCGGTGGGGGCTGGGGAGGAGAGGGAGAGCCTTCT
TTAAGATCAGTAGATCACCACACCCTCACCCCTCCTCATTGCCCCCCTCACACACACACA
CACTCACTCTCTCTCTCTCTCTCTCTCTCTCTCTCTCTCTCTCCATTGTGTCACTGTAAC
TAGCAATTGAGCTCTTAAAATTTTGGTTGAGGTGCAGTAGCAAGGCACACTACTACGATC
TACAAACAAGATGATCAGTTGATGCCCGGTGTCTTCAGGATCTTTTCAGGTTCGCGAGGT
CCCATTTTGCTTCTCCCCCCGGGCTTGCAGTTGCGTTTGAGTGCACCTCTGAGGCTTTGG
TTGGCTCTCGCGCTGCGTACTTAAGCTCTCCGCCCCGTCCACGGCGTTGCATCTCTCATG
GCACTCGGTGTCTCCTGATAGCTGCTGCTTCGATCTACTCCACCTAACCGAAAGAGCGTC
GTGTAGGGTCTTGGATTCTTGGTCCGGTGCTGTAGGCGTGTTCTTGAGATCGAAGATCCA
GGAGATGATCCTGCGGCGGAGATCGAGGTCGATGAACAGCAGCGCCGGCGCGCAGAGGAG
CCACGTCCCCGGTCAGTCCGCGAGATCGTCGACCAGTCCATGCGACGGTGACAGTGGCGG
GGCCGGGGACGGGGCCGCCGCCGCCAGCAGCAAGAGTGCGACCGCGCGTGCCCTGTTCGC
CTCCCCGAGGCTGCTGCACTCTTCTTCCCTGCCCGCCGGCACCGTCGCCTTCGCCAAGAG
CCCCGCGCCGGACGCCGAGCCCCAGACGGCCTTCTCCATGAGCCCAACCTCCGTGCTCGA
CGCGGCGGCGGCCTTCGTGCCGGGCACGGACGGCGCCGGCAAGCGCCGCCCGCCGTGGCG
GGCGCGGGACAACAACGGTCTCGCGGACGCGCTGGACTGCAGCGACCACCACCACCAGCA
GCAGCAGCAGGAGCGGATCGTCCTCGCGGCGACGCCGTCGTCGTGCTCGCTGGCCAGATC
GTGCTCCCTGGACCGCCGCGTCGAGTTCGGCGTCAAGAACAGGAGCTCGTGGCTGCCCCT
CC
>Z27kG1_09130
CTGACCAGCACGGGCTAGATTCTTCATCTGTGCGTTATAGTTTATAGTTAGTTTCATTTT
TCTTTTGTTAGGGGAGTTTGACCAAATCATTATGGAGCTATTGGATAGTGCACTTAGTTT
TGGTTGTATAATAATGTTGGGAACTAGGTTCTGCATGGGCGTCGTAACTGTCGCAAGCCC
TATGTGGTCAAGCGCCTATACCATGGGCATTTGTTGTACATCCCACCTCCAAAAGATTGC
AAGTGGTGATGTAACATTTTGTATTAGCAATAAAGGACACAAGAATGCATTCATTTG
>Z27kG1_09746
TACATGTGAACTGCAGTAATTCCAGCAAACGAAATAAGAGCTAATGGTACAGATGAGCCA
ATGTGATTAGCCAATGCAATGCCAAGCCCTATGCCAACAAATTTGCTAACCATTCCTTGC
GCTTCACCCTTTGCAATAACCTCAGCAAAGTTTCTTTGTACTGCAAATCCAGCGTAAAAG
CAACTTCTGGTGGCAGACTGTATCAAAGAAGCTGCTGAGCGGCCAGCACCAGCAGCCGCC
CCAATTGGAACAAACAGGTGAGGGAACACTGGAGTCAGAATCTCCAGCCCATAAGCCATA
TTCTCCAGAAAATCAGCAAATAGTCGCCACCCTTTGGGGTTAACATCAAAATGGCGTCCG
AATTTGGACAACATGATCTTGCTAAGGTACCCGAGGCCATCTTTCAGCACCCAATTCACC
GCAGCAGCAGTGGGTATCGCTCCTTTCCCTAACCCAACCGCATAGAGCAGAGCCTGTGTG
GAAAGCACCCCGCTGATCTGGCTCGCCACACCCTGTACGCCGCGCCAGAGCGAGTAGTTA
AGGTAGTCGCTGCTGACACTATGAGGGTATCCGTCAGGGAGTAACAGATGAACAGCAACT
TCGGCGTACCGCCGCCACGACCGCCCCAGCTGCCTCCGTAGGGCGGCCAGGTCCTTAGAG
ATGCTTCCAACCTTTTCATCCCCGTCCTCCCGCTTTGTTCCGTCGTCCCCAGCAATGAGA
TAGGAGGTCCAGGTTGGGTCCGGCATGAGGCGAGTGCGCTTGCCGCCCCTCACCTCCCAT
ACGTCCCCCGCGTCATCACCGGAAGTGCTGAGGGCCTCAGCGAGCGCGGATGCGGCGCCG
GACTGGAGGAGCAGGAACAGGAGGAAGAACTCCGGGTGGAGGGCCTGGAGCCACCGCTCC
CACCACCACCCGTCCCCAGGGCCAGGAGAATCCATTCCTCGCCCGCCATCACCTCCGCTT
CCTCCATCGCTGCCGCCAGAATCACAGTATCCGCGGAAGCCGCCAGGAGGACTGTGGGAT
GCCGCGAGGAGTGGCGGGGAAAGCTTGGCGTCGACGCGGTGGAATCTGAGGGCGGTCAGG
GATGGCGACGATG
>Z27kG1_12550
CTGAAGCTTGTTCTTAAGTGTGCCATAGTGGTCTTCGAAACTTGTTGAGGCTAGCTAGCG
CCGTTTGGCCATATTGACATCTATCCGTGAGGGCCTGATTCCTCGGCAGCCTGTATGTAC
ATCTAGATTTGCACCAAGCGCGCAATCCTCAATCCTGACTACGGCATCACGCCTGTAAGC
ATATACTCCGTATGTAATACATTGTGTTTAGTTCGT
>Z27kG1_12293
AAGGAAAGCTGAAGCAGCTGAGAAGCGAGCTGATGATATCGCTTCGGGAGCGGCGCAGAT
GAACGGCCGCGAGCTGTTCCAACATGAGCCCTGGGTGTTCGACAACAACATTTACTGAGA
TCGTGTCGGGCTACTGTTCCTGCATTAGTCCAAGCTCCAGCGGTGGTTTCATTTTGTACT
GCTATATCAGCTTTGCGAAACTGTGGATTTTATTTCACCGTTTCTAAGATTATTCTCTCA
ATAGGTAATTGAACTTGTTTCAAATACGTTTTGCCAAATCTTTGTGCAGTCACCGAATGG
TATCTAGTGTCGCTATTCTTTTTCTAAAACTCTTACAAACAAAGAGTTTGG
>Z27kG1_11759
TATATATCTTCAAGGCAACATAATTCTTCAGTTCACTTGAATAATATGGCAATGTAATTC
ATTGAGTTTGCATTGTTAGGTGAATAAACGTTTTGCTCAATCTACTCCATGTCCCAGGCT
GTTGCAAGAGCAGCATCAGTTAATTGATCAGAATGACAGTGACCCAATTTCCATGTGTGC
TCTGCCTACGGCGCCCTCAGCAAAACCAAAACCTGATGTTGTGCTGTTCTCTTCAATTAT
TTTGTTAAATTTTTACGTTGACATGCCAGTTATATATAAAGACAGAAGATGTATACCAGT
CTTGGTATGGCAACGTTCCTTCTTTTAAAAAATCCTTGCATTCTTATTTAGTAGTATGTA
TTGTTTTGAAGGTTGTAAATTATAGTGGATGAATTCATTGTGCATGCATTGAGCAGAAGC
CATCACCATACTAAATGCAGATTGTTCTCTCAAAAC
>Z27kG1_14045
ACTCCTCTGCTCCTTATCCTTTCACGCCAATTTCTCCGTACAGATTTTTCCAGCCGCTTG
CGTTATCTTCTACGCGCGGCCGTCCCAGCTCCTCGTCCTGGCCACGGTACTCCTCTCCCT
CGACGTGGAGCTCTCACGGCGCTCCATTTTCCCAGCGCGCGCTCTTCTCCCTCTCCCTGG
TTCCACGCGGGCGCGCGCCCTGCTCCCTAACGAGGCCCCATGGCGCGGTCGCCTCTCCCT
GGTGCCTCGCCCAGCCTCTGCTCCTCTTCTCCCCGGCGCCTGGTCGGATGTGGATCCTCT
GCTCGAAGCTCCCAGCGCCGGATTCCCTGCAAGCTTCAGCTTCCCTGCGCGCCGACTTCA
CTGCTCGCGCCGTCGCCCAGCCTGTTGGCGCGCGCATGCTCCCTGCCGCGTTCCTGCTCG
GCGCCCGGATCCCCTGCTTCTCTCCCTGCAGGCGCGCTCAATTTCCAGTGCTCGCTGGAC
GCTCCAGCCATGGAGTCCCTACGCGCCCTCCCCTCTGTTCGCTTGTCGCCATGACTCGCC
GCGGTGCCCGTCCCTCTGCGCGCAGCCGCGTGCTCCCTGCTCGCCACTACCCTGCTGTAC
GCCATTGTCTACAGTGGAGAAGCTAAGCCCCTCCGCCAACGCCCTTGCCTGCCACTCCGT
GGCCTCGCCTGATACACAGTGGTCGCCTTCCCTTGACAGCGGCGTTGCTGGCCACCGTGT
TGCTCATCTCGGCCATGTTCCTCTTCGTGCTCAGCACCTAGGCGTCGCGTCCGACCCCGG
TACCCTAAATCCTCAGCAGTCGCCTTGGCTCCTGCAGCCGCGTCCATGACGTGCTCGCCA
TCCTAGCGACTCGTTTCCCTGCTGCGCGCTACCTATGCTGAGTCCAGTAGTTGTATTTCA
TCGACGGAGGAGAGAAATCACCAGAATGTGTGGAGAAGCGTAGTCCCATACGACATCCGC
TAGGTGCTCGATAAAATATCAGAACATGGGATTATCGTCGTTTCCGCATACTCCGAGTCG
ATTTGGTTATGGTGAGCTGACCTGTTGTCCCTTCTTATTGGTTTATTGGTTGAGCTGATT
GAATTATTAATGCGAGAAGGATAGATTTAGTGTCTCTAACATTTAGCTGATATGTGTGTG
TTGTCAGTGTTGTTATGGTGAGATTAGTTTGTATAGTGAAGTCGGTGCTCTATTTTAGTA
GTTAGGATACTCTACGTTTATTGATCGAGTTCTTGTTTTAGGTGAATGTTAATGGTTACT
CTAAGTATTTGGAGTAGCGTCAACAAGCTAATTTTAATTAAATTCC
>Z27kG1_05855
GGAAGAGCATGCTTCTGCTTTGAGAAAGGAAATTGAAAGCAAAAACAAGCAAGTAAAACT
CCTCATTGATCAGCTCCGTGACCTAATAGCTGACATAGCAATGTGGCAGAGCCCTTGCTC
AGTGTGAAGTGTCGAAGTTAGAGACCGTAGCCTGGACGTCTGGTATAGGCATACTGTGCA
TGTTGGTTAACTGACCACTTGGAAGGGAGCAATAGATGGAATATGACTGGGCTGCACGGG
AAAAGAAAATGAAGCTGTCCAATGCAGATAGGGATGTAATATGTTGGACATGAATGTTAT
TTTGGACACGACTGTAGATACACGTATCTTTTTGAAACGTGTGGATTTTCGCTGTGACGA
AAGTCCTGTAATGTTTTCTTGTGTTTCCTTGAGAAAAACAATCTAGAATGATATTTGGAT
TCTCACATGCAATGCACATTATTTCTGTTAACTG
>Z27kG1_14209
TGGGGATGTAAAGTTCACCATTGTAGGCGAGTTATACCCCCCAACCTAATCATAGAATAC
TAGAAGCCAAGAAAAGCGATGGTGGAATATATAGGGAAAAAAAAAGGAGTCGAGTGTCAG
CATAGTGTTAGCTCCCTTATGTTCTAGTACCTTTTTTAGAGGATAGTTCTACTAAACCAC
AAGAGAAGAAGATGCCATTAGCCTTGATTAAGAAAACGGCAGCATATGCAGTATTGCCAG
ATATAAGTATATATATATTATATATACAAATAATCCAGTGTCACCCTAGTCTTTAGAGAG
AGATATATAAATAGTATCTGTACTTAATGTTTACCAGTAGCAGGCAGGTAACATGAGCAC
AAAGATGTTACTGTGACACTGTCCTTGATGTACTCTACAATGACAGGCCCCCCAACCCAC
CCCACCCCCACTAGGTTTATTATACTAAATGCGAGGTTAATCCACGATTCTGGTACCAGC
CACATGTCACATGTAAAGAGCAGTACAGCTACAGCCTGCTGCGAGATTCATCAGATATTG
TATACTACTAGGCCACTAGGGAGGCCCAGTGACTGTAGAAGTGCACATGACCATGGCAGT
TGTCTGTAAGCTATTTTAACTGCTACTAGTGCAAGATCCCAAGCCAGGATAGAGAGTCAT
AGAGGTGTGTGTGTATGCGTGGGTGTCTCGGTATGGGTCTCCTAGTATGTCCGCAGTCTG
CAGAGACAGGTCGCTGCAGAATACTACTACAATACTACTAGTACATGATTGTATTGACCT
AGTTGCGTGGATGTAGTTGACAGTTTGACACCTCTATCTACAGACAGAATGGAAGTAAAA
GTGAGAAAGAAAGTTTGTGCG
>Z27kG1_17783
AGGGTGCAAAGCAATTGCAACTTACATCCGAGAGGTGCTATTGGAGAATACAAAGAAGCT
TGAGTGTCAGCGTGGTTAACCTTAGGAGGCAGTGCAGGCAGGTTGATGACCTGAACCTAC
CCAACAACGGACATCACACAGCCCATTAAAAGGCTTACTGGTTGTGGTTGTGGGTGGCTG
GCTCTAGTGCAGTGCACAGGAACTTCCAACGGAGTATGTGCAAGTCGTCAGAAGTTGTTC
AAGGCAGCTTGTTTGTCATCATCACCAGGGATACAAGACATGCTTCCTCAGTAAGGTGTT
ATCGGAATTTTTCGGTTCCTGTAAACTGATATAAATCGATGGTGGAACTGTACTGATAAT
CTTCCGTATGGTGTTATTGGAATTTGTGTGACAGTTCCTGTAAACTAATGCAGAGAGAGA
GATCCAGCGGGGCTCCTGCCTCCT
>Z27kG1_19438
CTGACCTCACCGGAGTCGGAGAAGTAAGCCTATGAGTGACAAAATCTTCCAGGCAAAACG
TGGACCAACTTAAATCAGCAGCAGCGTCAGGTGGTTAGGCGCTAGCGAATTAAATTAAGG
CCGGCCGAACCTCACTGTCTTGAAAGATTCAGATGTTCTAATGTTTAATGCTTTACCACC
AGTGGTTAGTGGTTGCTGGTTCATGCTTCCCAGGTTAGAGTCACGATTTTTTTTTTTGAG
GCTGTAGAAAGATCTGACGATACTTCATGTGTGCTTTCTCTCTGACGATGGTTCCATACA
GGGGCTTACCAAAGACGTAGAATCTATCGTTGCAGCTCCATTGCTCTGAGCATTTCTATA
GCTTG
>Z27kG1_05700
AGAGAGGGTGCAGCATTGGTAAGCCTGCACTTGAAGAGTATGAAGCTTCATCTACCAGGA
TGTTAGGGATGATAGCCTGGCCATACACGGTGGAGAGCGCGATCGAGGTGGCTGAGCCCT
AGCAGCTGTCCCACATCGCTGCGGGAAATCGACCTGCGAGCGAGGCGGGGACGGCGGGCA
GCGGTAAGGCGGGACAAGGCAAGCCCTAGAAGGGTCTTAACCTTGCTGATCTGCTTGGAG
GTCCCCCTGTGGATGAAGCCCATTGTTGGTCGACTGTTGCCGGAGTTTGGAGGTCTTCCT
GGTGCTGCCTTCGTTACCCTGTTATGTACTAAATGCCAAGCCTAGTTGTCCCGTTGGTCC
TTTGCTTGGTTGAGAGGCCGGGGAAGAAGAAGATGGCTTGCTTGCGGACTGGTGAGGAAG
TTTGTCGGAGGGGCAAAGGTTTTCTAGTGCCGTTCTTCCTGTCTGGGGACTCCAATTTTG
GTGTATCTGCTGTCAGTTCGGTTTGAACGTACTCCTTTTGTATTTGC
>Z27kG1_11790
CTCCTCACTCGCGTCGCGCCTCCGCTTCCATGTCATTTGACAGCGCAACACGGCGCTGCA
GGGTAAAGCTCTCCCCCGCTCGCCGGTCTCTGTGCCCAGGCCAGCAGGACGAAGAAGAAG
CCGGCTGGGAAGACCCAGGCCTGACCGCCTGAGCTAGGGGAGAGGAGGACGACGACGACG
ACGATGGGGCTGCTGTCTCAGCGGGTGGAGCGGTCGGAGATGGAGCCCGGCGACCACATC
TACACCTGGCGCGCCGGCTACACCTATTCCCACCACGGTACGGCGCACTAGCCGCTCTGG
TCTTCAGTATCCCTCCCGCCCCGATCTCCTCCTCCTCGGCTTCCCAATCCGGCCCTGGAG
TTGTCCATTCTCTTGCTTTTAACCTGTGCAGTGGCCATTGCACCTGTGAATCCAAGAGCA
TTGCAAATGCTCTTGACGCCGGAGTAATAATGCTGTGCCCATCCAGCCGGCGTCCGGACA
GAAACCACGCTGCCCGTGGTCACCTCTCTCGCCAGCTCATAGTCATAGCTCTGCCCTTTC
TTATTTCGTTTTCGTTGTATGAAATTGCTTGGACTTTGGACATTTCTGCAACCGCTGCTT
GTTCATCAGAGTAGAGTACTGACAATGAACTTCCTCACGGGATCAGATATCAATTAGAAA
CCCATTTTGTTTACCAAAGAATCCTTACCGCCGCCGTCTTTACTAACTTGGTCAGCTCGT
CGTCACTAGATCCGGTGACCAGCAAAGATATGCACATGCATGCATTCCTCACCTTTTGCT
TTGCATCTCCTTATCAGCTACAGCACTGGCCTAATGACAGCCAGCGGCTGCAGTTATAAA
AACAAAATTACTGTAGAAGTCGTAGCAGTAGCCGAATTAAAACCGCAGTGCATCCCAAAG
CGCGTAAAAGATGCATCTCTTCCACATCATGTCACTCTACGCGCGCTGCTACAGGCACCG
ACATTTTGTGCCCGCACGTTATGGACGTCCTTCCTCCCTACACACCCAGATCACCACTGC
ATGACATATGTGTGGGGAATGGCATGCCGGCTAGCACGCATGTGGGAGTGGTAGCATGGA
TAGCACTTCTCCGCATGGATGGACAGTGTTTTCTCTTACACCTTTTGTCACGATCTTGCC
AGTAAATCTTCTGATTTGGCAATAATAATGTCGATCTGTAATCGTTTCATTCGTCGTTTG
AGATCCAATCCAACTTTGTATCTCAACATGCATGGTCATTACAGCTTGAGTAATTAAGCC
ATGACGAATGTATTCATTAGGGCCTATTTGGAAGGTGATAGGATAAGGTAGCGTGCCATG
TTCTTATCTGACGCGCCAGGTGTTGCATTGCATGGATGATATGGATCCATCCATGACCCA
GGGATTTACGTCGGCGGCAGCAAGGTGGTGCACTTCACGCGGAAGAGGGAGGCGGGCGGC
GCGGGTCTGGACTCGGCCATCGCCGTGTCCAGCCTCCTCCTCTCGCGGGGCTCGGACGAG
TGCCCCACCTTCCCGGACTGCGGCTTCCAGCTCCCCGACAGCGGCGTGGTGCTGACCTGC
GTGGACTGCTTCCTCGGCGGCGGCGCGCTGCACCGGTTCGAGTACGGCGTGCCGGCCGCG
GCGTTCCTGGCCAAGGTCCGCGGGGGCACGTCCACCACGGCGCGCGCCGACCCGGGCGAC
GCCGCCGTGCGCCGCGCCATGCACCTCCTCCGGCACGGCTTCGGCGACTACGACGTGTTC
GAGAACAACTGCGAGGACTTCGCGCTCTACTGCAAGACGGGGCTCCTGCTCCTCCCCGCC
GCCGCGGCTGGCGGCGGGGTCGGGATCGGGAGGAGCGGGCAGGCC
>Z27kG1_22490
TTATGGACTAGCTTCGTTACGCAGCTTTTGGAAAGGCGTACTACTACTACCTGGCCTTGC
TCGGTCGTCGTCGGAGTTAGATGTCGCGTCGGCGGCGGCGGCGGCGGCGGCGCTGCTCTC
TGGCGCCGCCTCCTCCATCTCCGCTTGCCCCCCGGCCCCGACGACGTTGATGCTGATCTT
TCCTCTGATCCCTGATTCCTCCAGCTCCGCTTCCGTGACCGCCTTGTCGTCGTCGTCGTT
GCTCCGCTGAGCAACAAGCAGATGCTTGAGGTCACCCTCGCCGCCGCCGCCGCCGTGGCT
GCCCCCCTGCAGCTGCGACGGGTGGAAGTCACCTCGGCCTGAAAGAACAAGTGCGTACAA
ATCAGTGGGTGTAAGTGGCTCGTGATCATCAGTTCATTGATCGATTGAGAGCCGATGCAT
GCACGAGGATATGATGCCCACAAAATCATATATGTATAGCATAACGGTGCAGGTACACAC
GCACGCGCGCACGACAGTACGTGGGTCGCTCAGATCGGAAGCAGATCGAGAAGGCAGAAG
CGCACTCACGATCACGAGCGTCGAGGACGAGGGTGGCGTAGCGTCGGGAGGAGAGCGTGA
AGACGACGACGACGAAGAGGAGGAAGCAGCCGACGGCGACGACGGACAGCAACCTGCCAC
CTGCCGCCACCTTCTTATTCTTGTCGCCGCCGCCTTTCATGGCCGCGCCGCGGGCCAGCG
CAGCCATATCTAGCTTCTCGTCTTCGGAAGGTCTCCGAGCCTAAGACAAGAGAGAGAGGT
GGATCCCAAGAACTAGAGGCGGATCATTCTTCCTCGATGTACTCACTTGTTGAGCTCCTC
AAGTGATCACTCGCTGCTGGGCCAACTCTCGTAGCTCTTGCCTCCACCACCACCACCTAA
GACATATATAAAATGGAGACCAGAGGAGAGCGGATTATAAACTCTTTTGCTCTCCCATAG
TCCC
>Z27kG1_12219
CAGCCCTGTGTCTGTCCCGCTGCTCATCTCTCGGCTCTAAAAGCAGACGAGTAGTAGTTG
TGTATGGGATGGATCGGCACCTGAGAGTAGGCTGGGACATCCCACTGATTGCCGGAGGGA
AGCAGGGAGGAAGAAGCTCCCCTCGCTTCGCTTCTCCTCGGCATGAGGCATGTGCCTGGC
GTTACTTGTGGCGTGCCAAGTGCCATATTTCCCTAAACTTATTCTGCGTGGGAACCCTCT
ATTATGTATGTATACTGTGAATTTGTGACTGTTCAGGTAACACGAGTTATCGTGACATCT
TCGTAGAGAAAGATACCGTATGTATGATGTATGTATGATATACATATGATATTATGATCA
ACAATTGTAGTAGTAGTAATAATAAATAATACATATATGTGACTTAACTGTTTGGAGT
>Z27kG1_14047
GGTGGTGGTCGTGGTGGCAGCAGGAGAGGCTATCCTAATGGTCGTGGAGGACGTGGTGGC
CGAGGTGGCGGGTACCAGAATGGCCGTGGTGGATACCAGAATGGTCGTGGCGGTGCTGGC
GGGTACTACTACGAATCTGGATACTACCAGCCGAGGAACTACAACAGAGGCCGGGGTGGT
CGCTCCGGCGGTGGCAACTCTTACTACAACAGCCATGGTGGAGGTGCACAGGGGCATCAT
CCTGGGAGTGTTGAGCTGGGCGCAAACGCCTAGCTTCGCTGACTGTTCTGTTTGATAATG
AGGAGCGAGTGAGTCGTGCCATTCTGTTATTATAGAACTAACTTAGCCTGTTATTACGTC
ACCGTTGGTCCCATCCGTGAGTCTTTTTGCTGCTCGAGTGACTGCATATGGTCGGTCGGT
ATTGAGGAAATACTCTGGGAAAGTAGTTTCGGTTTC
>Z27kG1_17316
ATCGAACCAGGCGTCTTCGTTGCTGCACCCTACAACGAGTCCCTCTGGCTGTGGTGCCAT
TCCATCTGCGTGAGGTGGAACGTCTTGGAGTGCTCCGACTTGCCCCGGTTGGCCGTCTCC
ACGTGCACGATCTCGCTCATGGAGAAGCCGGTCATGCGGCCTCTGCTGGCATCGCCCAGC
TGCTGCGACTGGGGCGCCTCCGGCATGATGGACCGGCGGCTGTGGACTCGCCGCCCCCTG
GTGTAGTACCTCGCCGGCCTCCTGTGATCAAGCGCGGACTTGGAGGTACAGGAACCCATG
GCGGACACCTGTGTGCGGCTGCTGTTTCTGCTACTTTTTCAGCGATTCACCTCCAGATCG
CCCTAACACGGTGTGGAGTTACAAATGAAAACCTAACGACCTGCAATCACAATAAGCAGA
CACAAGTGAGGGCGATGTATGTACCAAGAAATCTGGATAAGCTGCACAATGGATTGGAGA
CTTACCAGGTTGAATCCAAGAAAGAAAAAAAAAGCAGACCTACAGAGGAGGAGAGGCAGT
GGCGTTGGACGGACGGAAGAACATGCAGATTGTTCTGCTATATATAGTGTTCATTATAGG
CTCGTGATTGGGGGCCGGGTGTGCTAGTTTATGGAGTGTATGTGCTCGTCGTCGGACGTC
GGTAGGCTGGCATTGTGCATTGCAGTTTGCAGGAACTGTTCTAAATCACACCAAATGTTC
CTGGAGAGATAATTAGGCCGCTCTGAACTTCAGGGAAGGTTCTTGTTCATTATATGCATA
ACGAAGAAAGATCTTGCTGAT
>Z27kG1_05244
CGGAGGCCAAGGAACGTGTCGTCTACCACCGTGCCCGTGGCAACCAAGTTCAGCAGCAGC
AGCAGCAGAGCAGCAAGGGTAAAGCTCCCATGATGATGAGCACGAAGGATCTCTTGTCTA
AGATCAAGGCCTCCTTTACTACTGCTGCTCGGAGCAGCCATGAAGAAGGCTCGACGAGTT
CTAGAAGCATGCCATCGCCCAAGAAACAGGTCCTCAGAGACATAGAGAACCCAATCGACC
AGTGCCTGTCAACGACGACGTACCCTTTGGCGACCCTTTTCGATTCCCTGAAGCTGAGGG
ACGATGATCCAGAAGCCGATCCAGCTATCATCAAGGTGCCGCGACGACGACAGCCCAGTA
TTGTACCACGTGACGAGAGAACTCTCTTCGTGACTTTCTCCAACGGATACCCCTTCACCG
CGGATGAACTGTACGAATTCTTTATGGGGTAAAGTCGTCTATTCTTGTCATGCTATTAAA
ATTACTTAATTGCAGATATGTAAACAATGGTGGGTCTCTTATGTATGCTGTTGCTGTTGG
TAAACGAAATGTTTCCTGGGACGTCGTTGGATTGGTTAATAATATTTGGATTTTAC
>Z27kG1_11253
GTCCATAAATCTGCCACAATATTGCAACAACTGGCGGCATTGTGCAGTTTCAGTGAGGGA
ACGACATGGAAGGCTATCCTTAGTTGGAATTCTCTTTGTGGGTGGCTACAATCGACGGTG
AAATCTTTGCCTTCTGAGTATCTAAAGCAAGGGGAGGCTGAAATAATAGTTCCATCGTGG
CTCAAGGTGCTTCAGGATGCAGGCTCAGACTATCTTCACAGCAGGACTGGTGATAATATA
AGAAGCCATCAAGGTTACATGCAAGGGAAGGGTGGTAGAACTCTTAAACGTATAATCAGA
GATTTCGCAGAAAGCCACCGGAATGTTCCAATCCCCAGTCCTACATGATATGGATGTGTC
ACGAGTCTTGCACTCTTTACTGATTTGAGGATGTCCAGTCCCTCCAGTAGCTTGGAGTCT
GACTCTAGAGAGGGGGTCCTTGTGGAACTGATGTCCGTCCCGTCTCTGCTGGCATGCTAC
ATGTTGGTTCCATCTATAGTTCAGCAAGAGGAAGAGGCTATTTGATTGTTCCGGACATCT
GGTTCGGACTTGGAGAGTCTTCTCTGTATAGCAAGGAAGTCGCACCATTGTTCTGCTGAC
TAATTGGGGGTTGAATGCAAAGTCTGAAGCCGCATGTCATGGTTCGAGATCCAATTTTGT
TTTGATAGACATACTGTGAAATTCATTGTGCCGGTAAGCTATATGAAGACAAAATGGGGG
GATGGAATGCAACCTGTACATACCATTCTTTGCTGGTTGGGGCAGGCGATGTACGAACAT
TCATATGCAGCAGTGTTACTGCTCGAATCTGGAGTTAAACATGGGCAGTAATGCTAGGCA
TTTATCAAACTTCTATCATGTCAGTCGAAACTTTG
>Z27kG1_18072
GCAAAACCATTGAGTACCACGGCACCACACATTTCCTTCAGCACCGCTCTAGCTAGCTAC
CTACTAGCTCATCGCAAGCCGAGGCCGATCTGGCCTGACCTGATCTGATCACTGTGAGAA
GACATGTCGCAGGACGCGGCGTGGGCGCAGGCCGAGCGGGAGCAGCGCCGGCCGTCCACG
GAGCCCATCGGGATCCCGGCCATCTCGGGGGCGGCGCGGGTCGCCGAGCGGGAGACGAAC
CAGCTGGCAGACGACGGCGACGGCGAGGCGGTGCCCCCGCACGTGCTGCTGGCGCGGCGC
AGGGCGGCGTCCTCGGTGTGCTCCGGCCAGGGCCGCACGCTCAAGGGCCGCGACCTGCGC
CGCGTGCGCGACTCCGTCCTGCGGATGACCGGCTTCATCGAGAGCTAGCCTCGGCCTCGG
CCAGCGGCGGGTGCCCACGTCGGCCTCGCTTGCTGCCCTGCCCCACCTCGCTGGTCCAGC
ATCGTACTAGCGTCAGTAATGCAGCAGCAACCAGCCCGCCCGATCCAAACGGTTGAATAT
GTAACGCTGTCTGAGTCAGTACGTCCCTGATCGGTTGATTTCCTTTTGTGAGAGATTGGG
TGTTACAGAGGATGGTCCATGAGAATGCATTTTGTATTCCTTTGTAAAATTCATACCAAA
TGGGACGGAGGTGGATTTAGTCTTATGTATATATAGGCTAGTAATTTGTCCTTGAAGAAT
TGAATTTGTTAAGTTAGAGCAAGGTTAATAATTTGGTTAATACTAGGTTTCAAGATATGG
CTATATCACTTATAAACAACTAAAAGTCCAGTGATACAAGTTGTATATCTAATATTTAGT
TCACATCTTCCTCTC
>Z27kG1_21890
GGAAGCACCAGGTCTGCGTCCACTAAGCTACCTGTCTGCGGGGGGATGGATGCAGTACCT
GCTGCCTGCTTGCCAAATGTTCAAAACAAGTGACGGTACATAACTTTCGTTTCCCTGCTA
TGCTTTTAAGAACTTCTGTCTAGTGGCTAGATGTATTAGTTTCAGTCATTGTTTTGTTAG
CAATCCGTAAATGCATTTAAGCTCGTGATTGTATATATCGCTCAGTAGCCTTCTGTTATG
TGTAGGATTATATAACTGAAGAAGAATATAACTCGGCTCTCTTGTCGCCGAGCCATTGTT
TTGTGGTTCCATTGGTTTCCTTCTGTCTGGCTGAATGCAATTTTGAGTGAATTGCCATCT
AATTGTCAACGATGAAGATCAGATTTGCTTCTGTCCCATCCTGTCAATCCAGAGCTAGAC
TTGCTCTTGTCTATTTTCAGCCGGATGTCTTGTGCCCCTTTTAAAGGCATTGCTAGTCTT
GTTGACACACCAGAAACTAAGATGCTCTGTATGAATCAACTGGCTGTTTATTCTCTGAGA
TTTGAGAAAAATTCTTATTAGCCTTCTTAAGTCTATTTATCATGATTATTGTGTAATCAT
GGTGTATGTTGTTGTTTATTCATTTTGCTGTGGCCTATTCAATTTGTTGTGGCCTGATTG
AATGTATTTTTAGTGAATCGGCATCTTATCATGGAAGGGCAGGCCTGATGCACGGGATTT
GTCTTACTGAGTCACCAGGTCGCGGGTTCTAAGCAGGGAGGCTTGCCTCGGTTTATCCCT
TCCCTAGACCTCACTCATGTGGGAGCCTCCGACACTGGGTTTGTCCCCTTTAGCACCTTA
TCATTACTGAAGATGAGATTCCTGGCGATTCTGATTTTTTCAAATCCATAGCTAGAGTTT
TATTTTCAATTGGATGATTTCTACCTTTTCAGACCTCCTAGGTCATCTATGTCTGCTTGA
AAAAAACAGCATTATTCATTTTATCGTGCTTTTGTATACATTTATTAGTTTCAAGCACCA
AAACTATTTTAAACATGGAAATAACTTAGCCTGGGTTTCAGCTGTTAGTATTCAAGGCTC
AAGCCATGGTACTGTTTTGACCTAATAGAGTAGCACTTGTTTTCGACATAGTCCTATACT
CCCATATGTAGCTGCTGCCGGTAGTTGAGCAAAAGCAGGAAGTAAAAAAAAATTCCTACA
TGCTACCAACGCCTGCAGTGCACCTCGCCTGCAGTTCCATGCTTTGAAAGAGGTCAATGC
ATTCAGTTTATGGGTTAGTTAGATTTATAGTCAGGGAGAGCCACATTTAGTTGTTTCATG
TTTGGTCAATTGAGCAATTCTGAAGTACATTGGATTTTTCCCCTTGACAATCCAGATGTG
AGCTGTGACGGAGCCATTTTTTGGTGAATTATGATACCAGAAATTAGTAAATTAGGACAC
TACATTGTGCTTGTTTCACG
>Z27kG1_05271
CTGGGCCGGCCAATCCGCATCTGCGATTGTCCAACGTCACGGCCCGCGCCCGCGCCAGTC
CGCATTCGCCGCAAACGGACGCACGCATCCCCGCTCCCCCCGCCCCTTCTCGTCGCCACG
AGTGTGTGCTAGGGTTCCGGCGTCCGGCGCGGGCGGTGGCGGCCATTCCGATGGAGGCGG
ATACGGGGTGTCGGTTGGAGGTGGACGACGTCCTCTCCTTCGCCGACGACCTCGTCGTAG
TGCTCCGCCGCAGCGACGACGCCGACGCCAACGCGCAGGTGATCGCGGGCGCGGGGTTGC
TGCGGACCGCCTGCCGCTCCGAGTCCGACCACCTCCACCTGCAGCTGAAAGATTATCAGC
AAAAAAATATGCTCCTGCAAGGACAAGACAGACAAAGCAAAAGCTGAAACGATTGCTGCT
GATGAACTGAGTGTACTGCAAAATAAAATGGAAGAAAATCTTCAGGAAGATAAACAACTT
CGTGAAGAATTGAGAGCTACACATAATGACCTTGAAAACCTAGACCATCAAAGGGCTTCT
ATACAAGACAGGAAGAACGCTATCAAGAAGAAGGATGAAAACATGCGGAAAGCCACATAT
AAACTTTCCATGTGCGTGTCAGTTACAAATATCATACCAAATTTGGAAGATCGGGATAAG
ATCTCAAGCTATACTGTCGACAAGAATGGGAAGAAGATACAGAAGTTCGAGTTTGAGAAG
ACGACGCCACCAGTTGAGATCTGTAACACGCTTTGGAAAACAATTTAGGGCGTGCAGATC
GTTGTTACTGTCTGTTAACGAAGATTGTCAATTGTACTTGTATATATAGCTGACTAGCTG
AGGATGGTGGACCTCTCATCTTCAATTGTGCTTGTTTATATAGCTGAGGATTGTCAATTG
TGCTTGAATTTAGGGCGTGCAAACCGTCATTACTGTCTGTTGATTTTACAGTGTTTTGAT
TTCAGTCA
>Z27kG1_22240
CAGCAGTGTGTTCTTAACTGGAACACAACAATGTTTAGTATACTGATGATAGACCCTTTG
TTAGCAGTAAAATTTTAGTGCTATTGTAGCTATGACTATCCATTGTTTTATTCTAGAATT
TGACCATGGTGAAAGAAACGCCTTTTCTTATAGGACCGTGTTGAATTCACTGTTCTGCTG
CTTCCTTGCAGGCTTGCTCATGCTTCAGTTGGTTCAGGAACTGATGCTTCCTTGCATGGT
TGCTGATGCTTCTGCTGGTTCAGCAGCTGATAGGTGCCGTTGAAGATTTGGATGAACCAG
TGCCGATCGTATCATTTTCACATGAGCTGTAGTCCCATCGTGTTCTCCCTGTTGTGATGC
TGTGTGGTAGCAGGACGTGCCAGAACTTGACTTTGAGAAGCGGAGGTTCAGTAGTTTGAG
CTGTTTTTGC
>Z27kG1_04478
GGGTGAAGAAGTTTTCGCTGGCAGAACCAAGCTCCACCACAACCACCGAAGCTCTGAAGA
GCGATACGAAGCCCTGAGCATTCTGCAAAGAAAACTGTATCATCTGATTGGGCGCGGTTG
ATGATAAGTCTATGCCTGTTAATGTAGCGTTAGATTTGTACTTTTGAACCCATGCCAGAT
GTACTTGTGCCAGAAATCACCAATCTGTTGAACTGAAAACGTTACCCGATGTCCACACAA
ATGATACAGTCCATGATGCCATTTCGATAAGAAAGGCACCATCCATCCAAGGTTTTCTAA
CATTTTGCTGCGCTGTTGCTTGACCGATGAATGTTATGCTGGCCCAATGCAATGCAACTC
AGATTTGCATC
>Z27kG1_21892
TCGCTCCTCCCCCAACGCGACTATGCTCGTTGAGGACGGAGACCGGTAATATTCGCCGCG
GAGTGTTCGAGAATCGGAGGCTTGGACTTCGAGTGCCTCCTCGGTGGCCTCGCGTAAAGC
ACGGCGGCGCGAAGACGGCTGCGGAATTCAGGTGCTTTCCCTGCTTTCAACGCCGGCTGG
TTTCGTCTGACCCGGGAACATTGCTTGGTAAGCGCACCCAGCTCCAACACACCTCGCCGC
CCAAGATTGACCTGCTTGCCACCACATCTAGCGCGCTTACCTTGGCCACACGCCCAATGG
AACGAACCATTTCATCGCGTTGGCGTTGCTTTGGAGTGACGTCAGGTGTGTGAAGCTGCC
CAACTGCTTTCTTCGCGAGGTACTTGCACGGGACAATTGACAAAGCCTGTATGGTCCAAG
GAACTGAAGTTGCAGACTTCCTCCGAAGGAATAGTTTTTCTTCCTTTCACCGGACTACAA
TTCGGTGCCATTCGTCAGGAATTGAGGGTCAACTGACTACTCTGCTCGCTTCTTTCCCCA
AGCTCAGGGTTCCTCCACAACTGTCCAGTGTTCATCGCAAGCTCCTTGCAGGTTTACGAT
GGATCTAGGAAACTCCTTGCAGGTTCACGGTGGATCTAGGTGAAGGTGCCGTTAGTCGAG
TGTGTGGCTCTACGGATCCTGATCAGTCTAGCGCAGCTTTCCCTCTGACCATTTCGAGGG
GACTCCTTTCTCTGGTTTAGCTCCATTCAATAGAGATGCTGTAATTTCTATAATAAAGTG
GTCCGAGTGAATCATCCTGTGCCCTTGCACAAGCCTCAGTCACTCCATAAATGGCTCGGA
CCACTGAAGATGATATAGAAGATGTGCCGTGCTCAGATCCAGGTTCACCGTTTCTGGCTG
AATATCATATCGCAGTTCCTGCTCTTCATGATGGACCAACGCAAGGTGCAGCTCGTCATG
AGCGACGGCTTCTTGATTTCCTGGAAGCCACTCCCTCGGTGCAGTGGCTAAAGAAGATCA
ACCTTTGCTCCCCGTTGATAAAACTCCGGCTTCCATCCACTGGCGCCCATGGCAGCCTTC
ATGCTCAGTTCATCAGAACGATCCACTGGAGTTCAGTTTTCACTGTATGCAAGAAATGGC
TCAAGCATCCTATGAACATAGCTCTCCT
>Z27kG1_13084
GCTAGCTGTAGCTACCTACCCGGTCCGGTCTCCGCTTCTCCCGCACGCGCAGCCTGCTGC
ATCCTCCTTCCTGCGACCGCCCGCTTCGTTCGCGGAACATAAAGGTGAGCCGGACCGGAC
CGGCGACCCAGCCGAGAGGGAGCAAGAGGTGCTGAGCTATCGGCGCCGCAGGTCTTGCTC
CGGTCAGCCACGGCGGCATCGGCATCGGCATGGCGGGGCGGATGGTGCGGAGCTGCGTGC
AGACGGCGCTCAAGGCGGCCAACTCCGTCGTGGGGCTCGCCGGCATGGCCGTCATCCTCT
ACGCGCTCTGGATGCTCCGCGCATGGTACAGGGAGATCGCCGGCCTCGGCCAACGCCCCC
CGGCCCCCTGGTTCATCTACACATTTCTTGGCCTGGGGATCTTTCTCTGCATACTGACTT
GCTCTGGGCATATTGCTGCTGAAACTGCAAATGGTCACTGCCTCTACTGTGTATCCTTTT
AGTTAGTAGGTACATAGTAGATTTAAATGTTGTTCCATATACCAGCCTCCATTGGTTGTG
TTTGATTGCTGACTACCTATGCTAAATCACATGGAGTTACATGTTATCCAGCTGCCATCA
CCTGGGTTTTTTGCTTGTTGGCTACATATAGTGAATGAGTGGTTAGCAGCTTCTGCTGGT
TCATCCAAGGTTTTCAGCTAGGTGCAGAAACCACATCTTTTTTCTAGGTTATATAATTAT
CTGTACATGAGATGCCAAAAAGAACTGATCTGAGAGTGAGAGTGCTGGCCTCGAATTGCA
GTTACATTCTTTAAGCTCTGTAATGTTTAGTGCAGTGCGACCTCCCAGTGATATTGCCCT
TCTTTTTCCTTAACCCACATGTAGTACATGACCATCGTATTTATGCTTATTATACTGGAA
GGCGCAATCACTTTGGATGTATTTCTGAATAGCAACTGGGAAGAGGTAAGGAGCTCAGCT
GTGAACTTTGATACTTTATGAAAATTTTCCCTTATATCTGCTATTTTATGACCTGACCCA
TCAGGCAAGTTTGATACTTCATAATTTTGAAAAAACTTCAGGGTTTCCCTCCTGACCCAT
CAGGCAAGTTTGGGGATTTCAAGCACTTTGTGAGATCCAATTCCGAGATATGTGAATGGG
TAGGCCTCTCAGTGGTGGCTGCTCAGGTGCTATCAATCGTTCTTGGGATGGTGCTCAGGA
CCCTTGGGCCTGACCGTGAGACCGACTATGACAGTGAAGACGACACAGCCGTGCCCGCAA
GGCTGCCTCTCCTGAGAAACCAGTCCCAGCATGGATCTTGGGACTACGCTGAAGCTACCA
CGTCTCGTCAGGGACTTCCGTTATTACATTCTAAATGTGTTCAGCGTTAATAAAAGCCTT
GCGACGTTCCATTGCAGGTGAAGAACAACAGACCCTTCAGGATGGTCATAGATTATATCT
TTTTCTTCTTCTTATATGGAGAGAGTATTCCTATGTTAGAATAGCAGAAGCAGCAGCAGC
AGCAGCGGTAGAGTAGTTCTGAAACCTGGACGCCAATCAGCATGCTCAGATATTTGAGTA
GCATGTGAACTGACCCTTATAACCCCGCATACTGGGGAAGGAAGAGATGAGGTCACGATT
GGTGCCTTCACTGACCAAAGACAGAGATGTTTGTTCT
>Z27kG1_24329
CGCCATGGAGGAGAGGCGGAGGCCCCGCGGGAGCGCCAGCGGCTGGAGGCGCCCGTCGTC
GCGCGCGGCCGGTGCTGCGCTGCGCCGAAAGGTGCGGGAGCTGCGCCGTCTCGTGCCCGG
CGGGGAGGAGGCGCCCGCGGGGGCCCTGCTTGTCCGCACGGCCGACTACATCGTGGGGCT
GCGGGCTAGGGTGGATCTTCTCAGGGCACTCGCGGCCGTCTACGGAGTCGGCGTGGGCGC
CGTCGTCGCCGACGCCGCCGACGCTGATGCGTGCGCTTCATGAGTTGTTTATCAACCACT
AGTAGTATAGTATGCCGTAGATTTGTGCGTGCATATAAACACGCACTTGAGGATTCATGC
ATGCGGCTTTTAGTTAATTTCAAAAATAGCATGCAGGCATGCAGCCCAGCTCGTCGTCCC
ATGCACGTACCACACTGGTACGTGTGCGCCCATCAGTTTAACTTCATTTGGAGAAATGTT
TGTGAAATTCAGAAATTGCAGGAAAGATCGATGTTGTCTACAATTTTGGATTCGTTGCTA
TCTCTCTCTTCTTCTTTTTTTCTGAAGGTATATTCATCTTATTGTTGTTTAACTAGCCGC
AGGTTTGGTTCTGTCCATTGATTTATTATTCCCGGGATCTCGATCTCGGTTTGCACCTCA
AGATAAGCTCTCTTATGGATGTTCCATACACCACTCTATGCAGAGAAACAAAATGTTTCT
CTTTTTATTTAGGAG
>Z27kG1_04502
CTGCGTCTTGTTTGCCCGCCCCAACACCTCGGCAGTCAGGTCCGAGCGACGCTCCAGCTT
CCGCTGCAGGCTCGACAGCTCATCCCTCTTCTCCGGAGCATCAACCATACCCCGCACTGT
CTCCCGCAGCACCTCCAGGGTTTCACTCGGAAAATCCTGCAGGGCCTGAGCCATGGCTGG
CACAGGGTCCGACACGATCTCCCGCAGGATCCTATGAGGCCGTGACGAGTGCATCCCCCC
ATGGCTGGCGTCAAAGCTGGCGCCAGCGCTGAGCGCGGCTGCCATCCTCGCGGGGAGCTC
CGTGGGGAAGAAGGACGAGGTGCCCTCCTTGAGCTGCGCCGGGGCGAAGGCGACGCTGCC
GTCCCCCATGGGGCGGAAGTTGAACCGGCTGTGGACGGAGCCGTTGGTGCCCTCCCCGGC
GGCGTAGATGTCGGTGGAGTTGTGCGTGAGGGAGCAGCTCGGGTTGTGCGAGAACACCGA
GTAGGAGTAGGACATGTCGTCGGAGTTGATGCTCCGGGTGCGCCCCGTGTTGGCGCTGTA
GGTCCGCCTGGGGGGCGGCGCGACAGGCGTGGCAGGCACCGCGGCGGCT
>Z27kG1_23403
CCCGAACCAGGCCGGCGGCGGCGTGTGCGCCACGTGCCTCCGCGACCGCCTGCTCGCGCT
CGAGGCCGCGCAGAGCGGCGACGCGTCCCCGCCGGGGCCCGCGCAGGCGCAGGCGCCCGA
GCCCCCGCCGGCGTTCCCGAGGTCGGTATCGCCGTACGTGTCCCGCAGGAAGTCGGACAC
GTCGGGCGGCGCGCTCAGGCACCACCCGAGCCTGCTCTTCTTCCGGACGCCGCAGGTAGG
CCCCGCCGCTCCACAGCAGCCTCTCGTCCGCCTCCGTCACGCGCTGTCGCTCCAGGAAGC
TCGCCGACGGTGGCCGCTTCCGGTGATCTTCCCCACGGCTTTTCGTTCCATGGTTAATAA
CACCATCCTAATCCAGGTTACAATCTCTTTTTTCTTTTGGATTTGTTGCATTTTGTCTAT
CCCGTGAGGAAAAGAGTCTGTAAAAGATTGGCGCACCCAAACCAAGTCCAAACCACCCCG
TTGACATT
>Z27kG1_09854
CGCGCGCACGCTGCGCGTCGCCACCATGCTGCTGAAGAAGGGTGTGGAGAGGGGCCTCAC
CGCCTTCCACATCGGGAGCATCATGTGCAGAGAGACCCTGACCAAGGAGTCCGCCATCGA
AGAGATCGTCCGTGAGGCGGCGGAACGGGGAGGAGGATGCGAGACTGTCTTCTTGCAGGC
TGTCTCGGAGATCATGGACCGCCGTCTCGACGACATCAAAGAACATGTTAGCCTCTAGAT
ATGCACATGGCTGACAAAATAACGATGTAATCAACTCAATGGCTAATGCAAAGAATGGTG
TACTATTTCCTCCCATGACTGATCCGAGGAAAAAAGTAAATAAATCTGGAGACCGGTCAG
GCTCG
>Z27kG1_04959
CCGAAGCTGGGGAAGGGCGTGTCGAGTAGCATCCGGTCCACGGTAAAATGCATCAGGGCC
TTCAAAGATCAGCGTTGGCCTCCTTAAAAGACTCGTTGGAAATCAAAGCTGGTTTCAAGT
TGAATGGTACCGCCATGGGAACTTAAACATGGTGATATACAAGTTTTTGTTTTTTGTTTT
GTTTTGTTTTGATATGGAAGGGGAAATTAGTTGTTCTAGCTGGAAATGTTAGTCTGCATT
CTAGATATTATTTTTGTTATGTGGATGCATCTGTAAATATGACTGC
>Z27kG1_17519
GAACCGACTCAGGATAGCGTCAGAAGCTTGTTATGATGGTGAAAGTTTTCATTGGGCATC
ATCATCTTTCCACATAAATGATGCTGCCCGCCACAAATCTGGTTTGAAGTCTATAGGGAA
GCACAAAGCAGCATCGGAATCTGGTAGACCTCCCAAATCCAAAGTCCAGAAGATTACTGA
ATTGCATCAGGAAGGGCCAATTGCCATGAGTAATTTTCTCTGTATGCCTGCTCAACTATT
GCCAAGTACAGCTGACTTCCACATTAGTGACTCCCTATCTGACTTTGGTATCAACGATTA
TGAATTCAACTACTCTGAGGATCTCTTGCAAGAGTTTGACGCCCTCGAGTTCTTCCCAGA
TCAGGGTGACTCTGGTCTCCTTGGTATTGAAGAGTTAGAACCTCTTTCGGATTTCACAGA
TATCGGATGAACATAGATGAGCAAATTATGGTTGATGGGATGCTGTCCTATACCAAGAGG
AGACAAGATCGCCTCTGGCAGGAGCCCAAGGATATAGGTTGAGTTGCTCAACCATGCACA
GATGTGCTGCAAGCTTTATCATGGCTGGCTGGAGCAAAGCTGCTGGCTTGGTGAGGTCAC
ATTGATCTGACAAGCTTGAGGATGGGTTTGCACTAATGGCGGCATTGGGTAATTTCCATA
CATGTACCAACAGAGAAGGTAAAAGAGGAGGCCCTCAGCACCACCCATTTGTTGCTGTAT
ATCGTGTTCATTCTCTGTTTAATCCAATGTTGTTTGGCTATTTTGCCACTGAAAACATCT
CACATGTCAAGTTGGTGGATGCCATCTCTATCAGAAATTTAGGATGTGGCGCCAATGTCC
AAAGAATGATCAGTCAAGTGCAGCTTATCGGCGCATTATATTTGGTCAGGAATCAATGCA
TGACATCAATATGATCAGAACTGCTGTTCCAGTTTCATTTGAGGAATGCAATTTCTGGTG
ATTCGGGATGCAAGTTTTTCATAGGAGGTAAAGAGCGTGGGCATAGTTGTACATGTAATA
AAATGAATAAGGTTCTGTGAACTCTCGGTCTCGGTTATGCCAATTAATAGCCATAATTTG
TTGTTAGAGGCCAGGGGGCTTTTTGATCAGCGGGCTGCTGCTGTGAGCCGGTAACAATGT
AGCTGATTGTGCGCCTCCATATTGTTTTCTTGGTAAGTGGACTTTGCATCACTGCCAAGC
AACGATGAGATAGAGTAATTGGTCTGTTTCGCGC
>Z27kG1_04703
CACGTCAGTTCTCACCTTCCACTCCATTTCCGCCCGTGGCGACGTGGCGTGGTGGTGGTG
GGTGCTTTGGCGTGCAGAAGTCAACCGAGCGCAGCGCCCGCCCCCTCCCTTCCCCGCCCG
CCGGCCAACAACAACAAAAAAAAGCACCGAAATCCGCCCCGCGCTCACCCGGAGGCCGGA
TCCAGCGACGATGTTCGGCGACTCCGACGGATCCAAGGACGCCAGCGCCGCCGCGCCCGG
GTCCAACTCCAACCCGCCGGAGCCGCCTTTCCCAAACCGGGAGCTCACGCTCAGCAGCTA
CCTCTGCGACAAGGCGCCGCCAGCCGCGGCGGCGGGGCCATCCTCGCCGCCCAACCCCGA
GGCGGCTGCCCCGGCAGACGATGCCGCGGCCAGCGCCAAGCTGTGCGTCGAGCGGGATTT
CCTCCACCTCTCCGCGCCCAAGCGCGGGGATCCGCCAGGCGACGACTCCTCCGTGGTCGG
GGGTAAGAAGCCCCGCCTAGACTCGCTCCAGCTCTCGCTCTCCCTCTCCACCGACGCGCC
CGCGCCGCCGCCGGCCTCGCAGCAGCCGTCCTCCTCCCTGCCTCCGCCGCAGCTCGCGTC
ACTCCTCCCGGTCGATGGCGATCTGCGGGGCGCGACC
>Z27kG1_05599
GTCATCAGTCATCACCTTCCCCCTGACTCGTGCGTCTGTTTCTCCTGCCTGGGTCTGGGG
TTGTCCAGTTGCCATTGCCACCACCAACCGAGCCTAGAGGGAAAGAAATCTTGGAAAGGT
GTGGTGTGACCCCTGCTGCTGCTGGTGCCAGATTTGCTCGCGTTCGAGGCCTCCTTTTGT
TTCCGCTAGATTCTGCCAAGATCAGCGATTCCCTCCGCCAGCAGAATCGCTCGCTCTCTT
TCCATCGAGCGTGCATTCTTTTCTGCTGCTGAGTCGGGCAGGATCGGCGTAACCCCTCCA
AACCCCAGACCTTTGTCCAGCAGCCTCGCGCCCTCGCCGCGTTGGTATGGTTTTTCCTTG
CCCCCCGTCCTAGTTGCTCTGTTCGCTTGATTTCCTGGTCGAGGTTCTCGTGCGCTGTTC
CAATTTCGAGCTAATCGTCCTGCTCCTGCCTAGCATTAATCCCCTTCTGTTCTTGGAGTT
CACACACATCCCGTGCGCGCGGATTGCTGGTGCAGCAGTCGGCGGCGCCGCGTGCATTTT
GCAACCGCTTTCCAAGCACCAGCTGCAAGCTTTGGCCTTTTGCCCTTTTCCTCCTCCCGT
CCCCGAAATCCCGCAAGAAACTCGTCCCTTCTCACGAGTCACGAGTTTGGTGAGGCTTTG
AAGCGAGCACAGTTCTCGTGAATATCGCAGTGGGGGTTGGAATCCGGCATCTCTGTCGGT
CAGGCTGGGGTGGGAGTTTCCTCGTCGGAGATGGATGGGAATTTGCCGCCGCGCACCCTG
ATGCCAGGCGGAGGTCCAGGCCACTTCGATCTGGGGCAGCCGTTCCACTTCGCCGCCCAG
CCCCAGGCGGTCCGGGTTCACCAGGGCGTCTTCGCCGTCCCCGCCGCGAACCAGATGCCG
GAGCTCGGCAATGTGGTGAAGGCATCGCTGAGCGACGAGGAGGAGGAGGACGACGACGGC
CACCTCGACCACGGCAAGG
>Z27kG1_19918
CTGAGCGCCAACCAAAGGGAAAAGAGCCACCCCATCCAAACGATCTAGCAAGATCATTTC
CTGTACCAAGTGGAATGATTCCTGTAGGTGGAACCGGTTCCCTTTTCATCTTATAAAGAT
CTGAGAGACATCCAAGCACCCAACCAACTGTACCATCACCCCCAGCAACCACAATCCTCA
TTTTCTCACGAACAGCCTTCGCACGGTTATCGCCTTGGTCAGCTAACCTCTCCAAACAAC
TCAAACCATGGTGAACAAAATCTGAAGGCTTCACAACGGAAAGATCAAAGACCTGCTCCT
CGGTGATGAGCTCGTGCAGCCGCACCTTGAGCTCGGGCCCGTGGCGCCCGCCGCTGCGCG
AGTTGACGAACACCACCACGGGCGCCACCGCCGGGCCGTCGGCGTCCTCCCCCGCGCGGT
CCTCC
>Z27kG1_08511
CAGCACCGAAATGACGTGATCCCCATTCCATTCACCCTCGTCGTTCGTCACTGCACCTGC
CGGCTGTGCCGCCCTTGAAAAATCCCACCACCTTCCTCGCCCTCCAGGCCTCCACTCATT
CCTGCCCCCGACACTCCCACTGCCACCAGTCCTCTCACCGCCAGGCGCGGCACAATGCAG
CCGCCTACCCTTCTCCCGCTAGGCGCCGTCGTGGTCGCCATCCTCCTGCTCGCCACCGCC
CCGAGCCCCGCCGTCTCCCGCCACCGCCACTCGTCCGCCGCGGACACGGAGACGCTCGAT
GTAGCCGCCTCGCTCTCCCGCGCCCGCGCCGCGCTCTCCACCGACGCCGTCTCGCTGCAC
CAGTCC
>Z27kG1_09883
AAACCACTTTTCCTTCACGCATCGCAACGCATCTACACTTCCCAAAACGCAGCAGCACTT
CTTTCCTCCACTTCCCAAATCGCAGAAGGACCAGGGAACAGAAGAGACCCTTCGTTTTCA
GTCCGGAACTGGCGAGATCAATGGACGCCGCCGGGGAGGCCTCGTCGCCGTCGTCCCCGT
CGAAGCTGCGGGACAAGCTGCGGACCACGGTGTGCTGTTGCTTCGGCGCGGGCGGCGGCC
CGGAGAGGACGAGGTGGCGGCGGCGGGGC
>Z27kG1_11340
CTCCTCTGTCCAAGGCAGGAGGCTTGGCGGCGGCGTTGGGCGGCTGCAATGGTGGACGTC
GACCGCCGGATGGCCAGCCTCACGCCGGCGGCGCACGCGGCGGGGCTGCGCCGCCTTTCC
ACGCGCGCCGCGGCGAGCCCGTCCTCGGCGTCGGCCTCCCCGCGGCAGGGGCTGCACTCC
TTCGCCCCGCTCGCGGCTGCGGTGCTGGGCCACCTCCGGGCCTCCGGGGTGGCGGTGCTC
CCGGGCCTCACGGAGCTCGAGCTGGCGCACGCCGAGGCCGAGATGGGGTTCGCGTTCCCG
CCCGACCTCCGCGCCGTCCTCGCCGCGGGCCTCCCGTCGGGGCCCGGGTTCGCTGACTGG
CGCTCGTGCGCGGGGCTCCGCTCCGCGTTCGACATGCCCATCGTGGCGGCGTCGCTGCAG
ATCGCACGGGGCGCGCTGTGGCCGCGCTGCTGGGGGCCACGCCCCGCCGACCCCGACCGC
GCGCTGCGGCTCGCGCGCTCCGCCATCCGCCGCGCGCCGCTGCTCGTGCCGCTCTTCGAC
CGCTGCTTCCTGCCCTGCCGCCCCTGCCTCGCCGGCAACCCGGTGTTCTTCGTCACCGAC
GACCGCGTCCTCTGCTGCGGCCTCGACATCCTCCACTTCGTCACCCGCGACTCCTGCTTC
CAGCCGCCGGATCTGCGGGCGCCGCCGCCTCCGGTGGCGCAGCAGCAGCAGTACGCCGGG
GAGGCCGTCGCCACGCCGTGCACGCGCCGCAGCCTCGACGCGGCCTGCCGCGGTAAGGCG
CCGCGCTGGATAGAATTCTGGAGCGACGCGGCGTCCGACCATCGCCGCCGCAACTCGTCG
TTCTCGGATGCATCCACAGCGTCGTCGCTGTCCTCAGGGTGCGCATCGCCACCGCCTGCT
AGGTGGCCCAGGAACCCGCACTGGGTCGACAGCTACCTTGACCGGCTGGGCCACGTGCTG
AGGCAGGGCGGGTGGAGGGACACGGAGGTGACGGAGATGGTCGAGGTGGCGGCCTCCGGG
GTGTTCGACGGTGAGGAGGCGGCGGTCCCCGTGGTGGACTCAGACGCAGTGCTCGATGCG
CTCCTGCTCAAGGCCGACCAGTGCTCCGACTCGCTCCGGCGGGCCGGATGGAGCTCGGAG
GACGTATCGGACGCGCTCGGGCTGGACCTCCGCTGGTGCAAGGA
>Z27kG1_21682
CTCCTCAGCTCGACGCGGCTATAGCTGCACTGACCGCACCTCGACCGCGTGCCCACCGGC
ACCGCTCAGTGCTAGCGCGCGCTCATGGCGTCGCTTGGCCAGCTCCTCCTCGTCGCCGGC
CTGGCCTTCCTGGTGCTGCTGCTGGGTGCCCAGGATCACGGGCGTGGAGAGCAAGCGACC
GGCGGCGGCCCGGCCGTTGGAGCAGCAGCCGCCGCCGCTGCTCCTCCCGCGCGGGAGGCT
GTAATCATCAGCCGGCACCAGCATTCGCAGCCGTCGGCCGCGGCGATGGCGGAGAGCAAG
CGGCTCCCCATCCCTCCGTCCGGGCCGTCCACTAAGTGGAACTACGAGGCGAATCACGAG
AAGCCGTCGTCGTCGGAGTCGGGCTCGGGCCGCCGCCGCCTCGGGTGGTGGTGGTCCCCG
TGACGCGGCCGGTGGCGGTGGGTTCTTGAGAGCTGCAGAGATCTCAAGGCTCAGCTAGCG
TCGTGTGTGTCGTCTGCTTCGTTCACCATCTTCTCTCCTACTAGAAAGAAATTTGCGCAG
ATCTCATGGAGTACTGGCAGTATTGCTGCTCTGATTAGTTTCTTGTCGAGTGTGCATGAA
ATGGCTGTGAGATCTGCTGATGTTTCTTTCCGGTGTAGAATGGAATCGTCTCCCCTAATA
ATAATTATAATAATAATACATTCTGAAGCT
>Z27kG1_19594
GGATACCGTTGGGACTTGCTATCCGAGCAGTGACGTCTGGTCATCTTCCACCAACTCCTT
TTATCTTGGTAACCATGGGAAGTACAGGGGTCTTGTTAACTGCATGGCGTGCTTTGGTAT
CACAACTGTTTTCCAACCAGCAAAAGCAGCAGGATGATGTCTACCGGCGTGGAAGTCCTT
TTGAGCTTTTTGAGCTACTCACATCGCTGGTGCGGAGGTGGTGACATCTGAAGGCTGAAG
CCTATAGAAGGTAAGAAGGGCATTGTTCCGCTCTGGTATCCGCAATCATCAGGTTCAGCC
ATCTGTGTCTATTGTGTAAGTACAATTTTGAAGGTGAAGAAGAGCAGGCTAAAACCTAGT
TTGGAGCATTTGCCGAACCCAAAAAAAATGTTTGGCAATAACACGCCCGCGATGTTGGTT
TAGTATATTATATTATATTCATAAGATGTACTCATATTCCTGATCTTCCACTTGTAAAAT
TGTATCCAGCTTAACAAATCCTAATCGATAAGACCGTTGCCTCTTGTTC
>Z27kG1_20314
CGACTTCAATACTTCATCCAAGCTCCATTTTCTCTGAGGAAGCGAACCTTCCCTTTCCCC
AGGCACAGATCCGGCTCTCCGCCGCCGCTATGGCCGCTCGCCGCCTCCTCCTGCTCCTCG
CCGTTGTCGCCGCGTCCCTCCTGGCTGCCGACGCGCGGCCGTGCCACGGCTTCCTCGTCG
CCATCCCGTCCGATCCCAACCCCGACCCCAGCAGAGGCTACGGCGCCGTCAACCGCCACC
TCGGCGCTCCCCACGTCGCCACGGTCATCACCGTCTTCCGCGTGCGCCGCCTCGGTCCAC
ACGTCCCCCACGGCCACCGCAACCACCACCACCTCCATTCTATCCCCGCCAACGTTCAGA
TCCATCGCCCCGATCTCCTGCACCCCGCCACGGCC
>Z27kG1_10901
CAGATACATGATGAGGGTTTATGACTCTTGAGGTATGCTGCTGATAAGATCTACACGCTT
CCTTGCTGACCCATGCAAACCTGAGGAGCACAACTGTTCGTCCTGCTGGGCGTTTTCCTA
GTCAAGGTTAAAGATTTGGACATTTTCTGCCATCTGATCGTCACCTCTAGTGCTGTGGAA
GAGGTTGCAAAAAAAAAAATGCTGCTCGTCGTGATGAACGCAATGCTGTTCCTGCTCTAC
GGTAACCTGGCACCAGATAACAGCGGTGTCGGAGCCTTATGCTTGCCAGCGGATAACATC
GCCGAAGCGTGAAGTCTTGTTCTGATGCTGGCTGCGTGGTGTTTGGTTTGCTAGAACAGT
GGTGTCCACTCTACGCCGAATCATTGAGAAACTCTAGTGTTAGCAAACTGTAATTTTAGA
ACAGGCGTAGAGTGGAGTTTTTAAAACTCTAAACTGGCTGCCTGGTGAATGCTGTTCTAG
CAATACTATGGTTTTAAAAAATTTATTGCATGTATAATGCTC
>Z27kG1_16849
CGCGCTTGTTTGTTCGCGTCTTCTCCCTGTAGGGAACTCCGTTACCCGGCCCCGGCTGTG
CGTGGCGTCAGCACGCCCCGCGGGCAGGAGGGTGAGGCTGCTGAGCGTGAGGTGCGAGCA
GGGAGCCAAGGGCGGTGGCGGGCTGGACGTGTGGCTGAGCCGCGGGGCGATGCTGGGCTT
CGTCGGAGCGGTGGCCGTGGAGCTGACCACCGGGAAAGGCGTGCTTCAGAATGTGGGATT
GACCGCGCCGGTGCCGACGCTGGCGCTGGCGCTCACCGGCGCGGTCGGCGTCCTCACGGC
CTTCCTCATCTTCCAGTCCGGGACGCGGGACTGATGGGTGAATTGTCAAAGCTCCCAAAA
GGACATGCATAAAGTCTGTCAGAGTCTTGTGCTGTGTATGTCTATGCTGTTGTAGTTGCC
TTGCCTTCACAGGAAGCTGAGGAGTAACACAGTGCGAAAAGGATAATTATTATTTTTTAC
AAAATGTGTTTACAGTACTCTTCCTTGAAGGACTAAACTGCATTT
>Z27kG1_13153
TACATCATATATGATGTATGCATGTTTATATCTCGATTAAGTATTAAGGAGCCCTTTTAT
AACTAGCTAGAAAAGACTGAGCTAGTCTTTTCTCGGCTAAAATGTTATGGTCACCCCAAT
CTATGGTTTCATCTTTGTCATCAAATCTTTCCACTTCAGTCATGGTCTGCCATTCCTCAG
TGGTGTTTACCCCAATACCCCACAAGCGCGTTTGTTACAACCATGTAGAAATAGTAAGGT
TCTATTTACATCCTCATGACATTATGATTAGGTTTGAAGTAGAAGCACTACCGTAGACAG
TTCTTTGTAATTCTGTCATGCATCTGTGGTTCTCTAAGCAGTCTTTGCCAGAGGGGCTGT
ATGTTCTTATTAGTTCTTCACTAAGAGATTACAATAAAGAATTATTCCTTTGATTCTTAT
TTTCTAATAGGGTATACTTTAGAGCTCATGAAAAGCTTATGAATCATATTTTCTTGTTTT
C
>Z27kG1_05978
CAGAGGAGTTCTGCTGGTGAACAGAGGTGGGGGCTGTTCATCGCCACCAAATGATGATGC
AGATGTGAGATGTGCGTGGACGTGAAAATAAAGCATCCTTTTACTATAATTGATGTCGCA
TTAGTTATTCTGAACCCAGGTAGCCTGGGTCAGTACCTACTACCCTGTTTATCATAGGAC
GTGGAGAGAACTCGTCCAGTTTTACATTCCCGTCACTGCTTTGCCGGAGTGCTGTGGCAA
TCCATAAAATCTAATAAAGTAACAATAAGCTGTCTGC
>Z27kG1_06483
TGAGTTTGTTGTGGTGGTAACCCAGGCCCTGACAAGACAACACGCCCATTTCTTGGCTGC
AGCAGAACAGCGGAAGACACGGAGGACTCTGCTGCCAGCACCTGGAGTTGCGCGGTGCCA
AAGCATACCAGACAGAATTCGAGATGGCTTGGATCTCGAGTGAACTAGCGCGGTGCCAAA
GCATGCTGTTTTGTTCATAATCTCACTTGTTCAGCGTGCTGGTGCGTTAGGTTAGTTTAC
AGATTTGTTCTGGTGCAGTGAGGCCAATTATGGTCCCTGCGGTTGGTATCGATCTTGGAT
TGTGCATTGCATGTAGTACCATACTGCATCTACACTGGGACCATTTTTCAGATAACAGAA
ACATTCAGCTTCATCCTCG
>Z27kG1_04963
CGTCAGCCTGGCCGTCACGTCGCTGTGCGTCAGCGTGTACGTCCGCGGCAGCGGCCCGTG
CTGCTTGCTGCCGGCCTCGTCGTCCACGCCCAGGAACAGCACCTTCAGCTTCGACGCCTC
GAAGATCGCCGGCCCGAACAGCCTCGCCGTCGGAACGACGTATCGCCTCCGCCGCGCGAC
CCAGGGCCGCCGCCTCATGGCGCCCGCGCCGTGCTGCTGCCTGAGCTGGGAGATCGGGAG
CAGCGACATGGTGGAAGCGGCGGCGGTGGCTGCGGCCATGTTATGTTGATTTGAATCCTT
CCCTTCGCCTACCGCGAGTAGCAGGCAAATCGATTCAGGACCGAGAAAATCTGCCCACTG
GCCACTCTCCGCAGAAACTCGGCCCTCGGCAGGCGGATGACTGAAATCCTCCGCGAAGCA
GGAAACTTGCACGGCTTCTCAGGATCCGGATGGATGGCCGGCACGGCCGGACTGAGAATC
CTATAACCTGTGTTATGGCCGATGCTATGTACAGGGCCTGGTTGGT
>Z27kG1_11346
TTAACAGACTGCTGTCAGTTATGCTTTGGGGGTTGGTTTCAGGTAAGCAAGCTCTCTTCA
CAGCTTAGGAGATTTTTACTCATGATTTCAGCTGAAGTTTTAACAAGTGCTTTGAGTATT
CTGAAACTTGTCGCTCTATATTGAGTAGTTGCTTGTATCTTCAACTTCTGTATCAACATG
CTGATAACCTATCAAAGGAAGATATTCCAGAAGTTTTTCTAAAGAAGAAAGTGAAGAAGT
AGGTTTCAATATTCCACCTGCAGTCTGTATCCCATTATTTGGTTCCTCACATTTTGATTG
TTTAAGTAAATATGACTATTTATGCAAATGCTAGAATTGGCATTACAAGTGAAGATTTGA
AGAATACAATAGAGAAGACATTGGGTGGTGCAGGACTAGCTCTTTCATCTCCAAGGCTTA
TAATTCCTGCCGTGATTTATGGATTGTCAGCTTTATCACATCACTTCCAAAATAGCTTTT
TCAGTTTTGAGGTTCTTCCAGGGATGATGGGTTTCCTCGCGTACAAGGCTGCAGCTTTGG
TTCAAGTCTACAGAGACAACGAGGACCTCCGCTTGATACTTCCTGATGAAGAGGCCGCTG
ACAGTGACAGCACTTGATTTATACGAATTAGAGATTATGTTAACCTAGTGGTTGTTGACA
AATACAAAACAGATCTGTTC
>Z27kG1_08788
CTTGAAGCAACCTGTAGTGTGGAGATGAAGCTGTTAAACAATAAACTCGAAATCCAAAGC
CCCCTCTCTCTCTCTCCAAGGAAAGAAAAAGAAAGAGAAAGGCGTGGAATGTGCTTAACT
CGAACTAGCCTGTGAAAATCTTCCTATGTTAGGCGGAAAGCAGCCACTGACATGCGTGGT
GCGTACTTGACTACTTGTTATCCCAGAGAAAAGAAAAGAGCCCAAAAAATTCAACCGGTT
GGCTCCTATTGAAGGCCAGCAGGAAAAAAAAAAGGCTAGAACTTCTGTGCTTCAGCTCTC
CGCGGTTGGTCGTGAGTTCATCCAATATCTCCGCATCAGGACGGCTAGGACAACTTCCTA
CTTCAGATGCTTCATCTTCCTGTGCATTGAACAACCAAGGGTCAAATCACACAAAACACC
AGAAAATGGATTCCATGCGAAGGAAAGATTAATGAATGTATACCAGTTTGTGTTCAAGGG
GGACCCCGTCAAGTTCTTCGTACTCAGCTGCATCGAGCTCCCTCAAGACGACGGGATCAA
AAAATTTTGGGAGGAGATACTGCCTGATGACGATCATGAGGAAGAAAGGCACTGGGAACA
GGATCCCGGCTATCGGTATCCACGTTATGCCGAAGCATATTAGGAGGTAAACCAACTGGA
AGATCGTGAAGATGGTTACTGTTTTGGGAACCACTGACTCCACAAACGATGCATGGGGAC
CTTCAAGAACCCTGCAACCACGGCGTAATCGGATGATTAGTCGCAAAGAAGAAACACAGG
CTCTGCATTTGTGCCCGTGCTAGCCCAATCCTTCATTTTGAAGTGAATTGCTGCGGGACA
GAGATGTTACTTGTAGCGTCGGCTTTCTGTAATGAACAGAAGCTGTATCCTCTCCCAGAA
CTGATTCCCTGGTAGACTGTCGATGGCCATGTAGGCAAAGTAACCCCAGAGGACCGATGT
GGGTATCATCCTGATGACTGGCATAGCTCCAACACACCCACCAACCAGTATGGACTGCAG
CAGATTGCTCAGTCTCTGTTCGTTCACTCGGACAGGCAAGTGGGCTTCTATATGTTTGCG
AGGGTCAAATTCTCTAGCCAATCTCCCTTCTTCGTCGCCTTCTTGCAGAACAGCATCCTT
GAAGTTCTTCAACTCCCTGTCAACAGAATCAGTCTGAAAAGACAACGTGTTGAGCATTAC
CATTATTTTACTGGTAAGTTTTCCATAAAGAATAATATGGACAACATTTAGGTAGTAGTT
AGGTATTGGACAAAAATTAAGGAGAACCCATATCTAATTGGCAAACGCGAATTGTTGTAA
GATTCAAAAGCTTTGTTTTTTGTTGGCACATATAAATAAGTCAAGTAACAAGGAGTCAAA
AGGCTCACATTCTGTTCGC
>Z27kG1_21348
CCGCCGCCTCCCCAGGCGCGACCTCCTACCCCGCCGTGTACGCCGTCGCGCCACCCAGTG
CCACCGCCAACGGCTCCGCCCCGTCAGCCGTGGTGTCGAACGCCACGGCCTACGCCCCCG
CCCCCACACAGGTCGCGTACGACAGCAATGGCCGCGCCATCTACTACACCAGCATGCTCC
CCCAGTACCCCTCGGCTGTCAATGGCATGTCGGCACCGGGCGGCGTGCTCGGGACAGAGC
CCGCGAAGCAGGTGGCCGTGAAGCCGACCGTCTCGTGAGCACACCAACCAGCCTACAACA
CCTCGCCTCACAGCACAGCCCCTCATCGCCAATGAATGGATCAAAGGAGTTTTCCCATCT
TTCTTTCATCCTCACCCGCCCGCCACCCACTCGTCAATATGCGTTCGTTAATACTGTGTC
GGTTGGATTCGTCAACATGCGTTCGTTAATACTGTGTCAGTTGGATTCGTTATCGTCTCT
AGTATGCACCTAAGTATATGTTTTCCCTTATAATTGCCTAGAGTTTTCATTGGTTGTCTA
GAGTTTTCTTTTGGCTTGGCGTTTCTTGGTTCCGTGATATGATGATGATGCAACTATTAG
TTCTTTGGTGTGCTTAGATGTAGATAAGAGTCTGGACATGATGGATAAGCACTATATATA
TATTAGCCTATTGGAGAGTTGAGTTGGGC
>Z27kG1_15295
CTCGCCGTCGCGTGAGACTGCGCTAAAACCTAGGCTTTGAGACACCAATGGCCTCCGCGA
CGGCGACGGCGCCCACATTCGCTCTCGCATCGTCCTTCTCGCGCGGCGGCTTCCTTCCGC
TCCCTCGTCACGCCGGCCGGCCCATGCTTCAGTCTCTGCGACTCGTCGCGTCAGCCGTGA
AGCGGCGGCGCGGCGCGGTCGTGGTGGCAGCGGACGCGGCGGCGGCGGCCGGGAGCGCGG
AGTTCGGCGACGAGGAGAACCCGTATGAGGTAGAACCTGAGTGAAATGGTGGGCAAAGAT
TCTGTCTTTTCGATTCGTGTTGTGATTTTGTGCTCTTTGGGTGTTAGCTTCTGGGCATCA
GGCCGCTTGATAGCTTCGATCACATGAAAATGGCCTACAAGAAGAAGCGCAAGGACGCCG
AGGAGACTGGAGACGACGAGTTCCTTGCCAAGGTAGGGAAGAGACGAAGAGTGCTCTTGC
CCGAGTTCTCTACGCTAGCATATGTCATTAGATTTTGCTAACTGCACTAATGGTTGAATT
ATCGGGGTTATAATAGTTGGACAGGGCCTATGACACTGTCATGATGCAGCAGCTGCAGTA
TCGGAAGAAGGGAGTCACATACGGGTCTGTTCAGGTGTCCAAGGATATCAAGTATGCTGA
CAATCAACCAGTGGTGCCTTGGGGACCAAGATTCTCCCGATCAACAATGAAGGACATGCG
CATAAATATGGCAGTATCAGCAGCATTTATATTTATCTACACTGCATCCAGGTTGTTTGG
ATAGCTATTATGGGCAATGCAGACTGGAAGCCTTTGCAGTTCCTTTGTTTTGCTTTCTTC
TACAGAATACTACAGAAGCTAAGAGCTACTGAACCACCAATTACTCCAATATACAATGAA
TATGGCGAGGTCGAAGGACGAGGGATAAGAATGGCAAAAAGAGTAGTCCGTGCTTTGGGT
TTGATATTTGGATGTGTGTTCGCTGCATCCCTGGGTTATACAGCAGCTATTAACTTGATC
GAGCTTTCAATGCAGTACACTCCCCGCCTTGTTTATTACTACCAGGAGCTGATTGTTACG
GCGGCTACCTCCGTTCTTCTGTGCATCACAGCCTCATACTACCGATGAACACGACGACGA
GCAGTGATGGCCTGGCTGAGGCGATTGTGAGATAGCCGAGAATCCACAAATTTTGTAGCA
TACTTCCACCAGCACCTGTCAGCTTTGAGGCAGAGAGTTCTTAGTGCAGGATCATACATG
ACCACTTGTGGCACAATGCAGATGACCAATGGATGAAAAACATTTGGCGTGAATACTTCA
ACAGCAGTGTTGTGTGTGTGCAATTTTTAATTAGGTCTTGGACATGTTAGACAACAGGGT
TAGCTGCAATGTGCATGTGCTTTGTTTTGCCTCGATCAACGAATGAATGAAAGTACTAGC
TGCTGCTTCTTTGTT
>Z27kG1_14771
AAAAAAAGAAGAAAATGTTTAGCCCTTCACACCACCTTCCATCGTCGCCACTTGAGAAGA
GCTCCTGCTTCTCATGTCTGTGCTGTTGGCAACAGAAGTATAAAAGAAATGGAAGAAAGA
TTGCTAGTGCTGAAGTCAAAAGAGAAACGTGTTACATGTATGGACAAACTGATTGCAGCA
TCAGGAGAGTAACCGATATATATGAAGAAGACGCAAACAACAAACTAGCATCTCCAATAA
CTATCTCAGCTAACACACTCTGCAACTAAAGGCAATATCGCCTGTCTCCATATCCGAAGG
AACACAACAACAATAGAAGCATGCAAGAAGAGAGGAAGAAACCTTACGGCTTGTTTCTAT
TTTCCTTACCCCACTCTCTCTTTTCCCACCCCATATTATATTAATTGGACATATGATTGT
GTTTGT
>Z27kG1_20784
AGTTTGGCTGTATTCTTAGTGCCTCGTTGCAGTCGTCGACAGCTTTTCCCCACTTTTCTA
GCTTTGACCAGCAAGCAGCTCGATTGCAGTGGAGCACTGAATTTAAGGGATCATACTTGA
GCCCTTCCCCATAGGCTATGGACGCATCTAAAAACTTGGCAGCTTTAAAGAGATCATTTC
CTTGCTCTCGGGCTTTTGCGACTAGTCTCACATTATTCAAAACCATCCCGATTTCTGCGT
TCCCAGGATCAAGATCTCTAGCCTTCTCAGCTGCAGCAACAGCAGTATCAAACCTCCCAA
ATGCCATGTCAACCTGCGCTTGAACAATATGTATGTATGACTCAGCAAGCATCCCCGAGA
GTTTTGCTGCTGTCAATGATGAGGGCAATGCACTGTCCAGTTTCAGCAAGCTTGCAAGAG
TCGACTCGGCCTCCTCCAGCTTGTGAAGGCGGAGAAGTGCTTCTGACCTCAAGGCAAGAA
GCAACTGAGAGGAGTCGGCGCCAGCAGCAATGGCGGCATCAGCCTCCCTCAGAGCGCTCT
TCCAATCCCCAATTTTCCTTGCATCTGTGCATCTTCCCAGATGGACCTCCACCTCCTGCA
GCTTATGCCACTCGGCAGGGTCTGAATGCTGAAGATGACCCGCCTGGGTGAAATGCCTCC
GCGCCTTGTCAATCATCCCCAGTCGAAGGCAAACGCCTGCGACGCGGCTGTGGGC
>Z27kG1_09914
CATCCAGATCTCACACCTCGTCGTAGCTACTACCTTCGTCTCACTCCTCCTCGTCCCCTT
GCTGTCGTTCGTTCGTTCCTTCTACCTCCATCTCCACTTCTCCACCTTGGGGTTCTTGGC
GCACCATCCGAGAAATGCTGTTCTCCTTTTTCGGTTTTCCATTCTACAAGTGCCAGCCTT
GCCTTGTCTCGGAGTGTTGACATCTCTACGTGCTCTGGCCCGCCATTAATTCCCTCCTCC
CTCACACTGCTGCTGCTGCTGACCGAGGGCGCCTAGCCAGTCACGCACGAAATCCCAGCG
TTCCAATTCAAACACACCCTTCCTTCTTGGCTACTCCTCTCGACGACGCGACCGGAGCGG
AGGGAGTCATGGTGGCGGAGCCGCTGGTGCACAAGGTGCTCTCCATGGCGACGTCGTCGT
CCTCCTCCTCCAAGAAGGCGCGGCCGGCGGCGGCGAGCGCCAACAAGGGCGGCGCGGCTG
CGGCGGGCGACGGCAGGCTGGGCATCCTGTCCCTGGAGGTGGCCAACGCCATGTCGCGCG
CGGCGAACCTGTACCGCTCGCTCTCCGACGCCGAGGCGGCGCGCCTGCTCGGGCCGCTCT
GCCTCGGCTCCCGCGCCGTGCGCGCGCTGGTCCCGGGCGACGACGCGCGCCTCCTGGCGC
TCGCGCTGGCCGAGAAGCTCGACGCGCTGAACCGCGTCGCGGCCGTGGCCTCGCGCCTCG
GCCGCCGTTGCACGGCGCCGCCGCTCGTGGGCTTCGACCACGTCTACGCTGACCTCCTCG
CCGGCCGCTCCGGCGCCACCGGCGCGCTCTTCGCCGTGGCCTCCGCGTCCGACGCCGCGT
CGCTCGTGCGCAGGCTCGACCGCCTC
>Z27kG1_09918
CACAAGTCGGGTTGTCATGCGAGAGCAGCGATATCGATGAATTTGTGATGACACCGCCAG
CGCCGAGGAGTAACACCAACATCCAGTCCTACATCAACCTCGCCTTTGATGTCGATGACG
ACTCAGCCTCTGTCAGCAGCAACGACTTCATTGCAGCCAACACCTCCTTGGAAGAGTATC
TGAAGGGAAGATGGAGCCGGTCGTCGAGCTTTGACTGACGGACCCATGGTCAGAGTTAAC
CCTTTATTAGTGTATAGATCGTTCTTGTTCTTCTTCTAATTTAAGTTTCAATTTTGCGCC
TTGGATGAGAGTTGGCACCTGCAATGCCCTCCACCAGGAAATCCTTTGATTATGTCTTAG
TTATTTTTTTCCTTTTCTTTTGGGGGTCCCTCTTACTCTCTGAAGAGGCACCCTGTTGTT
TTACTGTCTGAAGAGACTTATCATACTCAGGTAGTCTCATCCAAAGAGGTGACAAATAAA
GTCGGGATCATACG
>Z27kG1_24295
GGGTACAGCTGCTGCTGCGGCGGCGGTGGCCTCGGGCTGGTATACCTCGGCAACCTCGTG
AGGAGGAACCTGTACAACCTCGGCCTCATCAAGTCGTGCTCGTGACTCGTCAAGGCCGGC
CGGGTGCTCGGGTCGAGACGCGCGTCGTGGAGGGGACGGACGGACGGACACGCGCCATTG
CTCTGTGTACGTACTGTATTGTACATACAGGGCACCGACGCCGTGGCGTGGCCTGGAGCA
GGATGGCTAGCCGTACGTAGGGAAACTCTGTAGCCGTGTACTGTAGATAGACAAAACCGT
CGTCGCTGGCAGTGGTAGGGGGGGGGTGCATTCATCGTGCGTGGGACGATTCGTTATTTA
TTACTGTACCTGTTATTCTTTCCGTTCGTTGGGTAACCACACCTCTCTCTCTTTGC
>Z27kG1_05992
GAAGGATTCAACTCCCAGCTGCTAGTCCTAATCATGTTCGGGTATTTGTCAACGTATTTG
TAATGTGTAGTACTTGCTTTAGCCAAACGCATTGGCGAATAAAGTAGCTTGCTTTGCTTC
TTGGAAGGGCCGAGGCTGGACTGGAGGAGAGTTCTTTTTCTTTTTCTTTTTTCTGGTCAG
TGTGCCTTTGCTCCGGAATGGCAGAGTTGTAAATAAGAACTACGAACTTTGTGCGTATTT
ATGGTTGTTGTATTT
>Z27kG1_01677
GGTGTGCCTGCGTTCAGTTCGGTCACGAGACGGGCGCTGCCAGTGCCCGAGGCCAAAACC
CTGCTTCGCTGTCCCCCCTGGTCACGTCCTCGCGCGCCTCAGGCCTTTTTGTTTAGTTCA
GCCTGTTTCGACCGGAGTTGGTTACTTGGTTGCACAGTTCCGCTTGCTTCGCTGTAGCCT
AGAACTCGTCCTTATCGGATCCGGTCCAAAGATGCAACAAATCAAGGGCATGGCCCCGAT
GGAGATGGCGCCGGCGGGCGCGGGCAAGGCGGCGGCTGCAGCTCCGGCCTCGCGCATGCC
GATGATGCACATGTCTTTCTTCTGGGGCAACCGCGCGGTGGTGCTGTTCCCGGGATGGCC
CGGCGCGCGCGGCGCGGGGGCGTACCTGCTCTGCCTCCTCCTCGTGCTCGCGCTCGCCGC
GCTCACCGAGGCGCTCGCCGCGGCCTCGCGCTGCGTCGCGCGCCGTGGCGCGGGTGCGGG
GGCAGGCCGCGTGCCGGCGTCCTCGGCCGCGCTGCTCACGGCGGCGCACGCTGCCAGGAT
GGGGACGGCTTACCTCGTCATGCTGGCCGTCATGTCGTTCAACGGCGGAGTGCTCCTCGC
CGCCGTGGCCGGCCACGCGCTCGGGTTCCTTATCGCGCGGAGCAGGGTGCACAATCGGGG
CGGGAGTGCCGCC
>Z27kG1_01683
CGCCTTCCAGCTCTATTTCTATGCCTCTGCCGGTTCGCAGGGCCTTAGCTTTCATGAGCA
CTGGAGATGGACATCGAGTCGGTGAGGTGCGCCTGCTGTAGCCTCAGAGAGGACTGCACC
CAGGAATACATAGACAATGTCAAGGGCAGCTTTGGGGGGAGATGGCTCTGTGGCTTGTGC
TCCGAGGCTGTAAGGGATGAGCTCAGCAAACACAGGACCGGCCAGGGTAGAGTTGAAGAG
GCTGTCAAGGCTCACATGGAATTCTGCAGGATGACGCTGTCAAGCCCAGCTGTCCGGGTA
GCCGATGGCATGAAGGAGATGCTCAGGAGGAGGTCAGGGGACAAGAGGAGGCCAGCAACG
CCATCAAAAGCACACCCAGCATAGCAAGGTAGGTAAGGGCTGTCGACAGAGATGCTTCTA
GTCGCCTTAAGGTCAGTGCATCGATGTGGGAGCCTCTCAAATCTACTAAATGTATGTGTC
CTACTATAAGTATATTGTATTTATATATAATACAGGCAGCATGTCAACTGTAAATATGAG
CGATATTATTAATCCGAGGTTTCATGATC
>Z27kG1_05999
CGCGATTTCTTCCACGTTTTGTTCTTTCGCGGCAATATAATGCGTTTAATTTGTTCCTTT
TCAACACCCACGCGTGTAGAGACATCGATGGATGGGCTCGCATTGGCCAGTGATAAGCTA
CCCTCGTGCTTTGAAAAGCTTGAGCACGTGGTTTGATTATGATAATCTAGCCTCCTTCTA
TTGTGTTGTTAAAAGGCAGAGGCACATCTTCAGTCCACTGCAAGTGCATTAGTGCCCACT
GCAGTAGCTACTACTACTAGCTAGCACAGTTCATCGACCTCGCTCGTGGCCGGCAAGCAA
TCGCTCAAGCTAAGCCATGGCGCCTCGCAGCCGCCTCCTCGACCTGGAGAGGCACGACGT
GCTCTTCTTCTACGGCGATGGTGCCTACCACCAGAGCGAGAGCGTCGTCGTCCTTGTCGT
CGTCGTCGCCGCCCTGCTCCTCCTCCTCGTCGCGCCGTTCCCGCACGCCGCTGCCGTCTG
CGGGGCGCTCTACGTCGCCTACTGCCTCCTCCTCGACCGCGCAGCGAAGGCGAGCAGCTC
CAGCTCGTCGTGTCCTTCCACTGACACTGCCGCGCCGCCGGCGGCAGACGCCTCTCGCCC
CACTACTCGGGGCACGGTGGCAGGCTATATGATCGTGCAGAAGCAGAATTGAAGTCGCAA
TGGTCAGCATGCTTATATTACCAGTTACCATGCTTAATTGCATAGTTGCACTGTAGTGAT
CACCGCAGGAAGATGGCTCTGTGTGGAATAGAGTAGTAGCTTAAGCACATTTCGTATTAC
AGGAAAAGAGTTGTGGTCAGAGGTCTTCCCACGTATATAGCTGTCTCTTGAGACTCTGCA
TGGACTCTGCAATCTGGATATGCATGCACTATATTCACTTCGAAATAGGGCCACAGTTGA
CAAATCAGCCTGGAAACATATGTAATCTGGATTCTTTTCCAAAAAAAAATGTAATACGGC
TACTCTTCTCAGGAAT
>Z27kG1_06521
CACTTTTATAGTGTTTAGTGTTATAAGGTCAACAACTGAGTCATCACTAGCAAGAATATA
CATCGACCTCGCAACCAAAGCGGCGGCTGCAGCTATTGACGAGGAATTGATGTTTACAGA
GTTATCCAGATAGCTATGATAAAATCTATTGGAGAAGTGGGAATCAAAATCCTCCAACAC
AACTCCAGAAGTTGACATGTTCTTCCTTATGAATGACATTAATGAAGATGGTGGAACACC
AGGATTTGATGAAGCTGCTTGTTTTACTTTAACATTATCAGAACCAAGAGACTTGCTGGC
ACTTTGCAGTGCATCTAATATTTCCTTTGAAGCTGATGGATTCCCTTCAGCATGCACATA
AAATGATGGATATTCCTCAAGTATAGCCTTGCCAACAGAACCAATCTCCAGTACCTGGTC
AATCTTTAAGCTACTAATTCCATTCACAGAAGCAGCGCCTTCATCTAATTCCTGTAAGAA
TTTCCGACTACCAAGATAACCCCAGGCCTCACCATTAAAAACAGCGAACACAAGCTGTTT
CTTAAGCTTGCTTAGACCATGAATGTGAGAAAGAGCATCAACAGCAGTGAGCAAAGCAAT
CAATCCAGATATGGGAGAATCTGAACCAAGACTACGGTCCCGAAAAAATGATGCAGAGTC
TTGAGACGCAATAGCCAATATTAAAGGTTTCGGATGCTCTGTAGATCCGTTATTAAGTGG
CGGTAATGAAGTCCATACACTGTGTCCACCTAAGGGCAAGCATGATTGTTCTTTGAGGCA
GGATGCTGAATCATGTGTTTGAGCTTTGGTTGTCTGCATAACAAGGTCGAATTCTGCAAC
ATTTGCTTTATATCCATTGCCAGTCTTCTCATTTTTTTCTGAAATCTTTTGAAGAGTGTT
TGTACTCTCTTCTGAAAGTAGAAATACAGGAAAATTATATTTGTTCCACATGATACCTGA
TCCAGCAGGATTCCAATCATGGCTGTGATTTGAGTAGGGTGCAAAATCATCTTGTGGAAA
TTTTCTATCAGGAGACAGCTCTTGTAAGTCATTGTTGACACCATTTGACTCAACCAATAC
ACCTGCCACCTTCTGGTGAAGTTCTGGATCATTGGATACCCTCAGAAAGAAATCTGACAT
CTGATCTAAGGAAAGGAGAATAGTAGATGGTTGAACCAATTGATCACTGCCTTTTCTAAG
TCTTACAATTGGTGCAATGACCTTCTCACTTCCAGGATTAGAACAGCCAATTTCACCAGA
AAGATTCAACAGCCTCACACAAGGGAAGCTTTCAACGTTTAGGTACATTGCCTTCACAAG
GTCTGGAACTGATTCCAATGTGGCACCATCTCCAGGAACGACGGGAGCAAGCACGGCGAG
GGCAAGGCAGATGACGGCCGCGAGGAGGGACGCCGTGGAGCCGGCCGACATGGCCGAGCC
GAGCGAGGGGCCGGCGATCTACAGGAATGGGGGAACTTGCG
>Z27kG1_09939
GCCATTGTCCATCACAATTCACAACCCCACTCTCGATCCTCGCCCTCTCGAGACCACCGA
CCGCTCGTCCTCATCCCGTCATCCGTGCCCGCATCTCCGCAGTCGTCGCCAGTCGCCACC
GCTATCCGAGCTCCCCCCCCCCCCCTCCATGCCGCACTATGGCTCTTGCCTCGAATCCGC
CCACTCCCCACATCGAGAACAGCCATCGACGCCGCAAGAGGAGACGCACCCAAGAGAGAG
GAGGCGACCATGAGGGCCAAGGTCCCGAAGCGGGAGGGTTGGTGGGGGAGGAGGAACTAA
CGATAGCCATCGCCATGGCCACCGACGACGACTGATAGGACTGCCTCTTCTTCATCGATG
TGGTAACGACAGAAATCAAGTAATGGGGACGGGGCTCTCCAGGCCATGCGGGTCAAACGA
CTGGAACACGTCCCCTTAGCCTCCGAACGGGAACCCCGGGCTGGAGCTCTACAGCGAGAA
GACCAAGCTTGCTGAAGGGCCGCAGGCTTGGAACATCTAGATTTTGTTTTGCTAAGGGGA
GCGCTATGTGAGGGTGGGCAGGTTGCTCAGGTCAAGTGGGTTCACGGCTGCGAGCTTCAT
GGAGAGACTATTGATAGCAGGTTTCTTTATTTTCATGGGAAAAGTACATGTTTCTATTGT
GCCTTCGTACATTCATAGTTGAGGTTTAATGTACATGCCTTCTCTATTATATTTTAGTTA
AGATACTCAAGCAACAATGCCTAAAAGCTCTTACTGAATTACTCGTTGTTGTGTTTGTAG
TTGTGTCCTGCATCATTCTTTGATCAAGATTGATGAGGGAAAGATCAGTATGCCGAGGAT
GGGACCGGGTTGTAGCTTGCGATGCTAGATCTGCTCATCATGAAACCCATCATGACTAAT
GCATTTATCTGCCATTTAAGTGTACACCAGATTATTTGTATGTTTGCTGCTTACTATGCA
AAATGGCAGCTAAAAGAAGCCCTAAAGCATGCGAGCTGCACCTCTACCGGTTTAGTGGCC
AAACTGGCTGTTACTACGTTTCAGGTGTTTTATCTGTAACTTTTATTTTGTTCTTTTTCT
TGTTACTCACTTATTTCTGAATAATTAAGTATATATGTCACTTAATTTAGTGCTAGAATG
CAGATCTGGCATGTTTGGGAACTAACCTGCACTATTGGTTGTTTTTTGCTTCTTGGTGGA
CCATTTTATCTATAGGGTTTGGAATGTTTTCCAGCATGCATTAAATTACTGTTAACATAT
GATTTTAGAATACAAGTTTTTAGACATGTGTTGTGT
>Z27kG1_00058
GGGCGGGCGTCAACCACCCACCAAACTCGTTTCTGGTTGCGCTGCCCGCCGCGGGGTCGC
CATCGGCGGACGCGAGCGAGCCCAATCCCTCCCGGCCTCGGCCTGCCTTCCATTAATACC
CTCTCCACCGTCGCTACTGCAGCTCGCGTCGCTTCCAGATCCAGCGGGCGGAGGAGGGGG
TGCGGTGCGGCCGTGACCATGAAGCAGCCGAGGGGCCGGCAGGAGCCGCGCCGGGTGGGC
AACGCCGCCATGGTCGTCACCATGGTCGTCTCCCTCTGCGTCCTCACGTACATCAAGGCG
CGATACTGCTCCAACCCTTTCCCCAAGGCGGTGGCGGAGGTGGAGGTGGACGAGGACTAC
GACAGCACGCGGTACAAGCTGACGGGCCCCGTGGGCGAGGAGGACTTCGACCCGTCCCGC
CCCACCTGCTACAACACCAGCAAGCGGTCGGAGCGGTGCGCCGCCGTGGGCGACATCCGC
GTGGACGGCAACCACTCGCGGATCTACATCAGCCCGCTGTCCCGCGAGTGGCGGACCAAG
CCGTACGCGCGGCGGCACGACGCCGTGGCCATGGACGACGTGCGCGAGTTCACGCTGGTC
CCCTTCGGCGGCCCCAACGACACGGCCGTGCCGCCGCTCTGCACGCGCACCCACTCCGTC
CCGGGCTTCCTCTTCTCCAGCGGCGGGTTCGCGGGCAACCTGTACCACGACTACGCCGAC
GTGCTGGTGCCGCTCTTCGCCAGCACCAACCACCTGGGCGGGGAGGTCCAGTTCCTGCTG
GCCGACATCAAGGACTGGTGGGCCGACAAGTTCCGCCCGCTCTTCCGCCAGCTCTCCCGC
TACGACGTCATCGACGTGAACAACGACCGCGAGGTGCACTGCTTCCCGCGGATCATCATC
GGCTCCACCTTCCACCGCGCCATGGGCATCGACCCCTCGCGCTCGCCCGGCGGCGTCACG
GTGGCCGACTTCAAGCGCCTGCTCCGCCGCGCGTTCCGGCTGGAGCGCGCCGTCGCGTCG
CGGTCGGGGGCGCCCCGGCGCCGGGACCGGCCCCGCCTCCTCATCATCTCGCGCAAGAGC
TCGCGCCGCTTCGTCAACGAGCGCGCCATGGCGCGCGCCG
>Z27kG1_12397
CGGCCCTCCGCCCCCAAACCTCCCCGTCGCGGCGCCCTCCCCGCCTTCCCATTCCCGGCC
CCGCCCGCCCACATCTAGTCTCCCACCTCGCCCTCGCGGCGCCGGTGTAGCAGCCATGCT
AGTCTCCGTCGCCGCCGACGACTCCGGCTGGCAGGAGTCCCCGTCGCAGGCCGTCCTCTT
CGCCGACGAGATCGCTGCCGTCCGCGCTGTCCTGGGCGGGACCCTCTCCGAGGCCAGCAT
CATTGCCGCGCTCTCCCAGTGCGGTGGCAACGCTGAGCGCGCCATCAACGCGATCCTCGA
CGACGCCGAGGTCGTTTCCGCCCCCAAGCGGGCCAAGGTCGAGCTCGACGTCGGTGGTGT
TCCGGTGCAGGTGCCGGTAGCTGTCAAGGTGAAGGCCGAATCCATCGACGTCGGGGCCGT
GGCGCCGGCAGCTGTCAAGGTGAAGGCCGAGCCCATTGACGGCGATGTCGTGGGGAGCCA
ACAATCCGATGGCTCCTCCGCGAAGGCCACCGCCAAGATGAAGAGCGAGCCGGCCGAATG
GTCCGCCAAGACACCCGACCGATTCGTCCCCGACGCGCGCAGTGTAGGTGCGCCTGTGGC
GGTGGCGAGCGCCGGCGCCGGCATAAGCATCGTCCCGCGGCAGAATAAGAGGCCGAGGCA
GGAGGTGGGGACCATCGAACTCACTACCACGCACCCGGTGCCGTACCTCAACTCGCGGCC
CATCCGGGCGCTGCCACCCATGCCACCCATGGGCGGGGACGGGGAGGTGTACGACCCGAA
GCCTATCCAGATGGTGCCGCCCCTGGAAATCCAGATGCACGATCCGAGGACCACCCTACC
TGCGCCGTCACCCATCGACATCGAGATGTACCAACAACCGCC
>Z27kG1_16880
TGAGAACAGGAGACAGCGTCTCTCTTGTGCTTGCCCCGTGGCCGGCGCTAGCTCCGATCC
TTCGCCCCGGTTCGGCCTCTCCCGGCGCCTCGGGTCATGCCCACGAGACCACGAGCTACG
CGCCGCAGACGGCAGGGTTCCGGAGCCAATGTATGCTGCTGAGGCGGCAGGACTCTAGCA
GCTCTCCTATCTCATACCCTATTCCAAACAACACTCTGTAAAAAGTGTAATGTGACGCCC
GACGCGCCTGGATGCCGAATCGCCTGGATCGAGACGAGTCTGGGATGAGCACGGCGGCGC
CTCCTCCTGGCCAGCGGTGAGCGTCCGTGCTGTGAGGAAGACGTCGGCAACATGATGAAG
GCATGACGCTCAACAGGAGACTCAAAGATAAGTCTGGTTTGTGTTGGTATTATTTCATTT
CCTCTCCTCTTCTGATAGTGTTTTATACGCTCCTAATCTGGGCCTAAGTACCAGATCTAT
TACAAAGCTGTTAACCCTAATCTGGGCCAGCCCACAATCACCATGTAAAATCGCTAAGAA
TTCAAACCAATCCAAGTACACAAATGAAACAAAGCTCATTACTACTATTTCCTACTGATG
CACACCCTGATCCATGACATGTAATGACAGGCCAAGGGCCTGCTTGAATGCGCTGCACCT
ATTAGCGCCTGGCGCGGTAGCAATTAGTTAATTACTAGCCACACATTGCTTCCATTTGCT
CCTCCGTGGCTGCTGATTGCAGAAGCACACTTTTGCAGTTCCATGCGGACTGTCCTTGTT
GTCATATCATATCCCAATTGACGATCTAATATTACATAGAACGCCGTTATGAACCCTAGA
GAACTTCAGCTTTTGTGTAGCGGGACTGCAAACAACATATGTTTTGCCACCGCTACCAAT
TCCTTATGCTTTACATTCGATCCCTAACTCTGCGCATGCAACTTTGTAACTTACAGTCAC
ACGATGGCAAAACAGCATCATCTGCATCCATGCATGGGTCGTTCGTCGTCGTCACTGCCT
CTCCTGCTGGTTCCACTCGAGTATTGCCGAACGAAGGGCCCTGTTCGGCACGAGAAGGCT
GCGCTCGAGGTCGAGATTCGTCATGGGTGATGTGCTATGCCCGCTGTCAAGCCAGCCCCT
AATAGCTTCACCCTCATAAGTGAATCCATCCGCTGCAACGTGTGCCTATTGTTTACCTGC
AAAATTGGACATATGAAGTACGATGGGATGCAAGTCTCATCTGATGGAGCTGTGCATGAA
AGTGGTCGTGCTGTCATTGAAGCTGCCTTCATTAGTGGCTCAACCACTTTCCACACATCC
ACTGTTAGATCTGGCCTTCGTCTCCTACTTAACTCAGCACATCTCAAGGCAATATGCGCA
AGTTGGTTGGCCTGTATGAAAGGCCAACTTCCAGCAGTGCTATCGATGATGGAATGCAAA
TTTTCTTTCTCAATGGCATCTTCCACTATTTCGGC
>Z27kG1_06366
CCTCTGAAGAGCCCGCGTCGTACTTGTACCCGTTCGTTCGCGCGCCCGCAGCGTAGCGCA
GGCACGCCACGCGATGGGGTGCAAGGGGTCCAAGCTTGACGACCAGGAGGCCGTCGCGCT
CTGCCGCGCCCGCGCCGAGCTGCTCGCCGCGGCCGTCCGCCACCGCTACGCGCTCGCCGA
CGCGCACGCGGCCCTCGCGGACTCCATCGACTCGGTCGCCGCGCCGCTGCACCGCCTCCT
CCGTCTGCAGGCTCAGCCGCGGGGGCTCGTACTGCCCTCCGCGCGCAAGGGCGGTGGCGC
GCCCGCGAACCGGTTGCTGCCGCGCTCCTTCGACCCGTCCTCGGCGCTGCCTGCCCACGG
CCATTCCTCGCAACCCCAGTTCGGCGCGTCGCCGGGATCCGAGCCGGCGCCGACGGCCGA
CTCGCCTCCGCGCCGCCGCCGCCGCGTACCCGAGCAGCTGCCGCACCCGCATTACGCCGC
GTACGGGTACGACTACGCGACGCAGCCCGCGTACGCGTATCCGGCGCCGGCGAGCTCGCT
GCAGTTCTACTACGCTCGCAGCCGCCCGCCCCCCGCGTCAGTCGCCGTCACGCAGCGCGC
GCCGGGGACGTCGGAGCGCGTGCACTTTGGCTCGTTCGACGCGGCGGGCGGCTACCCGCA
GCACTACGCCTACAGCGCCCAGCGGGCCCAGGCCCCGCCTCCGGTTGCGCCGCAGCGGTC
TGCTCCGCCTTCGCCTCCGAAGGCGAGCTCGTGGGACTTCCTGAACGTGTTCGAGAACTA
CGACTCGTACGAACACGACAGCTACTACTACGACTCCGCCACGGCACCTGCTGCGCCCGC
GGCGCCGTTCATGCCGAGCCGGAGTTCGCGGGAGGTGCGCGAGGAGGAGGGTATTCCGGA
CCTAGAAGACGACGGCGAGGAAGACAGCGTGGGCGTGGTCGTGAAAGAGGTGGCCGGGCA
GTACTCAGCACCTGGGAATGGCGGTGCCCGTAGCCGGCGCAACTCGCTCGGCGGTGCCAG
TAGCACCGCCGAGCTCGACCAGCCGGAGAATGCTATCGCCCATAAGGACGTCATCGGCGA
GTTTCGGCGAAGGCCAACAGCACATGGTAATGTGTCGGTGCACGCGCCACCACCTCCCGC
GCGGAGGGTCGTCGACAATGCGAGTGTAGCTGGCGAAATCAAGGCACAGCTTGTCCGCAC
GGCCGAGGCGGCTAGGCAGCTCGCGCCGATGCTCGAAGTCGGAAGGCCAAGCTACCAAGG
CCGCAGCTCAGTCTACCAATGTTCCTCAAAGATGATGTCGGCTATCTCCGTGGCTCATTT
GGGGTGCAAAGACATGGACGTGTTGGACGTCGGAGTGGTAGGGAAGATGGTGGACACGCG
GAGCCTATCCTCGGCACTTGACAAGCTCTATTTCTGGGAGAGGAAGCTGTATGCTGAGGT
CAAGGCTGAGGAGAAAACGCGCCTACTTATTGCCAAGAACTCCAAGCGACTGAAATTATT
AGATC
>Z27kG1_21719
GCTCGTTATATATCACAAGTCACAACACACGTAGCGCGCTGTGGTTGCATGCAGTGATGA
TGGTGTGGGTGGTAGCTACAGTATTAATTAGTAGTAGCGTGTTATAATAGTATCTTAATG
GTGATTAGCCTCGTAGAGAGACGACGACAAGCTGGTAGCTGGTCGATCGGTTTTGCTTGG
GGGGGAAGGTCTTGGTGGCCTTGTGATCCGTCTAGCAGCTCGCTAGGACCAACCATGGCC
GCCGCGCCATCTCATGAGACTTTAGAGAGAGAGAGAGAGAGAGAGGGTCATGGGGGAGGT
AGAGGGGGGAGAGACGGTTGTAAAAGCAGTTCCCATTGTTACAGGCACCAGGTAGTAACT
GGTCAGTGGGGCCCACTTCTGCAGGCGGTGGGGCCCATACGATCGAGGTGGCTACCAATT
TTGTATTTGATGTACC
>Z27kG1_10989
CTCCTCCACGCGTGGGTGTGGAAGCGACGGCGCCGACGCTATTCACAACGGCAACGCGTC
CCTTCCAACGCCGGCCGCCGCCATCTTCATCAGCCACCTTTTCTCATGTGAGTCATCCTT
CCCTTTCTTCCCTTCTCTCCCATGTCAGTGTGCCTCTCTCCCCTTTCTCCACCGCTCGTT
CCGCTCCCTTGTTGGCTACAGTTGGAGAATAGGACGAGCGTGACCTCGGCGTCAGGTTCC
CCGACCAGCGGCCACGCCTCGAGTGCATCGCCTTCTACGTCGACCCCACCAAGCACTACC
CCTTCACCTGCACATCCCCCTGCGAGCTTCTTGGGTACATGGCGCACAACCATGCTCACC
AAGACAAAGGCCAAGACCATGGGGTGGGAACTGATCTGTGTCCATGGACATGGTGATTTG
ATAGCATTTTGGGGGAGAAATAAAAAAAAGTTTCACTGCTGCATCCGTGACAAATAATAA
TATCCTTCAATTCAGAGGTACAGATCGTCATAGCTAGTTATTTAAAACGGATTCATGGGA
GGGGTAACTAGTCTTATACAAATACGTATATAGTGTATGAAATCTTTGCTATTGGACAAA
GTTGAATGATCTGCACGCCCATGAGTCAGAAAAGCACTAGGCAGCCCAGATCGACCTCAT
GTGGTGTTCAGCTTGGCGAGGGTGCGTTGCAAGGCCTTCACGCTCACTGATAACGTTTTT
CTGCCTATACCTTCCTTGAGTTTAGTTTCAGTTTCAGCTAACTTTTAGTTTCAGTTTCAG
CTAGCTTTCAGTTTCACTAGCAACGTCTTTCTGCCTGTACCTTCCAAACTTTCAGGTTCT
TCTGGCTGCTCTTACCCCACCAGTGCAAGGTACGAGGCGAGCTTAAATTAACCGTACACC
ATGATCCATGTAGTGTGAACCATGATTCATGTAGTGATCCATGAACTATAAATTCATTTG
TTCAGTGTGTTTATTGTCAGTTCAGCTACATATATTGCAATGGCGCGCTTTGTAACACAG
TGAATTGATGAACAAATATGAGCTAATGTTACACTACAGATTGACACATTCACTTGCATG
CAGAACAAGGAAGTGGTGTTGCAAAGAAACTGTGTTTGATTTTTGCTGTAACTTGACTGA
AGAAACATCTCTGTTTATCATCTCCCAAACATATAGCTATATGCTCAGTACTGCTCATTT
TTTTTTGCAATGGCAATGAGATGTGTTAGTGCTTAAAAGTGTTAGCTTTGATCTATTGTG
ATGTAAACTTCATTATGTTTCCTGCATTTGCTTTGATCTACTGTGATGTAAACACGATTT
ATGTTGGTTCTGCTATCTTTTGGATGTAATCAAACTATTATTTTGCTTTGTTGTTGTTCT
GATTCAAACTATTCATGCTTGTTCTGCTTT
>Z27kG1_18808
GGCCAGCGACGTCGCCGGCGGCGCGGCGACGTCGCTGGCCTTGGAGATCTCCGGCAGCGG
CGTTATGCAGGCCTCCATCTTGTCGTACCATGCCGCGTCAGGGTTCTTGCGCGAGCAGAA
GGGCCGGGACGACTTGGAGGCCTTGCAGCCGGCGTGGTTGTAGGGCTTCTGCCAGACGGC
GATGTCGCCGGCCTCCTTGACCTTGGTCCAGCAGAGGCTCCTGGCGACGGCCTCGATGGC
CTGCTGCTCGGCGTTGAGGTCCTCCTTGGTCCGCTCCCACCCCTTCCAGTACTTGTTCCA
GTTGATCGGCGGCCCGGACAGGATCCAGTACCCTCCGGGACGCAGCACCCGGTCGACCTC
GATCAGGTACAGTCCATCGTAGAGTTGCCAGGGGATGAGGCAGCGGGAGCAGTGCGCCAT
GTCGAAGGCGCGGGCCGGGTAGGTGAGGCGGTTGGACGCGAGCACGCCGATCATGGCCGG
CACGCCTCGCTCCAGCGCGAACTGCACCTGCGCCTCGTGAGAGTCCCGCGGCGCGAACGA
CATGGCCAGGATGTCCCGCGACAGCAGGTACGCGCCCCAGCTCGCCACCCCGCATCCGGT
GTCGAGCGCGGTGCGGATGGAGCCGTCGTGGAGCGGGACGAGCTTGGCAATGTCGTCGAT
GTAGGCGTCGGCGCCGTTGGGGAACATGGTCCCGCCGCCGGGGAACCTGAGCCTGTCGCC
GTCGACGCGGATCCAGTTCTGCACCGCCTTCTCGACGGTGAGCTCCTTGTGCGGCGCGTT
GGCGAACCAGGCGACGTCGCGGCTGGCGGGCCACGGGAACGGGGTGCGGTACCCGGGCGG
CGCGGGCACAAGGCACCGCAGCCGCTCCCGCTCCGACGCCGGGCAGTGCCGCTCGCGGTA
CACCAGACGGTCCCGCGGGAACCGCAGCGACCGCTCCACGTCCTCGCACGGCGTGTACTC
GGAGTACCTGGCGGGGCACGCCGGGTACGACGACCTCCGCGGCGCGGCCGAGGAGGCGGC
GGTGGCGGTGCTAGCGTCGAGCGCGTCGTCCGCC
>Z27kG1_00080
CGCAGCTAGCGCGCATCTCCGATCTGCACTGCACCTTCGTCTCCGAACAACGTCGGTCGT
ACTCGTACACCATGAAGGCAGTCGTCGCGGCGACGATGCTTCTGCTGGTGCTGGTGGCCG
CGGCGACGGTGGCGAGCGCAGACCACCGTGACGACGGCCACCACCACCAGCGCCACCGCG
GCCAGAGCTGGCACCGCCACAGCGGCGGCGGCCGAGATGGCCGCCGGTCGACTCCTCTGG
CCGGGCTGACGCAGTGCGTGACAAGCTGCGGGTCCGGGGTCACCTCCTGCATGCTGGACT
GCTACCAGCCGCTGGTCGACCTGGACCCCGTGGAGCTGCCCGTCTGCCTCCTCAAGTGCA
CCAACGACGCCATGGTCTGCGCCACCGGCTGCCCCGTCACCGGGAACGTCTAGCTAGCTT
GCTATAGCTAGCCCATCATTATATATATATACTTACTCATCTTAATTATTAACCCCGCCA
TTTATTTATTTAACTAGCCACCGAACCAATCCAACGTGTTATATAATAAGGATATGCATG
ATGACTAAAGGATGTTGTTGTAATACGTAGTATGTAAGTCGCGTGTCCACATTGCTACTA
CACCATGACACCACCACCATCATAAATATACTGTTATTTACAGGCCTTGCCTACT
>Z27kG1_07229
GCTGAATGTTGGCAAACTTAAAGAATTGCATCAGTTGACTGGCTGATTTGAGCTTTGTGA
TGTTGTTTTGCTTGGGTGACTTGTGAAGTTTTGCTTGGTTGACTTATGAAGTCTGCTAGT
TGATCATCCTGCTGGGCTATGCATTGATGCAACAACATTTGCTCTGTTTACTGGTTATGC
TGCCGAGGCAAATACAATTGGAATCAAAATAGGGTATGCAAGTCCACAATATTCTGTTTT
TGTTTGTCCAGGATGATGGGGTTAAGCCCACAACATTTATACCTTGTACAACATAGTTCA
AGTTCGAGTAATCAAGTTTCGATTTTTGTGTGGTAAGGACATGAAGATCGTTCAGTTAAG
CTGTTTTAGACTTTAGACATCCCAAATTTCCAAGACACAAGTAAAATCTGTATAGCTAGA
TTCATGTTGTGTCTAGTAGTATTTTCTCAATCAGTTTGGTTCACACCAAACTCTACAGTG
TAATCGCATCTCATCATGATGCAGGGGTGGAGCCTCCTGGGGGCCAAACTGGGCTCCTTT
TGTCCATGATGTTCTACTATCCACTTCTTGTTGTCATGCATACTTGCCAGAACATATGTA
TAATACCATGTTTTTTTTCCAAGCGACACACCGGCTTTTGTCTCGTTAAATTAGCATCTG
GTCATATTCTTTTTGTTTTTACTCTCTATTACCTTTAGGTGCTTGCATTAGCAGCTACTC
TGTGTGAAAGCTTAAATTAGTGACCAATTTACACTTATGTTAGTGTAACACTAAATTGCC
TCCCCTTGATTTCATCTCACCCTCCGCCACTTCCATGTTGTATAAGGGTCGCTGATTCTT
CACATTTGAATCATGTTGACATTATTTTATATTGCTTGCAGGACGCATGGAAATGGATCT
CAGAGCAGGATAACGAATGAGTTTTTGTTTGGCACACACCACTACGGGAGCATTTGTACT
ACTCTTAGATGAGTCAACCCACTGCATATTTTCAGAGCTCAGGTTGTTGAACTATCTTTT
TTTTGTGCTTGACATTGTAAGGTGACATGGACAGAACATGCTATGAAAAAAATTGTTTAG
TCACTACTTATCGTTGATCGTTGTCTTACCAAGTTTGAGACCCGATCGATCTTCGGTGAA
TATTCATCATTGGGTCGTGCAGAAATTCTCTGCATGAATCT
>Z27kG1_10608
CTCAGTTGCAGTTCCCCTCTCTCTCCTCTGCCGTAGCGAGGCAGGCAAGCCACCAAGTCC
GAGCCTCGGAGGCATCGACCAACGCCGGCGGCAGCGGCGCCATGAGGCTGCTCGTCCCCG
ACGGCGCGCGCCGCCAGCGGTTGCTCCAGTGCGAGGCGCCCCCGTCGCCCTCGCCGCCTT
CCCCGTCCCCGTACCCGTCGTCGTCCCCGTCCAGGACGGTCGTGGTGGGGATCAGGCGCG
ACGCCGCCAGCCGCGAGCTGCTCACCTGGGCGCTCGTCAAGGTCGCCAATGCTGGGGACC
GCGTCGTCGCACTCCACGTCGCCACC
>Z27kG1_06534
TCTCGAACTCGGTGGCCACCATGCGTACCTTGCCCATGGCGTAGGTGCTGCGCAGGGAGG
CCAGGAGCTTGTGCCCTCCGGAAGCCGCGAGGTACTGCTGCAGGATGTACTGCGCGGACG
AGGTTTCGATGGGAGTGTCCTTGACGCTGAGGTGCGGGAGTGGCTCGGCGGCGCAGACGC
GGACCGGCGCGAGCGGCGCAGCCATAACGCCGAGGAGCATCCTGATGTCGCTGCGCAGCG
CGACCGCCGAGGACGGGGCCCGCGCGAACTGCACGCGCACCCAGTGGCCCCAGCCTTCCT
TCCTCCCGCGCGCGGCACC
>Z27kG1_09188
CGAGGGAGCACTGCAACTGCAAGCGCCCCATAGGCCGCAGCGCTATCGCGACGTCGCCAC
CGCCCACCGGCCACCACCACAAGGCACACGGGGACGGGCGCCCGCTCCACTACCACTACC
TCCCGTCAGTCAGATCCCAATCAAAAGAGGAGCATCGCAGAGCTGTACGTATCACGCAGG
AGGTAGCGTTCCACTCGCTTCGCGGTGGCCATGGTCTCGTCTCCTTCCCCTCCCTTGCCC
ACCGGTGTAAGTGTGCCTCCCTCCCTCCTTCCTCCTGCCTCCTCTCCTCTGTTACCGCGG
TTCTGCCGTGGCTGAGTATACGAGTCGTTCACTGCACAATGGTGCGCCGTCAGGCCTCCG
AGCCGAAGCAGCAGCGAGGCGGCACCAAGGCGGCGCCGGAGAAGGCCGACAAGAAGTACG
CGCACGTCCCAACACCGCTCCACCACGGTCACGGCGGCGCCAGCAACAAGACAACACCCC
GCGGGGCCAAGGACGCCGCCGGACCGGCGGCGTACGTCGCGGCGGTGTCCTTCTCCGACT
GCCGCTTCAAGCAGCGCGCCCTCGCGCCGGCGTCGCCCGGCGCCGTCATCCGCTCGCTGT
TCGTCTCCCTCACCCGCCGCTCCACCCCGCGCTCGTCGCCGTCGGCCACGCCGGCCTCGG
CAGGCGCCGACGCGGGGGACGGCGAGCAGTGGCGCCTCGCCGCGGCCGACCTCTCCCGCA
GGCTCGCCGCGGCCACGCGCACGCGGGACGAGGCGCTGGAGGAGACCACGCGCCTGAAGC
ACTCCCTCGCCGAGCTGGAGCACAAGCTCGCGCGCCTCGAGGCGCGCGTGCTCCCGACCC
CC
>Z27kG1_17528
TGGGGTTCTGCTCCTTCCGCGGCCTCGCCTCCCCTTTCGTCGGATATCACCTGTCGCGCG
CCCTACTAGAATACTAATCCGGACCCCGATGCTGCAGTGTCCCCCCTCGCCCGCCTCCTA
ACACTCGCTGAACCGAGTTCGTTCCATAATCTCGACGCACCAGTGTGCAGCTCATGGTGA
AGAAACGGAGGTTGGGGTCGATTACGTGGCGTTGCTCCGCAACGGATGAATCAATCAGTG
GGGAGACAGGTGCTTGCTCCCGGTTCCTGGTAGCGGCGGAACTCGGAGGTTCGCCCGGTG
GGCGTCTACAGAAAGCTAGGTGATCTCTTGAATCGATTCAGGAAATATGGAGTTTTCTTT
TCTGCTGATACAATGCTGAAGGAAGGAGCCGCAGATGTTCCCGCCAAGATCTGGGAATGT
GGCACACCCAGACAGAGGATTCACCTTGCCCCTGGAATCGATGCTGACGGGGTACTTGAG
CAGGTGGCCCTTCATCTCGGTCACATGGCTGGAGATGAATTTCTCCCAGTTCTGCTGTCC
GATGTGACGCACCTGCCTCGTGCACTCTAGGCTCTCCGGTCTGGTGAAGCTCTCCTCAAT
GGCTCCAATGTGCTCTGCCCATAGAGACATCCTGTACCCGAAAATCTGCAGAAAATATGA
TATACAAAACAAGGTAGCAATGTGACAGTACTGCAATACCAAGTTACCAACTTATCAGAA
CTGAGGCATATTACCTGTCCACGAGGAGCAGAAAGCATATTTGCCCATGTATGCTGGGGT
TGGTATGCAGCCATTGCAATCTCTGTATCTCTAGTTCCTTCCATGGATCTCTGGTTGATG
TTAGCGGATCCAATTATCACATATTCATCATCCACAATCATGCCTTTCGAGTGCACATAC
ACCATGAATCTCCTATTCTTCCGAGCTTGGTCCTGATTGGATATCCAAGTTGCAGCATAA
TTGTATTTTTTGGGGAAATCAGTACGTCCTTCAGTTTTGGGCATTTCTAAAGTGTACCGG
AATCAGCAGCAGAAAACAGAACAATAGTCTGCAGTCTAACCTGTGGGTTACTGGCTGAGA
ATGGTCCACTAGATGTGCAAGTAGTGTCCTCAGCTTCACGGTTACCAAGGCAGAAGAAAT
TCAGTGAGTTATGGAGCCCTTTGGTAGACTTACCTGCACGTCCCATCTCTCTGGATCATC
GTCGTTTGAATAGATTTCGTCGTCAATAGCGATAATATCAGGACATCGTATGCTGCTGGA
CCGTCGATCTTGGAATGCAAGTCATGCCATGGCTCTCTTGGGCCGCGAGCATCTTCAACC
TGAGAGTAAATTATCGGCACATGAGGATCTAACAAAATCGCGACAAGCTTCCTGTCTCCT
AATAAAGGAAAAACAAAATGGAACGAAGTTCCAGAACAACAAGGATGGAATTCTTTTTGT
GGCCATTGCATAAGGTTCTTAGTAAATTCAGTTTGATACGGTAAATGTGGAAAAACTACT
CTCACCGCAAAATTTGGGTTGTAGTAGTCTTCCTTGTGAAATGTCTGAAGAGTTCGAAAT
AGAGTGTGCTTTGGTGTATCATATCGGCCTCCACATAGATCAAGTCCTCCCACAAAAGCA
ACAATCTTCCTTCTATGATTCCCAGCATCAGCATCCAAGATCACTGTCTTCTGGTGATGA
GTAAAGATAGTGCCTGTTTCCTGGAAACGATGGTTATTACCATCAGTGCAGATTCCAGAT
GGCAGTGTGCTTATGTGGTTGTCAGATATCACAATAGTTTAAGCTGAAGTATAAGACCTG
TTGCTTCACCCAGCTGTGCCTCTTCCCTGCAGATCGTGGGCAAAGCAGTATCTGGACCGA
AGAGTGCTTGAAAAATCTCCGGGTCTCCTCATCCCTTGTGCCCATGTAACCTTCCTACAG
GCAAGAATCCAATAAGCAAACAGTGTTGT
>Z27kG1_01754
TGCCGTCATACGCGCACCACCATAGCAGCCCTCTGGTAAGGAACGGTGCCGGCCGTGTTG
TCCGTAGACGATTGAGGGGGACAGAAAGAGATTCTTTGGATGTTTTTCTTTGTTTCCTTT
ATTTATACCGAGAGATAAACAAAAAAAAAAACCCAGAGACGAAAAAACTTTTTTTCTTGA
ACCGCCCTGCTTCCCCTCTGGTGTTGGGAATTTGTGATTTTGACATACGACCTGTATGGG
TATTTTTCCGGCCGGTGAAGGATGATACCAGGATGGACGCGCTGAAGTGTAACAACAACA
GCGCCCCGCCGGAGGAGACCGCGGAGGACGCCGACGCCGCCGGGGCGCTCGTCGAGAAAG
ACGGGTTCTCGGTCGAGGACTTGCTGGACCTCGAGGAGTTTGGCGAGCCTGACAAGGACG
GCGCCGAGCCTGAGGACGATGACGCCCCGCCGGTACCCGCCGCGGCCGAGGAGAGGTCGA
AAGACGACTCGCAGCCGTTGTCGGTCGTGACGTACGACCTCCCGTCGCCGCCGCCGGAGA
TGGTTGAACTGCCGTCGCATGACGTCGAGGAGTTGGAGTGGGTGTCCCGTATCATGGACG
ACTCGCTCTCTGAGCTGCCGCCGCAGGCGCAGCCTCCCCCCGCTGTGGTTGCGTCGTTGG
CTGGGCGGCCCCCGCTTGCGCAGCAGCGGCGGCCGTTCGCGCACGACGGTGCGTACCGGG
CCGTGGCGCCGCCGCCCGGCCCGCTGCGGACGCCGACCATCTGTGCGCTGTCAACGGAGG
CGATGATACCGGTGAAGGCGAAGCGCAGCAAGCGGTCGCGGGGCCCGGCGTGGTGGCGGT
CGGGCGCCCCGTTCTTGTCCGACTCGGCCTCGTCCTCGTCGACAACGACCACTTCCTCGT
GCTCATCGTCAGGTTCGTTCTCGCCGTTCCTTCGTCTGGACTCGTCCCCGTTCGGTGGGC
TGGAGGTCGGCGAGGGCTATTACGGCCACCTCCTGCC
>Z27kG1_16668
CGCTGACCCAGTCAGGTCAAAGAACCCAAGAAAAAGGGGAAGACATTCACTCTTTCAAGA
TTCTTTTCCTCATCGGTATCTAGGCACCCCGGTAAACATAGTGTTTGATGGCACCATTCC
TCTACTAAATGGGGGTGAGGCATTGAAGGAACAAGTGGCCATGGATCCCTGGCGGGTCTC
CCAGTCCCATTTGACGATGACCACATCTTCTTCATCTCTAGACTCAAGCTCACCAGAATC
AATGAAGCGGAGGCGGGAAGGTGGGGATGAAATTCCAATCACAAGGGACACTGATTGCCT
CCAAAGTGGAAGGCTCTGTGTGCAGCTGAAAATGTTCAAGCACAGAGATGGAGTGAATGC
CGAGGCAGCTAATCCGATTTTCCGCTGACGAAGACAAAACTTCGCTTGGTCTTCATATTG
TACAAAGTAGCAAAGAAACATGACTTGTTTGCTGCACTGCTGACAGTTAGCTGGCCACCA
ACACCGCTCTGCGGTATTGCTGACTGCAATTTGCGAGGATTTTCCTGTGTTTATATCGTT
GTGAAACAGTTGCCTCTGTGAAATAGATGCCTTTTCAGAAGCGATAGAGTTGTAACTGTT
TATGACAATTAACATGGCTATTAAAGGGGCAAGTCTTTTGGCAC
>Z27kG1_20051
CCGCCGAGGCCGGGAAGTGGCTGCCGTTCGCGGGCGTGCACCACCACCTGCCGGCGCCGG
CGTACTGGGCACACAGGCCGGCGCCGTGGGTTGGAGCCGGCGGCCTGGGCGGCGCAGGCG
CCGTGGAAGGCGAAGGCGCCGAGGGGGAGGTGCTCGTGCGGGAGCGGGAGCGACGCCAGC
GGCCGATGTACGAGGGCGAAGGGACGATCACTAGGCAGGAGCAGCTCGCAATGTGGGCGT
CGCTGCTCAACCCCGAGGGGAAAGGGAGGACGGCCACGGGCTGGCTGCCGGCGCCGGGAG
CTGGCGAGGTGGCCTACGAGGAGCCGGTCAAGGCGGCGGACGCGGTTGAAGGGGCGGAGG
CGGACGACCCGGCAGCCGACGGCGCGCGGGCCGGACAGACCTATTGGGGAAACAATGGCA
ACTGACGACGTAGAAGATGACACTTATGTTTTGCAACAGGAACTTATAAAATGCAGAAAT
ATATGTTAGGCAAAATATATATATTGTGAACGATAAAAAATACTTACATTCGATTGTAGC
CGTGATTATGGCCAATAGGACTTCTTATAAAAGCACTCTATAATATCTAAATATAATCTC
>Z27kG1_08929
CCGCACCGCACCTCGGGCTCGGCTCGGCACGGCCACGGACCCACGGCGATCTGCTGACGG
ATCACCGATCAGCACGCAGCGGCGCACCGATCGGGGGGCCGCATTTCTTAAGTTGCTGCC
GCCCGCACGCGGGCGACCCGCCGACCAGCTCCTTGGCCAGCAGGTACCGGAACGCCAGGT
TGTGGGGCTTCCACTCCACGCCGCCGCGCGCCCGCCCGGCCGGCGGGCTCCGGCGCACGG
CGTCCCGGAGGCCGTCGGGCAGGTGGCACGCGACCGCGGCCACCACCTCCTGCGCACCCA
GCCCGGCGTCCCTCGCGTACAGCTCCAGGGCCCTGGGGAGGATGATCTTGCGCTGCCCCC
GCCCGCGCACGCCGACGGCGACGTTGGCGCGGATGTGCTCCTCCTTCGCCGCCTCCAGCT
GCTGGAACAGGCTCTTGGGGCTGTAGAGCCGCACCTGGAAGGGTACAGTTGGATTGAAGG
AGATGAATGCATCGGAGTTTTCGTGCCGTACGTGATGTATGTGCGCGTCTCGTTGGAATT
TGGTGGGTACCGGCCGTACTACTGGGTGTGCGTTTGATGAAGCCTGCCTACGTGCTACCT
ACCACTGGATCCGAGTAGCTACCGGAGGACAGTGCGAAGTGCACCAGAGGCTCGGGCCGA
TCCACGGCGAAGCCTTGCAGCTCCTCGTCCCTGTCCCTGCCGGACTTCCATTTCGGGTGG
AGCAGCAGCCGAAGCCACTGTATGGTTCATTCAGAAGAAATCACAGCATGAATCGACTGA
CCGGGTGTTAGGATAAACATCATACAGGAGGGAGAGGGAGGCAGAAGGCGGAAGGAACAG
ACCTGTCCAGAAGAGTGTGCTCGGCAGCACAGGATCTGGTACTCTATCAGCTCCGCGTTT
ACTCTCTGGCCACTAACGATGTAGGATACCTGCGGCCCCAAAACATGTCGTCAGACTCAA
TAAGCTCAAGCCAGCTTGAGATTTATATATAATTCGACGAGGTCTTTCCACCTTGGTAAG
CAGTATCCTTTTGCTGTTGCTCTGTGGGATCCCGTACTCTATATGGGCCTGAAAAAAAGA
AGAGGAAGAAGAAATGTTCAGAGCGAACTCCATCTCGGCCTCAATGTTCACCTCAGGGCA
AGAAAACAGTTTTACATGCATCATCATCGCGTTATGCACGTTGATCCAGAAAGCAAGCTT
CTCCTCGTTTTTCATTCCACCGAGGTCGACACTTTCTAGAAGCTGTACAAGTGACCTACA
GAGTGGAACCTGCAGCTAGTCAGCAAATACTTGTACTCACTGACCCCTGAGAAAAAAAAT
GATATGGCAAATACTCACATAT
>Z27kG1_22321
CTCTCTCAAATTTCTAGGTGGTCGTGAGAACATTGTACAGGATTGAGTTGTATATACGAG
GTATATTAAGGTGGGCAAATTGACAAATGATATCGTCGGAGAAGCCAGCCAGATGGGTTA
CAGGGCTAGGCACACATCATTTTCTTGGTCCCGAATCTGGGCTTCTGCTAAGATCTACAG
CTGGTCGCGGTATCATCATTATGTTTATCCTTGTCAGGAGTTGGCTATGATTCAATTGTT
TTCACCTGCTGGTCCTGCAGTCTTGCCATGCATGGGTATCTGTTTCTGGAGACAAAAAAT
CGGTGGAAGTCGATAGAACTTAGAGCCTGGAAACGAGTCGTGCTGTTGTTCTTGGAGTCT
GGAATTGTTGCGTTTCTTTCTAGTACAATTCATGTGTTGTCATCATTAGAAGTTAAATCC
TTTGTGCTCATC
>Z27kG1_16139
TCAATGCACTCAAATCCTTTGTGGTGGTCACTGTCATTATATATTGTGCAAGCGAATTAT
CCTTTACTTCTGTTACAAGGTTGAATCATGTCTTTACAGAAGCTGGTGAACAGTCTGTGC
TTTGAAGGAAGATGAGTAGGAGAGTTGTTCCTGTTCGTTGTACTGTCAGTTTAGGTGATA
AAGTGTTGTATATTGGTGCTGGTTTGTTGTGGGAACATGTCCTTAAGTGCTTTGCTTTGC
TTGTAATCTGAAGCTCTGAACCCTCTGTCTGGCTTGGTTATGAAGGAATGCTTAGAAACC
GGGAGAGTAGCAGACAAACATATAACACAAGAAATGTACTTGTATTGCCATTGCTGACAG
AATACTTCATTAGTACAGTTGATATGAATAAAGAATCTTCAGCC
>Z27kG1_10669
GCCGCCGGTCCCGCGCTGGGGGCGATGGAGCTGGACAGGAGGGCGAGGAAGAGGTACCGC
CTCCTGTCCGACGTCTACGCCGCCACGAGGCCGGTGGCCGGCGCCGGCACCGGCGCGGAC
AACGCCAGGAAGAGGAAGCGGGGTCACGAGCCGACCGAGGCGGAGCCGCGGAGGCGGGTA
CGACGATCAGGTAGGTACGACGACGGAGATCAGTACTTGTAGAATCTAGATGGAATATTA
CGGAGGTAGGAGATGGGAGGGAAGCGCTTCTGTCTGTGTAATTATCGAAGAGTAGTAGGG
TCTGTTCTGCAATGTCAGTCTCCTTTAGCTTTTCAAAGTTCTCCTAGTAGTAGAAGAGAA
GGGCACAGCAGCCAGCAAACAACAAAGGCAAGCTAGTTTGTACAGAAAGCTGTTGGTCGT
ACTGCTACGTTTTGAATTCAAGATTTGGATCCGAACTGTGGGGGGTGGGCAGCAAGATAT
TTATTTTCAGATCAGAGATCACG
>Z27kG1_06586
GAACTCCTATCCTTTCGCTTGCAGAAAACCTTGTCGTCAGCGACCGGTTTGACTTCCGAG
ACTCCACACGCAACAAGAAATGATGACCAGCAGCAATAACCATAACTCATGCCTTCTGTA
GATACCTCTGTGGTAAATATAGTCCAGCGATTTGTTGATTGTTTTGCATTTATACAGCCA
ACGGAGCAATTAGTCAGCACCAATTAGCAGCGGCATCCGCGCCTGGATGGTGTGAATTGA
ATGGCGATATGAAGAATTTTGACCTGTCTCCGTTGAGCGTCTGTACAAGTTTGTTTAGGT
GTTCTCTAATTTGCTCTAGGCACTGTAGGCATGTAGCCTTGTCGTCGATTTTTTTTCTAT
TTTGTTGTCTTGGAGAGGACGGTTTGTAAGCTGGAAGAGGCGTTTTTAAAGTACTCTAGA
AGGCAGATTGTTTTGT
>Z27kG1_14186
CACGGCGGGAACGGTAGGACGCCGCCGCTGCTGCCAGGTGCCGATGGCGGGGTGTGCTCC
TGGCTGCTGCCGTGGTCGCCTGGGGACGGAGGGTGGTAGCCGGGCGTGGGTGGCAACGAT
GTCGTAGAGCTCCCTGGTGGAGACGGGTATGCCGGTGTGTTGGAGCTCCCTGGCGGAGAA
GGGTACGACGGCGTGTTGGAGCTCCCTGGCGGGGATGGGTGCGACGGCGTATTCGAGCTC
CCTGGCGGGGACAGTGGCTGTGAAGGTCCACCGGGGCCCGACCCAGGCGGGCCGGACGTC
GGAGGCGGCTGGCATTGCGCCGTCCTGCAGTCGAACGGC
>Z27kG1_12279
CGGAACCATTGGCTTTTTGACATCATTCGCCTTTGTGCACTACCTCTTCTCATCCGTAAA
GATTGATTGATGTATTCCACAGTCTGCAGACAGATTCGTTCACAGCTGTGCGTACCTGTG
ATGGGCGTAGTTTACGAGATGAGGTGGTTTTGGGTAAACTAGTGACGTGTTTAGTTCCAA
GTAGGAGTGCAGTATCTGTTTCCAGTTCCAATTGGTCAGAGTTGTAAGTGCTCCATCTGA
TCTAGATACTACAGCCTGGCTTTGTTAGAGTTTAGGAGCAATGGTACTACTGTGTTTGTT
CGGCAAATTGTATTGGAGTGGAAATGGCGTGCTTATTACAGGCTTTGGTAAGTTATATTA
TTGAG
>Z27kG1_01794
AGAAAGAGGAGCTCGGACAAGGCAGAGCGCCATCGTTCGGTTTCCTTGCTGAATTCCCGA
TCGCTCGCTCGCTCGAAAAGAAAGAAGCTAGCTTTTAGCATGGCGTCTCTGGCGTTCGGC
AGCACCGTAGCGGCGGCCGTGGCGGCGACCTCGGGGAGGACGCGGCCGGCGCGCCGGTCC
GTGCTGGTCGTGCCGCCCGCTGCCAGCAGGGGCGGCCCGGCGCCGGCCAAGGAGGAGAAG
GGCCTCGGCGAGACCATCTTCGGCTTCATCTTCAAGAAGGACCAACTGGTGGAGACGGAC
CCGCTCCTCAACAAGGTCGGCGCCGCGCCGGCCGCCGCCTCCCGCGCCAAGACGACCGCC
GGCAAGAAGGCTGCCGGCGGCGACGACAGCGGCAGCGGCGGGGGGTTCAACCTCGGCGGC
CTCGGCGGGCTCTTCGCCAAGAAAAGCAGCTGAACGTGCCAAGTGTGGCGTGGTTTATGG
ATTGTCGAACTCAAAGCTGGATTTGGCTTTTGAGGGGGAAATGGTTGCGCATATATATTT
GTGGACGTGTGGTGGTGTGACCAGTGATCTTTGATGTCATAATGTGATATACTCTACTTC
CAGCTGCACCTGTGATTTTTTTTCAGG
>Z27kG1_23196
TGACTAGTCCTTCAGTGCGAGATCCTCCGTAGGCTTCAACTGTAGTGCTATATATGGTTA
TATGTTGCCAGCCATTGACATGCAAGTTTGATGTACATTCTGTTAATTGAAGAGGCAGAC
CATTCAATCATCCGGTAGCACCTGTGAAGAGTCAGATTGATATGGTTGCTCTAAAATAAC
TTGGAACAGCTGAGCTCTTATTAGCAGTGGTAACCTGTAAAAATCAATAACGCTTGTGTA
TTTCTGACTGGAGACTGATCATGAATGCTTCAGAGCAGCTTGTGTATTTCTGACTGGAGA
CAGATCATGAATGATTCAGAGCAGCTGAGCCGTTGATACCATGAAGGGGTACTCTTTGAT
GTAGCTAGGAGTCTAGGACTGGTGGCTGTCTTTTGGTTTCGTCACAACTGTTTACTGTAA
AGTACTAACTTAAGCATTTTAGGTGTCAATTTAGTTAAAACATTTGTGTCATCATATATA
GCAATAGGTCATAGGTTTTCTAATGACATGTATAATCCCCCAATTATATCCTGATGTATC
TGTTATTTGTTGTCGAGATGTAGTTGATTCAGCTGTATGTTTAGAAGCATGTGTATCTAG
TCGATGTAATATATCAGAGCAAGTACTCCAACATCCAAATGGTGTAACAACCTAGTCATC
CATGTGAAGATTCCTCCATAGACATTGTGAACAAAAAGATCATTCCAT
>Z27kG1_21430
CGGAAGCAAAGCACACCAGCTCATTTGCTTCGCCCGTTCGCCGTGCGTGCGTCGTCAACC
AAAGACTCGTTTCCTTCTTTGTGCTCCTGTTCGTTCCTTCCTTCCCTGGAACCCTTCCCC
CGTAAGCTCGCCGCTGCGCTGCGTTCGGATGGCAGTTGGAGGCGGCGTGTGTGTGGCGTC
GCCCTCGCCGTCGTCGGTCGAGGCGTGGTCGTGGAGGACGAGCGGGGCGCGGCGCCGCGC
GGCCGTTAGGTGCAGCGTCGTTGGCGAGGCCGGGCCGGGCGCCGCCGGCGGGCGGGTGGA
GGACCCCTACCGGACGCTGCGTCTGCGCCGGGGGGCCACCCGCGGCGAGGTCAAGAAGGC
CTTCCGCCGCCTCGCGCTCATGGTGCGTCCGCGAGCGCAACCCCTCCCTCACCCAGCTAA
TTCTAACGGGTGTCGTCGATTCCTCTGACGGGTTGCTTTGCGTCGTGCTCGTGCAGTACC
ATCCGGACGTTCGCAAGGAGAGGGAGAGGGAGATGGAATGCGACGGCGACAGCGGCGTCC
AGTTCCAGAGGATTAACGTGGCGTATCAGGTGGGCTTACGTATCCATCATCTTTCCTCCG
CTGCTAAATGCTAATTCGAGCCGCCTTCCTTCCATTCCATTTCTTCTTTTCGTTTACCGT
GTTACTTCCACTGGATGCAGAGGCTGATGAGCAGCATGAGGGAGGCCGACGAGCGGCTGG
AGTACTGGCGCCTCAAGTACGGCCTCGCCGACGAGGATCTGGACAGGTACAGGCGCCGCC
TCAACGAGGAAGACGCCGACGACTGGTTCGACATGTGAAGAGGAAGCGAAGGAACTGAAA
GCAGCCGGTCGATGGATAAGGGTCTATTATTACATGGCCCTGTTTATCCGCATGGACCCG
ATTAATTCCGGTTGCCATGGCAGCGGCACCCACTCTAGTTTTTGGCTGCATGTGTATATA
CTCTGAATACTTCTCCCCTGTTTTATAGTGGGTGAAGGGATACCGTTAGGCTAAATGGTA
CGTTTGGTTCAGTCGTGAGTTGTCAATTGTGAGTTATCTCTGTAAAAATAACTGTTGTGA
TAAAAAAACTAAAAATTGTTTG
>Z27kG1_00174
CAGCTCAGCAGCAAGGTGCCAAGGTAGCAAGCTCTCGGTCGCCACTACTGCAATGGAAGG
CCTGATTCCGTTGGTGTACCGGACCATCGTGGAGTACAGGAAGGCGAGGCACCAGGTCGC
CATCGCAAGCCGCCTGCTGTACGGCGACCACCAGCAGCAGCCGTGTGGTTCGTCGGCGCT
CTTCCGCGTCGTTGACCCTGCAGCAAGCAGCAGCAGCTGGCACGCCGCGTCGTCGTCGAT
GTCCCCGGCCACGTCGCCGGCGGCAGCCAGGGCCAGCGGCAGCCTGGCGTCGCCGCTCCT
CCGCTCGGCGTCGCGCCGCCAGCTCGCAGGTTAGTCTGCTGCTCGTGATGGGCAACAAGT
TCGAGTGGTGCTTTATGGTATGCGAGGCACTGCTTGGGGTTGGGGTGTACAAGACTACAA
GTGTACGTATTACGTACTATTATACCAGGTATATTAATAAGCCCTAGAGAGAGAGAGAGG
GAGAGAAAAAAGGGTTTATTTTGAAGAATAAGGGCAGAGTCAGAGGGTGGTCCAAAGGAG
CGCCTCAACTGATGAGAAGAGAAGGCAAAGCTTCTGCTTCAAGCCCAGCTGGTGGTTGTA
TACTGTGCCTGTACTGTAATACTATCCTGTAGCTGCTGCTCTAGTAGCGGCCATGTATTC
GTATTGTGTACGTGCTACAGGTTCCCAGCAACTGAGCTTGTCGTTCAACTGCACATATAC
ATAGCAAATAAGGATGTGCTCAACCTACTCAATTGT
>Z27kG1_18999
CCAGGGTGCTCTTGGCCGCCTTCGTCACCGACGCCGCCGGGCTCCGCGGCAGATGGTACC
TTGCCACACACACACACACGGCAGGCGTGAGAACTGAGAGCACACACGTCTCCCGATCCA
GAACAGCGGGGCAGTAGTGAAACGGATAATCATCTACCGCGGCTCGGCCGGCGGCCGGCG
GAGGTTGAAGCACGCGAGCTTGGCCCACGCGCGGAGCGCGTCCAGCCAGCGCTCGTGCCC
GGCGAGGCCGATCGCCAGCTCCACCGGCTCTCGAGGCGGCCCGTTCCCCGGTACCCCCGT
CGCCGGCGGCGGCGACGACGACAGCAGGAACAGCAGAGCCGACGCCGCGACGAGCAGCAC
GACGACGCAGACGATGATGGCGGCCATGCATGTCGCCACGGGCCGCGCGGCGCCACCCTT
GCCCCTGCCGTTCCTGTTGCCGCTCATTGCCGCGGGCTGCTGCAAGCTGGTGGCGATCGA
GAGGCGTCGCGTCGCGTCGCGCGGCTGGAACCTGGAACCGGTGGACGGAAGCGAGCGAAG
GTTGGGTTGGGAGCCCCTCCTCCTCCAGCCCGGCCCCATTGGCCAGGAGCTTTCTTCGTG
CGGGCGGACACACGTCCGGCGGCGGCACGTGTTGGGCTCGGGAGCAACGCGGTGACGTGC
CGGGCCACGTCGGGTGCTGCATGTGGTGACGTGGCGGGGGCGTTGATTGCATTGCACGCG
ACGCGAGCGCGATACGTCGTCGCCGGGCTTTCAGAGTGCGCGACGCAGCAGGCCGCGACG
GCAAGTGCAGGTGATTCGTGGCGGCCAGTCCCATCGGGACGATGAGGCCTGACCTACCAC
TACCACTACCACTCTACCAGACTGATGCATCGATGTATCTTCTCGCGCAAAGCACGTACT
CCTTCCTACCAAGCTAGCTCAAACGACCACTGATCTGGACACACCTGACCTGGCGACCGG
CGGCGGTGAATGGTTGTTTACTCCTGCCGTCTCCGTCCTGACGACAGGGAATAATCAGCG
GCGTATCATTCCCGGAAACTTCGGCCTTGGTTCAGCCCACATGAACCAGAACTGGCTAGC
TAACAACCACGGCCACCGCTGTCTGCTCAACTCCCATTGAGCTAATCCGGTTTTATAATG
CTGCCAGGTTTTATTTACACGCTTGCCAGTGCGTTCCTCGAGCGGTGTTCAATATGGAAC
CGTCAGTGTGTTCAACAAACTCACGGACACACTCGATTTCTTTTCTTTTTCTTTTTGAGT
TAAATTTGACAGCGGACATGTCATACCAAAATCCGCTGCAGCTGCAAAGATGGTTTTTAT
TTCCAGAG
>Z27kG1_12046
TGCAAATCGCGTGGAAGAGGGAGAAAGAGAGATCAGCGACCGAGCATGGACAAGAGGGCG
TCGTCCACCTCCTTGCTCGTGCTCATCAGCATCCTACTCGCTCTGGCAGACCCCGTCGCA
GCGGGGATGAAGGCCACGTTCGCGGCGGGGGTGGGCGTCGCCGCCGACACGGCGGTGCTG
CGGCATCTGATGACGACGAGGCTGGAGGACGGCGTGGCGCCGGAGCTCACGGTGGATGTG
GAGCTTCACCGCCGCGTCCTGGCCGGCGGCTTCGTGAAATCAAACGTGCTGAATCCAGAC
AAGGCGGCCTGCATAAAGTCGTGCCCAGCGCGCGGGCGGCCGTACACCGGCCGGGGCTGC
AGTAACATATACCAGTGCCCCCACTGAGCTAGCAGCTCCACAAGTGATTGCTCTGCCCAC
GGGTACTACACGCATGCGTGATTGTTGATCGGTTGTGTTGTGCATTTGCTGGTTGGTTCG
ACCATCGAGATCTTGGTTGCTAGCTAGTAGCATGTCTTGAAATAATTATGGGATTATTTA
CTTGATTGTGTCAGCTAATTGATTCTGTTATTGAAGTATATGGCATCTTGCGAAGACCTT
GCAAAGCTGATATATAAACTGAATGATTTCTCTTGCTTCTT
>Z27kG1_13446
GAGGTTGCAAGTGATGAAATAACTCAACGCCAAAATAAGCCTCGTCGATACTCGGAGATG
AACTTTGGCCAATGAACATAGCTGTGACCAGTGAGGATTCATTGGAGCTTAGGACCCAAG
TAAGACCTGTGCAAGAGACCCAAGCCTTACTAAGTCCTTGCAACATCTCACTGTCTGATG
TCTAGCACTTTCGGCTATCTTGTAACTCCCAAAATGCCAGGCTTGACAGTTGAAGGTGTT
GCAACCATATCAGTATGATCATTTGCTGTGATTATTCTGAAGGGCTAGTGTTGTTACACT
ATGAGGTGAGATTTACATGGTACTCCACTTCACCGCAATATCAGACGTCGTATCAGCATA
CTGCATATGGGGGAGGTCTTGATGGAAATCGTGAGAGGTCTCCGTGCTGTAAAGCTCGTG
TTCCATCGTACATCAGTCTGTGTACTTTTGGGTGTGCGCTTGCTTTGCTTCTGTGCCTCT
GCCTTCAGCTCGGTGGCACTCGGCTGACATGCATCCGTTATATTTACTTGTTATATCTGA
TCCGATGTATTGAAGATGGTTAGTAGAGCATGATTTACGGTGGTGAATCTTGCTTTGGTC
GTGTTGAC
>Z27kG1_06645
ATCACACACACTCAGCAGCAGCTGCTCCCCGACCTTCAATTCCCCTGCCTGTTGCCGTAC
GTGCCTAAGCTAGCTTCGTCGTCTCGTTGCACGTACGTAGTAGCTAGACAGCCGAATCGG
CTCTCTAGCTAGCTCCTCCCTTCCGATCGATATCATCGCCATGTCGGGGATCTCGCTGGC
GGTGGCGCCAAGGTCCGACCCGGACCACGGGTCGGAGCGGCAGCCGACGGCGATGCTGGG
CGGCGTGATGGGCTCGCTCCGCGTCATCGAGCTGCAGCTGGTGGCCTTCATCATGGTGTT
CTCGGCGTCGGGCCTCGTCCCGCTCATCGACCTCGTGTTCCCCGTCGCCACCACCATCTA
CCTCCTCGCCATCTCCCGCCTCGCCTTCCCGCCGCTGCACGCCAATAAGTCGACCAAGCC
TGATGACGCCGCTGGCTCGCCCGCCGCCTCCTCCCAGTCGTCCCCGGAGATCTTCCGCGG
CAGCAAGTAATCAACAATCCATTCACCACTTGCTTTCCTTCGTTCATTCCTTCCGCTAGC
TAGCTTAAAACTTGGAGTCTGGCTGCCGCAGGCTGTTCCAGGTGTACGTGGTGGTGGGCA
CGACGGTGGGCCTGTTCCTGCCGCTGGCGCACGTGCTGGGCGGGTTCGCGCGGGGCGACG
ACGCGGCGGTGCGGTCGGCGACGCCGCACCTGTTCCTGCTGTCGTGCCAGATCCTGACGG
AGAACGTGGTGGGGTCGCTGGGCGCCTTCTCGCCGCCCGTCAGGGCGCTGGTGCCGCTGC
TCTACACCGTGCGCCGCGTCTTCGTCATCCTCGACTGGGCCTACGACGCGTGGGCCTCCA
CCGCGCAGGACGCCGCCTGGGTGTGGTTCGGCAGGTGTCTCGCCGCCGCCAACCTGCTCT
ACTTCTCCGCCAACCTCTTCGTCTTCCTCATCCCGAGGTTCCTGCCCCGCGCCTTCGAAA
AGTACTTCCGCATGCGCGACGAGCTGTGCGCCAAGACGGCCGAGGACAAGCACGCGCGCG
AGGGTGTCGTCGGTGCGGCCAAGTCGGAGGTGTCGTCCAAGAAGGCGGACTGAGAGCTAT
CGGCTCTCGCAGTCGCAGCACGGGGTGTAAATTCGGTAGCCTGTGGTGGGCCTGCTGTAA
TTTCTCCTGCGTTATGTTTAATTGTCATCGGTTTGACCAATAGTCGTTAGTCGGCAGGAC
CGCAGGAGACCTAATCGACATCAGTTTTCGGGTCT
>Z27kG1_12065
GGTTGATTAAGCTCCTTTCTTGGTTTATGGCTGTAATTCAGAGTCTTCTTATAATTGCTT
CTCGCAAGCACTACACTGTCGATGTTGTTGTTGCTTGGTACACGGTTAATTTGGTTGTAT
TTTTTGTTGATAACAAGCTGCCAGAAATGGCAGACCGTACAAATGGATTGTCTCTGCTTC
CAGTAAGCACAAAGGATAAAGACGGCAGGATGAAGGAAGAACTCCATAAACTTGAGAAGG
ACGGGAGGATGATGGATGAGTTCCATAAATTGTTAAATGGAAACTCTATCGATGCTACAG
ATTGGCGACAACGAGTGCAGATGAATGGAAAGCACGGAGAAGACACGAGCCACACTGTCG
CTGATGCCACCTCTGCTGGGACATGACCAGCAGCATTTCTCTGTCAATATCGTCTTCAAT
ATCCACAGATGGAATCTGCGAGCAAAAAGAAAATTGTGTGGTGTGCTGCCTCTATCATTG
TGTGATGAAAGGCTTCTCAGGTACCCGCGAGGTTGCGACATTCATAACAGAGCGTTTTGT
TGTGCTTTCCATGGCACGATGACAGTCTGTTGAAGTAGTAACGGAATCAGGACCTTTTCG
GCTTTTCTATGAGGCCGCAGCTACAGTTTTGCATCCTTCAGACGTTTCAGTGTCGATGAT
GTTAGAGAGGGAGATTGATGTTTGATGTAAATATTGATTAGATTCAGCTGTGGCAATGGG
TAATGAACGACTAACTTATGCTGATTGGTAATTTAACGTGAGCAGCTGTTATGACC
>Z27kG1_18515
AATGACATCAATAAGTACTTGCCGGGGCCGCACCACGACCCCCCGTCCAAGGAGAAGCTC
AGGGCCATGATGGAGGAGTACGACGTGAACCTGGACGGGCTCCTGGACCGCGAGGAGTTC
GCGGAGTTCATCCGGAAGCTGACCGCGGACTCGCTGTGCTCGATCAGCGTGAAGCTGCTG
ATCACGCTGGTGGCGGCGCCGGCGCTGGCGATGGCGACCAAGCGGGCGACGGAGGGCGTC
CCCGGCGTGGGCAAGGTGGTACGCAAGGTGCCCAACGCGCTCTACGCCTCCGCCATCACC
CTGGGCGTTGTGCTGTTGCAGAGATCAACCGAGGGCGTCGAGTGACTCGCGCTGCTGAAA
CTGCAATGTCGTCGGCTGTGTAGATGGAGCAGCGTATCTAGGATAGGTGTTGGTTCTTTA
CGGCTTGTGCGGTGAATTGATCTGTGTATCAATTCGATGTGATTTATCCTGGATTTGGGA
CAAATAGTTGTGGATC
>Z27kG1_11003
CGGTTGCAAAAGAAAATAGTGCTGCACCTGAAGAATCCAACAAGGGAACTGGAAGCAATA
ATGATAGAGATGAAGTCTTCTCTGACAGCGACGGGGAGGATGGATCTTCTAACGGAAGGA
AGGAGAAGACTGCCGGCGGTGGTCAAAGCAGTGTAAATGCTGCTAAACCATCCCAGACAG
GCAACATGGAGGAGGCGGCGGCATCTGCTGCTGCTAGCAGACTGGACAAAGTGGCTATAA
GCAGCGAACAGGGAACCACAAAGGCACCTGATGGTACATCTCTCAAAACTGAAGTCAGCA
GCAAGGCCAGCTCCACCACAGCACCACCTCCTCCAGCTGCTGACTCTTCCAGCATGAGCG
AATTCAAGGCGATTGCCGCAGATGCCTCGGTGTTCTCGTTCGGAGATGAAGATGATTATG
AAAGTGAGTAATGATTCTATGGGTGGGTACGGTGTTGAGTTTCCGCTGTACAGTTTGGTG
CTTCTAGGACCCCCCATCATAGAATGCCAAAGTCCAGAGATGTTAATTCATTCTTGCATT
TCGTCTCCACTGTAGCAGTGTCATCGGTCTGATGTTGTACCCAGATGATGAAACTTGTTG
TAACTCAACCAGGTCTTGAACC
>Z27kG1_21206
GGCTATGGCAGTGGCTTCCTTCGTCGCCGCTTCGCACCACCACGGCAGTCACCTGGCCGC
CGGCGTCCCCTTCTCCGCGCGAGTAGGCAGGAGCTTAGGCCGCAGTGGCGTCACCATCTA
CATGAGAGCCCAGGTGGACGTACAACCGAGCTAACTTCCTCTCTCTCTCTCTCTCTTTCT
CCTCCCACAGCTGGCAGCATCCCCCAATTCGCACACACTTGCCCTTGTTTTACTCTGTTC
CATTCTCTCGCAGAAGAAGCGCAATAGTGAATCTGGGAGCAGTAGCGGAGGTGGGGACGT
GCGGGCCAGCAGCGGGCGGCGAGTGTGGCGTCGTCGGAAACTGACCAAAGAGGATGACAT
GTTGCGTTACAAGTTGGATCGTATCCCTTTTCTAGAGGAGAAGGTGAGAAAAGTAAGGGA
GAATGGGAAGATCATATGCCTGGACATTAATCAGCTGATGTTATCTCAAGAGAATAGATT
TGCATTCACCATGGAGGTGGCTGAAGAAGCTAATGTCTATCTTGAGAAGAACAGGCATGA
ATATGGGCTGAAGAAGCCTATACTGCATGTTCTCAGTGACCGCATGAATGAAGCTGGGTT
TTCTCGGCCTGAGGGTTACCTTTATCCTTATCCTATTAAGCCTGGTCCTTATTTCATTAA
AGAGGAAGGAAATTGAGTAAAATCACGTGCTACTTGTAACAGGATTATCATTTTCAACAA
CTATAGTTTGGCCTGCATCCAGACAAAAGAACATATTCAGGTATGGTATTAATGGTCTAG
CAATTAATATATTGCACAGAAGCAAGAGCGAATCCCATACCTGCAGATACATTGAAGAGA
AGAATTAAAAGGATGATGCCAAGTGCAAAAGTGTCTTTAGGCATATTTTGTTCTCTTCGA
CTGGTATGTTATTGCCTTAGGAGGATTCATGGGGACGAGCTATCACACTTCTGCCCCTTT
TATACATGGGTGCTGGCTGAGACAGCTAAAGATGAAATAAGTTGTGACATTATGTATGGT
CTACTAGTAATAATTCCTGTACAGGGTTATGATGAAACACGTCACCCAACAGCACAAGGT
CAACTACATTCGGCACTTGGCAGAAGCTACTTTAGAAGTCGTACTGCCTTTCTAGTAACT
AAGGCCAAAGTAAACTAAAACCTATCATGTTTTAGTAGTTGATACAATGCCTTTTGTATT
ATACTTTTCTGATCTGTGCCAGATTATGTAATGGCACCTTAGTCTTGGAATGCTACATAG
CATGAGGTGTGCTTGTAGTTCTTTGGTCATGTATGCATTAACTTATATGGATCTCTATTA
TTTTTTGAGCATTAAAGC
>Z27kG1_22440
GCCGCGCTGGGCAGCGACTGGTCCGCCACCCACGCCGAGGTCGCCCGGCGCTCGCGGAGT
TCTGCGACAACGCGGCAAGGCCGGCCTGCGGCAGGAGGCCGTGGTCGCGGACGCCGTCCC
GCGGCTGGTGTGGATGCTGGAGGCCAAGCCCGCGGGCGAGCGCGACGCCACACCAACTGC
TTCTGTTCTCTGTCCCAAACAAGCCAGGGCCCAACGTATGCTTCTGTCTGGTTCAGCTAT
TTACTTTAAATCTAGAGCTAGCAGCTGCCCTACTTTTCAATCTTACATGATTGTGCTCTG
AAAATTGAACCCAGGGGTGAGTGGTGGGGTTTGATGAATACAACTCCCAGGTGGATGTCG
CCGTGTCCGGTGAAATAGCCGCATCTGTAAAGCATATAGACCCAGGCACAGACAGTGATG
CCGGGATTGGGAATTGGGATTAAGTAGCGCCGTGGCCGCTCCGGCCCAAAGTGTATCGAA
GTGTATGCGCTGATTGGTTGTCTACCTCTGTTGTGAGTTTGTTCCTGCGTGGTAAAAATA
CGTACCTTGTTGTTGGTAGATGGCTCGTTGATGGGGTACATTGGATTGGTGGTCCTCCTG
AAGACTACATTCCTGACTGGTTGTGTGTGATGAGAGATCTTCCAGAACTTGTGCTGAAGT
ATATGTTCCTGCATAAGACAAATTAGAGTTTTGGTCAGGTAGGTGCTTACCCAAGGTTTT
GTGTCCATTGGTTTCTTCAGAATGAGCTGAGTTGTTGACTGCTATATGTGCGGCTATTTT
CATTATGAACTTGCACAACTGTCCATGATTTTGGAATTGAATCTCTTGTCGTTCCTGGCT
TTCCAAATGTACCGAATCATCAGGAGTATATGGTTGGATCAGAGCTGAAAAAATTTCCTG
GACTCCATCTTGTTCCTGAGGGAGGTTAGTAGTACGTAGAAGAGGGATAGAAGAAAGTTA
GTAAAATGTATCAGCGGTACTTGGAACTTTTGAACCTAAGCTAAACTTTCCATCATTATT
TTATTTTCTT
>Z27kG1_09302
TTTTTTTTTTTTTTTTTTTTTTTTACAGATCAAGTATGTGGTGAGTTATTGAATCCAAAG
GTCTAAGCGTTTTTAGATTACAGCAGCAACCAACACAAGAGCATCGTGGTTTACAGAACT
TCTACAACATACAACCTGGGGGTTGGTTGCACAGCCTCATACGTACACGTAAGTAACTCC
AGCCTCCAGGAGCAACACCTTGAAACCCTACAGAAATTTAGTTTAGAACTTTCACATCAA
AAACTCACCAGCTATTCCTG
>Z27kG1_16992
TACTTCATGAGGTCGCTTGACAGATTTGGGAGATGTTGCTTTGAGATGTGCTTGCAGTAA
CGATACTTTTTGTCCCCTGGGCCAAAAATCACCTCCTTGACAACCTTATTTCCATCAGGG
TCCATTTTGGACAGGAGCTCCTGCCGGTAGGGCCTGTCGACGCCTGTGGCACGCAGGAAA
TTTGCGTAGAGAGGCTCGTCAAGCACCTCCATGTCGTCCCTCTGGGCGAAGGAGTACATG
AGGCTGGTGCTGAGGGAGCGCGGCGCCGACCACGCGTGGATCACCACGGGCGACTCCGCC
TCCGACGCCATTCGCCC
>Z27kG1_00197
CCGCAGCCGCCCCGCCCTTGGCCTCGCCTTTCCTTGCTTCCTTCTCGAGCAGAGCAACAG
AGCAGGTGAGGCAGTCAGCACGCTCAGCCACACCCACAGAGACGCGGCACGCCTCCACTC
CTCCTCCGACTCCGAGGCCAGCACGCCGCACGCTCCGCCTCGCAGTCGCAGCCCCTAGCC
TCTCGCGCGTGCTTCTTCTTCCTCCTCGCTCCGGGGGCTCGATCTGGTAACTCTGGTGGG
GGACAATCAAGAACTGAACACTCGACACTGGCACAGAGCTCTGGCAGCATGCGGTGGCTC
GGTCTATCTGTCGATGTGTTCCGCAGGGGGATCTCCTTGAACCTTTACTGCCGTGTGATT
CTGTAAATCGTCTCCGTGGCTACCGGCTTTTCCTTCGCACGCCTCCTGATTCATGAGAGG
CTTGTGAAGGCACTTTACATCTTCCCCACCCAGTCATTAATTGGCGTCGCTGTTAGGCTG
TTGTGGTTGTTTGGCCAAGGCTTTTGAGGAGAACGGGCTGGAGTACTGATGGTGTGGAAA
GCAGCCGCTCAGACGAGATTCCGCGTGTTTAAGCATGAGAACGGAATCACAGTGAGGGCT
ATTGCTTGCTTCCAGCCGCTGCAAAATTGCCAGGCCGAGTACTTCCGCCATCTCCTCAAG
CCCGTGACGTAGCTCCCCTCTGCTCTCCACCTGCTGCTGAATAAACTTACAGCCTTAGTT
TTTTCTCCATAGCAACTGAAGTGGGAGAACATCCCAGTCGTTCATCGGGACTTTCTGCTG
GTAGTTCTGTCCGGTGGTTGTTTTAATTTATTCATCATGGGGGACAAGGTGAATCCCTGG
TGCCATTGGCCTAATCCTCAATGGAAATTCAACACTGAGAGTTCTGCCGGCAATCTGCAC
CCACCTGATGTCGGGCTTGCTAATGCCGATTCGGTGGCATTGCCTGCATACCACCTTAAC
GCAGCACCTATGCCATTTTTCGCAGCATCGTCGATTGCTGAGAGACCTCTTCCAATGGGC
CCGAGACACGTCACGACATTGGCACCAAGTTTCGAATCGCCTGCACCGTGTCCCTCGCGT
AAGAGACCTTCAGTCCTCTACCAGAAGGAAACTCATGGTCCCACCGCAGCTCCTTTGCGG
AGGAGCAAGGGGCCACTGGATCCTGTGCCGGAGCTCCAAGGTAGCAACGAGACCAACGTA
ACCGACGTTGGAGCAGAAGAAACCGAGGGTGTTCACGAGAACACAGACGAGATCGATGCC
CTCCTGGACTCCTCCGACTCGGACGAAGGGCCGCACGAACTCGACAGGGCCAGGAGGCAG
CCTGCTGCAGAGAACGAGACCTCGAGCGTCGAGTCGGTGGCCAGTGCCGCAGGTTCTGCG
CCGCCGGCCAAGAAGAGGAGGCTCAGCTCTTGCACGGACAGGTCCGTCGTCGACACCGCC
AGTTCGGCGAGGCCGGACCATTCCGTCGAGCAGAAGCCTCTCGCGAGCGACTGCGACGCG
CAGTCGTGCTGCGTCGGCGAGGTGGTGG
>Z27kG1_22943
CTAATAGTAACCTCCTAGAATTCTTAGCAATATGACCAGTTTCGAACTTCACAGGCTAAT
GGAACACACAAAGGTCAGTTAATCTGCCAGTGCCCATGAAACTTGCTACTACATGCTAAC
ATTCATTGATAGAACAAAAAACTCAGCTGATGAGGGCATGAGGCCTCCACATCTCTTTAG
CCAGTATGTGTTTGTGCTTCGACGTTCTCTAGTACAGTGCAAATTTCGCCATGTTGAGGA
TGTTGAAAACCACCAGCAACAAACTCATGCACCTCCCCATCAAGCTCAATTGAGCTGCAC
CCTGGTGTTTTCTTTATCTGCAGGTTGTTCATCTCCCGTCTCTCCCTGGCTAGACTGTTC
CAGTCCTGCAATTTTGCATACAAGCTGGACAGCATCACCTTTGCCCAGGGGTCACCTGGA
TCTAACCTGGTGAGCTCAGCTGCTGCGATCTCGCCAAGCTCCACGTTGCTGTGAACTTTG
CATGCGTTCAAGAATGCACCCCAGATTACTGCATTAGGCTTCATGCGCATGGTCCTGATA
ATGTTGTATGCTTCTTGCAGCCGCCCAACACGACCAAGAAGATCAATGACACATCCATAG
TGTTCAATTTTGGGTGTGATTGCATACTTCTCCAAGGAGTAGAAGTGTCGAAGGCCTTCG
TCCACAAGTCCACAGTGTGCACAAGCATTTAGGACCCCAACAAGAGTAACATCATCAGGG
TGTATGCCATTGTCTTGCATCATACCAAACATTTTTAGAGCATCAGCAGCCCTGCCGTGC
ATTGCCAATCCACAAATCATGGTCGTCCATGAGTACAGATCCCTCGCCTCAGGTGCCTTC
TCGAACACCTGAAGTGCCTTTTCGATGCTTCCACATTTGACGTACATGTCTATCAAGGAC
CGATCCAATGAGCCATCATCATTCATGCGGTTCCTGTCAACAAAGGCATGGACCCAAATC
CCAGTCTCTAAACAACCGGCACCTGCGCAAGCAGCAAGGACAGTGCTCATTGTAGGTCCA
TTTGGATACACTGGACATGACGACGGCGATATCATCTGGCGGGACAACTCTAGCGCCTCC
ATAAATCGACCAACAAGGGAATACCCGGCAATCATCGTGTTCCATGACACTACATCCCTC
CTTGGCATTGCAAGGAACAGCTCGTAAGCATCGCCAACATTACTATGCCTGATATACTGA
TGCACCATGGCGTTCCACGAAACGGTGCTCCTCACCGGCATCGCATCAAACAACCTCCGG
GAGAGCGCCAGCTCACCGTACTCCCCGTAGACCCTGATCAGCTCGGTGGAGACGAACACA
TCCGGCACAATGCCGCTTGTCACGATGATGGCATGGACCATCTTCCCAGGTCTCCTTGCC
GCCGCCATCCCCGCTGCAGGGAGCGAGGCTGTCGTGTGGCACGCGGCCAGAGCGACCGCC
AGGGCCACGTTGTCCGGGAGCACGCCGTCCGCGATCATGTCCCGGAACACGGCGAGCGCC
TGGGCGGCCTGCCCGGACGCCGCGTGCGCGCGCGCCATGGCGGTGCGGGAGACGAGGCCC
GGGTCGGGCATCTCGTCGAACAGGTCCCGCGCGTGCCGCGGCCTCCCCAGCGCGGCGTAG
GCCGAGAGCAGCGCCGTGGGGAGGTGCGCCCCGGCGTGGAGGAGCCCTTCCTTGAAGAGG
AGGCCGTGGATCTCC
>Z27kG1_15237
CTTAAACTGGAATGACGATTCGCTGGGTCCCAATGGAGACCTTCGTGTGTATCTGCAGAA
CCTAGCCGCTGCAGATAATGTTCAGCATTTTGTTCGTGATAATCCGTTTGGTCAACCTTT
CATTACTGAGAGCGATCCGCATTGGAACTTCTATGCTCAGATTGCTGATAGAGGGCGTGC
ACCCTTGACATGTTGCGCTTGAACTCCCAAGGGTCGTGCTTTTTCTGGGAGTTCTGTGGT
TATCCATGATCAAAAGATCATGATCAGTATACAGTGATCTTCTCTGAGTAGTTTGCTTGT
ATCCCTGTACTGAAGATTACAGAATTTCTGCTATGGGTTTAAATTGCAGGCTCTACGAAA
GGTATCAGACCAAATGAATGAATTGTCTGACATTATCTCAGTCTC
>Z27kG1_16114
CTGCGCAGGCGGTGAGGCCAGTCAGGTCGTGCTCCATGTACTCGAAGACGAGGTAGAGGG
ACGGCGCCGTGTTGAGGCGGGAGGTGACGAGGCCGTCGAGGCGGACGACGTTGGGGTGGT
CGCCGAGGCGGCGGAGCAGCGCGATCTCCCGCGCCATGAACCGCGCGCTCTCGGCCTCGC
CGACGCCGTCCACCCGCACCTTCTTCAGCGCCACC
>Z27kG1_12859
GTGGAGGTGCCCGCGGGGCGCGACGTGCTGTCGTGCGTCTCGGCGTTCGCGCGGCGTGGG
CGGCGCGGCGCGCTGGTGCTGGGCGCGGCCGGGCAAGTCACGGACGTGGTGCTCCGGGAG
CCAGCAGCGCTGGTGCTCCGCGGCACCATGGAGATACTGAGCCTGGCCGGCTGCTTCTTC
CCGTTCCCGGCTCCAGCCACGGGGACGGCGGTGTTCCTGGCGGGGCCGCGGGGCAGCGTG
CTGGGCGGTGGCGTCGCGCTGGGAGGGCTGGTGGCCGCAGGGCCGGTGGTAGTGATGGTG
GCCACGTTTGTGGCGGCGGCGCTGGACAGGCTGCCGTTGGGCAATAAGGGTTGTGACGAC
GTGCATGCCATGGACACCACCGGGCGTGCGGCTGGGCCTGGGCGGCAGTGTGCCGAAAGC
ACCAGCAGCGTGGCAAATAAGGATCCATTCCTGCCTGCTGCTCTTTACTAGCATCCTTAC
AACTCTAGCTAGTAATGAACAAACTCCATAAGGATCTATGCTCCTGTTAGTTGATGAGAA
ATGGAAGAGGGTCGGCGGCACTACGTGCACAGCTCTCTCACATTGCATCTTTC
>Z27kG1_22875
TGAGGTTATGCTTAAGTGCTTCGTTCAGCAAGGCATCGCACAGGATTCCAAGAGCAGTGA
GCTTGACCGGAGATTTGAAATCTTGAAGGATGCTTGTGAGATGAACTCCAACCTCGTAGG
TGAAGTCCAGAGACTGAAGGCATGTCTTGGCCAATGAAGCCAGATATTTAAGTGTGTCAT
TAACTTGGCAGCGTTAGTTGTTGGGAAAGCTCGACAAAGTGGCCCAAAATATGCAACTGA
GGAAACTCACGGTCGGGGCTAGTGGTTACTTTTAATTTTGATGAAGGGAACGCCGAGCAC
GCAGCAACCCTGAGTCTAACCTGGCTATGGTTAGGCTGCTCTTAGCAGAGCATGCATATG
GTCATGTAAACAGTAGACCACACTGTCTATTGAGTGAAGTTTGAAATAGACTTTATATAT
AGCATTAGGCTTCCTTTG
>Z27kG1_08051
GTGAAACCTCAGCGGTGATAGGCGGTGGTTGTCGAACGCTGGCATGAAGGTGTGAGCTCC
CAACTGCTGAATCGTGTTCCTCTTTTACATGCACGTGTCCAACAAGAACCAAGGTGGAAC
TGTAAAGCCTTGTGTCTTTGAACTTTGCAGCCACGTATTCAGATTTTTTTTTGAGTTATT
GTAATTTATTTACATTCCCTCTAGAACCGAGATTAGCGCTACCTCAGTACACTGCCGGTG
CAAGATAAACGAAGGAAGCTGGGATTGCATGGCACTGCGGTCTGTTATGTAGCCGTGGAA
CAGCAAGACAAAAAGACATGGATATTCCTTGTTTGGATTGGGGTGTTTGATCCAGAAACA
GTCTCATTGCTAATTGTTTCATTATTACTAC
>Z27kG1_01022
CCTAGGTTTGCTCGCGTACCCTCCCCGGTCTATATGTTGCCTCGGTCTAGAAATCGACGC
GTTCTTCTCGCTTCTCGTCTACATCTAAGCATGCCTACACCTGCGGTTTCCAGATAGGGT
GTTTGGTACGATCGAGCAACGGTGAATCTCGCTCTGTTATTTGTTTGTTCGAAACGCGTG
GTTTTGTTTTTGAGATGATGTGCAGGTTCCGATCTGATTGGTTTGATTGATGAGTGGCGA
ATCGGATTGAAGCGAGACGAGGCTGCATGGTTTCCGTGCTCCGAGGCTTCTGATCTGCGT
GTTTGCTCCGAGACTATTGGTGCCTGACCCGGCAAATTGCAATCTGCCGACCTTCAGAGC
CGGGTCGTTCTGGCGAGATCTAGACGTCGAAGGGCTATTAAAGCGTGGCTGGATCTCTTT
CTGCACCGCGCCTCTCGATGATGTCTCTGTGTTGATAATTATTGGATGAAATTTCGATAA
TTATTAGATCTGAGAGATGTTGGTCGGAGCGATCCGCGCCTAAATGGCAAGGTAAGTTAA
ACACATGTAACTACAGAGTTGCGTGTGTGAAGTCAAAAGAGGGGGAAAGATACTGAGAAG
GGAGGAAAAAATATGAAAGAAGTGAGGTGTGACATCTTGAAGGCCTTTGCCATTGTGGGT
GCGCTCGCATGGCAGGCCACCATAATAAAGATGCTGGTTTTGTGTGCTGGGTGGGAGATC
GCACGGGGAGTTTTCATCCCTGGGTTCTGCCACCCTTTTGTGTCCCTGTGCCCTGCTTAC
GATTCATCACGGCGTGTTTCAAATGAATGGAGCTACAGCGCAACACAAAGGTACAACTGG
ATCTAAATTTTCAATTCAATTGCAATTTAGAACGCATATATTTATTTAAATCCATGTATG
CACAGCTGCCTGAAGTTACTGAAATCATCATCAATCGTTAAAACCGTACACGCCTACACT
GCTCCTTCCATGCTTTTTCATTCACCCAACGTTGCTCTCCCAAAGGCCATAAACCACTGA
CACATGAGGGAGGTGTTCTCTATAGAGTATCGACGACGATAACGCTGAACTGCATAAATT
TGGTTATATCATCTGAAATATAGAAATCGGGTGCAAATGAAATTAGTTACTATTTGTTCA
TTCAAACTATGATGTCTGAAAATTCAGGCAATTACAGATTCTCACACGAGATTATGAGGT
TGTGATCCAAATCGACAATTATCTGTTGATTTGTTCAATGTCTTATGGCTGATCCTGTTG
GAGTTTATTGGGTTTGGTCCATTTACTCAACAACTTTTAAAGGCCCCCTCTGTTTCTGAC
CTTACCTTGTGCGTTGAGTTCATAATTGAATCCATGAAATCGTGGATACCGTAACCGAAC
TAAATCCATGGATACCGTGACTGAGTTAGTTTCAGTTTTCTATCTTTTGTGTCTGGTTAT
TATGAGTAATTTTTCTGTGTAAAGACGATTCTCTCCTCGAAAGATATGAGAAATAACCAA
CCTGCTATGTGGTATGGTTTTAGGCAAAAGGAGCATTCGGTGTTGTGTGATTTTAGGCTC
CTGTCAACACTAGTGTGACGACGAAAACAGTCTTTGAAATCTTACTCTGCTGAAGAACCT
GAAGGGTTATTGCTTGTCGAGTTGTGATTTGATGATCTGTAGTGTTACGTCAATGGACTT
GAACAATATCGTGAACTCATATTTGATTGTTTGGAGCAATCTCTGTTGTGAGTAATAATG
ATTTTATCGCTTTTGGTTT
>Z27kG1_08807
TTGTCCATCACAATTCACAACCCCACTCTCGATCCTCGCCCTCTCGAGACCACCGACCGC
TCGTCCTCATCCCGTCATCCGTGCCCGCATCTCCGCAGTCGTCGCCAGTCGCCACCGCTA
TCCGAGCTCCCCCCCCCCCCCCTCCATGCCGCACTATGGCTCTTGCCTCGAATCCGCCCA
CTCCCCACATCGAGAACAGCCATCGACGCCGCAAGAGGAGACGCACCCAAGAGAGAGGAG
GCGACCATGAGGGCCAAGGTCCCGAAGCGGGAGGGTTGGTGGGGGAGGAGGAACTAACGA
TAGCCATCGCCATGGCCACCGACGACGACTGATAGGACTGCCTCTTCTTCATCGATGTGG
TAACGACAGAAATCAAGTAATGGGGACGGGGCTCTCCAGGCCATGCGGGTCAAACGACTG
GAACACGTCCCCTTAGCCTCCGAACGGGAACCCCGGGCTGGAGCTCTACAGCGAGAAGAC
CAAGCTTGCTGAAGGGCCGCAGGCTTGGAACATCTAGATTTTGTTTTGCTAAGGGGAGCG
CTATGTGAGGGTGGGCAGGTTGCTCAGGTCAAGTGGGTTCACGGCTGCGAGCTTCATGGA
GAGACTATTGATAGCAGTTGTGTCCTGCATCATTCTTTGATCAAGATTGATGAGGGAAAG
ATCAGTATGCCGAGGATGGGACCGGGTTGTAGCTTGCGATGCTAGATCTGCTCATCATGA
AACCCATCATGACTAATGCATTTATCTGCCATTTAAGTGTACACCAGATTATTTGTATGT
TTGCTGCTTACTATGCAAAATGGCAGCTAAAAGAAGCCCTAAAGCATGCGAGCTGCACCT
CTACCGGTTTAGTGGCCAAACTGGCTGTTACTACGTTTCAGGTGTTTTATCTGTAACTTT
TATTTTGTTCTTTTTCTTGTTACTCACTTATTTCTGAATAATTAAGTATATATGTCACTT
AATTTAGTGCTAGAATGCAGATCTGGCATGTTTGGG
>Z27kG1_12316
GAAGATGTTAGCTTTAAGCAGGCATGGCTTATATACTTCTGGAGAAGAGCCAAAACTCAT
GGTGTTGAGGAAGATATTGCTGATGACCGGCTTCAGCTTTGGATTGGTCGCAACGCACAA
GCTCCAAATTCTCATGACGCTATCGATGTGGAGAGAGGTCTAACAGAGCTGAGGAAATTG
GGCATAGAGCAGCAACTGTGGGAGGGCTCGCGAGCAGATATAGATCAAGCTTCTTTGGCG
ATGGAGAATCAGTAAGAATTTTCCACGGCTGTCTATGCTTCGTGTATCATCCCAGTTTTG
GAGAAACGGGAACTCCATTTCCCAGCAGGTCTCGGCCCTTTGCATCATCAGGTATCACAG
TCACAGGATTGTGCTCCGATCTTGGGGTGTGACCGATGGACTTCCGATGAGTTTGTGTAG
TGCATGTGCAAGCCATTCATCTGTTGTTATTAAAATAGCTTTGTGAAATGTGTAATAGCT
CTGCTTTGGCAAGAGAAACGATGGCAACGACGACCCCACTTCCAGCAATTGTGAATTTTG
TGATTATCCCACCTTGTTTGTTCTCTGCTGTCGAGCCCAACCTCTCCGCACCAGGGAACG
TGTGTGTTCCTGCAACGGATGAACGAAATGGTTTTTGTGTATCTCTGGGTAGTATGAGTT
CTGTGCAAATGGTTCTGGAGTTTTCT
>Z27kG1_17612
CCGTCATTCAGGTTAAAACAGCCTACAAGAAAAGACAGCGCCACAATAATCATACAGTAG
ATAGAGGAGCCACGGAATATTTTACAGGTATGGTCTAGAGCTAGAGCTTGAACGATCAAA
ATGCAAACAGAGAAGAACACTAATAAGCAAAGGCACGTGATTATTTCCTTCTGCCTTCTG
AGATCCGGCGGATCGTCTCTCCAGATGTTCTTGCTACCGCAAAACACAGATTTCTGCACT
TTCTGAGGGGGTCATGGATAGGGGGTCAGAGAGTGATGTGCATTACCAATGCTGAACCTG
GCTCAGGACGTCCATAATTTTATACCTGCTATTACTTGCAAGAGTCTACCGTGAGTTCTT
GTCGCCAAAGCCACCGAAACCACCCGAGCCAGAACCGCCGAAACCGCCACCGAACCGGCC
GGAACCAGAATCGCCGAAACCACCAGAACGACCAAAACCTGACCCACCACCGCTTGTGCG
GCCAAACCCTGAGTCGCCGAATCCTCCACCGCCGCCTGATTGGCCACCGAATCCAGAGTC
ACCGAATCCTCCACCGCCACCTGACCGACCACCAAACCCTGAGTCACCGAATCCTCCACC
ACCAGAACGTCCATATCCACCGCTTGAGTGACCAAATCCAGAATTGCCATATCCGCCGCC
ACCGCCTGATCGGCCAAAACCACCACGTCCACCGAATCCACCTGAGCGCCCATAGTTTGA
ACCGCTATACCCGCCACCGAAGGAGTCAAATCCACCACTCAGCAAGTCAGATCCATCAAC
AGTAATTTTTGGCAGCTCTGTAAACTTGCATCCAACGTCACGTTCAATGACCCGTACAGC
TCTACTTTGGTCATAGTTGTACATCACAATTGCAGTGCCCTTCTTCCCAGCACGGCCAGT
TCGGCCAGATCTGTGAACAAACAACTCTGACGAGTTTGGCAATTCAAAATGTATCACCAG
ATCTACATTTGGGATATCCAATCCTCGAGCAGCGACATCAGTAGCAATCAATATATTAAA
CCTCCCATCTCGAAATCCTGCCAGTGTTCTCTCTCTTTGGGATTGAGAGATATCCCCATG
AAGAGCCTCACACTGGAAACTTCGACTCATATTGTGTGACAATCTATCTGCATCCCTTTT
TGTTTGTGTAAAAACAATGCACTTACCACCTTTGGCATGTTCCTTAATCAATTCCCCAAG
GACAGCTGGTTTTTCACGGTTCTCCGAAGAGACAGCGAGAAGACTAATTCCTTCAGCAAG
CTTCTGGTCATCCTCACCAACAAGGTCAACTGTGACAGGATTGTTGAGGTACTTCTGTGT
GAGCTTCCGTATCCATGTTGGCATTGTTGCAGAGAACATCAATGTCTGACGTTGCGGAGG
CACCCTCTCCAAAATTGTCTCAACATCTAGATCAAACCCAACAGACAACATCTGGTCTGC
TTCATCAAGAACAACAAAACGGATCTCTGCCAAACTAAGAGAACCTCTTTTTAGCAGATC
AATCACACGTCCAGGTGTCCCAATGACCACATCAACGCCATAATTAAGTTTCCTTATTTG
CTGCATAATTGGAGTCCCACCATATACACATAGTGTTTCCAAAGGGGAGGAATCAAGGAA
CTCCCTCTCAACCTGTTTTGCAAGTTCTCTTGTTGGCGCCAAAACAATAGCCAAGGGAAA
CTTACCAGGCTTGTACTTCTCGTTGTGGCGGATAATTGCATCCATTATGGGGATTCCAAA
TGCCAAAGTTTTACCAGTCCCAGTTTTGGCACGGCCAACCATGTCCCTTCCTTGCATTGC
TGGCTCAAGGACAGCTCTCTGGATGGGGAACAGCTTGGTGATGCCCTTGCTGGCGAGCCT
TTCGACGATCTTGGACGAGATCCCAAGCTTGGCAATCTCGAGCCCCTCCGCCGCTGCGCC
GCCGCCGGCCGCCGCCCTCTTGTCCTCCTCGTAGAACGACCCGTTGTCCGCCGCGAACTC
CGCGCGC
>Z27kG1_01875
TTCCCATCCAGGCTAGCTAGTGACCACGAACTCCGATCTTGAAGCCAATCCATCTTGCCC
ACAGTGACACCAAATTTGGCCACCACACCATCCTCTAGACAGAGTGATTTGCATATCGAG
TTCATGGCTGGCACTCCCACATACTTTTTAGCTGTTCCCTCCTTCTCGAAGTCCGTAAAT
TTTCCGGTGGCCAGATCGAAGCACGCGAACGTTGCCTTCCACTCGGCGACGATCCCCCGC
GCCTCCCACCCACCAACGACCCGGGCAACCTCGCCGTTGGTGACGGTGAAGTAGGGCGCA
CCGTGGTCGAACCGCAGCTCCGAGCCATCCTCCATCACCTCCCTCCGCTGCGCC
>Z27kG1_23917
CCAACACCAGCTCCACCCTCGCCACCAACCGCCCCCGCACCACGGCCAGAACCCTAGTCA
CTTCCCCGCCGCCCACTCCATGGAGGACGACGCCATCTCGACGCTCATGGACATCGACGA
CTCGCCGCTCAGCGCTGCGGGGGCCGGGTTCCTCGACGAGGAGGACGGGGAAGGCGAGAT
GTTCTTCGCCCCGCACCGCGCGGCCCGCGGCGGCGCTGGCGATGCCCGCGGGCCCCTCCC
CTTTTCCGGGTTCTTCAACAGCTTCGACGGCGCCGATTTCGACGACGACGACCTCGCCTG
AGGGAACTGCCGCCCGGTTCGGTAACGGATGTTGTTCGTGGATCGCGAATCGTGTTATGT
CGATACCGTGATGGGGTCTCTTAATTAGCGCATCGATTCAGACTCGTTTGGGCAATCTGA
AGATGTTTAGGGATCAACATTACCTTTGTGGCCTATGGTTCGTGGATGCACATGCACAGG
GATCAATATAAGTACCTTTGTGCCCCATGGTTCGTGGATCACTGTGCATGTGTTCTTCCG
CGTCTTTGTTGTTATTTTGGCTCCATCTGTATGATCTAATGAACCTTCCTTTGTTATC
>Z27kG1_24445
CGATATTGCGGCTAGTGTACATGCCATTTTGGAGCCCCATTTGCTTCTGGAAAGGTGTAG
TGGTACTGTGGTAGTATGGCACAACCAGTGAGATATGGCTTCTCATTGTTGCTAGCAGAT
ATTCCTGAGCTCCTCTAGACATGATAATTTCACCTGCAGGCAGTGTATCTCTTGTAACTA
ATTCCAATTTTTTATTACTTTATTATTACATTATAGCTAGTTATGTCAAATATGGTGCTT
TTAGCTTGTCTTGAGACCTATGTTTCTCCTGGGAAAAGAACTGGCTTGCTGATTCTTTGC
AGAGGCAAAGCAACCTTTTTCTGACCTGT
>Z27kG1_21556
CGGCTGCACCCGCCTTGTTTGGACCGCACGCGCGGCCACCCTTCTCCTCCTCTCCTCTCT
TCTTCACCTACCTATTCTCTCTCGCTCGGCGCGCGTAGAAGAGAAGAGGCACTTCTTCCT
CCTCGCCGGCTTCCCCTCGCGTGTCGCAAGTGCTTTACCCTACACCGTGGCCCGTGGATC
GTCGCCGGACGCCAGGCATCGGCAAGCGGCAGCGCAGCCGTCCACCCTGAGTCCCTGATT
TTGCCAAGAAAACAGACAGCGGAGCAAGCCACACGGAAATGAGCAACAAAGAATGGTTTT
GAAATTTCAGTATGGTACAGAAGCATGGTGGACAGCACCAGCACAGCATGTGGCCGTGAA
ATAGAAGCAGCAAGTTACAGATACTCTTTATACAGGTACATGTGCATACACCAACCGTGG
CCCAGACACTTCTGTCCAGGCGGGCACTGTTTGTTCAGTGTTATCCGTGTCGGATTATTC
TGCCACTATGAGCAGGCCTTTCCTCCGAAGAGTTTCACATGTGTTGGAGATGCTACTCTA
AAATCATCATCTCCAGAATCAGAGGAAGTTCAGTAGGTGCGAAGCCACAAGGCAAATAAT
AATTTGTTTGGTATTGCAATCGAGGGAGCAGGATGCGTATCCTTTTATTTACCTCACGAG
TCAATTGGTGCAACCCTTGCTGGCTTCATTATCCTTACAATGTTCCTGATGTGCTCAAAC
CCCATGACTATCACCCCTATGAGATAAAGAAAGCTTAGTTGCAGCTTGCCAAGCAAGTTA
TAGACTGCTACGGCAGCATTTGCACCTTCATCTGTTCGCATCGTGACGGTAATGGGCCTC
GCGGAAATGAGTGCCCCGGTCTCTGATGAGGACGCAGCGTAAGAGATTTGATCCAGAACA
GTTAGCCTTGAAGAGAAATCGGAGGTGTTTAGTCTTCTTAAGCTTACCCGATGTGTTCTC
AGGCTGGGCTGACCACTCTTCAGGTTTCATCGCAGATCCGGTGGCCTTTATCAGATCCAT
AAGTGCATTGTTCACCTGCAATTCGTAGAAGGTTACATGAGTTCCTACTGAACTTTTCAT
GATAGACTGTGACCAAGCGAGAGAAGCAAACACCAGAAAGTATTGTGCTGAGTGCGTGCT
AAGCCACATGCCTAGATACTTGAGGCAACTTGATCCCAAATACGACTTTTAGTAACCTAT
TGTGTCGTATAATTCCGTTATTCTCTGCTAGACCTAGTAATGGGGAACAACTATCTCCAA
GAGTAACATTTGGTTAGGTGACCAATGATGCTTTCAGATAACTGCAACGTCTGATGTCAT
CTAAGTTCGCTCAGTATATATGACAAAAGTGCAGCAGATTTTTCTCACTC
>Z27kG1_19163
GGGTCTTCTTACAGGCTGTGAGGAGCGGCTCCGGAGGCTCTCGCTCGTGGCGGGGTCGTC
TCCAGCGGCTGCCTTGCCGTGGCCGGCTGCGGCGGCGGCGCCATCGTCATCGGACGCGGC
GACGACGAGGCGGGTGTTCCCCGTGGAGCGCGACCTGATCTCGAAGCTGCAGGTGCCCAA
GGTCATCAGGCCTCGCCCCGCTCGCCCTCTGTGGACCACCATCTGCATCGACTCCAGCAA
CATCGCCGTCGTCGGTAGCGGCCCGGAGACGGCGGCGTCTGCGTCCAACAAGACGGCGAG
GGAGGTGGAGGCCGAACTGGAGCTCCCGGGCGCGCTCCCGGCCGTCGTGTCGGGCCCCCG
CAACCGTGTCCACCTGGTGAACGACGCGTACAAGGCTATGGTGGGACAGCCCGTGTGCCC
GTGGCTCGACGCGCTGCCGGGCGCCGGCGCGTCGAGGAGGATCAACGGCATCGTGGCGCT
GGACGTGCGGACGTTCGGCCCGGCGCCACGCCTGCCGAAGAATGCCGGGTCATCATCAGA
CGCCTTCCCATGCACCGCAAGGATCACGTGGGAGCACGGTGGCGGCAGCGCCATCGCCTC
CCTCACCGTGCCGTGCGCCGTCGAGCACCTGGCCGGCGGATCCGGTGACTATCGCTTCAT
CTGGAGGTTTGACTCCAGCAGAGCGTCCATCATCTACTGCATCGCGTGACAAACTAGCTA
GCTAGGCCATTTATTTACGATTCATGCTTTGTTTCCATCGCATGGGCTGTTATATATGCT
GGTCACTGAAGCTGCAAAATAGCGCGTTAGGTGATGGATCGTTGGTTCGTTTTGTCTCTA
GCTAGCGCGCCAGTGTTGATTAAATTGGATGCATGTCACCGAAATAATTAATGTGCACAT
CCAAGC
>Z27kG1_19618
CTGCTGGCAGTAGCCCTTGAGCAGGACGTTGTAGGTGACACGGTTGGCTGGAACTCTGGC
CGCAGCCATCTCGTTCAGCACGGCGCGCGCGCGCGCCATGTCGCCCGCACCAACAAGCGC
TGATATCACCGTCGTGTAAGTCACATGGTCCGGCCGGCTTGCGGGTGCCGTCTGCGCCTC
TTGCCGCATCGCGCGCAGCACGGCCAGGACATCGTCGACGCGGCCTGCGTTCGTGTACCC
CTTCATGAGCGTGGTGTACACCCTGGCGTTGGGCGGATAAGCCTTGGGGAGCAGCGGCAC
CTCATCCGAGCCCTGTCCCTGTTTGGCCCCGGCAACAATGTCGTCGAGCAGCACGGCACC
CTCCTCGACGTCGGTCACACCGTCGCAGTCCATAGAGACAGCCCTGAGCAGTAAGCATAT
GTCTTTGCGCTCTTCCCGCATCGCCTGGACGATCCTCTCCGCTGTGGCGATGTCACCGAA
GCCGACGAACGCGGCGACGAGGGAGTGGAAAGTGGTGGCGCAGGGGGTGAGGCCGGAGAA
GAGCATGCGCTCAAGCACGCGCGCGACGAGGTCCTTTCGGCCGGCGCGCGCGCACATCTT
GATGACGACGTTGTAGGTGAGCGCATCGGCGGCGGCGCTCCATTCGCTCATTGCGTCGAA
CAGCTGCCGGAATCGGCGGCAATCCCCCGCGTCAGCGCAGGCGCTGAGGGCTGCGTTG
>Z27kG1_10380
CAGTGGCTTCCTCCTCCCCAAATTCCTCTCCTCGTGTCCTCCCTCGCTACCACGCTTGGG
TGAAATGCCCTCGCCGCCTCTCCCTGTGCTCGCCCAAATCGTCGCCTCTCCCTCCCTGTC
GCCCCTGCGCCACGGTGCTTCACGCCGTTGAAGTCACTTCACTCATCCCGCCGATGCAGT
CGCCCACACCGCCTCCTCCCCTCCTCCGCTCAAGCCGCACCGCGACAGCTACACGCCGCG
ATGTCAGCTGCCAGCAGCGCCCCCCTCTTAACAACGTCGCGACGTCCTCGTGGGCTAAAC
CCCCTCCATCACTTCTTCCCGTCGAGATGCACAACACCGCGAGATCCATCCACCTTCTCC
AGCACCCCCACCCCCGCTCAAATGGTGTCGCGATGTCCGCCACCAACAGCGCCCCTTCCC
CCCTCTCAAACAACGTCGCGACGTCTGCGAGTTCTGTAAGGAATGATGAATAACTCCCAG
TCGTGATTATTCTTCTTCAGCCTTCTATCCTTCCGAGTTCTTTTTGGTGCAGGTGCATGT
GGGGTCATCTTGGCACGATGTGCGACCATCGATGAAGTAGCAGCTGCCTTCCCACAACGT
CACTATCCGCCTCCTGTGTGTGCCAGTAACCCCACCCCTCCTCAAACATCATACTAATGG
TCATGATCAGTCGGGTGATTGAGCTTTAACCTTGAAGTCCTAGGATAATGGTGGCAAACC
TTTCTTCAAGTGTATTAGAAATGAATGAAAAACATAGTACCGGCTGACAGCGGCTGCGGC
GAAGCTATCTGAGCGGTAGCGGAGTACTAAGGGGTGGAGAGAGGGAGCACTGTCTCATGC
ATGAAATAAAGTCTCCAAAACAAAAGATTTGGTCCAGAGCGCGGCCACACGGGCCCAACA
ATAGCAACGTCACATGGTGGTTGCCATTGTCACGTCGAGCTCTCCCTCTCCACCAACTAA
CAGTTCCTGACGGTGGAGCAGAAATTCATTAAGAGCATATAGGGATTCACAAGTGATTTT
GAGCCCAACAATCTTGCTGCCATCGATACTCCTGATGCAAGTGGAGGATTTGGTGACATG
TTTTGCTGTGAAGTTTGCGAACCATGGTAAACCAACACCTATTGCTTTGATATAATCATC
TCGATCACTGGTTGATGTATTTGAACAGGACATGAATGATGGCAAAGTTGTATGCGTCGT
TGGATTTGCCTTTCTGTTTGCAGTTGATGTAAGGAAATGCTATGCTGCAACTTTTGCCAC
TTTTGTGTTATCATGATAAGCAGTGCTTCCCGGCTGGGAAATGAAAGTCTTGGATTGTCT
TTGGTGGTAGGTGACATCAAATCCTTGTGTTTCTTGTGAGATTAATTTCTTTCACACGAA
AAAATGGCGGGCTACATAGATTATTAGTTATGCACCAGATAGGAAATGCACAGACTTTGT
AGGTGTGACAAAGAGGCAAGATAATATATTTTGTGGATGTATCTTAGATTTTACAATGCT
>Z27kG1_08817
GTCCATTTTACTGCCTTCCACCGCAAATCCCAATCTTGCCAAGGGAGAGGGCTGCTGGAT
CCATGCCTGTGTACGCAAACTTTGGCGCATTGGCTGGTGTCAGTCCATCAAGTCAAGAAA
GCCAAACGGGAGTAACCAATCCTTACATGCCGAATCCGTTCTTCGTCCAGTCCCGAACTG
GTTACATGAACCACCCGCCAGTGTACTACTCACAGAATCTGGGGTGATGATTTCTCAGTA
GCTCAAATGACCAGAACTCCATTTAACTTGCCGGTCGTCGCTGTCGAAGTTTGTGGGGGA
TGAGAGTTTCGTGATGGGTCAAAAACATGCTGAGATCAATGAACCTGCATGAGATGTGTC
TGACTTTCATGAGGATTTTCACATAGGTTGCTTTAGATTTTTCCCCCTTTCTTTCTCCCT
TAAAGCTACAGCATGTTTGCCGTC
>Z27kG1_20112
GTACTGGAGGAATGATGGGAGTGGGACCTTTCGGGATGATGTCCGGCTCTATGCCACCTC
CGCCTCCATTGCCCAACATTATGCCGGCAGGTTTTCCAGGACCAAGCGGTCCACCTCCAC
CTCCGCTTCCACCGGCCCAGAACCAACCCCAACAGCAGCAGCAGTCTCCTCAGGCACCAC
AGCAATCACCCACATCAGCAGGATTCTTCCAGTCATCAGCAGGCATGGGGTTCTTCCCAC
CAGTGCAGGTGCAACAGTCTCCGTCTGCCCAACGACAATGACTCAACGGTGGCATGGCAT
TCATCGGGCTATAATGGCAGCACTTTGTGCTAACTTCTGTACATTAACCAATAATCACCT
AGCGTCGAGCTTATACGTGGCTGATCCTGCAAGAGAGGCGCAGGACCGTTGTCACGGTTA
GAAAAAAAAACTGTAGAATAGGCTTTTGTGATGACTCTCGTTTTGGTCAGAGTTGTTTAA
CTCTTCCTTGTTCTGTGTAGTAGTTAGATGTTGTGTCTCTGTCCCCCGTTTGCTTTGATC
TCCTGAGGCAAAAGAAAGTGGCACTGGAATTGTTGCCCACTGAATCACTGATCGTGCTGT
CATTGACATGATGTAAACTGCAAATACTTGTTCTATTGTTGTTTAAATTTAATTATTTAT
TATGATT
>Z27kG1_10791
CTCTAAAGATAGCGACAACGTTAGTTAGTCGCAAGAGAAAGGCCGCAGTTCTGCGGCTGC
GAGGGGAATAGAGCAGTATGTCAGCTATACAACATCTATGGCATGTGCTTTGCTCCTCCA
CTTGATTATAGCCCCGTTGTGTGTTTCGGTTTCTGTTTTCCTGGAGTTTTTGGTTCCAGG
CTTCCGACCATGTTTTGATCC
>Z27kG1_10793
CTGAACGAGGACATGGCGGACCCTGACGAGCACGGTCGGTCTGGATGGATATGAGATGCT
CCGGTCCGATGCCCCCCAAATAATGTCGATGCATGCATATAGTTTCCTGCGGTATGCGGA
ACTATATATGTGTTGAAACTGCACCAACGATTAGCTGCCTGATTGTAATGGTTACCTTAA
GAACTCCAGTGTATTGTATTGTTGTGTGCTGTGCTGTGTTGTCAGAAGCTTGCAACTTTG
TATATGTACATGTATGGTATTCTGTTAGTTTC
>Z27kG1_10799
CAGTCTTACAGTACGTAGCAGCAGCCTAGCACGACGATGGTGTCCGGCAGCATCAGCGAG
GAGATCGCCGTGGCCGTCCCGGCGGAGCGCATGTGGAAGGTGGCCTTCGCCGAGACCAAG
TCGGCGCTCCTGCCCAAGGCCTGCGCCGGCTACGTGGACGCCGTCGAGGTCGACGGCGAC
GGCGGGCCCGGCAGCGTCACCACCATGAAGCTTAACCCATGTACGTACGTACGTAACTGA
ACTAGCTAGCTAGCTAGCTAGCTAGGCCATTATTTGTTGCGCCACCATGCATGCGCACCA
GCCCTGAGGATGCCGCCGGCCGGCCTTTTTTCGCAGCGCTGGGTGAGAACAAGACGCTCA
AGAGCCGCGTGGTGGCGTTGGACGCCGCGGCGCGCGTGGTGAGGACGGAGGTGCTGCAGG
GCGGCACGGTGAGCGCGCAGCTCAGGACGCACTTCGCCGAGATCAGGGTGGAGGCCGCCG
GCGAGGGCGCCTGCGTCGCCAAGGTCAAGGTTGACTACGAGCGCCTCGACGGCGCGCCGC
TCGCGCCCGAGGACGAGGCCAGGCTCGCGCAGGGGTACGTCCGCCTCGTCAGGATGGTGG
AGGCATACCTCGTCGCGCACCCCGACGAGTTCGCCTGAGCCGCCACCTTTCCTACGTACG
TGTATGATCATGCCATATGGCCGTGAGTGTTTTGGTTTGGAATAACGGGAGGAAAGGCTC
CTCTGTTTGGTTGCTTCAATTCGCTTCGAATCGAGTATAGACCGACGTTTGTGAGTTGGT
GTATCCGTGCTGCTACAAGTGTGTCTACATCTATGGTCTATTTATCTACATGTTCTTTTG
TTTGTTTGCTTCGCTGTGCACTGTGAGGTCGCGTATAGACGTATTGGTTGTGTTGCAAAG
AATTTGTTAGATATTAAGATCGATAATAATGTATGTATTTATTCGTTTTTATGTAATTGT
TGTGTTTTAAAATTTTATCGAATATTTATATGTAGTCGCAA
>Z27kG1_10803
CTCCGGCCAGCCGCAGTAATTGCAGCGCAGCCCAAGCCACCACCACCAGGCACCAGCCAA
AGGTGCGGCCTTTGACCCCGCGCCGGCGCCATGGCCGCGGACGCCACCGCTTCCCCCTCC
TCCTCCTACCTCCCGCCACCGCTCCCGACCTCGCGCCTGGACATCCAGGCCGCCGTCGCC
GAGGCCGCCGAGCTGCGCGCGCTCCACGCCGCGCTCCTCCAGGGCGGCGGCGCCTCCAAT
TCCGGGACCTACGCCAGCGCTAGCCGGAGCCCCGCCGTCATCCGCCTGCCGCCGGCGCTC
GCCAGGCCGGCCCCCCTGCCCACGGCCGCCGAGGACTACCCCGTGTTTGCCCCGGTAAGC
TTGCCGGCAGGCCTCTGAAACTTCTCGCGCCCACGTTCGTTCGTTTGTTTTGTTGGTACC
ACGAGCAAGGGTTCGCGTCTGTCAAAAGGTGCCTCTTTTGTTGCTCGATTCGCATGTCCC
GCCTTCCACGCTAATGTTTTTAGCAAATTTCGTGGCTGTTTGATGCTAAGTTAGTGCTGG
CGTCGACTGTTCTTCTCGCCGCGACCGACAATGTTCTTTTCAGAGAGGGTAGCTTGGGTT
TCCGGGTTCAATAGATGGAATTTGGTTGGAGTCAAGCTAGAAGAAGCCGAGAACAGTATA
CTTGATTGCGTTCTATTTCACTGAAGCAAAGATGTAGGTCGATTAACCTGGTGGATCTGC
CGTCTAGGTGTTTTCAGTAACTCCCAACTAGATAGAGAAAAACCAAGGATTTGTCGACAT
GAATCTCGTCATTTTTTTGTACTTACAGTTGCCGAGGGATGATTTTTCTACTCGCACGCT
TTGGCGGAATGTGATGAGCCATTTCCTCAGCATTAGACTGAGCTTT
>Z27kG1_21558
GAATCCGAGAATGGGATAAGACCGCGCCGCGCGCGCTCTCCTCTCCGCCACTCTCACCGT
CGCCTGCCCCGCCATGACTTCCTTGCTGTTGCCGCCGCCGCAGGCGGCTGCCGCAGCGTA
CGGATGCTGCCACTGTCTCCTGCTCGCTTCTACCACCGTGCCGGCGAGGAGTGGGTGCGT
GGGACGCGCCAGCAGAATCACGCTCGCGCTCCGCTGCCTCCCGATTACCGGGCACAGGCT
GAGGAGTCGAAAGGTTGCGTGCCAAGCGACGACTGAGACCGAGCCCGAGGGCAATGGCGA
CGAGGAGAAGAAAGATGAAACCACGAATGCAGAAGCAGCACTGCTGAGCTCCGGCGACAC
GGTCCAGGACATGGATGCAGATGCTACTTCTACCAATGGCATACAAGAAAATGTGGAAGT
TATTGAAGTTGCTAGTGGATCTCCATTGCCAGGAATGAAGCAACAGCTTGATGATTCTGT
CAGGATCCCCAAGGCTACAATAGACATTCTAAAGGATCAGGTTTTTGGATTTGACACATT
TTTTGTAACAAGTCAGGAGCCTTACGAGGGTGGAGTATTATTCAAGGGAAATCTTCGTGG
TAAACCAGCCAAAAGTTATGAGAAGATCACAAGTCGGCTACAGAACAAATTTGGTGATGA
ATATAAGCTTTTTCTTCTCATCAACCCAGAGGATGAGAAGCCAGTTGCTGTGGTTATACC
CAAGCAGACATTACAGCCTGAAACTACAGCGGTCCCAGAATGGTTTGCTGCTGCTGCATT
TGGATTAGTTACCATCTTCACTCTGCTACTTCGAAATGTACCTGTTCTACAGGAGAACTT
GCTATCAACATTTGACAACCTTGAGTTGTTGAAAGACGGACTATCCGGTGCTCTAGTAAC
TGGCCTTATAATAGGGGTGCACGAAATTGGACATATCCTTGCTGCCAGGGAAAGTGGAAT
CAAGCTCGGCGTGCCATATTTTGTTCCTAGCTGGCAGATAGGATCTTTCGGCGGGATTAC
CAGAATCGTCAATATCGTCCGCAACCGTGAGGACCTACTGAAGCTAGCGGCTGCTGGACC
ATTGGCCGGGTTTTCCTTGGGATTCGTTCTTCTGCTGCTGGGCTTCGTCTTGCCTCCAAG
TGATGGCCTTGGCCTTGTGATAGATCCAACCGTCTTCCATGAATCGTTCCTCGTTGGTGG
TCTCGCGAAACTTCTTCTCGGAGATGTTTTGAAAGAAGGGACGCAGTTATCCATAAACCC
GCTTGTTCTATGGGCCTGGGCCGGTCTCCTGATCAACGCTATCAACAGCATACCCGCTGG
GGAGCTTGA
>Z27kG1_09092
AGCCAATCCAGAGGACGTACTGAGGAGAGCGATGGATAGATGGCGGAGACTGAGCTAGCT
TGCATGCCATTTTTAACAACAAAAAATTGCTTAACACATTTTCTAGCTAGCAGAGGATGA
GAGGAGACTATTAATAGCTATAGCTATATAGCTAGCACACGCACCGGCAGAGCGAGAGCA
GGCCAGCCAGGGCACAACCACAGCAGCTGCAACAACTGCCATGCATCTGTACTTGGTGGC
GAGAGGCAGGGAGCTTTAGGCGAGCCTAGAGTCGTCGTCGTCTCCTCTCCCGATCGGCTG
GCTCCTACTTGCATGGTCCCCGGCCCGCGTCTCTTTGCTCTCCGATCCGACCTCAGTCAC
GGCGCCCATCCCGGCCGCCCCCTTAAAACCGCACCAACTCGTAGCCAAATTCTCGAGCTC
ACACCCACATATATACACACAGAAATATATACTACCAAGCTTGCCGCTTGTCGCCTCACA
ACCTACGACGAGCGGCTACCTTAATTAGCTAAGCTAGAATTCTTGGGGGGCGCACGCGGC
AGCGTCTAGCTCGGAGCCGGCGGCCATGGCGAAGCCGCAGGAGGTGCGCAGCGTCGACTC
CTTCTCGCAGCTGCCGTTCATCCGGCCGGCCCCGCCCCCGGCTCCGGCGCAGCCGAGGGA
CGCCACCATCCGGCTCTTCGGCTGCGACTTCTCCAACGACGACCAGCAGCAGCGGCAGGC
CAAGCAGCAGCAGCAGCACCGCCAGGACGCCGGC
>Z27kG1_05588
GTGACTATTCCTAACAAATCTTAATACTGCGCGCGCGCAAACGCATCCAGGTGCCAGAGA
GGACGAATGGGCGGCCCTTCTCTTACGGCTCGGCGGCGCCCGGCTCCGTCTCGCGCGACA
TCTCCTCGAGCGACTTGCCCTTGGGCTCCGGCACCAGGAACGTGAGCAGGAACCCCAGGA
AGCTGCACCCGGCCAGCAGCAGCAGCGAGTTGCGCACGCCGATGCCCGGCGCGTACCCGT
GCGCCGTCTTGGCCGGGTCCTGGCTCTGCGCCAGGTACAGGAACCCGAAGGACCCGATGA
TGGCGCCCACCTTGCCCGACGCCGCCGAGATGCCGTGGCACGTCGCGCGGAGCCGCGCCG
GGTAGATTTCCGCAGGCACGATGAAGGTCGTGGCGTTGGGCCCGAAGTTGGCGAAGAAGA
AGGTTCTGCGAGTAGTAGGCGATGTCTAGGAGGAGCCACGTCGACGCCGTGCCCACAAGG
TGGAGCCCGTGCCGGTGCGCAAACTCGCGGGAGAAGAGCCCGAACGGCGGCCCCGTCGTC
GCTTCTTCCTGTTCGCCGCGCAACCGCGCCTCTGTACCCGTCGTCGCTTCTTCCTCTGCC
CCCGGCTGCTCCTTATTGCCGATGTCGACCTGGAGCACCCTGGACATGTCCGCCGCGGCG
CGCTCCGCGTTCCTGGCTACTAGCGCCGTGTACCGCGCCGTCTCGGGCATCTTCATGCGC
GAGTAGAAGGTGAGCGCCGCGGGCACGGCGCCGAACATGAGAATGATGCGCCACACCAGG
TCTGCCTCGGCCGGCGTGGACGCCGCGGGGTCGACGTCGTAGGGGGGCGCCGGGAAACGG
CTCCGGAACAGCGCGGTGACGCCTATGGCGACGGCGCCGCCGGCCAGGATGCCGAACCCC
TGCATGGCGAAGACGGCGGCGACAAACGCGCCCCGCGTCCGTTTGTTGGCGTACTCCGAC
ATGATGGTCGCCGATAGCGGGTAGTCGCCGCCAATGCCGAACCCGAGCCAGAAGCGGAAG
AAGCAGAGCGTGGCCATGACGCAGGCCGGCGAGCGCCCGAACGAGAGGCCTGACGCGACG
GAGCAGACGACCATCGTCAGGAGCGTCATCCCGTACACGCTCTTCCGGCCCACCCTGTCG
CCGAGCCAGCCGAAGAAGAGCTGCCCTGACAGCGTTCCCACGAACGCCACGCCGTTGACG
GCCGCGGACACGTGCGGCGGCAGGCTGCCCGGCCTGGGCGAGCCGTCGACGGTGTAGTAG
ATGCGGCCGATGAGCTTGGTGACGAGGGAGATGCAGAAGAGGTCGTACGCGTCGGTGAAG
AAGCCCATCCCCGCCACGACGATCGCCGTGAAGTGGTACCGCTGCGTCTTGGCGCCGTCC
AGTGCCGAGAGCACCTGCATGTTCTGCCCGCCCGCCATTGCCATTGGCCGCGCCCCGGGC
GATCGATCGCTGCTGCTCCAACCCGGCCAAATATAGTGGATGCGGAGGAGGCAGGAGTGC
GCCGCCAATGTATAGTGAGGAGGAAGTGAGGATATTCTCGGCGCCGAGTCGTCCATTCCA
TGGAAGGCAACTTCTTCGGCC
>Z27kG1_17521
GCTCCTCGCCCACCTCTCGCTAGCCGTTCCCGCTCTGCAGTCTCCGTGGCCGGACGCCGC
GGCGACATGGCATCGACCTGTTTCCGCGCCGCCGCCCGCGTGGCCTCCGCCGCCGGCCGC
TCGGCGGCGGCCACCCGATCGGCTCCCTCCGCGGCCCGTGCCGCCGCCGCCGCCCACCGC
GCCTCGTCCTTCTCCAGGATGCCGGTGGAGCTCGGGTGCTGCGCGGGATTGTCGCTGCTG
CCGCTGCACAGCGCGGTGGCGGCGGCCAGGCTGACGTCGCGGCTGAGCACGGCGTCGAGC
TGCCGTGCTCTCTCTCAGGGTATCCTCTGTTGCACCTATCCCGGGCTTTAACATCGTAAG
ATTATTATGCTCTTGTCCGTGTTTGCTTTCCATTTGGTTGAACATTGCGTCCGTGTATTT
TCTTTTATAGTAGTTTCTTAGTTTACTGCGTGCTTGTTTGATAGCAGTATGTGTCGAAAA
CAAATGTCATTCATTGTTGTATTGTAACAGCGAAATGTCATCCTGACCATTTTAACTCGT
CAACGATCATGTTCAACACAAAACCACTTCCATTTTCGTGAAAGCTGCCTGCTGCTCTTT
AACACACAACACATGAATACCTTATGGTTTCTGAATGGAGAAGTACATATAAACAATGAA
GCCTTGAATGCTGGATGCAAACACCTTTCATTGTACACATTAAAAATCTTGCCTTGAACG
CTGGATGTAACTTGCAAGCACTGCTCTGAACTCTGAATGCAAGTACATATAAACATTTTG
ATGGCTATATTTAAGTGGAAATGATCATGTCCTTTAGATGGTTTCTATATTCTGACGATT
CTTGTGCATATAGCCTATATAGGGAAACTAATCGGTTGCCCGTCTCTTAATACAGTTTCT
ATATTTACAATATCTATTTTTTTGTAGAACACAAACAAATATGTATTCTAGTGGTTAGAA
GCTAAGCCTGTGAGAGAAAGGGTTAGGGTTCGAACCCTAGGCTCTGTTTTTTTTCTTTTC
TGGCGGTGCACGTGGTAGGGAGGCGCTCGAAGAAATTCTCACTTAAATATAGTAGAGAAA
ATGCCGAATAATGGTGTGACTATATGGAGTACCGTCGGATTTACTAGCAGTGTTTCACCA
TACATTGAAACTATATGGAGTACCGGCAGATTTCTTTATTATCTTTCCCTTCATAGGGAT
ATTTTTCTTTGATGGGTAGGAACAAAGATGTAGCAGATTCCTAGTAAACCCCTTTCATAT
TTCAGTCTCTTTGGGAGGTTGTTTAGTAGCTCAATACATCTCAAATGCTGATGCTCGGTA
GAAAAAAAATCTCACTTGTTGCTTTGCAGTTCAGGACAAGATAATGTTTTCCATGCTGTG
CGTTTTTTGAGAGATTCGCTTATTCAAAAAAAATTGGTGGGTTGAGGTCAATTAAGTTAA
GACATTTGGTTTCTGCAGGCACTGCTGCAGGCACATGACTTTGATAAAAGATATTACCGG
GAGCTTGCTGTTTTGCTTCATACAATCATGAAGAATGAGTACTTTAACACTGAAATTGTA
ATGGAAGGCTAGTGTTATGTTATGTACCTAGCATTACTAGTTGCCTCTGTTGAGGAATAC
CTTGATGCAATAATGTAGCGTCCTTTTTGAATGTTCTCTACAGTAATTGATAGTTCACTA
CTTCACTTGAGTC
>Z27kG1_12417
CGCTTCTTAGGCATTGGCCTCTTTCCATAATTCCATCGAGATTAAGAATTATATGAGAAC
CTTAGGATTTGTCATGTAGTAGTGGTTCATGGTTTGTAAATTTCACATGACCGTAGAAGT
GGGCCTAATTGGTTGCCGTATCTGAGCAGCCTGGCCGTGCGAGCCAGGCCGGTGGGGCCT
GGCTGTGCATCACGCGAGCCTGGTTCTCCAAATGCGGAGATTTTGGCCGCCTCTCCACAG
CCTGGCCCGAGGTGTTTTTTTTGCATCGCTAGACACAAGCTCAGCTGCATATGCGACAAA
CCAAACAAACGATAAAGTAACACGAGCCTGGCTGCATGGATACGACCTACAACCAAACGC
ACTGCGGCTGCACACCGTGAGCCTGGTTGGCCTATACGCAGGCTACAAATAGGGATTATT
AGCAGTAACTGTACAAAGTTGAGTAATGCTTTAGAGATTGAAACTGATTTGTGCTGTGCT
ATAAATGTCAGGTGAATGCAATAATTTGTAGTTAATTTAACTAACAATGGTGCTTTTTAG
TTTGTTGCAGCCAAGTCAGGTAATATCGGGCTTCTGTC
>Z27kG1_16937
CCTCCTTCCTCCTAGCTAGGTCGTCCTGCGCCTATAAACGCACAGACACAGCCTCTACTT
TGCCTGCCTCTCCTTCCCTCCCGCTTGTGGCTTCGTCCTTCGGTGCTTCTCGTTTTAGGA
GTGAGGCAGCCAACGGGGTTGCTAAAGGCACAGCTAGCGAAGCTTCTGCAGCACAGCGTC
TCGTCGAGAAGTCGAGAAGCTAGCTCGCTTCTGCCAGAGGTAAAGAACAAGCTAGACTAC
TCTTTACCGGTTGCAACTTGCAATTCCTCCATCACTAGATTCCTGTCAAGACTCAAGAGT
CAAAACTCAAAAGGGTTTCGAATAGCGGAAAGGAAAAGATCTCTCATTTCGTGTTAAGCT
CGCTAGCTGCTCGTTTCGTTGTTTCCCGGTTTCGCGCTTCTGATGCACTGCGTGGCATGC
AAATTTACCTGTGCTTTATAAGGGTCGAGTGCCTGCTGCCGTGTCCAGGTCCTGCAGGCA
GGTGAGGTCTAGCGGCCGTGCTGGTGGTGCTGAGGTAAGGGAAGCTGCTGCACGCGAGCA
GCGCGCGCCCGATCGAGACCGTGAAGCTGGCGGCCGGCAAGTGGTGGGAGCGGCCAGATG
ACACGGCCATGCCCGGAATGGACCCGGGCGGAGGCGGCAGCTCGCGCTACTTCCACCAGC
TGCTCCGGCCGCAGCAGCAGCAGTCCTCGCCGCTGTCGCCCAACTCCCACGTCAAGATGG
AGCACCACAGGATGTCTCCAGACAAGAGCCCCGTCGGCGAGGCCGAGGCGGGCGGGAGCG
GCGCCGGCGCCGACCAGCCGTCCTCGTCGGCCATGGTCCCGGTCGAGGGTGGCGGCAGTG
GCAGCGGGACAGGAGGCACGCCCACG
>Z27kG1_06215
CCGCTAGCGGCGATACAGCACCAGGTGGCGCCGCCAAAAACAAGACGGCAGAGGGCAATG
TGGATGATACAGATGTGCAGCACCAGCACCAGCAGCGGTTCAGTGCGGACGAGACAGACA
GCGACGACGACATGGACATGGCAAGAAACTACACAGTTTACACTGAAGAAGGCAACAACG
AAGACAAAATGAAGTACAAGATGGGCGTCCAGGAGCGTGATGTGATCGGGAGCAGCGGCA
ACGTGCTTGCGCCACCACCATCACCAGCAGCAGTAGCAGCGACGGCTGCGGCACCGACGA
GTTCAGCTGCCCCAACGAGCAGCACCTTCCTTGCCGTTCAGTAGAGGGCAACGCTGCAGC
AGGAGGCCCGGTGCCAGCCGATCAGCACCAGTGCATCACCACCTTTTGCGGCCCATTATC
ACCGAGTATACTTGCCCTGCATCTGAACCATCCGAATACCATTTATTGATTTGTTCTGTA
ATAAGTACCAGATCATGAAAACCCTCAAAAGGTAAAAAGAAGACAATGAAGAACAGAGGA
GGCAGCAGAGACGCCTAAACAGAAAGTTCTTTTCTTTTTTTCTCATCATAGGTCATGTTA
TACTTTACCTATTGCTAACAATTGTACATTCATGTCTCAGTCTCAACTTCCTGTAATCTA
CTCCGACAGAAATTGATCAGGGTTTTGGAGTGGCG
>Z27kG1_23037
CGGGAGCCCTCGTCTTTCAAGTGCGAGTTTTCTTCCAGGGTGGTGAAAGGTGGCTGCTGT
AATTTTATTTTTGGTTACCTCCACATGATGCTGATTCCAAGATTTGTGGTTGTAGACTGG
GAATGGACTAGTCAGTTTTGCCGCAGGGGAGGTTCCTGGAACCGCTGTTGGGTCTTCAGC
AGCTGTGCTTGCCTGGATGTGTTAACAGCGGCTCTTAACATTGGTGCGTGTGCTTTGCCC
ATGGTATATCATCGTGGTACAGCATTGTATGCTTCTTCAGTTGAAGCTCATAGATGGATC
CAGGCTGATAGGAACCTTGATATATCTGTACTGTACTATTCTCAGATATCTCATATATAT
ATTTTTCTTTGCATTGGTGCATTTCTC
>Z27kG1_23652
CCGCCGGCGACCTCGAAGAAGATGAGGAAAATGAGGGGGAAAAGCGTCAGCTTGTTCCGA
CCCCTTGCATGGCCGGTGCCGCTGCCAGTGCCAGCCACGCCCGTGATTGGGAACTGGGTC
GCGTCGCCGCCGGGCAGGGCTTCAGGAGACGCCTTGGAGTGGAGTGGTGAGATGTTGTCG
CTTCCATGGATTCCCTGCTTCATCGTCGTTGGAGATTCACGATGGGGCAGCCGAAGCCGA
GCAGTCTCTTCCCTGTGCTGTGCCGATGGCAGAACGAATAGAAAAGTGACCGCGCCGTGC
ACCACATGGTGTACAGTCC
>Z27kG1_13997
CTGAACAACTCTACAAAGAATTATGCCATCTTGGAGATCTTCAAATAAATTCCTCATTGT
GAAATCATATTCTGACAAAGCAGGCTGTTGATAATTTAGTTTATATCCCATAGTTGTGAG
GTGTACCAGAATGTCACCTTCTCCATGCATGGTCTCCCTCAAAGACTCTTGAATGATTTG
ACGACTAGATTTTATTTGACTTTGGTGACAAAATAAAAGAGGGGATCCACCATCAAGGCC
ATCGATTCCAGCTTCGAGAGGAAGAGTACTTTCTATTTTGGTTCTGTCTAGTGCAACAAC
AAGAAGAAAAATTCTTTTCAATATAATATTGCCCAGCACATCACTGTAACCTTGTACATG
GTGCTCTTCTACCAGCTTCTTGTTACCACATGATTTTGCAGTCATGATTTGAGAAAGCAT
ATGCTTCTCCAAAATTAGTTTTAGAAAATGAACCTCCTTGTCCCGTTTTCCTTGTCCAGT
CTGCAGCAAGGAATCACCACCGAGAACAATATGCAAGCCAATCCTGAGCCAATATGGATT
GTAGGACATGAAAACCCTAGTTGCTTTCTCTTTGAGCCTAAGGTCAGTAACAAGGGGGCA
CCGTGCTTTCATCTTCAATCTGCCTTCATCGATGTTCTTACAAATTTGAAACATCATAAA
GAGCACCTCCTCACACGCGCCCTTACTCATGTGTTTCTCCATCCTCTCCGTGACATCCTC
CAGGCTGCACGCATCCTTAAGAGATTCCCTTAACGCGGCCACCATCGCCGGCGTCATCTC
CTTGCTCCTCTCTCCGCCGCGATCACCACCACCGCGGCACCTCTTCGGGCTGCGCCCCCC
ACGCGCCCGGTCTCCATCGAGCGCGCCGCGTTTCCCCGTAGCCCAGGGCTGC
>Z27kG1_06758
CGTCCAGCCAGGCGAGGCACTCGGCGTCCTGCTTCCACAGGCTCAGGCCGGTCGACTCGG
TGCTGCCGCTGGCGGAGGCGCTGCTGTCTCGGTCGTCGTCCTGGCGGAGGAGCAGGCCCA
GGGGCCCGACGGTGTACACGCGCGGGTACTCGGCGCGCAGCGCGGCGAGCACGTCGGCCT
CGAGGCCGTCGAAGGTGTTGAGGATGAGGGCGCCGGCCTTGGCGCAGCTGTTCGCCTCCG
ACTCGTTGAAGCGCAGACCGAAGTCGTCCGGGTCGGTGGTGCGGAGGAAGCTCGAGAAGT
CGCCGAGGCGGATCGGCGGCACCCCGGGGATCCAGTCGATGACCGTCGTCTCGAGGTAGC
CGTTCGTCAGGAAACTCTCGTCTACAGGCCGCCGGCCGCGCGCCACGTTGGCGTCAGTGT
CACCGCGAAAGGGAGCAGGCTAGGTGCAAGCGTGCGTGTGCAAGATTAATTTGGGCGGTG
CTTAGTGCTTACCCTTGAGTGGCACGTACCCTCTTTCCTGC
>Z27kG1_19552
TCTTCCTCCTCCTCCTCTTCCTCTGTTTTGCTTTTGTGTTGCTGTTAGGTTCTTGGATAG
TTTGATGAATGATACTGTGCAGCAGCAGCAGCAGTAGTAATTCATAGTGGGCGGTGTGAT
AGCAGCAGTGAGATCGAGGAGAGGATGGAGGTGTTCATCCACGAGGACTACGTGAACAAG
CGCAACGAGCTGAGGAGGGAGCAGAGGCGCCGGGAACTGCAGAGGCTGCAGGTGGAGAGC
AACCCCGACGCGTCCAGGGAGGCGCTGGCAAGCCGGGAGAGCCCGAGGACGCCGGCCCAG
TGCCTGACGCCGACCGGCGCGTCGCCGTCCAGCTTCAGATCCCCGACTTCGAGGAGCACG
CTGCAGTCGCCGGCCGCAGCGGCGGGGCAGGCTGCCGGTTGGCCGTCGGAGCATCGCCGC
CTCTACGACTGCCTCAAGCCGTACTAGTAGGTAGGCGGACGTGGAGTGGCCTCAATCCGG
CTGCATACACGGCCAGACGTGGCATGGCATGGCATGTCGTCCAACCGAATAAAGCGTGGA
GACACTCCCTGTGGTCAAAGCAGTGCTTCTGTTGCTGCTCGTACTGTGCGGTTCAGATCT
GTGCCATGGCATGGTCAAGTGAACTGAGGCTGATCTGCTCTGTTCCACTGTCATATGGTC
ACAGCAATCTTTGATTCAGTTTCAAGGACGACGTCCAGAACTGCCCAGTACTGTTTGGCC
TGTTGTGCATCAGAAATTCAGAAGAGTCAAGGAGTTCCAATAATGCAATAGCCATTTTTA
GTTAGCCCCATAGAAAACCTACCTGCTTCGATGCTGCTGCTCGTTAGATAGATAGATAGG
GGGTCTTACTTGTATTTTTCTCTTTATAAGCGGTTTTGAACTCCTGTATTTGTATATGTA
TTTGGGCTAGTTGCCTAATAAATAATAAGTCCTATTCAT
>Z27kG1_06763
GCAGAACTGAACAGAACTCCATTCTGCCTTTTGCCTATACACAAATCAAATATGCTCAAA
TCATCCACGCGGAAGGGTAGTGAATGGAATCGGAACCAACACAAAGCAAATTTCACCGAT
GATGTGAACTTGCCAACCATACCAAATAATTTGCCGTTGAGCTTGACAATTCCCTTTGCT
GTTGAGCTTGTTTCTTGAGCAGATACTGTTCAGCTGCGAGGATAAAGGAACCTGGAAATT
TCCGTGGAGAAGGCTCCAACTTTTTTTTTTCTACCTCATCAATTAGTTTAACTACATTGG
GATTCAGGTTAGAAGTCTACATACTGGTTAAGTGCTCATCCGGGTACAACATCGTGTTTT
TTTTCTTTGAACTTCTGTTGCTCTTTTAGAGCTTGTAGTTTGATCTTGTGGACCTTCTAC
ATCTGCTTGCTTTATAAATAATTCTGCACC
>Z27kG1_08612
GAATAATAATCCCATAACCTTGCAACTCATTATCTCATGATCTCACCGTCAGTCTTAACA
CATCTGGTGCAACATGTTCACCTGCTTTTCATCACATATAAATAAATAATATGTCGCATT
TTTATCTCTTGCCTTTTGTCTCCACTTATAATTCAATATTTTTTCAGAGGAATGTCTCGA
TAGGATACATTAAATCAATATCCACACTCAACTGGTTGATTGACTCATCATTAAAGCATA
TAGATTTGAGTTTTTTTGAACTACGGTATCCCGAACACTAGGCTTCTTAAAAATAGTATC
CCAAACGTTGTAATTGGATTTATAGTATTATAATAGCCGCTTCTTTGTAGTTTTGTTATT
GTCGCCGGTATTAACCGATAACTTTCCATTATTTAGAACAGATCGGAGTCTTTCGTTCCT
CCCATTCATCCGCGTCTTCTTTAGCGGCGCCCATTCCTTGGAGGAGCATGTGCGTCGGTT
CAACAGAGGAGCGTGTTGCGGCTAGCCTGGAACATGAGTCCCCATGGCTGCGGTGACGCG
TCGAGAGCAAAGCCCGTTGCACCTGCGAGGGCGGTGGAGATGTATGGTTGCAAGCGAAGG
CCGTTGCGCCTGTGAGGGCTAATCAGGAGCTACACCTTTTGGGAGAAGACATCTGCTTTG
ATACTGTTGGTGCTTTTGCTAGCTCTTGTATATGAAGAACCGAGTTTAGCTTAGCTTAGC
TCGCTGCTGGTTCTTTGCAGACACCTCAGGTGTCAGGGAAGAAATCAAAGCAAGGGAAGA
GAAGGAAGAAGCTAGTCGTCTGGAATCTAAAAAAGAGAGATTAATTGTTTCTCCTTACAG
CGCGAGGTGCGCGCGTGGGGACTGGGGATTGTCGTGGGCACGCTGCTCCTGCACGGGATC
ATCGCCTCCCTCAAAGACGACGGCGGCGCGGCCAACCTGCAGTGACAGCGCATGGTCGAC
GACATGCGCGCGCTCGATAAGCTGAGCAACTGCGTCGCCGTGTGCGATGTGTCCGGCCTG
CCCATGGATGTGTGCATGGCCCTCGGCGTCCTCGTGTCCGAGGCTCCGAGCTCAGCGACT
ACCCCTGGTGGTGTTCTTGAACGAAGTCCTTGACAGGTTCTTGAACAACAGCATAGGCAC
ACGATTTGGGTTGATGGCAGTCGAAAACGGTTAATAGTAGCTACAATAGCAAAATTACAA
AGAAATGTCTGTTATAATACTATAGATCCAATTGCAACGTTCGCGATAATATATTTACAA
AGCCCAGTGTTGGG
>Z27kG1_06770
CGCCTCGAGATCCTCAAGCTGGCCAAGGAGCAGGCCGCCGCGTCGTCGGGCTCGCGGCTC
GCGCGCAGGGCCACCAGGTGCCTGTCGCGGTGCGTGCGCCGGCTGGCCGGAGGCGGCGCA
AGGCGGGGCGCGCCGTCGTCGGTCGCCGCCGTCGTCCCGAGGATCTGCAGCGGCGACGAC
GCCGTCCAAGTCGGCGCCGTGCAGCGGAAGAGCACCGGTAGCGCCGCCAAGAAGATGGTG
CTCATGATCACCGACGGCGCCGCTGCCGTCGCCGGAGCGGGCGGCCTCAGCGGCGGCGGC
GGCGCGAGGCTGTCGTCGGCGAAGGCGAGCCTGATGTTCCACGACGAGGAGTGCGGAACG
GAGGAGGAGGAGGAGGGCGGCGCGGGCACCGGCAATGACGACATCAAGTGGGACTCCATG
TTTCAGGACCTCAAACCCACGTGAAGATAAAGTTGCTTTGCTTGTCTCCTCTCCGATCTC
CGGCAGCTCGGGTTCGGTGCTGCTGCGTCAGTCGTTGTCATAGCTTTGCTTTTGTGGAAT
TGTGGTGGAGAGGATTTTAGTAAACTCTCAACCGTGGTGTTCGTCGTTTTCAGTTCCCTG
AGAAGAGAAGGAAGAATGCGTGTTTCGTAATGTTGAGCAAATAATGTCGAAAATGTGTAA
TTTCCCCCGTCGGTTTTGCAGTATCTAAGCTTCAGCACGAATCAGAGACC
>Z27kG1_09317
GGCCGCCTTCGAGAACTCGGCGCTCACCTCGGCGCTCCGCGCCTCCATTGCGCCTGCCCA
CGCCAGCTCCGCCGCGGCCCGGCCCTTCTCCCCGTCCACCCCGTCCTCCTCGACCTCGTC
CGCCTCCGAGCTCCTGTCCAGCGGCCACGACGCAGCTCCCGCGCCGGTGTCCAGCAGGCC
GGGCCAGCCGCCCGCCGCCCGGGCCGTGGCGGGAGGACCTAGAGGGGGCCGCGTCGCCAA
GCGCAAGCCGCGCCCGTCGCGGCGCCCGCAGACCACATACATCACCGCCGACCCCGCCAA
CTTCCAGCGCATGGTGCAGGAGATCACCGGCCTCCCCGCCCCTGGGCCCTCCTCCTCCTC
CTCCCCCGCTGCCGCCGTCGCCGCGCCCAGCTGGACGCCCGCCGCGCCCGCGTGCGTGCT
CCCGACACTGGACACGTCCGCTTTCTTCCTGCTCGACCGCGCCGCCGCTGCGCCAGCGCC
GGTGGACAGGAGCCCGGGCGCGCGCGCGTGGACCGCGACGCACACGCACGCCGCCGTGGC
AGCTGGGGCCGGCGGCTCGGACTCGGCGGCGCTGCTAGAGCTGGAGGCACTGGTGCGCGC
CATTGAGGGCGAGTGTGGCTTCCCGGCCCTGGAGAGCTCGGGGCTCATCTGATGAGTTGG
GATTGGAGCTTTTGTCCGTCCGAATGTCCGATGGCACATGATCGGACGGCGGATGTCGGT
TGAGCCGATGCCTTTGAGATGTATACTAGCAAGAAGTATTAGGCTGCTGCCTGCTTTTAG
TTGAGTACATCTCTTCTCCATGAGGATTACATGCATGGTTCCTTCTATTCTAGTCAGTTA
AGGAGATGACAGTGTTAATTACTTATTCCGTAATGAAATCTGATGGCTTTCTTAACGTGA
AGGCCTTTGCGTGTTCCCT
>Z27kG1_15495
CGCCCTTAAGCACCTGCCAAACCCTCTTTAAACCCTCGAGTCATACTCAAAATTTCTCGC
GTTGTTGGCTTTCTCGCCGCAATCCGTCCGGGGCAGCCGAGACAGAGGACCCTCGAGCTC
GATTTCATAGGTTTCATCTCGGATTTTGAGGTTTTGGGTGGTGGGGATTCTTGGGTTGCC
TTTGCTTTTGTTTGACCGGATCTTGGAGTGTGTGCTGCTGTCGTTAGCTCACTGGGAGCG
GCAGCAGATCTGTGAATCAACCCCCTACAGAACCTCCGAATCTTGCGAGTCTCCCGGAAA
GTTTTGCTTTTGGGGGTGCGAATTTGGTTCTAGTTTGCTCGATTTGAGCCGAGGCTTTTG
GTGATTTCTTGTAACGAGATTTGAGGCGGAGGCTTGGCAGTAGCTGCGGTGGATCTGCGG
CCTACGGCGATGTCTGCTGCCGACTCCCTCACCTCCGGCCGGGGCCGCCGCGCGGAGCCT
CCCCTGCCCCGCCTGAAGCGTGTCCGCGTTTACTTCGTGGACGCCGACGCTACGGACACC
GACTCCTCTGGCAACGAGGACGAGCGCGGCAAGCGGCGCGTGCGGGAGGTCATCCACATC
GACGTGGAGTCCGCCTCGGCTCTGACGCGGTCGGCGCAGCCGCTGGTGCTCCCGAAG
>Z27kG1_08162
GGAAGAACTGCGCCTGCAAGAAGTTGAGCCCCAGGTTGAGCGCCACGGCCGCGCCCTGCC
CCGCCGACCGCACCTCCACGGGGTATATCTCGCCGGGGATGGTCCAGTACAGCGCGCCCC
ACGACCAGCTGAAGCTCGCCGAGAAGATCAGCGCCACCACCAGCACCGTCACCGCGTACC
CCTTGGGCATCTTGCTCCCGTTGCCGAGAATGTGACATGTGCGATGCCTGGCACGTGAAC
ATGAGCGCGCCACCGATCATGAAGAGCAGCTTCCGGCCGTAGCGGTCCATGGCGAAGCCC
GACGCGAGGATGCCGCCGATGTTCATGAGGCCCAGGATGACGGCGCCCATGAGCGCGGCG
TCGCTCTCGAAGCCGACGGTCCGGAACAGTATCGGCGAGAAGAAGGCGGTGACGGCCACC
CCTGTGAGGTTGAGGAACACCGGGAACGCCACGGCCATCACCAGGTAGGGCCGGTACTCC
CGGCGCAGGATCCGGCGGAACGCGCCCTCCTCGTTCCGGCGGTCGTTCTCCGCCGCGGCG
AGGATGTCCGCGAACTCGGGGCCGATGTCCACGCCCTTGCCGCGCACCCGCTGGAGCGCG
GCGCGGGCGTCGTCGTGCTTCCCGCGCAGGACGAGGCTGCTGGGGGTGTCCGGGATGAAC
GCGGCGCCGACCACCATGACGGCGGCCGGGACGGAGGCGAGGCCGAGCGAGAGGCGCCAG
CCCCAGCCCGGGATCCGCGAGGTGCCGTAGTTGATGAGGTTGGCCACCAGGTACCCGACG
CTGATGAAGAGGGGGAAGGCCGAGATGAAGCCGCCGCGCCAGCGCGGGGGCGACACCTCG
GCGAGGTACACCGGCGTGGCCTGGCCGGAGAAGCCGAGCCCCAGGCCGAGCAGCATCCTC
CCGACGATGAGCATGGCGATGTTGGCCGCGGCGGCGTTGACGAGGGCGCCGGCCAAGAAC
AGGCCGCCGCCGATCAGCATGACGGCCTGCCGCCCCAGCCGCCGGGTCACGCGGCTCGCC
AGCAGCGTCCCCACCATGCCGAACGCGTACAGCGACGACGTGAAGGCCGTCAGCGCCTGG
TTGTTGTAAATGCAGTACACGTCCTTGTTGGCGCGCGCCGTCCTCTTGAGCAACCCGGGG
AAGAACTTGTTCAGGAAATCCTCCATCTCCGACACACCTCCTGATCGGGAGCAACAGAGC
TAATGAAGTTGCGGTGAAATATAATGATCTTTATTCTCCTTTTTCTTCTTTCTAAATATA
CTAGATTTACACTT
>Z27kG1_13005
GGTGGATTGGTCAAGAGGTGGTGCACATCCAGCCACGTTCGGCAGGGGCGATATCACGTT
GGAGTTCCTGAGGAGAGTCCGCGAGGGACGGACATGTCTACACAATAACCAGAACTCAAC
GATGTGCTTCTTGTTTGCGCGTAAGTTCGCTCCAAGTACATTGGAGCCGTTGTTAGAGCT
AGCGCCTACTGTGCTCGGTTTTGGTTGATGGCTGTGTCAGTCTGAAGAGGTGCCGTCTGT
AATTTTGATATTAGATCATTGTAGGATTACACGCTCGCTTGGAGACATGGGCTCAGATTG
ATGGATGGAAACGTATAGTGTCCCCCCTCCGCTTGTTCATTATACATAAATCTGTTTTGT
TTTTGTACAGTAATGGCGTGTTTAGAGGCATATGTACTT
>Z27kG1_09152
TGCTGATGTTGCGTCAGTAGCAGCATCGCGTCCAGCTCCTCCACCGTGCGGAAGCTCCTG
GCCCTACCGGCCGACGCGCGGGGCCGCGACGGAGCCTGAGCCTCGCCTGCCGTTCCGCAG
CTGCCTTCCTCCAGGCCGGCGAGCAGCTCGGCCACGTCGACCGTCTCGATCCTGGCAGCA
GCAGCAGCTGCCGGCGGCGGCGCGGGGCTATGCGCCTCGGCCGACGACGAGCTGGCGCGG
GATGATGTGCGGAGGAGCGCCATGAACTGGTCGCCGCTGCTCTTGGAGGTGGACAGGATG
ATCTCCTCGATGGCGCTGCTCCTCTGGAAGCCGTGGGCGTGGCCCAGGCCGCTCACCTTC
TCCTGAAAGCTCCCTGATTTCGCTAGGATCTTGGACGACACGCACCCCATCTTATATTAT
CTTCTGGTTCCCTGATCTTGGTTTGGTTGGAGGACACAGAACCACCATGATCACAAACTG
AAACCATCCCTCCCTTCTGAATGGAGGGGGAAAAAGTTC
>Z27kG1_19627
CAAAGATTAGCAAGAGGTAGGTCCATAGCTTCGTTTCCTATACTTGTTCCTTCTTCTTCT
TCTTGGGTAATTTAGTTGGAGTGCGGGAAACAAAGGGCCGGCCGGGGCCTGGAGAAGTTG
GTTTGCACTGTACCTCCCCCCCAGTCCCCAGCCAAAAAAAGAAGGCACGAACGGCCAGAC
ATGCTGCTGAAATGGGATGATGGATACCGTGACACATTGCTTACACTGTTACACATACAT
GCTGTACTGAATCTGCTGAGCCAAAGCAGAAGCAGATGATTTCAAGCTGGGAGCTAGGAC
ATGAGCACCCTTTGTGGGGTATTCTTTTCTTTTTCTTTTTGTTTGTATGTATACTTATAG
GAATGAAGGCAAACACACCTAAGCAGCATGTGTGATATTCCCATGTGCTAATAAAGAAAA
TGGCTTGTT
>Z27kG1_23443
GGAAATTAGTTCATTTCTACCTCAATCCTCTCCAATTCCGAACGAGATTTGAGGTTCCCA
AATAGCCTAAAGGAAATGAGCTGAAGGTTACGTTTGATCCTCTAGCCTTGCTGGCAATTG
AATCATACTAGTATATCCGATGAAGAAACAAAAGTGCGTGGAGAAGTGGAGGCACGTCTA
TGAACTCTACACTCTGCAGTTGGGCTGAAGCCCCTGATCCCTCATTGTTTATCAACTCAT
TCATTATCTTATATAAAATGCAGTTCAAATTATTTGATTAAAGACTTTAACCATCC
>Z27kG1_08206
CTCCGCTAGGATCATCCATCCACCGAGGGCTTCTCCTCCGCCGCGTCTGAGCGTCTCCCT
CCCTGCCTCATGACCCCAACCGCTCTCCGCGCAAGGGCGTTCGTGCGGAATCGGGTGCTC
TCCTCTCCGCGCTGCGCGTGCGCCTGCTCGCTTGTCTCTTCCCCTGTCGGGTTCTCGGTA
CCGAATAAGCTTGGCGAAGACCGTACCTACTACCTAGCCTTGTCCTACCGCGTATCTTCT
TCCCGTTCGTCGTTTCTGGCCGCTCTAGCTGTCAACTGTCCAGCAAATTCGAACAATTCC
TTCGCTTCTGTTTGTGTTTGGTCACCTAACTCTTCCTTCAGGTGCCAAATCGAGATTCTT
GTTTGTTTGATTGTTTTCGTTTTATTAGCCTCCGTCGTCCACCCCCACCCCTTTCTTTCC
TTCTTTTAACTACCTCTGCCGCCGTCGAGTTTAGGTGTAACGAAAAGATGATTAGTTGGT
TTTCTGATCTGGGGATGAGTTCTCGTGCGCATTTTGGGTTGGTCGTCGCCCACATTCGGG
TGTAGCGAAAAGAAGATTAGTTGACGTTCTCACATGGAGTCTGAGTAGCGTGGCTTCAAA
TGGCGATGGTTTGACACCCATTTTTAGTGTAGTTTTGGGCAAGAAATGGCATCCCCTTTC
TGCCACAAGCAAAAAGAAGTTGCCGGTGCCCCTGTTTCGCTTAGCTGAACATTTTTTGCT
TATAAAGAAATAAAATAGAAAGCAAGCGGAGAACAAGGGGAGAGACGCCGCCTTGCCATG
TGTAAGCAACGGCCAACGGCAATGCTTTGTTTGCTTGCAAAGCCTCGTGTGAAAGGGAGG
AATCCGGGAGAACGATGGTACGGCCGTTGCTTGTGGCGTTCAATCAGGATAAAGGTACCT
AGTATTCCAGAGGTGATTTCTCCTCATTGACAGAGAGCAAATCTGGTTCGTGATCCCTAG
TACCAGAGAGGGACACGGTTTTCCTATCGATGTGTTAGAGTCAAGTACTCAAGCTTTTGT
GGTTCCAATGGAGTCTAAGCGTGTGAGTGATCAGGATGCTTTGATCGACCTGGAGAGTGG
CAATGGCACTACAGTAAGCAACTACACCAATTGTGGGGATGCTAGTTTCACAGTGGGGCA
AGCAAGAACAGCGCCTAATGGTGCGTGGAATGGTTGTGTGTGTGCCAACGGGTGTCCGAG
GGACGACAGGAATCAGCACATGGATTGCTCCCCTCCTGCTTCGGATGCTGTTGCTAGAAG
TGGAGATGACAGGAAGTCTGAGGGGGAGGAGAAGCTTATGGACAGCTCAGGAGGGGAGAA
GACGAAGAAGAAGCGGTCCAAGAAGCCACC
>Z27kG1_12240
CTCCCAAGGTGTTGTTGGTGCCCCAGGTGGAGGCAACTGCCAAAGTGTTTGGGTTTCTTG
AATGTTAGGCTTTTTTGGGGAGGAGGAAAGGGCTTGATCGATTAGGTTGTTCAGCCATTC
TTGCCCCAGTGTTCTTGGATTCATGGTCGTGGAATTAATCCAAGGGTAGCTGGAGGCTGG
AGCTGCTCCATTTCCCTTCCGAGAAAACGAAGGCGAAGGCGATCGTTTGAACGGTTACAG
CTGTTGCCGTTGAGCCGGTGCAATGTCGTCTTCCTGCATGCCGACGGGCCTGCGGCTGGA
CCTGGACATGGTGAAGGCGGCGGCGTCGCCGGGCGCGCACTCGTCGCCGCTGCGCCCGGT
GCACTCGTCGCCGTCGTCGACGCTGTCGGAGGCGTCCAACGCGTCGTCGTCGGCGACGTC
CGTGTCGCTGAAGCGGGCGCGCGCGCCGCGGAAGCGGCCGAACCAGGCGTACAACGAGGC
CGCCGCGCTGCTGGCGTCCATCCACCCCTCCGTCTTCCCCGTCAAGAAGAGCCCCAAGAC
GGCGCCGCCGCGCCCGCCGTCGTCGCGGCAGCTCTCCGGGCTCGCGGCGGCGCTCGACGC
CTCCTCCTCCGACCTCCTCCCGCCGCTCCCCGTCCTCGCCGACTCCGCATTCCTGCTCCG
AGACATACCCGCGCCGTCGCCGCTGCCGCAGCCGCAGAGCCCGTCCGCCGCCAAGAACTG
CTCGTCGCCGGCCCCCGTGAGCAGCGCGTTCCGGGACTTCCGCGACCCGGCGCCGTCGCC
GGCGAGCCCCG
>Z27kG1_17702
CGCAGCAGCCCTGCTGCCCAACCCGGTCACCCGGCGCGGCCACGCGGCGTCGTCGACGGA
TCGCCAGCACTCGCTGCTCGGGCGCGCCGTCCAGACGCTCCACGCCCACGGCTCCACCCA
GCTCCTGCGCTTCCTCGCGCTTGCCGTCACGCTGACCGCGCTCCTCGTCCTGGCCAGCGT
GACGCTCACGGCCGCGCTCGCCGCGCTGGTCCTGCTCAGCCCGCTCGTGCTCCTCACCGT
CCCGCTCTGGGCGCCCGTAGCGGTACTGGCGCTGCTGACGGGGGCCGCCTCGCTCGTCGC
CTGCTGCGCCGGCCTGGCCGCGGTCGCCGCGGGCACGTGGGCGCACCGGTACTTCACGGG
GCGCTACTCCGTCGGCGCGCACCGGGTGCAGTCCGCCGATCAGTACGCCCGCGGGGGCAC
GGTCGCGGACGTGGCCAGCCGAGTGAGGGGGTACTACGACGCCTACGCGCGAGAGTACGG
CGGGTACCCGCCGCGCCCGCACTCTCGGGTCAAGGACGCCGCGCCCGGGGCGTAGCGTAG
CTTGTGTGTGCTGAGCGGTCTCTCCCTCTCTCTCTCCCTCTCTTTGCTCCCTCGTGCTCA
CGTGCTGTACATATGTTTCGTCGTTCTAGCAGTCGTGTTTCGCT
>Z27kG1_06408
GTATCCTTCGTCTCCCCGTCTGCTCCTCGCTCCCGACCTATCTCCGCTGTCGCCAACGTC
TCATTCTCTGGTGAGCTCAGCTGACGCGCGTCCTCTATCCCCGTCGTCTTGTTCGACTCC
AACTCCCCTCTGCATGCTGTCCTGGCTGGTTGGGGTCAGTTCCTGGGATGGATGCCATGC
AGCCCTACCAGCTGCAATCCCCGCAGCGAACCGCTGGTTCAAGGTTTATGAGCGGTTTGA
TTGTGCGCTGGTCGCGCCCCGGGCGTTTCTGCGCGTCTGTGATCCTGCTGGCTCGGTCGG
GGATTTCTTCGAGTTCGAACAATAATCGTGTAGCAATTTCTTCGTCAGTGAGCATCGCTC
CCAATATGCTACAGCACCAAATTTTGCTCCTTGCCTGCTTTATTTACTTCCAATTACTGT
AAGATTTAATAAGCATCACAATGTGTTAAGTTGCACTTCGCTTGCTAGTTCCTGTAGTTG
AGTATATGCCCACATTATTTTACTGTCAATCCGGTGATACAGGAAGCACACTGAATTTCC
TGCGAAATTTATTGTATTGAAATTGCTTGGCTGCAGCGCCTTGATCATACTCATATAGAA
TTTATTGGTTAATAATGCCACAGAAACCTTATTTTCTCTATTGTGTTGCAACCTTCAGTC
ATGAACCCATGTCTCCGTTAGGCCCACATGTGAATTCAGGATCGAAATATGTGAAATTTG
TGGGCACAAGATCCTATTAGGGCCTGTTCGTTTCGATCCATATGGATTGGTTGAACGGTA
TTAGGTGAGTTTGAATTTATAGCAAGTTAAAATTCTTTATAATCTTTTTTAATCTCATCC
AATTCATATCAAAACAAGGAATAACCGGGCCTTAAGTGGTTTGCCTTTTCGTTATCACTG
TTGTTGCAGCCTCAAGGCTGCAATGCAAGAACCTGTCATCCCTACAGAGCCCTCTGAACG
TGACTGCTACTTGCGCTTCTTTCGCCGAGAAGAGGTCGGCTCCTGTCCATGCCACGGCTG
AGGGGTCTGAGGCTGGTGCGGCGGAGCAGCCAGAAGAACCGAAACCTGCGACCAAGATCG
AGGAAATGCCGCTCGAGTCGAAGCAGAAGATGATCATGGAGCAGAGGGCGCGGATGAAGC
TTGCCAAGAAACTGAGACAGCGGCGCAAGCGGCTCGTCCGCAAGAGGAAGCTTAGGAAGA
AGGGCAGGTGGCCACCGTCCAAGATGAAGAAGCTCAAGAATGTATGAACGGCACCGCCAC
CCTGCCTTGGCTTTGTGTCGTGTGGTGCCCCGTTTACCAATTTCGCTGTTCAGAACCTGA
GACACGATGCCTACGAAATATAATTCTGTTTCCATGT
>Z27kG1_23099
CGGGAAAAAAAAAACGCCGGGCGCAATCGGGAACGGGGAACCCTAGGGCAGCCGGCAGCG
TCGCTCCGCCCCGGCCGTCGTCGTCGCGCGTCGCCGTCCACTCGCTTCCTGCTCGGACCT
TCGCCCCTCGGCCACGTCTCTGCCCTCGCCCCTTGGTCGGGACCGACGTCCTCGCTCCAT
CTAGCAAGCTGATCAGCTCGACTGCTTGAGCTCGTCCTCGCCATCGCCGCTTTGATTTCT
TCCTTTCAGCCCGACCCGGCTCAAAGCAGCCAGATCACGGCACTCCGTCCGACCCTCGAA
GCGATCACCTTCACCGCCTCTCCTCCTCGTCACAGGTGAAGATGATTCCGCAGAGCCAGA
GCAGCTCCCTGCAGCGCCTTCAACACGTCGAGAAGCGGATAGTGCGGGTGCTGGAGCTTG
CGGGAGCGGTGATGGAGGAGCTGGGAAACTCCCATGGCCCTCGCACCGATGCAGTCAGCG
CGCACTGCCGTGAGTTCATGATCGCTATGAAGGAAATTCAAACGACGTTGCGTGAGGAAA
TCAAAAGTGCTTGTGAATATCGTCCATTTGAAAAGTGTGATTACAGTGCAAGGATTGCTA
ATGAGATATGCTGCAAGAAGCTGGAGTATGTAATTGAGAAGTTGGATACCATGCAACAGA
GCCTTGAACATATCACTGATGATGTTTAGCGAGCTAGCAACATATTAGGTACTATACTCT
TTTTGTGCAATAAAGTGTAATCTACTTAGTGAATAAGAGGATACTTTATGATGATAGTAT
CCACTCAATCAGGTGATTTTGTCAATACTTTGCTGCAGTGGTAGAGTTGGTGAATTAGAT
ATTTTCAGTTTCTTGGTACTTGCAAAATGCAACCATTATTATATACTACATGACTTCCAT
TGCATT
>Z27kG1_23224
GTATCAGCCAGTATCTTCAGATCATCACCATTCACCACTTCACCGCCCAGCCCAGCCAGA
CTCTCATCAGGCGAACCCGTCCGTCCACCACCCGTCGGCCGTCGCCATCGCGCGCCACTT
CCGCTGCAGTTCTCGCCCTTTTCTCCCTCCTTTCGCCCGCTGCCGGCTCGGCCTCGATGT
GCACCCTCGGCGCGCACGCCACTACGCCAGGGCGGGAGCCAGCAGCAGCGGTAGGGTAGC
GCAGTGCTTATCTTCTGTCTATAAAATGGGCACGCACGCGCACGGCAGCAGCCGCGGCCT
CACTTTCCCTGCGCGCTCCCCACCTCAGCTCAGCTTCAGCCCGCCGCTCTCCAAGGTCGC
CAGCGCCATGACCCCTAAAGGTGGGCGCGTGGGGGACGTCGGCAGCAAGAAGCCGACTCC
GCGAGCACATCCGCGCTACGTCCCCAGGAGAGGGTCGGTGCTGAAGGGGATCGTTCGAGG
CGTGCTGGGCCTCGTCTTCACTCTGATCAGCGCGCCGGCGAACTCCGGCGGCCACCGCGT
GCGCCCGGCGCCGCCGCCCGCGCCCGGAGAAGGGGGTGAAAGTGATGATGGCGCGGAGCA
GGGGAAGTAGGTGGGTGCTGGTGGGGTTTATCTGCGCACTCACTCTGCGGTGGCGATCGG
CTCTCGACGACCCAAACTTTTATCTGGGCCGTCCGTTCACTGCTTGTTTGATGTTTGTGT
CGTCGTAGCAACTTTGCAGTACGTTTTGTTCTTGCACATGTACCTACGCGTCGTGTCTCC
TTGTGTTTACATCGAGTCTCCAACCACTGCTAGTGCTTGTGCTGTGGTTTTTTTTGTTTG
TTTCTGCAGATGGTTTTTGAGCAGCTGAGCAGATATATCTCAGGTGCTAGTCACTCCAAT
TTCCTTCTGTTAAGAGTT
>Z27kG1_22656
GACTCGCCCATGTAGTCCCACCTGCATCCACCGACCACCAAGCACACTCTCACTACAGAC
CGGAGGGGATTGCCATGTGCAGTTCTACTCTACCGTCCGTACCCCTGCATCGAGCCGGTG
TGCGTCCACCAGTGGCCGGAGTTGAAGGAGAGCACGTCGGCGTCGCGCCACGACTCGGCG
TTCTCGGAGATGTCGTCCAGCATCAGCACCCGCTTCCCCTGGACCACGTCGATGTCCACC
AGGTGTACAAAGGGTCCGCGGAGACGAGCTGCGCCGGCGACTGCGGCGCGGCGGCGTGCA
GCAGGCAGACGAGCGACTCCCACTGGTTGCGCCCCAGCGAGTCGCCCACGAACATCACCG
TCTTCCCCTTCATCCGCGTCAGGAAGTCCGCGCCATCGAACCTGCAGGTGCACGCAGACA
CAGTACAAGCTAAGTAATCAGGGCGGCGCTCACTGCCACTGGTTGCCGTGGGTTCATGAG
GCATGGCTGGCGCTCACGGCCACGTACGTACCTCGGTAGCTCGCAGCCGGCCGGCTTCCA
GAGGTACCGGAGGTAGTCGGAGTCCGGGCGGCCGTAGAGCTGGCAGTTGAACTCCGCGTC
GATGAGCGGGCAGTTGTACCCGGTGTACGCCGCCGAGGCCGAGCTACCGCCGTCGAGGAC
CCAGCTGCCGCTGAAGACGTCGCAGCCGCCGGCGGCCAGCCCGGGCGTGGCATCGTGCCT
GTGGCGCCGCGCCAGGCCGACGGAGAGCGCAGAGGCTGCCGGGAGAGAGAAGGCGTGGAG
CAGGATGAGGACGGAGGAGGACAACGCGACGACGCCGAGGACGGCACTCTTCCTGCGGGA
CGGCAGCATCGTGGCAAACAAAAGAGAAGAGAACGGAAGCAAAGCCGTCTTTCTGATGGC
CCCTTTATGCTGCTGCTCGGTTCATCGTGTAACCACGAGTCCAGAATCCAGATAGCCGCG
AGTAATCTATCTAGCTGCGCTAATTCTCAGGAGTTCGATTGAAGAGGAGGTGTGCATGTG
AGGGTAAGAATTGCCGCTAGACCCCGACTGGAGTTCACGTGAGCGTGTTCGAGATCTCGT
AAGTAGTTTGCACCCGTATGGAATCCGTGGATTCGTTGCCTTGCCCGGTTTGCCCTTCGG
CGTACGTCGGTGTAGGAACATCCAAAGATTCGCAGCCATGGAATTCGTGCTTTCTTGGAA
ATGGAACATACTTTGC
>Z27kG1_05400
GAAAGAAACGCCACAAGATCGTGCAAACCAAGACCGGCTCTCCAAACCCCATGAAGGTCG
TCTTCAACAAATTTGACTTCTCCAATTCCTATATATGGTTCGAGTTCTACAATGTTTTGT
TGCCAAAAGATGTTACGTTGATTTCTGATTCTCTGCGATCATGGCATATAGTTGGCCGTC
TTGGTGGCTGCAATTCTATGAATATGCAGGTATAATGGTCAGACCACATTTACACTTCTT
GAATGTCATTTTTGACATTTTTGTATTTTATTTTCATATCCTTAGTGGATGAGACGATAC
TAGTCAGGGTAAGATATAATCCTTCTGGCCTCCATCCTTTTCATCAAAATGTTGGTAACA
TGAAGGATTCCATCAAACTTCTATGTTTTGCACTAAAGGACTTCAAAAGTACTTGTTTAT
TTTGCAGTTATCGCAATTGCCTTTAGATTGTAAAAGGCTGACTTATGATGCTCTTGAAGG
AGCTAACGTCACTCCGACGTCCTTTTACAACATTGGTGATCTTGAGATTCAAGATAATCT
AGCACGAGTATGGGTAGACATTGGTATTCATGAGCCATTGCTTCTGGACATCCTGCTTAA
TGCCTTAACAACAATAAGTTCAGATCATGTTGGTATTAAGCAAGTACAGTTTGGAGGGTC
AGAGTTTTTGAACTGGAGTGAGGACTTGAAGACAGAAGAAGTTGGATATAGTGTGTGCAA
AATCTAAATAGCACAATCCCGAGATTTGCAGAAGCAGCTACCTTTTTAGCTAAACGCAAA
TGCAACATCTGGTTCGAAGTTAGGGTTTTAACCACCTTGGTCCTGCAAACGAGAAGAAGA
AAATGGTGACAACACGATGAAAAATTGACGTCCAAACATATTAACTTCTGCTTGAAAAGA
GGTTGCCGTCCTTACAGGACTCTGCTAGCTACACATCAACACATCATTGGTAATCCTTCT
GCATACATGTAATAATATAATATAACTAGATTGTCTGATGTCCAACGTGTATTGACTCTA
CTTAGGGCTGAACATAATACTTATGGCTACTTATGGCT
>Z27kG1_15912
GAGAGCGGCAGCCCGAGCATGTTGGGTGGCACTGGCCTTGCCCTGGTCATGCTGGTCGCG
ACCGTCACGTCCTCCGCCATGCTTTGTTTCTAAACGACCACGATCGCTCTGAGTTTAATA
TGGTCATGCATGCATGGTTGTGGGAGCCGATGACTACGCCTTATTACGAGTCTCTGAATC
TCTCCTTAGGGTTTTTTAGGCTTTTCGATTCATCCTTTTCGGGGTTACCTTATTTCTATG
TTTGTTTTTTGGGTATTGTTTTGTAATTTTTAACTACGATAAATGAATTGTTGCATAGCT
GTGTTTTATGTATCCACTCGTGTAATACTATGTGTTTTAACAGTCTTCTCTTCTAGC
>Z27kG1_19806
TTTCGCTCCATCCCTTACTCGCGCTCGGCACACCGGCTCTCAGGGCGGCGGCGCTCAGGC
TCGGGCTCTCAAGCGACGGCGTCAACGGCTTCCCCTCCCGCCTCCGGTCCTCCGCACACC
GGCCGGTGACCCTGCTCTTATGGCGGCGAGCGCGGGTGAGAGCCAGGGGGTGGAAAGACT
CCTCTCCTATGCTGAAGATCTCGTGGCTGTCCTTTGCGTCAGCACCGACTGCGACGACAA
TGCACAGGTCGGTGCCGGAGTGCAGAGGCTGCTGTCTGCCTGTCGATCCGAGTCTGACGA
TCTCGAGATGCAGCTCAAAGGTGGTTTTCATGAGTAAACAAGTTAGAAGCTAGACCCTCA
ACCCTGTCCAAACCTGCAAATAGTATCAGGAAAAAATACACTCCTGCAAAGAAAAGATTG
ACAAAGCAAAGGCTGAAACCATTACTGACGATGAACTCAATGCACTACAAAGCAAGATGG
AAGAAAAACTGCAGGAAGAGAAGCAGCTTCGCCAAGAGTTAAGAGTGTTACATGATGAGC
TTGATGACCTAGAAAGCCAAAGACTTTCTATAAAAGAAAGAAAGGACGCTGTCAAGAAGA
AAAAGAAAGACACACAGAAAGCAGAACGTACGCTTTCCATGTGTCTGTCGGTTACAAATA
TCATCCCAAATTTGGAAGACCAGGATAAGGTTTCAGGATGTATCCTTTGAATCTGTTACC
GTTTCCCCTATATTATAGGAGAAAAAATATGTATGGGTTAGTTTGACAACTCCATTTTTT
CAAGAGATTTCTATTTTCCTAAATTAGTAAGGGAAATTAGTTAATTTTCCCTTATGAAAA
TGGGAATCCTTTGGAAAAATAGAGTTGTCAAACTAGCCCTAAACGTTTCAAAAAGGAAGT
ACATACTATTTGCTGCTTAGTGGTTGTGTTTGTACTCAATATCATCGTTTCGTACAAAGA
TATGGATGTGTGGAAGTCCTTAGCTTTGATCAGATATTGTCGACCAGAACAGGAAGAAGA
TAGAGAAGTTTGAATTCGAGAACACCACGCCACCAGTTGAGATATGCGACGAGCTCTGGA
AGAAGATTTAGCGTGTTTCAGATCATTCTTGTTGTAAGGCGGCGGAAACCTGTGCCTGTA
GATTGCCGCGGTGTGGTTGTCCTCCCAGGATGCAGTTTGCCATGTTGTTTGTATCGTTAG
TTCATGACGCTGTACTGTTTTGTAAGGCGGCGGAAACCTGTGTTTGTATCGTTAGTTTGC
CATGTCAGATTAGCTACTACTTCTTGTGTTTT
>Z27kG1_13213
TTCAAATGGAGATGAGCAGGAAGACGAGAGTCCAGTGAAAGCTAAACTATCTAGCATCCC
ACCTCCGTACCAGAAGCCACTGAAGTCTTCTCTTCGCCCCCCGCTGATTCCAAATGATGA
CGAACCCGTGAAACAAGAGGAGGAAGGGCTCTTCACGTCGATTGGCAAACTCGTGGGTGT
AGCAAGATCATCAGTCGCAGAGATCGTCGGCGCCACATTCTCCAGAAAGAAGCGAGTGAA
CGTTCACCACCACCAGCTGGGCAGGCCGACCTCGTGGCCAGTGCAAGAGAGCTACGCCAT
CCCGCGGGACGAGACCCCGCCGCCACTGGACACGAGGGCGCCGACCCCACGCAAGAGCTA
CGCCTTCATGTCAAAGGAGCCGGAGAAGATCCACCACATCCGGCACGGTCGGCCTCAGTC
ACACGGCTGGACCGGAGAAGCTGCTGCTGCTCCTCAGCAGCAGGCGGCGTCGCTGCCGCC
GCAGCAGCAGCAGCAGCAGCAGCAGGTGCATCACCAGCAGTACCACAACAGGCAGTACTC
GGCCGGGCCGCAGACCTTCTACGAGCCGAGCTGCGATGCGGCGAAGGAGATCGTCTTCGG
AGCCGTGCAGGAGGGGGACACCGGCCGCCGCCGTCCCGTGGAGATCAAGCCCGTGAACCA
CGGCGACGTGGCGCCGTTCGAGCTGAACGGGCTGCGGTTCCGCAGCAGTTACGGCATGGG
CTAAACCAGTGGCAATAAGCAGTCGAGGAAGAGATCTATTGTTGCCTCCGTCCGTCCTAG
TAGTGTTTTGGCGTCCTCCGTTGTACTGGTAGCTGCCTGTAAAGTGTAAGGAAAAGAGAG
GGAGCGATATAGAGATATCAGTGCACTCGAGGGGAGCATTTGACAAGTGCAACGGAGAAG
TTGGGAGTTTTGGTAGGAAGAGCTTGGTCATCATCATGGTTATTGGACTCTTTACTGGCG
GTGATATATATAATATATGTATGTATATGCGTTTTGATCTCATTCGACGCGAATT
>Z27kG1_16463
TGCAGTCATAGTTTAGCTTCTCGTCAAGTATCTGTAAAGGAAAGAAAGAAGCAGCCGGCC
TACCCTGCAGACCTCACTCGAAATGACCCTTATGTGTGTGCAGCCTTCGCTTAAAAAGTC
CCTTCTGTGTTACTACCATTGAAATGTGCATCCCTTTGAAAATAATATATATACGGTGGT
TTCATCTTCCCTTTCGTGAGTGGAATGGTTATGGAGTAATGTACATTACATCGAATTTGA
CACATACATGATCATCATCTGCATCTTGTGTATGGTGTTTGTCAGTTTGCCGTGACAAGT
GTTGGATTTATTCTGTGCCGTAAGCACTTTATCTCT
>Z27kG1_19559
GCGCCATGGTTCAGCTTGAACAGGGGAGGAGAGCAGAGCGAGAGGGCCACTCGGGTTGGT
TAGAAGAACCCAATGCAAGTGTGAGTGAGCTGACGGCACGGCGGACGCGCTCGCCTCTCC
TCTCCTCTCCTCTCCTCTCCTCTTCTTCCGGCTCTCCCTCTCCGCATGCCATTCCAACGC
ATTACCGGTATTTTTAGCCGCCGGAGGAGACGGGTAGCTGCGTAGCCACTAGCGAGAGAG
AGAGGGAGGGGAGAAACCATAGCTCCTGGCCGTTCTGCCTGCCCATCCACCGCGGCGCCG
GCCGTCCGTCTCCCGTCCACATCCCTCCTCCTCTCCTGCAAGGTTCCTGTGCGGTATGGT
ATGCTAGCTCGGCTCCCTGTGGATTCCCCCCTCATCCGGAATGTGATGGCGCGGTGGATG
GTGTTTTGATCTGTGTTCGCTTTTGGCGGATCTGGTCGCGCGCAGTAGCGCAGAGGGGTC
GGAGTCGGAGTCGGAGTCGGAGAAGATGATGGGCGGGTTCCTCTCCAGGGTCCTCCTGTA
AGCGCTCCCTTGCTCCGAATCTTGTAACGTCGGTGTTCTTTGTAGATTGACACTTTGAGG
TTGGAGCCTTATCAGAGGCACCAGTGTTCCGGTTTTAATAAATCTGTTTTTTTTTTCAAA
TTTGGATTTGTGGGGACCCATTCGGAGAGTTCAGCAGCCTCTCTCTTGGTTTAACTTCAC
TCATTCGCTCCTCCTTAATATGTTGCTTTCTTCAAAACAAAACAAAACAAAACAAAAAGA
GGAGGAGATGCGTTCGTTATTGTCGATTTGCCCACCCTGGCCTCTTCGCCGGAAAATGAG
GCTGAGAGCACGCAACCATTCGGAAGTATTTTATTCTTCTCGAGGAGCATATGGGGGCAA
GTTTTTAATTCATTGCACAACGGTCAATGGTTCTGTTCGTTTATTCTTCCGGTCCGACTC
ATTCTTTTTGAAGATGATGTTCTAACAATCATATCTCTTCAAATGGTTAAGATCGGAGGA
TACTCTCGTATGAGTTAAGATAGGTCAAACTGCTATGCTCTTTTTTTAAAAAAAAATCTT
TGGCCTGCTTCATCAAGAACTAGATTTGATCCTGTTCATCTCTGTGTTGATGAATTATCT
ACAGTTTAGCTATAAACGCGTCTGAAATGTTAGTCTATTGAAGGATACTTTGATACTGAA
GCCATGCAGCTTTAAATTGCCAGCTTTTCTTTTTTGTGGTTTATTACGGATGAATAAAAG
GG
>Z27kG1_08272
GGAATTGAATGTGCACGGCCGGTTTTTCGCTCCGGGATTCCGTGTTATTTCATTTCATCC
TCCTGCACGGTAGATTCCCATTCCCTCTTGTCATCCTCCTCCTCTCGCTCGCTGGGCCTG
CCTGCCCTGCCTGCCTGCTCCCGTGCCGTGTCTCCGCAGCTCTTGCTTGCTCCGGGCTTC
GCCGGCGGCATGGAGCCCGCTGGCGCGCCGTGGTGCGACCCTGGCCGTGGGTACGGCGCC
GGATCGGCCGCGGAGGCGCCGACGCTGAAGGGACAACAACCGCAACAGCTGCTGCTGACG
CCGCCGCGACAGGACGGCGCGGCGCTGAAGAGGAGCCTTGGCGACGTGGAGAGGTGGCAG
CAGGCGCTGTACCTGCGCGCGGTGAGGCAGCGCGTCGCGGTCGCGGCGCAGTCGCAGATG
GCGCACCCGCCGACCGACGTCGGGCCCGTGCTGGCGGGGGCTACCGCCTCGCCGGCCTCG
TATGGTTTCTCCAGGCCGCCTTCGTCGCCCTTTGCCGGGCTCTCGCCGCAGCCGTCGTCG
ACGCTGTCGTCGCTCACCACGGCCTCGCACGTGGAGACGCCGCCGCTACTGCAGCGGCAT
ACGGTGGCGGCCAGAGAGCTGGTGTTGTTGCAGGAGCTGGAGAAGCACCTACTAGACGAC
GGCGACGGCGAGGCCGAAGCGACGGGGAGTGCTTGCGGCTCCACGGTCACCAGCTCTGCG
TGGGGGGACACGATACAGGAGCTCAACTCCCTCACCGCGGCGCCTCTGGCGTCTCTACCC
AACAACTACAGCAACACCGTGCCTGCCATGTCAAGGTCTCCTCCGTCGAACTCCTCGTCG
TCCACGGCTTCGTCGGCAGCGTCGAGCTCGCCGGCGGCCTCGACGACAGCCTCGTCGAGG
CAGCTGCTGTCCGAGGCC
>Z27kG1_02042
GCCGGCGTTCTGGTTCTGATCGAACAGCTTAGATCTATCTGCTAGCTCGATCGTCGATGC
ATGGACGGAGTGAAGAATAATAACGTTACGTACGTACGTACCGCGCGATCGAGAGGAGAT
CATCGATCTCTATCCATCCGACGTGTGGTGCGTGCGTGCGTGCTGCTGGTTAAGAATAAT
TAAGTAAGAGTGTTTGTTATTGGCTAGCTATAGCTAGCTTTGTGAACGTACCCTTTATTG
TCTGTGTGTGCAGTGTGTGTGTTGTACCGTCGTTCCGCTAGCTCTGTGTTTGTTTCCTTG
ATAGCAGCTTTGTGTTTGTATATATGTGTGTCGTGTTTAATTAATATTTATATATGCTGT
CATTTGTC
>Z27kG1_15032
GGGCGATGCAGGCGAAGAAGCTGACCCTGCTGCAGACGGTGGCAGCTGCGGGAGTCTTCT
CTGCCGTCTCCTTTTGGTATGGCTTCATGTTCGGAAGGGAGTCCGCGCGGCGCGAGCTTG
GTGGCATCATAGACGACCTCCGCAGCAACAAGCCCACCAATACCCCTGCCGGTCCCGATG
CTCATTCGAAGCCATAGTGGGGTATGGTGTTCTGTTGTTCCTCCTTTGCCGTACTAAATC
TAAATGTGGTCAAGCTTGTCTTGTGGATCCTGCTAGGCTGTAGACGGAAGAACTAGCCTT
GGAGCTACCAGTTTTTTGTCCCCTTCTTTCATAATGTGTATACGGCTTGAACATCAGTTT
TTAGACTGAAAAAAAAAACAAGTTAACCTGCCACAAAAGACAAGGAAGAAAAACAAGTTA
AAACCTCCTTTGGTTC
>Z27kG1_15566
CACTTCCCCGAAACGGCAGGAGCGAGCGGTTACCCTTTCCCAAGTTTGTCGCGCTCGCGC
CCGAACGCTCCCGGCTGACGGCTGGGTCCAGCGGCCGATGGGTTTTTAACGTCACCTTCC
CTCCCCATGGCCAGGGGAGGCCGGAGTAGGCGCTGGTAAACATCGCCAACAACAACGACG
CACGCAGCCGCAGCCGCAGCGGGGGGAGAGGAGGTGGTGGCATTGGCAAGCATCACCACC
CGCAATAACAACGACGACGGCGCCAGCAGTCCAGCACCAACCACCACTTTTTTCGAGGGA
AGGCACGAACAGGCACAGGCAGGCGCGCGGCACGGGGTAGGAACCCGTCGCGATTGGCCC
GTCCGACGACGAACCGGTCGCGGGCCTCGTGCCCGTGGTGGATCTGACTCCACCTGCGCG
CGGTCGCGGTCGCGGGCGCCTTGCTTCCCCCTCCCCCGCTCATCGCCGCGGCGTCCACGG
GGCAATTTCCATCCGCGGGGCGCCGCCGTGTCGACTCCATCTTCCTCGGCGGTCAATGCG
GGCGCGGAGATGAGAGCCGGCGGCGGGGAGGAGGAAGAGGAGGAGGAGGTGTTCTACGAG
TCGCGAGACCGCGTGCTCTCCTCCTCCTGCTCCTCCACCTCCGCCTCGGACGATGACGAC
AACGACCACCCGCGACGGCGACGGGACGGGGCCGCCTCTGCGGCGGCGGCGGCGCTCGAC
GTGTGGACGTCGGAGCCGGCGCCCGTGCAGGAGCGGCGCCGGAAGCTGCTCCAGATGATG
GGGCTCGCCGGGGACCCCGCCCTAGCGCGCCTCGAGATGGGCCGATCGGTCTCCTACGAC
GGGCCCGTCCGCCCGGCGCCGGCCTCGCCCATCCCCCGATCCAGATCAGACGGCGCCGTG
CCGGTCTCGTCGACCAAGCCCCCGCTGGGCGGGCGGTCGCGCCAGGCGTCGTCGGGCTCC
TCCGAGGCCACGCCCGAAGGGGAGGACGCTGGCCCGAGGTGCCTAATCCGGAACCTCGAC
GACGGCACCGAGTTCGTGGTCAAGGAGGAGTTCCAGCTCCGCGAGGTCGGCACGGGCCGC
CACTTCACCATGGAGGAGTTTGTTGACCTCTGCGTAGGCTGCTCGCCTATCGTCCAGGAG
CTCATGCGACGCGATAACGTGGGGAGCTCCGGCTCGAACAACGGCGCGTCCACCCCCATC
CAGAGGTCCAACTCCGACTCCAGCAACGGGGCTACGCGCCACCGGCGGCACAGCAGCTGG
CTTCGGAGCCTTCGAAACGTTGCCGGCTCCATGGCGGTCACCTCCCGCGACCGCCGCAGC
AGCGACGAGAAGGACACGTCCTCGGAG
>Z27kG1_17969
CAACTCTCTAGAAGCCATTAACCTTGCCGGCAACCCTGCACAGAAGAATGTAGGCGATGA
GCACCTGAAGAAGTACCTGCTTGGTCTCCTGCCAAACCTCGCTGTGTACAACAAGCAGCC
TATTAGGGCGACTGGATCAAAAGACGTCTCGGACCGCCATACCCGCAAGATCTCTTCTTC
GCACCATTCTGACCGTGGTGGCAGACCCGACCGCAGATCTTCCAGGTTGGTGGGTGCCCC
GTCTGCTCACAAGCCACAGAGCTCGCGGCATGGACGCTCTGGATATGTGTCAAGCTCAGC
GCTCAAGTACACGAGAGCCCGCAACACGCACAAGACCTCGCTGGGGTCAAGGCCCCTTGA
ACATGCGAGTGCCATAGATCTGGCGAAGCAAACCCAGACAGAGGGAAGGACACAGTAAGA
TCAGTCAAGCACGACCATCGATATACTACCATGGTATTGTTGTGAAGTAAAGCGAGGCAC
CAGTTTTGCTGGTGGATTTTTTTTCTCTCTCACGTGAATAAAGCTCAAAACAGTAAACAG
AGCAGTGCTTTCATATCAGCCCATATTTTTTTTTTCTAATATTGTTGAGTGGTATTGATG
GCAATTGGGAATTGTATGATTTACTTGCCTTATGAATAAAGCTTGAAAGAAACAAAATAA
AGATT
>Z27kG1_21787
GGGCGGCCCTTCTCTTACGGCTCGGCGGCGCCCGGCTCCGTCTCGCGCGACATCTCCTCG
AGCGACTTGCCCTTGGGCTCCGGCACCAGGAACGTGAGCAGGAACCCCAGGAAGCTGCAC
CCGGCCAGCAGCAGCAGCGAGTTGCGCACGCCGATGCCCGGCGCGTACCCGTGCGCCGTC
TTGGCCGGGTCCTGGCTCTGCGCCAGGTACAGGAACCCGAAGGACCCGATGATGGCGCCC
ACCTTGCCCGACGCCGCCGAGATGCCGTGGCACGTCGCGCGGAGCCGCGCCGGGTAGATT
TCCGCAGGCACGATGAAGGTCGTGGCGTTGGGCCCGAAGTTGGCGAAGAAGAAGGTGAGC
GCGTACATCACCACGAACCCCGTCTGGTTGCCCGGGCGCGTCCACTGGCGGTACGGGACG
GCCAGCCCCAGCATGAAGGCCGTCATCATGAGGAAGCCCACCGCCTGGATCGCGAACCGC
CCCACGATGTCGATGAACGCCACAGTGAACCAGTACCCGGGCACCGTGCCGCACAGCGCG
ATCAGCGTCTGCGCGCGCGCGATGTGGAACAGCTCGTCCAGCGCGCTTATCGTCTCCGCC
GCCGGGATCCACCCCACCGCACTGAAGATGTCCTTCTGGAACAGGTTCTGCGAGTAGTAG
GCGATGTCTAGGAGGAGCCACGTCGACGCCGTGCCCACAAGGTGGAGCCCGTGCCGGTGC
GCAAACTCGCGGGAGAAGAGCCCGAACGGCGGCCCCGTCGTCGCTTCTTCCTGTTCGCCG
CGCAACCGCGCCTCTGTACCCGTCGTCGCTTCTTCCTCTGCCCCCGGCTGCTCCTTATTG
CCGATGTCGACCTGGAGCACCCTGGACATGTCCGCCGCGGCGCGCTCCGCGTTCCTGGCT
ACTAGCGCCGTGTACCGCGCCGTCTCGGGCATCTTCATGCGCGAGTAGAAGGTGAGCGCC
GCGGGCACGGCGCCGAACATGAGAATGATGCGCCACACCAGGTCTGCCTCGGCCGGCGTG
GACGCCGCGGGGTCGACGTCGTAGGGGGGCGCCGGGAAACGGCTCCGGAACAGCGCGGTG
ACGCCTATGGCGACGGCGCCGCCGGCCAGGATGCCGAACCCCTGCATGGCGAAGACGGCG
GCGACAAACGCGCCCCGCGTCCGTTTGTTGGCGTACTCCGACATGATGGTCGCCGATAGC
GGGTAGTCGCCGCCAATGCCGAACCCGAGCCAGAAGCGGAAGAAGCAGAGCGTGGCCATG
ACGCAGGCCGGCGAGCGCCCGAACGAGAGGCCTGACGCGACGGAGCAGACGACCATCGTC
AGGAGCGTCATCCCGTACACGCTCTTCCGGCCCACCCTGTCGCCGAGCCAGCCGAAGAAG
AGCTGCCCTGACAGCGTTCCCACGAACGCCACGCCGTTGACGGCCGCGGACACGTGCGGC
GGCAGGCTGCCCGGCCTGGGCGAGCCGTCGACGGTGTAGTAGATGCGGCCGATGAGCTTG
GTGACGAGGGAGATGCAGAAGAGGTCGTACGCGTCGGTGAAGAAGCCCATCCCCGCCACG
ACGATCGCCGTGAAGTGGTACCGCTGCGTCTTGGCGCCGTCCAGTGCCGAGAGCACCTGC
ATGTTCTGCCCGCCCGCCATTGCCATTGGCCGCGCCCCGGGCGATCGATCGCTGCTGCTC
CAACCCGGCCAAATATAGTGGATGCGGAGGAGGCAGGAGTGCGCCGCCAATGTATAGTGA
GGAGGAAGTGAGGATATTCTCGGCGCCGAGTCGTCCATTCCATGGAAGGCAACTTCTTCG
GCC
>Z27kG1_14459
GGCTCCTTCCGGCGCTCCAGGACGGAGACGTGATGAGCAGCAGCGCTATCGCTGACCGCG
CGGAGGTGGAGAACATCGTGCGGCGTACGGAGGAGACCAAGGCGCGTTCGGTGGCGGAGA
AGGCGCGGATGGACGCCGTCGGGAAGGCCGTGAGGCAGGCCGCGGCAAAGGCCGGAAGGA
GGTTCTGGTGGGAGGCGGACTCCGGCGTGCTCGGGGACGCTGAGCTGCCAGGATTCGCCA
AGGCGCTCCGTCGGCTCAGGCCTCAGGGTCAACCTGCAGCGCCATTTGGACTCGCTGTCG
GCTTCTGCTAATAAGAAACTGCAGTAGGAGCGGCTGTGCAAAACTGGCTCATTTCATTTG
GTGTTGCTTATGCCCACTTAGGATAGTGTTATTGACTACTTACAAAAAAAAATATCAAAC
ATCTTTTTGAACGATTTAGGCATTTTCAAATTTATTTTCTCTACCTGTACTAAGTGAAGA
GTATTTTGAATGATTTAAGCCTTCTCC
>Z27kG1_13484
AACAATAATCGGAGAAAGGCAAGGAGGTGGAGCTTGTTCGAAGAAGAAACCTTAAGAAAG
GGTGTTGAAGAGTATGTTACCTTGTCTTGATGTTCAGTTGTTATCGTTTGACATGTCAGT
TTTTTTTATTATTATTGCTGTTGCTGTATGTTCCTCGTTCTGTTTGTTTCACGTGTAGGT
ATGGTGTTGGCAATTGGAGGGATATTCTAGATAACAATGCTGAGGCTTTTACCGGCAGGA
CACCGGTGGACTTGAAGGACAAGTGGAGGAACATGCTTTTCCGTTGATGTAACGGGGAAA
CATGTAGCTGGACATGCTTTACTAGGGTAAAGTACCTAGCAATTAGCATGTAGTCCTCGT
ACATCACAGCAGACTCTTGGTCAAGCTTTTCTGGCAGCTGCAGCTACATGATTTTGTGTC
TCGGTGTAGTAGCAGCCGCAGCTTTTCTGGCAGCTGCAGCTACATGATTTTGTCTCGGTG
TAGTAGCAGCCGCAGCCCAAACGGTTGGCTTTCCTGGCAGCTGCAGCTACAGTATTTTGT
GACGGTATGCTTACCGAGTGGCTGATTCGCGCACTGACGTATTATGGACTCGATTTTGTA
TTTTTATTATGTACATTGTCCTGCATGCTTGCATTGTACTAGCTTTACTCATATATTTGG
ATGAATAGGGATCGG
>Z27kG1_20134
GTACTGTCCCCACGGAGATCACGACACGAACCGAGCAAGAACCGCACGAGCCGAGCCCAG
CAGCAGGATGGCGGCGGCGGCGAGCGGGAAGGCGCCGTCGCTGGTGGTGGCGGCGAGCAT
GGGCGCGGTGGAGGCGCTCAAGGACCAGGCGGGCCTGTGCCGCTGGGACTACGCGCTGCG
CTCGCTCTACCACCGCGCCGCCGCCGCGCCCCGGATCCGCGCGCTGTCCGCCGCGCTCTC
GGACTCCGTGTCCGTGCCGGCGGACGCGCCCCCGCGGGCGTCGCGGCCACCGCCCCCGCC
GGCGCCGCGGGACGCGGACAGGATGCGCAAGGCCTACCACCTCGTGTGCTGGGGCCCCAA
CTGATCGGCGGCCGGCGGGCGGGCGGGCGGGCGCCGACTGCATGCCTGTAGCTGTAGCGC
GCGCGCTGACCAAGGCCTGGCTGGGTGTGGTTGTCTACTTGTCTGTAGCTTCTTCTTCTT
GTTGTTGGCTCCTCTCGTGTGTGTGTGTGTTGCTCTCGCTCCGTCCATCGATTCCATCCG
TGTCCGTCGGCAGATGAGATGAGAATGAGAAGGCGATGTGAATGCTCTTCCGTCGTTTGG
GTTCCGGAGCCGAGGATTCCCTAAACAAAACCAATTTTACTACGTGCGCTGCGTACAATT
CCGTCGTTTGGGAGCTGGCATGTCCTTGCGTTGCGCACACGAGCGTCGCCGACGCCCGAC
GGTTAGGCGCGCTGGCTGGAACTGGAAGGAAGGTGGATATGGCTTTGATGACTGAATGAC
TAGTACTGATGACTCGTCGGCCAGCCGGAGAAAGCAGAGGCGTTGAGTGCAGTCGCGGCG
ACAGGCTCATCAAAGCTGCACTCAATGATGCGTGCCCTTGCCTCTCTTCTCTTGGTCTGG
ACTGAGCTGGAGTGGATCAGCCAGGTGTCCGAGGACAGCAGGTGTGTCCTGTAGCTGTGT
AGCACCGTCCACTGGGCTCCAGCCTCTATCCAGCACTGGCGTCGTCGCCGCTGGTTTGAG
CTCTGGATCCTCGCCGATCTGTCGAGCAGAGACCAGAGATACTACAAACTGTAACCGCAA
GAAATGACTCTAAAGATGATGGGTTTGATATTCCTTGGTGAAGCTACATAAAGCATGCAA
GGGATTGATATATCACGAAGAGAACAGGTACAGATAGATCACGAAGCAGTGGCTGTGGCA
ACCCCACGTTCCAGTCAATCCTACATGCGCACAGCAGTTCCCTGCTGACCATTCATAGCG
ATTGACGATGGCATGCTAATCCTTTTGTTGTAAAGAAAAAAATTTGAAGAAGAAATGTG
>Z27kG1_22560
GCAGTGGGTCGTGAATGGAGACACGCTTTGCTACTAGGCCCTGGACTTTTGTCTTGGTGA
CAGCTCAGTAGATGTGACACGACAGGAAATGGAAGTCTGACGGATAGAGCAGATGAAATG
GCTGACGACTAGCCGGGCTAGGTGCCGTGCATCTACCTGCAGAGGCGGCGTAGCAGAAGA
GGTGGTGGACATGGGAGAAGTCTCGCATCGGCATGCTTGTGGTCACTGGAAGGCTTGAAC
GATGAACGCTGATATTCGTCGGATGCAGCTTTCGGTGGGGTACATGATTCAATTTGCTAT
GGTGAAAATTTTGACCGTAGCTTAGACAATAAATAGGCAAAATATATCTGTTCTTTTAGT
TTAGCTTACCTTGCGTTTCCCTTCTCCATAGAAAAGTATCAAAAGGAAAAACAATGGAAA
ATCTATTAGGAAAAGGAAAAAACAAACAAACCATAGGTAAAGAACACTTCTGTTGTAAAT
AGTTAGTTTGCTACAGAAGTATAAATATCTGGTACTTGTTGGGTTTCTTGGCGGTGTCTG
TTTCATAATTGTTTCTGTGAAAAAGCTGAAAGAAACTCGGTATGTCTTTT
>Z27kG1_19379
TGATGATGTTCATAAGGGGCAAATAAACAATGATCGACCTACAAAAGGGTGTCCCAAAAC
ACAAGCAAGATCCCAAGAGAGCTTGATACCATTCTTTGGAACCTCACGCGAGGGGAGAAC
TGTAGCAACCACAAAGTTTTTCCCAGCTTCACCATAAAGGAGATCATTGTCCAGATCAAG
ATCAAAGAATCTGTTGCACTCCTCAAATAAATTAATTAATGGAAAACCATCTAACTGATC
ACTGCTTGACGAAATTAGTGAGACGGAGACAAAGCACCCAGGCCGCATCCCGGCGCCGAC
CATAGCGGCCTCGGAGAGCCAGAGCCTCCCC
>Z27kG1_08322
GACTGCTCCATCCAAAGGCAGACTGGTGAGCCCGGACGGCAATGAGAAAACATCGCAGGC
AGAGCTATCCCCCAACACGATGCTGATCCGCCCATTCACGAGATCCTTCTCACTGGAGCC
CGGTCGGCTCGTTTCACTAGTTGACAGCGACGGGAAGGAGGTTGGCAGGGGCAAGATATT
CCAAGCGCCAGGGAAGAGCCCAGCCCCAGTGGAGAGCCGCATCTGCACGGTTGATGTCAC
CGAGCTCAGGACCGAGAAGTGGAGGGAGCTCCCACACCCTTCTGAGGCATCTGGGAGGAC
CTTCCAGGAGGCGGAGGCGAGGAATGGTGGAATCATGAGGGTCTCTTGGGACTCCGGCAG
GCTGTTGCCTGTAGTGTAGCAAGGCAGAAACTTTTCGTCAGGTTGCTGTATACCGCTAGG
CACAAGGTGAGCAGAGGGAGCCTTTGGTTTAGGGCGAGAGACTGGATCATGGGATTCTTG
GGGGCCTAAGTAACACTGTTAAAACCTGTGGTTAACTGTGGTGTATCCATCAACTAATTG
TCTC
>Z27kG1_02057
CTCATACAGCTCAGGTCCTCCCAAGCTCCTCCCTATATCTCTCTCCTCCCATCCCCCAAA
CCCTAATCCCCGGCGTAACAGTATAACACAACTGTCTCTCTCCTCCCTCCCCCTCACTCT
TTCCCTCTCTCTCTCTGAAGCGCGCAGCTTTCAAAGCGTTGGGAGAGATGGCAGAGGAGA
CGCAGCCAGAGGCCGCAGCCGAGGCCGAGGTGGTCGTGACCGAGCCGGCGCCGGCGCCGG
CGGAGGCGGAGGTGCCTGCGGCAGCAGATGCCGAAGCCGTGACCGAAACGGAGAAGAAAG
CCGATGAGCCGGCGGTCACCGCCGATGACGCGGGAAAGGGGACCGGCTCGTTCAAGGAGG
AGAGCAACCTCGTGGAGGACTTGCCCGACCCGGAGAAGAAGGTGCTCGACGAGTTCAAGC
ACCTGATCGCTGCCGCTCTCGCCGCCGGTGAGTTCAACCTGCCTCCCCCGCCGCCGCCGC
CGAAGGCCAAGGAGGAACCCAAGGCCGAGGAGACGAAGACGGAAGAATCCAAGACCGAGG
ATCCGGCCGAAGAAGAGCCTAAGGCGGAGTCTGCGGCGGAGGAGCCCAAGGCCGAGGTAG
CTGCGAATGCCCCGGATGAGGAGGTCAAGACGGAGGTGCCGCCGGTCGAGGAGGCCAAGG
CTGAGACAGTGGCTGTGGAAGCCAAGCCTGCCGAGCCCGAGCCGCAGGAGAAGACCGTCG
TGGTCGCTGAGGAGGAGCCTGCCACCAAGACGGTGGAAGCAATCGAGGAAAGCGTCGTGT
CCGCCGACGA
>Z27kG1_22729
CACTGCACCAATTGTTGCAGTGTTGTCCTTTTTGTGCCAGCGGTGCAGCCAAAGGAAAGC
GAGGACTGAATGATCTTTAGCTGCAACTAGTGCACAATGTCAATGATTTCTGAGAAATGA
AATGGTTCTGTTTGAGAAGCGATTCAGAAGTTCAGCTTGGTGTTGTCTCAAGAGAATAAT
ATATGGGATGGAAGTTATAGGCACCGTTCAAGGAATAAGTTGACTGTACACTACTGCAGG
AGACGCTAGCATTTTGATCCAACTCAACGTGCTTTCATCAGTGCCTCCTACCACCGCAGT
CAAAGCTTCAGATGATCTAGGATTTTGACTTTTGAGATCTTCGTGTCTCTTCGACTTCAA
ATGCCTCGATTTGCCCTAGGCATTTTATGATGCAAGTTTACATTACAGTTCAGCGTGTAG
GCAGGTTCACCACCAGTTGGAAATTCTGTTGAATTCGTTTTTGTTGTCTTTGTTGTAGCT
CGATAATTTGTTTTTTTCACTGTAAATATCAAGAGCCGTTTATCTGGTACTGGCTGCTTA
CTCTTTGTGGTTAGTTTATGTGCATGTTATCTCCGGGCTTGAGAGAACACAGCCTGATGT
TGTACTTGTTCAGTGTGTTCATGTATTGTAAGTGCACTTGCATTTAAGCCCAAAAACTAA
TGTAAGATTTTGATGTGTAC
>Z27kG1_02064
CGCGGACGAGGGAGCACTGCAACTGCAAGCGCCCCATAGGCCGCAGCGCTATCGCGACGT
CGCCACCGCCCACCGGCCACCACCACAAGGCACACGGGGACGGGCGCCCGCTCCACTACC
ACTACCTCCCGTCAGTCAGATCCCAATCAAAAGAGGAGCATCGCAGAGCTGTACGTATCA
CGCAGGAGGTAGCGTTCCACTCGCTTCGCGGTGGCCATGGTCTCGTCTCCTTCCCCTCCC
TTGCCCACCGGTGCCTCCGAGCCGAAGCAGCAGCGAGGCGGCACCAAGGCGGCGCCGGAG
AAGGCCGACAAGAAGTACGCGCACGTCCCAACACCGCTCCACCACGGTCACGGCGGCGCC
AGCAACAAGACAACACCCCGCGGGGCCAAGGACGCCGCCGGACCGGCGGCGTACGTCGCG
GCGGTGTCCTTCTCCGACTGCCGCTTCAAGCAGCGCGCCCTCGCGCCGGCGTCGCCCGGC
GCCGTCATCCGCTCGCTGTTCGTCTCCCTCACCCGCCGCTCCACCCCGCGCTCGTCGCCG
TCGGCCACGCCGGCCTCGGCAGGCGCCGACGCGGGGGACGGCGAGCAGTGGCGCCTCGCC
GCGGCCGACCTCTCCCGCAGGCTCGCCGCGGCCACGCGCACGCGGGACGAGGCGCTGGAG
GAGACCACGCGCCTGAAGCACTCCCTCGCCGAGCTGGAGCACAAGCTCGCGCGCCTCGAG
GCGCGCGTGCTCCCGACCCCC
>Z27kG1_24451
CCGCGGGGCCCGACGGGGAGCTCACGTACGTGCGCGCCCGCGTCGAGCGCGTCGTCGGAT
CCAAGGACTCGGAGGCCTTCTACATGATCAACCCCGAGGAGGGCGGGAACGGCGCCGATA
ATAACGGGGGCGGTGGAGGCGCCGGCGGCGCGCCGGAGCTGAGCATTTTCCTAGTAAGGA
TGAAATGAATAAACCGTCATATTATTACTGCTACAGCATAAATATATATAAATATAATAG
GGTGCTATATTGTTTTTTACACACACCCTTGTGCCTTGTTGCACACAGCAGATGTGTTCT
ATGAAACTGTCCATAGATCGAGTTTGTAATCTAACTGATGTATATCTCCATGTTAGATAA
TTGATTTTGTGAATCGTGCTGAGATCAAATCCGGGGTGCATATTGTTCTTAGCGGAGTAG
CAAGAACATTATTATATATGAAAGAGAGCGGTACTTCATTCGGTTGATTTCTATGTACAA
AGAAAAAATGCTCAAGCTTCATGTGTTCTTGAGGAAAAAAATAATATAATGTAGATGCAC
AGTTGCCTT
>Z27kG1_02079
GGGAGATGTGCGCGCGGCCGGCTACTAGTGAGATGTGCCTCCATCATAGCACACCATGTG
ATGCGGGAGGAGCCTGCTGTTCCGCCTCTCATCCCCCTACTTCTTCCAAGATGCAATCAT
GCTGCCCCAAGCTCCTCGGGCCCTCGGCCGCCATGATTGCCTCACCGCCTCTCAAGAGTC
GCCTCCACCTACTTCCAAGAGGAAGAGGCCGGAGAAGCTATAGTCCGTGAAGAAATCAAG
CGGAGGGGCGGCGGTGTAGGAGGGGCCGGCGGAGGAGAGAGAGGGCCGGGGGAGGTGACA
GAAAGCTAGAGAGAGATGCATGATGGAGCATGATGATGGCGTGGTTGATCTCTTCGATCT
AGCACTTCTATCATTCGAGTCAAGAAGCCATCATCAGATCGGTGCAGTCCTCCCTCCTCC
TCCTCCTCCTCCTCCTTCCAGCTCCTCTTTATCAGCTTCTCTGTAACGCTGCGCCGCCAT
GGCTTTGGGGGAATCAAGCGCCTTGGTCCGAAGAAATCCGTCTTCTTTTCCTAGCTAGGA
TCTACGTACTTGTGCAAGAGTATGTCATGCATGCTACGCTATATGTTATTCCTACATGTT
CTTGGTCGATCTGTCGCTACATATGGTTTGTGCAGACATCAATACTCGTCTGTCTTTGAT
TGATTTGTTTTGACACCACTCTTTGATCCGGAGTTTGGTTCATGTAATACTATTTCATTA
GATATGTGGATTTCTTCTT
>Z27kG1_02306
CCTCCTCCACAGCAAGTCCACCTCCCGACTCTACCAAAATCCCAAACCCTAGCGCCCAGC
CTCATCAGATCCCTCTCCACCTTCAGCCCTTGAGCGCTGTACGCACCATGCGGATCCGCA
AGAGCGCCTCCCGCCTCCTAGGCTCTGCGTATTCCGCCTCCGCTGCATCGCCCGTTGATT
CGACGCCTCCGTTCAGCCCGCTTCCGCCGCCGCCGCCGCCGCCGCCGCCACACCTGGCGC
CGTGCTCCGCGCCCGAATACTGCGGAGGGCTCGGCTTCTCGAGCCCCTCTTCTTCTTCTG
CGGAGCCCTGCGAGCTCAGCCGCTCGCCATGGGACCTCATCGCCGAGCTCTCCGTCTCCG
ACCCACAGGTCAGCGCCGCGGCTCCCCACACTCTCCTCCTCACTCTCTGCTCTCAGTTGT
GCGGTTCGGGGTGACTCTGTGCTTCATGCGCCGCAAACTCGCTGCTTTGGTGAGTCGCAG
CAGCAGCGTTGCCCCTGTCGCTGTGTTCGGTTCGTCTATGTCGCTAGGGTTGGCCGGCGG
GTCTTAATAGCCGTCCAGCGGGCTGTTTCGGCTGCAGATACTCGCCTGGCTAGTGCCTAG
GAGCGGTTAGCTACTCTTCCCTCGTGCTAATTTCGGGACCGCGGCCCGCCAAGATTTGGA
ATCGCTGCGGCGGCGGCCGGGGCCGAGCCCTAGATCCGTGCCCCCATTTCGTCCCTTCTG
CGGTTAGGGAATGCGTCTGTGCGTGCTTTTGTTTCGATTAATCAGCTTGTTTGGCTGTTT
CATTGAATTAGGTGGAGGATGACATCGTAGACAAGTACTTCGTCCATGTCGCAACGCGTT
CGAGCTGGCTCTTCTCAGCCACCGTTCCAGCCGCCTCCGCCAAGAAGAAGAGTAGTAGCA
CGAGTGGGGATAGCAAGCACAAGCAGCAGCTGCGCCGTGACGCTGTGAATAAGTCTGCAA
CGAGTAAAGAGAAGGTTGGCGAGGCTAATAAGAAGGCAAAGGTCAAGAAAGAGGAGGAGG
GGCAGGATGGGGATAGGGGAGCGCGGGTCTGGCTGTGCAAGAAGAATGACGGCAAACGGT
GGCACTGCAACCGGCCAGTGAGCCAACCCAACACCCTCTGTGAGTACCATTCTGTGCAGA
AGCGCTCCTACTTGGAGGCCCCCTCTGTGGCAAAATTGGAGGAGGCTCCGGCGCCGGCGC
CAGCAGCTGCCCCCAAGTCCTCCGCACGCAACAAGCCGAGGAAGAAGAAGCCTGGCAGTG
ACGTGAGTGCGACTGAGGGCTTCTACTACTACGCTGGGTTCGGCCCATTCCGGTCAACGA
AGAGACAGTGTAAAAGCGGCGGCACGAACGAACCTGCGCCTGCAAAGGAAGACGACGAGG
GTAATCAGGCAAAACATGCTTCTCCGGGTCAGAAGGCTGAGGTCGATGAGGGTCATCATG
ATGACACCACCACCAACCAGACCGCCACTGCAGCCTATGGTGATACGTCTAGCTGCGAAG
ATGACATAGCAGGGACGATCGCCGGCGTGGATGAGGGGAGCAGCGACGACGACGACTTCG
ATGGACTTGGTATCTCTGGCCACAGCATGAACGGGAATGGCGATCCCAAAGCTAGCAGTG
GTGATGTCAAGACGAAGATCCCGTGGAAGCGGTGGAGGAAGCCCGTGAAGGCGCGGTCGC
TCAAGTCCTTGATGTAAGCACCTACGTTACGTTACGTAACGTAACGTACGTGCATCAGCG
ACGACGTCGAAGAAATGCTAGCTGCAGGTACGTGTGTGTACCTTTGCTTAATTAGTCGGC
CTGTTCTGGTTTTGTTGTTGTTGACCAGCTGTACAAGCTGTGTTTGACTTTTGCATTATG
CCGTGCCTTCCGATTCCAATCAATCACTCGATGGTT
>Z27kG1_10484
GGTATGCAAGAAAGATGCAGTCGTTGAAACGGTGAATGCAAGACCGTCTAATGCACGGCA
CTCAGTGGGGACTTATTCCACTGTTGAAAGTGGCATCCAAGAAACTGGACTCAGTCCACC
GAGCGTCGAGCAGTGGAGCTCGCCGGACTCGATGAATATCCAATTCAACCGGGGCTTCAA
GGGCTGTATAGAGTACCCACGGACGTCCCAGAAGCACAGTTTGAAGGCAAGGCTCATGGA
GGCACGGATGGAGAGCCAGAAGATCCAGCTCCGCCAGGTCCTCAAGCAGAAGATCTAGTG
CAGGCCAGAACCAGAGGACGAAATATTGTAAACCTAGATTTTAATCCAAGGAATAATGGC
AAGGAGTACCTAGATGCTTCATTTTTTTCTCCTGTTTTAGAGTAACCTGTAATGCATGTA
CAACAAGGGCTAGAGAGAAAAAAAAGGACAGGGATGGCCTTGGTGGGCTGTCCGGACTCC
GGAGCCTTTGCTGCTTCTGTATCTTACTTTAGTTTTGGTGTTATGGTCGGATCTGGTAGG
CT
>Z27kG1_08363
TGATTGACAAGAGCAACGGATATATATTTTCTTCTATTGACAGTAGTGCTGTTGAGTTCA
GCACAATTGCAGCGGCGCCTCTTGATTGGGACTACTACAGAACAGCGGAAGTGCAGGAGA
AGTACATGAAAGATGATGAGTTTGCGCAACTGACAAGCAGGATGCAATGAGGCTGGCGGT
GCCGTCCCGCACCCCCACTTTGGTAGCACTACGGGTGAACCACGACAGTGTGGCACGTTG
AACTTCGGTTGCCAGAACGATGTGAAACCTGTCTAAATTCATGTAGCTCAGTTGTAGGTG
TTTACTGAAGCTGATTGCTGTAGTTGCCTGATCTTCTGGGAGTACCCTTTGGGCAGTAAA
AAAATGCACTTGTCACCGGTGACCAACCGGTCATGTCCTGTTTTGTTTGTTCGCTTCAAC
CTAACTGTTCGACTGCTTGTTTGAACTGCTGCAGCTATAATCTTTAGAGACAAAACATTG
TAGTGTTTGGACT
>Z27kG1_14356
CTCACGCCAGTGCCAGCTGATGATTTGCTGATTTGCTTGCAGTTGTGGTCGGCGGTATCG
TCCGGATGCGGGTAAACGATGTGCAGAAGATCCTTCGGGAAGAAGAGGAAGCCGCCGCTA
CCGCCACGGCCACGTCGCCCCCCAGCGAGCGAGTCCTGAAAGACGAAGAGTAGAACAGGT
AAAAAAGGTTGCCCACTTCCTCTCGGCGGACCGAACTGTGTCATGCGCCTCCGTTGTAAT
GTTCAGATTTTGCAGTCTGCAATACAATAGAGAAATGCTCAATTAGTTGATACAAACAGG
CCCCAGTTGGGAACTGAAGATAATCTACGATCGCGCTACCTAGCGATTTCACGCGTTAGA
GAGTGTTTAATTAGCTGAGGATATAGTGCCATCTGGTACTGATATGCAATATCTGAGGGA
AGCTCTATGTTTAGGTCTACATGTTTTGGTTAGTTTTGTCAGACACTGGATAGTTGTGTT
TCAACAGTTCACTATTGTCTGAACACAACATGAACATGTGATCTTACTGAAAATTTGGGT
>Z27kG1_12324
GATTCGTGAGGATCTGTTGCGTCGACATCACTCGCTCGCGAGTCGTGTCTGTAGTCTAGG
GCTCTAGGCGTCTAGGTAGGGAAAGTAACTTTTTGCCGGGTATAGGTCATATTGCTCACA
TATGTATTTTGTATAGTGTATGCACTCAACTGTAGCCGATGCAGTGCGAAAATATAGTTT
TTATGTTATTATCTAAAAAAAAAAAG
>Z27kG1_07826
CACCGGTACACTGCTTGTATTCATTCTGAATACTTAACATCGACAAAGTACAATTGACTT
TCCTTAAAATACTATTAGCAGGTAGTGTCCTTGTCCCTGGAATATAACATGTGTTGATGA
GGGTTTGTTGTAAAATCATTAGTGGTATGATGTATACAAGTACAGATGTTGAGTTGAGTA
AAGATTACTGGTTTTGCAGAGCTACATTTGTATTAACTTGGACTAAACTGTAAACTTAGA
CTGTGAGGCTAAATTTGCTATGCTCTGTGAATAGAGTGAAACATCCCATTCTGATTAATT
CAGTTATCGAACTGTTATTTACTAAATATTGATTACACACATACTGCACCTCAACTGTTG
TCTGTTTGAATTTTAATTGCTTTTGGATCTTGTTGCATATATGACTGACCTTGTTTCCTT
GTTTTTGTGCAGTGAGTCAACCACAGCGAGCACTCTGGTGGCCTAAGTGTGGTATCCTCC
GACAGCTTGTTCTAGATATGAATTTGTGTAATGCTTCTTATGTCTCGATCCGGTTAAATG
GACAACGGACCTCATCTTTTTTTATGTTTACCTTGAGAATCCCGTAAACCATTTTGGGGT
TTTGAATTGTCTGTTAAACGTAACATGCATATGTTTTGAAGCCT
>Z27kG1_04520
CGTTGCGTTCCCGGCCAGCGTGAAGGACTTCTTGGACCACGATCCGCCACGGCAGTTGAC
GGACGAGTCGGAGTGGAGTGATGCAAACGGAGACAATAATAGAGATTGACAGACATGTTT
TCTGGAACTGATTGAAAAGGCAGGCAATAATAGAGATTGACAGACATGTTACTGTTCGCA
TTTTTGTGCACAAAGGTGGAGACATTCAAATAATAGGTCGGCGAAATGTAACTGAACGCA
CGAACAGGGAGGCAAAATATATGCAATGTGGTGTTAAGC
>Z27kG1_12514
CGCTGGAACGCCACCGTGCGGTCCATGTCCTCGTAGTATCGCCCAGACTCGCCCATGTAG
TCCCACCTGCATCCACCGACCACCAAGCACACTCTCACTACAGACCGGAGGGGATTGCCA
TGTGCAGTTCTACTCTACCGTCCGTACCCCTGCATCGAGCCGGTGTGCGTCCACCAGTGG
CCGGAGTTGAAGGAGAGCACGTCGGCGTCGCGCCACGACTCGGCGTTCTCGGAGATGTCG
TCCAGCATCAGCACCCGCTTCCCCTGGACCACGTCGATGTCCACCAGGTACGGCGCGCGG
TAGAAGGATACCGTCACCTGGTACTCCTGCTCGATCGAGCAACGTGTTTAGATTAGATTA
GATTAGGCCCCATCTCTTCGGCCAAGCAGCCTAGCTGGTACATGTGTTTACACATGACAT
ACCAGGAACTTGTAGGTGTACAAAGGGTCCGCGGAGACGAGCTGCGCCGGCGACTGCGGC
GCGGCGGCGTGCAGCAGGCAGACGAGCGACTCCCACTGGTTGCGCCCCAGCGAGTCGCCC
ACGAACATCACCGTCTTCCCCTTCATCCGCGTCAGGAAGTCCGCGCCATCGAACCTGCAG
GTGCACGCAGACACAGTACAAGCTAAGTAATCAGGGCGGCGCTCACTGCCACTGGTTGCC
GTGGGTTCATGAGGCATGGCTGGCGCTCACGGCCACGTACGTACCTCGGTAGCTCGCAGC
CGGCCGGCTTCCAGAGGTACCGGAGGTAGTCGGAGTCCGGGCGGCCGTAGAGCTGGCAGT
TGAACTCCGCGTCGATGAGCGGGCAGTTGTACCCGGTGTACGCCGCCGAGGCCGAGCTAC
CGCCGTCGAGGACCCAGCTGCCGCTGAAGACGTCGCAGCCGCCGGCGGCCAGCCCGGGCG
TGGCATCGTGCCTGTGGCGCCGCGCCAGGCCGACGGAGAGCGCAGAGGCTGCCGGGAGAG
AGAAGGCGTGGAGCAGGATGAGGACGGAGGAGGACAACGCGACGACGCCGAGGACGGCAC
TCTTCCTGCGGGACGGCAGCATCGTGGCAAACAAAAGAGAAGAGAACGGAAGCAAAGCCG
TCTTTCTGATGGCCCCTTTATGCTGCTGCTCGGTTCATCGTGTAACCACGAGTCCAGAAT
CCAGATAGCCGCGAGTAATCTATCTAGCTGCGCTAATTCTCAGGAGTTCGATTGAAGAGG
AGGTGTGCATGTGAGGGTAAGAATTGCCGCTAGACCCCGACTGGAGTTCACGTGAGCGTG
TTCGAGATCTCGTAAGTAGTTTGCACCCGTATGGAATCCGTGGATTCGTTGCCTTGCCCG
GTTTGCCCTTCGGCGTACGTCGGTGTAGGAACATCCAAAGATTCGCAGCCATGGAATTCG
TGCTTTCTTGGAAATGGAACATACTTTGCATATCTCGTTTTCAAAGGGCCAACTAGATAG
ATGGCCATATGTTATTACGGTTTCCATTTATATCTGAGTATATAGAGTATATACCACGAA
AACACATGTGTTTTGTTGGTTTATTCTTATCCCATGTTCAGTT
>Z27kG1_11602
GTGGCAGGTGGTGGTCTGTGGGATCCTGCTGATTTCCATGGCAATTGGCAACTTCGCAAA
CACATTGGATACATTGATGGCCAAGTCTCGGTTCAAAGCGAAGATGAAGAAATCAAAGGG
CAAACGGGATCTTGACACGTGCCCCTCACCAACAGGTTCGTCGCCGACAGATTCAGCAAC
CAGAGCATGAAAAGGTCAAGAGGGCCAGTTGCTTACCCTATGACCATTGCCCGTGTTTAA
CCAGGGCTGGTCACCATTGTAAATCATTAGTGTTTTCTGGCCATCAGCCCCTAATCCTTA
CTGTCTCTGTCAGAGCTCATACTCATGTAAGCATCAGGCAACTAGGTTGCTGATGGTCCT
AGGCTGAAAAAGGATACTGAGAATAAACTTCTGGTGTTTGTTTATACCTATATCCTGAAC
ATGGAGTGGAGTAGATGAGCTTTAGGACTGCAAGTCTTAGCAAAATTTTCCCAGTATAGT
TGTGAAGCTGTGAGACATTTGTCACAATGCGAAGCTGTATACAGGTTGAGGCACTATATT
GCTT
>Z27kG1_00500
CCGAAACCACCCACGCGCGCTCGCTCCCCGCGCCCAATTCGGAGATCCACCCCCCCACCG
AATCCGCTCGCCTGCGCCTGCGCCTGCTACCTGCGATCCATCTCTCATGGCGACCACCAG
CGCCAGGAGGCCGAGCGGCCCGGTGCTCTCGGCCGCGCACTACCGCTCCGCCTCGCCGAC
GCGCGTCTCGCTCGCCGGGCAGCCCGTCAGCGTCAGCGTGTCCTCGTCGTCGCGGGGCCG
GCGGACCTGCATGTGCTCGCCGACCAACCACCCGGGCTCGTTCCGCTGCAGCCTGCACAA
GGAGCGCGTCAAATATCTAACACATAAATTTAGAACAAACAATTAGAGCTTATTTAGATA
TCCATATATCTTCCTTAATTCATGCATATTAAAGTGTCAAGCAATTTAAAGCATAGATTA
GGGGAATACATGAGCATCTAAACAAAACATTTAGCATCTATTTGGATCCCATAAACTTAA
AACCGGCATGTAGAAAGTGATTTCTATTTCATTATTAGATTATCTTTTTTCCATTTCCAA
CCAATACAAAAACAGGATCTTAGAGAAAAAAACAGTGCTCGCAGAATATTGTCCACTTCC
ACTATCAGCAACCAAACAAATGCTATATGAATTCATGTACGTGTACTTTTGTGTGTGTTT
ACTTTCATACCTGTATATTATATTCACTCCGTCCTAAAGTAGTTGATTACATTCATGTGT
GTATATTCATCCCGTCCTAAAACAGTTGATGTGCTATATATGATTCTAATTTTGTGCCAA
AATATATAGTTGACATTCTCACTCTTCAAGAGAATACACTCCTCTCTTTCTAATACATCA
TTTTCCCAATACCTCTCTCTCTACTTTTAAACGTCATTTTTTTTATCTTTTGCCTTCTAC
GTAGGTCTCTATGATAAGGTCTAGAAAATCAATTATTATAAGACCGGAGGAGTATGATCA
AGTCTATGCAGCGTGGCATTTCTTTTTCTCAAATGCAAAATGGAACAGAAGCTCTTCTGT
GAAGGACTTTGACTGGGCGACGCAGTCTCACCCTTGCTCTTCAATTTAGTTGGAGATGTT
TCTTTATATGTGATGTTGGAAACAGCTAACTGCAATGGCCTTATTAGATGTTTGGTCCCA
GATTTGGAATAATAGGAGGTTTGGCACATCTACAGTACACCGATCGATGACGTAATCCTT
TTTTTTTTTTGGAGTTTGGATGAGGACACTTGACACTATCTGTAGTGCAGGATGTATCTT
GTATTCTTGTCTTGTTAAGAATTTATCTACAGTACAATAGAACGTACGTAGCCTGGGTTT
ACCCTCCAGGCAGGGTAGACGGCGTCGGCGTGTAGTCTCGTTTTTGGTCTAACCTTCCGG
CTTCGAACACAAAAAAAAAAGTCCATGTTTTTTCTAATAAT
>Z27kG1_17865
AGACGAACTCCAAATCGTAAGGTCAAAAGGAAAAGATTGGAAGGTGAAACAACTACAACG
GAAACTACAGAGAAAGATGCTGTTGCGAAAGACTCCTCCCCTGTATGTTCCGCATCAGGT
ATTACAAGGAATTCCGATAATATGAAACCTCCAAAGCTGGAGTCCAAGTGCAACTGTATA
ATCATGTAAGTAACTTCACGTCCAAGGTCGAAGGAGTTGTGATATTGGTTGGGACGAAAA
TCCATGCTTTCTGGTTTCATGTCACATGCAACTTGAAGCATGCCTACCTGCTTGGTTAAC
CCGCTGTCAGCAGCAACGATGGAGTTCAAGGCAGTGGATCTTCCACTAGATTATTTTGCA
GAGGTGCATTTGCTGTGTTTTTTAGGTGACAGAATGCACTGCGAGCTATTCTTTTGTAAA
GTCTTTTCTTCTCTGTTGTGGAAATTTTCTGCTTGTCGTGAGGTC
>Z27kG1_19456
TGCCATGTCGCCTTGTCTTCACAGCACCACCACTGGCCACTGTCCCCTGCGGCCCTGCTT
TCCTGTTTCACCTCCCGTAGTCCTGCTCCTGCTCCTGCTTGCATCGACTTGACGCCGCCG
CCGACCGAACGTTTCGAGTTCAGGCGAGGCAAGGGCGAAGGCGTATCTGCCACTCTGGTC
TCATCTTCCTCGGTCCGTCTAGAGTAGAGTTCGTCAGTTCCACCGGCAGGCAGGCAGAGG
CAGCAGCGGCAGGTTAGTACTCGTCGTCCCCTTCTCTTCTTCTTCTTGTTTCTTCCTATG
ATTAACCGACAGTTCTTTCGCAGATTGGCTTTATTTTGTTATGCTAACTTGATATACTGC
TGCTGCTGTATAGTTTAGTGGCCAATGTGACAAGGTATATAAAGCCTAGCTTGACGAATG
ATTTGTTTTGGTTGCTCATTATTCAAATCGTTTCGCTTGAAAATTTTCAAGTCGGCTCGG
CACCCTTCAGATCTATCCTGCTCATTCAGTCGTCGACCCTGCACGCGATGCATTTTTTTC
TCTCTCATCTAGACGTAGAGTCCTGCGTGAATTAATCAGTTACTAATAATTTCTACTAGG
AAACCGCACGCATTCTCACAAAATGCAAAAAAAAAAGTATACACTGTGTTGTTTCTGAAT
GCACGAGTAGAGTTTTCATTTATTTCCCCACCAATGGATCTAGTTCGTTAAGAAAAGAAC
TTTTTTTATTCCCGTCGCGCGAATTCGTTAATAAGAGAAGGAGAAGAAGAGGATCGATCA
TATTCTTTCTGGATGCTGCAAGCAGCCGCCGTCGCCAAGACAAGCAATGGAGTCACCAGC
GCCAGCAAGAAGCGCGAGGGCTCCAGCCACTCCAACATGCACCGTTCCGGGGCTCCTAGT
GGGCCTCACCAAGCTGTTGAGCCTCACCAAGGCCTGCGCGGCTCCAACGCCGGCGGCTGA
CG
>Z27kG1_20794
CCCTTCCACTTTCCCCACCTCACCCGGTCACCCCTTCTCTGCCTCGTCTCCACTCCTCCC
CCCGCCGCCCTCGCCCCAGAGCCCCGCCGCGCGATTGGGCTCTGCACCCTCCTCGGATCC
GCTGCCGCACGTCGTCGCCAATCGACATTCCCCGTTTCCCTCCGCCGGTTCCCGTTGCTG
CGCCTGCCTGCTTTACCCCCTTACCGTTTCCTGACCCTGTCCTGGTTCGCGGGTTTCCCG
AATTCGCGCGCTCTTGCGGCGGCGAGATCCGGCCCGCTCGTCGTAGGGAGAGGGAGCCGA
CCGCTCCTGATCCGAGCCGCGCCCCGCGGGGGTTTCGTATCCCGTTCTCCCTTCTGGTCC
GGCCACAGGATCGCAGTCGCAAGGCTGAGGAGCAGCAGGGGAGATGGCGCCGCCCTACGT
ACTGTCGCTGCTGCTGCTGCTGGTGCTGTCCGTCCCGGCCGTCTTCCTCGTCGCGCCGCG
CCTCATCCCGCCCCGCGCGCTCCCGGCCATCCCGGACGCCGACGAGACGGAGGACCTCGC
GCTGTTCCGCCGCGCCGTGCTCCTCTCCGCCGCGCCCTCCTCCAAGGCCGGCGCTGGCCC
CGCCTCCCCCTCGCGTTTCTTCGGCGCTGCCCACCGCCGACAGAGGAAGCAGAAGGTGGC
CTTTCTCTTCCTCACCAACTCCGACCTCGTCTTCGCCCCGCTCTGGGAGAGGTTCTTCGC
GGGCCACCACGGCCTCCTCAACGTCTACGTCCACGCCGACCCGGCTGCGGCGTTCGCCCT
CCCGCCCACGCCCTCCTTCC
>Z27kG1_01321
CCGCCGTAGAAGGTGTAGGGCCGGTAGATGCTGCCCAGGTGGACGGTCTGCTCCACGGAC
CTGGCGCACAGGTCGCGCGCCCGCTGCGCCAGCGACGACGAGGACGAGGTCGACCGGGCG
CTGCGCAGCAGCGCGTCCGTCTCCACGTAGCTGGCGAACTGCTCCATGGTGTCGAAGAGG
CGCATGGGCGGCACCAGGATGGGCTGCCCCGCCGCGTCGCTGTAGGGGCACCGCGTGAAG
TGCTGGAACAGGAACCGGCTCAGGTCGCCGAACACCAGAGGGTTCACCGTCGACGACGAC
ACGTGGTACACGTGCATCCCGGGCCCCGCCGCGCCGCCGCCGTGCTTCGCCATCGACGCC
AGCGTCGCGTTCACCACCATGTCCGCCGGGACCACATCAAGAACACCATCTGGATCTGCG
AGGAACCCCGTCAGCTGGCCTTTCCCGTAATAGAGGACCACAGGATCCATCATCCTGTTC
CCTTCCATCCAGCCCGGGAATGGGTCCCTCCAGGTGCTCTCGATGACGCTGGGCCTGATG
GTGACCACCGGTATCTCTCCTCGCATGGAGTTGATGACCATCTCCCCCATGGCCTTGGTG
AACACATAGGTGTCTTGCCACCCATGGAGTTTTGCCCTCTCTAGGCCCAAATCTTTCATT
TCTTGAGCAAACGAGGGAGAATCATCGGGGCGGTGTCTTGTGGAGTAGAAGGCCAGCTTG
ATCTCTGCCTCGATGTCCAGCACGGGTATCTTGTGCCCTGGAGAAGAAGACCACCCCGGC
AGCTCCTTGGCTATGGTGTCTCCCATGCGAAACGGCTTCTCCAGCACCAGGCCTTGCCTC
TGTCCATTCACGTAGGCTGTAGACACTTGCAAGAAGAGCTTGAGGCGTCGGAAGCGCTGC
GCGAAGCTCATGATCCGGAACGGCCCCACGGTGTTGATGTCCATGGCGACGTCGTACCGC
TCGTCGAACGTGGTGTTGGCCGCTGAGTTGATGATGACGTCCACCTGGTCGGCGATCTCG
TCGGCGAGGTCGGGCGCGATGCCGACGTTGGCTTCCCTGACGTCGCCGACGACGGGGACC
AGCTTCCTTGCGATGAAGCCGTCGTAGCCTTCCCCGTGGATGTCCTGCAGGCATTTGAAC
AGCTCCGTGTCCACGACCTCGTTTCGCAATCTCGCCAACGCTGCTTCGCTGTCCTTGGCC
TTGATGAGCACGTACACCTTGCCGACGTCAGGGTTTGTCCTCAAAATCTTCTCGATAAGA
ACTGACGCAGAGCAAGCAACAGCAGAGAGCAGAGAGAAAGGGAGAGAAATGAAGCACAGG
ACTAGGCGACGAGCCATGCATGAACGCGCGTGGATCGGAGAGAGAAATACAGTAACAAAG
TATACTACGTATCACCTTTTGCCAGGAAACCGGTCCCGCCGGTGATGAGGAAGTTCTTGG
CGCCGAGAAACTCGGCGACACCGATCCCGCCGCCGGCAGCTCCAGGCGGATCCCCGTGCG
CCGGGTCGACGAAGGACGGCAGCGGTGGCGGCGGCCTCGATGAGCCGGCAGCAGTAGCGG
AGGACGACGACGAGCAGCACGCCACGGCGCCGCCGCCGTGCAGGCGCCTCGACGACGACG
ACAGCAGCGGGAGAAGGAGGCCACGGCGGCGGCGGGATCCCTCGGCGGCGCCGAAGCCGG
GGAGGACGGCGCGGGAGAGGTTCACGCAGGAACTCCCCATTGGCCCGCGCGCGC
>Z27kG1_02121
CCATATCCCACACACGCATATGATCGGTGCGCTGTGTGTGTCGTCTCCACCCCCGCTTCT
TCTCCTCTTCCTCCTCCCGCTGTCCGCTCTCGCATAAGCCAACTCGAACCAGCGAAGGCT
AGCTAGCGCTTCCGCCAAGCCTGCAGGCCACGCCGGCCGGAACCGATTGCTCTGATTGAT
TGGTCAATCAGTCATCAGGCCGCAATCGTATAGCTCATCAGCTGAGCGAAGACACTGCTG
CTAGCTGCAGGGCGGGCGAGAGCTCATCTCCACCGGCCGGCCGTCGGCGGCTCAGCGCTT
TGCAGGGGCGGCGCGCGCGCTCCGGCCGACGGCGAAGCGAAGCGAATTAAGCGGCCGAGA
GGCGGGTTGTTGTTGTCCCATCGTTAGCCATCAATCATCGTGTGATTGATAGGGAAGCGT
ACGTGCGTCCTCCCAGAATCCCTGCGCCAGTCGTTTCGGCGGTTCAGCTTCCGTTCCTGC
TGGTTCCTTCCTTGTTGCATCGGCGGCGGCGGCGCGCGGCGGCGATGGACGCTACCTTTG
GCTGCTGGGCCGGCGCCGGCCACCATGTTGACGAGTACTTGTCGCGCCAGGCTGCTGGAT
GCGGTCGGCTCGACATGGTGGACGAGGCCTTCCTCGGGGCGTGCTTTGGCCAGCTCCAGT
GCGACGGGGCCCTTACTACTGCCGCCGGTGGCGTCGACGCCGGGGCGTGCCAGCTGGTGA
GCTCGAATGCGGGTGCCGTCCAAGGCGGCGCCGGTATGGACGGTGACCCGCTCGCGTTCT
TGAGCGCGGGGACGGGGGACGTCTTCGACGCGGGCCTTCTCGACGCGGCGCTCGCGTTCA
CCAGGGAGCTCGGCGTCGGCGTCGTCGGCGACGGCGGGGCCGCGTCGAACGGCGCCTTGC
TCTCCAGCTACGATAGCGGCACCACCGGCGGCAACATATCCTCAGGGGAGTCAAACAACT
ACAGCGGCGGCGGCGGCGGCCATGACGCCGAGGTGGTGTCACCGACCACGGCGCCGCCGC
CGCCGTTGACGTTTACCCACCACGCGTCGTCCAACTCCCAGGCCCAGCAGGCGGCGCACC
ACGCCAAAAGGAAGGTGACCGATGAGTACCCGGCGACAACGACAACGACAACCGCAGCAC
CGCCACCGGCGTTCCCGCTGCCCGGCGGCGGCGGCGGCGCGAAGCGGCGTGCAGCGACGA
GCATCAGCTTCGGCGGCGGCCACGTCCCCAGCTGCGGC
>Z27kG1_20943
GTGTACTGCTTCTTTCCAGCCTTCTTGTAGCCACTCTTGCAGCTACTTCTTCGTCCTCTC
CTCCGTATTCCGTCGGCAAGCACCCAGGGTGGCTGCTGGTTCTAGGTCGCAAAGGCAGAG
AACTCGGCCAGTCGTCAGGGTACCATTATTACCAGCATCAGAGCAAGCAGCCCGAGCTGC
AGGGAGTGGCTATGGAGGTAAAGAAACCCGAGGAGGAGGCGACGGCGAGGCGAACGGCCG
ATCAGAGCGGGGACGCCGAGACAGGGCTGATCTACAGCGCGGACTACAGCAGCGTGGCCA
TGCATGCTGCCTCTCCGCCGACGGCGAAGCCCAAGCACAGGCACCCCACCAGACCATAGG
AAGCTGTCCTTATGTAAGCCAGTCGTATGCCGTCCGTTTCGTGTGTTTCTTATCTCGCTG
GATTGTACGGGCAGAAGCACCCCTGCTGTCTCTGTAAAATATAGGCCCTCCTGATGTGCT
GCTTCTTTCCTTCTGTTGCTCTCGCTCTCTGTCCCTGCCATTGCTGATGAGTGCTATGGC
GATATGTTGATCCAAACACACAAAATGGGATGGCAACACAATTGTACGTCGAATCGTCGT
TAAAGTGGCCCCAAAAAAGCACCGTGAAAGAAGGTAGCTATGTTAGGTGGCATGCTGCCG
ACACACTTGCACAACGCCGACAAGTCTACTGACATATTACATTTTAAACTAAGGACCTGT
TTGACGAGATTATAAATCTATATGTAGCTATTTGGATGACTAGATTATATAAATGAAGAT
TATTGATTTTTGAGAC
>Z27kG1_19457
CCTTTCCTTCTAATAGCAAAGGAGTTCCTTTTGGAGGGCGGCCTTTTTGTCATCAATTTA
GTCTCGCGGTCAACCTCAGTGAGGGAAACGGTTGTTTCAAGACTGAAAGCGGTCTTCGAA
CACCTGTACTCACTGCAACTTGAAGAAGACATAAATGAGGTTCTGTTTGCATCACCGAGC
GGAAGATACCTAGAAATCAATGACATTAGTGCAGGAGCCTCCAAACTGCAGGACTTGCTC
AAAATTCCGGTGGATGTAGAATCAGATATACAGAAGTTGCAGAAACTCCAGTAACAATCT
CACCTGACGCGGAGCACCATCCATTTGCATCCACTTGATTTAGGTGCTGTTCAGTTCTCA
CCCCAGCAGGGCACACCAAAATGTCCTTTGTTTTGCTCGTGGAAGCCAAATTAGGACCAG
CTGTTTTGTACACCAGAATTTTGTCTAACTGCGCTATAGAAAAATTTTGGCCTGCCAGAA
TGTCTTTTACAACCAAAGAGGTGAAAAATCTGGCTTGACCTGATTGGGCCTAGAACAGGC
TAGAGCGCATTTCAAACTTTTAAACGTCCACAAATTGGCCGTGTTTTCCCAT
>Z27kG1_03704
TGAAGATCTGTCTGTCCCCTGGTTGTTTCTACCAAGGCAGCAGGATCCACAGCCTGCGGC
CTGCCCAATAGAATGGATGTGGTCAGCCTGCCCTGAAGATCTGTCTGTCCCCTGGTTTTA
TTGGGGTAACATCCATCTGCGATGTTGTATTGATGTTTAGAGAGTACCTAGTTTGGTGGA
GTGGACACAATTTAAAAGCAACCATTGTTGCTAGATGCCAATTCATTGGTGTTCACTCCC
CAAGTATTTTTCATTGTACAGGAAATGTTGTAAGTCTGTTGACTAGCGCAAAATTAGTTA
TATCAGTGGTAAATTGGGC
>Z27kG1_08418
CGTTCCAGGCCCAGTTCCGAAATGCCACAAACACCCCACCCCCAATCCCACTCGAATCGG
GCGAAAGTCAAGACGGACGCCGACCTCTCCATCCATGGGCGAGCAAACCCACTCCCAGAC
TCTCTCCTCCACGCCTCCCGTCTCCGCCTCCGCCTCCGCCTCCGCCGACCTCGGCGTGCG
CAAGGGCGTTCAGATGCTCTACGCCCTCCAAGACGTGCCTCGCCCCTCGCAGATGGACAG
GCTGTGCGAGCGGTGGCGCCCCTACCGCTCTGTTGGGGCCTGGTACATGTGGCGGCTCAT
TGAGTCCAAGGTGCCCCAGCCGGCGCCGCCCATCCCTGCCCTCCCTTCGCCGGACGGCCA
GATTATGCTACAGCAGCAGCAGCAGCAATCTGTCATCCAAATGATCATTCCCTTTTAGAT
GCTCCCAGGGATGGGGTGAATTCGGTATCACTTCTGCCCATTAGTCACTCCATCTTAGAT
CAATGTTTACTCTGCGCATCCGATAGTCAGTTCCGCACTTTGTTGTTCTGGAATGGAACG
GCAGGAGGGTGGACATGAAATGAGTATTTTCGTCCAAACTTATTAAGTTTTC
>Z27kG1_02370
GCCCCACGTCTGGGGCCGCCGCCGTCTCGTCCTCCGTCGTCGCCGCCGTCCTCTGCCCCG
CCGTGGCGCTCCTCTTCGGCAGCCTGCGCCACTGAGTGCTCCAGGCCACGGCGAGTTTGT
CCCGTTCCTACTTTGTATGTACTAGTACTAGTCCTAGCATGTTTCTTCCTACGCTAGCTG
CATCGCATGTATGAATTATGATGATGTATCTTTACCGATTCAGATATTCTATATCGGCAG
TTCCTCAGCCGCAGTAGGTATTTGTTTCAGAATCAGAGTCACGTCCCTTCCAACCATTAT
GCATATTAATGATTTTTTCTCTGG
>Z27kG1_09271
CTGCCCGATTTGCAGAAGCGTCTGGTGGATCAGCAGCTCGGGAAAACGGCAAAGACAGCT
CGAAGCCGGACGCAGCCGCTGTTACCGGCACAGCTTGATTTGAGCACTCTGCCTTGGACG
AGGTTCGTTAGGCAATGCTGTTACCCTCCCAGAACGACGTTTTCCTTACCATGACCCGCT
GCTGCAGTTTCCCTAACATGAAAAGAATCGACTTGGTCTCCTGCAGGTCTCAGAAATATT
ATCTCCTAGGAGACTTTGGTGAAGCCATAGCTTTTGTACACCACTAACCGCATGGACGGG
GGCGTCCTGTGTTTCCCAGTCATGTTCAGTGATGTTTACCGCGTATGACTTTATTAGTTG
CTGGGCACACTGGCAGTGTAGCTAGATTTGCTGTCTGGTTTGTGGATGGTCATGTACCTT
CGGTTGCCCTCTATTTGGTGACGATGATTTCGTTTCCATGTACCCCCAGTTGGACTACTT
TATAACTGTTAGAAGACACAAGGTCGCCCT
>Z27kG1_04537
CGCATCTGGCCCGGATTAACCGCCTTCGGCTCCCTTCCCAGATTGCCCCACCCACCGTCA
GCCTCGTCAGGGTCCTCCCAGGACAAACCATGCTCCGGAGACAGAGGCGGCAGAGCTGGG
GCAGGAGCAGAGCCATCACAGAAATTCTTGTCTCCAGGTATGTTGAAGTTTCAACAACTT
GGTTTATAAATTAACATGATTTTAAAAAATCACAGTGACTCCTCTTGCAGATTTTGTAAA
ATGTTTTTTTTCTCTAGTGCACTGCCTATCATTTGCTGCAATTTGAGGATGATAACATTC
TAGACACACTAAAATCTATCATCTATCATAAACAGTAGCTATTTCCCCCTCTGTTCTTTG
TGTCTCTGATTGTGTGGTACCAGCTACTTTGGCATACATTTGTTTTTTGCTTTAATCTTC
TGTTCAGCTTCTAATTCAGAAATCTTTACTTCAGATAACCAGAATACTTCAGCTTCCATA
GTTCCACTTCCACAGTTGTAACAATCTAGCCTGTAATGGCTTGTAACAGTACAGTGAGTT
GGGACACCTCTGATGTTTAGAGCTCCAATGGTCCTGTGGGAGGGATATATTTTTGTTTTC
ATAGTGTTTAGCCATGGGGTGCCAGGGTCTACGTTCTACCTTGGTTTGGTTCTCTCCTTT
TCTCCTATCTGTCAACACATAGTCGTCTATTACTTATAAAAAACCACATTTTCCCATTTT
GATCCCTTTATGAACAATGCTGGAAATCAAATTCTATTCATTTTGGAAAATAATTACATA
TTTATTCGTCGTAGCTATATTCCATTGTTTTATTAGGTGCTCAAAAATTGTGTTGACCGG
ACACATGCTATTTTGGCCTATGTGCTATCCATTTCTATGTTTTATCGGTAGGGTTTTCCA
TGCTTAGATAACTTCCTAATTTCTCATTTTTTTTGTAAATAAATAAATACTTGGAGATTC
TTGGTCAAAGGAATGTTGGACACCTGCTAGCCAATGTGCAGCCGCGAGAGGTCTCAGACA
GATAAGATGGTCGACGGCATGGACTTCGAGGAGCTCTGCAGCGACTTCGAATGCATAAGC
AGCCCCTACGTGGAGTCCATAATGAGGCAGGTCGCGCGGGACATCTTTGAGCTTCGCGAG
GATAACCGCGCATTCAGCTGCTACGCCGTCCCCGTGAAGTATGAGGCTCCTTCCTGATGA
TAATTTATAATTATAAATCGAGGAAACTCCAATAAGTTTCCTTCCTTTTTTTCCTTTCGT
TTTTCTCCCTTCTCTGATTTTTCACTGTGGAGGGACTGGACTTCCGACAAAGGAAATCAC
AACATTGTATATGATTGACTTGTAATATGTTAGTAAATATATCTGTACGTT
>Z27kG1_05378
GGAAACTGAAACATAGTAACCTTCTTTCTGAATAGGCTCAAATCTGTTTTGTATGAAGGA
CAACCTTGCTGCTGGTCATTGCGGTTTAGGAGCATTCTGACTGTACTGGGTTGTCGTGGT
AGCAAATTGATAAAAAATGGAGTGCCATTTCGAGTGCAGCTTGATCAAAATGGTAGTGGG
CCTCGACAAGTAATATGTGAATCTTTGGCTCCAAACTCAAATTGACGAACAAAACATAGA
ACATGTTGACAAGAGTAGTACCGTTTTCTTTTTTTTTTGTTCTTTTGAATAGGTACAAGC
TGCTGGTACTTTATTCCCCATAATAGACTGCTCATTCATTGTAACGCTTCTGCAGCGTGT
AGTGCAGCATAGACGGTATGATTTTACAAATGGTAGCATTGAATTTTTACGAGTGGAGTT
TTTGAAGAGT
>Z27kG1_18488
CTGCTACACCGCCCACATGTCCGCCACCGCCGTCGTGTCCATCCTGCAGGGCGCCGCCGC
CGTGCTCGCCTTCTCCCGCACCTCGGAGTTCCTCGCCGGCGGGCTCCGGTCGTACGTCCG
CGAGGAGGACGGCGCCGTCATCCTCCGCATGGTCGGCGGGCTCGGCGTCGCCATCTTCTG
CCTCGAGTGGGTCGCGCTCGCGCTCGCCTTCGTGCTCAGGTACTACGCCTACGTCGACAG
GGAGTGCGGCGGCAACCCGCAGCGCCGCAGCGCCAAGGTCGGCGGCGAGGACGGCGCCGG
CACCTGGCCCTTCCAGGTCTGAGGACTGGTCACACTGGCCTTGGCTGCGGGAAGGTGGAA
CTGAGAACCGTGTGCTCTTGGAAGGGAAATCAAGCGTCGAGTGTTGTTCTACTGGTAGAA
CTGTGTGTGTGGGAATGAGATGGGATGCTGTGATTCGTTTATTGGTTTATTATGTGTCTC
GTATTTGTAAGGCTGTTATATCTATATAATTATTTATGTGTCTTGCGATCGAAAAAAAAA
AAAAAC
>Z27kG1_18491
CTCCCCCTCCGCTTCTTCGTCTTCCTCGGTCCTCCGTCCGCCATTGTTGCTTGCGCAAGC
AGGTGCGGCGTTGCTTCTGCGCCCACACACTGACAAGTTGGGGTGGCCGGAGGGAGCAGG
GATAAGCTTGTCAGTTGGCGGCGCTGCAGATAGCTAGGGCTTTGATTAGATTTAGGTGGG
AGACAGAGGAGTGTTCTCGCTGCCGTCAAGGAACAGTGCGCGCGGCGGGCGTCGCTTTCG
ACCGACGGGGTCCCCTGCTCTGCCGCGGCCACCACCAGCCCATCACCCATCATCGCGTGG
ATTGGTTCTCGTCTTGAGCGAGACGACTACCCCTAGCTAGGCAGCTAGCCTCATCCGATC
CTGTAAGTAACAGCCGGCCCCGCCCTTCCTCACTCTTCTCCTTTATAAATACAGGTACAA
ATCTCGCGCAGGGCATGCAAATGCATCATCTAGTAGTCTAGCCATCCTCTCTTCCTCGTG
CCTCCTCTGGGCTTTCGTCGCGGCATTGCTCGATCTTCCATCGTCACACACATGGGGGTG
GGGATGAAACTGCTCGAACGAGTGAGTCCTCAATAATGTTTTGGCAAAAGGAAGAGAGGG
AGAGAGAGAAGACAGAACAACAGATCAGAGGGCATGTTGCGTTCTTATATTTCTTTATTC
CTCTTCTTCCAATCTGCTGCTCTACCTTTCTGGTAAGAGTAAGACACGGGCGACTTGTCG
CTGAATCAATCACGCTTGTAGTATGTAGCAATAGCAGTCCCGGCACTGCACTGGCAGTTC
GCTGGTGTTGTCCTCTTGTTCATGGCACGTAGCGCGTGTCCGGGCACTCTCTGGAGTTGG
ACTCTCACGCGTGTTGGGCCTTTCGTGTGCGATGCGAGGGAGAGGGATTCAAGTCCGCTG
CAACGAGCAGTGTTGCCTTGCCGCCGGTTCACCCAAGAGCGCCGGCGCTTCTTGCTTCAC
GCGGTATAACCCGAGCCTCCTGTTCGTCCTTGCCGGGCTCACGCATTTCTGGCTCCAGCT
CCTCTGCTTCTGGTGGTTGACTGGTTCGCTCTCATAGCCGCAGCTCCCTCCTCCTCCTCC
TTCCTCCCAAGTTTGCCGGTTTTGGAGTAGTAGAGCTTTGCAAGCAAATCGTGATGGGTT
TCCTTCCATTCATTGGCAACTAATTAGCAGGGGCGGGGGGTTTTTTAGACCACGCACAAG
AAATTCGTTTGATATTTTGGTGTTTCTTTTAGCTTTAACGTGTGCTATGAATTTACAGAA
ACTGCTGCAAGAAATATCTAGTCCGGAGCATGTTCACATTAATCCGTTTTATGTTTATTA
TTAAAGCATGCTGCAGCTCTGTCAGGAAAACACTTACTAAACAGGTGCTTTCAACAATAA
AAAAACAAACTTG
>Z27kG1_17072
CGCTCTGCCTCTGCCGCGCCCGCCAGCTGCACTGACCGGCAGGCCGAGCGACCGAGTCAC
GCAGTTCAGCAACGCGCGCGCCACGGCCCGCGACGCGATGAGCGAGAGGAGGAGGCGGGC
GAGCGCTGCTTCCCTCGGGGGTGGAGGTGGCGGCGGCGTTGGTGGTGTTGCGCCTGCGCG
GGCCGAGGAGGACAAGGTCGCGGCGCCGGGTAAAGCGCCTCCGCCGACGGTGTGGTTCGC
GTTCAAGCGGTCGCTGCACTGCCGCTCCGAGCCGTCGGAGGTCCACGTGCCGCGTGCCAA
GGCCGGTCCCGTCGCGGGCGGGGGCGCCGGCGCGGCTGTCGGCGGCGGCCACCTGTCGTC
GATCGTCACCAAGCGCGCCGCGCGGTCGGGGTGCTCGCGCTCCATCGCCAACCTCCGGGA
CGTCATCCACGGGAGCAAGCGCCACCCGGGGCAGCCGCCCAGCTGCAGCCCGCGGTCCAT
CGGCAGCAGCGAGTTCCTCAACCCCATTGCACACGAGGTCGTGCTCAGCACCAACTCCCG
CTGCGAGCTCAAGATCACCGGCTTCGGCGGCTGCGGGGGGCTGGCGGCCGTCGGGGTGGG
GACCGGCGCCGCGAACGACGCCGACGGCGGGGGCGACGGCGGCGTCGTGTCGTCGTTCGT
CGGCACGCTCCGCCCTGGCACGCCGGGCCCAGCGTGGGCCGGACACGGACTGCCGTACAG
CGGCTCCGTGCGGGGCAGCGTGCGCTGCACGCCGCCGAGGTCGCCGAACGTGATGCTCGA
GAGGAATGGCTCAGTGGTGAACGGCCACCGCGCGTCATGCGACGAAACCGCTAAAAACGG
CGCCAGCAAGGGCTCCGGTGGGCTCAGCTGCCACAAGTGCGGCGAGCAGTTCAGCAAGTG
GGAGGCGCTGGAGGCGCACCACCTCTCCAAACACGCAGTGACGGAGCTGGTGGAAGGGGA
CTCGTCGCGGAAGATCGTGGAGATCATCTGCCGGACGAGCCTGCTCAAGTCGGAGAGCAG
CTGCGTCCGGATCGAGCGCGTGTTCAAGGTGCACAACACGCAGCGGACGCTGTCCCGCTT
CGAGGAGTACCGCGAGGCCGTGAAGCTCAAGGCGAGCAAGCTAGCCAAGAAGCACCCGCG
CTGCCTCGCCGACGGCAACGAGCTGCTGCGCTTCCACGGCGCCACGCTCTCGTGCGCGCT
CGGCGGCGGCTCCGGCTCTTCCAGCCTCTGCGCCTCCGACAAGTGCGCCGTGTGCCGCAT
CATCCGGCACGGCTTCTCCGCCAGGAAGGAGGGCAAGGGCGGCGTGGGCGTGTTCACCAC
GTCCACCA
>Z27kG1_07039
ATCATGTGGTTGTGATTGGTTGCCTGGCCGGATCCCTGGCTAGGTCGAACTCAGCAACCC
GCCCTGCTGTTTGATTGTCTGTATCTTCCGTTGCCGTTGAGCTAGGACGACCTCATGCAA
ATAGTGGTCTGGAGCCAGGCTCAGGAGGGAAGACTATTTTGGCCGTATGAACTCAGCCTG
GCTGGACACAGAAACCAAGATATAGTTTTAATTAGTTTTCTTGTTACATCTCTTGATTAA
TGCATCAAATTAAGAAACTGATTTT
>Z27kG1_20589
TTTTTTTGCTAGTACAGAAATAAATACGCTGAGTCCGCTACAGGTCCGACGGCGGTCAGG
CAGAGATCACCGGTGCTTTGCCGGGAATCCGCCGCCGCCGCTCTTGCGCACGAAGGTGTT
CCTGTTCTTGGGCTTCGGTATGTCGTGGATATCCATCACTTGTATCGTCCTCTGCTTTTT
CGCGTTTTGCGCTTCCTGGTAGTTTTCCTGAAGCCTCTTCCTAGCTGAGTCTAGCTTCTC
AGAATCCAAAAGAGTGTTCTTTTGCTCCCGTATTGCTCTAGCTGGTGCTGACGATGAAAT
ACTGGAATAGTTGTTGCTGTTGTTCTGCTTGGTATTATTGTATGCAGGAGCAGGGCTCGA
TCTACGCTTCTCCGTTGTTGATTCCACCAAATTGTGGTTGCTAGATCTCTCTGAGCTGAA
AACATTATGCCTCTGTGGGCTGGGGGGATATTTGAAGTCTGAAGCCTGCAATTGCACAAT
AGCAACAGAGTAAACCAATCTTTTGTTGGCGAGCATGCCATTGAGACAAGCAAAAGAATT
TATTGGTATGACGCATTTAGGTTCTGCTTAGACTTTCATATTGGTACTAAGGCCTCATCT
GGTAGGGCTCCTCTCTGGCTCTTGTTTCAGCTCCTCAGAAAGAGCCCTACCAAACAAGGC
CTTAGACGTGTGCTACAAAGTATGACACTTAGGGAGTAAATGTTTGATTGGTACACTATT
TCTTGTTTACAGAATGGATTTACTAGAAAGGGAAATTGAGCTACACACCTTTAGTAGGAT
ACTGTCCACAGGTCAAATCTTTC
>Z27kG1_15526
CGATGCTGCAGTGTCCCCCCTCGCCCGCCTCCTAACACTCGCTGAACCGAGTTCGTTCCA
TAATCTCGACGCACCAGTGTGCAGCTCATGGTGAAGAAACGGAGGTTGGGGTCGATTACG
TGGCGTTGCTCCGCAACGGATGAATCAATCAGTGGGGAGACAGGTGCTTGCTCCCGGTTC
CTGGTAGCGGCGGAACTCGGAGGTTCGCCCGGTGGGCGTCTACAGAAAGCTAGGTGATCT
CTTGAATCGATTCAGGAAATATGGAGTTTTCTTTTCTGCTGATACAATGCTGAAGGTGGG
GTCAATGTCACTGCAGTGACTTGGGTGACCTATAAGCACTGCTCATATTGTGAGGTTCTC
TTGGATATTCAGGAAGGAGCCGCAGATGTTCCCGCCAAGATCTGGGAATGTGGCACACCC
AGACAGAGGATTCACCTTGCCCCTGGAATCGATGCTGACGGGGTACTTGAGCAGGTGGCC
CTTCATCTCGGTCACATGGCTGGAGATGAATTTCTCCCAGTTCTGCTGTCCGATGTGACG
CACCTGCCTCGTGCACTCTAGGCTCTCCGGTCTGGTGAAGCTCTCCTCAATGGCTCCAAT
GTGCTCTGCCCATAGAGACATCCTGTACCCGAAAATCTGCAGAAAATATGATATACAAAA
CAAGGTAGCAATGTGACAGTACTGCAATACCAAGTTACCAACTTATCAGAACTGAGGCAT
ATTACCTGTCCACGAGGAGCAGAAAGCATATTTGCCCATGTATGCTGGGGTTGGTATGCA
GCCATTGCAATCTCTGTATCTCTAGTTCCTTCCATGGATCTCTGGTTGATGTTAGCGGAT
CCAATTATCACATATTCATCATCCACAATCATGCCTTTCGAGTGCACATACACCATGAAT
CTCCTATTCTTCCGAGCTTGGTCCTGATTGGATATCCAAGTTGCAGCATAATTGTATTTT
TTGGGGAAATCAGTACGTCCTTCAGTTTTGGGCATTTCTAAAGTGTACCGGAATCAGCAG
CAGAAAACAGAACAATAGTCTGCAGTCTAACCTGTGGGTTACTGGCTGAGAATGGTCCAC
TAGATGTGCAAGTAGTGTCCTCAGCTTCACGGTTACCAAGGCAGAAGAAATTCAGGTGAA
ATTTGCTCAGGGCTCGACCATGAATGTCAGAATTATTTATTTTGCAGTGAGTTATGGAGC
CCTTTGGTAGACTTACCTGCACGTCCCATCTCTCTGGATCATCGTCGTTTGAATAGATTT
CGTCGTCAATAGCGATAATATCAGGACATCGTATGCTGCTGGACCGTCGATCTTGGAATG
CAAGTCATGCCATGGCTCTCTTGGGCCGCGAGCATCTTCAACCTGAGAGTAAATTATCGG
CACATGAGGATCTAACAAAATCGCGACAAGCTTCCTGTCTCCTAATAAAGGAAAAACAAA
ATGGAACGAAGTTCCAGAACAACAAGGATGGAATTCTTTTTGTGGCCATTGCATAAGGTT
CTTAGTAAATTCAGTTTGATACGGTAAATGTGGAAAAACTACTCTCACCGCAAAATTTGG
GTTGTAGT
>Z27kG1_02182
CTCACAAGGACAATTCAGTGAGAGATGCAAATGATGCTGGTCTGATCTGATTTGGTTCGA
TGATGCGTGGTTTGTTGATTGACCTTGCTGAGTTCAGAGTTCCAAGGAAATGGAGTTGGC
AAATTGACGAATGGTAATGTGCATGTATAGATAAACTTGCAGTTTTAGCTCTAGCATCTT
ATCTGAAGAGATTTGGGTGGTTGAGCAGATGGCAAGACTGGTGGTTACCACAACAATTTC
CGGGGAGACAAGAAGCGATGCAGCCTAATGACTGGCAAGTTAGATGGCAAGCAGGCGGGT
GTACATGCAAATTGTTGAGAATTTGATTAGCTCAATAAGCACATGAGGCTGGGTGGTAAG
TACAGCCAGTTTTGCCATTAGGAGTAGCTAGCATTAAGCAAAACCAGCAAACTTAGATTT
TTGGCAATGTGGGTATCTCAGAGCTGTAGATGTCGTTCCCTTCCTTGTAATTACACAGTA
CTGTTGCTTCTACACTGGAATATACATTGCCATTGCTCCGGGAAAAAAAATTGAATTGTC
ATCT
>Z27kG1_17982
GCAGCCTACTGCCACTAGCCGTGAGCCCCGTGACGTGTGCAATGCCGCGGCGCCGAGGTC
CGGGCCAGCACCAGAGCGGCGCCACCACCCGGCGAGACGAAGAGCGACTGCTGCAAGGCG
GCGTTTGCCCAGATCAATAACGGCTACGGCTACGGCTACCACAGCGGCAGGGCGGCGCCG
ACCACCCTGCGGAGCAGCATCGAGCAGGAGAAGCTGATGGACGAGGAGGAGCTCGCCGCC
GCCGCCCGGCAGCGCAAGTCCTTCTCCGGCGTGATCAAGTGGCGGCACGCGGCAGCGGCG
CCTCCCGCCGCGGCGCCGGCGAAGCCTCTGTCGTCGTCGTCCTCGGCGAGGAGGAGCTCC
GGGGCTGGCGGCGGGCCGGCGCTGAAGCGGAGCAGCAGCGCCCGGTCGGAGTCGGAGGGG
CTGATCCAGGGCGCCATCGCCTACTGCAAGCGCTCGCAGCAGCAGCTGGGGCTCGCCAGG
AAGAGCGTCAGCGACGCCGGCGCCTCCGCGCCTTCCTGGCCGGCTCGATCGGCCGTAACA
GCAGCAGCCTACTGCCACTAGCCGTGAGCCCCGTGACGTGTGCAAAAAAAAAAAAAACAA
TGGATACCGAAAGCGAAGTGACCACCACCACATGAGCAGTAATGTGAAGTTTGTGCTGTC
TTTTCCCGCA
>Z27kG1_06242
CACCACCACCTCGCCGGCCACACTCGTCTTTCTCACGAGCCACAGCCCACAGGCACAGGC
AGGCTCTCGAGCTCAGTCCACCCATCGCAGGGGATGGCGTCGTCGTTCGCCGTGGCAACG
GTCCCGTCGCTGGCGGCCCCGGCGGCCAAGAAGCGGTCCGGCGGCGTCACGTACGTGGAG
GGCATGAACGCCTACAGCGGCCTCAAGGGGCTCAACAAGGTGAACATGCTCGGGGTGCGC
AAGACCGCCGACTACTCCTTCGCCAAGGTCGTGGCGTCGCTCAGCCCCGCGGGCAGGAAG
CGGCGCGGCGGCGCGTTCGGCGCCCAGATGAACGACGCCGCCGAGATCTTCAGGATCGCC
GCCACCATGAACGGCCTCGTGCTCGTCGGCGTCGCCGTCGGGTTCGTGCTGCTCCGGGTG
GAGGCCGCCGTCGAGGAGTCCGAGTAGGGTGCGTGGGCCTGCCACTGTCGGCTGTCGCCC
CGGGCCGCAGTCTGCTTCAGAAACCGTGATATATATATAACCAGATGTACGCTTTCGAAT
CAATTTACTTTGGTATGTATCCATGACAATTGGTGAATACTGTGGAAATATGTTTTTGGA
GTCGAGGCCTGCAATTGATCGATCTCCAGGTGATCACATCAATGACCGAGTGAGAGGAAT
GCAACCAAAGTTTTTTTTT
>Z27kG1_21952
GAACAGAAACACAAGCTTTATTTATCTTCAGAAGAAGGTTGCAAATATTACGGTGTTCCA
ACCACCAGCCTGCAAAATCAGGTCTCCGGAGAAGAAAAACAACCACACAGGGTTGTCAAG
GCAAAGGCTCTGTAGAACGGACCTGCATGCAATAAGGCAAACCCTAACCGGACACCGCAA
AATAGCAACCACCCATGACCAACAAACACTGACTTGCAGGTACTCGGCAGCAAGATTTGC
AATCAAAGGAGTGTTGATGTCTGCAACTCTAAAACCAGTAGTAGTGGAAAAGAACGCGCA
CTTGACAGAATACTTGAGCTTCAAACACTGACTTGAGAGAAACTGCATGGTGGAATGACT
GATCACAAGGGCTTAGGTTGGTATGGAGGGGGGCAGGGTGCCACATGGTAATGGCTGCCA
AAGGCTCAGCGAACAGAGATCCTCACAGGAGGATACCTGC
>Z27kG1_17125
GAAGCTTTGAAACTTTACCGCGAAAGGGATATTCCTGGTCATGTCAAGCAAATCGCTCCA
AAGTTCCAGGACGGAATTAGGGCGTTGGCAGACAGCCCAATCATCGGGGAGGGGTTGGTG
CCATCTTTGGAGAGGAGTGCCAGAAGCGCGGCATGCTGGTCAGGGTTGCTGGCGACGCCA
TCATGATGTCGCCCACGCTGATCATGACGCCCGGCGAGGTCGACGAGCTGGTGAGCATCT
ACGGGGAAGCCCTCAGGGCCACGGAGGAGAGGGTGTCAGACCTGAAGATGAAATCCGAGA
AGAACTAACCAAAAGGGCGAGGACGACGACGATAACGCCTGGCGGCAACGGTAGCAGCTG
ATGTACAGGTGAATAAAATGGTCGTGACTGCGAGATGGCAATAATGCGCGGGAATGGTCG
ACGGTCGTCTCTGATCTTGGAGTGCAAGGTCAAGCTGCTCGGTCGCTAAACAACGGTGGC
TGAACTTTTAAACGGGACATAGATGTTTTTTTCCCTAAGCAATGGCAGTATCTCAAATGT
TTGCTGCCCTGTAGTTTCTGAACATAAAGGGTTAGCAGACGTTATAAAATTTAAATTTTA
TCGT
>Z27kG1_23368
CTCGTCCGCGTTCAGCTCAGCTACTCCAATTTCGCAACAAGTTGCAAGCAATAACCGACC
AAGGACGACGAACGGGTCGATGGCCACGCTCTCCTCCTGCAGCCGCCTGAGTAGCGGCAC
CGGCGCCGCGGCCATCCACCGGCAGCCGGCCCGTGCTGGAGCCGTCCTCGTCGTCACCTG
CAGGCGGAGCTCCTCCGCGACCGTCCGCGCCGCAGCCGCTGCCACGGCGGCGGCGCCGGC
TGCCGTAGAGCTGCAGAACAAGGGGTAAGTGTATATATAGTGGTGTAACAAATAAGCTGG
CTGCTGCTCTTGTAGCTAATTGATCGATGCTGCTGCTGCTGCTGCTGGACGCGCGTGCGT
GACCTCCGACCGACTTGCAACTGCAAAGGGTGTCGCTGCCGACGTGGGCGGAGTTCGAGC
TCGGGCGGGCGCCGGTCTACTGGAAGACCAGCAGCGGCCTCCCGCCCTCGCCGGGCGAGG
GGCTGACCCTGTTCTACAACCCGGCGGCGACGAAGATGGCCCCGAACGAGGTGTTCGGCG
TGGCGTTCAACGGCGGCTTCAACCAGCCCATCATGTGCGGCGGAGAGCCGAGGCAGATGA
CGCTGCAGGAGCGGGGCAAAGCCGACCCGCCCATCTACACCATCAGGATACGCGTGCCGC
AGCACGGTGGAGAGACAGACAGCCCATCCATCTCTTTCATCTCATCTCACTAGTTACCTC
TCGCTGATTTCTCTCGGTGCGTGCGTGCAGCCGTAAGCTTGATCTTCTCCTTCACCAACG
GGGCCGAGTGGGACGGGCCGTACACGCTCAAGTTCAGGGTCCCCAAGCCATGGCAGAACA
AGCCGCTGAGCTTCTTCAACGAGGGCCTGGCGGACGAACTCAACAGGGAGGGCGCCTGCG
ACCTGGCCATCTACCCGGACGAGAACATCGCCATCACCAGCTGCGCCATGGACGGCTACC
TCGAGGAGGGGGGGGATCGGTGCAAGCTGGACATCGTGAGCGGATGCACGGACCCCAGCT
CCGACATGTTCGACCCGCTGGCCACCGTCGACGACGGCTCCTGCCCCCTCGAGTCTGATT
CCGAGGAATGATGAAGGAGCTCCATCTCAATCCGAGGGAGGGAGGCAGCAGCAGCAAACG
TGATCCACACAAATGTCTGTCAAGTTTGTCATCATGTGATACATGAAGCATACCTGTATT
TAGCCAGAATACCACAGTAAAAACGCATCAATGAGCAAGATGATCTGGATACATGGTATC
CATCTTTGC
>Z27kG1_14334
TATTGCTCTTCGGCACACATTTGCTCCAGAATACTAAATTGTGTCCGCAGAATTTTTCCC
ACAAAACATGCCTTCTTCCTAGATCCTGGTTGAAAAATCTATGTTACTTTTTTTTTTGAA
AATTGGGCACCTCATGGTACCTGGGTGGTTTTATTGATAACTTGGCGAAATTTTCATCAT
CACATTGGTGCTGTTTTCTGAGATCGAAAACTGCTAATCCGGAAATAACTTCGCCCTTCC
GTTTTCGCCACTTGTTCGCAGGGCAACGTTTCTCATCGCAGAAGCCTGCCTCATAGGAGG
ATCGGTGAGGAACGCAAAGCACACCAAGTATCTAGGCTACTACACGAAGCACGACCTGGT
GTCGTGCGCCACCCTCCGCAAGGGAGTCTTT
>Z27kG1_02988
CCGCCTCCTCAGCTAATCTTGGTCCCGGCCTCCCCAAGATTCTCTTGTTCTTTTGGAATT
GCGTCTTCCTTTGCTGCCTCTGCTTCGCAGCAGCATCCGCGTGCGGCGGCGTGGAACAAG
TGCTGTGCGTGCCAATTTGAACTTCTCGTGCGGTACTCGAGGTGAGATTTCACCTCGTCC
ACGTTCTTCCTCACCGCCAAAGACCCAAGGGGGAGAAGGAAGGGAAGAGGCGGAATTTCG
ATTGGTTGGTTGCTGCGTGAATCCGCGGGATTCAGGCTCGAGTCTCCCTTGAATTGCGGC
GTGGGCCATGGTTCTCTCCTCCAATTCCACCACCAAGGCAGCAGCTCAGCTGTGAAAGTG
ACAGCCCGCAGTGTAGTGCTCTCTAGCAGCCTGCTGCTGGCCTGGGCTCCAATGGCGTCC
TCACCTTCGCCTTCCCCGATCACCATCAGAGCCACCTCGCCGCCTTCCACCGCAACCCCG
TCGCCGGCAACCACCACGCCCAAGCCGGATTCCCCGGCCCCGGTGACGCAGCCCAATGCT
ACCCCGGCCGACCCTCCCTCATCGCCGGCCGCGCCTCCTCCCCTCCCGCCTCCCGCGTCC
ACGCCACCGCCACAGCTCCCTTCTCCACCGCCCTCCTTGCCTCCGCCCCCTCCGGACGCC
GTGCCACCACCGCCGGTTGTCGTTGCCACTCCGCCACCCGCCCCAGCAGCCGTAGTGCCT
CCACCCTCGTCGCCTGCTGCAGTACCCCCACCGCCTACACCTGCTGCCCCGCCAAAGGCG
TCGCCTATACGCCCCCCT
>Z27kG1_02992
CTATTGTAGCTCATATCATCTGTCACCCATGGCGAAGTGCAGCAGCTTCCAAGGATTATT
CTGGTTGCTTTCCATGATTCTTCTAGCATCCTTTGTTGCTCATGCACGCACAACAAGTGG
GCACACCAAAGAGGACAGCAATGCTAGGAACATGACGATGACCAAGACGAGGGCATCGGG
CAACATACTTGTTAGCCGTAATGACGACGGGCCATGCTATCTAGATTCCGGTCTTAATGA
GTACGTCTGCAGAAAGACTAATAAGTGCTATAAGAGCTTGGTGCTCTGCGTGGCGAGTTG
TCAACCATCATCATGAATTCATGATACTGCGGAGACATCATGATACTGCGGAGACAGACG
GCGAGAGATGAGGCTAGCTAGATGCTGTTTCACCAAAATATTATGTAACACCCAAATCTC
CCATTTTAAGAAATAAATAAGATTTTCG
>Z27kG1_15699
CGACGGTGCGGGCGAGCAACGGGAGCTCCTGGGCCCACCGGAGGCAGAGCGCGGCGGCGG
TGCGGCTGGAACCGGAGACGTGGGTAGTCGAGTACCAGAGGAGCGCGCTTTTCGAGGGCA
CACGGCTGCTACCGGCCGCCGCGGAGCTGATCGCGTCCAGGTGCTCGACGATGGCGCGGC
GAGCGCGGCGCAGGATGCAGGGTAGGCGGCGACTTTTCGGTGGTGCACAGGCGAATCCAA
CCTGAATCGGGCTCGCCGGAGGTCAAATTGCTCTCTTGCCGAAGAACAAAATGCTCTCTA
GGATGGCTTATATCTAGCTCTAGTAGTAGTAGATTCATCTCATTTCGTGTGAGATTCATC
ATGACTTCTGTGTTCTTTTGCATGGTCTATAAGTGTAGGCCGACGCTGGAACCATTTTAA
TCTTGTTATTATGATCACAAAC
>Z27kG1_16670
CGCCATCGCACAGGCGGTGGAGCTGGGGCTCGGCGCTGGCGGGCGCGGCGACGACGGCCG
CCGCCACGGCCCTAGTGCTGTGCCGGCCGCGGGACCCGCGGTTCGAGCTCATCTCCATCA
GCCTGTCCGCCTTCCACTTCCGCCCGCCGGCGGCGCTGGACATCGGGCTCACCCTCACCG
TGCACGCCACCAACCCCAACGTCGTGCCCGTGCGCTACGGGCCCTCCACCGTCTCCATCC
TCTACGGCGGCGCGCACCTCGGCACCGCCCGCCTCGACGCCGGCGAGCAGCCCGCCACCT
CCTGCCGCCTGCTCCACCTCCCGGCGCGCCTCGACGGCGTCGAGCTCGCGCACCGCGCCC
GCGCCCTCCTCTCCGACGTCGCGCGCCGCCACATGGAGCTAGACGCGGCCGTCGAGATCG
CCGGCGAGGCCGCGGTGCTGCTCTGGTCCCGCCCCTTCTCCGTCCGCATCGACAGCCACA
TCACTGTCGACCCCGTCTTCCTGGAGGTCGTCGAGCAGGAGAACCGCTCGGAGATGCAGC
TCTACCTCGCTTGAATTTTTTTTACCAACTAGACTAGAGTAGATGCGATGCCCAAAGATC
ATATCAAGTCTAGTCAAAAACCCTATCGCTTATTTTGTGCAGTGCTCAAAATGCAAAACC
TTATCATTTGTTCGCACAATGCAATGCAGCATTCAGACTCCAGTGCAATTCTTGGGCAAA
TTTCTGATGCTCTACAAAAATCAGTGTCGCACAAGGCAATGATACAGATGATTGACTGGG
GGAAGGGGAAATGCACTGGGGGGAGAGCCAAGGCAGCTCACCCGCCGCAGTTAACTTAGC
ACAAGTGCACAACAAGGACACCAAATTGATGCTCTACTAATAAAATTACACTGCACACGG
GGGATGTGAGATGTCTCAGTTGATTGTCGCGAGCGGCAAGCGAGGGATCTGAGATAACTT
GGATTCTTTGCTCGATTCAGATTCATACGGATGGTTCTCACGGAACTCGTTCATCAAGGT
CTCCATGGGCATGGCTCGCAGCGACTCGATCGAGCCTTTGCTTGGCACGTTCGGCTCAGA
CCTCACTGGAGTTTCACCCGTCGGCTCGTAGTCCTGCAAGAATATATCATTTGCGGAGTT
AGGGGATTAGGGTAAGCGAGGTGCCAATTGTTCAGTTACTCGGGAAGTAATTTGTTTCAG
GCTTTCAGCAGATTTTCAGTCTCACCTTGTAACTGGTTTGGAAAGACTTGTCTGCGTGCA
TGTTGATACCGGTAGCCTGGGTGGAGTGGCTCTCTTGCAGCTTCTGTAGCTCTGCGAAGT
GAGCCTCCACCATTGAGACCACTCTTGAACTAGATTTCTGTGCCTTTTCCAACAGATCTG
AAGCAAATTGATATAACAAGACGCCCAGATCAGGTAGGG
>Z27kG1_21040
CGCAAAGCAGCTTTCGCCACCATGGCGACGACGAGGCGGTGGCGCGGCGCAGCTGCTCGC
GAGACAGCGGCTGCATCGCGGCGCACAGCAGCGACGACGACGACAGCACGTCCGGGTCCC
TGCCACACCAACATGCTGTCGGCGGCATCGACCTCAACCTCTCGCTAAGCCCACCGACGA
GCCAACCGTCATCGCCGGCCGCCGCCAAGGGAGTTGTAGCTAGCGGATATGGCCAAGGGA
GTGAGAGCTAGCTGTACCTCCTCTGCACTGCCACGATGATGGTTGTCAATTGTTGTTAGC
TCCTCCTCCTCGTCTTATGTTCTTCCATGCAGGCCGGAAGATCCTAAAGAGAACGTGTGC
GTGCGTGTGAGAATTAAACTCGTGTCTGTTGTTCGATCGGGCGCTCTAAGATTTGGCCAT
GCCCCATGCATGAGGAACCCTGCAGGGCCCTCCTACTTTTTGAG
>Z27kG1_24465
GGGGATGATGAGGCATCTGAGAGGACAGATCCACGTAAATCCCTTGAAGAGGAATATCTA
GAAACAGAAAAGAAGGTTATACTCAGTCACCTTACTTTAACTTGGTCTCATACATGGTTC
TTAAAGCGGTAAGGCGAGGTAAGGCATTGAACCACCGCTGGACGCCTAGGCGCCGCCAAA
GGCGAGCAAGGCGACACCTTATCAACATGAGAACCAGCAAAACAGCAGCATGGAGGAGGA
AC
>Z27kG1_16370
GTTTGAGAAGGTGTTGCGCAAGAAGTTTGCTCACCAGGATGAGGAGTATGATTCCTCCAT
CGGCATCACTCGAGGGTCCCCACCGGAGCTGACATCCCCAAATCCAGCCCAATAAACCTC
TGTTTTTGTTTCTGTTTTCTCTTTGACGCCTTAATTATTTTGTATTGGACAGCGCTGGAT
TTTGACCGGGCCATAGTTCCATGACTTAGGTGGTTTATGTTTACTTTTCCTCCCCAATAA
TCTTGGGTCGAGCGATGTTATAAAGCTGGTCATGCACTTCTTCCAGATTCTGTATTCGGT
ATGTTTAAGATGTGCTCCCTGGAGAGTTCCACCAAATAAACTGAAATGCATTGTTTTGAC
AGGT
>Z27kG1_12675
CTTCTCTCTCTCTCTCTGTCTGTCTGTCTGGCAAAGGGCACTGACGGCCGCGGCGGTGTC
GATGGAGTGGTGGCAGAAGGCGGTGGTGGTGCCGGTGAAGCGCGCGTGGATCGCCGCCGC
CGCCCGGCTGACGACGCGACATAAGAAAGAAGGTAATATATCATGATCGCCGCCGCTGTT
TGTACTATTATCCGTCCATTCCTCACTCACTCATTCATTCATCAAAACACCAGCATCCAA
ATAATTAAAGCTGCTGCTTCTTCTTGTTGTTCTTGTGTGTGTGAAACTGTGAATGTTGTA
GTCTCTCCAACTGCATGCCTGCCTGCCTGCCTGCCTTGATTGGTTTATACTGATCGATTT
CTTTTGTCTGCATGGCGAACAGTCAGTCATCAGTCCGTGATCCTGAACAATTCCTCACAA
TATGAATATATGTATAGATCCCGTCCGATCGGTCTCTAGCCTCGTTTTAGATTAGAGCCG
CTGAACGCATCGTTTCAGTACTTAATCTAGACTAACCTTGTTGCAATCAATGTGTAAATG
AAAACATTGTGATCGGTTATCTGTTCAGTTCTAGCCAGGTCGCCACCAAGCTAGTTTGCT
TCTTCTCTGGCCGTCGTCAGACCAAACACGTGTCGCGCGTGCGGTTTGTATTGTATTAGC
GGGGTGACGAGCTGACGGCGATCATCATGCGCGCGCGCACCGCACTCACATGCATGCACA
TCGATGAGTCATGCGTGGCCGTGTCGTTTTGCTCCCGTGCAAGAGGACAAAGCAGCGCGA
GCTCTCATGGCGTGAGCAGCGGTCAGTGTGGCTTGGACACCGCACAACGCATGCATGGAA
GTTTGCAGCTTTGCTTTTTTTTTCTTCTTGTTTCCGCGTGCACCAAGTAGGAGGAGTACA
GAGTACTCCGTACGTACTACTATTGCAGTAGTAGGATAGGATGTTTTTTTGTTTCGATCG
TGCGGCACGTGGCTGGATGTGAGGTGCATGCGGTTGCGGTGTCTCCAACTCGGCTGGTCT
GTCGGCGAGTGCGTGCGTGCAGGATGCATGCATGTTTTAATTGTTTGTACCCTTGCTAGA
GTCAAACTTTGAGGGAGTTTTTACTTGTATTTTATTACACGCACGCAAGCCGCATGCACA
CACAGCTATATCCATATATACATACACCTACTATTATCATTTACGTATTATAGAAATTAC
TATACGCGCATACACACACATCTATATATCCAATGGAAATAATGATACTTTAAATGAGAT
GTACTCCGGAAAGACTATTCATTGAAAATATTGTTTTTAATTATAACATGGTTTTTAGAA
TTATTAGACATAGAAACTATACGTCGCATGGTAAGGACATGTTTGGTTTGATCTCAATCC
ATATGGATACCTGGGATTGAGTAGGTTTAAATCTTGAGTAAGGCAAAAAAAATCTTTTTT
ATTTTTTTCTAATCTTATTCAAACTATATGGTACAAGAATAACCGAACAAAGACTAAGTG
TATTCATTTTAATCCATAAAGACTTGTTTGGATACTCGGATTCATTTTAATCTAAGTGGA
TTATAACATAAATAAATTAGTTTAAGCTTACACTTCAATCCAATACACGTGTATTGATGT
GAATACAATTAATAGTATCCAAACAAGGCCTAAGTTGGTAACTGCCCTCATCAGTCATCA
CATATGGTAGTAGTATATATAGCGGAATTGAAAGCCATAATAATGCTCGTTGTGTCCGCG
CGCAGCCAGCCGGAACCTATACCAGGTCTACATATATCGCCACACGTCACTCTTGGTAGA
TATCGACATCTAGGAACTCAAGTAAATATAGAGCCGTGCATGCATCATCTACAGTAGGAA
AACTATAGGAAATTAGCAAAAACACACAGACACATGCATGGCCATCATTTGCCAGGTGAC
AACCGGCTGCTCCTGGGCCTGCATGCAGTGACGAAGAAGCGATGCCGCCGTGGCATGCTG
TAGCAACACACTAGCATCTTTATTTGACTCACTGACTTAACCATGCATGCCCAACTGATT
AATCTCCAAACGACCAGTTGGCATCAACGTCGCACCCGTGCCATGCATAGTTTAATCACT
ACGTGGGTCACTTTCTCATGTGGAGCTGCGTGGCGCGTACGCCAAATAATCAATTAATGT
ACACATTCAGGTGTATTGTAATATCGATGGAGACATTGGGTTCTACTTCTACTACTGTTT
ACAAGGAGCGAGCAGCAACAGCTCTGGAGCGGAAACAGAGAGAGAATCTGACCTGTAGGA
GTACTCTGAACCCTTCTTGTCCCCCGTGACTAGTGACCAGTCCTGTCCCTGATGACTCCC
ATCGAAGGCTGGCTGTTGCTGACGCTGCTCATGCTGTGACTGCGAGCAGTGGCTCAAGTG
AACAGCGGGAGGCAACCATGGGCCATGCATGGCAGGCATCCATCTCTCAGGCGGTCGCAG
GAACGCATGCGCTGCCTGCCTGCCACTGCCAGAAGCATCGCATCTTTCCGTTCCCCTGTC
ACGCTCACACGAAAGAGAGGTGTACAACATAGCTCCAGCTGTGTGCAAGGAATTACATAT
ATTTTTTTCTTATAAATAAATACGTAACGTAATACACCTTTACTTTTTTTTTCCTTTTCG
GAAGAAAACAAACAGCTAGCTGAAGCTGATCATACGTTACGTGCTTGCCTGTGTGTGCAT
GCAGACGGCGGCCACGGCGTCCTGGTGAAGCTCCACGACGACGTCCAGACGTGCGCGTAC
GAGGACGTGCAGGTGATGTGGGAGATGCTGCAGCGGGCCGAGACGGAGAGGCTGGCGCGC
GAGCCCTCGCCAAAGGGCGCGCGCGCGCTCGTCTGGCTGCGCCGCCACCACAAGATGGAC
CCGCGCCGGCGCTGCTGAGGAGGAGGACGACGACGACACCCTGATGCTTTTCCTTCCTCC
TGCTGCCCCTTCGGCTTTGCTTGCCAGCTGCCGTGCCACCCTGTGCAGCCTTGCCCTGTG
ATGCGAGAGCCGCTCATCTGCGGCTGTGTGTACATATTACATGCTACATACAGGGTACAG
TACAGCCCTGCTGCTGCGCCTTTCGTTTCCTTCGCCCGGATGTAAATATTCACAGTTTCA
TCTTTCTAAGGAAGAGAAGAGAGATAGAGAGACC
>Z27kG1_23465
CTGCTTGCACCTACCACAACAGCTCCGTCCACAGCTCCAGTGCGTGTGCGTGTACCTACT
GCTCAGCAGTCCACTAGGCCATCTGGTCAGAGTGGCAAAGCTGAAGACGACGAGCTGGCA
GCACTACAGGCAGAAATGGCTATGTAAATATAGGCATTGGCATGGTCATCTTGGATTTCA
GATTCTGCGGTTATCTCGCAACTCTGGTATACTCATGAGGATCTTCCTAGGAAGACAAGC
TTTTTCAGAATCACAAACACAAGCTGCATACCAGCCTAACTGCTTATGTATCATGGCATG
CTATGTTATTGTTTTGTAATGAAATATTTTATAGGCTAATAAACATATTTCTATTAATAA
ATTGTTTCGTGTC
>Z27kG1_02484
GTGATGATGATTATGCGAATTCAGATGACACAACAACTGAACAACCATATATACGTCCAG
CTGTTTTCCATCCTAGGTTTCCTGCTAACAAGCTATCTGTGATCCCTCCACTTCGCATAA
AGCGTGAACGAGAACTAAAAAGGAGGACTCAGCAGAATGGCTGGGCATTTAAACGGGATC
CTGAGGAGCCAGTATTCTTATTCACAAGACCTCTTGATCCGGAGAAGTTGATCGCAGCAG
GTATCAAGCCACCACCAGATCCTCCTATTGAGAATGGTGCCACATCGCCACCATTTCGGT
GTCGAGGTAGGATTGGACGA
>Z27kG1_05092
TCTGCCTTGTCGATCATCCATCGACCGCCTCCTGCTCGGCTTCCCACCCCGCCTGCCTGC
GTTGCACACCAGGGAGGAGCTCCTCCGACCGACCGGCCATGAGCTACCAGGCTCCTCCTC
CGGGCACCTCAGCCTACCCGCCGCCGGGCACGGCCTACCCTCCGCCAGGCCAGCCGCAGG
CGTACCCGCCGCCGGCATACGGCGCGCCGCCACCCATGGCCGCCGGCGGGTACCCTCCCC
CGCCGCAGCAGGACTCTAAGGGCGGCAACGACGGCTTCCTGAAAGGATGCTTGGCCGCTC
TCTGCTGCTGCTGCATGCTCGACATGTGCTTCTGAGTTCGTCGTCAGGGGCTCAGGGCAC
GGGGATGGCGCGCCTAGAGTCCAGACCGATCTCCATCATGCAGTCAGGCGAAAAACAATG
CATGGAGCTGTTCTTTTTTTTTCCTTCCTTTCTGAATCATGACGATGATACATCTTTGTT
TCCGTTTCCATCCTGTATATGCTTTCCCGTGCTATGCATGGAAACTTCACTAGCTACCCC
AGCAGGGATCT
>Z27kG1_23105
CTTCAGACATTATCCACCATCTTGGGAGCAAATTTCTTCACAGCATCGCCGACCGTGAGG
TGTATCTTGTCTTCACCAATCATGTCCGTGAACTTCGCCGAGCGGAGCTTCTGGATCACC
GCTGGCCCGGGATTGGCAAGAACCAGCTGTAATGTAAGTAACAGGAACGGATTCTGATCT
TAGTGGTGGGTTTCTTCAGCGACAATCTCTATGTTAGCGGGGTATCGCTACTACCAGACT
GCTAGTAGTGTAGATGCTTGTTACGAGGTCTGGCTTCTCACCTGAATTTTGCGTTTCTCA
AGCGCTTTCAGCAACTCCTCCAAGGCGTGGATTCCGCTTGTGTCGATATCAATTACAGCT
GTTCAGAGTTAGAGCAATGTTTTCAATCACTATACGGAACTTGAGTAGAAAGTTTTTTTT
TGTCATAGTCAGACATGTTCTTACGAGATAGATCAGCGATCAGAAACTCAGTTTTTGGTA
ACTTCTGGTCATGTTGTTGCTCCTCTTCCTCGTCTCTGAGCCACCTCAGGATTCTGAAAA
TCAGATTCTAGTTAAGCACTGCAAACCTTATAGTACTAATCACTTCAGTGACAGAGGCTC
ATGCTGAGTACAAGCATTCTACCTCTCTTTAATATAGTTGGAGTTTGTGAAGTAGATAGC
TGAATCCACTCTGATAATTACCACCCCTGGAACCTTGGTAGCATCAGGATACTGTTCGAC
GTTCCTGTATATAGTCGTTCGTGGAAGGTTTCCAAGTAAAACTGTTCTTGGCCGTGTTAC
TTGGAGAAGAATTTTAGCAAGAGATATCGCAACCTATTCAAAAAAAAAAAGGTTTTACAG
TCATCAGGTTTTTGTCTAGAATACAGGAACTCAACTGTTAGTAGCATAAACGAAATACTA
GTTGTGATTCACACACCGCAATGAGCAAGCCATACTCCACTGATGAAAATATGACTCCAA
AGAATGCCCCCATGCATGCTAGGAAGTCCAGTTTGTCGACTTTCCAGATAAGGTAAGCTG
ACTCATAGTCAATCAAACCAAGCACTGCTGATATTATGATTGAGGAGAGGATGGCATTTG
GAGTGTACTTGAACAGTGGGGTGATCAGCAGCAGCGTAAGCATCACGACAGTGGACATGA
CAACATTTGACACCGCTGTTTTGCAGCCAGCCATGTAATTGACTGCTGACCGCGAGAAAG
AACCTACAATGAACGACTCCTGTCAGAATTAACTGTTACTTGTGGCTATGATTTGATTTT
TCTTCTTCTTCTTCTGAATTTATTGTTACCTGTGGCTACGTAGCAAGAAGTCATTGAACC
AACAATGTTCATGGTCCCTAGAGCCACC
>Z27kG1_14678
CAACAGTCAAACTCTCCGAAGCCAAACAGATGTGGATGCACGATATTGTGACGTTGATGC
AAGTAGCAATGTGTATATCGGTGTCCACAGAGATCAATCACAAGTTCATTTAGCAATTGA
TTCAATCTATTCTTCACAACCTAAGCCTAGAGTTGGTGTTACGGCCAGTCACATCTGGCT
TGAGAAATTGATGCTTGCGGTCGTGTTCGAGTGTGCAAGGAGTTCACAGGGTCCTGGTAA
AACCCTGAAATCGGTGTGGACTCAAGGAATTGGATGTTTGCTATTCTGTAATGTGTGGAG
ACAGTGATACCAGAAGTGAGTTGCTGCATAGTTACATCGGAGACAATTCTTTTTTCGTAA
CTCGGTTGCGTGTATCAGTATTTCTGTTTTGTAATAGAAAAAGGTTGACCGGCTG
>Z27kG1_23916
GAGAGACAGAGAGAGCGTGTGGATTTGGGGGAGCTTCTTCACTGGAGAGTGGAGAGCTCC
GGTAGCGAGGCGAAGGAAGGAAGAGGGAGGAGGGGAATCAGAGAGGTCTCCCCGATGGCG
GACTGGGGCCCCGTGATCGTAGCGACGGTGCTGTTCGTGGTCCTCACGCCGGGGCTGCTC
TGCACGCTGCCGGGCCGGGGCCGCGTCGCAGAGTTCGGCAGCATGCACACCAGCGGCCTG
GCCATCCTCGTCCACGCCGTCCTCTACTTCGCGCTCATCACCATCTTCCTCATCGCCATC
GGCATCCACGTCTACGCGGGCTAGTAGCCGCCCGGAGCAGGATGCGATATACGGAGTAGT
AGGTTGCGCCGCCGCCGTGATCCAGATCAAGATCTGTTTTTTTTTCTTTGTTCCTTTTCG
CTCTCTCTCTCTCTCTGCCCTCCTCCTCGGATTTGCTGCCAGTATGGACGAAATCATTGA
TTATGGTCTGGACGTCTGCTTGTAATCAATCATGACTTGTGTAATCTTGCTTGCGGCCAT
CAGTATCGATCAAATATCAATCGCGCTCATTCCATATTTTTTTT
>Z27kG1_21009
GTCGAGATCCGCTGGCCGCGTGACGTCACGGGCGCCCCCAATCCCGATCCGCCCCAACGG
TTACCTCGCCGCCGCACGTGACGACGACGAGTGCGACTAAGCGGCGCAGGAGAGAGAAAC
AGATTCCGCCACGCACTCCGCGACGAGCGCGTCCAGGACCCGGTCCGCCACCTCCTCCGC
CACGTCGCCCGCATCCTCCACCACCGCGGGGTGCCGCGCCAGCTGCCGCACGTTCGACGA
CTTCAGGTCCGCCGCCACCAGCGCGTCGATGTCGCCCACCACCCGGCAGTCCGCGGCCGG
GAAGCTCCGCACACTTTTCCACACCTTCCCCAGCAGCGGCAACCCCGTCGCCGTCGCTCC
GGCGCATGGTGATACTGATGCCGCCGCCGACGCGTCCAGGTCCAGCAGCAGGTCTGCCAG
TAGCTCCTGCGCCAGGTGGAACAGCAGCTTCCGGTTGCACCGATGCCGGAGGGGCCCGAG
CCGTGTTTGTGATTCGACGGCAGGCAGCTCCAGCTCCAGGAGGTGGAACAAGATCGGGTC
CACTGGCGACGCCACCGAGTGGCTCCGCCCCGGCCGCCGTGGCGGCGGCGACCGCATGAA
CCCGCCGCGCTCCAGCACCGTCCGCAGGTACCTGTACTCGGGGTCCTCCTCCAGCGGCGA
CGACGGCGGGCGGGCGCGGGCCTCCGCTGCCGAGCAGCAGTCCGTTGATGACGACGACGT
CGGCGGCGCGGACCCCGGGCACGCCGCGGGCTTCTTGATCCGCGTAGCGAAGCGCTCGCA
CCCGTCAGGTTTTCTCGCTCTGGTGGGTGGCGGGTCCAGCGGAGGTGGCGGCGGCG
>Z27kG1_13542
CGATAGTACGCATCTCCATATTCAGTGCAGAGGCACAAGCTAAGCCATGAGCAACGGTGG
TAACCGCAGCAGGGGCGGCGCGAGGTTCGAGCTGCAGCTGCACCTGTCGCCGCCGCCGCC
GGCTAGGAGGGTGGAGGTGGACGGCGGAGGCGACGGCAGCGACTCGTCGTCGTCCCCGAG
CTCGTGCGTGTCGTCGGACGGCAGCCCAGGGAGCAAGTCGCCGATGGTGATCGGCGCCTG
CACGCGGTGCATGATGTACTGCATGGTGGCCAAGAAGGACTTCCCCACCTGCATCAACTG
CAAGCAGCCCTGCCTCGTGGACCTCCTCCACTGCTCTGGCGCCGGCGGCAGCGGCGGCAA
GGCCAAGTGAAAGGACGGTCAGCGTGTCGTACCGTACCCCGGCCGTCGGTCCAGTTGATG
CTCATACGGATGGTTAGCTCAGACCTTAGCTTGTGGGCTTTGTGCGCTCATCTCGAGGCG
CGGTGGGGGAGTGACCGCCGTTGGATCATCCACTGGATGGACATGGCCTACTTGGTTTAG
TAATAGGCTAGTGTAGTACTCCCCCTATTAGCTAGCTGCTGATGCTATTAGCTTATCTTC
GTTTATGATGTTGTTGCTTCTTTAACCGCGGCATCGGTATGTGATCGCCGGCGTGGTTCA
CTGCCTATTATTGTTGCTGGCAATGGTTTTTAGCTGTAACAATGCTATGTTT
>Z27kG1_17161
GAACAAGGACTTCGAGGCGCTCATGCGCGTCGCCCACGCGCTCATCAAGCGGGCCACCGG
TGGCGCCGGTGACGCGCCGGCGCCGGCGCCCGCCGCCCGCGCCAAGATTCATTAATTGAT
TATTAATTCGTTGATTAATCCGCGGAGCGCCATACATATCTCGATCCATATTGTATTTGT
TTGTTTATAGTATATATCGATGTGGGGTACGTTTATATGT
>Z27kG1_16261
GTGTGGTCTTCCCTGTACTCTACTTGTTCAGATCGTAGGCGTGTAGTAGTTGCACCAGCC
GGCGTATGCTCATGATCGATGTGTGTGCTCATCAATCAATGTCAATGGCTGCCTGCTGTA
AGCGGTCGATGTAAACTAAGCACAGACGCATGTATCGTCATCAGTGGATGAATCAATCTA
TCGATGGCCTGTGCCATTCATTTTTG
>Z27kG1_13784
GTGGCACCACATTCTCCAGCGGCAAGGCAAGTACAAGCGGCGGAACCGTGCGTCATCCAC
ACCCTCGGCAGGCCGTTGTGCGAGCCGATCTACCCGATGGACGATCTGGCGGCGCTGGCG
CGCGGCGAGGGGTGGACGGAGGAGCGGCACGCGACGTTCCTCGACCGCCTGGAGCTCTCC
TTCGTCCAGCAGGTGCTCGGCGGCACCGACGTGCGCCAGGCGTCCCGTAGGCTCGGTGTC
CGGCCGGCGCCGCGGGAAGAAGGCTGGCGCGGCCAGGTCCTGTCCCCGCTCCCGCTCGAC
CGACCACTACCCGACAGCGCCGTGGAGTCCAACCGGTCGGGCCTGGCCGCAGCTCGGCGA
CGCGAGGCAAACGACGCGCGCCGCCAGCCCGTGGACCCAGCTGCAGGTTGGTGAAGGTGA
AGCCTGTCGCACGCGCTTGCCTTTGGTATTGCAAGGTGGAAATGTACGCGTCCAGTCACT
TGTTTCCGTGCATAAGTAGCGTTGGACGGCAGATGTTTCAAGTGGCAAAATTCCAAAAAA
AAAATTCTGAACAGTTGATTGCAAGCCCTGAGCTGTTTATATCTTCTGAAACAGGAAGCG
TTTCCGTCTCGCGCCAATGTTGTTCTTGTAATAATCAGTATGACGCTGACTGTCTAGCAG
CTTGACTTGTTAGCTCTTTGCTACGATTTCACTGTAGGGTCTTGCCTAAATAATTCAAAG
ATCCATGGATTTATAAAATGTGGACGCCTCCTTTATTTTAGATCAATTTAAAATTTTGAA
TCCAGCTACTGACATCTTTCCTGTTTGCTTGGTTTGTAGTTTTTTTGTGACAAACTCCTG
AACAAACTAGCAGGTCAGATTCAGGATGAACTCAAACATAGTTCCTATCTATGAACATAA
GGTCCATTCTTTTCTTGTTCTTGTTTGCCGACGTGGAGTTTGTTGGTGGCATTGTTTTCT
TGTTTCTTTTCTTTTTCATGTAAATAGTCTCTTGGGACTATTTGTTCACATTTTCTTCTG
TATGTCAACAGAAAGAGGTACTCCCAGTGCCAGTACGTTAAAAAAAATTCTTCTTGTATG
GGGGGATGTTTTGTATGCATTTGTTAATCTCTGACTCCATGTC
>Z27kG1_06906
CTCGTCTCGTCATTTCCATCGAACGCCCAGATCCCACATTCCCACCTAGCTCTGCGCGAT
CCATCCCGGCCGCCACGCCAAGGAGGCCCTCGCCTGACCTCGGATCAAAGCCTCCTCCAT
CCGCCTTCATCCCGGCCGGTGGTTCGGGCCGTCACGGGAGGGGTCCATCACTGGTTACTC
GGTGGAGAGCTCGGGGCTCGGCTCCCATCTCACGATTCTCACCCCACACGCGCACCGGGT
CACCTCGATTCGGCAGCCTCGCGGTGAGTTGAGTTCTTCGCTTGTCGGGCCAGTCCGCCT
CTCGCTTGGCGCGGTTATGGATTCGCGGGTGGCGTGGCGTCGTCCGCGATCGCTCTAGCT
CGCATTGAGCGATTCGCGAGTTGCGACTCCTTGTTTTGTTTGCTCTCTGTTTTTTTTTAT
GTCGATGGTGATATGTGGCGGCGGGATTCTGAGCTCGGTTGCTTCTAACCTTCCGCGGAG
TGGTTTAGCTAATCGGTTTTGAAGCTGTTGATATGGATGTGCCGTGTGCGTGACGAATCG
AATGGGCCGCAGCAGGATTCCTACGCAGCTCGGCAGCAGGGGGAATTGGATCCTGCGACC
ATGCGAATTTGGAACCCTGGAGCAGTGGAGTGCTAGGAGGTCTCGGTGTCGTCATTTTTT
TCTAGGGGCGTAGGAGTCGACTTGGTTGGAATCTAGTTAGTCATAATTTCTCTTTCTGAT
TTCATTGGTCTGTCCATGCGTCTGTTTTCGTCAAACAAGAAGTTTGTTATTGCCAAGCAT
CCCGCTATGGAGGAAGCTGCCTGCCGTATTGTGTTACGCGAATCCGGTGAGCTGGGCTCT
GCGCGTTCCTCTTGACGCCCTTTGCGCGAACGACGAGCTTTCTTCCAGCTCGGTTGCCCC
TGAACAACCAACGCCAAAAGCAGCTCCAGAATTTTCCTGATGTCGTCTCTATATTTTTGC
CTTCTAAGTCATGCTTAATGGCAGAGTCCTTGTTGCGTGGGTCACTGCCTCACTGGGTTC
TGAGGCAAGGAAAAGAAGGCTTCAGTAGTCAGGTCTGGGTCAAGCCATGATGGAGAGATC
GCTGCTGGAGGTGCTGGCCACGGCGGCGCAAGGAGGGACCGAGGGGACGTCAGTGCTGAG
CATGCTCAAGTACGCCGTGCTGCCCATCGCCAAGGTGTTCACTGTCTGCTTCATGGGGTT
CCTTATGGCCTCCAAGTACGTCAACATTCTCCAGCCCAACGGCCGCAAGCTTCTCAATGG
GGTGAGCTTTGTCTCTTGTAATAACTAATAAGTGCTAGCTAATGGAAGGTTGTGTAATGG
ACAATTGTTTTTCTATTGAGGAATTATTTTATTAAGTCAAGATGATTACCCATCTTGGAT
TTTGTTT
>Z27kG1_21369
CGCCCGCCCATGGCCTCGGGCTCGAAACCGGACAGCATGGACACCGACCCTCTTGGCGGC
GGCCTCTCCATCGCCGTCGAGCGCAACCCGCCGGAGTCGCGCCTGCAGCAGCTCGGCGTC
AGGTCTTGGCCCAAGTGAGCACCGCTGCCGCCGATCACTGCCCGCTAGTTTACTTCTTGG
TTTCTCGTCCCCAGCTCCTGATCGCCGTGGCGTATGTAACTGCTGCCGTGCGTGTGCAGG
TGGGGTTGCCCGCCGGGGAAGTTCCCGGTGAAGTTCGACGCGCGGCAGACGTGCTACCTG
CTCAAGGGCAAGGTGCGGGCGCACATCAAGGGGTCGTCGGAGTGCGTGGAGTTCGGCGCC
GGCGACCTCGTCGTCTTCCCCAAGGGGCTCAGCTGCACCTGGGACGTCGCCGCCGCCGTC
GACAAGTACTACAAGTTCGACTCGTCCTGACGGCTGACGCACATCGCTCCCGGCCCGGCT
CCGCTGATTTGGTCCCGATTATTGGTTCGGCTGCTCGCTTAATTGTGATGATTAGCTTAA
TTTCCTAGCTAATTTGGTTACATATAGCCCATAGCCTTCTCTGTCGTGTAAAAAAACTGG
GAGGGATGCAGCGCATCTAGCTCCCGCGTAGCGTAGCGCGTAGGCCAGTAGATATTCATC
CGGCAACTGAAAAAAGAAACCCGGTCAATGCAGGGGCTGTTCAAAGTACCCCTTGTTTAT
TCGTCCGAGTGCAATCCATCTTGGATGCTTCTTTGACCAGCGCCCTTGGCCTGCGTTGTT
TTTTTTAATAATACCTCTATCTTAAAATAGTAGTCATTTT
>Z27kG1_22431
AGATGCCTGCAGATTCAAATACGGTGAACACTGCACTAGATGTTTGTGACCAAGATAATG
GAGCTCAGTGTTCAGAGTTTCACATGTCACTGCCGAGCGATACTTCAAACAGTCTTGGGG
ATCAAAGTGCATCTGTATAGGAGATGTTGTGTGGACAAGGCTCTTTGGCCGTCGAGATGT
CCAACCAAGACCATGAACAACAATGAAATGGATAACACATTCAGTTTGGATCTGACATCT
ACTTCAGATGGGTGCTGTTTTGCCATGGCTTGGAGTTGTAAATTCAGCTTCATCTGGAGT
TGATAGTTCATGAAGTTGTACATTCTTCAACTACTATGTACTTTTCGCGGCATTTTGTTA
GCACACTTGGAACTCAACTGAGCTTCCACGGGGTTTTGCTGCCCCCACCCCCT
>Z27kG1_19089
CGGGGCTTCAGCCTCGGCCTCGACCCGCGTCAGGTGAAGGCTGCGGCACGCGTCCCCTCC
TCCGCCTCCAGTCTCCGCCCAACTCAAAACCCTAGCAACCGCGCCTCCATCCCTACCCGA
ATTCCAATCCAGGTCCGATCCCCCGGTGGCGAGGACACCCGGCGCCGATTCGTCCCCGCA
GATCGACCGGGCAGGACATATTTGGGTTCGGGGTCCGCTCGAGTCGCCTCGCCGGGGTCC
ACCGCGGCGGTCAGGGGGTATGGTGGGCGGCGGGAGGCGGGGCGGAGCGGCGGAGGAGGT
CAAGCTTTACACCGGCAACGTGTTCGCGGCGCTCGAGTCCCTCAAGAAGAAGAAGAAGAA
GGGTGACAAAGGCAAGGCGGTCGGGAGGAGGACGGCGAGGGGGCCGCTGAACCCTGGGCA
AACAGGCGAGCGAGTACGCCGACTGCGAGGAGTAAACTTGTGTCATCTCGCGCGGGGCCA
ACCCGAGGACCACGCACATCCTCGCCGGCGAGACGGTGGAGGTGCGCAGGGGAGACGTAG
GTGGTGGCTGCACGAAGGTGGTTTTCAGCATTGAGCCGTTGGCATTGAGCGACCGGCAGC
AGCCCGCGTCTTCGTCTTCGTCGCCGGCGGCACCCGCCAGAGTCGTCGTGTCCGGTCGTT
GCTGCTGCTGCATGAAGAGGCTGCTGGAGGACCGGGACATCTTCATCTACCTGGGCAAGA
AGGCCTTCTGCAGCGACGAGTGCAGGAACGGGTTCACTATGGACCGTTTGGCTCGAATTG
TCTTGAGCCCAAGGAAATCTGGGCCTTTTTAATCGTCGTCACCTAGCTCGCGGATGGTCC
GCACACAGTTTCCACCGTCAGTATCGCATTGGAGTGAAACAACACCCATCCTTGCCACCG
ATTAGGAACTTAGGAATGGACTCGCCGGTGCCTGCTACGCTCGCCCGCGCGCCAGCGAGA
TCGCAAGCGCGGGCGGGCGAGGAGGCTTGCGCGGATACTCGGCAGGATGCTCCGGCGGAA
GCGGAGCCACCTCCCCGTCGGCCACCCGCGTTCTACAGCTCCGTGTTTGCGTAGATCGAA
GAGATCGGGTGGAAGCAGCTGGTGAGCGCCACAGGAGACGGAGTGTCCTGTCTCACCTTC
CGCGTCGTGTAAGGATTCATGTTGCTGCCAGTTGGCACTAACCTCTTTCTATAGGTTTAT
ATTATACGACTGTTTGGAGAAAAAACTATTGCCGTTCAGGTGGTTGAGCAACGCTGGCGC
ATTACATACTGAATTTTGTCAGTTTAATAGTTGTTCGAAAAGGTTATTTCAGAAACCTAT
CTAAACATTGTAATACATATGAACAACAATCGCAATTGTAGCAGCGTTTCTTTGG
>Z27kG1_16678
CTTCAAAGGTTCAATATAAATTCTTGGACTATAGACTGAAGTATGGCTGCTGATCTTCCA
AGATCTCTCCAGTTCAGAGGATGGGATTATGGGAGCTTAGACCAGAGCTGTCTAAGCAAT
TCCAGAGTACAGAAGGGTATACTCTGATCCTAGAAAAGATGGCATATTCTATCGGACCAG
AGTCACCAGACCTTGGATGAAAGGGCTTCAGTTTAAGTCCTACAAGAGATGGTACGATGT
AGGCAGGAAAAAAATGGCATTCCTACCCTATCTTGGTTCTAAGCTGTAAACCTTGGCCTA
ATTTGGTTAAATCTGTCTGAGCCTTTGTAGAACGATGGCAACCACCAAAAGTCCAACTAC
GTAGAACGATGGCAACCACCAAAAATTGCCCATTGTTCATCCGACGGGCAATTTGCCGTT
TCTTCTCATGGTGAGACATGGGATGCTGCAACATGACCCGAAAAACTGGATTTCAATTCA
AGTGAACAGTTTCTCCATTTGTACGGTATTCCATTGCAATTTCTGCCTATGATGGTGCGC
GGATACCTGGGCTAAGCCATGTGGAGACACAGACACCATATATGAAGTTGGTCTTTTTGC
TGCCAACCAATCATGAACACCAAATTCAGAGTTAGGAATGAACTATAACTATTCATAGTC
TTGTTATTACCTTAAGCTCTTGATTTTGCAACGAACCTGTTGATGCGCAGTTGATCTAAC
ACATGAGATGTGGTTTAAT
>Z27kG1_10827
GGGCACGGTTCACTGTTGAGGCGAACCGGGACGTAACCAGAATGGAGATCTTTCTATCGC
TTGTGCGCTTATTGGAGCCAAACTGTGACGGCAGTGCAGCGGCGGAGAACGCTAGCAACA
TGAACATGCCTCTTGGCTTGGTGCACCAACCTGTCATCCCAGCAACAGGCAGCATCCAAT
GAGACTAGAGGAAACCCTGAAGCATCTTCCCAAGTGCTAAGAGCAGGAGCTCAACTAACT
TCTGCAGTGACTAGCATCGCCAATATGCCAGTGCATCGCCTGCTTTTCCTGAGACATCTT
AATCCGTGCAAATGTGACATCCTTCATGAGACCAGGTCGCAGAAATGGAAGAAGGAAAAC
AACGCCAAGAGTGATTGTTAGGCAGTGTTTTGTTTGTATGATCTTAGTTTGTTTGTTAGT
TAGCGCTGTTTGGTCGTATATTAGCGGATTTTTTTGGTACTGTTATTCAGAATGGAAATT
CTTGGGTTGGTTTATTTCACACCAAAAAAGAGAGATGGAATACCACCTTTGTT
>Z27kG1_13799
TTCGATGCACAGAACTTTCCATATTGAATATAGTGCAAATATACCATGAACTCTTATTTG
TAAATTGTTCGAAAGGTTTAGAGTTGTCAAAAGAAAATCCACCTCAGGTAGAGAAAGCAA
ATTCCTGCACAATTGAATTCCACAAGCCCCTTTTTTCACCCTGTCAATTGTTGGAAACAA
CAGACTGATTGATGGCTTCTTCAGCTCATGGTTTGCTGTCCAGCAACCCCACTCTGGATC
AGATTCTTGAGAGTCGAAATCTTGATGAGGTCGTTTACCAGCAGCAGAAGCAAAGCTTGC
AATGAACTGTGGATTAATTGAAGTCCCAATTGATGAAGCACCTATAAAATAATTTAACCC
AAGC
>Z27kG1_08500
CCGACCCCAAGTCGTCCGCGCTCGTCGACGTGCTCACGCAGAACGCCGGCGTCCTCGGCG
ACCCCAGGAACGACGCCGAAGAAACCGGGTACAGGGGCGTCAACTACGCCGGCGGCGGCG
GCTACGGATACGGCTACCTCGGGATGGTCTACGCCGGCGGCGGCGACCAGAGATGGAGAT
CGCACTCGGCGCTGTCACTGGTTTCTTCAGCTATCACCGTCGTTGCGCTCGGATGCTTGC
ATTTGTTGTAACATGTAGACGTGTGATTCTCAGTTGGAAAAGTTAGCAAGATGGTGGGGA
AGATTGTAGCTGGGGTAGCAGTAGGAGGAGCGGGGGTAGGCAGGCAACAGAAACCCTGTG
TGAAGTTGCACATGGGTATTGGGTGGGAGGATATTGCCAAGCCAGTCACTGTACTTCTTA
CAAGGAGAAATGGACGACTCATTCTAACTTT
>Z27kG1_05705
GATCACCGGCCGTCGAGCGAGCAGTCTCCCAATTCCACCCAATAACTAATAACATCTCCT
CGAACGCCAGGTTCCTTGGACCACTATATCCAGGAGCGACGAAGTGATCCACCCGCCAGC
CATGGAGATGAAGAAGGTCCTCTGCGCCGCCCTCGTCGCCGCCGCCTCGGCCACCGCCGT
GCTGGCCTCGGTCGCCTCCGAGGCGCCCTCCGAGGCGCCCGCCGGCGCGGCCGGTGGTGC
GGCTGGCCCTAGCGCAAGCGGCGCCGCCGCCGCCGCCGTGCCCGCCGCCGGGGCGCTCGT
CGCCTCCTTCCTCGCCTACTACCTCCACTGAGCGACGACGCGCGGGGCGGCAACGTTGGG
ATGCATCGTGTTTGGTTCATCCGATTAATTAATTGTTTTTTTTATTTACGTGGTTTGCGA
TTGGTTAATTGTTTGTTTGTTCGTTCGTTTCGTGGTCGTGTGAATTGTCGAAGGGTTTGT
TCTGTAATCGTGACTCGATGCTAATAT
>Z27kG1_19706
TGCTGATAGCTTCTGTTCTTCCAATGGTCCGTGATTCTTCGATGGGAGATGGGAGCTTCA
AATAAATGGAATGCTTATGACCAGTTCGTGCTACATAAAATAGTCGCGTTTCAAACTGTA
CATTTTTGTAGCCCACTTGTGGCCGTCTGCAGGTATTGGGTACTAGTATATAGACGTGTA
CAGCTACACAAAATGTTTGTACAACAAGGTTTGCGATCGCTTGTAATGGGTCTGCTTAGC
TGCCAAGAAGCAGGGGTTGTTAATGCGATCGCTTGTAATGTGTCTGCGATGACGAAGATG
GGTAAATGATCCTTGGCTTCGTGCTG
>Z27kG1_23898
CAAGAGCCTTCTGACTTCGGTTTCAGGCTTGGCAGTGGTGCTGAACCTGCTTCGGAGAAC
CAAGAGTTACCGTCCGAGGAGCTGCCTGAGGACGAGAAGCAGCCATTATTCAGCAACCCC
CAAGCGGATCTCGAGGAGACGCCGAAGCAGGACGTCGTCGAGGAAGGGGCTGCACAGGGA
GGCGTGCTGGCCGACCCGACATCGTCGACAACCGCCGACGATCAGCTCCAGGGTGCATAT
GCGGAGAAGTACAGCTTCCCTCCTGGCTGGTGCGACGTTTCGAGCATCCCGGCGCAAGGC
TGGGGCGACTGATCGTCAGACCTGCGATCGCCATTGGTAGGGGGGGTCATTGGCAGAATA
ATTGAGGCCGATGACCTTGTGAACCCAGCACCCTCATCGGTGTGTCCCTTTCGTTCCGTC
AAGCCTTCGTTCATTTCTCACTGCTGGACAGTTTGTTGCAGCGAGTGAACTGTGGCGTCC
ATGTGTTTAGGACAGGCCATCGTGTGTGACTGATGCTGGCAACACGAAACGTACGTGCAA
TGTGGCGTGGTTATTTTGCGGGTGCCATATATTGAGCGTGTGCTCATGGTTTAAAAAGAT
ATACTCCCTCCGTTACGTTTTTAGTTCAAAAAT
>Z27kG1_00724
GTTAAAGACGTGCCTGTACTATTTGCCATTGATCAGTACAATAGCTGGTTCACATTCAGT
GACTTCCAGGAACCTGTAACTGTCTGATCCTGTCGATCGATCCATGCAAAAGAGCTTACA
ATGGTCAATGCTTATAGATCAATGCTGCACAATGATATGATGGTGGGGGCTCTTTCACAC
TCAACAGCAGTTGGCAAACTACGGCAGGAGCTGCCAGATGTTCCTTCTGATGCTCGTTTG
ATCTTTCCACGTTACACCTTAGATGAAGCTGAGACTGCATGTCACTATTATATGAGGCAA
AAGATCATTCGGCGCGAGAATTTTTCAGAAGAGAAATGGAAAAAGATATACTACTTATCA
AATGGAAATGGTGCAGAGATGAGATGGCTTGCTGCCTTCGTTTGAGGTAGATATACTGTC
CCTGAAGTTTCTGATACCTGGATTGTACTCAGTTTTGGTGGTGGTGTAGAAAGGTTGCCA
CCTCTGTTTCAGCATTCCGTTACACACCACAGTTCATTGTTGTGTACTTGTAGTCCGTCT
CTTGACATCTCTAGAAGAAAGTTTGGCGTCAACATCATTTGTGCTGAGTAGAACTTGAGG
AGATAAGGCATAAGTATGTGGCTCAGTTACATGATTATATCCTTAGGCTTCTTTCAGTTC
TCGCTCAGATGCTAGATACAAAATAATGTAGCATTGTTATTGGAGAAGTTTTCACATGTT
TTGGCTCCGCCGAGCACGATGAGTATGATGAGTTGATGCCAATCTACTCAGCATGCTTGC
TACTATGTTGCTGAATTGAGCTCCGTTGAGTATTTTTTTTAAATTACTGTACGAATCGAA
CAATTATTTGAGTTGGGAACAATATTCTTCTTTGCGG
>Z27kG1_11633
GGCCGCACGACAACCAGCTCGCGTACGTCAACGGCGAGACCAAGATCCTGTCGCTCGAGA
GGCCGGTCCTCTTCGCCGACTTCGCCGCGCGCCTCACCACGCTCGTGGGGAACGCCCGGG
ACGTCTGCGTCAAGTACCAGCTGCCCGGGGAGGACCTGGACGCGCTCATCTCCGTCACCA
ACGACGAGGATCTGGAGCACCTCGTCGTCGAGTACGACCGCGCCCACAACAACGGCCCCG
CCGCCGGTTCCGGCTCCGGCCGCGGCGGAGCCACGCCCAGGCTCAGGGTCTTCCTCTTCC
CCGTCCAGCCGCCGCCTCCCCCGCCGCCGGCCGGGCTCCTCGAGCCCAAGGCGGACCAGC
GCCTCTATATCGTCGAGGCGCTCAACACCGTCTCGCTGCCCTCCTCCAAGCTGGACCCGC
CGCCCGTGCCCTCGCACCAGTCGTCCCCGCCGCAGCAGCAGAAGCGGGAGTCGGTGTTCG
CGCAACAGTCGTCGTCGCCGCCGCCGCCGCCTCCGCAGGCCAAGCACGAGGCGGTGTTCG
TCCAGCAGGCTCCGCCTCAGCCGCAGACGGCGTTTCAGATGCCGCCGCCGCCGCAGCCGT
CGCACGTGGTGCTCACGGCGGCCGGCCCCGACTACCTGTTCGGCCTCGACAACGGCTTCG
TTCCTCCCCCGGCGGTGAAGGTCAAGGACCCGGCGGGCGATCCTCCGACGGTCAGGGAGA
ATGTGCCCGTGGAAATACCTGCCAAAAACGACGACCGCCATCCCAACCCCGCGGGCGACC
ACGTGGCTGTCTCCCCTGTCGTCTCTCCTGCGGAGTACCAGCGCCAGATCCAGGAGCTCG
AGAAGCTGCAGGTCGCCGACAACGCCACCCACCAACCACCACCTCCTGCGACGGCTCCGG
CACCTACCCACGGCCCCGTCCCCGCCGCCCTCCCGAGGAACGGCAGCGACGACTCCCTTG
CCCGCGCCTACCCTCCCGTGACCGCCACCCCAACCTCCAACGCTGAGTACTACATTCCAA
AGTTCCCGGAGAAGCCGCCCGTGCCGCCGCTGTCATCCGCTCCGCCTCCGACGACCTACG
TGCAGGTGCAGGGCAGGTACGCATCCGTCGCTCCTGGCTCCGGCGCAGACCATGCCCCCG
TGTTCTTCATCCCGGCGCCCCACGGCTACTT
>Z27kG1_21315
GTGGGAATGAGATGGGCACCACCACCACCGCCGCTCCACCAAGAAACCCCATCATTTCAC
ATCCCTCAAAGATCAAGCAGATGGCGCTAGATGAGTGCATTCCTTGCGAGTCCCAACCAC
AGCCCAGAAAGCAATTCAGATAGGAGTGAGGGCAAAGCAACCAAGGTCAAGGGCCTCAGC
CCTCGGGGCCAAGACAGTGGAATCTAGGATGATTGCAGGGGGGCGGAGAGGGACAGAGAT
GGCCACAACTGCAATCCCCATTGCCCCACTCGAACTCGAGTGCACCTCGTCTTGGTGCTC
CGGGGACCTTTTACATGATGTCTGGTCGCTGCATTTCCCATCCCCTTGCTTTTTTTTTTC
TTCTCCTCCACAAGCCAAACCACTAGAAATGCGTAGAGGAAAATATAAATAAATGCAGAA
AAAGGAGAAACCTTCCATACGCTTCTTAAATGCAATATTTATTCCATCCATATAAGGATG
CATGTAGAGGAAACGGACTACCAGCGCTGAGCCGTTCCGTTTCTTTTCAATCTTGGCGTT
TTGTCTCCATTCAATAGGGAAAGGGATGTTTCGCTTGAGGCTTTCCTTTGTGCCTGTGTC
TTCTCTGTAGCTTTCAAGAGAATAAAAATTTGGAGCTTCTCTCGCACCAGCGTCCTTTCC
TTCTTCCTTGGTTTCATGCTGACAACTAGGGCTGATCTTCAGGACGGCCTGTTCTTGGTT
CGGTTCCTGAGAGCGATTGATAGGTCTGAGATTATATATTGGTGTCGTTGTTGTTTGTTT
TTTTTCGTGCTCATCCGTTGCTAAATAAGCAAACCATCAGCCCATCAGCTTACTACAAGC
ACG
>Z27kG1_02580
GGCAGCTCTGCTCGGTCACAGCGCTTGAGGGGCGGTGTAGAGGCCGCCGGAGGGAGTGAA
GAGGGAGATGGCTCCGGCCAGCGGGTGGGGCCGGGCGGTGGGGAACACGCGGTCGTTCGT
GGGCAACGCGCTGGGCGGCCTCCGCGGGTGGAGCAACCTCGCCTCCTGGACCGTCGCCGG
AACCCTCGCCTACTACCTCTGGGTGAAGCCCGCGCGCCAGCTCCAGAAGGAGCAGGAGGA
GCGAGCCGCTTTGGCTGCTGCAACGGATCCTTATCGTTACGTCGAGAAGCGGAAACCGAT
TCCTGATCCACAGGACACTGGCCTTATCTATGGGAAGAAGAGGGAGCCTACCAAATCTCA
AGATTAGCTAGCGCCCTGGGCACATCTTGTACCAAATGTGCCGCCAGTTTATGTGCAACA
ATACCAGGAATGGTTTCTGCGTATCTGCTGGATACATGGTAAACGTTTTTTTTCATGAAA
CTGTTCCTGCTTTGTGCGAGCAAAAAGCAGCTGTAGATGGATTTTCAGTCTGGGTACTTG
AGCGGTTGTGCCCAGGAAGTGTTGTTCATCTTCACTATCGTCTAGGAGAGATGAAGATGC
TTTCAGAATAGAACAAAAGAGAGAGAGAGAATGATTTCTGTACTTTTTTTATAGCAAGTT
AATCATGTTGGCGTGTTTATGTGTCACACTATCAATGTACACCATGGCCAGGGGCTTTAT
GTTTTTTTTCCTTCGGCGTACTGTTACTGCTAAGTAATTGTATTCCATGAACTTTGGAGC
TGAATTGCGATTGAATTTAGCTTACTTTGGAGGGAATTTATTAAACTCCAAG
>Z27kG1_20603
CACCATCATTACTGCTATTATCCTCATGGTCATCAAAATGCATCCCCCCTTGCTCAATAA
CTTCAATTGCTGTTGCAATATCTCTTGTATCAGCATCAGCAGGCAACAAAGGCTTAAAGG
ACGAATAGTCTGCATTATCGCAGTTAGAAGTGATTATATCCATAAGTGCAGCCACAAGCA
TGCTCCTCCCTTTAGAATGATCTAAACCATCAAATGAAGATTTCTTCTTGCCGCGCGTGG
GCTGGAATGAGAAGATGAAGTGGAGAAGGCATGGCACAGCGTGCGGGCGGCCGAGAACGG
CGGGCGCGACCCAGGGGTCGGCCAGCAGGTGCGCGAGCGCCCTGGCAGCCTCGGCCTGCG
TGGCCCCCCGCACGACGCTCTCGAGCAGCCAGTCGAGGACGGCGCCGCCGCCCGCAGAAA
CGATGGCCGTGCGGCGAGCGGCGCT
>Z27kG1_18893
CACAATCAGGGGGAAGCTTAAACGCGGGGCGGAGTGGTCCTCGCCTGGCCCAACCCAAGC
GGACGGGGGAAAGAGGAACAAGAGCGAAAAGGCTATCTTCTTCCTTTTTCCCATCCACTC
GTCCTACTCTACTCCTGCTGCAGTGCATTTGACGCTAAACCACTGAAACCTCAGCTCAAA
TTAACAAACTGGATTGCAGATGGGGCGGGTTCTGCTTAGCACAACCGAGGACATCAGCTT
AAAAAACCTTTTTTTTCCCGTTATGGACAAGGACTCCCTCGCTTTTGGTGAAAGCTACAC
GACATTTTGCTTGCTGGCTTGCTACACTACAGCAGCGGGACAAAACACAGCTCCAGAGGA
TGAACACCAGAGATGATAAACAACCTTTTGTCCAAAATAATCTACCCTCAGCCGGTAGAG
GCGGGGTCATAGCTCAAACCACCACCAGCATGCGTCTTCTTCCTGATGAACTAGTTCGCA
GCTACCAGTAAGTATTAAGCTTC
>Z27kG1_17510
CAGCAGAGAGCCCAGCAACTGAAAAAACCAACCATCGCGCGGGCACGGTTGCGGTTGCTA
CCTCCCGATCCCGTCCTCCCGCAAGCCAAGCTCTCTCTCTCCCCCTCCCCTTCAGCACGA
TCGGAGTCCAAGTCCATCCCATCCAGACCCACTCGACAGTCGACCCGATGGCGCCGTCCA
TCTCCGTCGGCGCCGCGGCGCCGTCCCGTGCAGCGGGCGCGAGCACGAAGAAGAGCGCGG
ACGAGGTGGAGCTCCTGCGGCGGCGGAACGCGGAGCTGGAGCGGGAGGTGGCGGCGCTGC
GGCTGGAGCTGGGCGCGGCGCGGCGCCGCGCCGAGACGGCGGAAGAGGCCGAGGAGCGGC
TGTGCGTGCAGCTCGGCGACGCCGAGGTGGAGGCGCTCGAGCTCGCGCGCGCCTACCAGG
CCCACGTCCACGAGCTCGCCAGGGAGCTCGCCGCCGCGCGCGCGGCCCCGGCACGCCCGG
CCAGATAGGTTCTCGTGGGCTGGTAGTAGGCTACTAGTAGCTATAGCGTGCGGTTCAGCG
GGATGGCTGTGGTTCCCGCGTTTGGTTGGCGTCGGACGGCACCCCGCGCCGCGGTGCCAT
TTATTTGCTCGCCGCCGGCATCGTCGTCTTTGCT
>Z27kG1_17098
ACAGGCCCGAAACAGATACCGAGAACTAGAAGACTCAATTTTCTGCGCGGCAGGCACGGC
AGCAACAAAGGCTCCAGAGTCCAGACAACTGCTCTGCTTCACGACCACGAGATTGTGGTT
TCGGTACCAGATTACCAGCAACTCCGTGAGGCAATGCCAATGCGGCGGCCGGCGTGAATA
CCTCAACCTTGAAGGAGGATACAGTGTCGATGGCCTGGGCGTGCGCACCACCCGTTCGGC
AAAATGTCCCCGAGAGGCCGATAAACCTCGCATTTACGCGGCAAGTAAAGCAAGTTTCAT
TGAGTTATTATTACTGTCATAGTGCCATACGAGAGTTTGATCCATAACAGCTGCTCCCAT
ATTATGAAACCATGGTAGAGGAGAGAACTGGTGGGTGGTGGACTGGTCACTGGTCTACTT
CGTTGGGCACAACTTCAGTGCATAGAACTGTGGACAAAACTGAAGCTAAGTTAGACTTGC
AGTCTTACAGAGTTACACATGAAACATCAAGATCGCAACTGCTCCTACATGGCTACATTG
CACAAAAGGTACTAACACAAATGCATCCTAATAACTCTGCTAGCTTCGATGTTAACAGAA
CGAAATTCTAATACTCCATGATAACAGCAATGCTAGCAGATGGTGGTAGAAGCTCCAATA
AGTGAAAATTAGGTACACTGTCTGCTGCACTATAAAGCAAAGCCTACATTAGTACAGAAT
TCAAACTAAGTATAGTACTTGGTCGACTTGTAATTTGTTGAGACCTCGGTTGTGCAAGGG
AGAGAGTCCCAAGGCAAGGTCATCCTCCAGTCATCTGGCAGTGCCCCTTGCAGGTTGAAC
GGGAAGTTGATTGACCGGGGAGCACCGGTGACACTGTTGCCAATGTCAAGCAAATCAGCC
GTGCATCTGTTGGCCATGCTGCTGTTGCTGGGGTGGTGTGGTTGACCAAACTCAATGTTT
GTGGGGATCCTATCTAGGTTCTGGAGTGTAGTGGGTGATGCATTGAGGACCATTGATGCA
ATGTCCATCCCAGCTGGAAGATCATGTGGGATTGCTGAGAGGATACTCATGGCGTGATGT
TCTGCTCCAGATGAGGGGAGCATTAGGGACGCAGCCGGCCTGCTGCTGCTGTCAATGATG
CTCAGAGGGTTGCGGCAAGAGGAAACTATTGAAGGCATGTAACTACTACCAGTGAACTGG
ATGGAGGAGATGATGTCTGTCATCGTAGAGGATGTGTTCTCTGAGCTGTGATAACTTCTC
TGTGTAGCCTGTGAGGATAGGCGAATGTAGTTTTCATTTGTGCTGGATAGAGGAGGAGAT
ACCCAGGAATGTGAGAGAGCTCTCTGTGCTGTTGAATTGGTTTTCTTG
>Z27kG1_22058
CTGTTTGGCATAGAAGCATGCTTGGAAATAGAATTTGCTCAAGTGTGCACCATAAGGGTA
ACTTTGGTTGTTAGCTTTCTATTCATTTTTTTTCAAATCCAAAATAGTAGTTAGTTAAGT
GAGAATTAGGTTGATCCACAGACCTAAAGAAAGTAAAACCTGCGCCTCCGCTGATTTATG
CATACCATGCTGCAAGCTTTACAGTTGTACTGAAATAATGTCGTACACTTTGGACTTCAG
GGCAATTTTTGTAGATACACTTCATTTTATCTGTAATGCCGGTCTTTAAAAAGGAACATC
CGTAGTGCCTACATGGGAATAGACATGATGCTCCTACCATAGTACCATGTCTTGGGAATA
GCCATGATACTGACACATGAATTTTGAAAAATGCAGCTTTGTTTGCTGTTGTAGTGAAAA
ACATGCTCGTTCTATCAGTTAAACAAAATTTCATTTGTC
>Z27kG1_23297
GATGAGAAGGGAGAATGCCCGGTTGAGCTAAGCAAGCTGCAGTCAACATTCAAAGTGGTG
AAGAAGCATGAGAAGGGTGGTAAGACAAGATTTGTCTAGATCCAGTGACTTGGAGTCTGT
CGGGTATTGGAATCGGAGGTGTATAAATGGTACATTTGGGCTAAAAGGTTGTGCGTAAGA
CGTACCTTCTCTGTCTATTGATTTTGTGGATGCCGTGAACCATGTGAAGCTTTCAGTGAC
AGTGTCCACAGAGGCATTGCCCTGGACCGATTACTATTGTTCTGTGGTCTGAGGTCATCG
GAACCGATCTTTTTATCTTCTGCTAATGCTTGAACATGCTGCTGATTTTTTTC
>Z27kG1_11650
GTGCAGTGCTTCCCTGTTCCCTCCATCAAGAAACAGCAAAGATCCAGTGCAGAGAGAGAG
AGAAGCGCCATGGCACTCTGAACAAGAAAAGAAAGAGCTAGAGAGATCTCAGTCAGCCAG
TCTCTCACAACACAATGCCGGCAACCACCAAGCCGATCTTGCTCCCAAGGGCGTGGGCAG
CAGCGCCACTCCTCCTCCTGCTGCTGCTCGTCCTGCACGGGAGAGGAGGCCACTGCGTCG
GCATGGAGGCGGCGGAGCTGGAGATGGACTCGGAGGCGCACCGGCGGCTGCTGTGGGAGG
CGACCACGGGGCGGAGGTACATCAGCTACGACGCCCTGCGGGGCGACGTGGTGCCGTGCT
CCAGGACCGGGGTGCCCTACTACAACTGCCGGATCTCGACCACCGCCAACCCCTACACCC
GGGGCTGCGAGAGCATCACCAGGTGCAGGGACGCGGATCCCTAGGCTCTTGCTTTGCTTG
CTCCGTCGCCTTGCAAAGGGAAGTGGGTGTGGGGCTGCTGCTCCTCGCTCCTTCGACGCT
GCAGGGCGGTGTTGCTGCAAATGCTTACTAAATGAAGTGTATTTTATTCTGTCTTCTTCT
TTTTTCTTTCTTCCTCTTTTTTTTTCTTGGTCGTCCTTCCTCCTTTGCCGGGATATTTAG
TAAGTGTAGTAATGAAGCACTAATACTAATGGATGAATCTCGTGTGCAAGA
>Z27kG1_15893
CATTCACACAATCACACCACTAGTTTTCCGAAGTGCCTTCCATCCCGCACAATACGGTGG
GGGAGGAGGCGACGTTCCTGGATCGGAGACCGCCAAGGACTTACTTCAACCAGATCAAGG
GGTACCCGCGCAGAAGCACTGGATCTGCCTCAAGAACTACTTCAACCAGAAGCGCGGCCC
GGCAATGTCGCTTGCGCGCCGACCCCTCTCCTCTTGTGATCTTATCGATATCCCGTTCGT
TCTATGATGTGCTCGCATGATTTCTCTTGCTTGGCGATTTCTTCTGGTCCATAGTTGTAG
TAACTTGTACCCGGTAGGCCGGTAGGATCAGGGTTTTTCGTCGTGGTGATGCCATGGTAG
TCTTTGTTTTGGGGAATGGAGTTATTCGTTGGATTGGATCCATCGCTAGCACCAGCGTGG
CACCAATTAGTGATGTTATTTTCGGTAAGCGATCACAGACTCGTCATGTTCTCATCCGAT
CAGAGTTTGCTGTATCGTTGGTAGTAGCATTTATTTACCTCGTATTGTCTCAATCGCAAA
TGGATGATGGTGAACAGGCGATTTAGCATGTTCTGATGTTCAAACCCTCTCTGTAATTTT
AGCAAACATGGTGATGATGTTCTGTTAGAATCCATTTCTGCTAGTGATAGTATTGTAGTA
GCCATTTTGTTAGATGGTGATGGTAGAGTTTTTTTCCTGGTTTTCTTTTGGGCGAACTAA
TCATGGGGTAATGGGGGATTGGGAATAGGAAATTTAGCAAGTCTGTGTGTTCCAAGTCAG
ACTGTTCAGCAAACATGGTGTTGGTATTGTGTTCTTTGCAAGCCTGTGTGAAAAAGTTCC
TGTTTAGGGCTACCTAGTTTGGAAACTTAGGTTGCAAATTTTTTCTCGGAAATAATGTTG
TATTGCTCTGGGGCATGTTAGCTTGTAGCCGTGTTGCATGATAAGAAGGAACTCAATGAC
ATGGACTTGTGCTGCCAAGATTCCAAGAATGTGTTTATGGAAGAGCTGATGCTTTGAGGT
CTTCTAGCTGGCTCTAAATACTCTCAACAATGTCTGATCGGTCCAGTGGAGTTAGGTTTG
TTTCAAGCTCCCTAGTTATTTCCTCCAAATTTGGATTACAAGTCATGGTGAGGAAGTAGT
TTGATTTTCCATACTTCTGTGCCAAGGTCATATCATCCATGTATCATTGTCTCATAACCC
TTACACCACCAATAAATGGCATCGGTAGAACCAATCTTTTACCC
>Z27kG1_16208
CAACAACGTTTCTACATTGCAGTGATGCCCAAGACGTGCTGTTACGACATATTGCTGGTT
GATTGTAGAATTCCTAAGTTTTGTGTTCTTTTAACACCTGGTTCTAATGATCTTGTGAGT
GCAGCTGCTGGACTGCGCGGCAGAAGCGCTGCTAGTAAAACCCAGATCGTCAGTGAGGTG
GAGAAGAACGTGTGGCCCGCCGTCGCTGCTGGCAAGGTGAACCCGGTGATCTACAAGACA
TTCCCGTTATCCGAAGCAGCTGATGCTCATCGGTTGATCGAATCTAGCATGCACATTGGC
AAAATACTGCTGCTCCCATGACTCCATGTCCAGTGTCTGCTGTCAAACTCTTGGAGAGAG
TCAGCTAAAGCGAGCTACAAACTCCTGTAACGACCTCTAAACATACTACTATCATGTACT
GGTGTGTAGCATGCCTTTCTATATTTTGTTAGTTCGATCCTTGATACTGCCGATGAAACT
GTTCTGTGAACCGTGGTGCACAGTAATACATTATGGTTGGTTGCT
>Z27kG1_18256
ATTTCATCTGGGAGGAGATAAGAGATATGCTAGACAAACGGCTCATGGGAGAACGGAGGA
GGCCTCGATTCTCCAAGGTTCTCCTTGTCGACTTCGCGCGCGAATCGGAATTCGTCACAT
TTTTCCAGTATCTCCTTGATCATGTTCATGATTTTTCCAGGCTATGGTCACTTCAGGGTC
AGAAGTCATGCTACCAGCATCAGCAATAAGCTTTCCTGTGCTCACCAGCACGAAGAAGGT
TTTGAAAACATCACCCGCCGATATCTCCCCAGACTGTGCTAGCTTCCCACCATACCAGAA
GTCCAGTGCCCATGACAAGAACGAGAGGCAAGGTGACAACCCTGTGGTGATCCCTGCTAC
CCATGATTTCTTCCTTGCTTTTTTCAAGGGTTCCTCTTGCGCATGCTCGAATAGCTGAAG
AACCTTTGATGAACATCCAAAGGAGGTTACCATCCTGTGGTTGTAAACAGCTTCTATGGC
AATCTGGGTGCTTTGATGCTGAGCCTTTGCCAAGTCCCTTGACACATTTGAGAGAACCAT
TTTTTTTGCATAATAACACATCATTGTAGATGGCTGTACAGCTATCATGACAAGAGCAAG
TTTCCAAGCTACCATCAGGCCCATTGTCACTGCAATTATAATTCCAGAAGCTGTTTGAAG
CAGTAAGGATATTCTGTCTGCAACAAGGGTTTTGACAAGAGAAGCCTCATTGCTTAGCCG
AGAGCACAATGCACCGCTTGAGTTAGTTTCTTCATCAAACCATGCTGCCTCAAAAGTTAA
TATCTTCTCAAGTACTTGGACCCGGATGCGCCTAACAAGATGCTCCCCCATGTATGCAAA
ATTGTAGTGCTGCAATAGATTAACAACAATGGATACCAAGGACAGTGAGCAGAAGATCAA
GGCATAGCGTCTGATAATTGCATTCATCTCATTTTGGTCCTGAACAAAGAATGCAGCAAT
CATTCCTCCGATGGTTATGGCATAGATAGGCTGCAAGGAACCATATACCAATGCGGATAA
ACTGCCTACGACTGCCTGCCTCCACTCAGGTGCGTTCATTGCAAGAAGCCTGGAGAAAGA
TGGTGCAGGTGGATGAACATCAGAATCATTTTCCTTTAAGGCAGCTGGTGTTAGTGGCAT
[truncated: 92,815 more chars]
