# Supplementary material for: Computational Identification and Functional Predictions of Long Noncoding RNA in Zea mays
Source: PLoS One. 2012 Aug 16;7(8):e43047. doi: 10.1371/journal.pone.0043047 (PMC3420876; doi:10.1371/journal.pone.0043047)
Supplement: Dataset S15 — The set of noncoding RNAs that do not contain a small RNA sequence from our database and map outside of a gene locus. (FASTA) [file pone.0043047.s026.fasta]

>Z27kG1_09656
CGGTTCGCCGTCTCGCACACCCACTTCCTACACCGCCACCGAGCACTCGCTCAGTTTCAT
ACCCATCCTCGAAGTCGCCTCTGTCTAGTTCCTGCTCTTCCACCACCGCCTGTGATGTAT
CCCCGAGGCCCGGATGGGGGACGAGATGCCTCGTCTCGCCCTATGCTTGCCACTCCCGCC
GGCAACGACACGCGCGAGGAGGATGAGATCACCACCGCGGAGGCTCATGTGGAGAAAGAC
GCCGCGCGGATGGACGCTGCCCTCCTCATGCGGACTACGCCCAAGATGGACGAGTTTCAC
ACCGGGGGCGATCTGGACTCAAGTGGAAGTGGAAGCGGCATCTCGGGGCCAAGCGCCTCC
AAAAGACAGCTACAAAGAAGGGGATCGTGGCGGCAACGAGTCAGCAGGTCCAGCATCCAT
GCTTATCCTTTTCCTTTGTGTTTCTATTTGATCTGTTTTTTTGCCCGCGCCAGCAACAGA
GAAGAATGTGGTCGTGGCTGTAATGGGTCAGCAGTTTCTGCAATTTTTTGGACGACCGAG
AGGTGCTGCCGTTTATGAGTAACTTTCCAGTGGGAAAACAGTATGCCACAACATCATGGT
CAGAGTTTGGACATTGCATGAAGCACTTGCTGGACAATTGAGAAGAACTCATGCCTACTT
GCAGGAGGGTTGTTGTACACGTGAGTGGAGGTCGAACCCTTCTTGTAGGGCTCTTAATGT
ATGAAGTACGCCATGCTAGCTATTGAATCAAGTTCAATGGGATTCGTTAAAATATAAGGA
GGGTTGTTGTACAAGTGAGACAAGGTCAGCCCTTCTTGCAGGGCTCTTAATATAAGCCTG
TACTACACGTTCATCCACGTCGAGCTCGTCGGCTCCCAACGCAACCCCTTCTTCTCTCAC
GAGATCAGTGGTGAGGACGACACTGGGGATAGAGACCTAGGGTTCTCCAAGTGGGCCTAG
AAACTCCATGGCAACGTCTCAGGAAAAATGGGCGCATTGAAGTCTTGAAGGACTTTCAGG
AATACTAATTTTGAGAATTCGTGGAAATAAAAATAGGGTTGGCTTTATCAAACTGCACAA
AAAAATCAGCAGCACTTCTCTTTATCATGCAAGGAAAATCAAACTTAGGAGCATCTTCCA
ATTTCGTCAGCAGCTGAGCCGATTGTGATCTCTGATCACTATACAACCATGGAAATAAAT
AATGCAGCTTTGCTCTGCAAATTTTATAC
>Z27kG1_17085
CAGATTTAGATGTTCATATGCAGATTTAGATGTCCAAAAAGAGAACATACCACTTGCAGA
CATTACATGTACAGGGTACAACAGCACATAGCGCCTGATTGGTTGCTCATCTGGGTGGAG
CCTGGTCCAAACCTGGATGCAGGCTGAGACCAGCCTATATGTGTGGATGCAAGTGCCAAG
TTTGCTTGCATGTTTGGTTGGATGTACCAAAGCAGCCATGATTTAATGGGCACATGTTTG
GTTAAACAACACCAAGTCGGCGAATGTTTTTTACAAGAGGTTGCGGAGCGGGCGTTATTT
TTGTGGAATAATGACCATATCGAGAGTCTGATCAAACAGAATAGTAGGGTTATACATCTA
AGTGGCTTTTCCTTGCCATCTGGGATGGCCTATGGTGGTGCAACAACAGTCAAAATCTTC
TATCAACGGCGTCGAAAAACCACTGCTGGAAATAATATTGCTACAATTAATGATGATGAT
ATTGCGGAGGCTCATGCTTGGGATTGGGCTTGGATGTTGATGTGACAGCGGTTACTCCGT
CTGACCCCCCCTCGGACGTGGAAGGCGCTGCTGATACTCCGTCTGAGACCATCTCAAGAT
TTCAGGGGCCATTATTATTAGAGTACAATGGAACAGCGAGGAGGGCTGACGCAGACTCAA
CTGTTCCACTCAGGCATGAGGTGGTAGCCTTTGATGACAGTTCCAGGCAGAATTTTGGGG
ATTCATGTGACTCCTCATTGGATCCATTATCTTCTATGGAATCTAGAAGAAGATCATTCA
TGGCTAAGATAACAATGGCACATTCACAGCTCCTTGCTGCTCCTGTCCTCCCCAAGCGGT
CAAGGGGTGCCACAAAACATGGTACTGCGCTACGACGGAGCCGACGGGTTGCAGGGGCAG
GGGTGGAATTTAACATGCAGGATCTGGAGAACAGAGCCACAAAACAAGTAATGCGGACTC
TGAGAGTCATCACAGAGAATGCAAGCATCAACCAGCAAGCTGTTAAGGATTATGAGAATC
TTTTTCAGCATCCCTTAACTCAAAGTCATGTTGAAGCGTTAGCGGCTCTCTTTGGATGGG
AGACTCCGGGGAATCTCTTCCCGTAGTGTGTTTTTCTTTCTGGGTTGTAATTTATAATTG
TTGTAATGGATCCTAGCAAAATTATATGTTGGAATGTGAGAGGTTTAAATTC
>Z27kG1_19243
CGCTCAGCTCTGGCCAGCGGAGGAGAAGAAGAGAGTCCCCGTGACGACCGTGAGTGACCG
ACCTCTGCCGTGGGGCGCTGGCAGCCATTTGCTTGCTGCCGTCGTTGCGCGATGAGCGCG
GGTGCAGCCCGGTCCGTGCTCGTCGTCGTCTTCTTCGCCCTGCCTCTTCTCGTCTCCATG
ACCCACGGTGAGCTGAGGCGCCCTCCGTTTCGCCTTAAACGCTTCCCTTGTGTCTCTGCA
CCTGATGAAAGAAGCAGTGTTGCCAACCTGCTATGCAGGCGGCCACCAGCAGCCGGCGCA
TGTCGGAGCGGACCCGCGCTCACCACCGATCGATGGCGGCGAGCACGCAGAGCAGCGGCA
GCAGCTTAGCAGGCTGGGCTCCAGGCCGCCGTGCTGCGACCGCAAGTGCGGCGCGTGCGC
GCCGTGCAAGGCCGTGCAGGTGCGCGCCGGCGCCGGCGCCGCGGCGGAGCGCCGCCTCCG
CCCGCGCTGCGCCAACTACGAGCCCGTCGGGTGGAAGTGCAGGTGCGGCGCCGCCGTCTT
CGACCCTTGACGTGGCTAGCTAACTGCCCGCTACGTACGGCTGCCAGCTCCAGCTTCGAC
CAGTCCGTGGCCCTGCTGAATTGTAATCGTCGCATGCACACGCTGGTGACGCTGCTGCCT
GCTGGATGGTAGCGAGCATGTGGGCTTGTTTGCGTCTGCATTAGACTTGTGCTACGCCAC
ACTTGTGTACGTAGACGTAGCCTGCATACTACTCCCACCGCATGTCTATCTGCAACACGA
TTGTGGGTTTGTGACAATGAATTTTGCTTAGATTTT
>Z27kG1_13890
CCCGAGGCCCGGATGGGGGACGAGATGCCTCGTCTCGCCCTATGCTTGCCACTCCCGCCG
GCAACGACACGCGCGAGGAGGATGAGATCACCACCGCGGAGGCTCATGTGGAGAAAGACG
CCGCGCGGATGGACGCTGCCCTCCTCATGCGGACTACGCCCAAGATGGACGAGTTTCACA
CCGGGGGCGATCTGGACTCAAGTGGAAGTGGAAGCGGCATCTCGGGGCCAAGCGCCTCCA
AAAGACAGCTACAAAGAAGGGGATCGTGGCGGCAACGAGTCAGCAGGTCCAGCATCCATG
CTTATCCTTTTCCTTTGTGTTTCTATTTGATCTGTTTTTTTGCCCGCGCCAGCAACAGAG
AAGAATGTGGTCGTGGCTGTAATGGGTCAGCAGCACAAATAGGAAATGTTGCATGTGTTG
CCGACAGAACCATCTCACTCTCTCTTTAGTTTCTGCAATTTTTTGGACGACCGAGAGGTG
CTGCCGTTTATGAGTAACTTTCCAGTGGGAAAACAGTATGCCACAACATCATGGTCAGAG
TTTGGACATTGCATGAAGCACTTGCTGGACAATTGAGAAGAACTCATGCCTACTTGCAGG
AGGGTTGTTGTACACGTGAGTGGAGGTCGAACCCTTCTTGTAGGGCTCTTAATGTATGAA
GTACGCCATGCTAGCTATTGAATCAAGTTCAATGGGATTCGTTAAAATATAAGGAGGGTT
GTTGTACAAGTGAGACAAGGTCAGCCCTTCTTGCAGGGCTCTTAATATAAGCTCAGCCTG
TACTACACGTTCATCCACGTCGAGCTCGTCGGCTCCCAACGCAACCCCTTCTTCTCTCAC
GAGATCAGTGGTGAGGACGACACTGGGGATAGAGACCTAGGGTTCTCCAAGTGGGCCTAG
AAACTCCATGGCAACGTCTCAGGTTTCATGCAGTTCTCTAAATTTATTTTGCTCGATTGT
AAGGGAACTGTGTCCTCTATAAGCTCGCGCTCGTGCTGTACCGGGAGTACCCCTTCTTCC
TGCAAGTCTGGTTCAATTAAAAAATTTTGTTCTGTCGTGTTGTAAAGTACTTGGCGAGCT
ATGATATGTCATTACCTTAGTGAG
>Z27kG1_02807
CAAACAGCAGCTTCTTGCTCCCGAGTCGGCCAGCACGCGCCGCCGGGCCGCATCTCGTCT
CCCTCCTCGAAGCACCTCCTCTCCCTGGCTCCACGACGCGGCGGCCTGCTAGCTCTCTGG
GCGGGCTACTAATTCTCCGGATGGTGTCGACTGCTACTTCTCCGATGCCGCGCGCGCGGC
CCGTGCGGTCCGCTGCGCCTCCGTCGGATGCGCAAGCAGGAGGCGGACGCGCGGCCCGCT
GTGCCTCCTTGCGCCCCCATCGCCCGAGGCAGACCGTCGTGCTCGCCTGCTCCATCCGGT
CCCGTCGTCGAGGAGTCCTCTTCGCCGGCGTCGCGCCCGTCTCTGTGTTTCCCATGTCGT
GGCGGCGTGCTCCTCTGCGCCGGCGCCGCACAACCTCATGTCAGCTTTCGTCGCTGCGAT
GCCCACGGCCGGCGGTGTGCTCCTCCCTACTCCACGCCCACCTTCGCCCGACCTTCAGCT
GCGCGTCGTGATGCAGCGAGACTCGAGCTGCGTGTTCCTGTACGCGTCGATCTGCTGCTT
CCTTCGGCTTCGTCAGGACTCCGGCCTTGTCGAGCTCCTCTCCTCGCGTCGCGCTCCTGC
TCCATCGAACAACAGAGCTGTTCATGCCCCGTCCGCGGCACTATCCGTCTCCGTCAAGCG
GGGACATTAGCAACTTCTGCGGCCTCCTCCCCTCGCGGTGGGGTTTCAGTGAACGACAGT
AGGCTTGTAGGCTCATTGTGTTGTAGGAGCTTTGCTGAAATGACAGAAATTTGCATGTGT
TGTAAGAGCTTCGCGGACTGAATTGATGTGATGCATGTGCTGAAATCAGTGTGTTGTTGC
ATCTTGTTGCTAAAATCTGAAACTGAAACAGATTGAGGTGTTGTTGCTG
>Z27kG1_07347
CTCCCATGGCGTGCCTCCTCGTGCTCGTCATCGCTGCCACAGTACTAACGGTGCAACACG
AAGCCATAGCCCGATCAGAACATGATTCAGAGACGCAGCTGGTGTCAGTTTTTGTTTGTT
TGTTTGTGCTGAACAATGAGTCGTGTCTCTTGATCCTCAGGGTCCACCGGGAAAACTGAC
GCACGCCGCTCGGACGTCGCCGGCGGAGGCCTTCTGGCATGCGGCCCTCCCCGGCGCTCC
CATGCCCGAGGCCATCCGCGAGCTCTTGCGCCCAGCTGGTGCTGCCGGTGATCATCTAAG
AAACAGAATCATTAATCTATGGCAGACCATTTGTGACGCGAACACCATTGCCACACCACA
CATGCATAAAACTGGAACGCGTGCTGCGTGCAGGGACCAACGCTCCAGACGCCGCTAGGT
CCAGGCACCACGACGCCGATCCGCCGCCGATGAACTTCAAGTACGAAGACTACAGGTCCT
CGCGTCGGAACGAAGCCACCGCCACCTCCGCCGAGGCCCTGGACCGCGCTGGCGGCGCCG
GG
>Z27kG1_12308
GCCGGACGCGTTCATCTCCGGCGCGGTGTCAGCGCTCGTCGTCACGCCGGAGCCGGACGC
GTTCATCTCCACCGCCTCTTTCGCGCCCGGCGTGACGACGAGCGCCGACCGCGCGCTAGA
GCTAGACGCGCTCACCTCCGCCTCCTCTTCTGCACCCGGCGCAGACCCAGACATCTCCAG
CATTATAGACGACTTGGAGACCTTGTTCGTTGCAGGATCGGGCATGCAAGCGATCGGCGA
CAGAGGCGTGCACCCCGTCGACGACTTCTATCCGGACCTATTCCAGGCGTGGCGAGAGGA
TGTCGCGTCGCGGGCGTGGCGAGAGGATGTCGCCCCGCGGGCTGGGCGAGAGCATTTCGC
GTCGCGGGCGTGGCCACAGGATGTCGCGCCGCGGACGTTCGGCTACTACGACATACCTGC
CGCCGACATCCCGCTCTGTTCGGAGTGCCGCATCCGATCCGCACAGATCGAGGCTAGACA
TTACGACCATTTGGACATCTGCGCCCGGTGCTACGCCAAAAAGTTCGTCTGCCCGATATG
TGGCTATGATTTGGGAGTGCCGCCTTCGACCGGCACACATCGAGGCTAGACCTTACAGCC
GTTTGGTTCGTCTGCCCGCTGCTTATTACCTGGCTACTGTAGCGTTCAGATACGCATCCA
TTCTTGCTGGTAGCATATTTGCGAATTGCAAACGATGCTCTGTTCTGTGAATTGAATTCT
TGCTGGT
>Z27kG1_02681
CACGTCTCTCTCTCCCCAAGCCGCTCCTCACCAAGCCCATCTCAGCCGCTCCCTCCAGCC
CTCACCTCGCCGGCCCTAGCTGCTGGTCGCCGTCGACCGCGAGCTCTCCAACGCAGGCGG
CTCGCTGCGCCTTCCCCTCGCCGGTCATCCCTGCTCCCTCGGCTTCCAAACCATGGCCGC
CTCTCCTCCATCTCCTCCCTCCCCAGCGCCTCCCTCTCTGCTCCTGCACTCGGAGCCCAG
TACTCCAGCTCGCCAACGCTCCCTCCCTGCTCACCGGCCACCAGGAAGGTCCGAGCTCGC
CCATCCTCTGCTCGGTTTCAACTTCGGTCGTGCCTGCAGACCGCTCCCTTGCTCCTGCAG
CTCGCCCCATCCCCTGACTTGTCGTGTCTTGGGCCGTCACGGCACTCTCATCTTGCGTCG
TCGCCTTATTGCTGTTCTGGTGAGGCCATGTCGTTCTTGTCCTACTCATTTCCCTACCGG
CATCAAATCCTTACTGTTGTTTATACGTATGTTTTTGTGTGAGTTGGGAGGTGGAGAAGA
AAGGAACTCTAGTGCATCACACACCTTGTGCTTGACGAAATGTTTGAATCAGAATTTATC
ATCGCATCCGCAATTTGGTTTAATCATGCACTACGGCATGATTAATGGAGTTACTGAAGA
AGGGCACCCAATTCAATTGCCCCCGGTTGCTGATCGGACATTTCATTTGCTCAAACAGAA
GTTGGTCCAAGCTCCTGTTCTAGGTCTTCCTAACGACTTCAGCAAGGGTTTCGTGCTAGA
AACAGCTGTCTTCATGCAATCGAAGAATCTCGTGGCTTATTTGAATAAGCACCTTTGTCC
AAGAAACCAAGCTTCATCGAGGAGTGTTTGGCAATCTTTATGGCAATTATTGACGAATGG
CGGCCATACTTGCAGCACCGTCAAATCGTGATTGTACTCCATCTTACTGAGCAGAGGGTG
ACCTTACGTTTGTAGCATAAAGTCCTGCTCAAGCTCATTGACTTGCATTATCAAATTCGC
ACAAACAGGCAACGGCTGTACCGAGCGACTGATTTGGCACATATATATATAAGCCGAGAC
AGTGGGAGAGGAGAGCTGGACAACAGGCAACGAATTGTAATTGAATCTTCTGAATACTAA
AGGAAAGCGGTCACATCCCATT
>Z27kG1_13732
CGACCAATTTGCCTCCGTCCAGGCTTCGACCGAGCTCGTGAACCTCCTCCTGGGCGACCA
TCGCATTGAATGTGACGCTCGTGAACCTCCTCCCGAGTTCGTGAACCTCCTCTCACACGC
CAATCCCCTTACTCTGTTGTGCCTCCGCCCCCTCCCAGCATCTAGCGCGCACTGCCATCC
TCTGCGCCCCATCGTCTACCGTGAGGCATCCATCCCTCCTTCTCCCACACACTCGGATCC
TCCGAACACGCCACCAAGCTCAACGCGATGGCCGCACCCCGCCTCCCTGCCCCACCGCCG
GCGAGGTGCACCGTCGCCACCAGAGGACGAGCACGAGCAACAGAAGACCTTGAGGAGAAG
CCCACCATCGAGGATATGTCCGTCTTCTCCGCTGCCACTGTGCCGCCTCGCCCAGCCACG
CAGATACGTGGATTTGATCCACCACCAGCTCGAGTTTTTGCTTGGCATTGCCCTGGAGTT
GGATGCATTCAAGTATTGTAAGATCCTTCTTTTTTGGTTATTTCCTTGCATAAATATCAT
TTTGCGATGATGTTTTGTTAAAATACTACTGATTGCCATTACACCGATAAGCCCAACTAG
GGGATGACTTGATAACCTTGCTTACCAATATTGTTATTATTTGATTAGTGCAAATAGTTG
CTTCATATGGAGGATGCACAGGTGCAAACAATCTTGATAAGAATGGTAAACTAGACTGGT
ATGCCAGACATGTCTACTATTTTTCACATGTTTTTAGTCACCTGTTTGAGTGATGGTGAA
CCTTACAATGACACCTGACAGAACTATCTCAATCCCGCGTTTATTTTAGAGGAGATTTCG
AGTGGGTGAGCGCGGCAACGACATGTTGACAGGAGACGGCGGGAAGCGCTCGACAAGCTA
ATTAACTTGAAAGGAGAGGATCACGGTCAAGTCAGTCGGGATTAAGAAAGAGTTCGATGC
TGATAGGGTCTTTGGGCAGGAGTATGCACAAGGTAGCCTCAGTGATAACTTCTTTGCGAT
CATTGTGCCGACTGAGTACGATTGTTTAACGGCCAGCACTAGGAAGAAGGAAATTGTTGA
TGTCATAGTTAAGGCTTTCAAGAGCACATGAGTATGAACCTGAGGTGGCTTGCTGGCGTA
CATGGAGTGGTGACAGATTGCATGCTGGTAGTTGATGAAACTGGTGGGATATTTGAGAAA
GGTGGAATTTAGATCTACTGTAAGCAGTGGGAAAAGTAGGCTATTTCCTGTAGAGGTTCT
ATTTAATAATGAAAATGGAATAGGCATTGAAAAAACAAGAGATGAAGCTCAAGCTCAAGA
TGCTGAGAAAACTCTCCAAAATTTAAAGAGTGAGTACATATCCTCTACATCATGTGTACA
CCATGCTTTGTGATGTGCTTAAAAAAGCTTTAATAGATGTTTTTAGTTTC
>Z27kG1_04495
TTGTTTTGATCCAAGCATCTGGGATACTGTTCATAAGGACAACTTTGTTCTCCATTACGA
AGCAGTGGAGAAGAGACCTGTCCTTCCTTCTGCTGGCCAAAATATTAGGCGAGAACTATA
AGGTAGCATGCTTCTATCATATATAAAAGGAATGTATAGTTATGTGTACGTTTGACTAAT
TGACTTCCTTCCCTGATGCACACATATTTGCCCTTGCTGCTTGCCCTAGGTTCTCCTGCA
TTTGAAGTTAATTTGGTTTGATCAGTAGCTGTTGTCATGGATGGGCTGAGTTCATACAAA
ATGATTCTATAAGAACTTATGACCCCCAGGTGGCAGTTGTAGAAATGTAGCTGAGATTTA
GATTTTCTTCATAATTTGTTGGCATTATTTAGTAGGGCCATTGTTGTACCAATGTTGTGA
CTTGATTTGTTGTTGTTGTTGTTGTGACGCAGTCACCGTGATGATAATAAATGTTTTGAC
CGTTATGAGTCAGCATG
>Z27kG1_07006
CGGGGCTCCGCGGGCGTGCTAAGGTTTCGCGAGCATGGCGGTGGCCGGCGAGCAGGTGAG
GGCTCCCGCCTCTAATTCCCTCCCGAGCTCCTCGAGCGGCCAAGCGTCTGTGTGTGGCCG
TGTGGGCGAACCACATGCGCCAGCCACCGTGCGCCCTGGGTGAGCACGTGAGGCCAGAGG
AGAAGCGCATGTACAAGCAGCTGCGCCAGTTTAGCGCGAGACTGCAGGGTAGTAGGCAAG
CCGCGAGCGTGTGACTGCAGCTGCTAGCCAAGTGAGCGTGCCACTACAGGACAGCAAACA
ACGACGACAGCAAGCAAGGATCATGTCCAGACTCACACTGGGCTCGTTGCTCGGCCTTGT
TGAGCTAGAGATCCTCCAACACAGCGGCACCGACACCAAGGCTCAGGCTAGTACGATCTG
AATCCCTATCCATTCCCTGTTGTTACCTCGTTGTGCTCGATCTGGTTACTGTCCTATGTG
CGGGTTTGTTATATTGGTAGTAGGGATCACATTGGTGTGGCTGGTTACATGAAGGAATGG
AGATGAGAACGTCATATACTCTATCGTATTCTCAAGTACCTCTGTAATTTTGAACATTAG
AGCGTCTTTGGTGTATGGTGGTGAATTTTTTTCTCGCTCGTATCGGAAGTCTGCTAGATT
TTGTAAGTGGCAATAATGATAGTGAGGATAAAATGTGATGGTAACACTAACATTGACATA
TTTTTTACATGCAGAAGTGTTTGAAAAGGAAAGAGAACAAACAAAAATGGGTATAGTCAG
GAATAAGGAAAAGCATTGTGGATGGGATTCATTCTTTTCTATGGTTCACCTCGTTCTGGT
GATATATGAAATGGTACATCAGATAAGTGGGAAGAGGAAGTATAATGCAATGGATAATCA
TAAAAAGTGATCACTCTGGAGTATCCTGTATCTACCATTTTTATTTACTAGGGTAGAATG
CACTTTCAGTTTTGTCTTACCTAGTAATCTTTACAGCGTGAAAGGATCTCTAGCTAGTTG
ATTAGCTGGTCTAAGTAGCACTCCTTAGGTTTTTAGTTTGACTCCCCGTATAAAAAATTT
AGGCTGGGTTAAAAAATCTCCTGATTTGTCCCATGACAAACCATTGTTCTAAGCCTCGAC
CCCGGTAATGTCTTGGTCATTCTCAAATGGGCTACGATGTCGCTGCTACGCCAAAGCATA
GGTCTAAGACTCGACCCTGGTGCGGTATTTTAGCATCCCCTTTTTAGTTTCAATAGTGTA
TTGTTGTTGTCCCTCAAGTGTTGTTTATTATTTACTTTGTTTGTTGCAGCTGTCGGCCTT
CCAGTTGTTCAAAAGCAACACCAGCTTCATGTCACCCTATTGTTGTGTAATGTTGCTGCC
ATGGAGGCACTTCCTATATTTTTGATAGAATGTTTCATCATGTTCTTTTTGTATTATTGT
CAGCGACATTTGTTCTTGCCTTTGGAGAGGGATCATGTCTAGGCTCACAACGGGGCTCAT
GTTGCTCGGCCTCGTCGAGCTGGAGATCCTCAAATGTAGCAGCAAAAGCATCTCAGGAGA
CCATTAATAGTATGAAGAGATCGATCGAAGAAAATAACCTCCTTCATCAACTATTAAGCT
TCAATCGAGGCCAAGTGCCTCCATCTTAAGTCTAACTAACCACTATAGGGCCTACAACCT
TATAGCTGTTATAGTAGCTTGTTACAGTAGCTCTAGATTTGAAGTTATATGATTATTTCA
ATTATGCTTAATGTATAATACTTTGAGTTGAAGTTATAGGATTTGATTTGGATTTTAAGT
TAAAGAATTTGCAGAT
>Z27kG1_11580
CACACCCACGCCGTCGGATCCTCCTGCCCTCCCCACGTCCACCTCTCTCCGCCGAAGAAT
CGGCGGCGGCGGCGGCGGCGGCGAGCGCCTTCCCTTGTCAAAATCCACCCGGCGGCAGAG
CAGAGCCTCGTTGCTGAGGAGGGGAGATGGCAGGCATGACCGATATGCCGATGAGGCCGG
CGCGGCCGGGCCCGCCGATGCAGCACCGGGGCCCTCCGCCGATGGCGCGCCTCCGCCCCG
AACCAATCGACCGCGAGAAGACCTGCCCTCTGCTGCTCAGGGTTTTCACAAGGGTAAGCA
TGCTTATGTCTTCTTGTTTCTGTCCCAACGAATTTATTTATTGGTTACCCTGTGCTGATT
AGCACTTTACTCCAGTTTGTTGAGTGAGATTTAAGAGTCTGCAGTATACTTGATTCACTT
ATTTGCATTGCTACTGCAACTTTTTATTTGTTAGTCAATTTTGTTGTACCTATTGTACAT
GGTGGAATCCGCAGAAAGCTTTTCATCATCAAACTATGCCTTTTTTTAAAAGGCAATTTA
CTAACAGTTTACCTACACTTGGAATTTATTTAGAAGTCTACGCTTTAAGATGATTGCGTA
GCTAACAGTATAATTATTTGAGTGTGAAACAAATGATTAAATAGTGAAGTTTTAGTTAAA
CACAAGCCTTGGTTAATTAGTTTCATAAAGGGGAAGCAACTTAATCCGGTTTCCGGTCTA
CTTGTTCTGGAATGATTCTGGCAAAAGGTGATCTGCTTAAATGAAGGTAAGAAACAGTTT
ATTATGTTGAAAGGCCTGCATTTCATATTTAATTGTTTTTAGAGTTGAGTGCATTTTAAC
ATGGCTTAGCCGTCCACTAAAGGAGTTCTTTTGGTGTTCTATGAGCACATTTACTTGAG
>Z27kG1_02363
CGCATGCTGCTCATGTACCAGTACGGGGCTCGGTCCGTGAAGTGCGCGGTCTGCAGTTTT
GTGACATCGGTTGGAGTAAGTACTCAAAGCATCCTTTTTCAGAAAAGGATGCAATTAACA
AATAATGTTTTTTGTTGTAGAAGACTACCATTGTTTCGCTGCTATTCTTACTGTAAAACA
ACTTGTGTTTCTCATGAGAAACAGAGAACTAACCGCCAAGTTTCACTCTACTCAGACCTC
ACCTGGTGCAGAGCAGAAGCCCAGCAGCTGAGCTGATAGTGTCCCTGAAAGTGCTGTGAG
ACCACCTATGAAAAGGATGCTTTGAGTGCACATGTATAGAGTTCTTCCCTGAAGCGATTC
TTTCACTTTCTTTTCTTTTGTTTTCTTTTGTTTTCTTTTCTTTTTTGGTTCCTCCTCACC
ATCTCCACCCCACCCGTCCACTTCTGCGTTCCTTCGATGGATCTCGCGAGCCCGCGGAAT
AAATGAGAGTTTTGGATATATAGCTAGGGCTTAACCTCGTCGACTTGTCTGTAAAATCGA
ATGAGACATATATATAAACCTATGTTGTTTTC
>Z27kG1_19143
CCCATCTCAATTCTCCCACCCGGCCGCCGGCACCACACGCGCGCTCCGGGAGCCACAACG
ACCGATGGCGAGGGCGCGCCTCCCTCTCCTCCTCCTCCTCCTCGTGGCGTTCCTCGCCGG
CACAGGCTCCACGGCGGCCCGACACGCCGCGCCCGCACCCGCGTCCGCGCCCCGGGCGTC
GCCGTCCATCTCCGCGGCGCCCGAGTACGGGGCGCCGCTCCCGCGCCTCCCGAACCAGCA
CCAGCGCCCCTCCGCGCTTGCGCCGTCGCAGGCGCTGGCGCCGGACATAATGCCCGTGCT
GCCGTCTCCGGCCGAGGACGGCGCCGCGCCGCCGCCCGACGCGGACGAGCCCACCATCCC
GTCCAGCCCCAGCCCGCCCAACCCGGACGCGCTGGAGCCCGCGTGGGCGCTGGCGCCGTT
CGGCTCCGCGCCCGCCGTCGCCGCGCAGTCCCCCGCCGCCGCGCCGGCCCCGGCGTCGGC
GCTCGTGCTGCTGGCCGTGCCGTGGCTGCTGCTGGTGGTGGTGGTGTAGCGGTTCGGTCT
AGCGGCGTGCGCGACCTGCCTGCCGTGGACCACGCCGGCCTCTCCACACAGCTGCTGCTC
CTCGTGGATCATGTCATGTGCATGTCTCGGCGGCAGGCGTGCAGGGTGCACGGAAAAAGG
TGGTCCTCGCGGGTTGGTCGGCCTCGGCCGGGCTGGCTGGCTCTGCAGCTCGCCTTGCCG
CCACTACTCTCTGCGTCCTCGTGAAGAACTGCTGCTTCTGCTGCTACATCTCATCAGCTT
TTACTTCTCTATATCTCCTGTAAATCTTAGCTTACTTTTCGGGTGGGGTTACGGCCGGCG
ATTTCGCTATAGACTTTTTTTGTTTTGTTT
>Z27kG1_05529
GGAAATTTTCGATTCCCCCTAGCCGCGACCTTCCCTCTCCCTGTCTCCTTTTCCCTCACG
GCAGCACTGCAGCAGCAGCCAGCATAGTTCTTCCTCCTCCCTGCTTCTTCCCTCTGCCAT
GGATGCGAGCTCCAAGCTCCTGCTCATCCAGCCCCCCTTCTCCATCTCACCATGGACGCC
ACCATAGCAGCAGGGTAGGCCGATGTCCTCCCCTGGTTTATGCGCTGGACATCTCCTTCC
TCCCACTTCATGCCGGCCCTGCTCCTCTCCACAGAGCCGAGTTCGACGTCCCTGCCATGG
TGGGCGCTCGGCGCCCGAGCTCCATTCCTCCATGCCAGCCGACGCCTCTAGCAGGACGCG
CGCTCAGCCGCGCCAGGGCCGCTCTCCCCATGTTCCCCTCAAATCCGAGCTTCCCTGGCG
TCCTTGCCCTGCATGAACTCCCCATGGGCGCTGGAGGCGCCCAGCACCGCGCAGGTGTGC
GGCAAGGCTTGACCGACGCCCTTCCCTGGTCGGCTTTGAGCATTGGGTCGAGCCCCTCTT
TTTGCCATGGCACTAGGCCCCTGCTCCTCCTCTCTTCCCCACCAAAATAGCAAGCCTCCG
CCATGCCCAAGTGTTCTCTCGAGCTCGCCGTCGGGACTCCCAAGTCGCTGCACGCCTCTG
CCCAGGCTCCAAATCCATGGCCGGAATCCTCACTGGAAGTGACGCTAGCCGCGAGCCTCA
CTGCTCCTTGTCCATAGTTGTTGTTGTCCATCGCCTTGAAGTTCCTCCGTCGTCGTGTCG
CTTCTTCGCCTCTCCTCCGTAGCACGCCCTCCCCGGCAGCTCACCATCGATCCCCATTTC
GGACTGTTGTTGCCATGTAAATGGGGTGTTCGACGAAATGCTAAGTAGGGCAGCGAGTCG
TGGAGAGCATCATCGATCTTGCTGTGCTCGTCATTTTCTCATGCAGCCCCGCCGCCCATG
CAACTCCAGCACGTCGATGCCGTCTCCCAGCTCGTCCCTACCGTGCCCATCGCTGTCCCA
TGCCTCGCTGTGCTGCACTAGCTGCAGCAGCACACTGCCCCTATGTCTTACCCTTGTAGC
ACTTGCGTGCTGTTCGACAAAATGCCCAGCAGCAACATCCCCAATGTGTAGTGTCGTCGC
TTTTTGGTGCCCTGCTCCATTCCTGCCCGTCGACGCCATCCTGTTGTTGCCACACAAAAC
AGCAGCCGCAGTAGCTCCTCCATGGCGCGTGCTCCACCTTGTTGCATCGTGGTGCCCGTC
ATGCTCCTCCGGCTTTGCTCCGCTCTCCGGTACACGTTGGCGCGTTCATCTCCACGCCAT
GTGTGCAGCGGCACCGACCGGGTTTGTTTATGGTAAGCCGATTTGTTGTTTCGGGTAGTG
TTCGATTAACGGATAAAATATATTTTGGTAATTACAATGATTCTTTATGTGTTGCACAAA
TGCGTCGTGGTAATATTAAATCGTGGTTAAACGCCTTGTT
>Z27kG1_19929
CGTACCGATCCCCGGCCGGCCGGTTGTTGCAGGGAGGGCAAGGAGAAATGGCGAAGAAGC
TCTCCAGGGCGGCCGTGCTGCTCCTCGTCGCCGCCCCTCTGTTCAAGTACTTGTGCGCCG
TGCTCGTGGGCATCCAGGTCGGGCGGGCGCTAGAGAGGTGTCCGGAGAGCGCCAGATTCA
GCCTGGGAGAGACTCTCCACTACGTCACCAAGGTATGGTGCGTGATCGATCGTACCATAA
AAAAGAGGTGACGACGACTAGCTTGTTTGTAAATTGTGTACTTGTTTCAGGAGCTTTGGG
ATGGCAATGTTCTGGGAGGGCGACGAGGAGGAGGAACGCACAGTTGTTTCACTGTCAGTG
GTGCTGAAAGCTCGTCGTCGGAGGAACGACCCTACGCCGCCCTCGCTTCGGCCGATGGCG
TTCGTGCTCCCAGGACAAACAGCGACGCAAATGTCACCCAGACGACGACATACACATACT
ACAACCACACTTCGCCGAGGGGCGTGATCAGCGTGGGGCCGTGGGGCGGATCCGGCGGGC
AGCCGTTCTACATGCGCGGCGCCAGCGCTCCTCGCCTTCGCAGCGTCGTCCTCTACCATT
CCGGCGCCATCCACTCGCTGGCCTACGAGTACACCCTCGCCGGCGACTACGACTACGAGG
GGCCGCCGCGCCGACGCCGAGTGGCCGGTCCCTGGGGCCTCCCGCATTCCTACGGCTCCA
GAGGAGTTCGTGCCGAGATCGACCTGCGTTCAGGGGAGCACGTCACCGCAGTGGAGGGCA
CGACGGGGCACTTCGCCGACGTCCCCGGCGTGGTCGTCACCTCGCTGACGTTCCGCACCA
GCGCCGGCAGAACGTACGGGCCGTACGGCAGCGTCGGCGCAGGGTCGCACCGCTTCTCCG
TGCCGGCGGCGGACGGCGCCCGCATCGTCGGATTCTGGGGACGCTCCGGCTGGCTTCTCG
ACGCCGTCGGGGTCTACATGAAGCCTCCTCCTTGCTCGTCGTCAGACACGGCGGCGTACG
AGAAACATGCATCCAGACGTCAGCGACGAAACTAATCAGTGCGCCACAGTATACTTATTG
GGCAGAGAGAGAGAGAGAGTTAGAGATCATCATCTCTACCATAAATAGAATCCTGCTGTA
ACCTGTATGCATAGGTACAGTACTAGGTAGACAGATTTTCTGAATCTTGCTGTCAGTATG
ATGGCCGCATAAATAAATAACTAGGTACGTGCCCGTGCGTT
>Z27kG1_23184
TCCATGACTGTTCTGGAAGCTCCAAGCGTTGGCGAAAAAAGTAAGATATTTCTGCGAGGC
AAGGAATCCCTCCCCCGCTTCTACTCTTTCGGTTCGCCGGTTCGCCGTCTCGCACACCCA
CTTCCTACACCGCCACCGAGCACTCGCTCAGTTTCATACCCATCCTCGAAGTCGCCTCTG
TCTAGTTCCTGCTCTTCCACCACCGCCTGTGATGTATCCCCGAGGCCCGGATGGGGGACG
AGATGCCTCGTCTCGCCCTATGCTTGCCACTCCCGCCGGCAACGACACGCGCGAGGAGGA
TGAGATCACCACCGCGGAGGCTCATGTGGAGAAAGACGCCGCGCGGATGGACGCTGCCCT
CCTCATGCGGACTACGCCCAAGATGGACGAGTTTCACACCGGGGGCGATCTGGACTCAAG
TGGAAGTGGAAGCGGCATCTCGGGGCCAAGCGCCTCCAAAAGACAGCTACAAAGAAGGGG
ATCGTGGCGGCAACGAGTCAGCAGCAACAGAGAAGAATGTGGTCGTGGCTGTAATGGGTC
AGCAGGTACACCATCCACGCTCATCATTTCCTTTGTGTTTCTGTTTGATCTATTTTTTTA
AAATTTCTTTATCAGTTTGATTAGCATCCACTTGCATCCGCTCATAGTTTGATTCGTGTT
CGTTGGATGGGCCTCAAAATTACCAGTTGCTTCGACTACACTCTCTGAATTTCGCAGATC
AAGATAAAACCCGACACAAAGGAATGAATAGCACACAAAAAATCACAGTATTATTTAGTC
ATATTGGACACGAATAAGTTAAATTTCTTAAATTTTAGATCCACATTTTTGTATTTTGGT
CTAGACTATCAAAAAAATCCTAGAAATGTCCCTCTGCCTCTCGCGCGTGAATTCTCCTCT
GCCGAAGGGAAGACACTCAAAGGCGAGCTACTGATCTTCAACTGCTTTTCTGGATTCTCT
TTGCAATATGCTTTGTTGGGGCTAGATCTGAAATCAATGTTTTTAATAATCTAGCACAAA
TAGGAAATGTTGCATGTGTTGCCGACAGAACCATCTCACTCTCTCTTTAGTTTCTGCAAT
TTTTTGGACGACCGAGAGGTGCTGCCGTTTATGAGTAACTTTCCAGTGGGAAAACAGTAT
GCCACAACATCATGGTCAGAGTTTGGACATTGCATGAAGCACTTGCTGGACAATTGAGAA
GAACTCATGCCTACTTGAGGGTTGTTGTACACGTGAGTGGAGGTCGAACCCTTCTTGTAG
GGCTCTTAATGTATGAAGTACGCCATGCTAGCTATTGAATCAAGTTCAATGGGATTCGTT
AAAATATAAGGAGGGTTGTTGTACAAGTGAGACAAGGTCAGCCCTTCTTGCAGGGCTCTT
AATATAAGCCTGTACTACACGTTCATCCACGTCGAGCTCGTCGGCTCCCAACGCAACCCC
TTCTTCTCTCACGAGATCAGTGGTGAGGACGACACTGGGGATAGAGACCTAGGGTTCTCC
AAGTGGGCCTAGAAACTCCATGGCAACGTCTCAGGTTTCATGCAGTTCTCTAAATTTATT
TTGCTCGATTGTAAGGGAACTGTGTCCTCTATAAGCTCGCGCTCGTGCTGTACCGGGAGT
ACCCCTTCTTCCTGCAAGTCTGGTTCAATTAAAAAATTTTGTTCTGTCGTGTTGTAAAGT
ACTTGGCGAGCTATGATATGTCATTACCTTAGTGAGAAGACTGCTTCTAATATATTAGTA
ATTTTTAGCTGTGCAGATCATGTCATCATATAAATGTTGCAAACATTAT
>Z27kG1_03647
CTGCCGGCCACGGCGGCGGCGGCCCATCCCTCCCTTTCCCCTCTTCTCCCCTCTCTCTCT
TCCCCGCCCCCTCTGTCTCGACATCGGTGCCGTCATCTTCTCGGCCTCCCGCCGGTTGGA
TCCATCGGGCGCTGGTCGGATCTGCCTTTCGGTCGCCGTTGCCCCTCCGCCACGCCTCGC
GCCAGCCGGTCCTGCTGAGCGCCGGCCTGATCCGCCTCCCTCTAGTCGGATCTGCTTGGC
GTCGGCCTCTCGCCGCTACTGCTCCGCATCCTGGGCTTCCTCACCGATGCACGATCCTGG
CACCACGCCACGCCGGTGTGCTACCGGCTCCTTGCGGCGGAGCGGACCACATGGTCTGTG
CTCACGCTGAGCAGGGACCCACGATCGCTCGCGTTCCTCATCATTAGGCCGACTTTCTAC
TTCTCGACGCTGGAGCAGCTTGACCTCTCACTGGTGTCGTCGTCGCCTCTCGCCGGCCGG
TCGCGTCTCGCGGTGCCAGGCGAGCGGCCCTGTTGCCATTGGCTGGGTACCGTTGACATG
GCCGCCCCCGCTGGCTCGCATCGCCGTGGCTGGCACACGTGACGACAGGGGCGGCCGGCG
GTGGTGGCTAGGCCCTAGCCGCTGCTGCATGCGGTAGGCTTCGGCTTCAATGGATTCGGC
TCCCCTTGGGCCCTCGTCGCCTCGCCTTCAGGGTCGTGCACTCGTGCCGCCACCGTCAGC
CCCCATCGCCGTCTCTGGGCCCCTGAGAGGAGCATGACCCGAGCCTCCACCCTTGTCGCC
AGGAGAACGGGGCTACTCCGCCACCTCGGCTTCCTTAAGGGCCGACCTAGCACCCCCGCC
CCCTCGTCGCCTCCACATCTTCAAGGTTGTGCCGCCAAAGCTGGCCTCCATAGCCTGCAC
TGGACCCCTGATTGGAGCACGACCTAAGCCTCCATCCTCGACACTGGGAGTTTAGGGCTA
CTCCTGTCACCCCGGCTATCCTTGGCTGCTGTTGTGTTCGTTGTGGCATTGCCGCTAGCA
TGAGCAGGGTTTTTGGGGTCTCATACGAAAGCCATGCCAGGTGTAGTCTGCACAGACAAC
AGCAATGCCCTCGACGCCGATGACCTCCTTGGATTGTTGTAAGGTTCTCTTGTGTCGTTG
TGCTTGGCACTGGCGTTCCAGCCTTTGTCGTGGTCGGTGAATATCCGCCTCTCCTGCCAT
TCACCCATGAGGATTTCTCCTCAAGCGGCGTTGGATGGTGGCATTAGAGCCCGGATGCGC
CATCGGGTGTTTCTGTTTTCTCGAAAGGAGATCGTCGTTTTCGGCACTCATACCGAATTC
ATTGTTGGCCCCAAGCATGTTTGAAGCGAAATTAATAGTCTCCCTCACTGTCATTTCGGG
ATGATGGAGGTCATTCTGGCTGACGTACGCACAGAGGTGCTGCGATGTAGATGACATTGT
TTCCCCATTACACTTGTATTTGACATCTCCATGGATCTATTGACAAGAAATCAGAAAATT
AATGATGTTCGTTTTTCT
>Z27kG1_01067
GCCGCATGCCACGCAGGCCCTATGACGCCCGCCATCCTCATCCAGGAGTGCCCCCACCCC
CAGCGCCCCTTCCACCCCCGCACCGCCGTCCTGCCCCTCTCCCCTCCCACACCCACTCCC
TTCCTCCATCTCCATGCTCGGCGCCCTCACCATCTCCCCTCTGCCTCCGCTCCACCTCCC
TAACCGCCTCCGACCTAACCGCCTCCCCCCATAGACCGAACGGGATCTTCGCGTCCGACG
CGCCCATCGACGTGGACGCCGCCATGGAGGACGAGCTACGGGAGAAGGAGGACGGTAGCC
CCAGGCAACTCGAAAGAGGTAGCAGCTGCACTGTCTCAGGCTTTAAGAAATTCTTTAGAA
AGAATGAGCAGTTCAGAGATGCACTTGCGAAGCACAGACTTCTGACACCAACGACACCAT
TAGCAAGGCAGGGATCCGATGATATGTCCTTGGTGTCATCCGTGATATAAACCACTTCCT
TTAGTCATGTGCTATTCTTCACTGTTATTCATGTGTACAGTTGTTCCTTTCCATAGTCAC
AGAGTGTAGGTTTCTAGATTTTTTGCTTGTGAAGTCTACCCACGCTGCCTCGCTCTTGTT
CTTTATAATGAGATGAAATTGTATGGTGGCTTTGCGAGTGAGATGAAATGTATGGTGGCT
TTGTGAGTGAACCATTGTGGTTTACCAAGTC
>Z27kG1_16154
CGTGCCCCTTGAGCTTGGAGCTCGAGCGCCACCAGGGTCACGCCCCTTCCTTATCCCTCG
TCGGACCCGTCGAGCAGAGCCCGACGCCCTGGCTGAGCTGGTCTAGCTCGCGCCCTCTTC
CAATTTGACCTTCCCTGCTCGGTCTGGCATGGAGGTCAGCCACCAGAAATCGTGCGCCAA
CCTTGCCCTTCTCAACCGTCGACCATGTGAAGCCATGGAGCCGTCGTTCTTAGCCCCGGC
TCCCCAAGTCCGGCCAGGAACTTCCCAGCGCCTCCCTCTCTGCTCCTGTGCTCGGAGCCC
AGTACTCCACCTCGCCGGGGTCGACCTCCCCTCGCCCTTATCCTCTGGCCGTCATCCTGG
TCGCCGGTTGAGTCCCCTCATGGATGTCGTTGCCCAGGTGCTGAGTCTCCTCCCCTCGAC
ATGCTTAACAGCGTCGTTGTATCGGACTCCGCTATCGAACCGCGCCACTGATTCAACTCG
CCATCGACACAGCGCCGAACCTTTGCCTCTGCCCCATCGTCATTCTGCTCGACGCTGGTT
CCTCCTCCGATTCCCATTCCCTGCTTGGTTTCTTGCCATTCGTGCCACTCGGCCAACGTG
CCAGAATGTGTTGCCTCCCTCCGTTCGTTGCCATGATGGCCATCCTCGTTGCGACAGGCT
GGTCACCCCGGCGCTGCCATCCCTACTCGAAATCCTCCCTCTTCGAAGCTTGCTGGTCGC
TGTTCCATGCTGTTCCTAATAGCTCAGATTCTGCTCAGCTCGCCCCCATGGCACATCAGT
CCTGCTTGATTAGTGTTGGCTGGTCCTCCTTGGCGTTGTTCCGTGTAGATCCTTGACCCC
GTTCACCTTCAGCCCCACCGTGTTCACCTCCCTGCGTTGTCGCGAACTCGCCGTTGCCAT
TCGCCTAGGGTGAAGTCCATGTCATCTCCCTGCCCTGGTGCACACCGTCGCGCTTCTGTG
ATCTGGGCCAACACACCTAGCCAATGGAGCCCGTCCGCATGTCACTGTTCCGCTTCCCAC
GCCGAGGTGGGTTATCCTGGAAGTTTAGATGAAGGAAGTGAAGATCAACACGACATTACT
AGATGTTTGATGAATTGTGTGGATCGGATCCGTCATTAGTTTGGTACGCTAATGATCAAA
ATGCGAAGGCCAGGGTCTAGGTTGATCCCAAATGGTGCAAAGGATGGTCTACTCTGAGAG
GCGATGTCGGCGGACCAATCTAGCAGATGAATCAAGTACCAGGATGGCAGATGCTCACCA
AGTGATCGTCATCTAACAACACTGACTTAGTGTTTATTCCAGACAAGCCCCGGTGCATTT
GCCACCTCTTTGCTGTTTTAAAACTTTTATCACTAATATGTTGCATTAGGCGGTAGGAGT
TAAATGATTAAACCTTTGTTACATAACTTCCTTGAACTATTGATTATCATCCTTGATACC
AGATTTGAAAAGCAAGATGTGCTTAGTATGCTTATAGACAAGGAACAAAATGTTTTGATA
C
>Z27kG1_20115
AAAAAAAGACACGGCGGCTACAACTTTCTCCAGAGATTTCCATCGCACAACTCTCCAGCG
ACTTTCTCCATAGATTTCCATCGCACACCTCTCTAGTCTCCATCCGTCGGGACGCCGCAT
CTCGCTTTCTCTCCCAGTTGCTTCGTCTCGCTTTCATCCTCTCCATGTCACTTGGGTTTC
GTCGGCGTCAAGGACTCCACTTTCGCCCGACGACTTCGCCTTCTCTTGGCTTACTCACCG
GCTGTGTCTCTTTGGTTAGATGCGTTTTTCTCCTTTGTCTTTCGTCGTCCCTTTCGACTG
GGTCGATACCTGGTTCCAGATCCGTTTGTCGATCATATCGAGCCTCCTCTACTTGAGATC
CTCTTGCTTTTTGGGATCCTGTTGCTTCAGTGCGTGGAGATTGAGATCTAAACGACAAGT
ATTTTCTTTTGGTTAACTGGTTCGCAAGAAGTGTAGATGGACATCGGGTTCCGGATTTGT
GCTTCGATCATATCCAGCTGCCAGCTTGGTCGTCGACACGTTTATTTCCACAGTTGTGCT
CCCATTCTTGCTTCGTCGATTGTTTCGTTTTGGTGCACAGCTGATTTCGTTTGTGTCAAA
TGGTATGTATGAAGTTCAAATTTCGCCTTCTTCGATTTATGACATGTAAATTTGCTGCAT
TTCGTTTGTCTAGCATAAGGCTGTCTCAGGTCGGAGATTTCCGGTTGTGCTCATTGCAAC
CAAGACGAAGAAGACGACGACGATCCGTCCACAACGGCTGTCTCCTCTGCGGGCGTATTG
ACGCCACAACCCACTATGGGTATCTTGAGTTGGCCTTCAAGCAGATGGCAGAGACCGCAG
ACGCCAGCAACGCACTCGACCACAGGCTTCACTACCTTCGGTTGACCGGCAATGCATGTG
CGGCGAGGGCGCTGGTATGGTGGGTATGGGAGAACTCTAATGCTCATGCTGGTATGGCCT
CTTCCGTCGAACTTTCCTTGTTCTTGCCTCCTTCGGTGAACTTCCTCGATTCTTGCCTCC
TCCGGCAAACTTCCTGGACTCGCGGCTGATGTTACCGCCACACACTGTCTCCTGTGCTTC
TCCTCCAGCGAACATCCACTGCTCGAACCACCATGGCGCTCGGCTATAGAGCGTCATGAC
AGCAGCTCCCCAAGCGATGCAAGCCGCCTGTTTGACGAAATGTGTGAGAAGCAAAATAGA
GACATCAATGGTGTTTTCATGTGTCTAATACATTTTAAAAAAAACATAGCTAGATAGCAT
TTTCGACAGGAACAAAGGATTCGTAATGCGCTCGGCTACTGGGCGTCATGACAGCAGCTC
CCCAAGCGATGCAAGCCGCCTGTTCGACGAAATGTGTGAGAAGCAAAATAGAGACATCAA
CGGTGTTTTCATGTGTCTAATACAAATTTATTTTTTAAAACATAGCCAGATAACATTTTC
GACAGGAACAAAGGATTCGTAATGTAATTTATATAATGTAATTATTTTGATTAATCTATG
ATTCAATTTCCAT
>Z27kG1_06431
GTTGTGTGCAAAGAACTAGGGTTTTAGCGGCGACGGTTCCACTTGACATGAACGCGAGCG
ACCTTCGCACCGGCCACCTCCACCCATGCTATTGAGCCCCACTCTTCGACCCAAACCACC
ACACTGCCCAGATTCAGATCCACCCAGCGCAGCGCCGTTGTGACTACTGGATCTCACCGT
GGTTCTCACCACCGTCAGCAAGCCCACCTCCGAGCTCTCCTACTAGCGGAAGGTGCTTCG
CACCACTGAGCAAGTTGGGTAGTGCTCGTTGGCCTCACCGCCGACGAATGTGTCCTATCG
CGCTTCCTCTACAACGAGTGCATCAACCACTCCTTTGTCTATGAGGCACCGCTCCCCGTC
TCCATGTTTGCGCTTAGGCTCATTGATAAGGCGCAGGTCCGTACCTCTCCATGCGCTTCC
TAGACTCCCCCTCCCTTCTGTGATCCCGATCTCTTCTCTTACGAGCCCGAGGCAGACCGA
TAGAGTAAGCATTAGAATTTCAATGGTTTGAATCGTTGTACGAGTTGAGATCTGTGCTTC
AGTGAGGTTATTGTTTCTCCAATCTGCGATCCGTTTCAGTTAACACAATAGCCAGATCTG
AGGCTATTGTTGTACGAGATGGCATGGGGCAATGAGCAATTGTTGTACGAGTCGAGATCT
GAGGCTTGCACTCAGCACTCTTAACACAATAGCCAATACATTTGTGCAAATCTTGTTTTA
GTTAACCTACTGAAGTTTTTATTTTTACAATCATGAATCATCATACCTACTAATATGGCC
TCTGGAACCAAGAGCATATTCAATAGATTTACTGCTCCTTTTTTTGTTATGCTTGGTGTC
CTTGCTCAACTTTGCCTACTAGCCGTGCTTGCAAGGTTGGGCATGGTCGCAAGGCATACC
TTGCTAGGCAAGGTGAGTCAAATTGGTTATTTAATCTGACCACATTATAGGATGCTGCAA
GTGTTGCAGCTCTTCATCACTTCATGTATATCAACTAATTATCTTGTGGCTAGCAATGCA
GGGAGGGGAGTTAAGTTGGTTTACAAAGTCTATATGGTCAGTAGGTTCCCAATTTAAAAC
AACTAAAGTACAAACTGACAGATATGCAAGTCTACATTTGTTTAACAATTGTCAAAAAGA
TGTTGCTTAGTAACTTCTTCAATAATATGAATCAAATATGCTATATATTAGGGGGTACTG
GATTCAGGAATTGTCAAATGTATTTGGTTTTTTATAGTTTCTTTCAAACTTTTGCAGCCT
ATGTTCAATGTGAAGTTGGTTAGAGTTTCAGATTTTATAATATCTCATTTGTCTTGTTCT
TTAGGTTGCAGTCTGTATCAGACCTCATGTGTTCAGTTAGTGTTATTCTGTCACTAGGAT
ATGCATACAATATTGTAATTGAGCATAGTCTGTTTACTTCATGTTACTCTGTTCGATTAA
ATAGGGTAGATGTTACTGTATTTGAGTTTTTAGATTAAAAGATATAGAAGTTTAGCATCC
TCCAAAGTTAAGGTAGGCAACATGTCATTCTATCTCGCTTTTTAATATTGATCAGCTGTC
AAAAAAAAAAAAAAAAAC
>Z27kG1_06575
CACGGATCTCGCTCGGCCATCGGGACTGTACAAGGACGAGAGGGAGAAGAGAACAGCGGA
TTCATCACCGCCAGGCGTCAGGTCAGGTGCGTGCGCATACATCCATCTGCCACCCTTCAC
CCGCTCTTCTTCTGCCGGCGGTTCCCTCCACCCGCTCTTCTGCCGGTGGTTGCGAGGTTT
GTTTTGGTTAGATCACTCTGCGTATTGCTCTTCTGTCGATTGGACATGTTTCGCCTATTC
GAATTCCATTCTGCATATCTCGCCTGTTTGAATTCCTGCGTTTAGGGTACATGTTTCGTC
CAGATCTGACCCCTACATATGGTTGCCTTGTTTTACTTGTGCGCTGCTGATTCATGCTTA
TGCCGGCCCTGTAATTGTGCCTGAGCTCCATAACGTAGATCAGATACGTTTAGGACCCGT
AATGGATCGTGGCTAAATATGGGGTTAGTTGCTCCGTGGAGCAAACCGGATGGACCCATA
GAACCAAATGAATACTCCAGAGTCCAGAAGCACCGGTCTGTCCATACATGTAATCCTGCT
TCGACCCAGTGCTCCAATGGATCGGGTGGGTCGATTGGATGATGAGCTAGCGGTGTGGCG
CTACATGCTCCGATCGAAGCCATCTGCCGGCCTGGGTCCATTGTTGATTGGATGAAGCAA
TTTGCCCACATATTTGTCTTTATAGATTTCTAAGAGCTCGTTGTCTTCCTGCAGTACCTT
GAACGATTGTTTATACAAATGCTTTATGGTTTTTAACCACACAAGTAGAACAAGCGAATT
GAGAATTGAACCGACGAATACATATTTTCTTGGCTATGCCGCAGTTCCATGGATTGTCAA
AGCCTAACCAGCAAGAACCTGATGCTGTGCAAGGCAGCAACCTTTGAACAAAAGTCCACA
AACTACAAAAAACAACAATGCTTTGCCATTAGTGTAAGATCACAAACTGAAAAACAGAAC
ACAACTAAGGTTCACCAACACATAATTCTTTTCTCATGAACACAAACATACTAACAACCA
CAGTTATTGCACTGCATTCATCAGTAACGAGACTATATTTTGCATAAATGTTTTGGAGAT
AAATATTTGTCAGCCTGGAGAATGCAAGGGATCCTTGCAGTTCACATGCTGTCAACTGGC
ATCACAATCTTTAAAAGATATTTGAGATCCTCTACTTCTCACGGATGCAACTTACTGGGT
TGCTCCTCATTCAATGCAAATTGGATCACCTTTCTTTTCTCCTCCTGCCAGTAAACATAC
ACATTTTATCATCACTGACGAATGCAGGATCTGTGTGAATAAAATCCTACTCCAGTCATG
ACCCTAACTAAGGGGGTGTCTGATATGGCTCTAGAACAAAACTCCAAAAGAGAGCTGACT
AGAGCCAACCAAACACTCTAACTCTAGAGTTACAAACTTTTTGAAGTTTTGGGAGTTGCA
GTTCAAGTTTTTTTGAGTATCTCGTTTGCTGCTTTGAAATCTAAAAAACTCTAGAGCTAC
TCCATTCTGGAGTTTTAGAGCAGAGCTGCTATGAGGTAGACCTCATACGAAACACCTCCT
AAATCCAGAGACTCCATTTACTAACACAATTCAGCCCTTGCCTTTGCTGGCTGTTTGGTC
TTGCAGCTGCAATTTCATGTTCGTTTGAACACATGTACACAGAAGTAACATGCTGCATCC
TGCATGACAAAGTAGCATGCTGCATGTGTTTGATAACATGATGGCTTGCACCATTTCTAC
TTAAACTGCTCAATAGATAATAAATCAACACTTAAACAAAACTACAATTTTCTGGCCGTA
CGATCTGGATGAATTGACCAAGAACAACTAAAGTTGATCATTATGGCTTGCAAATACAAC
CAAAATGCAAACATAGATCAGATACATTCTGGTTATATAACCTAATCCTTGGTTGGTCCT
GGTGGGCCTTGTTGTTTGCTTCGGGCTTGATTTGTGTGTAATTGTTATATCATCCCTGTG
TATGTCAACATGACAACATGCATGTTGATTTTGCAATGCTCCTCACAATGCAACTGTATT
TGCCTGCACTTCTGTTTCTGTTACAAGCATTGAATAATCTTACGGTGAAGCTTGTGCGCA
CATACTACTGTAACATATCATAATCACTTCTAGCTTATAAAGGTTAATATGTCGTCTGCC
AAAGTAGGAGCTGAATTTTTGAACAATTTAGAAATTGAATTTCAGCCTACTATCCCAGTC
ATAATTTGTCCATTAGCACCAGTAAAGTAAAACCAGAGTTCAGAGTTTTGTGCTTAGTTG
GACTTTGTAAGCATAAGAAAGCAAAATGATTGCTTTTTTTTGTTTCATCATGAACGACCA
ACTGCATCAATGCTACATGCTGCAGGTATTTCTTAGCTATATTTCCAAAATATGGAATAT
TAAATATGTGACACTTGCTATTGGCAGCCAACATCATGTTGTGTACTCACAGTTGCAGTA
GTGAATGCAAATATTGTAATCTGAACCCCTTTCACTGTCATGCAGAGTGTGTTAAGACAA
GATGGTGGCGAATGGCGACGCACCTGCTAGAGGGAGTGCGGCGGCAGCTGCAAGCCTGCG
CAGGCGTAGGACCACAAGCGGTGCTGCTGCTGGCGGAGGTGGTGCCAGCTCGATGCTCCA
GTTTTACACCGATGAGGCTGCGGGCCGCAAAATGTCACCAAACACCGTTCTGATCATGAG
CATTGGGTTCATCGCTGTTGTCGCTATGCTCCATGTTTTTGGGAAGCTGTACCGCACCTC
CAACTAGGTTGGTACTACCATAACCAAGAAAACAGAGGCCACCAAGAGAGGAGCCTTATA
GAGCCATTTCAATGGATAGCAAGTGACTATCAGAGAGGAACCTTGTAGAGTGATTTCAAT
GGATAGCAAGTGACTATCGGATTGTGAACTGTTATAGAAGTTTATCTACACAACTTGCAA
TGCTCAGGGCTATGAT
>Z27kG1_16395
AGGTTGCCTGAGGTAGCCGCGCTGAGGTTTGAGCGGGAGAGGGACGCAGCTAGAGGCGGG
GGGCTCTATATTACAATGCAGCAGTGAAGGTGCGCAGCGCGAGCGCACGCCCTCCCCCGT
GCCTCTCGGTTTCCTAGATTTGGTTGCCTGCCGACGTCCGCCTCTACACAGTTTGCTGCG
GCGGCTTGAAAAAGAGGAGTTTCCCTGCAGACCATGGAGTGCTCCCGGGGGAGGCAGAGG
CAGATGCAGAGGTGGAGGTGGTGTGGCAGATCCCTGCTAAAGCTGGCGGGGTTGTGCGTC
GCCGTTGCCATCTGCCTGTGCGGCGTTCGGTCCTGGGCTTGCAGTGGCAGCGGCAGCGGC
TGCAGGGGGAGTACTGTGTTGCTCCGTTCAGAGTCCTTGAGACGAGGACGAGCGGCAGCA
TCTTGCGGTAATCAGGGGTGCTACACGACTGGGCAATGGCGGCGGCTGCTGGCGGACGGT
CCGGGGTCATACCCGCCACGGTGCACGTCCAAGTGCGGCGACTGCAGCCCGTGCTACCCG
GTGCACGTGGCCGTGCCGCCGGGCGTGCCTGTCACCACCGAATACTACCCGGAGGCGTGG
AGGTGCAAGTGCGGCAACCGGCTCTACATGCCATGAGCCCATGAGCGAGCAAGGAGGCGG
CCAGCCGGTGAAGAATCTCTCGAGAGCGCCGGCCGCTGGGGCCGGCGCTGCATTATTGCG
CCGGGCCGGGTGCCTCTCGCCTGCGCGCGGTGTCGTCGTGGTCCTCGCCGCGCGCATGGG
CGGGATCTGCGCTCTGCAGCGCGCGTGGTGACCTACCACAGGCACACTGACCGGCTGCCG
GCTGGGATACTGAGAGACTGCATGTCTTTTTCCGTGCCGCGCGCTGGAATTCGCACGGCC
CTACCACGAGCACGTGCCGTACGGGGCGTCAGCGCGTGCTGGATCGAAGAGGGATGCGAG
CTGAGAGAGCGCGCCTGATGAGAGGCTGAGACGAGACCTGATGCGGCCCACACCTGCACG
TGTCCGTATAATCTGTTCAGAGTGTTCATAATCGATCTTTTCAAATTTTTCTCAATGCCG
TTTTCCGCATCTGAGTCCTGTTACACAAATTTCCTGGTGAACTCTGTAGCCAAATGTAGT
GTTGCCGTGTTGGATACTAGCACTATATATCGTGGCAGCATGGAACAGTTCCTGGTTGGT
CTCCCCGCGCTGTACCCAGGTTCAGTATACCAATAAGTAAAAGCACATAGATTTGGACCG
>Z27kG1_09751
CCCTCATCGAACCTCGGAATGGATTCTCGACTCCACCGACAACCTCCACGCTGAACAGCT
GTCAGGGCCGAGGTGAAGGCAAGCTTGAGATCAGACTCCCACTAATTCTGGTACGGAGGA
GTATTTTGCAAGGGCACAATAGAGATGTGTATCAATCATCCTAGTAAAAAAAAAAATCCA
CCAATTTGTTAATATACCAGTCAGTGGGTGAAGCGAAGATTGGCAGCCATGGCTTTGGAT
GTATATTGCTTGATGTGGTCAGCCATGCCTTTTGAGTTCTTCTATGCCAGGGCAGCAGAG
CTGGAGGAGCTTATGTCATGTGCAGTTGCCGCATGCGCCAATGCTCCTGTGTTTGTAAAG
GTCGGAGCTGAGGTGCTGCGGCTATCATCTGGGTCCGCGATAAGTTAATTGTACTGATAG
TTGATATCTAACTACTATTTTGTGTATCAAATGAAAATGTTGGAACTAAAGGATCGGATA
GTATAGGTGTCTTATGAACCTGTTCTGGCTGGCAAAATTAACCAGAAATATGGATTTGCC
ACTTCAACTATGTCAGC
>Z27kG1_14142
GACCTTCTTCCCCACACTTCTGGCAGAAAAATCTCCTCCCCATTTCATTCTCAGACCCAG
AAGAATGAAGGGAGAAATTAGGGTTACCTTGCACGATCATTTCGCCAGTGGAAGAAGAGT
CGGCTACATCCTTTTTGGGGATCGTCTTTCCAGGGGGGAGGCCTCAATCTCCAGCTCAGA
TTCCTGTTTCTACTCCACTGCGGCGGATCGCGAGCCTCCTCCCTGTTGTTCCCAGTGCCC
CATTTTTGGCTCCAACCTTTGGCACCCATCGCCTCACGCCTTGCAACCGGCAGAGATCTC
CCCGATCCAATCCTCGACCACTCCTCCTCCGAGGACGGGGGCTGGATCGGCACCCACCTC
CACCCACCACTGAAACTAGATCTCACCGAGGAAGGGGATGACCAGATCGAGGCAAGTAAA
GCGGCCAAGTGAGGGAGCGAAGGAGAGCCGATTAGGTCAAGTTGCGGCACAGCGGTTTCC
ACCCTTGATTTGGCTAGAGGCGATGTGTCTTCATCCTATGCCCCATCCCACATCGAATGG
GCCTCCAAACCACCATGGGACCGATCTCCATTAAACGGCTCAAAGGAAACATCAACCCCA
GGAACCCACCCCCGCCACAGCCTCATTGCAACAAAATCACATGGCTATCGGCAGCAACGG
AGAAGCCCAAGGAGGAAGGCGGCCTAGGAGAGGGGGGGGGAGAATAAGAACACCTCACCA
GAGAGGACCAGAGGACGGAGGACGAGAGCCGACGAGTTCAATCTGAATGTCTGGCCTGCC
ACGGGAGGACTACTAATGGGTGTTTGTCGCCGGCGAAGGGCCCGACGAAGACCAGGCGAA
GGGGTCGACGAGGCTACCAAGACCGGGGCACCTGGCGTAGGATGGCGGACCCTTTTTCAG
CTCCTCCTAGAGCTGGCGACCTGCCTTCTGATCCTGTCATTCAACAAATACTACGCCTTC
GCCATCCTCACCGCCGTCGTCGCCCTCCTCCAACCGAAGCTGCGGCATGCGGCAGACAGA
CACGTGTTGCCATCCTTCACACAGGACATGATCGGAGACGATGAGGACAGTCCATACCTG
GGCCATTTGCTGGACCTTTCACAAGGCATCGCCAGTTCTGGCGGCCTCTTCACGGCGATC
GCCGGACGCTTCATGGTAGGGCCATTCAACACGGTTGGTTTCTTCTTCTTCTGTGCGATA
GCTCTCGGGCTGTATCTGTCCATGGTGGTGACGGTGGGAGCTGTGTCTCGTCCCCACGCC
AAGTGTCTCGCCATCGTCGTCGTGGTCCTCGTCGTGCTCACGCTTATCGCCGCCTGCATC
CTATTTGTTGGGCACTCGGGAAGCAAGCCGCAGGTTGTCACCTAGTAGATCCATAGATCT
TTATCTACTTAATTATCCTTGGCATTCTGTTTTTCTTTTAGTTTACTTGTATGTATCTGT
CTATCTGAGAATGATGTCCGATGCATGCTCCCGTTTGTTGCATTTTTTTCACAATGTGAT
TTTATTGGTTCAAATAAACACAGCAGTGTATCGTTTAGAATACAAATAACATGGAAGTTT
TCTG
>Z27kG1_21970
CCGCACAGCCGTCGTCGTTATCCCCAGTCCACACCGGCCGCGCCGCAGCGGCCCATCCCA
CCCGTCAGCGTCGGCGTAGGCCCCCGCCGGCTCCTTCCTCTCGCCGTCGCGAGACCGAGC
AGCCAGTAGCAGCAGGAGTGGGTGCTCCGTGCCCCGCCATCCAACACCAAAAGTGGAACC
CCTCACACCCACGCGAGGTGGTCGACACTCGACGGAGAGCCGCAAAGGAGGAGGAGCTGG
CGGTGGCGGGATCCAGCAGGCCGCCCATGTCGAGCGGCGCGGACGGATCGGATCCGATCA
CGGGCCTTGGCCCGTCGACGATCCCAGAGCCGCCGGACCGTGAGCCGCCTCATCTACAGT
CTCCGTCGCCGGCGGCGCAGCAGGAGGTGGCGGCGTCGCAAGCCGAGACGCCGGTGCCAG
CGGTGACCATCGTGATCTCGCGGCCAGGGGAGGAGGTTCAGACGCCTGATGCAATGGGTG
GCTCCCCGGCGTGCTCCACGCAGGCCGGTGACGGCAAGGCTACAGCCACCTCGGTTTCGT
TGACCGCTTCGGCGGCTGCCAAGGAGGCCGAGTTGGCAAGGTCCGACAGCTTCGACGACT
ACGAGCAATGCAGGTATTCAGTCGGTGTGGGATTCCCTGCGCGCAAGCTCAGGGTATTTT
AGTGAATTGCGAGTTGGAAAGGGGACGAGGGTGTGTTCTGCTTGGGAGTGTTCCAATTTT
GTATGGGTACCTTGTTAGGTTTAGTAGTTGCGCGTTTTATCCATCTATGAATCACCTGCT
ATGGCTTTGGGTGCTCCCTATCTTGGGGGCGTTGCTTCCTCATGCGGTGTAGTGATTGTA
GGTGTATCAACAAATTTCCATTTATGATGTACTGATTCATTTCTTGAAGTCACCCTAGAA
CATGGATCATGTCAACTGGACTGTTTACTTTAGCTGCCCTTTTCTGTCTGTAACTACACC
AATAGATTTTTGCCTGCAGTTGGGTGGATGTTGTTCATCACATATAACATGCGAGCAATA
AGTTTGTGAACACGTTAC
>Z27kG1_02697
CGTACAGACCCCCTTCCACCGCCCGCTCTCCTGCCCCCCGCCGCTCCGTCAACCCCGTTC
CAATCCCAGTGGGGTGGCGCTTCCCTCGCAAAAGCTGCCGCCCCCCGCTTTGCCTCTGTC
CCCTGTGCTTCCGCTGCCGCCGTGCCGGATTGTGCTGCCGCGCCTCGGAGCGGGCCCGTC
TGCACATGCCGATGGTGGCAGTCCCTCTGGCGCGCAGCGCGATCGCCCCATCGCTCTCTC
CAGCGGCCAGCCTCTCGGTCCCGCCCCACACCTGCTCTGCTGGTCATCTCGGCCTCCTTC
GCGCTTCTCGCCTATGGCCAGTGCCACCCTGCGCCGCGCGCCCTGCTGCATCCGCTCCCC
TAGCCACCGCGCTCCCCATCGCTTGCTGCCCCCGCTGCGCTGTCTCTGTTGCTGCTTTGC
TTGACGCTTCAGCCTCAGCCTCTGACGCTGCTCCTGCCGCGCCGTCAGCGTCCTGGTGCT
CCCTCGCGCCGCAGACAGCGTCTTGCCGCCAAGGCTCCTGCAGAGTTTGTCCATGCCACT
CCTTAAGCTACGGGCCGCCGGGCCCTGCTCGACGACACGAAGGCTCGTCCTCGTCCGGCT
GGCATGCTCGGCCTCTGTCTGTGGAGGTGTGGTCTCGCCTGGAAAAAAAATGATGCTCCT
CTATCCGGTGTTCTGGCCTTCTGGGTTCGCAGCTGCCCCGTTGGTCCTCGCTGCCGGCGC
TGTGTGCGATTTAGCCGCGTGTTTGTCTTTGTTACTTGTTGGAAAAAATTGTTGAAGATT
GTTGAAGATGCTACTTGTGACTATTGTCAGGTGGAGCTGGAAACAACGACACATACCCTC
TTTCGCTGTGAGTTTGCAAGGCGGTTCTAGAAGTGGCTTGGGATCGACGTCCACGAGAGC
GGCAAAGTGCTCCTGAGCAACCTCCTGTGTCCTCAGGACATCCCAAAGCTACACTTCAAC
GTTTTTGTGTTATTGTGTTGTTGGTAAATGTGGAAGAGAAGAAACATAGTTGTTTTTATA
ATGTTAGGCTCGCTTTGAGGGATTTCACAGCCAAGATTAGGGGTTAGGGCTGAAGCAATT
TTGTGGAGCCACCATCTAAGGACAACAGACCGGTGGATGATTGATAAATGGTGTTCCAAG
CTTATAATGAATAGTTGGTACCTATGCACCCCTC
>Z27kG1_18071
CTGCCTTTCTCCCACCACCGGCGCCGTAGCTTGCTTTTAGTTAGTTACCTTCTCGATCTG
CTGCCCTCTTTCCATCGTCTTTGCCTTCCACGGCACACAGGTCCTTCCTTGTACTCACTA
CTCAGGCCTCTTCTTTTCTGAGGGCCATGGAGAAGGCGCGGCGGCGGCACGTGCCGGCGT
TCGGGGAGTGGAACTACTACTACTCCTCCTCCTCGTCAACCTCCCCGGACTCCGCGCCCG
CCGCGGCCGAGCCCTGCTGGTGGTACGCGCCGGAGCCGGAGGCCCGCAGCGAGGCCTGGT
TCAGGTACTCCCCGCCCCCCCGCCGCAGGCCGGCGCCGGTGCCGGCTTCCAAGAAGGCGC
GGCGGCCCGAGACCGCGGGCGGCGGCGGAGGAGCCGTCGCCGCCGCCGTAGCTGCGGAGC
GCAAGAGGGCGGCGGCGCCCAAGGGATCCGGCCGCAGGGTGGTGGTTGTCAGGCCCGTCG
ACGAGGACCTTTACCGCGTGCCGCCGCCGGACGACAACGACGGCGCCGCCGCTGTCTCCC
GCCTTCCCAGACGCCGGGTACGTACGTACGTGGCACGGCAGACAGACATATATGTGCAAT
GCCGCAGCCAACGACTGCAAAACAAACGCTTGCGTGTTCTGAAAACTTCGTCGTCTCGGG
CTGTGTGTTCTTTGCAGAAGCGTGCGGCGAGGAGGAGCTTGTGGATGGGTTGCTTGGGCC
TCAACTGCGTGGCCTGAAGCCTGAAGCCAGTAGTAGTAGTACGTAGGTTTTACAAGGTGC
ATTCGGGCGGCTAATTAAGCTCAGTAGTACTACTGATTAGTTAAGCTGTATACGTATAGT
AAGTATGTCGTGCCGTGCGTATGGGATCTGGGCAAGTTGTACTAGTACTAGTAGTTAGTG
GTAGAGTCAGGGTGCTCTTCACATTTTCCATGTTTCGTGTTCGTCGTTAGCTTAGACCAC
TCGCACTGTACTGTGTGCCATACCGATTGCTGTATAAGGCAGCACGGAGCAGATTAGAGG
ACCCAGCAGCAGTTGTTGTGCCAGCCAAGAATTAGAGTAGTACCGGTCAAATTCAACAGG
GCCCAGTAGATGTTGCAGCATCTCTTGTCTCTCTGGGTTTACCGAAACTAAAACACTGCC
TTAGTTTTCAGCCGCT
>Z27kG1_23613
CTTCCCGACCGCCTCGACGCTCCAAATTCACCGTTTCACACGTCCCCAGCAATGTGAATG
GCTTTGCTGCTGTCCACACGGGCAGGGGCAGTGCAGCTCGCCACGTCATCCTGGATCCCC
GTGGTCGCCCCCGACATGTTGATCCGTACTGCGACCGTATGGAGGAATGCCGCCGATGGG
AGATCTCGCGACGCGCAGTTCTTGTTTGTTTGTTTGTTTCCAGGCCGGTCTGCAGCGGCT
AGCGACATTATATTGACCCGTGACCTCTTCTCGTTCAGCACGGCTCGGAGCATGGCGGCC
GTCAACGCAATCCGCCGCGCGCCTTCGCACGACAGCGATGACGTGCACGCACCAGCAGCA
GCGCGATCGCTGTCAGCTGGAACGCGCCGCCCGGCCCGGTCGTTGTTGAGCATTTTTTAC
CCTTTCCAGTGGAGGAGGAGCGGGCGTCACACTGATGAGGCCATTTTTTTGATGTGCAGG
TGACGGTGTCACGGTACAGCTAGCTAGTCACATGCGTGTTGGCAGCGGCTGCGGCAGTAC
GACAGATCGAGCAGCCGAATCCTGCAAGGGTGCCGTGCAGTGCAGAGGCATCCGGCGCTT
TTCTGCAGATTCGCGCAGCGCCCTGCGGCCCTGCCCCCGTCACCCGGTCAGGCGTTAGTG
CCACTACTCCAATGTCCAATCCGATAGGCTTTTGGAGCATCTTCACTGGTTCCAAAAAAA
AAACAAATCTTTCTAAAATCAATTTAGAGTGCTGTAATTATCAGCTATGCTCAAACAGTT
CTTTAGATGAGGTCCTCAAAGGTACAAACTTTCTAAATAAAAAAAAAAAAAAAAAAAAAA
AAAAC
>Z27kG1_18816
CTGAAGGAAGCAGCTTCTTTTGGAACACAAGTGACTATCAATATACATAAAAGTTGCTAA
CAAAAACTATCACATTTTTCTCAAAGATCAGTTCAAATTAAAGTGCTCTTATTCTGTGTT
TAAGCGACTTATTTCTGTATATTGCGGAATGTCTGAAGCTTATGTTCACTGTTTGATCTG
CTGCTGCTGAATAATGTTGCCAGCCTAGGGTTCATGTCACTTTTCATCTGCATTTTTACT
ACAAGCATCCTAGAAATGAGATGGAGTGGTGTTGGAATTGATGACACATGTGTGCGATTT
GAAAAACACCTGTTTTGTGTTGTGCTTCCTTGCATTCTCTACAACAATGTAATAGATTAC
TATGCCTTTTCTGT
>Z27kG1_11487
CTCACTCGGCCCAGCGCTCACGAGTCACGACCCACAACTGACGATCGTCCATGTTCGGCG
GCGACGATGGCGCTAGGGTGCTGCGGCGAGCCGGCAGTTTCCCACGGGCACCGCCCCCGC
CGGCGACGGCGAGGCACATCCTCTCCAGGAGCGAGTCAATCAAGAAGAAGAGCGGAGCCG
CGAAGCGGGCACGCGTGCGCGCGGGGCTCGCCGCCGCGCTGCAGGAGCTCAGGCTCGCCG
GCCGGAAGCACGGGGCCAGAAGCCGGGGAGGCGGGGCGTTGTCAGAAGCTGTCAGCGCCG
GCGCCGGAGCCGGAGCCGCCGCGGGGCCGCGGGCTAGCGATGACGTCCAAGGAGGAGGCT
GCTGCGCCGCTGCTCCCCTGCACGTGTCCGACGTTGCCGAGGCGCAGGCGAGCAGAGGAG
CAGCAGCCACCGCTGGTCGTCGTCGCGTGAACGCAGCAGGCGGCTGGACGACGCCGCTGC
TGCTTGTAGCGGTGCTAGCCCTGGCGTGCGTGGTGGCGCTCGGCAGGACGCCGGCCGTTT
GCTGCTGCACCTGTGCGGCATGGCTGTGCCGCGGCCCTTGTGCGGTTCGGCCTCGACGGA
CGGGCGCCACCGGAGCAGCGAGCCCTCTGCTGCAGCGCGGTGCAGCGTCAGATGCCTGTG
GCTGTGAGCTTAACATTGGACATGTACGAGCAGGTGATTAGCATCAGACGTGTTGTTTGT
CACTCATGGACCGTCCGTGTATTGTTATTACTCCCTCTTTCCATGCATGAGGCCTTATTT
CGTTGTAGTACATGTATCGGGATCGGACAGGATTGAAAGAAATTATTTTCCTTTATATTC
>Z27kG1_23963
GGCCTCTCTGCTCGCTCAGCTCTGGCCAGCGGAGGAGAAGAAGAGAGTCCCCGTGACGAC
CGTGAGTGACCGACCTCTGCCGTGGGGCGCTGGCAGCCATTTGCTTGCTGCCGTCGTTGC
GCGATGAGCGCGGGTGCAGCCCGGTCCGTGCTCGTCGTCGTCTTCTTCGCCCTGCCTCTT
CTCGTCTCCATGACCCACGGCGGCCACCAGCAGCCGGCGCATGTCGGAGCGGACCCGCGC
TCACCACCGATCGATGGCGGCGAGCACGCAGAGCAGCGGCAGCAGCTTAGCAGGCTGGGC
TCCAGGCCGCCGTGCTGCGACCGCAAGTGCGGCGCGTGCGCGCCGTGCAAGGCCGTGCAG
GTGCGCGCCGGCGCCGGCGCCGCGGCGGAGCGCCGCCTCCGCCCGCGCTGCGCCAACTAC
GAGCCCGTCGGGTGGAAGTGCAGGTGCGGCGCCGCCGTCTTCGACCCTTGACGTGGCTAG
CTAACTGCCCGCTACGTACGGCTGCCAGCTCCAGCTTCGACCAGTCCGTGGCCCTGCTGA
ATTGTAATCGTCGCATGCACACGCTGGTGACGCTGCTGCCTGCTGGATGGTAGCGAGCAT
GTGGGCTTGTTTGCGTCTGCATTAGACTTGTGCTACGCCACACTTGTGTACGTAGACGTA
GCCTGCATACTACTCCCACCGCATGTCTATCTGCAACACGATTGTGGGTTTGTGAC
>Z27kG1_15214
GTGCTCCTGCGTGTACGTCTCCTCCAGGAGCATTTGTCTTCCTTGTCGTGCTCCTATAGA
TGGCCGTGCACCATGGCGGGGATGCGAGGATGACTAGGAGCACGGCGAGCAAGACGACCG
AGACGAACCTGCCACCGTCGCCGAGCACCGTGAGGTCCACCTAGTCGTCGTCGTTCGAGC
CGCATCGTCCCTGGTGGCTGCGCGGCCGTCCTCCTCGTCGGTGGTCGCGCGGTCGTCCGT
CCAGCCGGCAGCAGACGCGCGTGCTCTTCTCCTCCTTTCGATGAGCTGTCGTGCCTGCGT
CCCCGGTGGCTGCGCGCCCGTCCTCCTCATCGGTGGTCGCGCGGTCGTCCGTCCAGCCGG
CAGCAGACGCGCGTGCTCTTCTCCTCCTTCCGATGAGAAGTCGTGCTTGCGTCCTCGGTG
GCTACGCGCCCGTCCCTGGTGGCTGCGCGCCCGTCCTCCTCGTCGGTGGTCGCGCGGTCG
TCCTCCTCGCCGGAGATCTGGCACGCGTGCGACAGCACAGGGTCGGCGAACACGGATAGC
GGACGCACAGTAGCCTTCCAGGTTTAGCGGCTCCGGAAGCCGACCTCTATTTTAGCGTTT
GTTTTAGCGGATGTTGTTGGAGGCTTACAGGACGGTGACTTCCGCTACAAATAGGGTACA
GACTCATTCACGCCGCTGTGTTCCTGCCTTCCTGGTGGCCACGGGAATCCAGGCCTTACA
AGCCGCAGCGCAGGGTCGGCGACGGCGAGGGACAGCGGGTGGCGCCGCGGCGGCGTCGGG
GGCTCGGGGCGAGGTCTCGCGAGATGCAGGGCGAGGGCTGGCGCCTGGCGACTGGCGACG
GGGGTCGGGCTGTCCGGGAGTCGGGAGATGGAGATGGGAGCCGGAGTTGGGCCTCGTTAA
ATTTTTTCACAATTTTAGGTATGGCCCTCCGCCCCTGTGCCCAGATGGTTCAGAGCATGG
TGTGCCTCACTCATTCTGGTCTTGATTCTAGAGTTTGAGGTGCAGCAATATAGTGAGCAG
TCAATCGTGATATGTGTATGGGCAATTACAGGAAGTGTACAAGTGGCTGTGTCGGTAATT
CTCGAGGTATTGCCTCCCACAACCACAGCTGAGGCATTCCGCTCAAGCCTTCTATCAGTT
TAATTGTAGTGGACTGTGTAAAGATTGAAGAGCAAGGAGCCATGCTG
>Z27kG1_16361
GTTCGCCCCATGAGTCTGGCAGGTCAAAGAAGGGAAGAGACAACCGAAGGATCAACGGAT
CAAGCGAGGTAGTCGACTCCGCGTCTAATTAAACCTGTGGTCTGCGGACGGGCGGTCGTC
GGTTAGAGCATTGCTTCCGTGTGGTGCGGTTGATAGCTCGGATCTTCTGCTGGCCGAGTT
CGTCTTGGAGGAGAAGAGAGAGAGAGAGAGAGAGAGAGAGCGCCGGGATCGGAGCCAGGA
AGCATCCAGCAGCGATGGCGGGCGGAGGGGTGGCGGCGCTGGGCGTGAAGACGGAGCGCG
CGGCGCAGTACAAGGGGCGCATGACGCTCGCCGTCGCCACGACCTGCCTCGTGGCCGCCG
TCGGGGGCGCCATCTTCGGCTACGACATCGGCATCTCCGGTACGTACGTCCGCGCTCCGC
TCCCTCACCCGTGCCGTGTCCGCCTAATTCTCTCACCCGTGAGCGAGCGGGCAAACGAAC
AAGCCGGATAGCTTGCGGCAGGCAGCTACCCCGCGCGTTCCATGGTCGTACTAGGCCGTG
ACGCCGGCGTGGGCGTGGGCGTGGCCCCGCTCGGATTTGGCCGCTCTAGTCATGTCTTGC
CGCCCAGCTAGCCACAGGCCCACAGGCCACAGCCAGCAGCGAGCGAGGTGTCCGTCGCGT
TCCCGCAACAGTTCGGCTTCGGCACGCACGCGTCACTGATCACTGTATGACGCATCTCAC
ACATGGAGCCGGGCCTTTTGGCGAGCTGGATTTCGTGGTATCTTCGGACGACACGCCTTT
TCGCCTGCCAACCGAAGGCCGCGTGATTGGTCTGGGTAGGACGACGATTGTTGGCACATG
TAATTTTGGTCGGCTCCGACCTCCGAGCGACTTGTGTGAGACTAGCTTCGAGGCGCCACC
GGGCACGACAAGCGCGCGGACGCCACAAAGCTTGCAGTCAGAGTTGGTGGGCGCTGCGTG
TTCTGCTTCGGTGCCTGTCGCTGCCGTTCAGCTCCATCTCCTCTCCTCTCCTCTCCTTCC
TCGTCAGTGCAGACTGCAGAGGAGTAGCACGCGAGGCGCTCTGTGTACTGTACCTGCGGG
CTCGACTCTGACTTTCGACGAGTGGAAAGATTTTAGCTCGTGTTCGAACGCTCACGCATC
TGCCGATCCTCGTTGAATAGTTCAGGACCAATTATTCGCCTCGTCGTTGGTAGCGACTCA
ATTTCCGCTTGGCCGTACTCACCACCAGACAATTTCCGCGACAGGGTTGTGTAGCTGCAC
ACTTCGTTACTGAGCGCCTAGGTAATCCTTGAGAATGATAGCACGGCAGGGACCAGGAAA
AAGGCTGCAGTGAAAACACCCACATGTGACGACTGACGAGCAAATCTTCTTGTGTTTGTC
AAAGTTTTTTTCTTCTATTTGGGAGGGGAGTAGTAGTTGCGGGGTGCATTGAGCGCCGTG
CCGCCGTTCATGCCGTCACACGGGAAAAAGAAAAAGAAAAGGGATATGCAAAATTCCTAC
TGGTAGGAAGACGAAGGACTCCCTCATTTGGTTCCATC
>Z27kG1_17312
GCAAGCAGCGTCATGAGGAGTTGCAGCTAGTTAGCTAGCTGGCGCCTGGCGGCAATGAAC
TTGCAGCAGGAACACCTGTTGTTCTCGGTCTCCCGGCCTGCTTCCAGGCCGTCGGCGGCA
ACGACGACGGGCTTCCAGGACCACGGGCTCGGCGGCTTCCAGGTGATCGCCACCGACGGC
GGCGCCGGCCCGGCCGCGCCCTGGTGGGCCGCCGCCGCTCCCCAGGGGTGCGCTGCGGCC
AAGTTCCCGATCGGCTCACCGCCCTCAGGTAATTAATCATGCAAGTAGACTGAAAAATGC
TCTCGTCGTCTTTCTTGCTGCCGGCCGTACGTCGACCGATCGACGGCGCGGCGGTGGTCG
GCCAGCTATTAGCAGCCGCGCGTCCGTCGATCGAGTAGTACGGCCGACGACGACCGCTCT
CTGAATGCCGGCCGCCGGCCGTACGGCGGCGATCCAGACCTTCGGCGGCACGAGCTGAGG
TTCGTCCACGACCACGAGTCGTCGTCTGCGCCCGCCGGTGGGGCATCATCAGCCGCCATG
GCCGCGCACCCGGAGCTGCTGCTGCTGGACAGGTACCAGTACCACCACCATGGCCGCTTC
GACCTGACCGTTGGGCAATCCATGGTGCTTAACAACGACAGCGCCATTGCTGGCCATCAG
ATCTATGGCGCCACTGCGTACTATCATCCCTTCTACGGAGCCCAAGCTCTGCACGGGAGG
GTGCTCCTGCCGCCGGCGATCGCGGCCGACGAGCCGGTCTACGTGAACGCCAAGCAGTTC
AACGGCATCCTCCGGCGGCGCCTGGCGCGCGCCAAGCGG
>Z27kG1_22950
CGAGCTGCTCTATCCGTGCTGGTTCTCTCGAGCGCCTCTCCGGTCTCCACTCCTCCCTCT
CTCTCTGATCCTTAAACCCGATTCGCCAGCTTCGTCGTCGCCGACCAGGCCGACGTCGGG
CCCGGCGCGCTGCTGTTGGACTGCCTCAGCCCGCGCTACCAGTCCGGCGGCACCCGGGCG
GCGGTGAGCGCGCATGCAGGCACGCACACTACGCCGTCGTCGACCTCGCGCTCGACACGC
TCGCCGCCGCACGCTCCTTCGGAGTGGAGGAGCTCCTGCTGCTCACCCAGGTAACCATAC
CAGACCAACCAATTCAAGCGTCTCCCTCCTCCCTCCCAACTACAATCCTTGACATGCTGG
TTTCTTCTCGAGGTAATCCTATTCTTCCTCCTCTCATCTGGATGAAAGATAAATAAGAAA
TAAATAAATAAATAAAATGGACAAAACGGTTGGGAAAACAACATCGATTTCTTGCTTCCA
GTTTATTTTTTATGTCTGCTACTTGAGGGAATTGTCCATGTTTATGATCTCGTGGCAGTT
TGCCATTGATGCTTGTTGCTGTAGTACATGGACAAATCTCGAAGAGGGAAGCATTCGATT
CGACCAAAGGCTTAGGCAAACTGTGCCACTGTCATCAGACGGTCAGAGTGTGTGAAGTGG
AGGGATGTTATCGTTCCCTATGGCAAGCCAGTGCCATCATCAGTTACGAGCTCTGAACTC
CTGCACAATCACTACAACGTCTACAACGCATCCCAGGTCCATCGTATGAACTGCAGAAAA
GGATTTACCTTCCTGGCAACCCACAAGTACCTGGGTTTATCCTTCTTAATCTGAGTTATT
AAAACCTGACCGAGTTTGGGCGCCTCCCCGCACTCCACGGAGCTTCAGCCAGCGCGCGTG
CGACCCTTGGCGACTGCTCAAATTGGGCAAACTTTTAGAAATGAGGTTTGTGTTTTCTAT
CACATTTCTACAAATGGCTACTACTAATTGCTGTGTTATATGACATTCCACTCAATTATG
GCATGTCTCGGTCGCTGCTTATTCAGTGCCTCAAAGGTTAAAACTTACTGACAATTTTTT
TCTTTCCAATTTGATATATTCCTTTTGTTCTTTTGTTTATATATGCTTGTTACCCTGGAT
GGAATTGTAAGCTATTACACTACTGCTATTTACAGAGAACTGTTAATAATGAGACACTTG
GTC
>Z27kG1_13171
GGGAGGAGCCCAAACCCTAGACCCCGCAGCCAAAGATCCCACCGCTCCACCAGAGGCGAT
CGAGGAGAGGACTCGAGACAACCCAACCCCGCCGCCGAGCTACATCGATCCATCGATGGC
CCCGGACACGGAGACCACGCTTGCGATCCGCGACGACGAACCCGCCGCCGCCGAGGTAGA
TCGATCGATGGCCACGGACACGGAGTCGCCGACGCCGACGCCGGTGCCGACTCTTGCGAT
CCGCGACGAGGAAGAACCCGCCGCCGCCGCCGGAGCCGGAGCCGGAGCCCAGGTCCTAGA
GGAAAGAAGCGTCGCCGTCATCCTGCAGGAGCTGCTCCAGCCCAGGGACCGGCGCGTCCA
GGCTTCGGCCTTCTTCTTCGCCTGCGGAGGCTCCGTGGTGCTCCACGGGACCGTGGCCAA
CCTCGCGGACAACCCGGAGCATGTCCTGCTCGGATTCGGGCTGTTCACGGTCGGCGCGGC
GCTCGCCTTCCTCACGCTCAGCGGCTCCGACCGCCTCGGGCGCGCTGCGGCTCGCGTGGA
GGAAAAGCTCAGAGGATTGTTCCGCTCGCCCGCTGGCTAGATCCTGCAGCTAGCTAGTAG
CGAAGCGAACCCTCGACGGTCCTTCTGTTTGAGTGTGCTAATAGTTCTACTAGTGTGCCG
GCGTGGGCTGATGCTGGGCTCACCATGTGGTTTAATTTTGAGAATGTGTGCTTTGATTCT
GTGTATATTACGAGATAAGTGTGATAGATGTAGTGGTAACTAAATAATTAAAGTTCTCCT
TAGGGTCGATTGTAATTCCAATATCCCCTTTGAATATAATGTTTCCTTTC
>Z27kG1_20505
CGGGTGAGCCTGGCCCGTGCTCGCCTGGTAAAAGTGCTAGGGTTCTTCTCGCCCATCGCA
GCCGCCGCCGCGGCTCTCGCCTCTTGACTCGCTCTCGCCTCTCGGAGCAAAAGCTGTGTC
CGCTCCTCCTGGTGATCCCGGAGCCAGTCCTCGCCGCACCGCGCTGTGTCTGCTCCTCCT
GGTGATCCCGCACCGTGCTGTGTCCGCTCCATCTTCCTCCGCCGCCACACTCAGCGCCGG
TGAGGACTACCCTCTTCCTCTTCCTCTCCTTCTCCCTCACCCTCTCCCTCTCCCTGTGGT
TCACTACCGGGTCGTCGGCGAAGGGCGAACGACGCCATGCCGGCGGATCCATGCAGGGCT
CCACAAAAGCTGGATCCGTGGAGGGTTGGATTCTCTTTGTAGGGCTGGATCCATGGAGGG
AGTGCACGGCGCTCGTCGCCCAGCTCGAGGTCCACGTCCACCACCGCGCTCGTCGGTTTA
GGTTTCGTGATCTCACTACTGCATTCACTGCAGGTGCGAGGGCATGTCTACCTACCCGAG
GACCTACGATCTCATCCATGCGGACTCGGTGTTCACCCTGTACAGGAACAGGGAGAAGAT
CCTCCTGGTTGTCAAGACGTATTGGACTACCCATGAGGCCATGACCAAGATCAGTAGCAG
GACTGTCAAGTAAAATTCTCAATGTTGATAAGAATTTTTCATGTTTGGAGTTGTACCACC
GTTTCTAGCTCCTTGAACTAGTGATCTCTTGACGGTTTGTGCTTGCTGTTCTTTCTGGAC
AGTACTTGCTCGGATAGGAAATTTAACATGTGGGGGGAAGGAAGGGTAGGTAGTAAGACC
CCTGGCCCCTGCAAAGTTTTCTTCAATTCCGAATTGTGTCCAAATGGTAAATAGAAGTCA
TTGTTGCGAGTCACCCCGACCCCGGATAAGCATAATCACAACTGGATTCATTCTAGCATT
ACAATTTTGTTCTGTGTAATTTCCTTTTTTTAAATCTTATTAGCATGTGTTGTCCCAGAT
CTATTAATGATATGAAAGAACACTGCTTCTGGTCCCAAATTATGGAGAGAAAGGGTCCAA
CAGTCGAGACGCCTGAATGGTGCCAGGAATGAATTGGTAATGTACAAACACATTTGACAG
GACAGTAGGCCATGTAAACAGGTCTCTGGTCTCTATTAAAATCATAGTTTCTGTTTAATT
ACAATCGTAGTTCTGTTTTTTGTTATCCATATTTTAAGTTGCTGCTATAGTTCATATGAT
TGTAATCGAAATGATTGTAATTAGTTCAATGAGAGAAATTACTAGC
>Z27kG1_19865
CTTCATTTCCGCTCGGTGGATGGACGACTGAGGCTGTGGCGGTGGCGCTAGCCAGCCTCG
CATGCGTTGTTCCGGGCCGGTGATGGCAGTGCCCGCACGCGCCTGCTCCCAGACGACGAC
GGCAGCCACCCCGCGCGCCTGCTTTGGGGCCGCGGCATGGCCAGAGCGCGTGCTCGCCTA
CCCATGGCGATGACGCAGCCCGATTCCGCAGCGTGGCCAGATCCCGTGCTCGCCTGCTTG
CGCGGCGGGGGCGGCCCGCGCTTGACCGCATCTGCTCGACCAGCGCTCACATGCCTGCTC
ACGGCGGTGGCGGGGACGGCCTGCGCGCCTGCTCGCATGCTGGGCGGCAGGGGCGCTCGC
CCGCGCGCTCGCGGCCATGGCGGTGCTCGCACGTGTGCTTGTCTGCGACAGCACACGCCT
GCGCGCTTGGTTGTGGCGACGCCCGCTTGCGTTTCGTGCTCGTTGTCTGCTCAAAGCGCG
GCAGCATAGCCCGGTGCTGGCAGCAGCAGGGACCGACTTCAGTGTCTGCGAAGCGTAAGC
ATGCCTTCTCGTGGCAGTGGGACGCCGGTGCTCAAGTAGAAAATTTGTGTGTTTGGCATC
TCAGACAGCTTCAAGCTGCGATAAATCTGCAGAGATGTTTTTCTTTTATTTTCTATGTGT
ACGTATGTTTATACTCGAAGGTCGAAAGAAGCTGAAAATATAGAAATTACTTAGTGCGAG
TG
>Z27kG1_07350
GCCTCGCCTCCCATGGATCCTCTCGCCTCTGCATCTCGCCATTGTTGCCGCCATTCTCGC
GCCCGTGCCCCTCCATTCTCGCCTCCGCCCCCGGATCCTCTCGCCCCCGCGACCTTCGAT
GGAAGCCCGCAATCTGCGCCCTTCCATCGCCGCAATGCATCGATCCCATTCCATTTTGCG
AGAAGGGCGGGCGCGTGCAGGGCTTCGCAATGGCTGACGGTTCAATTGGAAGATCAACCA
CAGGGAGTAGGACTCCTAAATGAGCCGCCAACTGTTCTTCTCCTTCCCAATCATCGGCAA
TCCCACACGCTCTGGTGGCTAAGGCTGCGGGATTCCCAGGTGCAGCGTGCTGGGGTCGCC
CAGGCACGGAGTCGGCCACCACGCAGCAGCCGTCGCCCCTCCACCTCGTTGTCGTCCGTC
CATGGTACACCTCGCCCGCGGCCATCATCCCTACACTAGTACCAGCGCGTGTATCGAGTT
ACAGTTCTCTCTGTTTTCTTCTGAAGAGTGAGCAAAGGATGCACACGCTGGTACTGTGGT
ATGTGCTGATCGATTAACTGTAATGAGCCTGTGTTGATCCATTTTCTTCCTACGAAGGGT
GATAGAAGATGCAGAGGAGAGGGGTTGGCCCTCTTTGCTATTTAGAGAGGTTACAGGCTC
ATTGCAGTTATGCCGACTAAATACTCGCTTGTCATGCAGATCTTGTTGTGGTTCATGAGC
ACTGAGCTATACTTCAACTTAACTGGTATGATTAGTTGAAAGAAAGGTACAACATCACCT
TACGTGTTGAATTGCCTTGATTAAGAAATTTATGGGTAGCCTTCCGTGTGTGTATGTGTG
TGCAGATTCAGCCCTTGGCTTTCTGGGCATGTTTGACAAAGTTGAATAGCTATGAAACCG
AAAACAACTGCCAAATGTACATGTTCTGAATCAAGTTATGATGCTAATGTCTCAGCGAAT
GTACATGTTCTGAATCAAGCAATGGCGAATTTTGAAGCCCACTTTAGATTAATCGGTATA
TATGGATACAGTAGCATGTGTTCAAATGATGCTTATTTCTCAACGAATAGTAGCAATCAT
TGGTCAGGACATGTAGCTTAATGCTATCTTGTTGTTATTACATGGGTGTCGTAACACCTT
GCCGACTGTTCATAAACGCAGGACCTGAGATCTAGAAGGACACAACAGGCAAGGTGGATG
TATTCGTAGCTGGTTCAGGCACAGAAGGCATAGTTTATTGTTTCTTTTACATTCAGTTTA
CTGCTTCTTAAGGAATTATTCAACTAGGAACATGTACTGAATATGGGATTCAGGTTGAAA
TAAAGCGTATATTTTCTGTTAAAAAAAC
>Z27kG1_10698
CATAGAGCTGCAGGCGGCCTGCGCTGCAGCCAACAAGCTCATCAGCTCACCGTACCTAGG
AGGACGACCGAGCAGCTAAGGTAGTAGTAGCTAGCTAGCCAGTGATGGCGGGCTACAAAG
CGCAGGGCGGGGCGCTCGGCGTCGTCCTGGCTGTCGCCGCGCTCTTCGCGGCGGCAGCGA
TGGCGATGGCGGTGGACGACGAGCACATGTACCACTGGAAGTGCTTCAAGTCGTGCACGG
GGAACTGCCGCGACGAGGACGCCTTTGACGACGTCGTCGCCCGCCACTCCGAGGGCTCCT
CCCACGTCGTCGTCGCTGCCGTCTCCGGCGGCAAGTGCAAGGACAGGTGCCTCAGCGAGT
GCTTCGAGGACCTGCCGGCCCTCTGCTACCACCAGTGCGTCGCCACCAACTGCCTCTGCT
ACCCACCCTGTATGTGCTAGCTCTGCTGCATGGTCAAGCAGCTGATAAGACCCATGGATC
GTATACAATTTTGTTTCTGGAATGAGTCTTATTATCTGGAATCCTAATGATCTCTCTCCC
TGTCATGCCCTGTCCTGTCCATGTGTTGCTTTACTTCTGTACATGCAATCGATTTTATTT
GCAGTTAGCAACGAGAAAGTGATGTGCCTGAAGAGCTGCTGCAACAAGTGCTTCCACCAC
GGCCCGCCTGCCCCGAAGCCGAGGCCGCCAATGCCTGGTCCTCCGAAGCCGCCTGCCCCG
GCGAAGCCCAAGCCACCGCCGACGCCGACGCCGACGCCGACGCCGAGGCCGCCAGCGCCA
AAGCCACCGACGCCCAGGGCGCCGCCACCGCCAAAGAAGCCGTGTCCCTGCCCCCCCGGC
AGCGACGAGGTCGAGGCCAGCGAAAACAACTGATACGTACGATGGATCGGCCAGTCGTCG
TCGTCTCAGAATAACTCCATATACTATACCACTTGACTTCGCAAGTGTACGTGTGTGGGT
ACGTCGGCACATCAAGTAGGCCCCACTATACGACGCGACGCATATATGTACGCAACGTAC
TTAATTGCTGCTACCAAGGAAAAGGAAGGAAAGCAATTCT
>Z27kG1_20941
GAAAATAGGGAAAAAACAATAAATAAAATATCTTCATTTGTGGCTTGATATTCCTTGACC
CCACGCATTGCATTCCCCCCTGGGAAGAAAACAGACTCACATGAACAGCGAGAAGAAGTA
CACTGTAGTTTTTCTTGAACGTTTGCTTCGTGTACTAATTATATCTTGTCCTGGTCGTCT
CATACTCCACATTTGGACTGTTCACACATAGCTCAGATTCCATTTACATTCCTGTTTGAG
GTTGCAGGATAAGTGGTAGCTAGTGTATCAGGAAACCAACATAATAGTAATACAGTAGGT
GGGTCCTGTGCAGTTCTTCTTTCTCTTTTTTTTTTGAAAAAAGGTACTATTGAACAGTAA
TATTATAGTTGCGTGTGTCTTTGATTACGATGTTTTGCTCACAAAGTTGCTACTGCTTTC
CAATAATTCTTGACAGCGTCAACGAGTTTGTCAGTGCAAAGACCGACCCAATGATACCAG
TGTATGAATTCTTAACTTGATTCTCTCATGCCAGGCCAGCAGAACCATGGCCCATGGTTC
CCCTTATCAGTGTCTCTTTCTCTCTCTCTCTTTTTTGGCTGACTTTGCTGCTTGCAGAAG
CAAAAGGAGACATGGATCTTGCAGCTTCTCGCGGTGGATCAGATCAAAATTGCGCACATG
CTTTTCATGCCTGTGCTGCTGGTGCCACTGCTTGCCGAAGCCCAATGCGCCAAGCTGCTT
CAGCTGTTCTTGTTGCACCTGCCGCGACACGCAGTGCTGTACTCCGATCTGCCGCTGTTC
AAAGACCCCTTCGTGCAGCCCCGGCTGCTGCACCTGCAGCCTTCCCAGCTGCAGCTGCAA
GACGCCACCAGGCTGCGGCCATTGCCGACCCCAGTGCAGCAGCTGCTGCTCTAGTGGTTG
CAGCTGCGCGGACTGCCCGTGCTCCTGCTCCTGCCCCCCGTGCTGCAGCTGCCCCGGCTT
CTTCTCCTGTGAGGGGTGCTCGGCTGGCTGCCTCGGCGCTCTCAACCGGTGTCTCGGCGG
CCTGTCGTCGTGCTGCAGTGAGATGCGACCTTCCTGCTGCAAGTGCCAGTCGTCGTGCTG
CGAGGGGGGTTCGTCCTGCCGCGGCACCGGCACGGGAGCGTGCTGCCGCGGTTCGTGCCT
CGGTGCCCCGGCGTCGTCGTGCCCGGAGTGCTCCTGCGGCTGCGTGTGCTCCTGCTCCAG
GTGCAAAGGAGGATGCCGCTGCCCGTCCTGTGGTAGTAATCCCTGCTGTCCCGGTGGATG
CTTGTGCTAGATCAGAGTATTATATTACTACTAGCTAGTGTGTCTGTTGCTCTTCTTTTC
CTGTTGTGGATGATTTGGCGTTTGATTTGGATGG
>Z27kG1_12875
GGCAGAGCCAAAAACTTTTGGCAGCCCAGGCGATTCTTATTATGCAAGAAATTTATATAG
GAAAAATGCAGCGTTTTTATCCAACAGGAATAAAATTTGCCTTTGACAGCTCGTGGAGGA
GCCTGGCTGCCCGCCACTTTGCTGGGGTGGTCGGGTGGTGGCGATTCAAGTGTAAAATTT
CTGTTCGTCTCTGTGGCTTTAAGTTCCATTCCATGGCAGAGTCACTGGTTCTTGCAATTA
TTTTTGCAGTGCTGCAGTTCTGCTGAGCTAGGGTTAGACATGCATATTTCCTTTTTTATG
ATTCGTAGACTAGCTGATCAATTTTTTTGCCTTTTTTCCTTGGAGTCTTGAACTCCCACT
CCAGAAATCCTTTAGCATGCAGTGAATTTGAAGTACTAGTGTTTGTATCTGCGGTCCGGA
GGTCTTTCTTAAACATCTGTGTACCGTGTTCTGCCATTGTCTCCTGAAGCAGTTAGAAAT
GAATTCATTGCCTCTGCGGAAACAAATAAACTTCATTTCCAGCATGAAACTTTTAAACAT
TTGCCCATGTATGTTTTAGAAAGTTTAATATTTGCATGCCTTCTATATTATTTTGTATAT
TTTTTCCATATTATTCATTTTGCAAGTTAAGTTTCAAACTTACGAGTACTTAGAAGGTTA
ATGCCACAGTTGTATGATTGTATCTCTTAATGGAAGATCTGTTAATTTATTAATGTTTGC
GTGTATAACATGTGCATGATGTCTTTTGTGTACAGTTTATCTTAAATTGAACTATATAAA
GATTTGGTTTGATACTTCTGTATCTTTGATCATAAACTCCTATGTTGGAGGCCATAGACA
GAACTATCAACTTACCCTACTTCTCGCATGGCTAACGTTATAGATGCTAGTAAGGTTCTG
GTGTGCAGCTTGGGGTTTTAAACACTAGATTAGTATTTGTCCTGTTCGAAACTATAATTT
TCATTTCGTTAGGACAATTCTTTGACCATTCTTTGACCGTCAATTACTCTGTTAGCATGT
CATTTATGTGATACAAAATGATACTCAGAGTCATGAGTAATTATTTTTTAGTATTATGAA
TCTAATAACATCAATTTTGTATTAACAAAATCTGTACTGGTAAAGAAGCTGTTGGTCAAA
GGCTTGTAATAGTTTGTGTAATGATTGAATTTCGATAGCAACCCCTCCTTATCCAATTCA
TGGTTTGTAGAAATGTAAATTGCTTGTAGTGCATTGTTTTTACGCACAGAGCGCACATCT
TGCCTCACTTTGATTCTTTATGTTCCTACTCCAGCACAAGTATTCTGCGTTCCCATGATG
TGATACTCTTGTCTCTGTAGGCATTCCATTTGCTGCCGGCCGCTGGGTCCTTCTTCGTGC
AGAATGACATGTTCCGCCTGAACTATGGCTAAAGACACCCGATACTCTTGTGATGAAGGA
ATTGATTAAGGGTTTCATGTTGAAACGATGAATACTTAATGTTGCCGCTACTCTGGTCTC
TTTTGTATCTTCTTTGTTGGCTGCTTCACTGTATTACAAGAAATTGCTAGACTTGGATTA
TTTCAGTTGTTTTGAATCATGTACTGGTTGCACCATTTCTTTGTGGAATGTGAATTGAAA
CGGTCGTAGCTACTTGAT
>Z27kG1_04673
GCAGCCCCCATCCAGCGCGCGCGACACCAGCCACCACGGCACCACCCTTCCATTCCATGG
GGGCAGATCGGCGTCCGCGTCGGCACGGCCGGCGGCAACCCGAGCGCACGGCTTCGCTGT
GCGCCAGTGCCCCCGCGCTGCGCTGTTCTTTGACCAGAGCTTTCGCCTCACGCGCATGTG
CGTGCGTGTCCGTGACGGGGGTGGGTTGCTGCCGCTGGCACTACAGCACCAGCAGCAGGC
CGCCGACTCCGAGCAGGAGCGGCACGAGGGGCGAGGCCCGGAGCGCCGGCCCCGGCGGCG
CGGCGCCCGTGGCGAGGCTGGCGAGCCAGGAGCTGTCGCCCAGCATCACGCCCTGCCCGT
CCGGGCCGCCGCCTTGCCCACCTGCCAGCCGCGGCATCTGCGGCGTCGGGCCTGCCGGTG
CCGCCGCCGTTGCTCCAGGGCCGCTCGACGATTTCAGGCTGCACGTTCCGTCCAAAAAAA
AAACGAGGGGGACGAACAATCAGTGAAAGGAACAGACGGTGAATCCAACGAAAGCAATGT
TTACGCTCCCTCTGTGCCCTGACACCATCACGAAATAAGAAGCGACTGGCCCGGCCATGA
CGTTGAAATGTAAACTGACAGTGACAGCGGTAAAAAAAAAAAGGTCCGCACGCGGGGTCA
AACCTCTCGCAACAAGCTAAAGTGAGGCTAAACACCCACCGGAATGGCAAGATACACCGC
GTAAATCGATCCAGGCCAACCATTACATCACATTGCAAATCTGCAATCTTTTTTACGGAC
CTCTCGCCATCAGCCCCATCACTGTCGTGTTCTTCTCCACTCAGAGTTTGAGAAGTAGGT
GGCACACCTGCACTCATTTTCTATGCATTTAATTAAGGCAGATAAGGTGGTATGGCGCGC
TCGCTCACTCACTCTTTGATCATGCACCAACTGCTACCGGTACACGATTGCTACGTCCAC
GTGTACCAGGCCATGGTGTGGCGTCGCCAGTTCACTTGACCCGGCGGCAGGCGGGCCTAA
CTCTGCATGCAAATCTCGAGAGCATTTATGACTAACCACGTCCTAATCAAGACCTACAGT
TAACCTTGGTCGGGAGAAGTCAGTTACTACGAGGGCGCGGTAGCCTGTGAACACTGACTC
CGATGAGCTCGGAGCCTCGGAAGTGAACTGAAGACGTTGTACGCACGTACCTTGGTGGCG
CGACGGGACAGAAGGTGATGGTGTAGTC
>Z27kG1_14711
CAACCACACCTAAGATTTTATCGGTCGCCTACTCCACTGTGTCATTGAAAAATACTCCTA
AGTGTATTTAATAAGATATACTATAAAATAAACACGGTACGCGTTAGGCAGCACGTACCG
TCACACTTGGCTCTCGATCTCAAACTTGAAGAAATTGTCAGGTGCAGTATAGAGTAGAGA
AGGGAGATGGAGTGATCAGCTAGCTGTGCGGTATCGGCGAGGTGCCTCCGCGGCGGCGCG
TGTCCGGTGGCGGATCCACGAAGCCGTAGTCTTGTCCCGCCGCCGCCGCAGCAGCAGCGC
CGAGCAGCAGCTGGTCGCCGGCGGCAAGTCCCTTCTCCTCCTGCGAGGGTGCTGCGGTGT
TCACCTGCAGGGAGGAGTCCGCGCCAAGCACCGGCGACGGCGAGGACGACGGCGGACGCG
GCTGTTGCCGTCCATGACGCGCTGCGAGTCCGGCGGCGGCGGCGCCGCCGCCGCAGCTGG
CCGTGCACACGCCAACCGCGAGAAGCAGCGCCACCGCCAGGCAGGCGCCCGACGTTGCTG
CCGCCGCCGCGAGCAGCAGCCGCGACGACGACGACGACCGCATATAATATGGAAGAAGGT
TATGAGTACACGGGCGGCTCGATCGCCGTCGTATGCTCATATAGAGTAGACTGCGCGTGC
GGCATTCGGGCATCCGGCCGGCCAGCAGGCCAGGAGCAAGCGATGCTGGCAGCTGGTTGG
CTGGCTGTGTCAGTGGTACGGCGCCCGAGATGGGGGGAGAGAGAGATGAGACGGCGGGCG
ACTGTGGCCGGGTTCGGTTGGCGTCACGGAAATGGCGTGGCACTTCTAATCAAGCCGCGC
TGCCGAAACAGGAGGCAAAGCCGACCAGCGTGCGGCGAGATGCCGTTACCTGGCCCCCAG
CAAATCCGGCCGGTGCTCCACCCCACCTGGCTGCAAAGGGCAAAGCAAACCCAGGCGCGC
GCCGGAGCAGGAGCCGGACTTACGACACGACGATGCGTGCCGCGCGCTCTTCCATCGCGC
TCACCTCTGTGCTTATCTCATATACTGTACTCCCCAAGCGTGCGACCCACGCGTAGGAGA
GTATATATTGGCTACCTAGCTGTCCATGGTTTGTTTCCGTTACGTTGTGTGCCAAATTCA
GTTATGTTCCCCAAACCGAGTAGTAAGTAGTTTACATATGGATCC
>Z27kG1_08171
AATCAACAGACATGGTATCTATTGATAAACAGAGGCAATTACTATTGCAGCTTGGGATCA
AACATGGTTTACAAATTTGTTGTATTACTATGGGCGTGTAAAAAGGGTCAATTCTATGTT
CTAAACTTATTTCCAAACATTCAGGCAGAATTTGATCTGGGCACAAGGTACAATATGTCC
TACCTTAGAGATTTTACTACAAAGTTTATGTTTATTCCTGTTCTTTCGTTGAAACATGTT
GAAGAGGACCTCAGATCGTTAGAGACTTCGCTAACGAGAGCTTGCCGGATTGTTTAATTC
TCTTTAGGGGTACCCATACGCACGCGCTTGCGCCAATCGTGCCTTATTCAATGGAGAATA
GTGTTGCAGATGCAATGTACAACAAAATTATTGTTTTTGTTTTCGACCAAGTTGTGGATA
CCACACCCTGGAAGAGTTGGTGGTAGATTCTTCATCAAGTATGGAATGTCTGCGATGCCT
AGCTAGGTGCTTGATGGCAACAGGTGCATATCAAAACTATTAATTATTTTCATGTGTTCC
TGCTTCAAGAACACATGCAATAGTAATAGGTTTCCATTAGTTTAAATGTCACATGCAAAG
AAGCAAACACCACCCAGACTTTCTTCTTAGTTTGCCATTATCACATCTGTACTCATCATG
CACATGAAACTTTTGGTTATGTACAACTCAAAGGTAGAAGGAAGACCTTAAGGT
>Z27kG1_18896
CAAGAAACAAAAGATCGAAAAAAGACACAGGTCGCTCCTGAGTTTGCCGCTCCCTGCATT
ACCGCCGGCCCGCCACGCTCACCGGTGGCCTCTCTCGCTCGCGCCGCCGGCACCCATCCC
ACCGCACGCTGCACCACTGTCCGCCTCTCCAATTTGCCCCGCAGGTCCCCGTCAATGTCG
ATTGTCGTCTGCCTCTCTATCCGTGCGGCCTGACTCCATCTCCATTGGTTGCTGCTCCCC
AGTCCAACACCGTGCGACCTCCTCCTCGGCACGTTTGACAACCCGAACTTCGTCTGCTCT
CTCGTCATCTCGCCTAGCTGCAGGTATGAACACTCTTCGAAATGTGCCTTCTCGGTGTTA
GGGATTTCCTTCTATTCGAAGTTGAGCCGGAATGGGGGCAATCTTGGTTCTAGCGAGGAA
GAGGACGAGAGGTTCCTCCCGCCAATACCTAGGGTTTCGGTCGCAGATCGAGCCAACGGC
CCCAATCTATGCGTGAGCGAACATTTTTTGGATAATTATTTTTCTCTTCCCCCAATCCCT
TGGTGTTGATTTCGTTTTCCTTCTCATCGACAAGCAATTACGGCCACAAAGCAGGCGTCG
TCAACACACACGTTCTCATAGCTCCCTCCTCCCCAGTTCATAGATTGCTTTCAGCCAACC
TTAGAAGAAAAGCAGGGTCTAGAACAGGTGGACGAGACTGCGACGCTGCAGTTCACACCG
ACTTGGATTGTGGCGGCAGTCTGCTCCATAATCGTGCTCATCTCCCCCGCCGCTTAGCAG
GGCCTCCATCACCTCAGCAAGGTACGTATAGGTATAGCAGGTCGTAGGCAGAGTTGGAGT
TCTTGCTTACTTTTCAGCTGTTAGCTGCTCCGCGATGTGACTGACTGACGGACGGTGATG
CTGATGAACTGAGAGCTTGACTCACTCTATTGTTGTTGCGCGAGCTTACATGGAGATGCT
CAAGAAGAACCATAAGAGGCCGCTCTGCGAGGCGCTTTCAAGATCAAAGATGGTAACTAC
TAACTACTAATAGAAAAAAAACATTATTAGTTCTTCTATGTTAGATTCTATAATGACGAA
TCGTTGCTCATCGGACATGTTGTGTTGTATCTGTGTGTGCATTGTTTGCTTCGGTCTTCC
TGAAATGGACAATTTGCTTCGGCCTTTTCC
>Z27kG1_06865
AGGAAACTCTCCACCGCGTCCATGGAAGCCGCCCGGATCTGCGTGCGCACCATCTCTCTC
GCCCCCGACCCGTCTCTCTCGCTGCCCAGCCACGTTCGCTCTCCACCGCGCAGATCCTCG
CTTCGCAATCAACGCTCCCTTGACTTACCAGTTACCACACCAACCCAACCCCGACTCTCC
ATGGAAGGCGCGACGACCGAGACCCAGCTCTCCATGGAAGGCGTCAACATGCCCTCGTCC
CCGCTCGCCCACGCATGCGCGCGCCCACGTGGCTGGGCAGCTCCCGCACCCTAGCCTGTG
CCTTCGCCACGCCCTCGCCCACGCCAACCCCTGCCTCTCTCCCGCCGCGTCCGCGTTCCG
GATCTGTCGCCTCCCGCCGCGCCCTGCCTCCCTCTCCCAACCTTGCCAGCAGGACCACCG
TCGGCGATGCCTCCCTCCTGTCGCACCTTACCTCCTCATCCCGACCTCTCCACCACGCCC
ATGTCCCCATTGTCGCTCGTGCTGGGCCCGTGCCAGACTCATCCACGCCGCTGATGTAGA
GCGTGCGCTAGGCGAGGGGGTGAGTGCGTGACCGAGATAGAGGCTGCGACAACCTCCCCG
GCCACCTTGCCATCTCCATCGTCCTCGGGGCCAATGCTGGTAGAGGCACTTTGGTTCCTG
GATGACCTACAAGGAATGGGAGATGGTGGGTAAGCGTGGGGTGTAGATCCTTCCAGGCTC
AGATCGATTTCTTCGTTCGCTGGTGAGTTACCTAGGCAAGCTGAACGGGATGGTTCAAGA
GCGCGCAAGATCGATCTAATAAAATAACTCAGATCTGTTTGTGTGTCAGCTCGACAAACA
GATCTGAGTGTCAGCTCGACAAACTCATGCTTGTTGTCGGCACCTAAAAAATAGTGAAGC
GGGTAATGATGTCAATTTGGTCTTGCATCCAACTATTTCAATAAATGAAAATACAGTACA
TGTCATAGCTGCATTCTGGGTGCCATCCTCGATCATGGAAAACAACATTCTCTATCAAAT
TATATCTCCTCATGTAAGCAGATGTAGCCTCTTCTTCTGTAGTGTGATTAGTTTGAACAT
TGATACAGAATTAAACATGCAGTAGGCTATTATTCTCTTTTATGCAGGATGGTGCTCAAA
TTTTGAAAAATAGAGGTAGGTGATCCAATTATATTTTACTACCATGGTTCATTGAGAGGC
TTGCTTGTGGACATTCCTTTTGTGGTATTTTTTCTATATATTGCTATTGACTCATGTCAT
AAATCAGTTAGTTATATTTTGCTTTGTTGATGGAACTCCATGAGGTGACAACATAATGTT
TCATTTGCAAATTTAGGTGAAAGTGAAGGTTGTTTGCCCCTCATAATGTTCCATGAAACC
GAACAACAGTCAAACTGTTAGTTGTGAGTTATATAGGATCTGTTTATTTTCCTATTTTCA
TTTCTCTGATTTTACTACACATCTTTTTCCCCACCCATTCCAGGAGCATTCCTTAATGCA
TTTGGATCAATTGTTCTCAATGCGCCTGTTGGAATCAAGAGTTATTACCTCAGCTTATTC
TTAGAGTTGTCACATATTGCCATGCCCTTCATAAGAGTTGAGTGTCCTACTTCCGGGTGC
CCATGATTGGAAGGTCTCTTGGGTTGATTTTCTCAGGGACTACACAATCACTAGGCTGGA
AATTAGCTTATACTTGCATGAGCTCACCTTGTCATTTGTGGAAGCATTCACTGTCTCCTG
ATAAGGGTGAGCTTCACATCTTTAGAACAGACACGTTGAAGGAAATGAGTATCCGAGTAC
CAAGAACGAAAGAAGAGCTTTTGGATATAAATGGCCTCTACAAGTAATGCAGCTACTCTG
CCTTTTTTGAATGAATTATGTATGCTGCCATCCTTTTGTTTTCAAAAAGGGCTTGGTCCC
GGTTTGTTCCTTTCTTTGTTTTTTCTCGAACGTTTCTTGTCGCGGTCTCATGGTGGTTGC
TATAACTCAATCTCCAGTTCACAGTAGGGTTGAAC
>Z27kG1_03900
GGGCGAACGACGCCATGCCGGCGGATCCATGCAGGGCTCCACAAAAGCTGGATCCGTGGA
GGGTTGGATTCTCTTTGTAGGGCTGGATCCATGGAGGGAGTGCACGGCGCTCGTCGCCCA
GCTCGAGGTCCACGTCCACCACCGCGCTCGTCGGTTTAGGTTTCGTGATCTCACTACTGC
ATTCACTGCAGGTGCGAGGGCATGTCTACCTACCCGAGGACCTACGATCTCATCCATGCG
GACTCGGTGTTCACCCTGTACAGGAACAGGTAACAAAAATCATCAGTTGACGAACGGACC
TGCATCAGGCAGGAAGACGCAGGGACTAATGCATTTTGGTATGCGTCAGGGAGAAGATCC
TCCTGGTTGTCAAGACGTATTGGACTACCCATGAGGCCATGACCAAGATCAGTAGCAGGA
CTGTCAAGTAAAATTCTCAATGTTGATAAGAATTTTTCATGTTTGGAGTTGTACCACCGT
TTCTAGCTCCTTGAACTAGTGATCTCTTGACGGTTTGTGCTTGCTGTTCTTTCTGGACAG
TACTTGCTCGGATAGGAAATTTAACATGTGGGGGGAAGGAAGGGTAGGTAGTAAGACCCC
TGGCCCCTGCAAAGTTTTCTTCAATTCCGAATTGTGTCCAAATGGTAAATAGAAGTCATT
GTTGCGAGTCACCCCGACCCCGGATAAGCATAATCACAACTGGATTCATTCTAGCATTAC
AATTTTGTTCTGTGTAATTTCCTTTTTTTAAATCTTATTAGCATGTGTTGTCCCAGATCT
ATTAATGATATGAAAGAACACTGCTTCTGGTCCC
>Z27kG1_19130
CCTCCCCTTACCGGCGAGCTCGTCGGTCTGGCCCCGCTCTGGTGACCGCTGCGGCCATCG
AAGATGCGGTGGATTGCGGCTCCTCATCTGTGAGCGGGACGGGTGTGTGGAAGAGGGCTC
CCGCCGGCGAGAAGGTCCCCTCCCTTCTCAATTTGGCACCGCTTAGGGGTCAAGTTCTGG
GTTGTGGCGATGAAGCGGTGGCGGCGACGCGGCAGCAGACATGGTGGTTCCGGCCCTCCA
TCCGCCTTGACGGCGCGTGCTCCGGTGCCAGCGAGGGGCCAGTAAAGCTTGGTTTGAGCG
ATTTGGGAGCAACCATCCTCAACCTCGACGACGACGCATCTGACCTCGGTGGCAGCGATG
TCTACTGGTACAGTCTCTTCCCCTTCTCTGGCGCTTGCTGGTTTGTAGAGGAGACTCGAC
CCCGGTGGCGGCAACTGACGGCGACGACGGAGGTGGCGGCGGTTGTTGAGGATTGGAGAT
TCATCCTGAAGGGTCTTGTAGTTCTTAGTTTATCTAGGGTTGGTAGGTTTCGTCCTAGCG
GGTCTAGGGTTAGGTTTCTGGCTGGCTTGGTGCTGGTTCGGCCGGATCTAGGGTTTGCCG
GGGGATGCCAGTCCTCAGCGGCTTGCTTTTCCTGGCGTCATCGGCGAGGCTGAGGTGGCG
ATGGTGCAGAGGAATAACATCTTCCGACCTCTTCCTCGCCCCTGTGACGTTCTGCTCTGG
CATCAACGGAGAGGTTGCGGAGATCCTCTTAGGAGTCTTCGGCTGGCGGCTCATCGTCTT
GACAGGAGTCTTCTGGCCATTTGCTCGACGATTGTGCGACATTTGCGATGTAGTGGTAGT
GGTTTGTGTTGGAAGGTATGTGGATCTAGCGTTCCCTTTTGTCGTTTACAGGCGATGTGC
TCAGATCCAAGACTAAGACAGAGTGGGGTGCGTCCCCAGCCGTTGTGTTCCATTGGTTGT
TTCAAGGCCTTGGCGCCATGGTGCTTGTCTTGGTATGCGGTGGCCAACTATCTTTGGATG
GCAGTTCAGGAGGATGCAGAGCCCCATAGGGTCCTCTGTGTCAGTTTGGTGTCACCTCCT
TGTTGTATGCATCGGTTGTACATCTAGATGTACGTTTTTCCTTACAATCTAGATGTAAAA
AACACAGATCAGGAGTAAAATGGTTTTTTTACCTGTC
>Z27kG1_01291
GAAACCGGTCAGAGACCACAAAAGTTTCCATGGTGCCTTGACGCTGATCATTCTCGGCGG
CGAGTCCAGCTACAATCTGTGAGGCGGCGGCGGCGGCAAGAACTTGACAAGGACACCAAG
CCTAGCCTGGCCAGCTGGCCTGAAAGGTGGATGATGACAACAGGAACAGTCACCTATTCC
ATGCTGATCTAGCGGCAAGCATCCACCTCCTCTGCGGTCTCCCCTCCGAATCTCCGATGG
GTCCCCGGGGGCGACACGTACGCCGATCCGGTCCAGTGCGGAAACGAACCTCCACCGGCG
GGGAAGCTCAATACAGGCACGATGCATCCAGGCACAAATCGATCGATTTAGAAACAAGAA
TCAAAGGTGTGCGAGCCGAGAGACGAACACGAGAGCAAATCCTTCCTTAATATTCATGGA
CAGCGCAACGCTGACCTGCAACAACCGAAGCCGACCACAGGCATCCGCAAGACAGCAAGT
GAAGCTCAGATCGGCGAACTGCGGCCTTCTGCGCTTCGCCTAGGAGCCTACGGAGTACTG
AGAACAGAGCAGCGGAGGATCATGGCACACCTTCAATTCTTGCGGCGCCAGAAGCAGCGG
AGCTTGAGCCGGCGCGCTAGGACATTGGCGATCGCGACGGCAGCGGCGGCAGCCGCGGCG
GCGTCAGCGACGGGGTCGAGCTGGCCTCCCGTGACGACGCGGCTGCCGATGAGGCAGGCG
ACGAGGAGAAGGGGCAGGCACCAGAGCACGAAGTCGAGCACCGAGTCGAGGTCGACGTCC
CAGTCCCACTCCCACACCCTCAGCATGGCCATTGGGAGTCCGAAGCCGGAGGAGGCAAGC
ACGGACGGAGCTGGACTGGACGAGCGAGCGAGGACGCTGAGAAGGGAGGGAAAAAAAGAG
GAAAGGTGTGGAACGAGCGAGCAGCTAGAGCGGCGGCAGCTGGATCAAGGTGGAGAATCG
CTGCGGCTGGACTGCGGCGGATATGGATCGGCGCAGGCCGGCGGAAAAAAAAGGTGGCTG
GGGTTTTGCGATTGCAGCAGCGGGGAGAGACGTGTTTGTAATCGATCGTGTGGTCTCGTG
GTCGGCTGATCCCCGCGCGCGCAGGCGCAGGCAGCCCCTCCCCGTCCCGTCCGAGGCGCA
GAGCAAGGATTCGCCCCGACATGGACCCGTCAGAGGGCCGGAGGCGTGAGCTGAAACCGG
CATTGTCGGCCGAGTGCGCTGTCCGCTTCCGGTTGCCGAGTTGAGCGACGGGGGAGTCGG
GGGAGGAGATGGATAGGTCCGCCCCCGAAGAAGAAAAAAAAAAGGGACGCGGGCGGGAAA
GGGGAAAGCTTCCTCCATTCCGGC
>Z27kG1_05478
CATACGTCTCGTTCCTTATCCCTTGCCATCGTTCTAATCTTGGAATCCAGCTCTCCTACG
TTCCTTTTCCTTCAGCGACGTCGACTCCGTGGGATATTTTGCTGCGCGCTCATCTCACTC
AGTTCGCTCGACGCCTTGCTTCTTCTACCAGCACGTGACCTCGCCTCCTCACCGTGGCGT
CTCCCTTCCCAGCCAGGTCGAATCTCCAGGCCCGTTGTTCCTCTCCCTATCTTGGAGCTC
GCCCCTGATCTCTTCCATATGGAGCTTGCCCCTGATCTCTATTTCCTTGACATGGGCTCG
ACCTCCACTTCGCCGTGAAGGCTCGTCGCTTCACCCACCGGAGTTCGTCGGCCATGGCTT
TTGAGCTTGCTAGTAGTCGCCCTTCCGCCGTCCCTGGCTCGGCCCTGCTCGCCGCGTCCA
GCGGAGCTCGGTCCTTGGCGCGCGTTGCTCCAGCTCCCGCGCGCGCCCACCTCCCTGCTC
GTCCGGCGAGTCGTGCCCGGGCCGCGTCGAGCTCCCTGACTCCAGCTCGTCCCTGTGCGC
GTCTCTCTGATGCCCAGCGACGGCCACCGCTTTTTCCGTCGAACACCCTCCAGCTCCTCC
CTCTGCTAGCACGGCCGACTGCCCCAAGTTCCATGGCGCGCATCTCGCGCCCAAGCTCCT
CTTTGCCGAGCAGTTCGCCCGGCCTCTGGCCTTCTTCCTTGCGCACGGCCTGCCCCAGCT
CGCGGAGTTCCCTCGCGGCGTTCATCTCCCTGCGCGTCCTCTCTGGCGCTGCGGTGCCCC
AGCTTGGCCTTTGCCCATTCCTCAGCCGCGCCCTGCTCCAGTCGCTCACCCATCGGACGC
TACACGCTCGCATCTGCTTGTTCCGTGGGTGCGCACTGCCTTCTCTGTCCATGGTGCGCC
CTCACCTCTACTTCTCTGCTGGCCGGCGTTTTTCCAGCCGTGGATCTCCTTGTGTGCCGC
GTCCGGCTCCCTGACGTGCCGCGGTGCCCGTCGCCCTGCGCACGCTCTGTTTCCTCGCGC
AGCTTTGTGCTCGCCTGGCCGCGCCCTACTTCCATGTCCGCCGTCGAAGCTTCCCTGTCG
CGCCCCTCAGCTCGCCGCTGCTCAGCTTCTCCGGTGCTTTCTCCGACCGTGGGCGCTATC
GCGCCGTTGACCCCGTCGAGACTCGCCAGCCGCGGCGCTGCTCCTAGCTCTCTGCTCGCT
AGACCGCGCCCTGGGTCGCCGTTGGGGACTCAACCTCGCCTGGCCGTTGTCTCGGATGCG
CAGGAGTAGTGTAGGTACTTGCAGTCGGTGGATCCTCGATATCGAGCTGGGAATAGAGAA
GACAGTACTATTCCGTGCGTCGCTTATCCGATGCTCGACGGAATGCCCAACTGGGAGGTG
ATAGCTTCGTGTGTCGGTGAGCCGTCGTTTTTCT
>Z27kG1_02836
CCAAGAACAGCGGCAATGTAAGGAGCACCAAACAGAAGGAAATTGACTACGTATACAGAA
GCATTGAAAAGAAAGTTAAAGTTTTCGGTCGAGACAAGGTCCATGAAGATATAAGGTGCT
TCATAATGGACCGGCTACCGATGCACCAAGCTCCGACTCCAGTAAACCTTATTCTGTGAT
TGGCATATATGGAATTACAGGTTCTGGGAAGACTACTCTGGCACAATATGTTTGTGAGTA
TGAGAAGGGTGAGGTTTCAATCCTATCATGTTCATCCATGTGGGAACTACATTCAGTGCC
GGTGAAATATTTTGTGATATGCTGGACCAGATCACGCAACAGCGGCCCTCTGATGCCAAC
GGTCCTAAAAGCCTAAAAACAGAGTTAAAAGATCTAACACTACAGCAAACGCCAAAATAT
ACAGCTACTCTTGTTGACTGTCCAAATTCAAAATACACAGCTTATAAGCAAGGCTGTATA
TGTTTGCTACTAACTCATACCTATAGGCAGCTAAGACCGGTGTTATGCCAAGTGACATTG
AAGTGTACATAGCTGACCATAAGGGACCAGACCCTTCCAAACCTGAGGAGTTGTGCAGTC
AGGCTTGCACAGATCGGCTGAATATGGTCAAGAAATGGTGAGGCGCCATGAAAAGGACTA
CGACCGGAGAAAAGCACCAATCGATCCCATGGTGGTGTATGCTACTGGAGGCAGAAAGAG
TCATGGGCGGTACTCCATGTTTAATGGAGTGATTGACTCCAGAGAGGTTAGATCTCAGAG
GTCGGGGTCTTCCTCCGAACGATCAGGGGCTAGAACTCATCGCCAATCAGAGCATGAGTT
GGAGGTTGCAAGGGTGCAAGAGGAGATAAGGCAACGTGATGCATTCCAAAGGCACAACAT
GAGTACTTTGCCTCATTCTTGGCGCAGCAGCAGACCGTGCTTCAAGCAACTTTCCAACAG
CAGGGGATAAACGTAGTCCTTCCACAATTTCAACCTCCACCACTGCCACCAATATGGGGA
TCGGGTACCCAATACCTTCTGCAAGTCAATCAATGGATTCTAGCAAAACCTGCTTCAACT
AGCAAAACATAGTAAATGGATCGGCGGCACAAGGGCCCCAGATTTACCATACTCCACCTG
CATAGATACTAGCACCTGGAGACCAGTTCTACGGCCGATGCTGGAACTACATTTGTAAAT
GCAATCTTCG
>Z27kG1_10640
GGCGTCTCTGCATGCTTTATTTTTAAATTTGCAGGTGGCAAATCGTTGGATCCAGTGACG
AGGTCGAGTACAGCCCGTTCCCTGTGCCCAAGCACGGCTTGCCTGTCAGATTATGGAGAC
AAAACAATCCGGTCGACAGAAAGGGGCGTGAGACCGACGACGATCATGTGGAGAGGATAT
TTATTTAGTTTGACTCTTGAGTTAGGCATGAATTTAACCCCAAGCTAGCTAGAGAAGTTT
TTTTTCCCCTTTGAAATTCTTCTTTGCTCGCCTCTTCCTCCTGGATCAAATTGCGTTGGA
GGAGAAGAAACGGCAGCTTTCTCTCTTTCGTTTTCTTTGCCTGCTTCACCGCTACGATAA
TGGTGAAAATATGTAAGCTACGTGGACATCAATGATCCACAGCATCGTTGATATATATAA
TATATAGAGAAAATTCTCTGC
>Z27kG1_23427
CCGGTTCGCCGTCTCGCACACCCACTTCCTACACCGCCACCGAGCACTCGCTCAGTTTCA
TACCCATCCTCGAAGTCGCCTCTGTCTAGTTCCTGCTCTTCCACCACCGCCTGTGATGTA
TCCCCGAGGCCCGGATGGGGGACGAGATGCCTCGTCTCGCCCTATGCTTGCCACTCCCGC
CGGCAACGACACGCGCGAGGAGGATGAGATCACCACCGCGGAGGCTCATGTGGAGAAAGA
CGCCGCGCGGATGGACGCTGCCCTCCTCATGCGGACTACGCCCAAGATGGACGAGTTTCA
CACCGGGGGCGATCTGGACTCAAGTGGAAGTGGAAGCGGCATCTCGGGGCCAAGCGCCTC
CAAAAGACAGCTACAAAGAAGGGGATCGTGGCGGCAACGAGTCAGCAGGTCCAGCATCCA
TGCTTATCCTTTTCCTTTGTGTTTCTATTTGATCTGTTTTTTTGCCCGCGCCAGCAACAG
AGAAGAATGTGGTCGTGGCTGTAATGGGTCAGCAGCACAAATAGGAAATGTTGCATGTGT
TGCCGACAGAACCATCTCACTCTCTCTTTAGTTTCTGCAATTTTTTGGACGACCGAGAGG
TGCTGCCGTTTATGAGTAACTTTCCAGTGGGAAAACAGTATGCCACAACATCATGGTCAG
AGTTTGGACATTGCATGAAGCACTTGCTGGACAATTGAGAAGAACTCATGCCTACTTGCA
GGAGGGTTGTTGTACACGTGAGTGGAGGTCGAACCCTTCTTGTAGGGCTCTTAATGTATG
AAGTACGCCATGCTAGCTATTGAATCAAGTTCAATGGGATTCGTTAAAATATAAGGAGGG
TTGTTGTACAAGTGAGACAAGGTCAGCCCTTCTTGCAGGGCTCTTAATATAAGCCTGTAC
TACACGTTCATCCACGTCGAGCTCGTCGGCTCCCAACGCAACCCCTTCTTCTCTCACGAG
ATCAGTGGTGAGGACGACACTGGGGATAGAGACCTAGGGTTCTCCAAGTGGGCCTAGAAA
CTCCATGGCAACGTCTCAGGAAAAATGGGCGCATTGAAGTCTTGAAGGACTTTCAGGAAT
ACTAATTTTGAGAATTCGTGGAAATAAAAATAGGGTTGGCTTTATCAAACTGCACAAAAA
AATCAGCAGCACTTCTCTTTATCATGCAAGGAAAATCAAACTTAGGAGCATCTTCCAATT
TCGTCAGCAGCTGAGCCGATTGTGATCTCTGATCACTATACAACCATGGAAATAAATAAT
GCAGCTTTGCTCTGCAAATTTT
>Z27kG1_14168
GAGGTTTGAGCGGGAGAGGGACGCAGCTAGAGGCGGGGGGCTCTATATTACAATGCAGCA
GTGAAGGTGCGCAGCGCGAGCGCACGCCCTCCCCCGTGCCTCTCGGTTTCCTAGATTTGG
TTGCCTGCCGACGTCCGCCTCTACACAGTTTGCTGCGGCGGCTTGAAAAAGAGGAGTTTC
CCTGCAGACCATGGAGTGCTCCCGGGGGAGGCAGAGGCAGATGCAGAGGTGGAGGTGGTG
TGGCAGATCCATGCTAAAGCTGGCGGGGTTGTGCGTCGCCGTTGCCATCTGCCTGTGCGG
CGTTCGGTCCTGGGCTTGCAGTGGCAGCGGCAGCGGCTGCAGGGGGAGTACTGTGTTGCT
CCGTTCAGGTAACGAATCAAGAAAGGTGTTCTCACTCCTATGCAGATGTTTGCCGCATTT
CGGAAACTTTTTCTGGGTGGGTTCTCTCGAGTGACCTGCTCTTGCATAGTTAGTTATTGG
TGTGACACGTTTCTCATCCGTAGTTCATGTTTGTCAAGGTTCATTCGCTAGTTGCTTGCT
TCGTCATGCCGTGTTCTTTACGCACGCAGCAGTCTGCAGTCGTCGTCTAGCACCGGATTG
AGCTTCGTTTCACTGCCATTTACGCTCTCAAAGTAAGTTCATTGACCTCTTTTTTCCCTT
TTTTTTGCTCTTCAGAGTCCTTGAGACGAGGACGAGCGGCAGCATCTTGCGGTAATCAGG
GGTGCTACACGACTGGGCAATGGCGGCGGCTGCTGGCGGACGGTCCGGGGTCATACCCGC
CACGGTGCACGTCCAAGTGCGGCGACTGCAGCCCGTGCTACCCGGTGCACGTGGCCGTGC
CGCCGGGCGTGCCTGTCACCACCGAATACTACCCGGAGGCGTGGAGGTGCAAGTGCGGCA
ACCGGCTCTACATGCCATGAGCCCATGAGCGAGCAAGGAGGCGGCCAGCCGGTGAAGAAT
CTCTCGAGAGCGCCGGCCGCTGGGGCCGGCGCTGCATTATTGCGCCGGGCCGGGTGCCTC
TCGCCTGCGCGCGGTGTCGTCGTGGTCCTCGCCGCGCGCATGGGCGGGATCTGCGCTCTG
CAGCGCGCGTGGTGACCTACCACAGGCACACTGACCGGCTGCCGGCTGGGATACTGAGAG
ACTGCATGTCTTTTTCCGTGCCGCGCGCTGGAATTCGCACGGCCCTACCACGAGCACGTG
CCGTACGGGGCGTCAGCGCGTGCTGGATCGAAGAGGGATGCGAGCTGAGAGAGCGCGCCT
GATGAGAGGCTGAGACGAGACCTGATGCGGCCCACACCTGCACGTGTCCGTATAATCTGT
TCAGAGTGTTCATAATCGATCTTTTCAAATTTTTCTCAATGCCGTTTTCCGCATCTGAGT
CCTGTTACACAAATTTCCTGGTGAACTCTGTAGCCAAATGTAGTGTTGCCGTGTTGGATA
CT
>Z27kG1_18407
CTCACGCGTATTAAGCCATCCCCCTCACCACCTAGGGTTTCCTTTTACAGCCGCCGCCGA
CGCCGCCGCCGACACCGACGCATCTCTCAGCCTCCCCGCACTCGCTTCCGTCGCCGCAGC
CGCCACTTCGCAGCCATGGGTAAGGTGCACGGATCGCTGGCCCGCGCCGGGAAGGTCCGC
GGGCAGACGCCCAAGGTGGCGAAGCAGGACAAGAAGAAGAAGCCCC
>Z27kG1_02165
CAAGCGGTGGGTATGAAGCCTCGGGAGGCGACGACAGCGACCAAATACCCTCTAGAATTG
TGCACAGGTCGTCCAATTGGACAAATGTCATTCTCAATTCAGGTAGGCAGGCAACTATGT
CCGATCTGAACTTGCCTAGGCTACACCTGTAGGGTTCATAACTAACACCAGGCTGACATA
GCTCAAAATTGTGAGTTGCTGACTTCTTAATTAGCTATGTGTTGTTAGCCTGTGAGCATG
CATTGGTCAGAACCAGTGTTGGGAACCTGGTTTTTGGGTTTAAGAGTCGGGTTATGTTTT
GCGATCAATAAATACATGTGCCTTTC
>Z27kG1_13892
CCGATTCCTTCTCTCTCCCGCTAAATGGATGGACACGCTACTGCGCCGGATTTCTCCCCA
GCCGGTTCCTTCGGCCACGCGACCGCGCGCTCGGAAAACTCCACGGACAGCGAAGGAGGC
GAACCAAGGGCGACGTATTCGCCGCCGGAGAAGGTAAGTGTCGATCCGCCGTGTCCCGCG
ATTCGTTTGTCTTGCTCCGAGCGGCGAACAGCAGTGGGGGTCGTCCTCGCGGATCCGTCT
TCAAGCTTTCGCGGATCCGCCTTCAAGCTTCGCGGATCCCACACGAAACCTCCGAGTTCT
CTCGCCAATTCGATCCGCCTCACCGCCGCCGCCCGTCCGCCGGTCGGCCTTGACTGCTCC
GTCGCACGTGGCGGTTCGCAGCACGGAATCTACCTTGTGTTGACAGATCCGGGGAAACCC
TTGTTCCCGGTCGTTCCGGCTCGAATCTTCTGCGGACTGGCAATGTAAGCGTTCTCCATT
GGAGGGCGACGATCTACGGGGCGGTTGTTGGCAGGGTTGCGGGAATGGAGCACGTGTTCG
GAGGGAAGTTTAAGCTTGGGAAGAAGATCGGGAGCGGATCTTTCGGCGAGCTCTATCTCG
GTTAGCGTCTCGCCGGGTTCTTCATTGATTCTGTCACGCGTCTCTGCAGATTCCTACGCG
TCGTTGTTTTTGGCTGCAGGCGTCAACATACACAGCGGCGAGGAGGTGGCTATCAAGTTG
TTATTAGATAATCTGATACTGTTCGTGCACCATTTTTCTCTGTCGTGGAGTTATATGCCT
GGCATTCGGCATGAGTTTGTTCCATATGCAAACATATCATGGTCAACCATTGCTAGCAAC
GGTTTCGTGAAGAATTTGTGTGTAGATTATGGGATGACAGAAAATGGATGATGTTCTGCA
TGTAATTGCTTTAAAAAAGACTGGCATGGTCCCGAGCTATATTTTTACATGAGTAATAAC
AAGATTTTCAAACCTTT
>Z27kG1_21452
GGATGCGAGGCTGCTAGCACGTGCACTACTTGAGTCAGTGTACGCAGCTACTGGCTACTG
CCCCTCTGCCTGCGTGCTCTCCGGCCTCTTCTGTACTAGCCTCCTGTAGTATGGCCGTGC
ACAGTGCCTCCTTCTCGGCTTCTCGCTGATCCATTAAACTTGACGATCAGGTTGCCTGAG
GTAGCCGCGCTGAGGTTTGAGCGGGAGAGGGACGCAGCTAGAGGCGGGGGGCTCTATATT
ACAATGCAGCAGTGAAGGTGCGCAGCGCGAGCGCACGCCCTCCCCCGTGCCTCTCGGTTT
CCTAGATTTGGTTGCCTGCCGACGTCCGCCTCTACACAGTTTGCTGCGGCGGCTTGAAAA
AGAGGAGTTTCCCTGCAGACCATGGAGTGCTCCCGGGGGAGGCAGAGGCAGATGCAGAGG
TGGAGGTGGTGTGGCAGATCCATGCTAAAGCTGGCGGGGTTGTGCGTCGCCGTTGCCATC
TGCCTGTGCGGCGTTCGGTCCTGGGCTTGCAGTGGCAGCGGCAGCGGCTGCAGGGGGAGT
ACTGTGTTGCTCCGTTCAGAGTCCTTGAGACGAGGACGAGCGGCAGCATCTTGCGGTAAT
CAGGGGTGCTACACGACTGGGCAATGGCGGCGGCTGCTGGCGGACGGTCCGGGGTCATAC
CCGCCACGGTGCACGTCCAAGTGCGGCGACTGCAGCCCGTGCTACCCGGTGCACGTGGCC
GTGCCGCCGGGCGTGCCTGTCACCACCGAATACTACCCGGAGGCGTGGAGGTGCAAGTGC
GGCAACCGGCTCTACATGCCATGAGCCCATGAGCGAGCAAGGAGGCGGCCAGCCGGTGAA
GAATCTCTCGAGAGCGCCGGCCGCTGGGGCCGGCGCTGCATTATTGCGCCGGGCCGGGTG
CCTCTCGCCTGCGCGCGGTGTCGTCGTGGTCCTCGCCGCGCGCATGGGCGGGATCTGCGC
TCTGCAGCGCGCGTGGTGACCTACCACAGGCACACTGACCGGCTGCCGGCTGGGATACTG
AGAGACTGCATGTCTTTTTCCGTGCCGCGCGCTGGAATTCGCACGGCCCTACCACGAGCA
CGTGCCGTACGGGGCGTCAGCGCGTGCTGGATCGAAGAGGGATGCGAGCTGAGAGAGCGC
GCCTGATGAGAGGCTGAGACGAGACCTGATGCGGCCCACACCTGCACGTGTCCGTATAAT
CTGTTCAGAGTGTTCATAATCGATCTTTTCAAATTTTTCTC
>Z27kG1_07411
CCACCACACTGCCCAGATTCAGATCCACCCAGCGCAGCGCCGTTGTGACTACTGGATCTC
ACCGTGGTTCTCACCACCGTCAGCAAGCCCACCTCCGAGCTCTCCTACTAGCGGAAGGTG
CTTCGCACCACTGAGCAAGTTGGGTAGTGCTCGTTGGCCTCACCGCCGACGAATGTGTCC
TATCGCGCTTCCTCTACAACGAGTGCATCAACCACTCCTTTGTCTATGAGGCACCGCTCC
CCGTCTCCATGTTTGCGCTTAGGCTCATTGATAAGGCGCAGGTCCGTACCTCTCCATGCG
CTCCCTTCTGTGATCCCGATCTCTTCTCTTACGAGCCCGAGGCAGACCGATAGAGTAAGC
ATTAGAATTTCAATGGTTTGAATCGTTGTACGAGTTGAGATCTGTGCTTCAGTGAGGTTA
TTGTTTCTCCAATCTGCGATCCGTTTCAGTTAACACAATAGCCAGATCTGAGGCTATTGT
TGTACGAGATGGCATGGGGCAATGAGCAATTGTTGTACGAGTCGAGATCTGAGGCTTGCA
CTCAGCACTCTTAACACAATAGCCAATACATTTGTGCAAATCTTGTTTTAGTTAACCTAC
TGAAGTTTTTATTTTTACAATCATGAATCATCATACCTACTAATATGGCCTCTGGAACCA
AGAGCATATTCAATAGATTTACTGCTCCTTTTTTTGTTATGCTTGGTGTCCTTGCTCAAC
TTTGCCTACTAGCCGTGCTTGCAAGGTTGGGCATGGTCGCAAGGCATACCTTGCTAGGCA
AGGTGAGTCAAATTGGTTATTTAATCTGACCACATTATAGGATGCTGCAAGTGTTGCAGC
TCTTCATCACTTCATGTATATCAACTAATTATCTTGTGGCTAGCAATGCAGGGAGGGGAG
TTAAGTTGGTTTACAAAGTCTATATGGTCAGTAGGTTCCCAATTTAAAACAACTAAAGTA
CAAACTGACAGATATGCAAGTCTACATTTGTTTAACAATTGTCAAAAAGATGTTGCTTAG
TAACTTCTTCAATAATATGAATCAAATATGCTATATATTAGGGGGTACTGGATTCAGGAA
TTGTCAAATGTATTTGGTTTTTTATAGTTTCTTTCAAACTTTTGCAGCCTATGTTCAATG
TGAAGTTGGTTAGAGTTTCAGATTTTATAATATCTCATTTGTCTTGTTCTTTAGGTTGCA
GTCTGTATCAGACCTCATGTGTTCAGTTAGTGTTATTCTGTCACTAGGATATGCATACAA
TATTGTAATTGAGCATAGTCTGTTTACTTCATGTTACTCTGTTCGATTAAATAGGGTAGA
TGTTACTGTATTTGAGTTTTTAGATTAAAAGATATAGAAGTTTAGCATCCTCCAAAGTTA
AGGTAGGCAACATGTCATTCTATCTCGCTTTTTAATATTGATCAGCTGTCGATCCCGCTT
TTTAATATT
>Z27kG1_17432
CGAGAGACCAGCCAGCTAGATGGCGCGCAGGGCGGTCGGCGTTCTACTGGCCGTGGCCGC
GCTCCTCGCGGCGGCGACGGCGAGGGCGGCGGACGACGACGACAAGACGCAGCCCTGGCA
GTGCTTCAAGTCATGCTCCAGAGGCTGCCACCACCACCACGACCACGACCACGACAACGG
CGCTGCTGCCGTGGCGGACTTCCTCTCCGGGGCCGCCGCCAAGGTCTCCGCCGCCGTCAC
CCGCGAGTGCAAGAACAACAGCTGCCATGACAACGCGTGCTTCAAGGACCTGCCGGCCAT
CACCTACCCGCAGTGCGCCATCGCCACCTGCCTCAGCCATCCGCACCATAGCAGAAAGAA
AACGGCGTGCTTGAAGGACTGCTGCGAGAAGTGCTTCATCAATGGCCCACCTGCGCCTGG
CCCACCTGCGCCTGGCCCGCCTGTGCCTGGCCCACCTGCGCCTGGCCCGCCTGCTCCTGG
TCCCAGCCCGACGCCACCATCTCCGCCAAATTAAGCCCATGTTGCATGGATGCTCTTGGT
ACACATGCATGAAGTAGTAGAGAGCAACGGTCAACTTACTCCTTATATTCCCATAATAAT
AAAATACTTAGGAGTACTTACTTCAAAAAAAGAAGGATCTCATGACTGTAACCGAAGTGA
CATTTTCTCTTGAGTTGGGGTGTAACATAAACCCAGCACCAAAGCTATTTGCCATCTCAT
TCCAGTTTCAATATATTAAGACCTAGTTTGGGT
>Z27kG1_21784
CCATACACTCGTACAACCTACTTTTCGCCACTTTGGAGAGCCAAGGGAAGAGGCGGCCTT
GGCGTACCGCAGGCACGGGTGCAGCACCGGCGAGGCGCACTCTGGCGCAGGCGCATCGCG
GCCCCGGCCTGGCGGCGCGCGGATGCGGCCCTGGACGGTCGGCACTAGAGCGTCGGCCAC
GTGCGTGCGTCTCCAGCGGCGCGGACGCCGGCCACGGCGGCCCCAGGCCATGGCAGCGTG
GGCCTCGGCGACCTAGCGCGCGCAAGGACAGCGGGATGCCCGACCGGCCGCGGGCTGCTG
GCCGCGAGCGCGACCCCCAGCGTGGGTCCTCAGCACGGTCGGATCCGCTCCGCCCTGGCA
GCGCGCAAGCGCTGGGAGCGGCTTGACGTGGGCTGGATCCGCGCCCTGGCGGCGTGCAGG
CGCTTGGAAGCCCTGGCGGGCAGGGGCGCTCGGCCTCCTGAGCGCGGAGACCCGACGCGG
CCGAACCTGGCTCGACGCGGGCGCGGCAACGCGACCTGGCCGCGGGCACGACACTAGCGC
GCAGTCCTTGGCGGATCCGGTCAGGCGCACGACGCGGAGGCGCTCTCGGATGGCGTGACT
TTGGTTGGCTACGGGCACTAGCGCGGGCTCGGCTAGCACTCCGGCCAGGCGTAGCCCCGG
CCATGACAGCGTTTCGGCACGGGAGCCACGACGCGTGCAGGCACGCTCCAGCGCAGGTGA
GAGCCGGATGCGCGCCTCCGACGTGGGTAGCCGCGGCCACACGGGCGCGCAGGCAGGCCA
CCCACACAGCCTCGCGGGCGCGCAGGCAAGCCACAGCCTAGTGGGCGTGCCGGCCCCGGC
AGCCCCAGCCTCGCGCGAGCACCCCGCAGCCTCGCGGGCGGGCGGCCCAGCCTCGGTGCA
GGCTAGCAAAGGCGCAGGCCGGCGCCCCCTGGCGAGGCCTAGCCCGGAAGAAACGGCTCC
TGCGTGCGCAGGCGTACTCGACGGGCAAGCAGTTTCCTGGTGGCGGCGGCGCTAGACGGA
AAGGAAGGCGATTAAAATCCCTAAACCACCTTGACTTGTAATCGATGGGCCACCTCGCCT
ACATGGGCTGACTCGGCCAAAATAGGCCACGAGCGTCTTTCTTATTTTGTTTATTTTATT
TTCTGCAGATTTACGTATTGAACTCTCTATTTGTTCAATCACAATTTCTAACTCTATTTT
AGTAT
>Z27kG1_11774
CCGCCACCGAGCACTCGCTCAGTTTCATACCCATCCTCGAAGTCGCCTCTGTCTAGTTCC
TGCTCTTCCACCACCGCCTGTGATGTATCCCCGAGGCCCGGATGGGGGACGAGATGCCTC
GTCTCGCCCTATGCTTGCCACTCCCGCCGGCAACGACACGCGCGAGGAGGATGAGATCAC
CACCGCGGAGGCTCATGTGGAGAAAGACGCCGCGCGGATGGACGCTGCCCTCCTCATGCG
GACTACGCCCAAGATGGACGAGTTTCACACCGGGGGCGATCTGGACTCAAGTGGAAGTGG
AAGCGGCATCTCGGGGCCAAGCGCCTCCAAAAGACAGCTACAAAGAAGGGGATCGTGGCG
GCAACGAGTCAGCAGGTCCAGCATCCATGCTTATCCTTTTCCTTTGTGTTTCTATTTGAT
CTGTTTTTTTGCCCGCGCCAGCAACAGAGAAGAATGTGGTCGTGGCTGTAATGGGTCAGC
AGGAAATGTTGCATGTGTTGCCGACAGAACCATCTCACTCTCTCTTTAGTTTCTGCAATT
TTTTGGACGACCGAGAGGTGCTGCCGTTTATGAGTAACTTTCCAGTGGGAAAACAGTATG
CCACAACATCATGGTCAGAGTTTGGACATTGCATGAAGCACTTGCTGGACAATTGAGAAG
AACTCATGCCTACTTGCAGGCATCATCTCAACCATACAATGGGATTCATTGAAATATCAG
GAGGGTTGTTGTACACGTGAGTGGAGGTCGAACCCTTCTTGTAGGGCTCTTAATGTATGA
AGTACGCCATGCTAGCTATTGAATCAAGTTCAATGGGATTCGTTAAAATATAAGGAGGGT
TGTTGTACAAGTGAGACAAGGTCAGCCCTTCTTGCAGGGCTCTTAATATAAGCTCAGCCT
GTACTACACGTTCATCCACGTCGAGCTCGTCGGCTCCCAACGCAACCCCTTCTTCTCTCA
CGAGATCAGTGGTGAGGACGACACTGGGGATAGAGACCTAGGGTTCTCCAAGTGGGCCTA
GAAACTCCATGGCAACGTCTCAGGTTTCATGCAGTTCTCTAAATTTATTTTGCTCGATTG
TAAGGGAACTGTGTCCTCTATAAGCTCGCGCTCGTGCTGTACCGGGAGTACCCCTTCTTC
CTGCAAGTCTGGTTCAATTAAAAAATTTTGTTCTGTCGTGTTGTAAAGTACTTGGCGAGC
TATGATATGTCATTACCTTAGTGAGAAGACTGCTTCTAATATATTAGTAATTTTTAGCTG
TGCAGATCATGTCATCATATAAATGTTGCAAACATTATAAAATAGAGGATCCATTTGAAC
TCTT
>Z27kG1_04600
CGCAGCTCAGAGCACGCGCAGGCCCCTTCCCTGTGTCCTGGCGTGGAGCTCGCGCAGCCG
CCTCGCCTCGCCTGGAGCTCGCGCAGCCGCCTCGCCTGGATCTCGCGCTAGGGTTGGAGC
CAGGGTCCTCACAGCCGCCTCTATCCTCGCCTGGAGCTCGCGCTAGGGTTCCTCTCGCAG
CCGCCGCTGTTGAGGTGCTACTTGCAAAAGCGTGTACTGAACAGCTCAAAAGGCCCTGTT
GTACGTGCACTGCGTGCTCAGACTGATAAGAGAGAGTATGCAATAGAGATGAAGAACAGT
GTGGAAAGGTCAGTGTATACTAAGTTGCTAACTTTACTTGGATTTGTAATCTTGTCTGGC
ACCTCCATAAGTGGTTAGTGCTACATAATTTCTGAATATGTTTCGTTTAGCTGACCTCAT
TTAAGTTATGTTAATTTGATCATCATTTCAGAGCTTCTTAGGTTGTACTCACAAAATTGT
GATCTTTGGCTTAAACTATATCAAACATGACACCTTCTCAAAATTTGGCACCAGATATTG
TTGTTACTGTATTAAGACCATGGTTCTGCATGACTAGTCTTAATTTCGACTACACGGCGT
TGTATTCTCCCACAGGAGTTTTATGACATTTCCTGCATCTAGTATATGCTGTAAACCTTG
CAGGTCCATATGGTAAAGGAAATCAGTGGCGAAGTCTATCTTTTTCTCCTCCTGCCGTAC
GTCCGTTCCAGCTTGCAAAGCGCTCGCGAGCTGCTGCCATGGCCAGCGCCGGTGCACCCG
CAGTTCCCCAGGCTGGTCGCCCAGCCTCCAACTTCGACGTCATCGTGGTGGGCGCCGGCA
TCATGGGCAGCTGCACGGCGCACGCGGCGGTGTCTCGCGGCGCCCGCATCCGGTTGCTGG
AGCGCTTATTTGAGAACAGATATGGTACACATAGAACAATGATGTTTTTCAGAGTTAGAT
TAACTTGAGTTCTATGCATTTTCTTATTTGAGAATAAATATGCTACACTTGTATAGAACA
ATGATGTTTTTCTAAGTAAATACTATCAGTAATTCTGGCTG
>Z27kG1_22850
CGGCAAACCTGGAGTAACTGAGCCTGCACCGCGGCAGGCGGTACGACGCCTACATGCGCC
GGCGCGACGCCAGGCGCGTGGCCGTGTCGGCCGAGCAGCGGCAGCACCAACCGGCGAATG
GTAAGGTTCACCAACCTCGAGGCGTGCGCGCCACGCCGATGAGCCCGCGCGCGCTCAGGT
GCGCGGGTCGGGACACGCACACGCAACAAGACGCGGCCGTGTCGACCCCGAGCACCCCGA
GAAGCGACGGCGCGACGCTGCCGAGGAGCAGGACGGTGGGCGGCGGCGCGGAGGGGAGCC
CGGCGAGGCCGTCGCACTCGCACCACCAGAGGCGGAACAGCCTCGGCGTCGTGCCCGCCG
AGTTCGGCGAGTGCGCCACGCCGAGGCCGTTCCTGAAGCGCGGCACGGGCACGGGCGGCG
CGGGCGCGGCGGCGCCGGCCAGGCTGCGGACGGCGCGGGTGCACGACCTGCTGCCGGCCA
TCGACGTGGCCATGACGACCCCGAGGCCGCCGCTGCCCCAGGAGCTCGGCGACTCCCACG
CCCACGCCCACGCGCCGCGCCACGTGCGGTCGGTGTCGGAGCTGCCGTTCGACGCGGCGG
CGCTGGCCTCGCCGTCGCCACAGGCGCGGCCGAGGAAGCGGTGGGGCAGCCCTGAGAGGC
CGACGGCGACGCTCTCGGTCTCAGCGACGGCCGATTCGCACAGGGAGCTGTCCAAGGGGC
TCAAGAAGCTGCTGAGCTTCGTGAGGAAGGGCGGCAGGAGCGGCGGCGGCGGCGGCGACC
AGCCTTTGCCGGCGCCCAGCCCGCGCGGGAGTGGGAAGCCCGTGAGCAAGGGGTGGTCTG
GTTGCTCCCAGGTCGGCGTCCCGTTCGACCGCGCAAGACTGGACGGGCACCGGTTCCCCA
TGCCGCGGCCAGTTGGCATCTCTGGGTGAGGCCCTGCGCGGCACGGCGCCGAACAGTGAC
ACGCGCCATGAGAACTGCCCTGATTGCTCCGCGTTCAGGTCAGGTGGTTGTGGTTCGACG
GCCCAGAGCGTCGCTCGCTGCCTCACTGCACTTCCAAGGCCCCAAACTAGTGAGAAGCTT
TTGCTGTTACCTTTGCACTACAAAGGTTTAGAGACGAATTCTGTAGCTTTAATTTCCATT
TCACTACAAGGTTTGAGTTCCC
>Z27kG1_01673
TGCCTTTCTCCCACCACCGGCGCCGTAGCTTGCTTTTAGTTAGTTACCTTCTCGATCTGC
TGCCCTCTTTCCATCGTCTTTGCCTTCCACGGCACACAGGTCCTTCCTTGTACTCACTAC
TCAGGCCTCTTCTTTTCTGAGGGCCATGGAGAAGGCGCGGCGGCGGCACGTGCCGGCGTT
CGGGGAGTGGAACTACTACTACTCCTCCTCCTCGTCAACCTCCCCGGACTCCGCGCCCGC
CGCGGCCGAGCCCTGCTGGTGGTACGCGCCGGAGCCGGAGGCCCGCAGCGAGGCCTGGTT
CAGGTACTCCCCGCCCCCCCGCCGCAGGCCGGCGCCGGTGCCGGCTTCCAAGAAGGCGCG
GCGGCCCGAGACCGCGGGCGGCGGCGGAGGAGCCGTCGCCGCCGCCGTAGCTGCGGAGCG
CAAGAGGGCGGCGGCGCCCAAGGGATCCGGCCGCAGGGTGGTGGTTGTCAGGCCCGTCGA
CGAGGACCTTTACCGCGTGCCGCCGCCGGACGACAACGACGGCGCCGCCGCTGTCTCCCG
CCTTCCCAGACGCCGGAAGCGTGCGGCGAGGAGGAGCTTGTGGATGGGTTGCTTGGGCCT
CAACTGCGTGGCCTGAAGCCTGAAGCCAGTAGTAGTAGTACGTAGGTTTTACAAGGTGCA
TTCGGGCGGCTAATTAAGCTCAGTAGTACTACTGATTAGTTAAGCTGTATACGTATAGTA
AGTATGTCGTGCCGTGCGTATGGGATCTGGGCAAGTTGTACTAGTACTAGTAGTTAGTGG
TAGAGTCAGGGTGCTCTTCACATTTTCCATGTTTCGTGTTCGTCGTTAGCTTAGACCACT
CGCACTGTACTGTGTGCCATACCGATTGCTGTATAAGGCAGCACGGAGCAGATTAGAGGA
CCCAGCAGCAGTTGTTGTGCCAGCCAAGAATTAGAGTAGTACCGGTCAAATTCAACAGGG
CCCAGTAGATGTTGCAGCATCTCTTGTCTCTCTGGGTTTACCGAAACTAAAACACTGCCT
TAGTTTTCAGCCGCTTCAGATGTTTGTACTCATGTACTGACAAGTATGTTGCCATAAGCA
TGCAGAACAAATATATTATATATTTATATAGAGAGAGAGCTATCCTGTTGGTAGCCTTCG
CACGTACTGACGTACACGTACTGCTGGTAGCCTTCGCACGTCCTGATCATTCTGAACTGA
CATAAATATATATATTGATCTTTATC
>Z27kG1_23942
GCATCCACGACATGGAATCTACAGAGCTGTTGGAGCACAATCACGTGGGCCTGCTCCTCA
TCTCCAGCAACTCAGGATGCCAGCACCGTTTGCAATGGTTCACAGAGATGGACAGCATCC
ACCCAGTATCATGAATCCCGGGGTTATACCATCGAGACAGTCTGTCCATGGTAATTTTGA
AAGCTCTGCTTCTGGCAATGCACTGGCAGGTATCTCATTTGCATCCATGGCACCAAGTTC
AGGTCACCAGGCGATGTCGTCCACATCAGACTCACATCCAGTTTTCCCAGCATCCTCGCT
TCTACCAGGTTCAGGTCCAGGGTCGATGACAAACTTTGTGCGGTCAAGTACCAGAATCCC
TGTTGTCATGGCGAGCGAACAAGCACCACGCCTGAATCCATATGTTCACCACATCGGAGG
TGGTCCACTGAACGCTGCACCAGCAGGAATTCAGCAAGCTAGAGCTCATATAGGACGCAC
TCCTCAGGCTGCCTCAGATCAGAGTCAGGACGTGCTGCATCGCCTACTACTACAGTTGCC
CGAAGTCATGGCGCCAAGCTTAGCTCAGCCAACCGCATCAAGCTCACACCCGGCTCCCAT
GGCAGCCCGGCAGCAAGCAGGGCTACTGAATCCAGCTCCTGACAACGTGGCATGTCCACT
GAACGCAGTGGCTGGAGTTGGGCGCCCCGGAGCCCGCATAGGCAGCCAGTCGTACCAGGT
ATCGGCTTCGTTGCTCGAGTGGGAGGCGACGCTCAGGGTTGGCCTGATTCGTGGACACCA
AGGCACGTACCCCTTGGGACAGGGATGTTCTGACCTGGCTGGAGGACCCCCCGGCACATC
CGCTGCCCAGGGATGCGGCTCCGGCGCCAGCAGAGAGGTGGTGTGCCTATCTGATGACGA
GGAGTAGCATAGCGTAGAGAGTAGTAGTTTTTTTTTTGGGCTGGGCTGGTCTGTGCAACG
TAGATGTGCATGGGTTGGATAGGCAACAGTAGAGCGGCACGATATCGTCGCCCCCTTTTA
GCAGCAGCGGCATCCTTGGAAGCAGGAGATGTCTGGCTCTGATGAGGGTAGTATGTCGTA
TTTTTGGGGGGTGGGGGACTGGTGGCGTGGCGTGGCGGCAGCAGCATATTAGTGAATAGT
GATAGCATATGAACCCTAATTCTGATATATAGTCTTGTCGTTTCATAGCC
>Z27kG1_18494
CACGAGGAGTACAGTACAATCCCACAAATACAGATTCTGCTCTCTGCTCATGGCAACAGC
AAGGACGCTCCATAGGCAGCTGCGCCGCCGTGTCGCGGCAGCTCTGCTGGTGGTGGCGAC
GACGTGCATCGCTCTGCCAGCCATAGCACCCGCTCCCGTCGCCGCAGCGGCGCCAACCCT
CGCCACCACGTCCGCGACCGCCGCCACCGACGCCGTCGGCCAAGCCGCCGCGACCCTCGG
CGCCTCCGCGCCTGCTACTACACCTCCTCCTCCTCCTGCCGCAGGCGACGACGATGCACT
CTTCAGCACCTTCCGCGACCTGTGCCTCAACCGTTCATCCGCGAACGACATCAGCAAGTG
CCTCCCGGCGATCGCCCGCCTGCAAAGCGTTCAACGCCAAGATCGATGCCGGCCTCGGCG
ACGCGACGAGCGGCAGCATCGATCTCATATCCGTCGCGCGTGACGCGCTGGCCTCGGGCG
ACCCGGCATCCCAGGCCCGCGCCACCGCGTGCGCCGTGGCGACCGTCGACTCGAGCGGCG
GCAGGCGGAACTGCCACCGCGTAGACCTCCGCAAGAAAGTAGCGCTGCCGGATAAACTGC
GCAGCAGGCTGGTGGCTCAAGCGCCCAAGCGCCTCGTCAGGATGTGCGGGCAGATCCTGT
ACGAGATACCGGCGTGCCGATTCACTGAGCTCCGCGCAGATAAATGCTTGGGTCTCTTTC
GGCAGGGGAAGAGCACGTTCGAGACCAGCCGTGACTTCAAGGAGACGGTTAGCGTTAGTG
TGCTACGGGATCCTAAATCCTATACTGAGACAGTGACTCGGACGGTGCCGGTGCATGTGG
ACTGCTGCAGCCTAAGCGACAGGTGCCTCTGCCAGTTGAAGAAGAAGCTGGGCAACAACA
CCACCATCCCGTGCCTTGCGAAGAAGGAGCTACAAGCTTGCAACTGACGAAGCGTGCGTG
CTTCTCGGGTCGCATCGCACGTGTGCGTCGTACTAGTACCCACTCTATATGTTCCCTTTG
CGATTGGTTGGTGAATGCATTCCTTTCTACAGTGCTAGTATACATGCATGGAAACGTGGA
TTCAGTTTGTATGGGAAATAAAAGTCTGTACCGCAATTGCTCTAGCGTCCTCTTTTTTTA
GTCGTTCATTTT
>Z27kG1_15063
CTTCCATCGCAAGACGGGGAAAAGTGAGCACATTCTTGCACGAAGCTTGCCGCCGCCGAG
CTGGGGAGGAGATCTTGCCTAGGTCTAGCGAGGAGGAGGTCGATCGATCGATTGGCTAGG
ACTCTAGGAGGAGGAGCTGGTTCATAAGCAGACCTACCGACCCACCCATCGACTGTACTT
GTTCGAGGAAGGGATGGCCGATCTGCTGAGCTTCCTGAAGACGATCTTGGAGGCCGGGTT
CAGTATAATGAGCGCGCTGGAGAAGGCTGGCCACAACGCGGACGACTGCCGCAGGATCGG
TCAGCTCCTGCAAACACTGAGTGCCATCGCTAACGCCAAGTACCTGGAGGACAACACGAC
CAAAGGTCTGAAGGAGACCCTCCAGCGCGCGTCCGAGATCGTCAAGACGTGCAACCGCAA
GACCTTGGTGAGCCGTGCCTTCAAGGCCAATCAAATCGCCGACGAGCTGCGCGGGGTTTG
CATTGACATATTGCTGAACCTGAATACGGTGCTCCTTGCCAACGTGGCCGACATTAAGAA
AACTGTTACCCACACTAACTCAATGTTGGCCCAAATTTTGGAAATATGTGCTGCTAATCC
CGATGTTCGTCTGCTACGGCAAAAGGTATAGTTGTTTTTGTTGTCTGTAATCCTGATGAT
TGAATAACCGGCCAATTAGTTGTGGCTGAACGAGTCTAGTGCCTGACGCATGCCAGTTCA
TGCGGGGCGAGTTCGAGTCTCAGGGGAGTGCGCGAGTGCTTGCAGATCGTGGGATGGCAC
GGCCAGTAAACGCGGCATGGAGTGCATGTAAACGAGTCGAGTCTGTTTATTAATTCAGAG
CAATACAACAGAAAAGGCTGTGAGTAATACAGCACC
>Z27kG1_20509
CATGGGCCATCGCTGTGCGCCAGCTCTTGCTCCATCTCTCCGCGGCGGCAGCGCAACAGC
CGCCCCCATGAAAGTCGCCATCCTCACCCCCCGCGAGCCTGCCCCATCCCGCTTAGCGTC
GTCCCCCGCCGCTGCGCAGCCGCGACCCATCTGGATAAGGATGCATCCGCTTCTCCCATA
GCCGCCACTACCCCTGCCTGCCCTCTGCTACGAACACGAAGATACCCTGGATGGAGGTGG
AGCTCTCAGAGGCTTAAGATCTAGAACTCTATCGCGTACTACGGATTCCACAGGGTGAGG
AGAGATACGAGCAGGTGTCCCACCGGCGATGCGGGTCCAATCTTCGGCATTGGGAGCAAT
CCGCCTACTCGACCACGAAGGTTCTCTGAGGCGGTGTAGCCAGAGATCATGCGGGCAACA
GGGAAGGACGATAGCTACGCAGCCCACATCACGAAGGCATATAAGTGGGAGTTCGCCGAA
AGGGAAGGTTTGCAACTGGTTGTGCTAAATCCAGGGACTACTCTGGGCCCATTTTTCATG
TCATCAGTCAATACCAGCCTGAATAATCTATTGCAACTCCTAAGAGGTTGAAAATTAACC
AGGCCAACGTCTTGAGTTGGACCCTGTCAACACAGGGTGGGTCTATCAAGGAGGACAAAC
AGGTTGGTTGATGAGAGCAAAGGAGCTTTCCAAGAAGTTGATTGATCTGGGCATTTGTTT
CCTTCCGTTTGATGTGACCATCAGGGAGACCGTCGATTGCTTCAGAAGCAAAGGGCTCAT
CTAGCCCTGTGAACATTTCCAGATGTACCAGGGTTACTATTGCTTACTAGAATGAGGCGA
GAGCTGCTTAGCTCCTTTGACATTCCTTCTACTTAGTGGCAATTGGTTTGGTTACTTGAA
CCTATGCTCCATATGATCCACGCTGATTGAATTTTGGTTTGTTAATACATTTTGGGCAAG
CAGTGCTATGAGATGGAGATGATGGTTAGGCATGATCTTTCTATAGGTTAAAAGAACAGA
TTATCCAACAGCTGATGGAACCTGCATTAGAGATATTATGTTGATGTCACAAATTTAGTT
GATGCTCATGTGAAAGCGCTCAACAAGGCAGACACTAGAAAAGTCAGTATTTACAACGTT
GGAACAGGAAGAGATAGAGAGGCCCGCAAATAGTTAATCTGGGACAACATATCTCTGTAC
TGGCCATAGAGGACAACAAAAAAATCAAAAGTTGAAGAATCACCAACGGTGCCTCCTTTG
CACCCTCCGGCTCAAGAACCTAGGCCCGAGCCAGTTCAACAAGTCATGCCCACAGCTGAA
GTGCTGAACCAACAGATTTACTGTAGGGAATCAATGAATCAGCCCGAGGCACATCTGAAA
TAGATCAAAACAAGGTAGTCGCCTTGGTCGTGGTTCCACATGATAATCCGCCAAAAGCAC
CTTCTTCTACCAGTCCTGGAAGCGTGGTGACTAGCTGGAGCAATTCAGATTCTGTGCGTT
GAAAAGGAAGTGAAAGAGGCTATTGTTCAGGTACTAATTTGCCATAGTGTTGGTCTATGA
CTGAATGGTACAAAATGCATGCAATGAATGGATGATACTTTCCAGTTAAATCATGTAATT
GGAATACAGTGGTGCCGTCAGTGGTGCGGATTGGGGGCTTCTAGAGAAAGGGTCTAGCGT
CGTGCCCTTCTTGACGAACAGTGTGTTGATGTGTGCCATCATCGCACTGGGAACGAACGT
GATGGCTAGCACGGGGAGCATCTTGAGCATCTGCTTTGTCTCCACCACTCACCATGCTCT
GAGCCTGTGTTGGTATGCAGACTTTTCCCTTTGTTTCAGAAGAAGATGCAGTTGCATTGC
ACATTGTTAGAACCCACGATCACCACAAAATTGAGGGAATATGTCATAACTCATTAGTCA
TTACCTTGTCAAGGTTTATGCTTTCCATCACGAACGGTTGGAGTTGCAACATAACATTCA
TGGTAGTAAATTGGGACAGGGCTAATATAGTGATGTATTTCCTTCCATAGCAAAC
>Z27kG1_23086
CGCCTCCCTCTCCTCTGCCCCACCCTCCTCCCCACGCCATCGGCGCCGCCATCATCGGAT
CCGGCCCAAGATGCCTCCGCCCCACGCGCCCGAGTCGTCGAGGCACACTCCTTCCCGCCT
CCGTCGTCCACGCATATCTCCGCCTCACCTCGGCGCCCGAGTCGTCGCACGCGTTCGCGG
TGGTGTCCATCCCGGCACCGGCCTCACGCACCGTCTACAGCTCCCAACTCTGCTCCTCTC
AGTTCTCCCTCCGCATTTCGCCTTCTCTCCCTTCCTCTCCAAGCAGCGTCCTCCTCGCCT
AGATCCGTACAAGCGGCAAATAACCTCTCCGGCGGCGAGACAGATGGAGTCGACCTCCGG
CGAGGATGCTCCGAAGCACAACCCGATTCCGTCCGCGCTCGTCTCCAACCTACAGTCCGT
GCTCACCGCCCGCCGCTTGTCCGCAGCCGAGGTCAGCACCGCCGCCACAGCTAGCGAGGT
TGAGGCCTTGGCTTAGGAAGCAGAGGCGTTCGCTGCCCCCACGGGAGATGGGACGCTGGC
GAGGCCCATCGTGCTACTGACCTATGCCGGGGGGATCCGGTCGGCGGGTCTCGCGGCGCT
CGTCGACGCCCTCGTTGCCGCCGACCGCTGCGACGTCCACGTGTGTGCCCCCGAATCGTA
CGTGCTGCGACTTAGAAAACCAAACCACAGCGGGACCAGTGCTCGGATAGGGTCCGACGA
CGATGCAAGCAAGGAGTGGCGCGCGGCCGACGGGGCGCAGATCGGCTCCTGCACGTGCAG
CGCAGCCGCGTGACAGTGAAGCAGGGAGGCCGCGATAGGTGGCGCAGGGAGGGTGCGACG
GAGGCAAAGTGCAAGCACCTGGGGACTTCAGAAAGAAAGAGTACAAGTCTACTACTGCAG
AAAGCAAGGAGAATGCCAATAGAAGCAGATTTCATGTATGGATCGGATAAAATCTTGAGC
AAAATGGGAGAAGGTTTGGGTTTTCTGCAATCTGTCGTCTCCTCTTCTGCTGGGTATCTC
CATTATTATTCTAATGAAGAGGGCTACGAGTTGGATTTTCGTAGGTACATTTGAGCGTGT
TTTGGAATGCTGGGATCGTGAAACACGTGAATATGTTGCCATAAAAGTTGTACACAGTAT
CCACAAGTACTGTGATGCTGCAATGATTGAGATAGATGTGCTCAATCGCCTTGTAGAAAA
TGAAAAATATAGATTTCTGTGAGTATCTCAGAGACCTAATTGCTTAAAGTATAACCCTAT
TCTGTTTTTG
>Z27kG1_20015
CAAGGATTTGTGTGTATACAGGAGCCATGGATCAAATTGTAAACGAGAAAGGTTTCATAA
TCCCAGGCCTTGGGGATGCTGGAGATCGCAGCTATGGAACATGACTCCGGCCCTTCGGTG
ATGGCCATCGTTAGGAATTTCAGCAAAACCCAGATTTAGTTGATGCCTGCTTATTTTCGT
AGATGAGATTTGTGGTTCCACTGAACACAAATCTGTAGTTTTGAGGGTCTGGACATAATA
TTTTGACAATGTGATGTCAAATTTCGCCCTTCTATTGTGGCGATGTCCTGATAATGGTTA
TGAGCTTCATGGAGTGTTTATTTTGAGAAGTGGGATAGCCTGCAATCACCGTAGCTCTAA
ACATAACCTATTTGCCTTAGCTCTGAACATAACCTATTTGCTTGGTTTCAAGAATGATGG
GAGTGCTTTGTTTG
>Z27kG1_12000
CAGGTCGGGAACGCAGAGGCGGGGGCAACAAGAAGGCCGGGCGAGAAGACAAGAGGAAGC
CAAAAGGAGAACGAGTTCGGAAGGGAGCGGATGGCAATGGCTCTGCTCCAGCTATTGCTG
TCGCTCCTCATCGTCTCCTGCGCCGCGCAGTCGCCGTACGCGTCGAAGGCTCCTCCGCTC
AGCGCCTCGGCGCCGGGGGGCTCTGTCGCGCCACCGACAACGGCGGTCTCGGCGCCGCAG
GCGTCTGCACAGCCGCCGACAACAGTCGCCGCGTCTGGGCCTCAGGCCTCGGCCGCAGCA
CCAACAAAAGCAGCCTTGGCGCCACAGGCCTCTGCTGCGCCGCCAACTACAGCTGCCTCG
CCGCAGCTGGCTGCCACGTTGGCCCCGGTTTCCTCACCGCCACTAGCTGCCGCTGCGCCA
CCTGCATCCGCTACCCCTCCAACCACGCCACCATCGGCAACGCAGACGCAGCCTCCAGTC
GCCTCCCCGCCCACGGCAATGCCACCAGCGGCGGCGCTCCCCCCGGCCACGCTCCCTCCA
GCGATGGCTCCGACGCCACTTCTCGCCGCCCCCGTCATGCCTCCCGCCGCCCCACCGGCC
ACGGCGCCCGCGCCGGCCCCCGTGTCTCCGGCTCCAACTCCAAGCGTCGCCCCGACCCCG
TCGCCGACAGAAGCCCCCGCCCCGTCGCCCACAACAGAGGCCCCGGTCCCGACCCCGTCT
CCCGCGCTGGCGCCGCTCAGCTCGGTGTCGGTGAGCCCGTCTCTGTCGCCTGGACCCGCT
CTCGCCCAGGATGAGTCGGCGGCGCCGGGCTCGCGCACCGCCGTCGCCGCTCTGGTGTCC
TTGGTGGCGGCCGGGCTCGTCGTCTTGTTTTAAGTAGAGCTGCGTTAACCGTTACACGCC
CATACCGTTCCTCATACGCAGGGACGTGTTCTCCTGTTTGTGTTTTATGGATGCACGGAT
CATTCTTGTTGTACAACACGTTGGTAATTTGTTTCCATTCATTCATGTATGGCTGACGGC
CTGCGCCTGCGCCTGCCTGCTGCTTTCTTTTGC
>Z27kG1_08786
TGTCAACAGGGATCGTGCTGTCTCGTCTCGCCGTCGATCCATACTCTCTCGTCGTCGTCG
TCGATTTCTCCAGCTCCTCTCATCCCTCCTTTTTTTTTGTTTTGGTTTCCGACGGAAATA
TGCTGCTAAATGATTAGCGGCCGGAAGATCCATTGGCCCATGCCATGCCGTAGTCCATGC
TCCATGATGGAGAGGAGGAGCTAGCTGCCCTGCTGCCTCCATCTCTCTCTCTCTCTCGGC
TCACATGCGTCGCGCGCGTCAATGCGTGCATGCACCACCAAACAAAAAACCTAAAGCGAC
CACCCAAGCCCTGAGGCGAGGCGAGGCGAGGCGAGATCTATCTTTATATATAGCCTTGAA
GCCCTTGGAACACTTCATCTCCAAATTAAGTCGCCGAGCTCTGAAGAATCTAGCTAGGAG
CAGGCCGCCTACGCCATCGGCCGTCCACAGCAACATGTGCTCCGGCTCCTGGTTCTGGAG
CAGCAGCGGCAGCGGCAAGGAGCACCCGTCTCTTGTCGTCGTCAACCTCGAGCGGCAGCT
AAAGAAGACGCTGGCCGTCAGGAGAAGGAGGAGGTTGAGGCTGAGGAGGTTGCGAGACGG
AGGAGCAGAGGCCATGGAGATGGTGAACCTGAAGCTGTATCTGGAGAACCGGTGCATCAT
CGCAGAGAACGAGAGGCTCCGGGAGAGGGCCAGCGCGCTCCGCCGCGAGAACCTCGCGCT
GCTCCAGAACCTGTCGTCCAGGACGGCGGCCGTGCCAGAGCCAGGAGCGGGAGCTGCGTG
AGGTTGCTGCTTCGATCCTCTGCCTGCCTGCCTGCTGAACATGAAGTAGCGAGCTCGCGT
CACCCTCGTCGTTGGTGCTTGTGCTACTTGTGTGGACAGGAGACAGGCCAGTGAACTCGT
AGCCCTAGGAGGCCATCTGCTTGGCTGCTCCGCCATGTCTGTGTGGCTCTGTGCTCAACT
GCTCATACATAAACCGCCAGGTTCCTGGAGCTCTCTTGGGGTGCTCTGCGCCATGGTGTC
TGTACATTATAAGTGCGCGGATTAACTAGATTTTGTTGGCAAGAACTAACTCTTTTGGTC
ATATAAGAACACGGTCAAGTTAATTATT
>Z27kG1_20918
CTATCCCTCTCTCTCCCCTTGATTTTTCCAGCTCGCCGGTGCTTCTTCCCTGCGCCCAGC
GTCGCGGCTCTTCCCCAGCTCCCTCTGCCTGGCGCGCTCTCCCTGGTACACGCGCGCAGC
TCCTCCCTGCAGTTCGTTCATGGCCGTCGCGCCCTCACCTGCAGGCAGTCGAGCTCCTCC
CTCGCCCCCATGGCCGGCGCTCCTTCAAGCTCGGTCCTCCTCTCTGCGCGTAGGAGCTTC
TCCCATGGCAGCTCTTCCTGCTCGACGACGCCCTCCCTACCCTAGCTCTTTCAGTCGTCC
TCCCCACCTCTCTCCCATGGTCGAAGCACCAGCCCCGTCATTGGTCAAGCTCGCCCAGCT
CGCCTTCTGTCCCCAACCATGGATGTCGGCCGCCCCTTGCTCCCATCCATGGCTGCCTCC
CTGGTTCGCTGGTCTGCGTGCCCCCTCCCTTCATTGCCCTCGTCTTCTCCCTCTGCTCGC
TCAGTCTCCAGCTCCCTCCTCTCCCCCGAGTTCCCTGGTCGCCACGCGCCCTGCTTGGCT
TTTCAAGCTCGCCGGCGCTCCTCTACAGGTCGTGTCCACCGCTTCCAGTTGCCGCTGATC
TCTGGTGCTCGCCCCTGGCTCGGATCCGGTGCTCGGTGCCCAGCCTGCTCGCCGCGGATG
CGGGCCGCCGCGCTGCCAGGCTGCTCTCTCTGCTCGGCCTCGATCTCTCGCGCGCGTCCC
TGCTCGATGCCCAGCGCTCCTTCCTGCTCCGCGCCATGGCGTCTCCCAGTCCCAGGTCGC
CCCTTCGGCCGAGCTCCACATGGTGCCCGGATCTCCCTGCTCCCCTGCGCGCGCTCTGCT
CCCTGCGCGCAGCTGCGAGCTCCGCTCGGTCGCTCCTCCCTGCTCGCCCCTGCGCTCATC
CAACTCCACTACGCCGTGTCTCTCTGTCGAGTCGCATCCGCAGTTCGCCGCCAGCGTCCG
TCCGCCGGTGGTGCTCGTTCCCTTGACGTCGAACTGCGCCCCATGTCGGCTTCTCCAGTC
CGCCCTGGCTTGGCATTTGGACACCGGGTCTGCCCTGCTCGCGTTCCGGGTTGGACCGGA
CATCGCTGTTTGCCTGGTCACATGTGTTCATCGCGCCTGACCTACTTGTGCTCAGGTCTT
CACCATCGATGTTTTGGAGTTTGCCGTGACGCCGTACCAGCGTTCTGTGTGCAGTGGGAA
AACTTTGTAAGTTCGCGTTGTCATCAATGCCACGCGAGGTCGGCTCTTTGCTCTGCCC
>Z27kG1_11801
GGAAAGGGAACAACATCGCCCCCAACACCGAGAGAGATAGGGGGATCTGCCGCACGAGCA
TCCTGCAGGGATCACCGCTCTGGGCTGGACAGATGGTCAAGGCAAGTCTCCAGAGCACGT
ACGTTCGTGACCTCATATGGTGAGGTTGGTGGATGGGAGCATGGTTGTTTCTCACCGAAG
TTTCCCTCCGCCAAGGAAAGCCCCCTGCCGCGGGCCGGCGTTGCTGCTTCACCACTGTCG
CCCACTTAACACACCCACGCGACCTAGCACGGACAGATGGGCCCAGGTCACCAGCGCCTC
ATCTGATCCGCGCGCGGAGCTGCGTTCACCGGTGTGACGCTGGCGCGTGGGGCCATCTCG
TCGGTTCCATCTCCTACCCTATATTGAACTCGTCCTGTCTATTACGAAGGAGCCGGAGCG
AACATCGCACCAAGATACAGTCTGATACCTGTGATGCTTGCCTAGGATCCCTCACGGGGT
ATAAAACTAAGCCATTCTCACGCCCGACCCTCCCTCAAACCTAAACGTCGAGACTGCGTC
GTCGGTGATGGGTGCGAGCGAGAGAGATTGGCGCCGCTTGGCGCCGAAGGGCTGGGTGAC
CCGCTGTCCGCCGCCGATCTCTGCCCGTGCGCCCGCTGCCCGGGGGACTTCATCATGGGG
TCAGGAAGAGTCACCAGAGCCAGTGGTACATGCACGTGGGGTGTTGTATGTGCGACATCG
ACCGGCAACAGAGGAATTGCTCGTTGTCGCTTGATGTTGCCGTAAATCCGCCTCACAACG
TGGAACTTCTCCTGGTAAGCCGGTCTGGGCGTGTGGGCTAGTCAGGGGGCTTCACGGACT
CTCATTGTTGGAGTTCAGGGTCGTATGGGTCGCGATGGTGCTCTGTGGCCCCACCAATTG
CTCGCCGATGCCGAGCAGGCGCCACCGGACCGCCGTGTGCATGGATAGCTCACCACTCCA
TCTTTGCCTCAGGTAAATAACAATCCAATGCTTTACCCATGTCTGGAGCATCGTGTAGAA
CCATTCTGGGTTGTGGATTGAGCACCAGGGCGCCGAGTAGGACGTCTGTGGCGAAAACCC
CATCGTGGGGGCCTACGCGCCGCCATCCTGCAATGGTGAGGGAGAAGAAAGCTTTCTAGC
CGTTGATTCCTTGATGTGCGGCTAGGATCATATCGCTCGCATATCCTTTCGTGTATTCTA
CGATATCCGTTAAGATCTGATCAGATGGTTGAGAGGGGTTGTTTGTATGGAGCATTGCAG
GCCGTGCATCTTAGATCGTACTATCCACGTCGCTTACCGATTCATAAAATATCCCGATCT
AATCTGAACCCTTGAATCGCGATCGCACGGTCTGGTTGATCGATACCCTTTCGGTCGTAT
CCTTTTTGCATAAGAGCCCCTGAGATTTCTGAGAATCAACCCGCCGTCCTGATGCAGTGG
TAGAAAATTTAATCTATGCCCCTAAAACTTGTAGTTTGGCCCCTGATCTCTTAAAGAATG
GCACCCTCAGTCTAGGACTT
>Z27kG1_17142
CGTCCACACACCCACGCACACACAGAGACCCTTGCATTGGGGCCGATCGAACTCGCCGGT
GATTCCTTCGTCTACTCGACTCGTTGGTATTCGGCCTCGGCAGAAAGTTTGCGCAAACAT
GCAGCCCACCACCACCACGGAGATTTGGCAGTGGCAGTGTGGCACGTGCAGAGCTGACTG
GAAGATGATGCGCCAGCTGACCACCTGCTGCCCGCACGTCGGCCGCTGCTGTCAGGGTCA
GGGTGCTCCGCCTCCGCCGTCTGCAGGGAACCCTCCTCACTGCCACTGCCATCACCATCA
CCATCACCACCACCGCCATCGCCATCACCAGGAGCAGGTCAATGTCCTATCTACTCCTTC
CGTCCCAAAACTTCTATGCTTATCACCATCACCGCCATTCCATTAGATCGACTTGACCAA
GTGTCTTGCTCCGCCGCCCTTGGACAAGATAACAACCTTATCACAGTACACTTCTATGCT
GCAGGGTACCACCACCGCCGCCATCACCACCACCGGCCGGGCTTTGGCGGCGGGGGCCGA
GGGTTCCAACGCCGGGTCTGCTGGGCGTCACACCACCATCGCTACACTGAATCCTGCTGC
CCCTCCCGCCGTCGCAGAGGTCTTCTGGGACCCGGACCCCTACCTGATGGTGCAGCAGCT
CAGGGAGTTCGAGACCCTGAACGACGGGCTGGTGGCGCTCAGGGTGCAGCTGCAGGAGTA
CGCGGAGGAAATCAGCAAGAGCAAGGACACCAACGCCGGGATGGACTGGCTCCTCGCTCT
CCCGGCCAGCGTCAGGGACGTCGTCATCATGGCCAGGGACGTCATCGAGTCTTTCTTTGT
CATCTCCACTGGCGCCGCACCGCCATAAGCAGCTTTGCAGCTGTAGTCATATATGGATAT
TATTATATCATTATACAGTGTGGAAGAGTCAGTTCGTCTTTTTTCTCATGTCATGTACTC
ATGTGTGAGAAGTTTATATTACTGTGCAGTTTTCGTGCTTGTTTTCTGGTATTAGATTTG
CGGGTTATTATGTAAGTCTGGTATATAAAATTATAATCAATACATTATGAGGATCCTCCA
GCTGCTT
>Z27kG1_02250
TCCAGCAGCGGCGCCCCCAGGCCAGGCCCCACCCGCTCAGCCTCCTCAGCTGCCCAACCT
TCTCCCCATCTGCTCAGCCTCAGCTGTCATTCCCGCGAAGCGCCGTCTCCCGGCTCTATC
GATGGACCGAGTCGCCGCCCTCGTCGTCGCGCTCCTCGCCCTCTTCTTCGCCGCCGGGGC
CACGGCGCAGGCCCCGGCCTCGTCGCCCAAGCGCACTCCAGCGCCAGCGCCACCCAGGAC
GGCCTTCCTCCCGCCGCCGCCGGCCAGGGCGCCTATGGCCTCCCCGCCCTCGCCTCCCGC
GATGGCGCCGGTGCCCGCGCCCTCCGCCGGCGTGCCGGCCACGAGCCCCGTCGGCGCGGG
AGCTGGTGACGACGCGATGGCCCCCGCCGGAGCCGCGGCGGCTCTGACTCCGGCTGCCGC
GCCCGTCACGGAGAAGAGCGCCGCCGTCTCAGCCTCCGCCGCCGCCGCCAGCCTCGTGGC
CATCGTTGCCGCCGTGGCAGCCGCCGTCGCGTTCTAGACCGGGACCGACCTTGGGACATC
TGATATGTCGGTGGATCCGTGGAGGAGCTAGAGCTGCACTCTTTCTCTGCTGTGTGTGTT
GGGTGTTTTCCTCCTCTTTTTTCGGATCCTATTTATTTGTTTATTCATTTGTTATTTCGA
GGCTTGAGACGGAGATGAGGACGTGTAATCCTACCAATTTTTCAGACGGGAGCTGATTTC
TATGCTTATG
>Z27kG1_06053
CCGCCACTCTCCCTCTCCCAGCCGTTTCTTTCTCCCTCCCCCTTTCTCTCTCTTCTCCCC
TGCTCTTTCTCCCAGGCACCCGCGCGCCAGGACGCCGAAGCTGCGCGAGCCGCGCGCCCA
GCCCCGTGCCGCGCGACCCCGCTGCCGAGCGCGCCTAGCTCGCAGCGCGCGCGCGATTTC
GCCGAGCACCCGCCCCGAGCCGCCTCTGCACGCCAACCGAGCCGACGCCGCGACCAAGCT
CAAGCATCGACGCGCAGCCACGGAAGCCGACCGCGCCCGCGTGCTGGACGCCCGAGCTCC
TGCGCCCCGCGCGCAGCGCCCTGTTCCGACCGAGCGAGCCCGCGCGACCGACCGCGCCAA
CAACCGAGCAGCCGAAACCGCCCGCGATCGTTTCCGCGTTAATGGTGATTCAATGCGTTT
GTTTCTCCCCGTTACTCCCTCTCCTCTATGAACGACATTCATGGTGCCTTGAAGTCATGG
CCGGCCACCTCCCCGAGCGTCTCTTACTCTTCCCTCTCTCTATAAAATGGATGCCCGAGC
CCTCTCCCTTCCCTGTCCAAGCTTTTCCCCATCGCTACCTCGCCCGGACGTGTTCGTCGG
CCGCCGTACGTCGTTCGTCGGAGCTCGTGCCCCGTCATCCGCTCTCAACCCCAGCCACCT
CGCCCCTTCCTCCTTCTCGCAGTGGAGCACGTTCCGTCGTCCGCGCCGTCGCCGATTCGC
TGGACCATCCACTGCCCTGCAGTGCTCGGACCGCCCGTGGAGCCTCGCCGGAGCGTACCT
CGCCGTCCACGCAGCACCTCTGCCGAGACCACCCTGCCCTTCCTCCTGTACCTGAGCAAA
CTCAAGATTGAAGACAACCCAAGATTGTTGATGTATTTTCTAAATCCTGTTTTAAATTAC
TTTATGGATCTTGTGATTTATCGTGGTATTATCGATGCGATTCACATGTATGATTTTAGA
GGTTCGATATATACGTGTAACTAAAATCGAACCCCGTGACAATATTTTGAAAATGCGTAT
GATTTTATAATTTTAAAAATGAGTACGGTCACTATTTACTAACTTAGTGATTTTCATACT
AGAAATGTTTACGGATTTGTTTTTACTTTAGTGTGTGGAGCGATAACCGGTTATTATTGG
TACAAGTGTAATTTTAGAAATTAAAATAGAAACACTAGGC
>Z27kG1_20811
GGCAGCAGCAATGTTTGTTCGAGGAATGGCTCCAGTTCTATGCGACCAAAGGACCCGAGT
GTCCGAACCTTATTAGAGCTTTCCAGGTATGGTGGAGAAGGTCTTTCATTAGATCATTGG
TAGAACCTCAAAACTAAGTTTTTCCTTGATGTACTAGTATGTTGCGTGTATGATTTGTAA
AATTGCAACTGTTCTGATGACCCTTAAAAATGTTTTTTCGTTTGT
>Z27kG1_18103
GCAACATCCTTTTCAAAGTTCCTTACCACATGGCATCTGGTGAGATTTGTATAGCTTTCT
GATTTCTAGCTGTTTCCAAGGAAGATGGATAAAACAATGAAGCCGATTTCCGCGACTTGT
AACAACGACGATGGAGTGCCAGAAGAAACAGGGATGGACGAAGTATTTTCTGATCTACAA
GCGCTCAAGAGGCTATACGGGTTGCTTCAAAGGTTAGATGAGGCCTCGAGGGCCCTTCTG
AAGAAGTTGCTCGACGATGCTACCCGCCGGGCTCTCCTGAAGCAGACCAATCGTTTCGCA
GGCTCTCACTGCTACCTCTTCTAGTTCGGCGATTCCGTTCTCGCTTGGTTCGGGGTCTCC
AAAGCAAATGGATCGTGCGACGTCGTCGAGTTCGTCATTTCTTAACAACAAGTTGCCTGA
AGAAACAGCGATGGAGCAAATTTTGACTGATCTGCAGGCGCTCACGAGGCTATACGGCCT
GCTTCACAGTCCAGCAGACGAAAATTTAGATGAGGCATCCAGGGCTCTTCTGATGAAGAT
ACTAGAAGATGCTACCCAGGAGGCTGTCCGGAGGCAGGCGAAGATGCTAATGCCATCAGG
TTCTCTAATGTCCCCTGTGCTAGAGAGAGAGCTCTCCACACAATCACACTGCCGGACACG
CCATGCCGATCCAATCCTGAGGCCACTGGCCTCGCCCCGCCCCAGCCTCCTGGCCAGTGA
GCGATCGCGCCGGCTAGACCCGCAACATTCTACAGTGTCACGCCGATCCGGCCTCTACGC
CGACGGCCAGCGCCATGCAGCGGAAGAGCCTCCTCCCCTTGCTCGCCTCGCCTCCAACCG
CTCGTCGAGAACCGCATTGACGGCGCGGCACCGTCCAAGCCAAGAGCAGCGGTGCCCCAG
CCTCAGCCTGCACCGTTTCCCCGTAGCTGGAACGTCGAGACATGGCACGGTGATCGGAAG
TACTCGGCTTGCCCGTCGCCGGGACAGCATCCGTCACAGCTCCGGTCGTGGTGACCAGTG
GTCGCTGGAACGCAGCAATAGCAATAGCAGCAGCAGCCGCCGTTCCGTGTCACGGCGAGA
GCTGTCGTCTCTGCGGCCGTCGTCAAGGCTGCGGATGCTCAAGAACAAAATCGCCACGGT
GTTCCATGACTTCCATCACCGCCACGACCACCACCACCACCTCCTCCTCGGGGGCGGCCA
GGAGGCGGGTCCCTCGTCCAGGACTGTCGTCCGCGGCGCAGGCCACCACCACCACCTCGG
GGGCGGCCAGGAGGCGGGCCCCTCGTCTAGGGCCGTCGTCCGCGGCGCAGGCCACCACCT
CAACTCGCCGTGGCAGTACCTTACGAGAATGTTCCACCGCGCGAAAGGGAAGATAGACAA
GAATACTAGGAGCCGGACGGCGGTAGGCGTGCCGGAAAAGAGGCACGGCGCTGGCGGTGG
CGGTGGCGGGAACATGCACGCGCTATTCGACGCGCTGCGGCGGCACCTGAAGAGCAAGCG
GAGGGCACCGGCAGGCATAAAACTGGGGAGGAAGGGCAACTGGGTGCGGGGCAAGAAGAT
GCATTGGTGGCAGCGGCTGAGGCGACGGCGCGGCATGCCAGGGTTGACGGCAGGCAGTGG
ACCACGGCGGCGTTTACGACATGGAAAGGCAGCGTGGCTGTAGTCTTGTTACTTACCGAT
TGCGCCACCGCACATTCACTTCCGGTGCTGTTTGAGGTTTCATTGAGTTTCAGTTTTCAT
GTTAATGATGCAGAACAACGACACGAAAAGTTTGTTTTGAGCTCTGAATGATCCAATTTT
TGAG
>Z27kG1_13869
CCACCACCAATCAATCCATCACGTTAGCTGCACCTGCGCCTCTCCTTGAGGTCGCGCAGC
CAGCAATGGCGTGCTCCAAAGCGGTGCTGCTCGCCGCGCTCCTAGCCGTCGCAGGAGCGC
TCTCCTCCGCTGCGGTGTGGGAGGACTACGACCACCACATGTACCACAAGTGCTACAGGT
CCTGCATGAGGAAGTGCGACGACGACGATGCCGATGATGCCTTGAAGAATAGCATCAGCC
CCGTTGTCACCTCTGTGTCCGATGATCACGACCATGACGACGATCACGACCACCACGATG
ATCACAACCACGACCACGACGACCACCATGATGATCACGACCACGACCACCATCACGATG
ATCACGACCACGACCATGATGATCACGACCACGACCATAATGACAACCACGGCGAACACC
ATGACGACGACGATGAGGATGACGATTACAACTATTGCCGGGTGGAGTGCATCGAGGACT
GCATCGACTACGTGCCCGGCATTTGTTACCGCCACTGCGTCTCCTACTCCTGCCTCTACC
TGCCACCGTATAGCTACCGGAGAGCAGCTTGCTTCCGGCGATGCGGCCACAGATGCTATC
ACCATGACCATCATCGTCATCACCACCATCACCACCACCACCATGAAGATGACCATGACG
ATGACGATAACGATGACCACCACGATGGCCCAACGCCAAGCCCACCTAAACCTGAACCCA
AGCCGCAACCACCAAAGCCAGGGCCGACGCCCAAGCCGCCGATGCCTAGTCCAACGCCAG
AGCCACCGCCCCCATACAACAGAAGCCAAGTACACGCCGAAACTGCCGCAAAAGCCGTCT
TCGTCTAGTACACCACGCACCGATGCCGCCCAATACTCTGCAGTCACCACCAAAACAGGC
ATCGTCCACTGAACCGAGGAACCAAAACTAGCACTGGCACCTCAAGCTACCCACAACAGT
TGATGGATAACTCATAACTCATTCATGCATGATTAGAATACACGAGGATTATCTAGCTCA
ACTGGTAGATGTAGTCTGTAGATTGGGCATAAATAAATCTGATATAATAAGCCTAGTTCT
ATAGATCCATGTCTGCATGATGTACTTACTGATCGAATGGCCATAATATAGTGTAAGAAT
TCCATAATTCTATGTTCTCGATCTTCTATATTCTCG
>Z27kG1_14953
CGAACATCCGGCGCCGTCCACACCCTTGCACCCCGACTCCCCTCGTCCTTCGTGGCCACG
ATGGGGGCGTCCATGGCATCGCCTTAGGGGCGATCGATCTGGGAGAAAGTGCTGGAGCAC
GTGGCGTCGTACCACCAGCAGCAACGGAGGCAGAAGCTACGCAAGAGCCTCACCTACACC
GGCAGTGAGTTCTCGTTCGCTGTCCGGGGTCGTGGGGACGACCCCGCCTCCACGTCCGTT
GGGGCACAGAACGAGGACATGCCTCTTGAGCACGTCTTTAAAATCATTAGGCCAAAGTTT
GTGCGACCGTTGATGTGAATTTCCTCTGGGCCCAACTTTGATCCGATGGCAAAAGTGTGT
GTTTATGGTTCCTGAGTCAGATGATCTTTCTTCAGTTTTAGGTACTTTTATGCTTTAATA
TAGCTCATGCAATATGATTTATTTTAACACATATTTGGAATAGAACTGGATTGTGCATAT
TTTGTAAAGTGTATGTTCTACATTTTGTAATTCGTATTATTCATTTTTTCCTTTAGTTTT
TCTCTTTCTACAACTCCTATATCTTTACAATCAAATTTCAGATGTGATAGATATTAGTAT
GAAAGATAAAACTAGAATGCTATGTCTGTCAAAGGAGCTTTCTTCAGTTTCAGGTACTGC
TCTGCTTTATTAGCCATCCAGCCGATGGATAATTTCTATACGTGTATCGCCCTGCACTTT
CAAACACTTATGTTCATTGTTTCCAATCACATATTTTTTCTTCTTCTCTTAGATTTACTA
TGTGGTTGTGGTCTCAGTTTGGCTTGTAGGTTAATTTGTATACTCATGTCATTTTAGTTT
TTCTGTGTATTTTATGTTGATTTAGTATGTCTTAATTTAGTTACTTTCAATTCTTGATGC
TAATAATATGGATAGATTGTGACACTACTTTCTGGCTTGAGCAGAAATGAGTTTGTTGCA
TATAGCAGAATATAGTTTTTGTAGCTGGCAACAATGACCGCTCTTTGGATGATCTAAAAA
CTATTCTGTAGTCAGGTAGTTAAATATAGCTGAATATACATTATTATGTTTTATTAATCT
TATTTGTTTTTTCTGTCAAAAGAACACACCTCTCCATCTTTCGGTGCTAGGTGGATCACC
GTCTAAACAATCCACCACCAGAACCGCCCTACCCCAAGATAGTTTTTCAGTTGGAGAAAA
CATTTAAGACAATATTTTCTCGTTTGTTCTCCATATGGGGCTTGTTCCACGCCACTTGAA
GGAAGAAGGGAATGGTGGTGTTAAGTTCGGACAATACATCTACACATCTTGGAGCATCGG
CATCAATGTTTTCAATCTTCTCAAATTTCAAATTATTCTGGTCTCTTCGTGCAACCATAA
AAGTTTATTAAGTCACTTATCTGAGTGGTCTAAAAGTCTAGCATATTTTTGTTCCTCTGC
CTGTCGAGACGGATCAACTGACATGAATAATATCCAGTGAATACTGC
>Z27kG1_20818
TCAACCAGTTCCTAACGAAGATTTACGAGAGATTGAAGGAAGGTGATGCTGCCAAGTTCT
TTCAACTTCTCTCCTCAAAAAACATTTCACTTATCAACAAAGAGGAAGCGCCTGACAGTG
ATGTGACTGAAGAGATGGCAAGAAGTTTCTACCTGAAACGAGAAAAGGCGTCTCAGTAGG
AGCTGGAAGAAGCCGGTAACTCGAAGCGCCTTGGGTTTGGAGGGTATCTGCATGTTTTGA
AACTGGGTATCTGGGTGGAACTGGAACTAATACTCAAACTCTCTGGGTTGAGTCACTGTT
TTGCTGCACAATCTGCTGCCTACTACGTTTCGACTAGATTCAGCTTTGGGTACTACTGTA
TGTTGTTTGACTGGAGTGGCATGTCCATAGATCACATACTTCTGCAGT
>Z27kG1_23359
CTCTATCTTCTCCTAGCCACCACACTCCCGATTTCCCCCTCCCAGTGACCTAGCCGCCAC
ACTCCTGATTTCCCCCTCCTAGTGACCTAGCTGCCTCACGCTCGACTCCTGACTCCCAGC
GACCCAGCCGCCTCCCCCTATTTCCCCACTGGCATCTCTCCCTCTCTCTCCTCGTTGGCT
CCCTCTCTCTTGTGTCGACCGCTGCTGGAGGAGCCTCTAGAGCCGCCGCCTCGTCGCTGC
TGGAGGAGCTGCCGTGCCGCGCTGCTGGAGCCACCGATGGACTCTCCCACTCGCCTTACC
AGGTGTAAGGCGAGCAGGATGCCTTACGTCGCCGGGCGCCTTACCGCTTAGACGACGCCT
CGGGACACTTAACAACTATGGTTACAAATCCCTGTTACTTTTACTGTATCCTATTATCTA
CCAGTACGATAAGATGAATGAACCTCTAAAGAAAGAGATGGACGACTGTTCGGCTCCCGC
CCTCCCCTTCGGGCGGCTCTTTTGCTTCTGCCCTATCCGCTCACCTTGCCAACGATCCTC
CTTCTCGCATCCCCGTCTCTGCATTGGCGCCCAGTCCAGGTTCGACGGCCACCTCGCCCC
CAGTTTGTCCATCTGTTCCTCGGTCGTCAGGTCCCTCTCTCCATCTCTGCCTTCCTAGGA
GCTTGCTGTTGGATGGAACAAGGAGTTGCGCTGGAAAGGGAGTTCGACCAGTTTGACTGT
GTGTTCGTTTGTAGCTGGTGCTGAGTCGCTTCCCTCATTCAAAGATGTGGTCTCCAAACT
ACAGGTGAATCGTGTTGGTTCATCCAAGCCTCCCAGGCCACTCTGCTCTGCCTCTGAGGC
AGGGGCAGGGCCGACGGATCTTCAAGCGGAGGATGGTGGTGGTTGGATGCTGGTGGTGTC
CAAAAGTTCAAGGAAGCAGGCTCAAAGGAAACAGAGGATAGCACACTTGGTGGAGTTGAA
TGGGCGATGCTTGAAATGGTTGGCGAGAGGTCACTTTGTAAGATTTTGCAAGCAGGGGAC
GAGGTGTTTTTGCTGCAAAGCGCTTGGTCACAGGTCCTACAATTTCCCAGAAGGAGATAG
TTTGCAGGCGACTCGGCATGCTGTGAGGGTCCTTGTCTGGGAGTGGTTGACCCCGGAGTT
TTTTCGAGAGCCTGCCTGTCATGGCTTTGTTCTCAGAACTTCGGTGTGGCTGCGACTCAA
GGATCATGTAGGAAGACGAGTGTTGAAGCCCAATGCTGTTTGGAGACTCAAGGATCACGC
AGGAAGGCGAATGTCGAAGCCCAATGCTATATGGAAAAGAATTTCTCCTTCTGGTGTTGA
AATAGGAGGTTCATGGTGTGTTGTGTCGGAGGTTGCAGCACCCTCGAATGGCTTGCACCA
GCAGGGTCAGAATCCTGTGAGTGCTGAACCAAGAGGGGATGATCTCTCTCCCCGGCCATG
ATGAAGACGATGGTGGAAGAGGCGAACCTCGTTGGATGTCTCTAATCCTGCTCGGGACCC
TCCTAGCCTAGTAGGAAGGGATGAGATTCAGAG
>Z27kG1_21238
CGTGCCAGACTCATCCACGCCGCTGATGTAGAGCGTGCGCTAGGCGAGGGGGTGAGTGCG
TGACCGAGATAGAGGCTGCGACAACCTCCCCGGCCACCTTGCCATCTCCATCGTCCTCGG
GGCCAATGCTGGTAGAGGCACTTTGGTTCCTGGATGACCTACAAGGAATGGGAGATGGTG
GGTAAGCGTGGGGTGTAGATCCTTCCAGGCTCAGATCGATTTCTTCGTTCGCTGGTGAAA
GTGAAGGTTGTTTGCCCCTCATAATGTTCCATGAAACCGAACAACAGTCAAACTGTTAGT
TGAGCATTCCTTAATGCATTTGGATCAATTGTTCTCAATGCGCCTGTTGGAATCAAGAGT
TATTACCTCAGCTTATTCTTAGAGTTGTCACATATTGCCATGCCCTTCATAAGAGTTGAG
TGTCCTACTTCCGGGTGCCCATGATTGGAAGGTCTCTTGGGTTGATTTTCTCAGGGACTA
CACAATCACTAGGCTGGAAATTAGCTTATACTTGCATGAGCTCACCTTGTCATTTGTGGA
AGCATTCACTGTCTCCTGATAAGGGTGAGCTTCACATCTTTAGAACAGACACGTTGAAGG
AAATGAGTATCCGAGTACCAAGAACGAAAGAAGAGCTTTTGGATATAAATGGCCTCTACA
AGTAATGCAGCTACTCTGCCTTTTTTGAATGAATTATGTATGCTGCCATCCTTTTGTTTT
CAAAAAGGGCTTGGTCCCGGTTTGTTCC
>Z27kG1_20621
GACGCGGGCGTGCTAGGGTTGAGCGGCTACACGAGCGTGCTAGGGTTGAGCGGGGCTCCG
CGGGCGTGCTAAGGTTTCGCGAGCATGGCGGTGGCCGGCGAGCAGGTGAGGGCTCCCGCC
TCTAATTCCCTCCCGAGCTCCTCGAGCGGCCAAGCGTCTGTGTGTGGCCGTGTGGGCGAA
CCACATGCGCCAGCCACCGTGCGCCCTGGGTGAGCACGTGAGGCCAGAGGAGAAGCGCAT
GTACAAGCAGCTGCGCCAGTTTAGCGCGAGACTGCAGGGTAGTAGGCAAGCCGCGAGCGT
GTGACTGCAGCTGCTAGCCAAGTGAGCGTGCCACTACAGGACAGCAAACAACGACGACAG
CAAGCAAATGATCCGTTCAGCATGTGCTCCCTATTCGAAGTCCCCTGGGATCATGTCCAG
ACTCACACTGGGCTCGTTGCTCGGCCTTGTTGAGCTAGAGATCCTCCAACACAGCGGCAC
CGACACCAAGGCTCAGGCTAGTACGATCTGAATCCCTATCCATTCCCTGTTGTTACCTCG
TTGTGCTCGATCTGGTTACTGTCCTATGTGCGGGTTTGTTATATTGGTAGTAGGGATCAC
ATTGGTGTGGCTGGTTACATGAAGGAATGGAGATGAGAACGTCATATACTCTATCGTATT
CTCAAGTACCTCTGTAATTTTGAACATTAGAGCGTCTTTGGTGTATGGTGGTGAATTTTT
TTCTCGCTCGTATCGGAAGTCTGCTAGATTTTGTAAGTGGCAATAATGATAGTGAGGATA
AAATGTGATGGTAACACTAACATTGACATATTTTTTACATGCAGAAGTGTTTGAAAAGGA
AAGAGAACAAACAAAAATGGGTATAGTCAGGAATAAGGAAAAGCATTGTGGATGGGATTC
ATTCTTTTCTATGGTTCACCTCGTTCTGGTGATATATGAAATGGTACATCAGATAAGTGG
GAAGAGGAAGTATAATGCAATGGATAATCATAAAAAGTGATCACTCTGGAGTATCCTGTA
TCTACCATTTTTATTTACTAGGGTAGAATGCACTTTCAGTTTTGTCTTACCTAGTAATCT
TTACAGCGTGAAAGGATCTCTAGCTAGTTGATTAGCTGGTCTAAGTAGCACTCCTTAGGT
TTTTAGTTTGACTCCCCGTATAAAAAAATTTAGGCTGGGTTAAAAAATCTCCTGATTTGT
CCCATGACAAACCATTGTTCTAAGCCTCGACCCCGGTAATGTCTTGGTCATTCTCAAATG
GGCTACGATGTCGCTGCTACGCCAAAGCATAGGTCTAAGACTCGACCCTGGTGCGGTATT
TTAGCATCCCCTTTTTAGTTTCAATAGTGTATTGTTGTTGTCCCTCAAGTGTTGTTTATT
ATTTACTTTGTTTGTTGCAGCTGTCGGCCTTCCAGTTGTTCAAAAGCAACACCAGCTTCA
TGTCACCCTATTGTTGTGTAATGTTGCTGCCATGGAGGCACTTCCTATATTTTTGATAGA
ATGTTTCATCATGTTCTTTTTGTATTATTGTCAGCGACATTTGTTCTTGCCTTTGGAGAG
GGATCATGTCTAGGCTCACAACGGGGCTCATGTTGCTCGGCCTCGTCGAGCTGGAGATCC
TCAAATGTAGCAGCAAAAGCATCTCAGGAGACCATTAATAGTATGAAGAGATCGATCGAA
GAAAATAACCTCCTTCATCAACTATTAAGCTTCAATCGAGGCCAAGTGCCTCCATCTTAA
GTCTAACTAACCACTATAGGGCCTACAACCTTATAGCTGTTATAGTAGCTTGTTACAGTA
GCTCTAGATTTGAAGTTATATGATTATTTCAATTATGCTTAATGTATAATACTTTGAGTT
GAAGTTATAGGATTTGATTTGGATTTTAAGTTAAAGAATTTGCAGATATATGTTTTGAAG
TTATATAATTCTCTCATGGATG
>Z27kG1_22585
CACTCCCTCTGCCCCCCTCCTGCTCGGCTGCTCCGCCTCTGCTGCGGCGTCGCAATGTCC
CAGTCCCAGATCGAGGCGTACACACGCCGGGCGGGGGCGGCCGTGGCGCTCGCCGCGGCG
TCCGCGCTCACGACGGGCTTCCCCGCGCTCGAACCGCGCGCGCATGTCGTGCTGGCCCTG
CACGCCATCCTGCTGCTCGGCTGCGCTGCGGTGCTGCTCTCCCCGGCGCACGGAGACGGA
GGCCCAGAGGCTGCCCGGGGGACGACGGTGCTGGGATCGCTGCGGTGGCTCGGCTTCGCC
GGGATGGCGCTCAGCGCGCTCCACGTGGACGCGGAGGAGGCGCCGCGGGGCACGGTCAGA
GATCTCCTCCTCTTCCTCGTGTTCTTGGCAGGAGTTTGGGGAGTCTACCTGTCCATGGTC
AGGGGAAGGGGGGAAGGGGTGCCCCGGCCCCGCAACCGCGGCTGGCGGTGGAAGAAGATG
CTAACGGCGAGGAGGCCAACGCCATGCCCATGACGGGGGATGCTCGCGTCGTTGTTGATT
CGAAGGTTTGAAAGGTGCATGACTTTCTCTTTACCTACCTGGCTACCTTGAGTCGCTGAA
GATCAGTCGTGTCTTATCAGACTTGGTGCTCCTACTAAAAACGTATCAGGAAGGAAATAG
CCTCTGGCATATGGCGATTGTATCATAAATAAAGAACAGGAGCCACAGACAGACAGTTTA
TTAGTAGCTTTAGCTCCTCTTTGTCTTAATTTGGTACACTGTGCATCCTTTGTTCAGTAT
TTTCACACCCTTTTGTACAGTACTTTGTCGAAATGAGACCTTTGTACATCATTGGTGGAG
TATATGATTTGAGTTCCTTATATGCAGCAGTATTTGAGTTT
>Z27kG1_22523
GTGCCCCCGCGCCACTACCGCCTCTCGCGACATCCTCTCCTTCGCGACCACAGCAACAAG
GAGGCGGCTGCTCCTCTCCACCGCCACCACCACCATTGCCGCCGCCATGGCCGCTTCTTC
CTCCTGCAAGGTCATCGACTCCCACCTGCACGTCTGGGCCACGCCACAGCAGGCCAAGGA
GGAGTACCCGTACTTCCCAGGCCAGGAACCCACGCTGCGTGGCGACGCCGACTTCTTACT
CGAGGTCAGTCAGAGAACTTCAGAAATGCCGCATTCATGTGCACTTGAGGTTGCCCTGGA
GCCCATTCGTTTCAGAGTTTCTGACCATCGGCGGCCGAATGAGTTGTGCCCGTGCTCTTG
ATAGATGGATTGGTGGGCGCATTTTTCGTACGTCTGATGTGAAATCGCACACACTGCAGC
GGTCAACCTACTCTACCCCAAACCTGAAATCCTTCCACTAACTACATGTTACGATTCAAC
CAGGTAGTAGTAGCAGAGTTCGTAGTAGCGGAGTACAGCAGGGAGGGAATTGGGAAGAAC
GGAGTAGGAGACGTGAGGAACAAGAAGAAGAGGAATATTCTGCTTACTACATCTCATGCC
ATCTCTCCTCCCCCCATTTCTAGCTTATATACTCCAGGTCTTCACGCCCGCCAATCCGAC
CCGTGGAAGCGGGGATGGATTTTCCTCTGGCGACGGCGAGTTCAGGATAAGTGTTACGCT
TATATAAGCCGAAATAGCTTATATACTCCTTGCATAAGTGTTTTCCGTTAACTAAACCCT
TGAGCATTAAGCTGCACAGACACAGTTCAGGACAGACCTTCTTAGCCTCAGTGTCCCACC
TAAATTGTTTACAAACATAGGCACCGACTTAAACAACTCTACCCCAGCACCAGAGTAATT
AAAATCCGAAAATGCTCTGAATTACACCAGGTCTCTTATCTCCACGGCAAGAATGGCCGA
CAGAGTCATGGCACGTTCTCCGTGAGGCTGGTCCCTTTTCACATCTAACCTACTCCTGTT
TCAAGTCAAACGATAGGGAAATCAGAGGGTCGGAGACCAAGAAGAGACCAATCTATACTC
CTGGACTTCTCTTGTTGCTAAATCCATTCTCCTGGACGTTGCAAAAAGAGAAAAAAAGAA
AGAATATCACGTTCCTCCTTTCACGAGGGAAGGGAGTATTAGCGAGGTCCGTCCATGTCA
GCGGCATACTGGGCCAGAATACATGCAGCAACCACGACCCCCTTCGTGGGCTTTCTTCCC
CCGCAGAAAAGGCCCAACCCAGACTGACGAGCAGTTTCGCAGCGATCAGTTGGCCAAAAG
TATATACGAAACAAACGAAGAGACGCCTGTCCAACCCGCCGACTCCGATGCAACGCGAAC
CTGTCCAACCCGCCGACCCTCGGACGCCTCACGCACAAGCCCACACCCACCACCGGCAAA
CGGCAAAACGCGCGCGCGCGGCACATCACATATGCAGAGCAGAATGCAGATGCACCACGT
TGTAGCAGACCGCCGGCGGCATTACGTGGAAGCGGTCCCACGAGGCCTTCTCGTGGTGCT
GCCCGCGACAGCGACAGCGGCAGCAGCGACCATGGCGAATGGCCACGGCCACGGCCGGCG
CAGGGCGCTCGTGGCCACCCTTGGCGGCCCCCGGAGGCGTGGCAGCGCATGCGGTTGCGA
GACTCGCTTCTGCGTTCCTCTGCTACTGGCTTTGCGCCATTGTGGGCGTGTTTGTATCAC
ATGCCAATACTGCTCTGTGAGGCCAGAACAGAGCGAACGGTGTAAGACGACCTCATCATG
TGAATAGTGGATCCGACATGTGTGGTGTACTGTGGCATTCTGCAATGTATGAGACTCGAC
TTGATTCACGAAAAAGTAATGTCATACGGCTGTGTTGATTCCTC
>Z27kG1_15337
CGACCTTGCCGTCTCCCACTCTCCCTTCTCGCGCCGTTGGAGGCAAATCGCCGCGCCGCC
CCCTCCGCCCCCGTTGTCCGCCTTGGTTCCCTCCTCGCACCTCCCTCTTCTGCCCCCTCC
CTCGTTGCCCGCCCTCCAGCGACAACTGCTCCCCTCCCACACGCGCGACTCCTCCCAGCA
CCGTTTAGGGTCTCGCGACTCGGCGGCGAGGCGGCCTTTGTCGGCAAACTCGGGCACGAC
GAGTTCGGAAGAATGCACGCGGCCATCCTCCACAACAACGGCATCGACTACTATGTCGTC
GTCTTCGATGTGGGCGCGCGCACTGCACTCGTCTTCGTCACCCTATGCGCCGATGGGGAG
CGTGAACCCCAGTGCCGACATGGTCCTCAATGCCAACGAGCTCATTATGAGGGTGAGTTT
CCCTGGCTCCATGGTGGCCCCATACATTTGCGCTCCATGATCTGTAGACGATCCCATCTA
TTGATTTTGATGCTTGGATCTAGGAAGCGACCACTAGGTTTCTTGCATTAATTTCGTGTG
GAGATGGCGCGACACAACCCTGACGGTGATCCTCTTCGCCGCATTCTCACATATATGCAT
CGCCATCTCTTTCCTTCCCTCTCCCGTCCAGTGGCGAAGCCAGCATGGAATCGAAGCCTG
AGCACTCGGACCTCTGGTTACTGGCTATTGCTGTCCCTGTACTTGCTGGTGTCTATATGG
TGGTGTGGATGCCTGTACCCGCGAGGCGAACACCACACATGGGTGGATGCGGAGCCCGGG
CATATGCCCGGGCGTGCGAGGCATTGACTCTGCCACTGCTCCCTTCATAGATCTGCTGAA
TAGTCGTTGTCACGTTCTTGTTCTTGAGGGCCATGTGCCATGCGCGTGGTGGACTGATGC
ATGGAGAAGAGCGTTCTTGTTCTAGAGCCTAGCAACCATGTGTGTACTTTTTTACTGTTG
AAATGAACTTCTTGTCATACTTCTGTGGGGAAACAAAATTGAAGCATTCTTTTTCTGTAG
ATGTTGGCATCTAATTTCCTTCCTACACAATAATGGTTTCTATTTATCATCTATTGCTTA
TGAAATAAATTGAACCAATAGTTGATCTCTTATTCTTGCTGGGAATGGACATCTTTCTTT
CTTTTTTAAATAATCGGAGATAGTAGTAATGTTGACATTGCTCCATTTCATTTATGATGA
ATATGGACATCCTTTATGGCAGTGCCTGCTTGCATTAGTAGCCAACAATCATTTTGTTTT
AGTTGTACATATACATGCACTTTCATGCCCCCAACTGTTTGCATGTCACTTTGACAAAGT
TATTTATATTATGTGGATAAGAGCTTTTGCATTCTAGAACCATGCCAACCGATGTCCACT
GGTGTCATCACAGGTTCTAAAACCGTGCTAGAATTTGCATTTTAAAGCAGTTGCTACACT
GATGACTAGTATATTTCCCCTCATTTTCTTGAGTATTTTATCTTTATTTAGGAAAAGGTG
AAGGTAAAAACAGCTAGCTTTTGTTGCAAGCATGTTCACATGAAGCCCTTTTATATAGAT
AAATTAATGTTCATTCCGTTTCATAATTTCTTAGAGGAAAAGGTGAAGGTAAAAACAGCT
AGCTTTTGTTGCAATCATATTCACATGAAGCCCTTTTATATAGATAAATTAATGTTCATT
CCGGTTCATAATTTCTTAGAGGTATGCACGACCTGCTGAATTTGGCCTAACAAATGGCTG
AATTCTCACCTTTTACGTTTTGTTTACACTTGTGTCCTACAACCTCATTTTATAGATAAT
CTGATAATATATAGGTGGAGTACCTTCCTGTTTTCTACCCTCTTGAGATCAAGCAAGAGA
ATGCCCTTCATTATGGGAGGACGTAAGTATGGGTGGGTGGGTTTGTAGGGGCTCTTGCGC
CTTCTTTTTGTTAATATATGATGGCCCAACTCTGAACAAGAAGGGGTTCAATTAAATAAT
TTTTGGCAATTAGCAAATAATTTTTCACAATTGAAGAAAAAGAGGTTTGGTTGAATAAAA
ACAATACTAAATGACACTGTGTTGTTCAGCTCTGACTCAAATTTTATATGTTCATAAATA
GATATTTGTTGGTAAGGGACATAACACTTCACATGCCCATATGACTTTAGAAGCTCATGG
ATCCTTTTAGTGTCTCCTGAAATTGAGGTATATGAAGGGATGATAGTTTGATGCCATCCA
CGTGACAGTGACCTTGAGTCCATGAAGTGGGAGGTGGCTCTACAATGTGTTGCATCCACT
CAGTTGGATCTAATCTTACTCGTACTAGGGAGCTACTAGAGTTGTAGTAGAATGTGTTCA
TGCAGAGCGGGCAAGAAGCTTTCACAGTGGGTAAGGATTCAAACAGGACTCCAACAAGTG
TGCATGAGCTGGTTGTACCTATTTGTTCCCTGGAAACTGGAGTGCTTGGAAAGAGAATCA
AAAGGTCTCTAACTGGTGGGCATGAGATGCAGTCTACCCAGGACAAGTGATCAGGGAGGC
TAGCATGGTAAACTTGACATTTCTCCTCATAAATTATCATAAGTCGCACATAACTCAATC
CTACAAAATAAATATGTTCATCTTATAACTAACATCACCGCTGCATGACAGCATGAATGG
TGAGCTGTAATTTTCCATGAAAATGCTGCAGGTGAAGGAAGCAATACTCCAACATGTCAA
GTTACAAAACCTTCAAGTTCAGTGAGATGGGGTGACAGGAGTAGCTAACCACAGTTGAGG
CGACAAAAATACATATCCAAGTTTAGGTCCTTGTGCAGATAGACAGATAAACAAGTATGA
CAGTCACTTCAGAAGTAGCTTCCACTCCCTATGTTTTGCAAGGTAGAGAGCTCCACGATG
TGGATTCCAGACCCAATGTTGCGCAAGGTAGTAAAAGTTGTACACATCTGTTAGCCTGTT
GCTGTTGTTGATCTGGTGATGAACATTCTCTTCTACAAAATCAAAAGATGTTTTATTTAC
ATAGAAATTGGACATATGAAGCTTCTGTTGAGTGCATGATAATTCAATATATTATGGGTT
ATATTCCATGATATGAATTC
>Z27kG1_20146
CCCGCCTCTCGTTGCGCTATCGCAGTCCGGCTCTGCCCGTGCCAAGCACAAGGCTGAGAC
TTTGCTTGGCTACCTGCGGGAGCAGAGACAAGGGTTTGGCTGCAGAGCTGGAGCAGTGGT
AGCAACTAGCTTGGCCAGGTAAAGCAAGAATTATGGTCGAAATCTGATCCATTCTCTGTG
GAAATTTTGCGAGCAGATGTAAATAACAGCTTATTCTGGTTAGTTTGGCTATGTGAATAC
ACATGTGGTTTGCGAGTGAGGATGCTTGGTTGGTTACTAACGTAGTGTCAGTTAAGAGTA
AGGCTTAAGATTTGGGTGGTAATGACGATAATGCTGGTTTGTAGCTATGTACAGGATGCT
AGGGTATGCTTGCTTTGTCTTGTCAAGTTATGGGGGAACGTTGGATTGTCAATCAGTGTT
TTTTTTGCTCGAGGTCAGAGTCCAAATTCCTCTCTTCCTTTTT
>Z27kG1_11630
CAGAAGCTCCATCGATCTCGGAGCAGCAGACGAGCGCATCCAGCTACCTAGCAGGACCCG
TCGGCGGTGACCACACCAGGACGCCGAGGTCGTCGCTCCGATGCCTGGCGGCCTCGAGGT
ACGCGGCCCGGCCCACCAAGCCTTCGGTGGACTACCGCTGGTCCCACGCGCGGTGCACAA
CCACTTGTACCTCCGCGTCGTCCGCCGAGCGCCGGCCGTGCTGCCGCGTCGCCGCCGAGT
CCTCCGGCTCGGAGTCGTCCACGTGGCCCCCGGTGACGCGGCGGCGGCAGACGGGGCACG
TGGAGTGCGCCAGCAGCCAGGTGTCGATGCACTCGGCGTGGAAGGCGTGGCGGCAGGCGG
GCAGGACGCGGAGCAGCTCGGCGGCGTCGAAGGCGCCCAGGCACACCGCGCACTCGGTGG
CGCGGCCCACGTCGACGTCACCGTCGCCGAACCGGACCGCCGGAAGCGCGCCCACCGCGG
AGCTGCTGAGCCCCGAGCGGCAGCGGTCGCACGAGGAGGGCGCGAAGCCGAGGCCCAGGC
CGCCGGGCCGCTCGCCGGGGCCGCGCTGCTTGCAGTGCTTGGCGTAGATGAGGAAGAGGA
AGAGCGCCAGCAGCACGGCCGTGAGCACGCCCATGATGACGGCCGCGTCCACGGCCGGCA
GCGGCGGCGGTGGCAGCGGCGGTGGTCCCACCTTCGTCGGCGGCGACGGCGACTGCATGG
CCTGGCGCGCAAGCGCCGGCAGCGGCGTCGGCGGGGACGTCATCCTGTCTCGATCATGGC
CGGCGCTCCCATGAATCGCTCGCGGTCGCGGGAGAGGATCTGCATGTCATGGGGTGGAAG
TGAAACGGAAAGCTGGCGGCGTGCCGGGCTTCCCTCTGAGCTTGCACGGCTTAAAAATAG
CGCGAGCTATCTTTGATGGGGCCATGGGGGCAACGGGAGCTTGCTGAAGCAATGGTGATG
CGTCCAACTCATAATGACGGTCAATTCCATCACGATTGCGGTAATTCAGTGCTGATGTAG
GAGTGTATCACAGCCAGTCAGCCACGCTTGTAATTTCCGTGGTGTTCCACGGAATTAATC
ATGACGGCCGACCGCTCACTCACGGCAGCAAACATCCGGAAGGGAAGCCACTCAGCATTT
GCTGTACCAGTCCTTCAACTTGCTTGCAAAGATGAGGCCAAAACAAGCCGCCAGTTGGTT
TTTATTTTTCCCGCTGCGATGGTATGGGCGGCAGTTTACTGTTTTTATTTTGAACTTTGT
TTCTTATTCTTTGCACAAGCCCATGGTGGTCGGAAAACAATATCACAAATAAATTAGCAC
AAAGCAACGGTTGTC
>Z27kG1_02332
CAGCAGCATGTCCTGCTCGCTCGCCACCTGCGACGCGGCAGCCGGCTGCTGCGCCTCAGG
CATACGCTGGAGCCATGGCGACGCGTGGGGCACCGCCGCAGGGTCGTGGTCGTGGTACGG
CTGCGCCGAGGCGAATTGCTGCGACATGATGCCCATCCCCGTAGCAAACTCCGCCGTGCA
GGCTTCCTCCATCGGCTGCGGCATCTCCTGGTGGCCGCCAGGCCCGCCACGAATCCCGGC
ATACTGCGGGGCGGGGTATTGGTGCTGCCACGCAGCGGCCGGGGCCTGCTGCATCATCGT
CAGTAGGTCATGTTCCCTCGCGCCCCCCGCCGCCGCGTCCCAGTACTGCCCCATCTCTGT
TTTCTGGATGATCTGCTGCTTTCTGTTTCTGGAGAGCTCTGCCATATCCAACAACTCCTG
CAGCTGCAGAATCTCCTGGGATAGCTCGGCCGGGTGGCCGTGCCCAAGGATGATGCCGTG
CTCATTCTCGGCGTCTTGCGTCACAAGGTGCTGCTGCTCGCCCGTCGTCGCCCCCCAACC
GCCCAGCAGCCTGTAGTCCTGCTCGTGCTGCAGCGCGGCGTCGACCTGCGCCTGCGCCTG
CGCCTCCAGCCCTGCGGCAGCAACGTCGACCGGCTCGGACGCGACCTCGGCGTCGAACTC
CTCCCGCGCATCGTCGACCTGCTCCCTGTACTTGTCGTTCACCTCCTGGTCCTGGAGGAT
GCAGAGGTAGGAGACGCGGTCGAAGGTGGGGTCCCGCGCCCACGCCCTGGCCTCTTCGAC
GAGCGTGTCCACGGCGAGCCGCCTCTGCTCGGGGAGTCCGATGTCCTCGGGCATCTTGGA
CACGTTGCTGGCGCCGAAGACGCCGTGCACGGCGGCGAACTCCTCCGCCGAGAAGTAGGC
CGCGAAGACGCAGCGCGGCACGCATCTGCACCGGAGCGTCCTGCACGCCCCGCATGGCGC
CCCCGCCACAGCGCCCCCGTCCGCCGGCATCTCCTTCGCGCAGCGCAGCGCAGGGTGACG
CCTGGCGCTGGGCTGGAGCAGTGCAACTGTGCAAGTGGGGAGGTGTTGTTCGTCCTCGTT
GGGAACAGAGAAAAACAGAAAGTCGTTTGGGATGGAATCCTCGGTCAGGTGGCTGGCTGT
GGGTCCCACGGCCAAAAGGGATAGTTGAGCGTCTCTGGGCACTGGGCCCAGGTTAGTTAC
GGGTGCGGTAAAAAAAACGTGGATTTCAATCTTC
>Z27kG1_08495
GGAGGGTGAGGACCCCCCCCGGCGAAAAATGGCTACGTACAGCGCTCCGCAGCGATATGG
CGCCAAAGCACAAGCAAACGAAGCACGCACCAACTCCGACGACCAGCTCCCCCCACCCTT
CTCTTCCCTCCACATGGGATGGGAGCCGACCATGGGGCGGCAGAAACGGACGACGGCCTG
TCACGCTCACGCCTGGCTGACGGACGAGCCCAGCCCATCACCAAGGCCCGTAGGCGTGTA
CCACCACCGCCTCTCGCTCTGTCTGGCGCTAGCTGTGACGCCGGTGGGCCGCAGTCGTTG
CGCCGCCGGCGGCCTGGGCCTGGGCGCCCATGGCGAGCTCGAGCTGCCGCATGGACAGCG
CCGGCAGGGGCAGCGGGTACTGCTCCTGCGGACGCTGCTGGGGCGCGGAGAACGACGAGG
CCGGTGGAGGCGGCGCGGGGCGGTTCCAGGAACGGAGGTTGCTGCTGGTGCTCGTGGCGC
CGTCCCAGCCGATGTGGGCCACGTGCTTCACGTCCGTAGGGAGGCCGATCACCATCTCCC
GCTCCTCCTCCTCCTCCTCGTCGTACACCGCGAAGATCTGCGACAGGTTCTTGAACCCCC
GCAGGAGCCGCGCCACCAGAGACTCCCCCTTGCCCCTCGCCGCCGCCGCCGCCGCCCCTG
CTTCAGCCCCTGTCATAGCAGGCGGAACTCTTCAGTAACTGTTGTCGGCCGTCGAAAGAA
CGGCAACGGAACAGAACTGCGGGCTGCCCAATTGACGCGCGCGCGCACGTACCTTGCGGG
TGGGGCTTCTTGCCGTCGCCGGCGAGGCGCCCGGTGTCGACGACGTCGACGCTGGAGTGG
GAGCGGCAGCCGGAGGAGAAGGGGATGGCGATGAACCTCCGCCGTGGCATCTGCTGTTCC
CTGCTCATGGCTTCTCACGGTCACGGCCTTCGCCAGCTGAGCCGAGGCCGGCCAGGGGCC
GGCGCTGCTGCCTCTTGCTGACTTGCTGGCAGAGCAAGCGGATTAGGATAGCAGGGCAGC
TGCCGACCGGCGAGGCTTTGCTTTACTACACCGGAAAGGGCGCGTTAGGTCCGCGCGCGC
AACAGCAGCAGCAGGCAGTACGCACTGCCCCCGGTCCCCGTCGCCGTCCGGATACGGGGG
ATGGGAGCGTCGAAGTGGTGGTGCCACTACCAGTCTGCCATTGCATACACTACTGCTAGC
ACCATGTTGACATGGCCGCGGTGTGGCAGATTGTCAGTGCGGGAAAGGAAAGAGATGGGG
CGGAGTGATTTGTTGATGGGTGGGTTGGGTACTTGGGTTGGTGTTTGGTTGTACTCCCAC
CCGAACCTCACAACGCCTTT
>Z27kG1_22232
CACACGCTTGCTCATACTCCGAGTGCGGCGCTCTCAGCCTGAAGCTCCCAGGCCAGGCCG
AGCTCGGCGCCTCCTCGCACGGGACCGTTGCCCAGGCCGCCGCCGCCACGCCGCCCTCGA
GGAACCTCGCCGCCGTCCTGACCGCCGGCGCCGGCGCCGGGTTGGCTCGGAGGGAGCGCA
TGAGGGCGGCGTGCGCGTGCAGCGGCAGGCCGCCCACGACCACCCGCTGCGCGTGGTACG
AGGATCGCTTGGCGGCGCTGCGCTCCCGCTTGTGCGCGTTCTGGTGCCCGCCCAGCGCCT
GCGAGCTGAAGAACTTGCGCAGGCAGAAGTTGCAGGAGAACACCTTGTGCGGGGGCGGCT
TGGCGGCGGACCCGGACCCGGACCCGGACTCGGAGTCCGCGGAGCAGCTCGCGGCGTCCG
GGGACGGAGACGGCGACGGCGATTCGCTCGCGCCCAGCGTCAGGTTCAGCCACGCCGCGC
CGTCGCCGTGCTGCTCCCTGGTGAGTCGCTGCTCTGCTGTGCTGGCCTTGCTCACTACTG
ACGATGCCTCGTCTCCTCGCTCCATATCTCTCTCTCTTGCTCTGCTTGTTCTTGCTTTAG
GTTGCAGGCTTGCAGCCCCTGGATGGCTGGATGGTGCATCAGAAGCAGCTTGCAGTTTGT
TGCTTTATAAAGGAGGACGAGGTACGACTAGCATCATTGAATTTTTTTGGGGGGAAGGGG
GTAATAATTGAGGGCTTGTCTCTGTGAGGAATCTGGAGGTGAAGAACTTTGTCTGGAGTT
TTCAGTGGATATCTATCAAGTTGCTTATCTATCTCCCATCCCTGGGCTCTGGCCCATGCA
TATATAAATGATAAATCTTTTATCACTCCACTTGCCATGGACGACCCCCATGGCGATGGC
GATTTGATTTCCTGGATCACCCGCCCCATCTCACTTCTCGACGTGCGCGCGCCGCTGTTC
CTCTTCCTTTTTTTCCCAAAAGAAAACGGAGTGACAATACAGCTCATGGCAAAGGTTTTT
ATGCTCTCCATCCATCCATGCAGGTGCCATCCGGCCACCCTGCAGGGGATGCTATAGTAG
CTACCGAAAGCGACCTGCCATTGACAAGAGTCATGAGCCTTGTTGGGATTATTATGAGGA
ACGCCGGCAGCTTCAGACTCTAGGGGCGACTGTTAGGTCAGGCCACAACAGGGAATCCCT
CCTGCGACAGGCACCTTGTCCTGTCTTGTGCGCCACTGTTGCTTCATTGCTTGGGCATTT
GTGCGGTGTGCACTGCTGATGACACACACAGTCCAGCACAAGCCTTTTTCATCAATTCCA
GTGGCAGCGTGCCTAGCTTCTCTGGAAACCAATTGCTTGCTTGCTTGCTTGCACTGAAAG
GATGCTGGTTAATGGTTAGGTCAGGACTCACGATGATCCGGATCAACAGGCGACAGCAGC
AATGGGTGACGAGAGAAGTAGTAACAGCTATCTCTTTCTTTGGGATCCAAATAATTGAGT
TGTTTTTTTGTACTGCAGATGCGCTGTGGCCACATGCTGTTCTTTCTGCTAACTTCCGCA
TCAGGCATCAGATTTTCTGCCTCCTTTTTTTTTCCTGGTGCTTTAGACTGTTGCTGTCAC
AGGTACGGTGCACTGGAAGGAAGCTGACCACCTGTTCTGTTCTTTTTAGGTGGTCTTTCT
TTCTTTCTTTCATGGCGAGATGGGACGGGAGCCGAGTTCTTGCTCGCCTTTGCTTGTGCA
AGCCGTGACGGCGATGACGTCGGAACCCGAATGTGCTGCTTTGGGGCTGGTGGGATGGAT
AGGGATACCGAGTCAACTTGATCAAGATAGAAAAGGAGAGACGCCTAGGGGTTCCTCCTC
CTTCCAGGCTCCCACGTATACTTTACAATATCTGCAGACATGTGTCATTTTCGGTCAGAT
ATGCAGATCTAGGTGCATATTTTCAAGCACAAATTCAGTTGAACACATATTGACACTCAA
AAGTGTTGTTG
>Z27kG1_02792
CGACGGCGAGCTTCTTCACGACGCCCGAGTCCCGCCGCGCGCGTACGATGGTGTTCCCGA
GGATGTGCACCACGCCGGCGTCCTTGCACCGGTTCAGGAACTCGAGCTCGTCGCCCACCG
TGCCGCAGCTGCCCGCCTGCCCCGCCGACGCCGACGCCGACGCCGAGCACTGCAGCAGCC
GTAGCCCCCTCGGCGCCGGCGACTGCGCGGCGGGCACGATCGAGTCCTGCGACGAGAAGC
TCAGCTCGCCGTTGGAGCACATGGTCGAGCACGTCCGCTCGCCGCCCTGCAGGAACGCCG
CCGCCGGGCCGCCGCGGCCGGAGCCGGAGCCAGAGCCAGGCGGCGCCTGCTCCGGCACGC
TGAACTCGTCCGAGTCGGAGTAGCCCTCCATCATGCTCTCCAGCCGGACGAAGAAGAGGA
CGCAGTCGAACAGCATCCTCTCGAAGTCCTCGTCCCTCTTGTGCAGGTCCTTGTACCCGT
ACCTCGCCACGCACCGGAACATGTGGAAGTCCCTGGGCCCGATCCTCCGCACCAGGAACC
GCTCCTCCGTCGGCACCGTGTACACGGGGAGGTACTTGACGCACACGAACACCACCACCG
AGTGGATCGCGGGCAGGTTGGTGATGAAGTGGGAGAAGATGTGCGGCACGCCGCTCGCCA
GCTCCGTGTACACGAACCCGATCCCGGGGACCCTCACCAGGCCCAGGCTCGGGCCCAGGC
CCAGGATCCACGCCATGGACACCTTGCTGTGCATCTCGAACTCGTACCGCTTCACCGTGC
AGAAATGCCACACGTACATGATGAGGAAGAAGGCCGTCGCCACCACCAGCGGCACCCAGC
CGCCCTGGTCGATCTTCAGTATGCAGGCCACGAAGTAGGGAACCTCCACCATCAGCGACA
GCACGATGAAGGTCACCACGAGGATCCAGTGGCTCTTCCATACCAGCAGCATTATTGGCA
CCATGAGGAATGTCGTGACTAGCATGACTATAACCACCGCAGTACCTGCTCATGTTGTTT
TTTTTTCAATATGAAAAATAAAAACAGACGGTTAATTGTTGTCTGATAATGTACAGTAAT
ATCATGAAAGTGTTCAGTACCATCT
>Z27kG1_22949
CGGCGCTCACGGCCTCCAGCGTGGAGTTCCACCCGCAGTGCGTGACGAACCCGCCCACCG
CCGGGTGGGTCAAGATGAGCATCTGCGGCGCCCAGCCCCGGATGATAAAGCCGCGGTCGC
CGCGCGCCACCAGCTCCGCGAACCCATCGGGCATCCATTCCGACTCCTCGGTGTCCGCGC
CGCCGACGACCCAGACGAAGTTCTTGCCGGACAGGTCGAGGCCGCGCGCGAGCTCGCGCA
TCTCGGGCGGCGAGAAATGGGTCAGCGTGCCGAAGGACACGTACACCACCGAGCCCTCTG
GTTTCGCGTCCAGCCACTGCTGGCAGGCGCCCGCGTCCCGCGAGAGCCCGTTGTTGGCGC
CCCTCGTCGCCACGTCCTTGCTGGCGAGCGCCACCGGCCCGACGAGCCATGCGCGGCGCC
CCAGCGTCGTGGTGTAGTGCTCCATGAAGTCCGGCTCCAGCTCGTGGAAGCTGTTGAACA
CCTCGCCGTAGCTCCTCTGGTCCGCAGCGTTCATGCGCTGGAAGAAGGCCCAGCGCTCCG
GCCGCTTCTTGGGCTCCATCATCTGGCTGCGCCTCAGCTCGACGCGGCGCGGCAGCCCCG
GAAGCAGCACGAGCGCGTCCGGTCGTCGGGGGCGGCCTCCACGGGGTTGTTGCGCAGCGT
AGACTCGCTGCAGGCCCGCGAGAACAAGCTGCTGCCGAGGAACGCTATCCGCGGGACGCC
GTGCTCCGCGGCGGCGTCGGCGGACCAGTCGAAGAAGCTGTCGGTCACGGCGGCGTCCGG
GCGGTTCTCCGCCAAGAACCGGTCGTCCATGGTATTAAGCGCCGGGGCGCACTCGACGCC
GGGGGGCAGGCCGACGTCGGGGAAAGGCACGACCGCGATGTCGATGGCCAGGGCGCCCTC
GGTTCCGCGGGAGGCGTCGTTGGCGCGGTCTACCGCCGAGCGGATGAGTTGGGCGTTCAC
CGGTGTGGTGAGGATGGTGCACCTGACGCCTCGGGCAGCGAAGAGCGCGGCCATGTCGGC
GATCGGGATGAGGTGCCCCGGCGCGAGGAACGGGAAGAAGAGGATGTGCAGCGGCTGCGG
CTCATCTTTGATGGCCATGGCTGGCTGCGCGACGGCGGCTGCGCAGCTGCACTCTTGCAT
ATTTTATAAGGAAGGGTATAGCTAGAAAGCGGAGTAGCAAGAGATTTGAAACTTTTGGCG
GAAGATGGTCGTGTATTTGTAGGATGCATGATGACTGGAGAGACTTATATTTGCAGTTTT
CTATTGTACT
>Z27kG1_14339
TTTTTTTTTGGTCCAAAGAGGGGAAACCCCATCGAGATCACATCTCGTCCCGTCTATCTC
ATCATCACCACACATCTTATCCATGTTGACAACCATGAAATGGAAAAAAAAAGAATGAAA
TAAAAAAACAAAAGTACGTAGTAGTAGCCACTAATGTAACAGTAACGCTGTCAGGTTCCA
AGGACGACTTATACAGAGGCATGATTGAATATTGCAGCAGCTAATAATTAATGATGCGAA
ATTCCATCACCTAAACAAACTCCTACATGAAATGACAATGACATATAACTGAGCAGATCA
ATGGAGAGCAGTGCGTGGTAAGCTCGCACACCGTACCTCAGCAGTAGTAGCTAATCACGC
TCATCACTCCCTCATTGCTTCGCTTCCTTGCTCGTCCTCGCTCTGCAGCTGCAGCCGCTG
GGCCGGCGGCGCGAGGAACCCCATAAACCCGCTTCCGGCGCCGCCAACCAGATGACCGAA
GCCGACCTGCCCGGACATCGTCGACGGCTGGTGCTGGTGGATCGCGACGAGGGGGTCGAG
CCAAGCGCGGGCAGACGACGACGGCCAGCCGCCGCCACTGGACTGAAGGGGTTCCCCTTG
GGAGAAGATCAGCTGGCCCTGCAGGTGGTCTAACCCTTGCCGTGGGCCGGGCACGCCGAA
CATGTAACTGTCGCCATTTCCGGCGGCCCCGCGCCCGTCGTCTCCCGCGCCGCTGTTCTC
TGGAGCATGCCACGGCGGCATTCTCTGGCCGTGCGCCTCCGGCCAGCCTTGGACGCCTGC
AACGGAGATCATACTACCGTGGTGGTTCGGGGACACATGGCTGAAGATCTGCTGCTGCTG
CTGCTGCTGGTGGTGGTGGTTATTGGTAGACTGGAGAGTGAGGCAAAGCTCCTGAGGCTG
GTTGCTGCTGGTCGTGCGCGACAGAAGGTCCGGCGGGGAGCCCCTGTACTCGTCCTGGGT
GGGGGTAGTGCTCGTTGTCGACGACGAGGGGAACAAAGACTTGACGTTGCCGGAGCCGGA
GCCGGAGCCGGAGCCGGAGACGTCATCGGCACCGACCGAATGTGGCATGAAGGAGCCGGC
CACACCACCGATGGCGAACCCGTAGGACGTCGAGGTCACCTGCTCGGCCGGCTCGGTAGT
AGTGGCATCCGCTGCCTCCGCGGCAGGCTGCCCCTCTTCCCGGTCGGCCGAAAGCTCGTC
GATGGCGGCCTTAGCGTTACGGATGAGCCAGTCGACGGCTTTGCTGGGGCGGTCGTAGCC
TAGCCGGTCCTGCACGTCGTAGAACCGGATGGCCGTGTGCGCGGCGAGGCGGACACGGCG
GTCGCGCAGCCCGCGCGCGGTGCACACCTTGCTGTGGCGGTCCTTGCGCCCGGCGGCAGA
CCGCACG
>Z27kG1_03825
GAAAGAACAGAGCCGGTAGCAGAGTTAGGCAGCGGGACCAAGGTACCTGAGCTGATCCGT
GTGCACAAGCTTGCCGTACATGGAGATGGGCGCGTCGAGCTCGTCGTCCTCGTACAGCAA
CGCGGGGTCGACGTCCGCCGCCGGCAGCCGCCGCTTCTTGACAGCGGCGACGACAACCTG
CGCGAGCCGCGTGAACGGGCTCCCCGCGGGCTCCAGCCTCCGGTACATCGGGTACCCGGC
CACGAAGGCGGCGACGGAGACGCCCATGCAGAAGGCCGGCACGCCGAGGCCCCAGCCCCA
GCCCACGTTGTCCTGCACGTACACCACCGCCGTGACGGCCAGCAGCATGGACGCGCCGTT
GCAGAAGTAGTACCAGTTGAAGAAGCCCCAGCTCCGCGCGCGCTCCGCCGCCCGCGACTC
GTCGAACTGGTCCGCCCCGAACGCCACGATGCAGGGGCGGTACCCGCCCGCGCCCACCGC
GTTCAGGAGCAGGGACACGTACAGCACCGCCAGCTGCCACGGCGCGGCCTCCTGGCATGC
CACCGCGCCGCCGGGCTTGCACGGCGCCGGCCGGAACCGCGGCAGCGCCGCTGACACCGT
CAGGAGCGCCATGCCCTGTGCGCGACGGACGTCAGTGATCATTCATTCACTCGCAGCCGC
GCGCAGTTCACCACGCCCACGACGTATGCTGTATGCATTTCTTGGCAAGAGGGTTCCACA
GTGCACGTACGGCTTGGTAGACGACGGACGCGGCGGCGATGGTCCAGAACCGGCCGATGC
AGGCGTCGGCGAGGAAGGCACCGATGAGGGGCGTCGCGGCGGAGGTGCCGCCGAAGTTGG
TGAGCGTGGTGGCGGCCTTCGCCAGCGGCATGTGCAGCTGAGTGGTCAGGTACGTCAGCA
TGTTGGTCGAGAAACCCACCACGGCGAGCTTCTCCGCCACCTCGTTTGCTGCGCGGGCGG
AAGTGCAAACGCAAAAATTAAACCAATTGAGATCAAGGCTCCCAGCAAAAACAGCACCTG
TTGGTTAGTAAACTCGCTTACCGAAGATGAAGGGCATTGTTCTCAGACCACCCTTCTTCC
TGCATGTCATCTTCCCCGCTTCCTCCATGGCCATGGCTGCCGCCTTCTCCGTTCGTGGTG
GCCGAGGCGAAACGCTCTTGTGCAGTTCCGCACAGCCACAACGGTGCCTAGCGTCCCTAG
CTGCCTGGCCATCTCCGCTCCACTTATTTATGAAAACATATCATGTGCTTATTTAGTACA
CATATTAAATCATCATCATTTATTTTGAATTTCACGTTTCTTGTTGCTTTATATATGCTA
CAAATAACACCCTCCACTATTATTCTTTATTATTTTTATTTTGTCCCATAACTTTTAGTG
CAGGTGAATGGCTCCTTTTCTTATGATGTTCCGATGGAGAGGGAGGCTCCTTCTAGTTGG
CAGAAGAGGTGAAAGACTCCTTCGACTAGACGGAGAACTTTTTTGACCAATACTTTTAAT
TCTTAGATTGGAATTCTGTATTTTAATGTATCTTTTCTATCATAGAATAAATCTATGTAT
GATATGTGAAAACATGGTTTCATCGTCACCCCCTATAATATTAGCTCTAGATCTTTGTAT
C
>Z27kG1_14206
GGCGTGGGCCGACAGCGACAAGGCGCCCCGCGCCGTCCCAGCCCAGGGCAAGCCCCAGCA
AGACCAGAGCCTCGGCCGCTTCTAGGCGCCGTCGGCGGCGGCGGCGGCGCCGGCGTCCAC
GGCGGCGCGGCAGAAGGGGCACCGTGAGGTGCCCTCGAGCCAGGGCAGCGCGCAGGCCCA
GTGGAAGCGGTGGCCGCAGCGCAGGTGCGCCAGCACGTCGCCCGCGCGGAACTCGTCCAG
GCACACCGCGCACTCCGCCTGCTCCGCCGCGGCCCACCGCGGCCGGCTCCACCGCATCAG
CCGCCGCATCACGCCCTTCTTCGAGTACACCTCGCGCTGCACGCCGGCCATCGCCGGCGC
GGAGCTCTCGCCGCGCTCGTCCGCGCCGGCGCTCCGGTGCGGCACGCCCAGCTTTATGCT
CCCCGTGCTGTGGTGCCTGCTGCAAGGTCTGCGTCTACCTCTTGATGGCGGCCTCCCTCT
TGGTCCTGAGCTTCTGGTCCAGCCGCTCCTTGGCCTCCCGGGCATTGCTGTCCAGCGTCC
ACCCGTGCCCGTGCACCACGCCGCCGCTCCGCTGCCGTGAACAACAACACAACCGCCTTT
ACGTACGCTGCTTATACATCGCGACAACAGGACCAGACGGCTGTGAATCTCTGTGCTGTG
CTTCTCCTACCTTGCCAGAATTGCCGGCGCCGCCGTGGCCGGCCGCGTACAGGCAGAAGG
AGGACCGCCGCCCCGTGCCTCCTCCGGCCGCCTCCGCTCCCATCCCCGCCCCGCCCTGCC
GGACCCGCCGCCGCCGCGCGCACTCCACGCCGGGGAGCATCCCGGCCATGAGGACCATCC
ACGCAGCACGCCTCCGGTCGTCGTCCTCAGCAGACCTCTACTGTGCCACACAGGGCCGCC
GCGCGCCAGCAAAGCAGCGATCGACGACGCACCAGGCGGGGGTGCGTGCGCCTATGTAAG
TGACGAGCCGGCCGGGCCCACAGGCGCACCTAACTATCGCGGGCGCGTTTCCGTGCCGAG
GATCCAGTAGCTCTGGCGAGAGCCGTGCGGGCGCCGGCCGTTTGAGGCAAGCGCTCGTCC
GCCATCTCGTCTTATTTTTGCTCCTTCTGGTATGGTGTATTGGTGTGGTGTGGTGTGGGT
GGCCGTGGGCAGCAGTGGTGGCAGTGGCTCTGGTTGCAAGGATCCCCACCCCGCGCTTTA
ATAGCTGCCACTCGTGTCCTGACAAGGGCGGGGGCGGGGGCGCGGCGGAGCGGCCAACTG
CCTCGCCACGACGTGGGGTGCCGGCCGGGGGAGGGGGTGGGAATCGTGGGATCATGGCAT
CGGTCTGGTACGACGTCGGGGCCCGCGCGGGATGGCGAGGAAATCCACTGGTGAGTGAGA
CGGCGAGAATTATTGGGGTCGGATCAGGTCGTGTCAGGCCACCACACCACACTCCAGGAT
GTGATCGCCGCCCGACCTGCATCTATCTATTCTCGCGTTGAAAGTTGAA
>Z27kG1_06987
CTGCCGCCTTCACTGTGCCCCTGCCCTTCCCCACCGCACCTACGTCGTCTCCACCGCAAT
CACCGCGACGGCTTTACCATGTCCCCACAATCACCGCAGCGGCCAGATCCGACCTCGCCC
AGCCCATGGCACACGCCCGAGCTGCCCGCGTCCCCCAAAATCCGCCCCAGATCCTCCATC
GTCGACAGAGCGTGCAACCTCAATCTTCACCACATCGCGGCGATTGCGTCCACGCCCCCG
CCTCGCGCCCTCGTGTTGACCGCCCCGCCCCCACCGCGTACATCAAGCCGAGGAGCCAAC
ACCGCACCCCCGCGTGCGTCCCTGCCCCCGCGCAGTCCGGAGGTCCGTGCCCGCTCCACC
CCTCAGAGATTTCTCCCTCGCCGAGGAGCTGGAGGCGACGGTGGCGTGGCTACGTCAGGA
GAAGGAGGTTGCAGAGGACGCCACGCGCTACGGTTCCGCTCCAGTGTCGCGCACTCCTCG
CGCCTCCGCTTCCCGTGGGCGTCCAGGTAGCTGCGCCTGGAGCTGCCCAGACCGCCGCTG
TTGCTGCTGAATGAGCTCCGCGCGCTGGCGTTGTTGTTGCACCGCTGCATCCTGTCGTTG
TACCCGCGGACACGCAGGTCCGGCCATGGCTTCGAGAACGCGCGGTCGGCGGCGTCGGAC
GCGCCGTCCCTGTGCCCCGCGGCGCGACGGTGGATCAGGCCCTAGAGGCTCCACGCCTTG
CGCCACCGCGGCGGCTTCTTCGCGGGGCTATGGAAGGCAGCGTCTAGGCTGGCGGAGAAG
TCCTCGACGAGTGAGTTGGTGCTGAAGCAGTGGTCGAAAAGGTCTTCGGCGTGGTGGAAG
TGGTAGAACTCCGAGCTGCCCATTGCAGGGGATTCCTTGCCGTTTACAATGGCGGCCGGT
GGTGCGTTCATTGGAACAGGTACATGTCGACGCATGTACCAGAAGATCAAGCATCTTTCT
TAGCTGCTGGAGAAGCATTTGCCGAGCTTCTGCGTTTTGAGCATCACGGACAGCAGTTGA
TGGATGGTTCGTTAACTTGTGAGGATGAGTAACCACTCCTTTTTGGAAACAAGAGTTGCA
CACATCAAAATCTGGACAAATCTCGCACCGCCAGCCTTGACCAGATTCAATATCATGACT
GCAGACATTGCACGTAGTGACAAATGCTGGTGCAGTTGGATTGTGTAGGTGGTACAACAC
CATCATTGATGAATGCTTGGCGCATCGAAGTGTGTCATACTGATAATGATTTCCTTGGCA
AAGACTAAGGAATGCCTGTCTGGTGTC
>Z27kG1_01346
CCCCGCGCGCGTCTTCCTCCGGCATGCGCCAGCCCCCCCGAGCTCGCCCGCGCACCAATC
TCGCCGTCGGGTATCCCGCCCGCGAGCCCGCGCACCAAGCTCCTTCCCCGCGACAAGCTC
CCTCCCCCGCGACGCGTCTTCCTCCTCGCCCTAGATCGCCGCCCCAGCTCTCTCCTCACC
CCGCAATCCCCGCCGCCCATGCTCCGCTCTCTACTCGCCCCAGATCGTCGCCCCTGTTCG
CGTGGATTGGGTACCGGTCCCAACTATCTCCATGGATTGCGCGTCCGCGACAACCCAATC
TCCTCCCGGTCTCCATGGAAGGCGCGTCCTCCCCCCGTGATTCTCGATTCCCCGCGTCCG
CGCCCCAGATCCACTCTCCTCTCTCCCACAATCCCCACGGACTCTGCCCCGTATCACCAC
CCCGGCTCCTTAGAACGTGATCCACTCTCCTCTCTCCTGCAATCCCCGCTACCTCAACCC
AGATCGCCGCCCTCGCTCTCGATCCTCGCCCACGCTCTCCATGGAAGGCGAGGCCGCGAT
GCTCGCGTGGATCTATGTAGAGGCTGCGACGCTCTCCCAGGAAGACTACTGCCAGTGCTC
CGTGCTCCATGCGCCGCGCTGGAACGCCACCGTGCGGTCCATGTCCTCGTAGTATCGCCC
AGACTCGCCCATGTAGTCCCACCTGCATCCACCGACCACCAAGCACACTCTCACTGCAGA
CCAGAGAGGATTGCCACGAATAGGTGTGTGCAGTTCTACTCTACCCCTGCATCGAGCCGG
TGTGCGTCCACCAGAGGCCGGAGTTGAAGGAGAGCACGTCGGCGTCGCGCCATGACTCGG
CGTTCTCGTAGATGTCGTCCAGCATCAGCACCTGCTTCCCCTGGACCACGTCGATGTCCA
CCAGGTACGGCGCGCGGTAGAAGGATACCGTCACCTGGTACTCCTGGTCGATCAACCAAC
GTATTTAGATTAGATTAGATTAGGCCCAATCTCTTCGGCCAAGCAGCCTAGCTGGTACAT
GTGTTTACATGACATACCAGGAACTTGTACGTGTACAAAGGGTCCACGGAGACGAGCTGC
GTCGGCGACTGCAGCGCGGCGGCGTGCAGCAGGCAGACGAGCGACTCCCACTGGTTGCGC
CCCAGCGAGTCGCCCACGAACATCACCGTCTTCCCCTTCATCCGTGTCAGGAAGACCGTG
GCACAACGCCTGATGTCACGTTGTCCCAGCGGCGCCGCGGCCGGCGTCACGCCACGCGGA
TGGTCACCCACGCCACGTCCCTAGACCGGTGTGGTACGCCGGCGCCCACAGCGTCGATGA
GGAGGAGGTCGGAGCAGCAGTAGCTGTCATGGGCAGTGCCGCAGATGTGGAGCAGTCGAA
TGAGAGGCTAGACGGGCTGGAGCACCACAGCAGGCTGGTGTCGCTGTTGGCCGGTAGCCG
CTCCTCCCCCACCGGCACCGAGAGGGACTTGTGACCCAAGGATCTGTTCCCGGGGGATGT
GGTGTTTGCGCTCGTCGATGATCTCAGGCTCAACCACTCCAAGGACCCATAGGCCATGGG
GTTATGCAATCCAAAGGTCTCCATCGCCAATTTCATTTTGTAGACAAATAAGTTAGCTCT
TCTGATGGCATACCATTTATAGATTGCCAACGATCTGAAGGCATATATGAAGGCTTGTTA
TCTCTTCTGTGTTTAATTGATCAGTGACTTTGATTTGGACCTGGTT
>Z27kG1_04858
GCACATGCTGCGCTGTCGCCCTGGTAGAGCGAGCGAGGCACGGGCCACGCCACGGTCCCC
CTACTCCTCCGGATCGATCGGGGGAGTAGTGTCTCAGACCTCGCCGGACTTGGCGAACCG
CCCCTTGATCCGCATCCGGCCGTCAGCGCGGGCCTTGCGCGACTCGTACCGGATCTGCTT
GCCGAACCTGTGCGCAAGCAAGAGCAGCGAGAGCTAGCGACGTGAGAGCGACTGTGGTGT
CGATCGGAGCTACCACTACTCCGGCTCGCCCGCTCACCTCCTGTTCTTCCGCTTCTCCTT
GTAGCGCGAGATCACCGTGCCGCGGTCGGGGTGGGCCACGTCGTAGCCGCCCTTCTTTTC
CGTCACCGGCACCAGCGCCGTCGTGGCCAACAGCTGCGGTCGCGGGGCCGTTTCCTCGTC
TGGCTTGTTGCCGCTATTGTCCACGTCGCCGCCGCTGCTGAGCGTGACGCTGGCGGGGAA
GATCTCCGACATGTCCACGAACGAGGACAGGCACGGCTCGTCCGGCGCCGGAGCAGCCTG
CTCGCGCGCCTCCTCCACCTCCACCTCCGCCCGGCGCGCGTCGACGTCACAGGCGGTCGC
GATCCACGCCTCCTGCTCCTGTCACCAGTTCATGCATGTCGTTGCTTAGAAATTTGATGA
GATCCTGTTGCCCTTGGAAATATGTAGTTTAGAATTGCCATATATAAACTAGTAGATGCT
GTAATGTGTGCAGCTGCAGCAGAGAAGTGACTGAACACTGAACCAAACCTCGTGGGAAGG
CACTGCTGCGAAAGCCATGGTCGCTGCATCATGCCAGGCGGCGTCAGCGTCAGCAGCGTC
GAGAGCCCCGAAGTCTGCGGCGGCTCCAATGTCGAGCTCCGGCGACGCCCATGGAGGCAG
CTGCTCGCCGTCACCCGGCTCCAGCTCCGCGTAAGACGCCGCCACGGCCGCCGCCTCCGA
CTTGGCGAGCTCCTCCAGCTGCCGGATTACCACGTCAGCCAGCTCACCGCCGGAGCTCCG
GTTCTAGGTCGCCATATCAAGACAACCATTAGAGAAGAGGAAAAAGAATCCCGTTTTTTT
TTTGTTTGGTTTCATTTAACAATGGCTCTTGTAGCAGGGCAGCAGCCGAAGCAGCACCGT
ACCTTTGGGGACGGCGGTGCGAGGAGCGGATGGAGGCCATGACAAGATGTGGTAGGAACG
ACCACGTCCTCCAAGCACACCACCTGGGGCTCCTCCCAGGTGGACCACCAACCGACGTCC
CCGCCCGCCGCCGCCGCCTTCTCGTCGTACCCGGCGACGCCGAGGATGGCCGCGAGCTCG
GCGATCGAAGGGCACCCGGCGTACTCTTCCACCGCGTCATGGTCGTGGTGGA
>Z27kG1_11777
ACCGGAAAAAACAACACCGCTCCACTGCGGGGCTGCCCATCTTCTTCTGACCTCTTTCTT
CTCCGCATCCACTGCCGCGACGGGACCTCGCCGCGGTGCGACCTCACCGCTCCACTGACG
CAACCTCGTCGGCTGTGCCATGGGAGCTCTGGCCCCCTCGCATCAGCTGCTGGCGGGCCC
GCGAGCTAGGGTTTCCGGTCACCGCGGATCTCGACGGCCTCCTTCGCTGAGCTCCTCACA
GCCCCGCGATGCAATATCGTCAGCCGTGCCGCCTGAGACTCCGGATTATCAAAAGTTGAT
GCGATCTCACCACCAGTGACAAGAGCTAGCCGTTCAATGCCCTCAAAATCAGCATGCTCA
ATTGCGAGGATGCCAACATCAACAAAGAGTTCTTCAGGGAAGTTATAGATTAACTGCCTG
TTGACAAAATAGTTGATCCCATGCGCTATAATCTTCTGCACCTTCTTTCTCATTTTCTGC
TTTTCAGCAGCTTCAATATCTGCAACCTTAAACATTGAATCCACCCAGACACATGCCCCA
TAGTCTTAAATCTGTGTCCATAGCACTGTTTGCAACCAAAATTTTGGCATTCTCAATTCT
CTTAGGTTGCCCAATGCCAATTTTCTTGTCAAGAATGAACCCTTCATCCAAAAAGGAGTC
CTTAAGAGATCCTCCAGGTTTCTTCAGAATTTGAATGGCTTCCAGGTTGGTGCTGCCCTT
AAGCCTTAATACAGCGTCAACTGCAAGTTCAGCAAAGTACTCTTTATCCTGGGAAAGAAT
TTTTGAACTAAGGGTAGTCATAGCAATGTTCATGAGATCAGCTCTGAACTTATCTGAACA
TACTGTACATGTTAAATCAGTGCTTTACTTTGAACTAATAAAACACCGTTAACTGGTAAT
TTATCATTGCTATGGTCCTTCAGGCTATTTGAGGAGATGTCGTCATCGTCATCATCATCC
TTACTCTCTGGCTCCAATACTGTGAGTGTTGAGCTTCATCTAATCCCTTGCAAGCTCTGC
AATGGGGTGGTGATTGAGCGGGTCTCCAAACAACCAGAAAGCACATCGAGGAAGTTCTAC
CGGTGCAGAGCCAAGAAAATGGATGGGTCTCAATGTGATTTTTTCCATTGGCAAGCGAGC
TATGCTGTTTTGTTAATCAAGGATGGGGTTGTCAGTGGTGACCATTGCCTTGAGTTGTTA
ATGGTCGCACTTAATGATCATGGCAAAGCTGTTGAATCTCTAACCAATTCCATCAGAGAG
ATGAAGAAAAAGTTGTCCGACCTGGAGTTAGTGATGGAAGAGCTGGATAACGTGAAAAAG
TCAATGAAGGCAGCCATGGTTGGAATTGAGGAAAACAATAAAACGATAGCTGCATTGAAA
CTGATGGAGAATGAGATGCAAATGCTGAAAGGGTCAACTAAAGTGAAACCTAGGAATATG
GCACTGTGTTTTCTGCTTTTGGCGTTGATTGGGTGGTTTGTGATGGGACAGATGTATTGG
GGGGAGGATTAGGAAGCATCCGGCCGATTTATGCTGAGAGGCTAATGAACTTTGGATGGA
CTTTTGTATAGCTAGATATAATCAGAACTGGTTAGGCCT
>Z27kG1_18556
CTAGGGTTTCCGGTCACCGCGGATCTCGGCGGCCTCCTCCGCCGAGCTCCTCGCAGCCCC
GCGACGCAATATCGTCAGCCGTGCCGCCTGAGTGCCCAAGCTTAACAGACTCCGGATTAT
CAAAAGTTGATGCGATCTCACCACCAGTGACAAGAGCTAGCCGTTCAATGCCCTCAAAAT
CAGCATGCTCAATCGCGAGGATGCCAGCATCAGCAAAGAGTTCTTCAGGGAAGTTATAGA
TTAACTGCCTGTTGACAAAATAGTTGATCCCATGCGCTATAATCTTCTGCACCTTCTCTC
TCATTTTCTGCTTTTCAGCAGCTTCAATATCTGCAACCTTAAACATTGAATCCACCCAGA
CACATGCCCCATAGTCTTAAATCTGTGTCCATAGCACTGTTTGCAACCAAAATTTTGGCA
TTCTCAATTCTCTTAGGTTGCCCAATGCCAATTTTCTTGTCAAGAATGAACCCTTCATCC
AAAAAGGAGTCCTTAAGAGATCCTCCAGGTTTCTTCAGAATTTGAATGGCTTCCAGGCTA
TTTGAGGAGATGCCGCCATCGTCATCGTCATCCTTACTCTCTGGCTCCAATACTGCGAGT
GCTGAGCTTCCTCTAATCCCTTGCAAGCTCTGCAATGGGGTGGTGATTGAGCGGGTTTCC
AAACAACCAGAAAGCACGTCGAGGAAGTTCTACCGGATGGGTCTCAATGTGATTTTTTTC
CACTGGCAAGCGAGCTATGCTGTTTTGTTAATCAAGGATGGGGTTGTCAGTGGTGACCAA
TGCCTTGAGTTGTTAATGGTCGCACTTAATGATCATGGCAAAGCTGTTGAATCTCTAACC
AATTCCATCAGAGAAATGAAGAAAAAGTTGTCCGACCTGGAGTTAGTGATGGAAGAGCTG
GATAACGTGAAAAAGTCGATGAAGGCAGCCATGGTTGAGAAATTGAGGAAAACAAGAAAT
CGATAGCTGCATTGAAATTGATGGAGAATGAGATGCAAATGCTGAAAGGGCCAACTAAAG
TGAAACCTAGGAATATGGCACTGTGTTTTCTGCTTTTGGCGTTGATTGGGTGGTTTGTGA
TGGGACAGATGAATTGGGGGGAGGAAGCATCCAATCGATTTATGCTGGGAGGCTAATGAA
CTTTGGGTGGACTTTTGTATAGCTAGATGTAATCAGAACTGGTTAGGCACCCTGGGAGTG
GAAGCTAGATGTAAGAAGTTGATTGTGCTGCGATTTGATGCTCTGGAGGATGAAGATGGG
CTCTGATCGAAGCAAAGTTGTGCCACTAATATTTTTTTCTTATTGAACTTAGTAGTTTTC
TGTATGAACTTCTGTTTATCAGATACCCAGTTGAACAAGTTCAGTACTCTATTTATGATA
TTCAATATTAGCGGTTGACTTTAGGAAATCAGAAATTATTTGGCTCATGATAATCTCACG
TGATCACGCTGCATACAGAAGGTGAAGCCTGTTTGTTGGCGGAGTGAGAAAACTTAAGAC
TAGGGGAAAATGAACTTGTAAACAAGAATTCTTGACAGGAATTATAGTTGGATTAAGATT
CTTTTTATGTACCTCACTTCGGCACCACCGTGAAACCATAGTGTCCCCATCCATGTTGTC
CGGAGTCGAATAATTGTATGCATTTTTTAATCGAGGACACAATTCAATAATCTTGGATGC
AGAGGATGAACTAACAGAGGACAAAGCTCACACAACCATGGATACAGACGTCAATCCAAA
TTCTGCTTCAATTTGTAAAGGCTCTTCAAATTCTACTTCGTTTTGTGAAGGTGGCAGTCG
TGAAGGTGGCCATGAACAAAAAAATCCAAACACTTTTGTGAGAGAAAGCAGGTCAAAAAG
GAGGGCTCTGTATAAAGCTTGCATAGATTTGGCTTGTACGAAAAGTGAAAATGATACATA
CAAAAAAATCATAGGAAACAGGGCTGCTTTGGCAGACTTATCAAGCAAATATCTG
>Z27kG1_19954
CCGCGTGCCGTGAGCCACGCCACGCCACGCCTTGGCACAACAAGTTCCCCGGGTCTCGGG
CATGCCGCATGCGGCCGGCGTCGTCGGCGGCGGCGTGGGCGCGGGCGCGTGGCCCCGCCG
CGTCGTTTGTTCGCGCAATCATTGATGATGATTCTCTGCTGCCGGCCCACTGCGCCGTGG
GCCCCTCCCCCGAGAGCCGTCCTAATCACGCTCGCAAGTGGACTACTGGGCGGCCGTGGT
CCTCCGGGATCCGTCACGCTCGCTTCGGCTCGGCTCTCCTCGGGTGCCTCCCTACGGTTA
CGTTACGTAGCCTAGTCCATTGCATTGGTTGCCACCGTAATCCAGGCCCTACTGTACTAC
TACTTCTATCTCGTAGTTGTAGGTGGTAATGCGCTCAAGATTGCCCGTTGCCACGCACGT
CCGTAATCAAGGTTTGCCTCGAGGTTTTTTGTGTACTGGAGCAGTACGATCCATACGAAT
TTGGGGGCAAATTTGAAGCTCGAGCGAGCCTACAGTTTGTTTTTTTTTTTGCCGAAGGAG
GTACTCAAAATACATGTTCCACCGTAGTAACCATATAGGTACATGGAGATGCACTGGAGG
CTTGACTTTGAAATATATTGTTGGAACTCTCATCACATATGACTTATATATATATGATCC
ATCAATGTGACTC
>Z27kG1_04122
CGAGAGGCGAAGCAGATAAGGAAGCCAGCCGGCAAGGGGAGCCACTCCGGCGTCGAGAAA
CCTAGGGCGAGCGCCTCGACGACTCCTATCACCCCATGGCGGCCTTCGCTACGGGCAGCA
CCACAGCGCGCGCGACGCTGGCATCGCCGACTTCGTGCCAGCCGGCCGCGCGCCGGGCGC
CGGCCCGATGGATGCCGCTGCGCTGCTCGCCGCCGGCCCTGGGCCTCAGGGGAGGAGCGC
GTTCTCGGCGGAGCGCCACGCTACGGGTGAATCCTTGCTGACCTGTACTCTCTGATTCGC
GTTGCCTTTCAAGTGGCAGCTAATTGAAATTAGAATGGAGTATGTGAGAATATCGTGGAA
TTGTTTCTTTATAAACTACAGTAGAATGTGTCATAGGAACTCATCTCCGAATTAATGGCA
GATATTGACAATTTAGGTCCACTGGCTGCTGTCCAGATGCTTGAACTATGTCCTGTACTC
GTCGTTGCACTTGCCGGAGTTTGCAGCTACTATGAGCCATCCAATTTTAGTTCTGCTGCT
GTATCAAAATTTCTGTTCCTAGTCCAGGACATCTGGGCTCAAAGACAATAAACTAGTATG
AACTTGGTGTATCTTGGATGCATCCAACTT
>Z27kG1_16295
CATATCTAAGTGATCGGAGTGATATTGATTAGCTTATTAGATGGATATTGGCCCAGTTTA
TCTTTCATTTTTTTCTATAGCTGTTAGAATTTTACTTTGCTCAGTTCATACTATAAATAA
TATGAGACTCTTGTTTTGTGGTCCAAGTGTTTAGCGCTTAGGGTGCCTTGGAAGTACGCT
AGCTTGTTGTCATGAAGAAGTCATTCAAGTTCCTTCCAGCACTTCCTATATTTCTTGACA
TAATGTTTCATCATGTTCTTGGTGTAATATTGTCATTGTCATTTGTTCTTGTCTTTGGAG
AGGGATCATGTCTGGGCTCACACTGGGGCTCATGTCGCTCGGCCTCGTCGAGCTGGTGAT
CCTCCAATGTAGCGACATAGGCATCTCAAGAGACCATTAATATTATGAAGAGGTCGATGG
AAGAAAATAACAACCTCCAACTATTAAACTTCAATCGAGAACAAGTGCCTCCAGCTTATG
TCTGCTTGACCACTATATGATCTACAACCTTATGGCTACTATAGAAGATAGTTATAGTAG
CTCTGAATGTGAAGTTATACGATCATTTTCAATTATCCTTAATATTTATCACTTTGAGTT
TAAGTTATAAGATTGGCTTTGGATTTTAAGTTAAAGGATTTGAAGATATATGTATTGAAG
TTATATGCTTCTTTAATGAATGAAATATTTGTGTTC
>Z27kG1_10927
GTAGTTTTTTCTTTTTGTTATATTTAAAACTGTTAAGTTTTTTTAAAAAATATATATATA
AACGGGAGGACGATTGGACGAAAGGAAGGAGCACGTCCTTCGTCCGATCCAAACACGCAA
CACATTCAAGTTCGGACGGACCTGGCGCGTACGTGCAGCAGAGCATGCTGCATCTCTCAG
GATTATTATTTTTCTTCTTCTCAGCTACTGGGTTCTACTAGTTCATTCACTGTAGAGGGT
AGGACCGGTCTCCTATTTTATTTATGGCGATCCACCTAATTTTTTTAAAAAACTTTTTTC
ACGAAACCCGGCCACG
>Z27kG1_12367
CAGGGAAAGAGCTCCCATTAGGGTTCCCCATCACCTGCTCATAGCAGCGCATCCTCTGCT
CATCGCGACAGCCGTCATCCTAGCTAGCAACGCTCCGTGTGGCGGCGCTCACAGCGCCTG
ACGGCATTGACCCTTGCTCCTAGCGTAGGTGGCAATCGCATCGCCCTTCCGTGGGCTCGC
AGTAGTGGCATTATCTAGCATCGGTTCTCTGCAGCGCCCCAAGCCGACGGTCTCCTAGCT
GTGACGACCATCCCCATCAGCGACAACCCTCTCGATGCTCTGTATGTTTTGGAGGCAATG
CAAGTGGTATTTTGGAGCATGTTTTTTTGATAATATGTTTTTTATTAAAAACAATCAGAG
TACAAGCAGGGGAAAACTTGAGTTGGTGTGCACCTACTTGCGAAATTGAGTTTGTTGTAT
TATGACTACTAAGGTAGTTGCTGCTGCCTGATTGTTTGTATCCAGATTCACAATCCACCC
TCATTAGTTGTTGCTGCCAGCTTGTTTGTTATCCAGATTCATAGCTATAATGACACATTA
TTTTGGGGGTAGATGGTGTATCTTAGTTGTATGATTTTTTGACATCAGTGTATATAGTTC
ACGTTTTTACTTTAGTGTTTATAATTTTGCAAAACTTGACACTTGAATAGAGCAGGGGGT
ATAAAGTCTTTGATCTGCAGAAATACAAGGACCCAAAGGTACTTGACACTTGAACAGAGC
ATCTCTTCCAATAGACTATTCTAAATTTCTAATGCACCAATATTTTTTGTTGTGCTCTAC
TACAGTATGGCTAAGAAGGTTGTTTGGGATAATGCAATTTTGAAGCACCTAATTGACATT
TGTAAGGAGGGGATTTTAGCTGGTTGGGATAATGACCTTTTTTGTTGTGCTTTACTAAAG
TGTGACTTCTTAGCTCAAAGGATGTTCTGAGTTTATTCTATGTTTTTGTGTTGGACCAAA
TTATATTATCTATGACTTACATGTTCTGGTTTTTTGTTTAGATGCACGATAATATGGAAG
ACTTAGCAAAAAAGCGTCATGAATCTCTTCACTTACTGAATTATCACAGCATGCTGCAAT
TCTTGGAAATTTAGGCACTCTTTACAATAAACGGTATTTCCACAAAGGTGAATATAGAGA
AACAGAAGCTCTAGAGTCTGGTTATCAATGGGTCATGAGATGTTTGGATCGTTCAAGATA
TTTTTATAAGATGTTTAGAATGAGCCATGATATTTTTATGGCACTTCATGAAATCGACTC
ATAATGTTACATCAATTGAGTCACTGCAATGTTTCTATC
>Z27kG1_15383
GGATTGAGTAGCGCCGTGGCTATTTCACCGGACACGGCGACATCCACCTGGGAGTTGTAT
TCATCAAACCCCACCACTCACCCATGGGTTCAATTTTCAGAGCACAATCATGTAAGATTG
AAAAGTAGGGCAGCTGCTAGCTCTAGATTTAAAGTAAATAGCTGAACCAGACAGAAGCAT
ACGTTGGGCCCTGGCTTGTCTGTAATCAGGAAACTAAGTTTTAGTTATTGGGCTAAGATC
CGGAGGAATTGTAACTGAAAGATCTCAGGCAAACGTGAGGGCTAACAAACTTGGGACAGA
GAACAGAAGCAGTTAGTGTGGCGTCGCGCTCGCCCGCGGGCCTAGCCTCCAGCATCCACA
CCACCCGCGGGACGGCGTCCGCGACCATGGCCTGCTGCCGCAGGCCGGCCTTGCCGCGTT
GTCGCAGAACTCCGCGAGCGCCGGGCGACATCGGCGCGGGTGGCGGACCAGTCGCTGCCC
AGCG
>Z27kG1_22075
CCTGCTTCTGCGGCGGAGGCCAAGCAGGAGTCGGTGTTGGAGACGGAGGAAACTAAGCAG
GCGGTGGCAGCAGCAGCAGCAGCGGCAGGAGGTGTGCAGGCCATGGCGGTCACCGTAGTG
CGGGACGTTGAGACGGGTCTGGACACGAGTACCAACGACCGGGACGGCGACAAGCCTTCC
TGGTTCACACCTAAGAGCTGCTCGGGATTAACTTGAGCTTCTGGCGATGCTCAAGTGCGG
TGGGATCTGAGCAGACCAGCGAAGGTAGCAGTTTAGTAGTTCGAACTGGAGCAACAAATC
ATTTGGTGCGGTGTGTTTCATTAGTTAATTTGGAGCTTGCTTGTCGCTCTGGTTGTTCCA
TTTGTGACTCGGAGTTCTCGAATTTCTACGTTTCTCCTCGTTTGCTCGCTTTCGTGGTAT
GGAATTGCGTTTTCAATTCAGTGTTCGCTCGATGCACTTTTTTTTATTAGGCAACTGCTG
TGCTGGCAACCCTTTTCAGCGAGATAGCTAGATTGGTTAAATTTAGTTTACTGTGCATTG
CAATTGGAAGGGACCTTTTTCAGTTGAGGTCAATTGTAGGCTGTAGCTTCTATTGCCTGT
ATATTCTGCTGAGACAGGGCGACTGTTGGATCCCAATATTATCGAGATGGAAGCTGGAGA
ATTGGTTATTTGGTTTCCCACATGTCCTCCGGTCATATGAGCATCTGATATGAAAGTTTG
GTTCTGTTCTGTTGTATGGTTACTGCCTCTGAGTTGATTATTTAGTATTGTAATCGTATT
CTCAGGATGCTGTTGAATTTTATTCATGTTTTCAAGCT
>Z27kG1_15388
AGATAGGCCAGCTAACCATGAAATGTCTGTTGAGTACGGTTGACCTTGAAAAACCCAGGA
GGAGAGATCGAGATACATCAATTTTGAGAGGTTACCAAGGTGGGGTGGCACTGTACCAGA
GAAGGGTATGCCGGATATGTTGAGATACCTCAAGTTCACCAAAGAGCCCAAGAAATCTGG
TATTTGGCCGCTTGAGCCAGTAACGTTGTTCATGCTGAGATCAAGGTGGACAAGTTGATC
CAGGGCGAGTAAGGAATGACTTATGTGGCCGATCAACGCTGTGTCTCTGAAAAGAGAGTA
CGAAATTGAAGACGTTACATGGACATTACGAAGTCGAAGCTTGAGAACATGGCCGGTCCG
GTTGCTGCAGCGGACACCTCTCCACCGGCAGCAGTCTCCGTAGCCCTTTTGATGCCAAGA
GGCAAGGAGGCCCATAGGGTCACTGCTTATGCCATGCTTAAAGGCCAGCAAGGCGTCCCG
TTCGTGCGGTATGCAGCTTGCAGAAGCTGCATCTCCATCTCCGGTTGGCCGCCGAAGCTG
CAGAGAATTGGATGTCAGGAACGCGGCGGCCAAGATGTGGAGGATGAGGAGCTTTACAGC
AGGATGCATGGTGGGAAAGACAATGAGTTGGTCGTCTCTATGGCCAATACTCAAGAATGA
AGAAAAACTTGCTACTACCGGGATTTTTATGGCGACTCTGAAAGTGATCCCCACATCTCA
GTTTTCTACGCTTAGTCAAGATATATACAACGACTGACTAGTCTGTGGCTGTGCAACCTG
ATGGGCTACTATTGTTCTCTGATGAGGGCAATCGAACTTCGTGTGAAGAGTATACATCAG
TTTTCTACTACTGTCAAGAGTATAAGAGCCCAACATCCCCGAAAACAACTTTTTTTTTTT
TGGAACACATGTCTGGTGCAGTGTACGATGCCACGTTAGACAAGTCTGCATTTGAACTTC
GTGTGCACTTTGTCAGGCTACTATTGTTCGTATCTCGTAGATGGCATCCGCTGTACACCA
GATGCCAAGGTGCTCGGCCTAACTCTAGGACCTGTTTGGCAACAGTATTTTTTAAAACCA
CGATTTTACAATACTATATTTTGCAATTGTCATTGACAATACTGTGGTTTTGTTCAACTC
CAAAAATACTATGGTTTTGAG
>Z27kG1_11724
GCTGTAACAGTTCGCCACGGCTAGGCTCCTCTCCCCTCTCAGCTCTCAGCTGCCCCTCCT
GCATGCCGATCGCCTCCAAGCTCGTCTACTTCCAGCGCCGCCCCGCGCCGGCGCCGCCTG
ACGACCCGGGTCCCGAGCCTCCCGACCCCCGCCGCCCCCGCCGCCGCCGCCGCAGCGGCT
CCCTCTCCTCCTCTCACCAGAAGCCGGTGAGTACTGACCGAGTACCCAACAACACGCTGC
CGTTCCGTTCCCTCTCACCTCCTGCCGTTTTGTTTGCTTACATAAATAAATAAGTAAATT
AAAGCCGCGGCCTTTTGCGTTTTCCCCGAGTGAAGAAACCGGAGGGTTTTCTTCTTGATT
CCAAAACTCCGGTCTTCCAGCAGACTGCAGATCGTATCCGTAACGGAGAAAAAAGGTTGG
TGTTTTCTTGGTGGAGCAGAGCTGCCGATGGATGCAGATGTCTAGTGTACTGTACTGTAC
ACCCTTATGGTTGAGGAGTCCATCAGTAATTCGGTTTCGATGAAGGCCTAGGCCTAGCCT
CCTCGTTCTTCAGGAGCATCGAGGAGTCCACCAGCGTCCTGGAATATTCGGCACCGCTTG
AATGAGAAGTTAGCTCATAGTCCATCTCGAACTAGGCAGAGTATTATTGTAGCGAACCTA
GCAGGCAAAAAAAAAAAACAGAGGATATCCTAAGTTAGAAAGCATGGATGAATCCCTGGC
ATGGATGATTGCAGCCTCTCAAAATATTAGTCAAAAGAAAAGAGAGTGTAAAAACGATGT
GGGCTTGTACAATTGGTATAAACTTGAATGGGCAAATTTGTGTT
>Z27kG1_12727
GCCTCCTCCACCAGGGGGCGCCAGAGACCTCCATAAAGTCTCCCCCCGATCCCCCCACTA
CACCTGCCCGCCCGCCAGTCTCCAGGGGATCGGCCTGCCTCCTCCGCGCGAGGTCAGTCG
CACGCTGTCCCGGATCCGCCATTCCCGGTCCCGCGCCGGGTTTCCTGCTCCGGCTGCGTT
GTTCCTGGCTGTCCCGTCCCCGCTCTTGGCCCGGGTTCTCCTGGCCTGCCGTTCGCGGAT
CTCGAGCCAGATCCTGCCCCGCATGGGGTGTCGTCGGTTCCCAGCCTAGCGGTGCCGCGC
CATTGCCACACCATTTTGGAGCAATTGCTTGCCCGGTTCCTCTGGTTGTCTGAGCTGCGA
GAAATCTCCCTATTGTTCAAATCGAAAGATCCAGTTCACCGGGCCTTTCGCGTGTGCCGA
ATTTGAGGCAGATTGTCCCCATCAATCAATCGTCTGAATCTCCTGCTTTCTGCTTCGGAG
GAAAAAAAAAATCTGATCCCTGCTCCAACCACCACTACCAAACCACGCACCCAAGATCCT
CCGCTGCATTGGCCGCGGCCTGCGCGTATTCTGCGAATCCTGATCCAAGAGCCCGCAGGC
GCGGCAGCAGCCGCTGGCCGGAGATGACGTCGCCGTACGCCTCGCCGTTCCTGCTCTCCC
TGCTGCTGCTCATCTCCATCCCGGTCGTCTTCCTCCTCGCGCCGCGCCTGCTCCCGCCCA
AGACGCTCCCGGCCATCCCGGACGCCGACGAGTCCGACGACCTTGCCCTCTTCCGCCGAG
CCATCCTCTCCTCCTCGTCAGCCACTCCCACGCCCACCTCCGCGGGCTCCTACTTTTTCT
GGCGCCGCCCGGCGCCCAAGATCGCCTTCCTCTTCCTCACCAACTCGGACCTCGTCTTCT
CCCCGCTCTGGGAGAAGTTCTTCCGCGGGCACACCCACCTCTTCAACCTCTACGTCCACG
CCGACCCCTACTCCGTCCTCGAGATGCCGCCCACGCCATCCTTCC
>Z27kG1_04958
CGCTTTCCTTTCGCCTCCCACCACCAAAAAGAGGAGCAGAGGAGAGGTTTGTGTGACAGC
GTGAGCGAGCGAGTGATGATTAACACCTCAGCCGGCAGACAGCCGCCAAAGCAGTAGCGT
AAGAAAGAGAGTTAGTAGAGCCCAGATCGAGGGAGGGAGGAGTAGCACCGAGCACGAGCA
TCTCCACTCCACGCGCGCCCCATGCCCGTCCGCTCCACCTCCATGAGCGTCAGCTGAGCA
AGACAAGGAAGGGGAATCTCTCCCTCATTCGCCTTGCCGTCTTGATCTGTCGGCTCCCGG
CGGCAACACCCTACAGGTTTCATCTATGGGGCAAGATGCTGGCTTCAAACGCGAGGATCA
TTCTGGATTGGGATCAGGTCCTCAAACTTTGAAGGTCTCCTGCTGCACTAGTGAAGAAAA
CGAGAGTCGAAACAGAAGATACCATCAGTTGAAATGCTCAGAGAGCAACTCGAGGCAGTT
GCACCTGGACTACGTCCCAAATTTCCACTGCAGGAGCTTGCCAACGAGAAGCCGCAAGAC
GAATGCTGAGCAAAGCACCGTGGGGAAGCGTGGTTCTATGTACCAGAGCTCCAGCGAAAT
AAGCAGGATCAGAAAGATCCAGGAGGGCAGGAGGAAAATAGATTCTGCATTCGATGGGGA
CGCGTTCCTGTCCTTTGATATTGTCGATGCATCCTCTCGCCCTAGCACAAGTGGAGCTTA
TCTGCATTCCCATCAGAATCGGAGGTCGGGCGCTAAGCCTTCTGTGGACACCGCTAAGCG
AGCGTCAAAGGACTTCCTGGACCTTCAGTTCCGTGAACATCCTGATGAGAATTTTAAGCT
AGATCGACCACGCTTGGATAGTACCTTGTTGAAAAACGATGATGGTTTCTTGGAGATTTC
TCTCGAGAAAGAGATAGCAAAGGGTGGCCCGTGCAGAAATGCAGCTCCTATCCTGCTAAA
CACTGGGTCAGGCAAATGCACTGACCTGCAAAAGATGAATGGATGCCCCAGTGAGAACAA
CTGTGGTGACAAGGGGAGAGATTCAGCAAGCAGTTCCAAATCAACGCCTGTGAAAGTAAG
CTCCTTTGACGGATCCTGCCAATCTGACGGTGCTCAACACCATATCACAGAGAACAACAC
TAAAGCTCGATCAAGCCCCTTCAAGAAGATGCTGGACCCTATTATGAAGTCCAAATCTCC
TAGGAGCCCATCTATCATGGAAAGAGGAGGCTCCAACTCCGCAACTGGGCCAGGAAGCAG
GAAAAACTCCGTGTCTCGAAAATCACTGCTGGGTGATTTTTCAAGAAGTGAACAAGCATC
TAATTGCCAGCCCAATGGGCAAACACAGAAGCGTGTAAACAAATCTGCTTTGTCACCTGC
TCATCTCCAAGCGGTTCTTAGATTGGATTCCAAGAACGGTGTCCAGGTTTTTGAATTCTG
TGTTGACGGCCCAGGAGAATCCATTTCCGCCAGGAATTGGAAAAACGGTGATGAGTTGAG
CTCTATATACACCTTCCATAGTGGCGGGAAACGGTCCAGTGCTGCTGGAAGGATCTCCAA
AGATGGAGGCTGGGATTTACCCCCAATCGTTGGGCAGGTGCAGGTTTCATCATACTTATG
CTCTGAAGTTGGAAAAGACGGTACGGTGAATAACTCTGTCGTCACCGAGTTTGTTTCGTA
CGACATTGGTCATGCGAGGCGGATTGTTGAGGAGAAGACAGGGGCACTTCAACAGCCACA
GAGGACTAGTCTGACGGAAGAGAACAAGACTGGGAGAAATAACTCAGATGTATCGACATC
TTGCCCGTGGTCCGAAGAAGACCTTCATCCTTATTTGGAGATTGCGGCGACTGTGATAGA
GGTTCCGTTTAGCAGATACAAGTCCGAAGAGGTGAAGAATGGTTCATCTCCTTGTACTGT
CAAAGTTGTTGCACCTAGTGGACTGCATGGTTCGCCGAGTGACGATGAAGCCGGCGGCCC
ATCTCCCTTGCTAGATAGATGGAGGTACGGTGGGGGTTGCGACTGTGGCGGATGGGACAT
GGCTTGCCCCATCGACGTTATTGGCAACACATATGATAATAGCTGGGCTGAGTCTATAGC
TACCAATGTGAAACATCCCATGGAGCTCTTTGTTCAGGTACCTATTCTTTTGGTAATCTA
TGAGGATACTGTGGTGTCCCAAGGCGAAGGACCAGATTGTTTTCTTTGTAGAAGTAACTT
GCTGCTGAAAACAATTATCCACTTT
>Z27kG1_13984
TTCCGGTCGAGCGAGGAGCAACCAACAACATGGCACTCTCGTTTAGGCTGGTCGCCGGCG
TTCTTCTGGTCCTGGCATTAGCTCTGCTCTCTTCGAGCGCGGAGGAGAGGAGCGCCGGGC
GCGCTGCCACTGTCAGCGCGATGGGCTCAGATCACGATCAGACGTCGGAAGCTCCGGTGC
CGCCGTTGAGGCCTCTTGGGTCGAGGAAACCGGTGGCGGCTCCGCCACCGCCGAGGCCGG
CACATCCACGGGCGAGTATAAGGCCATTTCCTCCACCTCGTCCGTCACAGCCGCAGCCGC
AGCCGCCGCCGCCGCCACCACGCTCGTAGGTGTAGGCTGTGTACGTCTAGGCAGCCGGCA
AGCTCTAGTCCTCTAGGTCTACAGACGTGAGAAAATGGTTTGTTGGCGTTGGCATCCCTC
CAATTTCCTGTGAACCTGTTGTAGTGTTCCTCAGTTGTGAGTTTTCAACGAACTTTTGAA
AGTTCTATGTCTCTGTCGGTTATGGTTCAGGTATTTGGGAGCTTTCAGCCCCAAAAACCA
TCGGTTGCGTATTTTAATATTTCCTTCTTGGCTGCTCAACATTTCTATGCCTTTCTTTTA
TCAGATGACCTGGCATTTGTCGGTTGTTTCCAAGATGCTAGTGCTACAAGCTCATGAACT
TGCTCACCCGAATCACCAGAGGACCAGAACGCGTTGTATTGAATTTCTGACTGTGCAGTG
AAGTGGCTGGAACGCCTCAAAGACCTCATTTTTTTTGTATCGAACTCCGGATCCGTTGAC
CTGACCTGCCGTGGCATCCATGTGTTCGTTCAGATCTCAAGGGACCTCCTACCTGAGATT
CCACCGACAAAACCCTGGGTCACCTACCTGAGTTTTAGTATAAATTCAGGTAACCAGATC
ACTCGGAGCAATCGTTCGCAGCCATCAATCACCATGAGACTGGTCAAGCTCCTTGCTGTC
TTCGCCATCCTGGCTGTTCTGTTCGCCGTGACATGGCCCGTTGCTGTGCTAGGGAGGCTG
GGTAGGGCGCCCCCGACGCCGAAATCTGGCCCCGTCAAGCACCATCGTCCACCACGGCTA
CAGCGCCCGCCGCCGCCGCCACCACCACCACGGCCGCACCATCGGCATGATGGTCTTCGT
CGGCCACTGCCATATCCGGCACCACCACCGTGTCAACACTGATTGCTGCTATCGGATTCG
ATGATGGCACTCAAAATTTCAGTATTCGACGAGCAATGTAGCTTCCGTGTACTGCATTCA
TAGTTTCAGCATTCTTGATGCATTTGGTGTTACAAGAAATTAGTTTTTTTTGTACTCCGG
GGGAAATACTACCAATGAGATTCATACGAATAACCGCACTGGATTTTCCAAATTGTCTTG
ATCTCAAAAATAATTTGACGTAATAAGAGACTCATCGG
>Z27kG1_23305
GCGAGTTCCTGCTGGCGAGGACGTGGCTGGTCCGCTACGAGGCGCGCGTGTCCGGGTCCG
TCGCCGCGGGCTCGCTCACGGCGCTGCGGGGGATCAGCGTGAAGGTGCTGTTCCTGTGGC
TCGGCGTCGGCGAGGTGGACCGCGCCGGGGAGACGCTCAGCTTCTACATCGGCCCCGTCG
CCACGTCGTTCCCGATCGACGACTTCGCCGAGAGCCCGCGCTGCCGCGGCTATGATGCCG
AGGCGGCGGCCTCGTCGTGACTCATGACGCAGCCTTCAGCCGGCGGTGATTATTAGGACT
GCCTTGGTGATTTAGCTGGCTATATATACACGTGTGCATCGATCGAGTCGGAGCCGGCGA
TTAGCTATTTTTCCTCGTCCTTTAATTTTTGTTTATTTCGCGGACTTTGAGTAAGCTGTT
TGCGGTGATCTTGTTGCCCTAGGTGGGTTGGTTTGTAGGAATTTCGGAGAAATCATATAA
GAATTTTACAGGACAGTTTATTTTC
>Z27kG1_01254
AGCTTCTCCAATGGAACGACCTGTACGGTGAAGGCGGGTCGAGGAAGAGGAAAGCGCTGA
GCTACTTCATGTGACGGCGAGAGACATAAAACCAGAAGGATCACAACCGCGCCATAAAGC
CAGAAGGTATCGCAGTTGCGCCATATTGTACAGCCGCCATAGTACTTCCCCCCTCCCTGG
CCCTAAATCCAGCCAGGGTTTTCCTCCTCCCTCCTGGGTAGCCGTGGCCGCCTGTAGTCC
CTCCCTCGTGTAATTAGAACCGTGTACCGAGTCGAGTTCATTTACCCACTGTTTGAGGTT
CCAGAGAGTTGAGATTTAAATTTTAAGTGGCGCCATTGCCCTTCCTTTCTTCCTCCCCTC
CTAAGTATTAACTTTGTTGCGGCCATTGTTGTCGTGACTCTGGCCATAGATCCTTTTATG
TACATGCGAAATGTAACCAAGGGATATGGAATAAGAACATGTTCATCC
>Z27kG1_15115
CAACACAAAGCAGTCAAACAATTTCACCGGCGGGCGGCGGCGGCCACCAGCGCGTCGCCG
CGACGTTAGCGCTTGATCCGGCGGCGGTGACTCAGCCCCTTTCTCTCCCCCAACGCTCAA
ATGCCACCGCGCGCCTTGCCCACTACCTCAACACCCGCATCTAGGCGCGTCGTCTACGTC
CTCCTCGCGGCGCTCGCCACAGCGCCGTTCCTGCTCCTCCTCCTCTACGGTGGCGCCTCC
CCGTCTGCGCTCTGCCCCACCTCCTACCGCACTCCCCGCCGCCTCCCGTACCCGTCCGTG
CTCTGGTCCAAGGTGCCCCCGCTCCCGGCGCTCTCCACCTCGCCGCACCCGGACCTCCGC
GGCTCTCGCTGGATCGTCTTCACCGCGTCGCCGCACGCCCCGCGGCACCGCCCGCTGCGC
GCGGTCCCCGGGTGGCAGGTCCTCGCCGTCGCCGACGAGGCTACCCCCGCGGACTGGTCC
CACCCAGGCGCCGTGCTGCTCACGCTCACCGACCAGGGCCGCCTTGGATTCCGCTCCGTC
GCTTTCCTTCCGGCCCGGGGCCCGGCGCGCAAGGCAGCGGCGTACCTCTTCGCCGTACAG
CGCGGGGCGCGGGTCATCTACGACGCCGACGCGCGCAACGCCGTCCTGGGCGGGAACCTC
ACCAGGCACTTCGATGTGGATCTGGACCAGCGCCACGGAGGCGCCGTGCTGCTGCAGTAC
AGCCACGCCAATCCTAACCGGACGATCGTGAACCCGTTCGTGCACTTTGGGCAGCCATCG
ATCTGGCCGCGTGGGCTGCCGCTGGAGAAGGCCGGGGAGCTGGATGCTGAGGAGTTCTAC
ACTGAGATATTCAGTGGTGGCCAATTCATGCAGCAAGGGATGTGTAATGGCCTTCCAGAT
GTTGATTCGGTGTTCTACTTCACTCGGAAGTCATTGGAGATGGAGGCATTTGATTTCCAG
TTTGACGCGGATGCACCCAAGGTCGCGCTGCCGCAGGGCATGATGACACCAGTCAACTCT
GTTAACACATTGTTCCACTCGCCGGCGTTCTGGGGGCTTGCGTTGCCAGTGTCAGTGAGC
CCAATGGCATCAGATGTCATACGCGGATACTGGGCTCAGAGGATACTATGGGAGATTGGT
GGCTACCTAGTTGTCTACCCACCAACTGTACACCGCATAGATAACGTGCGTGGTCACCCA
TTTGATGAAGAGAAGGATCTCCATGTCAATGTAGGGAAGCTGATAAAGTTCCTAATGGAG
TGGCGATCCAGTAAGCTGACACTATTCGAGCGGATTCTTGATCTAAGCTATGCGATGACA
GAGGAGGGATTCTGGAGTGAGAAGGATTTGCATTTCATGACTGCTTGGCTGCAAGATCTG
GTTGCTATCGGGTATCGACAGCCACGGTTGATGTCATTGGAGATTGACCGGCCCAGAGCA
ACCATTGGACATGGTGACAAGAAGGGGTTTGGTCCCAAGAAGCTGCCTTCAGTGCATCTT
GGGGTTGAAGAGATTGGGGAAGTAAGCACTGATATTGGCAATCTAATAAAATGGAGGAAG
CATTTTGGTGATATTGTGCTCATAGTGCATTGCACCGAACTTGTGGACCGAACTGCATTA
GAGTGGAGGCTGCTTTATGGTCGGATATTTCGAGCAGTTGTTGTTCTTTCAGAGCAAAGC
AATTCTGATCTTGCTGTGGAATTCAGCAACTTGACACAAGCCTACAAGTACTTGCCGAAG
GTGTTTGATCGGTTTGGAGGTGCCCAAGGATTTCTGTTCCTTCAAGATCGTATGGTCTTC
AATTACTGGAACCTCTTGAATGCTGATAAGGCTAAGCTCTGGATAACCAACCAGGTGAAG
GAATCTTGGTCGGATGTGCCTCTACATGGTAACAACATTGAGTGGTTTGTGAACCAAGGG
GATATGATTAAAAAGGCGGTCAGCAATTTTCCATCTCAATATCAAGATAACTACAGGAGA
AGTGTAGGTGAAAATAATCTGATTCGTTGCAGCAGTGAGATATTTTACGTACCTCAACGG
TACACCCGTGATTTCTCAGATCTTGTAAAAGTTATTGGGAGCTTAGACATTCATCACAGT
TTTGCAGTCCCCATGTTATTCCTTGCGATCGATTCACCGAGCAACTTTGAGTCCAAAGCT
TTGAC
>Z27kG1_20506
TCTAGACACACTAAAATGTTATAATCCTCAAATTGCAGCAAATGATAGGCAGTGCAGTAG
AGGATTATAACATTCTAGACACACTAAAATCTATCATCTATCATAAACAGTAGCTATTTC
CCCCTCTGTTCTTTGTGTCTCTGATTGTGTGGTACCAGCTACTTTGGCATACATTTGTTT
TTTGCTTTAATCTTCTGTTCAGCTTCTAATTCAGAAATCTTTACTTCAGATAACCAGAAT
ACTTCAGCTTCCATAGTTCCACTTACACAGTTGTAACAATCTAGCCTGTAATGGCTTGTA
ACAGTACAGTGAGTTGGGAGTTGGGACACCTCTGATGTTTAGAGCTCCAATGGTCCTGTG
GGAGGGATATATTTTTGTTTTCATATTGTTTAGCCATGGGGTGCCAGGGTCTACGTTCTA
CCTTGGTTTGGTTCTCTCCTTTTCTCCTATCTGTCAACACATAGTCGTCTATTACTTATA
AAAAACCACATTTTCCCATTTTGATCCCTTTATGAACAATGCTGGAAATCAAATTCTATT
CATTTTGGAAAATAATTACATATTTATTCGTCGTAGCTATATTCCATTGTTTTATTAGGT
GCTCAAAAATTGTGTTGACCGGACACATGCTATTTTGGCCTATGTGCTATCCATTGCTAT
GTTTTATCGGTAGGGTTTTCCATGCTTAGATAACTTCCTAATTTCTCATTTTTTGTAAAT
AAATAAATACTTGGAGATTCTTGGTCAAAGGAATGTTGGACACCTGCTAGCCAATGTGCA
GGTAACAGGAACCTGAACAAAATGGCCTTGCAGTCTTTTTTTTTTGACTGTGTATATCTT
TTTCATGTGGAGTCCATTAAAAATCCATGCATAAGCAGCCGCGAGAGGTCTCAGACAGAT
AAGATGGTCGACGGCATGGACTTCGAGGAGCTCTGCAGCGACTTCGAATGCATAAGCAGC
CCCTACGTGGAGTCCATAATGAGGCAGGTCGCGCGGGACATCTTTGAGCTTCGCGAGGAT
AACCGCGCATTCAGCTGCTACGCCGTCCCCGTGAAGTATGAGGCTCCTTCCTGATGATAA
TTTATAATGATAAATCGAGGAAACTCCAATAAGTTTCCTTCCTTTTTTTCCTTTCGTTTT
TCTCCCTTCTCTGATTTTTCAGTGTGGAGGGACTGGACTTCCGACAAAGGAAATCACAAC
ATTGTATATGATTGACTTGTAATATGTTAGTAAATATGTCTGTACGTT
>Z27kG1_07967
CTAGTGTGAAGACATGCCCCATGTTAACCGTGTTGCCTTAATTTTTTCTTCAATTTTTTC
TAGATGTATTGATGGCTTCCTTCTGTACTGATTTTGTGACAATTCTATTTCTTTATTTAG
GTGTAAGTTCTGTTCAATGTTGTGAGACCTGAGTATACCGTTTCTTTGCAGTTGTTCCGC
AGTTTCCAAAAGCCCATTGTTTCGTGGTCTGCTTACTAGCGCATGCAGCAAAATACTTGA
CCCAGCGATGGATCCTTGGAACGACATGAGCCTACTCGTCCACATCATCCTCGAGCTTCA
AGCACGGCCCTAATCTTCGGATGGACTGTTCTGGTGCTTCTAGAGACGTTTAGGTATATT
GTGCCCTGATTGATGAGCCTTGCCATTTCCTACCCAGAAAAAAAACCAAATTAGAGTTGC
TTAATGATTCAAACAAAGCTGCTTAATCACGCAACTGATTTAATAGTAGGGCTTTATATA
ACGAGAGGGGAGACCATATGTCTCTACCAAGATACTTTTCGTGTACTCATGTTACAGTGG
TTTGGACTTCATGCTCTAACAATATTATAAAGTAAGACC
>Z27kG1_01273
GTGATTTGTCATTTGTCCCCTGGGTAGCGGCAGGTTGATGGACGCATGCATGCATGCATG
ATATAGGCCAAAAACTGCCGCTGTGTACTCGAAGCAGGCAACTGTACAATACAACCCTGT
GTAACTTGTAAACTAGAGGACTTGTTTGGAAGAAACCCTGTGCAACCCTGTGTATTGTAG
TACTAGTTTCACCGAAGGTGTTGTTTGGTAATGAGATATACAGCAGTACCTCC
>Z27kG1_18412
CGGCGGGGCCCTCGTCGCGGCGCACGGCGCGTTCCGGGTGCCGGAGGACCTCTTCCTCGA
CGAGCCCAACGCGCCCCCCGGCAGCAGCGCGGCCCAAGGGCTGCTGTCATTCCTTGGCGG
ACCCGGATCTGGGGTTTGAGGCGGCGGAGGGCAAGATCTGGTAGGGTTCTTGGGCTCGAC
AGATCTACTGGCTTAGTGGTGGTTTCGATTGATGCACCGGCTTCTGCGAAGATTAGCAAA
TTCATCGAGATTTTACCATATGGCTGAGTTTAGTGCCAAGTATCGAGTAATATGAGTTTG
TGGTGTCAGACTTTCGATATGGACTGTATCTTCATTCGCACGCAGTAATGATACGTTGAT
ATGCTTCACTCACTCGTTCAGTATTCTATTAGTATTTCCTTTTCCTAC
>Z27kG1_22711
TTTTGGTTTCCGACGGAATGCTGCTAAATGATTAGCGGCCGGAAGATCCATTGGCCCATG
CCATGCCGTAGTCCATGCTCCATGATGGAGAGGAGGAGCTAGCTGCCCTGCTGCCTCCAT
CTCTCTCTCTCTCTCGGCTCACATGCGTCGCGCGCGTCAATGCGTGCATGCACCACCAAA
CAAAAAACCTAAAGCGACCACCCAAGCCCTGAGGCGAGGCGAGGCGAGGCGAGATCTATC
TTTATATATAGCCTTGAAGCCCTTGGAACACTTCATCTCCAAATTAAGTCGCCGAGCTCT
GAAGAATCTAGCTAGGAGCAGGCCGCCTACGCCATCGGCCGTCCACAGCAACATGTGCTC
CGGCTCCTGGTTCTGGAGCAGCAGCGGCAGCGGCAAGGAGCACCCGTCTCTTGTCGTCGT
CAACCTCGAGCGGCAGCTAAAGAAGACGCTGGCCGTCAGGAGAAGGAGGAGGTAACTAGC
GTGCTCTGTTCGAGTTTCTCAAGATTCCTCTGCCCAGCAGCAACAGTTTCCTGCAACCAC
ACACGCGCCACACGTACGTACGCATGCATGCAGGTTGAGGCTGAGGAGGTTGCGAGACGG
AGGAGCAGAGGCCATGGAGATGGTGAACCTGAAGCTGTATCTGGAGAACCGGTGCATCAT
CGCAGAGAACGAGAGGCTCCGGGAGAGGGCCAGCGCGCTCCGCCGCGAGAACCTCGCGCT
GCTCCAGAACCTGTCGTCCAGGACGGCGGCCGTGCCAGAGCCAGGAGCGGGAGCTGCGTG
AGGTTGCTGCTTCGATCCTCTGCCTGCCTGCCTGCTGAACATGAAGTAGCGAGCTCGCGT
CACCCTCGTCGTTGGTGCTTGTGCTACTTGTGTGGACAGGAGACAGGCCAGTGAACTCGT
AGCCCTAGGAGGCCATCTGCTTGGCTGCTCCGCCATGTCTGTGTGGCTCTGTGCTCAACT
GCTCATACATAAACCGCCAGGTTCCTGGAGCTCTCTTGGGGTGCTCTGCGCCATGGTGTC
TGTACATTATAAGTGCGCGGATTAACTAGATTTTGTTGGC
>Z27kG1_04193
CTTCAAAAAAAAATTATGAAACGAGCTCCGTGGTTGCAATGGCGTCCTGTTACGAATGAT
ATGCATGCGCAGAAGAGTCACGAGGAAGGAAAGACATGCAGCGCCACTGCAACGGAAGCC
CAGCCGAGTGCATAGCAGATAGCGCTGTGGACTGTGGAGTGTGGAGTGAAGTGAACGAGC
TCTCAGTCTCTCACACACTCTAGCTGCTCCTGCTTGCTTGGCTGCTGCTCTCTCCCACTG
TCTCGCCGTCTTGCTCGCACGCATGGGCGTTGGCCGGGGTTCCTGCTCCAGCCACTGAAG
ACGCGGCGGCGGCGGCGGCTCCTGCTCATGGCAGGAGCTCAATGCGGCACAGGACCGCGC
GCCGGGCCGCTCCTCCTCGTCCTCGTCCTGTGCGGCTTCCTTGTGCTGCTCGTGCCTGCG
GCTCGGCGCGGGGACGACGACGAGACGGAGGAGTTCCCCGTCGCGTCTTCCGCTTCGTCG
TCGTCGTGGCACTGGCACGCCGCTGATGGGCGCCGCCGTGCCCTGCCGCGGCCGGCCGCC
GCGACGTGGCCGTGGCGCCCCGCCCAGCCCCGGGCGCGCGGGAGGTGGAACTCCGCGGGG
CAGGACGGCAAGCACGAGGTCCCCAGTGGCCCCAACCCGGACTCCAATCGGTAGCCGTAG
CCAGAGAGGTGGGTGGTCGTGAACTCCGATCCGCCGTCTGTGTTTGTTTCGGCGAACGGC
GACCAAGCTCCCTCCCTGTCCCCTGCTCCTGCTCCTGGAGGCCGGTCGTCTAGCTAGGCC
TGGCCGTCGTATCGCTCCTCCATGCTTCTTGCTGCTCCGTGCTGGAGCCAGTACGTGCGT
CGTTTGCTTGCTGTGTTGTATCTTCTTCTTCGCCGTTCTCTTCGTTAGAGAATGAACATG
ACCATCATCTGACGCATGCATTGCTC
>Z27kG1_15074
CACACGGTCACACACACGGCGTCACACTCACACAGTCAGACGCTCCATTCTTCCAGAGTT
CCAGTTCCAGGCTTCATCGCCGCGCCGCCGCCGCCAGCAGCAGCTCCACGTCCAGCCAGG
CAACCAGCAGCCAGGTGGTAGCCATCAAGATTCAAGACTCAAGGGCTCCAACGTCAAGCC
GAGCCAGCAGCCAGGCCGCAGCCGTACAGGGCTCCAACGTCAAAAGGTGGTCCAGGAGGG
AAGCTGATTCCTTCGGTGGTGGCTGAAGTTGAATGGTGAGCTGCTGGAGAGTGGAGACGT
GGAGTGGTGGCCGCCTGGCCGGTGGGCGCATGGGCGGTGGCTGCTGGCTGGTGCAAAACT
GCAGACTGTGCACTTGTGCCGTGGTGGCTGGCGCTAATCTATTCATCTATTGTGCTTGTG
TGTTGTGTCATTGTGTGTGGCTGTGTGCATTTGTGCTTCCGTGTGAGACTTAGTTTGAGT
TGTGTTGTGAACTTGCGATCGTATGTCACTGTCTACTGTAGTCTTCTTTTTATTTTATTC
ATATCTTGTTTCCTGAATAGCTATTAGTATTGTGGCTGTATTGTGCCTGTTTTTAAAATT
T
>Z27kG1_22106
GCCGGTAAGGCAACATGCGTCTGAGCGAGACAGCGAGACAGCGTAAAGGGGCGGCCGGCG
GCGGGGTCCTGTAGCACGCTACAGTGATGTGAGGCGCCGCCACCAAGCCGGGTGAGGCAC
CACCGCTTAGATCCAGCAGAGCTCCAGGCGCCGCCAACCCCTGCCTCCAGCTCTAGGCGT
CATCGAGGCGTCGACCGCTGCCTCCAGCTGGCTCGCAGGCCACACTGCGCCGACTTGGCG
ACTCGGATCCAGTCGTCGACGCCCCCTGCCACGCTGCGCCGCCGCCCTCTGCCTGGGCAC
TCGTGACCTGCGTCCAAGAATGCAGCAGCCCCACCCCGGCGTATCAGGTCCCAACAGCGG
GCACTCCTCTGCGACCACCATCGTCGGCTCATCATCAGCAGCAAGAGGCACCTCACGCCC
GAACCCTCGATCCGTGGCCCCGTCGTGCAGCCCCTCGCCCTCTTCTATGCGCCATGGATG
TCGATGATATTTGTGACATTGACAACAATGTGTCCCATGAAGATGAAATACATGGTACCG
GGGAGGATGCTAATGGTAACAACAGTGAACACATGGTGGAGGAGGACCATGTTCCTGCAC
CTATTGGTAGTGAGGTGAATGTCCTCTGCCAACAAGTTATTCGTGGAAAAACAAGTCCAT
AGATGGAGACCATCGTGTAGTGAAGCGACAACTAACAACCAAGTCAACCAATACCCCAAC
AAGCAAGTTTATGGCACCTTCATTTAAAGCAGCAAGGTCAAACGACAACATGGATTTAGT
GCCACAATTGCCATGCTAGAGTACTATATTGTATGATGTAAACTTATTGATATATTGTTA
TGTTAGAGTACTATGTTGTATGATATATACTTATTGTTATATTGTC
>Z27kG1_13897
CTCACCGTTACTCATTACATCCATTTGATTGATCGATCTTTTTATTTATCATGAAATGAA
GCACATAAGAAATCAGGTTGATTGTAGAAACAAATATTGTTCAGATTTTCATGCATAAAG
CACACACGAAGCACAGCTCGTCAATGGAAAGTGGAGGCTTGTCACCCTAGTTTTCCCTTT
GTTACAGATCAATATGTGTTGCAACTCTCTTGTTCTGGTGGGCATATGATTTAGTGCTGA
TGTTCAAATTGCTGGTGTTGCTAGTTCCTGGCATTACTCTAGCAAATGAACCATTTGAGG
GCCTCTTTGCTATCATCTTGTTGCACGGCCTTGATACAATGATTGTCCGTTGGTTCATGT
CTAATCCTACTGAATAGCTTTTGCTTGCTCTCATCCTCTTACTGTATGAAACTTTCTTTG
CAAGGTCTTGAACACTTGTAGCATCAGATATAGACGTGAATGATTGGGCCTTCCCTTGGT
AGTAATTGGACAGCCCTTTCCTGTGGAAATCGTGTTAATTGAACATGAGTTGGAATGCTT
TGCATCTGAAGTGAAATTTATAGAAGTAATGTTGACTATCCATCTTTTATAATCATGACA
TTGTGTTATATATCCACTCAGTATTTTTTCCTTTCAGCAAATATACATATGAAGTTGAAC
TCTGCTGCATGCTTATCATAGATCTTGTGCAAAAGGGAACCTCTACTAGTTATCACAGAG
CAGTATCAAGTTTTGTTGAGCTGAAAGTGAATTTGCAAGCTTTTTATAACAAATAACAGA
TCATTCCATTGTATGGTAGGGACAGAAGCTTGCTGGTTTAATAGAAGATAATAGTGCAAA
GAAATCGCAAAACTTATTGAAGCATTTGTAATTTTGAGGCTATATCTTTTTCTACCTTCA
TCATGAATGTAAAAGTTACAAAACTACATTGTGAAGCCACATTGTGATTTATTTGTAGAA
ATTGGACAGCTTTTATGACTTTTCTTCAAGGTAAATGATTATAAACATGCACCTGATTGG
AAGCTCATCTAGCAGCGAGGATAACTCATACAGGGGACCCTCGGCGTCCAGATGCAACGT
GCTCGAAGATGCTGAGGATGGCTCAGAGCGATGGCCAGGTGGGGAAGAAGTTGCATCATC
AGACACGTTGGAAGCTGATGAGCACAAGGACCCACTGGACGCGCCCGAGAAGGAATTGTA
AGACTCGGAGCTTTCGTCACCTGGTTTATTGCAAATCTCCTTGTGACACGAGGGTACTCC
ATGAGGTGCTAAGTTGTAAGGCTCTGCCATTCAATGTTTTGACATCAAAGGGACGCAGCT
TATGTGGATATATATAGGAGAAAAAGGGAGAGCTATCCAAGTGGTTGGATAAGCGTCTTG
TTTAGTCGGAGAAATTTTGTGAACTCACGGCCGGAGAGCGAGTGATAGTTGCCCTTACTC
CATGTGATCTTGATAGATTAGTACATTAATATTTCTTCATTTCTTGTGCT
>Z27kG1_15557
TTTTTTTTTACATCCACAAACACAAATGATCCAAAGGAAAACCAGAACATCTACAACCAT
ATTTGCATATCTTGGCAGACATCTACCTGACTGTCTGGTGCGTATCTGGGTGTGCCACGA
CGCTGCCTTGCTAGATCTGTACAGAAAAGACCCCCCACAGAGGCCAGCTGCAAGCTTGCA
ACCCCGATCGTGCACGTGCTCTCCTTTCCTCACTGAAGACCTGCTCGACGCTGCACACAC
TCCATCTCCATGCGCACCAGATGTTTATTGGGAGCGGGAAAATGTTGAGG
>Z27kG1_08014
CAAGCTCTCACATTAATGTGAGAGCTTGAGGCATAATTTCTGAAAAAACCATGTCCTTTT
CTTCAGTACTGGCTGTTTCTAGCTTCTGTTGTATGAACCGGCTTCCATATTGATCAGCAC
TAAACTCAACAACATGGCCAGCTATTTCGGAGAGCTCATATGATTTACTTTTGTTGCTCT
TGAATTCCTCCAGGAGAGAGGGCATCAAATTAGCATCCATCTTTCCACTCATGCCTGAAT
TCCATGAACCAAAGGAATTACCGAAGTTTCTCATGCCTGGTGGAAAGCGCATGTTGCGGT
CACCATGCCTAAGTGGACTGCCTGGTGCAATAGGTGAAGAGGGAAGAACAGGACTTGTCA
ATGGACTTCCAGCATAACCACCAAGGTTAAATCCAAGATTGCCACAGTAACCATATTGCT
TTTGTGACTGAAGTAAAGGGCCAAGGTTAGCTTTCTGTGTACCAAGTAAGTCCATGTAAG
AACTTCCCAGATGGCTCCTGTCCATTAGAGGATCATCCCAGGTAGCTGCAATTTGAGCAA
GGTACTGGATATACGCTGGATCAATAGAAGTCTGAAGAGAAGGTGACGCAGTTGGACTTC
CAATTCCATTATAGTTTAGCATGTTAGACATACCAGCTAAATTTTGTCGAGAAGATACAG
TCCCTCCAGGGGATCTAGAACCAATCCTAGGGGAAGGAAAGCCAGATCCAAGAGACAAAC
TGTCAAAAGATGTGAAACTGCCAGAATTAATCTGGTTTCTCATCGTGGATGAATTGGCCA
AATTGGCAGAATATCCATCAGATAACTTAGATTGTCCATGCTCAGGACGCCTCATGTAGT
GCTGCTGATTGCCATTTGGTTGGTCACCCTGTCGATCAAAAAGAAACTTCTGGACGTTAT
CAACATCCTGATAGAGCTGAGACTGGTCCATAGTTTGCCCACTCATTGCCCTAGATGATA
AGTTCATCCCAGATAAGGCAGCCACCAGATCATCAGATCCACCGATTGCGGATGAACTAC
GACGGAAAGAAGAGGAACCACCATTCATCTTATCAGTGTTGCCAACTTTCACACCGATTG
GAGGAAGGGATGGACTAGGGGCCCTCCTCACAAGCTCAGGATCTGGAGATGCACTCCTAG
AAAGAGATGACCCTAAAAGAGAAGCAAATGTATTTGATGGCAGATCATTGTTCGGAATTT
CATCCAAGCTTCGTAAACTATTGCTAGAGTGCAGGCCTCCAATAGTTCCAGGTCCACGAT
TTAGACCATACTGTATTCCAGAAGAACATAATGATTCACTACTATTGTGGCTGGCAGTCT
GCCTATCCATATCACGCTGATACGAATCCTCCTGAAAGACGGTGGAGAAGCTCCTCTGGC
GGGCAAGATCGATCCCGGGCAGGCCGACCGTCCCTTGGGCGGCCGGCTGCTGCTGCCTCC
TGCCGTCCCCGATCCCGCCGAAGGCCGCGGAGCGGAGGCGGTGGTGCGAGGAGCGCCAGT
CCTCCTTGGACAGGAGCGGCGGCGGGAGGCGGGGGTTGAGGTGCGCATTGGAGTAGTAGT
AGCTCTGGTACGCCGGGTCGGCGCGGAGGTCGTCATCCACGAGCAGGTCGGCA
>Z27kG1_18633
CTCCCTCCGCGCTCCATCCGCCACCGTCCGCGCTCGCCTCCCTTCGCGCATCCTACAACC
GCGTGCTCCTTCCTTCGATGGTGCGGATCCCCCGTGACTACCATCTCCCTCCGCCCTCCC
GCGCTCCATCCGCCACCATCCGCGCTTCCTACAGCCGCGCGCTCCTTCGACGGCGCGGAT
CCCGCACCCTCGAATCACGCCAGCAGATCCCACAATCAAGCAGCGGCGACAGGAATAGGG
GCGGGCTACGCGGGCGCTACTACGACGAGGGTGAGGGCGAGCGCTCCGGCGCCGCGGCGC
CATTCATCATAATCGGTCGAGCTCCTGGAGGGAACGGCTGCAGAGCGGACGAGATCGAGG
AGCGGGCGGGCGGGTGCCGCCCGTGACGGCGCCTAGGCTCAGGCTCCGCGACGGCCGCCA
CCTCGCCGCGCAAAGGTCTCACCGGCTCCCGAGAGGACAGCGCCCGCGCCTCCCAGGTTT
CAAAAAACCTTCTGAGAAGGCATGTATAAAACTTTGGGCAAAAGGAGATCTTCCTACCTA
GCATATCTTGCCTCGGAGGAGGGTTGTTATATTCAATACTATGGGTTTGATGGAGGTAAT
TTTTAACAGGCCTGTTGATATTCTAAGGAAATTGTTTGATGGGAACACCTTGAGATCACA
AATCAAAGAATTCTTTAATCGCTTTGGTGCTGGAGAGGCTGCTGCAATGTGCTTAATGAT
AGCTGCGAAGCTACTTTATGTTGAAGATAGTCTGATAAGCAATTCTGTTTCTGAGAAAGC
CACTGAGGCATTTGAGGACCCTGGGCTTGTTGGGATGCCTCAAATTGTTGGTACCACTGC
TTTATCTAATACACGAACTTAGGCTGGAGGCTTTACTATGGGCCAAGTTGTTCAAGAAGC
ATAACCTTTGTTTTCTGGTGCATATGAAGGGCTTTGTTTGTGCTCGTCAAGACTACTTTA
TCTCATATGGGAGTTTCCTATTATAGTGATTCGAAGACCGGCTGGTACTAATAAATGCAA
GGATGGTGTAATTGTTTGTAGGCTTTCAGCTGGGGCCATGAAAATTCTTGAGAGCAAGAT
TCATTCACTGGAAACATTTTTAAGATCTAGAAGAAATAAGAGAAGGGGCCACGCAGTACC
ATTGACACTTACCCTCAAGGGTAAAAACACAAATATCATTGACATTGTGCATAGAGTCTT
CATCAGTATTTCACTGTCAAGTCATTGTTCCATCTTCCTAGGAACTGATATATGTAAAGA
TACATAGTATATTCTTATACAATAGTATATTCAT
>Z27kG1_12473
CTGCGTTGTGTCGCCGTGGTGGGACCGGGTCCAGCTTGCCCGACACTGGATAGCAATGTT
GTTGAGAGGTGCCTGGCAGCAGTAAATGCTCTTGCTTCATACCATTTCAGAGAAAGATTA
GGAGGGAGAGGAGGACAGAACTCGTAGCTCATGGAATCTGCAGGACCAAATGGCAAACTG
CAGATATTTCACCAATTCACTGCTTCCTCACTATGAATCACCTGCTGCTGCTGCTGCAAT
CAACATTCAGTCGACACAAACCAGACAATTCACCTGGACACAAAACTGCAGCAGCAGCTG
TGAACCATTCATTTAAATTTAGACAAAGCAGCAACAATTTCAGTCAATCATTCTAACTCA
AACCAAGCAGCGGCAGTGTCGACCATTCTTACAAATTCAGAGCAAGCAGCCTCACTGCCG
ACCATTGTTTCCACTTTAGACCAAGAAGCAGCAGTGTCAACCATTCTTTCAAATTCAGAG
CAATCAACCTCAGTGTCGACCATTATTTCCAATTTAGACTAACATGCAACAGTGTCAACC
ATTTAGTCAACCATTCTTTCCCCAAGCTGAATGACTAGAGGGGCAATTAGCAGGAGCAGA
AGGAGCATGTGTCGCTAATCATGTTGTTAGCCTTTTTTATTCTTTGCTCCAGAAATTTGT
TATCACATTTCTTTTGCCTTGAAACTTGAATAAACTTTCTTGTAGCAATTGCTAATACTA
GAGGCTAAGCCTATATTTGGGTGCTTTTTCCTCCTATGATTGGCATACAGACATGCAGAT
GGATATTGATAATATGTATTATGAGGTACTATCTTTTATCATGTCT
>Z27kG1_12886
GAAGAACCCTAAGCTGCCCTCGCTCCGACGCCGCCACCTCGTCGTCCGACCGCATCGATT
CGATGGCCCGCATCTCCGCCGTCGTTGCCGCCGTGATCACCGCCGCCGTTGTCGTTGACG
CGCTGTTCACAGCCGCCTCCGCCACCGAGGCACCGGCCCCCGCCCCGATGTCCGGCGCGG
GCGCCCTCTCAGCGCAGCTCTCCGTCGGCTGCCTCGCGGCGCTCCTCGCCGCTTTCCTCC
GCCACTGAGCGGTGAGGCCGCCCCGTCTGCGTGCGCGTCTTCAGATCTAGTGGTACAGTG
GTAGTGAGAGTTGCAGTCTAATGTTAGTCGCAGGTATCGTAGCGGTGGTGATAGTGTTAT
GAAGATGAGGCATTTGGTTTTGTTCCACGTGGTGGGTGGATGGATGAATCTGGGCGTTTG
GAGAGTTTTTTCATTTTGATGCTGGATTTGATTTAGTATGATTGGTGTTAGTTTATTACT
ATTATTATTTATTATGTGCGTTTCTGTACCTACTGCTCACCGGCTACGAGGGATTATTAT
TATGGATTTATGATGTTTTATGTTATTGCGTCTTCTTTGTGCAATCCTATGAAACAGTTT
GTAGTTGCAATTT
>Z27kG1_03700
CAAAACTTGGCATTTATTGATGTATTGGTATACATCAGTGTATGGAATGGTGGGCACCGG
ATTGCTGTAAAGTGACTAATAGAGCCAAAATCCAAACAGGAAGAGCTAAAAGTGACTCCG
TTTAGCTCCTAAGTGACTAAACTTTAGTCATTTTTGCTATGAAACCGGAAATGGAACAAC
AAACCAGTGTATCAGTTTGCAATCAGGCCCATGTAGTTTGTGCTGATCTCTTGTTTTCCA
TCTATCTGAAAGCAGTGCCCAATATGCTTTTTTTTTCCTTCCATCTTGGCTTAGGATGTC
AGGATGCTGGTGGGCCCGCAGAAGGAGAGATGTGATGTGAAGGTGGCGCTGTCGAACTCG
TTTGGATTTGGCGGGCACAACTCATCGATTTTGTTTGCACCATTCAAGTGATAGCCGTTG
ACAAATTTCTTGTGGTGGGCTACACACCGTCGAACTGAGACCTTGTATAAGAAAGTATTT
ACCGGACGCAGCAATATCTCCTGTACTGCAAGATTAGGAAGAGATCCAAAAGGCTTAGTA
GG
>Z27kG1_12260
GGACAATTGTTGGGATTCAAAAGGAAATGGTTCACCGTGGATCTCAAGAACAATACACCC
TTTTGATTTTAGATCCTGGTCATAGAACTGCAGATCTAGAAAGGTCCCTAAGAAGCAAAA
ATGGATGGCAGCGTCTGGTGAAGAGAGGTGTCCACACGCTCAGGAAGCCACAGTATCAGT
TATGTTATGTGGATCCTGGAATTGCTAGTTCAGAAGAGATGGAGCAACTGAAGACTATTG
ATAGTATGCTTGTCAGGTTTTAGGTTCCTGAAAACAGGATGAGGATTATATGTGTTTTGC
ACACAGGGCACTCCCCTGGTTGAAGAAACAAGAACATCTAATCCATTGCCGAACGGTGCG
CTGTACGAATGACACAGCAAGGATGGGCCTGCAGAAAGATCTTTGACGCTGCCTAACTGA
ATCTGCTTGCAGACTGGATCTACTGTTGTTTGGAGGACCTTAGAAGGGTCCTGACTGCTT
TCGTAACTGGACCTGCCCGTTGGGCTTGTTCGGTTATCTGAACGACTGAACCTGTGGTGT
AGGTAAACGAAGCAGAGCTTGATGTACAGTACAGTCGCTTGTGTTGAAGTGGAGAGAATA
AAAGTGTTTGTACATATAAT
>Z27kG1_21312
CGCGGCGGCGATGGAGCAGTTCCCCGACGGGGCGCACGTGCGGCTGCGGAGCCGCGTGCA
CGCAGGGTACCTCCACGCCGACGAGGACGGGGTGGGGGTGTCCCTGCGCCGCTGGCGCCG
CAGGTCGATGAACGTGGCGTGGAAGGTGCACCGCATCCTGCACGACGGCTCCACCAGCGT
CCTCCTCCACAGCGCCGCCTATGGCCGGTACCTCGCGGCGTCCCACGACCCGGCGCCGCC
GGGCCACCTCGGCCTCCGCGTCGACCTGGGCGACTACGACCAGGACGTGGACCCCATCCT
GTGGAAGGCCGTCGGCTCCGGGGACGCCGGCTACGTCCTCCTGCGCCACGTCTCCAACCG
CCTCCTCCGCGCCAACGGAAGGTACCGCCTCTGGCACCGTGGCGTCTCCGTCGACGACGT
CGACAACCAGAGCACGATGATGCATTGGAAGGTCGAGACCATCCCCACCAGCCCCAGGCC
GCCAGCACTTCCAGCGCCGACTCGGAGGAACCGAGGCAGCTTCCGCGGCCTGTTCCTCCT
GCACGAGGAGCCCGTGGTGCTGCAGCGGACGGTACGGTTCGTGCGGGCGGACAACTACGG
CAACTTCCCGGACAACTGGGGCACGCTCCAGTTCCAGGGCCGCTCCGTCTTTGAGCTGAG
AGCGGAGATGGCGCGTCGCTTAAACTATGCGCTCTTCTTCTTCCGCCTCCTGATGTGCGT
CCGGG
>Z27kG1_17157
GCCAACAGACCCCTCATCCGCCGTGCGCCTGACGCCCACCCCGACACTACCCACCTCCAT
CGTGCTCCGCTCCCCGTCCTTCGTCCCCTCGCCTGTCGCCTCAGCCTCCACGCGACGCGA
CCACGGCTCGCCTTCAAAATTCAAATCCTCGCCGCTAGACGCGCCCACTGCCATCCAGCC
TCTGGGGTCTGGCTCACTGCCCGGCCGTCAGGCCACCTGGCACTGGCCACGCCCAGTCGG
TGCGGAAGAGGAGGCCGCGGACCTGGCCGAGCTCCCTTGTGAGGTGGTCCCGGGGCGCGC
GGGCCTCACGGTGGCCCATGGACGCCGGGCGGAAGTCACGCCGAGCGGAAGTCACGCTGA
GCCATCCATGCCTACCCTGGCTTCTTCCCTGCCTACGCGGAAGTTGGAGCTGAGTCTTGA
GTGCCCATGAAGCTCATATCGACATGTTGGCCTTGTTGGGTAGCAGGTTGGAGCAGGTTA
CTCCGTTACTGCCGATGTGCATTCACAGTATGAAAATGAGATCCAGGAATTGATGGATGT
GATTTCTGTTGAATAAGAGGAGAAAAATGACATTCACAGGAAGCTTCAGAATGTGGAAAA
TGAGTGTAAATGCAAGCTGGATTGATGAGTTGAAAAGGAAGACGAGTTTCTTCAAACAGA
AAACGTCATGAACCAATTCTAATAGGAAAACAGAAACAAGATTTGTATCCTCAACATGCT
TATTAAGTAGCGTTCCATGGGCTTGTCTTTCAGTTCTGAAAAGGGAGCAGAAGATATGAA
CCATGACCCCCTTATCTAATCTTCAGAAACTGCAACTGTTTCCCTTACGGCGTAGCTTTA
TCTCATACTGCCGGATTTAGAAAAATCCACTGCTCCAAATTCCAAAAATGACATATCACT
GCCAGTTGCATTAGAACCAACTGTGCTCTAAATATGTAATATAGTCATTTCAGTTTGTTT
CTGATCGCAATCTTCCTGCATACTTGAGACAAAAGAAGCTTGTTTCTG
>Z27kG1_07182
GAGGATAAGAAGAAGTGTATAGAAATACCAGTTGCTTGTGAGTTGCTGAATCTAGTATTA
GGCTTGCAGTTCCGCCCTCAGGTTGACAAGCTTAGTAATTACCTCAAGGCAATGGATTCT
ACTTTTTTATGTGGTTCTACTCATCCTTTCTTCATGAAGACTCGGTGCTCAATTGACATG
CTATATTTGGACTGTGTTTCAGTACCAAAATGACTACAAGGTGATAAACATGGATCAGTG
GATGGGATTTATGCGGTTCTGTAATGAGGTCATGTTTTAAATATTACATATGTTGCAGCA
TTTCATTTGTTTTAAATTTAAAACAATAGCTCAACCTTGTAATCCTCTTTGCAATATTTA
ATATTTTTTTATTCTGTCATTGACACTTGGCATTTGCTTTTTCGCAGATAAACTTCCCAT
CACTTGACAATTATGATTCAGACCTTGCTTGGCCTTTGATTCTAGACAATTTTGTTGAGT
GGCTAAGAGAAAATAAAAGCTAGATCTTCTATTCATGTGGTGGTGAAGTTGTCATTCAAA
ATGTAATATTCAAGAATGTAGGTGACTATATATATCATTGTTTACATTTGTAAGACCATT
TTTTGCCCACCTACTTGTATATACTGTCAGTAATGCAAACTTAGGCTCCAATAAA
>Z27kG1_22756
GTGCGGCGTACGGAGGAGACCAAGGCGCGTTCGGTGGCGGAGAAGGCGCGGATGGACGCC
GTCGGGAAGGCCGTGAGGCAGGCCGCGGCAAAGGCCGGAAGGAGGTTCTGGTGGGAGGCG
GACTCCGGCGAGCTCGGGGACGCTGAGCTGCCAGGATTCGCCAAGGCGCTCCGTCGGCTC
AGGGTCAACCTGCAGCGCCATTTGGACTCGCTGTCGGCGTCTGCTAATAAGCAACTGCAG
TAGGAGCGGCTGTGCAAAACTGGCTCATTTCATTTGGTGTTGCTTAGGCACTTAGGGTAT
ATTACTAATGTTTACAACGTT
>Z27kG1_09636
CTGACAACGTCTGACCGATCCATGGATGGATGAATCGTCATCCATGCTTGCCTTTGGTGC
GTGGAGATCTGAGGCAGCATGCAGAATTACCAGTTATTAGTCATTTCTTTGAGGTTTTCC
TTGTTGATTTTCACGCATGTATGTATGCTGCTACCTACGTGTACGTACGTACGTATATGC
ATGCATCACTATGGTTGTTACGCCTTTGATCACAAGACAACTACGTAGCTAGGATCGTCG
GAGTGTGTTGACGACGTTTGGTATGTGCATGCGCAATGCCTCATCACAGGAGGTGTGTAA
TAATATTAGTTTGCAGGTATAATTATGCGTTTTATT
>Z27kG1_18742
ATGGAATATTTGCGAAAAAGCCTTGACCGACAGTTCTCTTCTGACGAAGTTCTACAACTC
TTGGACCGCTTCTTTAACCTAGAAATGCTGGTATCTGGAAATCCAATATCGGAATTACTT
TGTTATATTTCCCTTCTGTTTTTGTCTTATATTTGTCTGGACAATCGGAGTATATTATAT
CTATCTCTGCATTAATTTACCACGATTTCAAATTCTCATGGAAATCCTACAGTTGGGTCA
CAACTGACAAGTTTTACTTATGATGATGATTGATAAATGAAGAAACCAGAGGATGATGAG
AAGGATAACTTCCGTCAGGGCGAAGAATTTTCGTTGCCAGAGAGTTTTCTCAACAAGGAA
GAATAATATCTAGTAACCTCGTACTTTGGGTGTCCTCTGGAAGAGAAATCAGAAGGCTGG
TTCTTAGTGATTCCCTATTTCTTGTAGCATTGTCATCTGGAACATCGGCTGCGGGGAGAC
ACTGAACACTGAAGTAAAGAAACACATTTCCT
>Z27kG1_10879
CTAGCGGTCCACGATACTCCGACGCCCACTTTGCTACCTCGGAACCCTAGCCGCCGCCCA
TGGATATCGCCGGAGACCGGCGCCGGTAGCGATACGCAAAAGGAGTGGTACGTTCTTTGA
CCTTGTTTATTGCTGCGCCCGAGGCGTGTGGCGCGGGGGGAGCAGGAAGGAGAGGGGAAG
AACAGAAGGGGAAGGCGGGCGGGGCCGCGATGTCGGTGCGGATCAAGGCGGTTGTAGACC
GGTTCGTGAAGGAGCTGCAGGAGGCGCTGGACGCGGACATCCAAGACCGCGTCATGAAGG
AGCGCGAGATGCAGAGCTACATCGAGGAGCGCGAGCGCGAGGTCGCCGAGCGGGAGGCCG
CCTGGAAGGCCGAGCTATCCCGTCGCGAGGTTTGTTGAGATTTATGCTCCAAGGTGCAAG
CCGGAATTGTCAGTTCGGGAATCAGAATTCAGTTACATTTAGGTGAAACCCGTAGCGGGT
TTTGGTGCCAGTAGGGGAAATTGGAGAGGAAACGAGGAGTGTTTAGAAGGCAGAAATGGG
AGCCGCTAACAACAAGGATGAATTCACAGGGAAATTTGGGTTCGCAAAGTGGAAGTGGAG
GCTTGGTAATTGGTGGGGTGTGATTGATGAGTGGTGGCACCAAGGAGAGAGGTGTTGGGT
GGGGTTAGTTCTTGGAGTAGAAAGTGTATATGGGTGAGGAGATCAAATTCATATACCGGG
TGGCAGGTCAACCACAACTCCATAAGAATAGGAGACGTCTAGATCAGAATCCAAATGGCC
CAAATTTCATTTTGCTGTGCTTTGCCTTGCCCGTCTTGCTTCACTTATGGAAGCTTGCAC
ACATTTGGCCTGTTTCTTATTACGTGTTCAGTAGCCATGAGTTAATGTAGTTAACTAGTT
ATGTCTTTACTATGTCTCATTTCTCTCAGTCAATGATGGTCTGGCCAGCAATGCAGTTCT
TGACTCATGCTATGTTATGTACAAGTGCTCATATGTTGGGCTATGGTTGAATCAATAACT
CTCATTATACGGAAGGCTTAATTTGAAGTGCTTGATATGGAATGACTTAGTTCAAACTGT
AACACGGTATTTTATATACAAAGCAAGTGCTTAGTCACTTGGTACTAGATCATCATCATT
AACACCTGTAGTATTGAAGCGAGAACAGTAAAGCCGGTTCTCTTTTGCCTAATTAGGAGC
AAAATTAGTTGATGGTCGTGCCAGGTCAGTTTTCTTTAAATGTATTAGAAGACTTAGAGC
GAGCAGTATGCATTTGGGTAGGATCTTCCTGATGGATGAAAGTCAAGCATGTCTCCGATC
ATCACTATTAACTGTAATTAGGGACCTGCAACATGACTTGTGTTCCAATCCTGTTCTGTA
CAGGCCGAGATCGCACGGCAAGAAGCCAGGCTGAAGATGGAAAAGGAGAATTTAGAGAAG
GAAAAAAGCGTCCTCATGGGAACAGCATCGAGCCAAGACAACCAAGATGGAGCCCTTGAG
ATCACTGTCAGTGGTGAGAAGTACAGGTGCCTCCGCTTCTCCAAGGCGAAGAAATGAGAA
ATGGACTGGCACTGAACTGGACCAACACATGCTCTGTAGTCAGCTAAATCTAGCCACCTA
GTCTTGCAAGACCCTTATTTTGATTCAAATTGCATTCTCTTTTCTTGTACAGGAAATCCT
GGAATGCCGTTAATAGAATAGCGGATACTTATGCCAGGACTGTCTTGTTTATAAAAAAAC
CGGGCTGCTAGAGCAGCTGCAATGGGGAGTTAATGATG
>Z27kG1_15221
CTTTTTCACTCTCATTCTCATTCTTGTAAAAGCTAGCGAGAGACCCTGAAGTTTGTGTGA
ATATCCTTGCGGAGACTCTGGTCACTTGATTTGAGAAAGGATACTCAATCTCGAGAGAGG
GAAATAATTGAAAGAGACTCATCCTAAGTGGACTCATCAACGGAGACGTAGGTTTCCTTT
GGGAACCAAATCCGGTAAAAAACGCACGTCTCTTGTTTGTGATTTGCTTGCAATTTATTT
CCTCCTTCCCTCTTCTAAGTTCTATTGCTTGTGTTTGATTCAAAATCATTTGTGTTGCTC
CCAAAGTATTTCTGCAATTATAAAGAGCAACACTAGCAAGAAGAACATCTCTCCCTCACT
CTGATTGATTTGCTGCTCGTTCTAACACCTAACCAGGGTTTGAGTTTTGTATTAAGTGAT
AAATTTCAGGTTTCACCTATTCCCCCCCCCCTCTAGGTGACTTTCAATATTAAATATGAT
AAGTGACATTACGAGCAAGATATTATATTGTTGCCATGATGTAGGCAACATGCATACCTA
AGACTACTATATAGTTAGTGCCATCATCCCTTTTAACCACACCTAAAGTTGCAAGCATAA
TAAGGTATAAGTTACACCATTTGTTAACTATGTTATATCCACTGGTGTGGACTCTAGTAC
TTTCCACTATGACAAGACATATATATTGTTGCAGCATGATAACCTTAACGTTGTAGCATG
TCTAAGACATGCACCATGCACAATTACATGTATGTGACAAGATATGGTAATTGAGCCTCT
AGTAGGTAGGGCCACTGCTCAATAGACATGTATCACTCTCTTCTCCTTTAAAATATAAAA
AGGAGTAGTAGAGCAGTGTAGAACTCTATTGCTCTATATTTAATTGATATTTAAAGTTGA
ACTAGGAACCAGCTCGACTAGACTCTCACCATAACCAAAAGGGAAAGGAGCGCTGGTCGG
TCATTAACTCAGTAGATACATAAGGTCACAATCTTCTTCACATGGTATCAATCAATCTAT
CATACTCAAAGAGAACATAGGGTATTACACATCATGTGGTCTAAATCTTTATAAAATCAC
TAATTTGCTAGTAGCTAGTAAGTACTCAGTGCCTCTAGCCTACATCCCTCGCTCTATCCA
TTAACTCTCTCTCTCTATCTATCTATCTATCTTTATTTCTCTCTCGGGTATCTATGGTAC
CCTAGAGTCATGGTGTGGCGATAGTACCTCCTCATCTTCTGCATGAACATTGAGTCATGA
CCACTAATGTCGTCCAAACCTTCATCCATAGCATTATGACTAACATACTGATACTACCAC
AGTGAGGAGGAACTCTACATCGACTTCAACATGCTAGCTCAGTTCTAGCCTCTAGGATAT
CCATGATGTGGCTCAACACATCTGCTAAGCTCGAGAGAAGATTTATTACATGACATGATG
TGGGAGATCATCCATGGTCGAGAAGTGACTCGATGGGTACCAACATACAAGTTGTGCTAG
GACACCATGGGAGCAATGGTCGTGTGAATGATCTTGTGGGTAGCACCCATGGTAGAGAGG
GGGTGGAGAGAAGGGGGTGCTAGCCATGGCTAGAGCGAGAAGGGGTGGAGAGAAGGGGCA
CCAAGTCCATGTCCATGGTCAAGCCACATATGGCACAGTGTGGCCATGTGGGGCGGGGAG
AAAATGAAAAAAAATCATAACCTAACGTGTGGGTCCTCTATGTTAGAGGATGTATAGGAA
TAGTGACACCTAACAGGAGGGTGAATTCGGCAATTTAATTTCTCTCTAATGTATGGCCAC
AATTTTTTCTCCTTATCAAAACCTATGCAAAAAACCATGTTATCTTATGTGC
>Z27kG1_04297
GGGAGCTCCGAACCCTAGCTCCTAATTTGAGCCCCGGTGTCATCGATTCCTCAGGAGCCC
GCCGCGATTCGGCTCCCGTAGCAGCATAGGGCTCCACCGCTCCCCAGCTGCATCAGCATC
GACGGCGGCGGCGCGCCGCCGCGACTACGCTCGAGGAAGCACCTAGTCTCGGCGGGTTCT
CGTTCTTGGAGGCCTTCCATAAGGCGGTTTCGTGGTGTCCGAGCCCGGATCTACGGCGAT
CTGCAAGCGGAAGGCGATAGATGAGGCGATTCAGTGGTAACCCCCAATCCGGTGGGTTTC
CGGCTGGCAGAGGCGGAAAGGTTCGGGCCTTCGGCGGGTGATCAGATTTCTCCGTGCGGC
GCGCGGCTTGTGTCTACCGCAACGGTGTAGGACTGGAGCGCAGGAGCCGACGAGGCGGTG
GAGATACAAAAAAATTGCTTGCTTGTACACTTGTTCATGTTCATTTGTTCCTGCTATCTG
TTGTGGTTTAAAGCATCAATTTTCCGCTCAATTTAAGGGCGAAGACACTTTTTTTGTT
>Z27kG1_04943
CGATCGTCGTCGCAGAAAGGAAATAGAAGTAGCAAGAATACTCGTTTCCTCATGGCACTA
CTCTTCAAGAAAAGTCCGACCAACATCACCGACTTGATAATCGCTTCTCTCCTGGTTCTT
CTTTTCATCATGGCTTCAATGTCCCCATCCTTCCAAGTGCATGTGAAGGGCGACGATGGC
CATCAGCACGAGGGATCCCTAGAACTCGCGCAGCAACTGAGGACGACGACGTGCATCGCG
GTTAAGGGAGGCATTTGTTTCCAAAAGAAGTGCCAGGGTATCTGCGAATCCAATGGCTTC
AATGCTGCAACTGCCTTCTGCTATAAACCGCCTGGTCTTCATCTCCCGCAGTGCTGCTGC
CCATGATCGTTAATTAGCCTAATGCAGTGTACGCATGCATCGATCCGTATGCTTTATACG
CACATAAACTGAATAAGATGTGTGGCTTTACTAATAATAATATATTACAATGCATGTGGA
GTATTTCAT
>Z27kG1_23133
CGCCAGCGTCGTTGTCTCGCTGATGCCTGCCTGCATCCGTCTCCGCCGCCGTAGGAGCGA
GGCCTGTGACGCGGTCTCCGTCCGTTCCATCGTGGCATGGCATCATCCCGTCCCCTTCGC
GGGCCGGAGAGAGAGAGAGAGAGAGAGTGAGGTGTTGTCTGAGAAAAAGACCATGATTCG
ACATGGCAGATGCTGACTAGTCCCCTCGTCTCTCTCTGGGTATCACCATTCACCAGTCAC
TACCCTACCTCCCTACAGCGAATAGCAATACCGGGTCTGGGTGGATGGTCACACTGTCCA
TGTCTGCAGTGCAGACAGACAGAAGATGCCTCCTCTCTATCCTACCGGCTGCAGTCTCGC
CAACTAATTCCTCGGTGCAGCTTAGCTAACCAACCCCTCGAATCTTTAATCATTACTAGT
ATTTTTTTCTCTATCGAATCCAACAACGAAACGAAGCGATATAGTTTTACTGGTAGTCGA
AAGAAGTAGATCTGGACATCTGGTGAGCTAGCGTGTGCATGATTGGGTGGCACTGGGGGT
TCAGGTACGCATGTGACGAGTCCGGGGCAATAATTCTCGGTCACAAGCGGACAGGATGAT
GCGCATGGAGACCCAAAATCCCCTGTTCGACTAACCCGACAGCTCAGGAATATCTGGATC
GCAGGAGATGCCATGCCAGTGCCACACATCGCTTGCTCCCGGCCGGGGTGGTTTTGGTAC
TAGTTGCACTGATGACTGGTTCGTCGCGGTCTAAACTTGACCCGGTTGCCCCCCTCCTTT
TTTTTCTTGCTATAATTAACTGTTAAAGCTCGTGTGAGTTGTGACCACTGCTCCAGGAAA
GGATAGCCGCTGAGATGCTGACACGCGGGTCCAGCTGAGAGGTGGGGGTACGTCCTACGT
GTCAGTGCTGGAGTGGGGAGTGACGGGCAACAGCGACGTGACCGGACGCGACGCGATTAG
CGGGCGCATCGCATGTGCGAGGGAGGAACGATGACGGTAAGGAGACAAGACAAGCGTATC
AACTGCAGCTTCCTGCAGGCTGCCGGGGTGGGTTGCTGCAGTAGGTGCCGCTGCTGGCCA
ATGCCAACGAGCCATTTGCCCGGTTGGCCGTGGTCACCTGGCGTGGCTCTTCCGGCCTGT
GGATTATGTGGGCGGAACCGCGGAAGGATAGGGATGGAGCCTGGAGGAGGGGAGAGACGC
GTCCGGTGACGTCCCCTGTCCACCGTTTTGAGTAGGAGCGCTGTCAACGTGGCGAGGATT
CAAGGAGGACAGACAGTCCAGGGCAGGTTGATCACAATATCAACTGTTTGTTTTAGGTAG
GAGCCCTGACAACTTGACATCCGACACCGTGACATTGAGGTGTGCTCCGGAGGCTTCTCT
CGGATAGTTTTATTTTGGAACTTGATTGCTGGTCGAGGTGAAATATATATACTCCATGTC
CTGATTGCCGTGCT
>Z27kG1_10881
CACAGACACAGCACAACGCACGGAGTCAGATTGCGGGCAGCGCTCGCTAATCGCCATAGC
CTATAGCTGTAGAGAAACTGCTCCGGGAGGAAGTAGACAAGGAGAGAGAGAGAGAGGTCA
ACAGGGCACTGCCGGATCCGGAGCCAAAAAAAAACCCAGAAGGATCCATGGCTCCCGGAG
CCGGAGACGACTCTGATCCCGCCTCTTATATCCACACGGTGCAGCACCTGATAGAGAGGT
GCATGACGTTCGGGATGAGCATGGAGGAGTGCATGGAGGCGCTGGCGAAGCGCGCCGACG
TCCAACCCGTGGTCACCTCCACAGTGTGGAAGGAGCTGGAGAAGGAGAACAAGGAGTTCT
TCGACAAGTACAGGCAGTGGATCTCGGAGAAGAGAAGCGGGAGTACCTCCTAGTCCTAGT
AGCACGGGACTCGATCGTGTCTCTCTGCTGGCTTAGCTCGCTTTAAATTAGCCCGTGATG
TGTATTACGTGTGCTTAGTTATTTTAGGATTTATTATTACTTACTGTGTTTGATTAGGGA
GGAATAAGCGGTAGGGAGGGAGGGAGGCTTGTAATGTGATTCTCTGTAAGCAAGCAGAGC
AGTAGTCACCTGTACGGCGCGGGCTGTGGCGTTATGTGTACAGGGTAAAGCAGGGAAAGC
CATCTCATCATGCGCAGCGCAGAACTGTACGCAAGTAGCCGTTGCTGGCGTGGCGTATGT
ATGTGTATACACAATTTGCCCCCTACTTCTCTACCGTATGGGCTCATCGTCGCTAAAAGT
ACACAGCAGTTGAAAAAGCTCGTCCTTTTCTGACAGTAATGTAAACCAG
>Z27kG1_05134
AAGTTTTGAGCATGGGAAATCTTCTGAACGGCCATGAACCGATGCAAAGGGAAATCATAT
TCTCAGTCCAGGAGAGAATAAGCAACGGTCATTATTCGAGCCCAACCCCATTATGTACCA
ACAATGAGAAGATCCAGACACATAGGATGTATATATCTGGGACATCTAATGACCTTTGGG
TTGCATTGTCTGTAACGTCCTGGGATTGAGCTGCACGATGTATGAGAGGAGCAATTGGTG
TTTTAATTAGCTTAGAATCCCGTTGGTGCAGATAAACTATCATTGTATTTTTTTTTTGTT
GGATGTACCAGAAGTCCAGAAGGGGCCACCAGGACATGGCTAGTGACGCACTGAGGACAA
GCATCCATTTTTGACATCAGATCAAAGTATTGATTATTTACGTCTTGT
>Z27kG1_13653
CCCTTCCCCAAACTACCTCTGCTGCTCTCCTTGATCCCCAATTCTCTCTTCTGCCTACTT
GCCTCCATCTCGGCCTCCACCTCCACTCCTCGCCCCCGAACATCCGGCGCTGTCCGCACC
CCGACTCCTCTCGTCCTTTCGCGGTCGCGATGGTGGCGTCCATGGCGTCGCCGTAGGGGC
GATCGATCTAGGAGAAAGTGCTGGAGAATGTGGCGTCGTACCACCAGCAACAACGGAGGC
AGAAGCTACGCAAGAGCCTCACCTACACCGGCGGCGAGCTCTCGTTCACTGTCTGGGCCC
GTGGGGATGACCCCACCTCCACGTCCGTCGAGGCACAGAAGGAGGACATGCCTCTTGAGC
ACGTCTTCAAAATCATCAGATCTGATGGCAAAAGTGTGTGTTTATGGTTCCTGAGTCAGA
TGATCTTTCTTCAGTTTTAGTGCTTGGTGGATCACCGTCTAAACGATCCACCACCAGAAC
CGCCCTACCCCAAGATAGCTATGTGCAGGTTCAACTACTCATTTAGATATTGGTACAGCC
TGTAATAGACTTTGGTACAATAGGATTTGGTTTTGCTATTCACTTAGTTTTTAGTTCCAA
ACAACCAACAAATTGCATGTCCTTTAGGAAAAATATCACATGAATATCAGTAATATAACA
CTGATAATAAAAAATGCTTCGATTCTATATATTTTTCATGTTATAAGGTTGAAAACATTC
TGTCTCACGGATCAGAATGTGTACAAGGCGACATACTGTGTTTACAAATATATTTAACCA
TAATAAAAACATATTTGGAAACTGAATATCATTTAAGTCCAAAAATGTTTTTGCTGACTG
TTCATTAAGCTAGAGTAAAGAGTAAACTTAGCATTTCTTTTCTATATCTCTCTTTCGTGC
TCATGCCGCCGCAGTCTCCTCCATCCCACCTTTCCTACGCAGGCAGCTCCATCTCAGTCG
TTGTACCCATTCAACGCCGAGCTGGTGGCAGCGATGCAGGAGATGATCCAGCCGAGGTGT
ACAAGTACATGTTAGTGGACGTCACCTGCCAAAGATACACAGTTTCTACTGTTTTTCAGT
TGGAGAAAATATTTAAGACAACATTTTCATCGTTTGTTCTCCATATGGGGCTTGTTTCAC
GCCACTTGAAGGAAGGAGGGAATGATGGTGTTAAGTTCGGACAATACATCTACACATCTA
TGAAATGTACAACCACGATGTAGAGCATAGAGTTTCTAAAGTTGGAGATTTGGATGATGT
TGGAGATGTGCTTTGGTGTAGTTCATCTCTCCCGAATCAAGAGTCTGGTTTATGGGGCTA
AGGTAGAGGCTGCCATCGCCATTGGATTCAATGACTTCATTACATATGCTCTGAGAGGCA
TTGGGTTCTACCAGAAGGATAACATGGAGATCAAGAAGGCCAATGGCAATGGCACACTGA
TCCCTGAGCAGATCTTTGAAAAGACTAGGAGAAGTTCTAGATGAATTGATGCTTGGCTGA
AGAGGGATGTCAGATTTGTACAATGCTCACCCACAAAGAATAATACATTTCTCCAATGTC
CACTGTTTTGAAAAATACCTCCATTCCAATGTTTAACATTCTAACGATGTCTGAATTTAT
TGTAAAGAGACACATGATTGTTCATTGTTGTAACTTATGTACAATATATGCGTGTGTGAA
ATAAAGATCATCTTGGAGCACCGGC
>Z27kG1_12818
GAAAACACTGAGGCAAAGGCCCACGCCTGTCTCCAAGCAGCCTGACATTACTTTCTCGAG
CTCTGAAGATGATCTTGCACAGGTTGTTGCAGACTCAGAGGATGAAAGTGGGTAATTTGG
CAGAGGTTCGGTTGCATGCGGTATTTTGGATTTTGCCTTGTGGGAGCCGGTTGAATTCCA
CAGGTTTAGCGTCACTAGGCACTTCCATAGTTTCACTTCTACCGGCTGGCCGGAATCAGA
CGCAGACAGCACCGGCGTTTTCCCCATATCCGATGTGTTATCTTCACGAAGTCATTGGGA
CACCTCTGACCCACTTGTATGGTGATTTGTACATATGCATTTAGACACTATACTGCGATG
CATCACCACTGGAGCACCCAAAAATCTTGCTGATGAAATGCTTCTGATGTGAACTATGTT
ATCCATGCATTCGAAGAGAAATGGTGCTTATGTTTGCTTTAGAC
>Z27kG1_18061
GAATCGCCCTATTAAATTGCGTAAGAGTATCTGGAAGGAGAGGACAGATGTTGAGGCCCT
GCAAAGACAAAAGAATCATGTCCAAAGGAAGCCTAAAATTCCCAAGAAGAGTGTTCTTCA
CAAGTAGAGATATATAGGCCCTACCGAGGGTGAAGGGCAGCTCATGGATGCGCTGCTGCC
TTGGGATGATGCTACTTCTGGAATGTCTTCACTCTCTGCACTACTGGGGGGCGGAAATCA
CGCAAGGGCTGTTGTTTCATGCAAATTGCAACGAGCTACTGCTGCCATCTGATGCAATTT
GTGCTCCGTTTTACTGTTTCCCATAGTTTGCGTTCATCCATTTGCGGTGTTGGAGTACTG
TCATGGCTACTGACTAACCAGGCCGAGCTGAACAAGAACCAAATGGAATTTTCAGTTTTG
GTTTCAGC
>Z27kG1_09676
GTTCTTATAGTTCTCGGATTGGGCACCGCCCTTCATCTAGCTCTTGAGTGCTGTCACGAA
TGGGGCTCAAGGAGGAACGTGGCCAATATTCCGAGGCTGGAGAACATAGCGCCGACTGGG
TACCACCCTGCAGTAGTATAATCATTATGGGACTTGTAAATAGCGTAGGAACATCTAAGC
TCGTGCTGGCTTTTGGATTATTATGTTCTCGCAACTAGCTTTAGCTCACACGTGTTGCTC
GTTAATGTCGAGCTCAAATTCAAAGCTCGTTGATTACAATCCAGTTCATACTCCCACTAG
TCC
>Z27kG1_17782
CGCCATTTCCCCACCTGTTCCTACGCTACCGCCACCTAAAAAAAATTCCAGGCACCTAGT
GCTTCCCATTCCAATCTTGCTCAAAGGTCATTTCATTTCGGCCGGTGCCTATTTTAGGCC
GATTGGAGGGAAGGCTGGTCTGTGTTTTATTTTCCTGCTGCGAGCGCTTTCTTGGGCGAG
TTGAATTTGGGCGCCTCTTGCTCCAGGCAGTATTTTATCGAGCTAGAGTCTGGTACCCGG
TGATTCTTGCTTGGTCCAGGCGCCAAGGCGAGGAATTGGGCCTAGCTCCAGCTCAAATCT
GTGCCTTGTTGCAGACAGAAGGATTTCTGCATGGGCGAGTTGAATTTGGGCGCCTCTTGC
TCCAGGCAGTATTTTATCGAGCTAGAGTCTGGTACCCGGTGATTCTTGCTTGGTCCAGGC
GCCAAGGCGAGGAATTGGGCCTAGCTCCAGCTCAAATCTGTGCCTTGTTGCAGACAGAAG
GATTTCTGCATGGGCGACCATAACTAAGATGTGAGATTTGGTGGCGTCAGCTCGGCTGGT
GGGTGATTCTCGGTGCGTACACAGACACATCCCTGGAGCCTGGAGGCTTGAGCTGATTTG
GCGAGGAGGACAGTGCAGGAGAGAGATGTCTTTCAGGAGCCTGATTCAGGACATGAAGGA
CGAGTTCGGGAGCATCTCGCGGCATAGCCTGCGGTCCCGGTCTCACCGCTCCGCCGGGAA
CGCGGCGCGGG
>Z27kG1_08863
CTGCGGAGGCGCCGAGTCCTTTCGGGTTGCTGATCAAGCTTAGCTCCTTCTATTAGCATG
TAGAGCAGCACTCTGGGTTTCTCTATCAGTCAGTCAGTCAGCCAGCCAGTCAGTGGGTTG
TATATAATCGGAGTTGTAGTAGACAGTATACATTTCTCTGGGCAGGCAATCACTGTTTGA
GGTGTTAACAGTGCCGTTTTGCCCTCCCAATTAAGCCTCTACAGTCGGTCTAAGTGAAGC
AAAAATGCTTACCTTGTAGTAGCTAAATTTACATGTGCGGGGATATACGTTGTAATAGAA
TATTTCTGCGCCCCGTACGTGGCTGTTTGATGAAAGCATTCTGTACGGTAGTCAGGAACC
CTCTTCTACCTGAACCAGTCGCGAGCGTTCGATCGGGCAAACTGGCCAGGATGACGTTGC
TCTCAGTTCTTGTTGCTAGTTCTGCTTCTTGCGTTGATATATAGGGTCCTGCCCTGCGTC
GTCTTCGTCTC
>Z27kG1_09702
TCCCCGCACCCGCAGCCCCCGCCGTCGTCCTCGCGGCCAGCCGAGGACAGCCACCGCGCC
CGCAAATCACACGACCATGCCCTTCCATGCCCGCAAATCACGTCACCCCTTCCATCCATG
GCAGTCGCGCTCCCTCTGCGCCCTTCCATCCATGGTCGCGGATCCCTACGCGCCGCGATT
CTTCCCATACGCTCCCTCTGCGCCCTTCCATCCATGGCCGCGGATCCCCGATGTTGAGAT
CTGGGAGCTGAAGCTGGAGATCTCGCGGATGCGGGTGCGGCTGACGGCGGACGACGGACG
GCGCAAGAATTGCGGCGGCCGGAGCTCCCAGTGCTCCGACGGCAAGGCCCGCAGGCGGTA
GAAGGCATCCTTCGCCTATGACTGATGCTTCGCTGCTGGCGTCGACAGTGGAGGCGCGAC
AGGCGGTGATCGTGGATGGATGCGGTCTCAGCGTCTGGAGGATCGGTCGGAGCTAAGCAG
GGACGGTGGCTGCTGACAGCTGAGTGATACGTGTATTTCTAGGAAGATCAAGCCCAGAGC
TGTCGCAGAGCCAGAAGTGCATCTACTTCCACGGCACCGTCAGCAAGGACCTCCTCACAC
ACAAGTTGGTCATCCAGCTCTCTAGGAAGATCAAGGACGACATATGAAGACTGGAGTACT
TTGAAGTTTGATGAACAACAAGGACATCCTCACGCACAAGTTTGATGAACAGTCAACAAA
ATTCTTGAGCCAGTTCACTCCAACCCAATGGGACAAGGATCAGTGGCATCCTTTCATGGG
GCCACTGCGGTCCATCCAAGTGTTGTTCATTTGTGTTGTCTTCATGATCGTGGAGATCAA
CACATTCTTCCTTAAGCTTGTGTCCTGTTGCCGAGTTCCTCAAAAGGACAAAGTCGTTAC
TGTGGTTCAGTCTCTACTTGAATGATATTAGTGACAAGGTAAAACTATTCCTTTATTGTT
AATTATTTTCTATATGCATGATGGCAGTAACTAAAATATTGGATTGTGTTGGACATACAA
CAAGTTCTAGAAGCCATTAGCTAACCACATAATCACTGACCTTAACCCAGTGACCATTTA
ACAACGTATATAATATAAATTTACATTAGATGCTTTATTTTTGCACTGTAGACCTATTGC
ACATATAAGTGCTCCTTAGAACTTAGGTTGTTATTTTCAGTCTCATTATTCCATTCTTTA
CTAAAGAATTGTACATCAAACAAATTTATGTAGTACATATATTGCAGAGGTCCTCAAAAT
CTACACCAAGTTATGTCAGGGACTATATCTCCACTCAACTCATTTTAACCTTGTACATTT
CAATCAAATCCAAATACATGTGAAATAAATGTAGTAGGTTACTCTGACCAGTGTTGCGCT
CGCGCGCCAGCATGCTCGGACTAACCAACGAAAAAGGTGAAGTGGGATGGTATACCATTT
GCAATTGACATTTATGGTTTTTGCTACGCTGGCACTCAGTGTTTCCAAATATCTATTAGT
CAATGTGCGATCGTACCAAATTCAACAGGGCTCTCTACATATGGTATGTATAACTATCTC
AATTTGAACTGCATTCTGGTGGGAGTCGCTCTTATTGTTTAGTAATCATTTTTCTCAATG
TTATGTCTAACCGTGTTATTCAATTTTGCAATATGCACGGCAATTTATGGTGCTATATCT
ATTATAGGCTACCTCATGTTTGGAGACAAGATGCTCTCATAAATAACTTTCAATCTTCTG
AAAGATTCATTTGCAGCAAAAGTTGCACGATGGACCACGATAACTATTATTGTCGGTTTC
TCTGATTCAATTAAGTGGGAACCCTTGGTAGTGATTCAATTAAGTGAGAAGTGAGAACCC
TCATTGTGCTATTTTTTTGTTTCAGGGTTGTTATCTATCTTTGTAGCCGAAGAAACAATC
CTGAGAAAGAATGGAAAGCTCCTTGGCTAGGAATAATGTTTCTAAGTGGAATCACCTGGG
TTATGCGAGAAGCACATCAATGGATTCCACTGGTCCTCTGTTAGCTGGTAGGAGAAGTAG
CAGACATGGCTCAAGTGAGATGGGGGACTGCATATTCAGCTCAATGAGACATTTTCTTCA
GTTGGCGAATCAATTACTAGGAGAATTTGTTAGATATTAAGATTAATAGTAACATGTATT
AATTCAATTTTATATAATCGTTGTGCACCAACATTTTATTTGAAAGGGAGAAATAAATCC
TAGCAAAATTGACTATGGGAGAAGGGATATAGGAACAAAAATGGAATATGGGAGAGGGAA
CAAACTCATCGGCCTATGCGCCTTGATTAGAATGTCTCCTAAAAGTTTTAGGTATTGAAA
ATATGATAGGACATTTATTGTAATATGTTTATTTTCTGAAATACTAATTTTGATGTATAG
AATATTGAC
>Z27kG1_21227
TGAAAATCCCCCGGCCTCTACGGCCTCGATCGACCACCCGGACACCTCCAGCTCTGGCCG
TCACCACCCACCTCCTGCAGCTCCGAACGAGAGCTTGCGGTAATGCCCCCGAACGCGCGG
CGGCGGACTCCCGCCCGGCCCCCAACGGCGCTGCGTACGAACGACCCAGATAGGTGTCAG
CACCTCTGTGGAGGAGAAGGAGGCTGTGGAAGAGACGGAAGTGGAACAGGCAGCACTCGG
CGGCAAACGCACTCGACGCACCAACGTTCGTGTGATGGGTCCAGAATGGGCTGTGTAATC
CTAATCTCTTGTAATTCATGGCCAGCCCATGTGAGGGTATAATACCTAGTATGTGGTTTC
TGGAGAGGCATGCAAAACTTGAACAAACTCATACGCAATAACATCCGCCGCCTTCTGCCT
CCTGTTCACTGTTCTTCTCTAATCTCTGATTCTTCTTCCACTTCTGATCTCTGAGCATAA
CATTTGGTATCAAAGACTTGTCATCCTGGATCTGCTGCCGGAGGTGCCGCGGCGGGCGCG
ATCGTCTGCGATGGAGCAATCGGAGACTATCACCCACAAGTTGCTTGAGGAAATGCGTCT
CATGGAGGCGCGTCTATCTGAGCAAATCAGCGGGCGCTGCGCCGGCGTCGAGCGCCGCGT
GGAGGAACACTGTGAGGAGATACGCGTGCCTTCACCCAGCGCTGCGATGCCATCCACCAA
CAAGTGGATGTTGCGGCGTTGCGCGGTGAAGAACGCCTGATCGCCCTCGAACTCATGAAG
ACCGAGGCTGATATGTGGCGTCCCGATCTGGAGAAGCGGGTCGACGATCTGGAGTTGGAA
GTTACCCGTGTCAACAAATTCCTTGAACGGGAACGTCGCCAGCCAGCCTTCGACAAGCCG
GGACTCTTTGGTCCACACGCGTCGGCATCCGTGCGTCCTCCAGCCGGATTTCCTCACGCT
GATGGGGCCCGTGGCCACCGCTTCGAACCACCAAACCGGGAGGGTGAGTTTGGGTTCCCT
GCGACCCAACCTCACGGCCTGGTCAAGGGTACGTACAATGCCCATCCATCGCGCATTACT
GGTTTTATGCCTGAACACCAATATCCTTCTGAGTTTATGCGTGAGTCTGGGCTGGGTAGA
CTGCCGAAAGTCAATTTCCCACAATTTGATGGCTCGAAACCACAATTATGGAAGAAGTGT
GAAAATTACTTTGAGATGTATGACACTGAATACTATATGTGGGTTAAGGTTG
>Z27kG1_06277
GCATGTGCCTATAGTCCATGTAAGATGTATGCCAAGAGGCTCAAACGATGGCATGGACGT
TGACTAGAATGGTTGTTCACAGAAGCCAAGTTCTCGAGGGGCCTAGAGGTGGATGAGGCT
GAAGCTGGTGTTTGCACGAGGCAATGTGCATCATCAGGTGGTCTGCGGCAACTGGGCTTA
AGACATACATGTAAGATGCTTGGTGGAGGTGGCAGGCGTTATCAGAAACAAATCTTGCGA
AGATCTGCAACCATCCATGGATTTAACCATGCCCTTTACAAAGTGCTTACACAAAGAATA
AAGCCCCAGAGGAGCACTTCGGCCATGCGGTTCAGAATTATCAAAATCTTCATATTTTTG
GTCTCCATCTGAGAAGGGGCTGGGTCTTTATGTTGATACAAAGAGAGCTTTGCAAGAGGA
TGTCAAAAGAATGTATGATTTCTTTACGTGGAAAAGGGGTATGATATCCCGCATGTAAGT
TGAGCACTGCTGTTTTCTGACGATACGTTTCTTGACTGTTAGGAATTTTTGCACTACGAA
ACTGATAATACAACATGATAGAGGC
>Z27kG1_18657
GTTGCGCCTCACCTCTTCGCCTCGTCCTGTCGCTGCAAACCTGCACTGCTGCCTCCTCGA
TGCAGACCTGCACTGCTCTGGTGCATGTCCACGGGGGCGTGTAGGGTGGCGCCGGGCGCC
GTGGTGAAGCCAGTGCCGGCATTGCTGGGGGCCACCTGCGGGACACGTGCCTGTGGTGGT
CGGCGCGGAGGGGGAGGATACGCAGCGGTTCGTCGTCCCTGCGGAGCTGCTGGGTCGCCC
GCCCATCGTCGAGCTGCTCCACCGCGCCGCGCAGGAGTACAAGTACGCGCGTCGGGGCCC
GCTCCGCATCCCCTTCCCCATGGTCGCGTTCCACCACCTCCTCGGCGCACTCGTGGGGAC
CGCCGCCGCCGCCGGCCCCGACGATGGGCTCATGCTCGCTTGCTTCGCCATGGTCGTCTG
AGATGAGATCCCTAGCGTAGCGGGTTCCTTCTTCTATTGCTTCTCCTTCCTTGAGGCATG
TGTTGTGCTGTCAGTGTTCTTGCTTTTCTAGATTCCATTTGTTTCTTCTTCCTTTTCTCG
TTTGCGCTCTGGCAGCTGCTCCACCTCTACAAGGCTACAAGCTCTACAACAAGAGCGACC
GTGTCCGGGTCAACTACAGATGTGCCTCACCTTCTCCTTCCACCGCTTTTCCGTCGAGGC
CGCCGACAAGGCCTGGCGTCACAGTGACACCCGCTCGACGCCCCCTCGTCCACGCTCGTG
ATGTCCCCGACGTGATGCCCCATCCCCCCGCGTGCGTACACCTCTGGTGCGCGCAGCAGT
ACGTCGCCTGCAATGTCGTCCTCTTGTCCATCCATGCTGCATCCATCAGCGTCTGCTCCT
GCTAGGAGAACATTGCTGGGGCCAAAATCCCCAAGTTCACCTGCTTCGTCGACCCGCCGC
GACCTTCATCAGGTAGCTACTCATCACCTCGGTCCACCAGCCGCATCGAACAGGGAAATC
AAACAGATCTATTCCTTAGAGTTTTGTTTCCTGTGTAGCGTGCCATATTAGCATTTTTGT
CGTTGCGCTCTTGTTTATTCAGATTCCGTAGTTCGAGAGATGAACAATGCAATTTAAGCG
TCATCAGAAACATGTTCTGGTTCCCCCC
>Z27kG1_06297
TTTGTTATTCATTGAATGAAGAACTGGCTACTCTACCCGTTCCAAATTATATATACTTCA
AGCTGTACATGATAATCAGGTGGCAAAAGAATGTCAACTCAATTTTTTCTATGTTTTCTT
TTTCAGGTGGCAGCAACTTTTGATAGACAACCTTGTTGGATATGATACTATACCTACAAA
CAGCTTGGTGATTTCTCCTGGTCATGGTTATTTATACAACTTTGAGATGAAGGAGCTAAA
TGGTCTTAGTTATGGCCATGAAACACCAGAAGGTCCTACAAAATTTGGAGCTAGCTTGGA
AGATGGTGCTACGATTTTCAAGAGCTGCTAGCCAACGCCAATGCATCTCGTTTAAGATCG
TGCATGTGACCTTTCCTCTCCTCTCCTGATGTTAGGCCTTCACAACTTGTATTATGTGCG
GGCAGAAAAAATCCACTCTTTTATATAGCAACCACCTGCTGTTAAGACCTTTTTGACTCT
ATATCCTAAGGCTGCAAACTGTGTTCTCTAAGTATATGTGTAACCAGCATCTTTTATTGG
CCCAAAAATGTATTTGATTCC
>Z27kG1_18175
CATGCACCAAAACCACAACTCAGAAAAATGTTGATACATGCACATCGATCCCTTAAACAC
ATACTCCTCCTCATTATTACCAGAAGTAATCCCATCGTGGATTGGTCTTGGACGACATGC
CACCGTATGTGTAGTCGGCACGGCGAGCATTGCGGAAAGCACAGCAGCCACAGGAGTAGA
TGGCTATGAGTAGAACAAGGACGATGACATTGAGGATGGTGATGGTGTGCCAGTCTCGGC
GCACCTGCTCCAGCACTCCGGCTTTGCACGAGTCGCACTGGTAGCACAGGACGCTGGGGG
CATTGTTCCACCGGTAGCAGTCCTCCTCGTCTTGCGCCGGCGCAGCGATGGGTATGCCTT
GCTCGTTGTATGTGCATGATGTCGGTGGCTTGCAGCATCCAGACTGCGCGCGTTTTTTGC
ATTGCAGTTTAATTAATAGCAAGCAAGCTAGAAATAACAAGAAGAAGAAGAAGACCCTCG
CGTACTCGTAGTTACGTACCTGTATCGGCGTGAGATTATGCTGGAGGTAGTCCAGGGGAG
TCCAGGCGGCTATCCTGGGGCAGGCTCTTGACCCGACCACGCATGCGAGCGCTGCCCGCC
AGTAGCGATCGACCTCGACATGCCTCTGGAGCCAAGCCGAGTAATCTGTGATCCGGAACT
CCCGGTAGGGCCTGCCGGGCACTTGCCTGCCGCCGCCGCCGCCGGCCGTGACTGCCAGGC
CAAAGACTGTGATCCCGAGCAGGGCGAGGACGAGCAGCAGCATGGCCAGGAGGTAGAGCC
ACAGCGCCCATGTCACATGGTAGCATGCGCCGATGAAGCCCGCCAGGGAGATGAGGAGGA
CGATGAACCCGATGGCTAGGAGCGGCGTCTGCAGTGCGGATTCGCATGTCACCGCCGCAG
AGCCATGGGCCAGCCACAGCCCTGCACCGATGATGGGGATGGATGCCACCAGCGTCACCA
GGTTCAGGTAGCCTATCATCGTGTTGCTCAAACGCCGGTGTGGTAGTGGGTATAGGTGCT
GCGAATGCATCTTGCTAATGCTAGCTAGCTGAGCGATCGATCTCGGATGACTGGTTCTGT
TGCTACCTGCTTATATGTCTATCTATCAAGTATTATCATCATATGCTTGCTATAGTAGCT
AGCTTTCTTTTCCTGCTGGCTTTGAGCTTTATTTCCTTTGATTGATTCGCTTTAATTGGT
GCTTTTCTTTGTTCATACCATATCATACCATACCATACCTCTGCTGCTTGTGTGAGCTGT
AAATCCATGTACGGCAGCCTTTTTCTAATCATCCAACACTCACTTGGATTCGATTATGTA
ATAGCACGGCATGTTTCATGAACTGGAATTATGTTTTCTGCATTTAAACTTGCATATCCC
TTTATTAACTTTTGCCCTTTTTCCTCTTTATGGAAATTATGCTTCCTTGTGTTTTTGCAT
GCCCTTTTGATGAATGACGGATTGAACTGTTCAACAGGCATTGCTCCAAATAAGAGAGCA
ATTAAAGAGGAAGGAATGCTACGGGATTGATTCTTAATCACGAAGGCAGCCGGGTTGAGG
GGATCTGCGTATGTACTATGTGGCTTCTTTTCCAAAGCAAAAGGTGTCACTGCATCCAGC
AGCGACCCCAGCGCCAATCCACGCCGACGGCAGTCACAGCGGCAACGTGGTGGCCATCCA
GATCTGAGCAGTGGTCGTGCATAACCAATGAGCAGCGATGAGCCGATGACGACAATCACC
GTGCTTTGCCATTGACGGGCTCACCGTTTTTTTTAAAATTTATTAGCTTTTGACTAATTG
ACAGAGTCGTCATTGGAGCCAAGACGGCTTGGCTTGTCTGCCTATCTCCGTCCCTGAATA
GTTTCTGCACATTTTTTTAGAATAAAAAAGATAACAATTTGGTGTC
>Z27kG1_09504
CGCTGGCGCTGCAAGCTCGGGCAGTCGAGCCGAGCGCTCCCTGCTCGGCGGACGCTGGCC
GTGGCTCGCCCTCGCTGTGCCGACACGCCGGCAACCATCTCCCCTCCAGAGCTAGCTAAG
GAAACAGGGCCAAAGTGAGCTCCAGGGAAAAAAAAAGAGCACCATGGAGAAAGGGGACGT
GCTGGTGGACCTGGACAAGCTCCCTATGAAGCGCCTTGAGGCCATCGACGAGACTGGCAA
CGAGCACTACCCACCGGACACTAGCAACGAGGAGCAGCGGCTCGCGGCCATCCGCCGGAT
TGACTTCTCTTGGGTCATAGAGAAGGATGCAAAGAAGGCCAAGAAGGCGGCTGAGGCTGA
TACTACCCAGCAGGCATGGCCCTGGCAGGGCCTTATGGAGAGCCTGCAGCAGGCACATCA
GGAGCTCTCCGTCGTCATAGACCTCATCGGCACGGTTGAGGCTAATGACGCCATGGCAGT
CGCCTCGACAACGAAGCCCAAGTCACAGCCAAACGAAATACTAGTTGACATGGCAGTGTG
TGCTGCCACCAAGCTCCAGTGCCTTAGGCATTTGTCACGGTACTTCAAACAATCTGCTAC
GACAATGGAGCAACAGTTCCAAAAGGAGACTAGGTTCTACAGCTCCTTAATAAGATTACA
GCAGAACTGGAAAGTGAAGCGGCAGCGGTCTGTTGGGAGTCCAGGAAGTGAGGGCTTCAT
GTTTGATCTAGTTGATACTTCTCAGCTAGACACAACAACAATGCCTCGATTATCACCATT
ATCTTTGATTCCAATTGATCAAGACTCTTCAGGCACTTTGTCTGTACAAATTCCACAGAA
GTGTTTCCATTCCTTGAGCCTTCGATTTCATGGAGACATAGCCAATAATGCAGAAAGCAG
TGCTGTCAAAAGGAAAGAAGGCACATTAACCAACACTACTACCGGAGCCGAAAATGATGT
TTTGGAGAACGATGATGTCAATAAGTCTACTGAACATGCACATTCCATCTTGCGCGACAT
CCATAAGTCCATATTTGAGGAGCAGGTTTTTGATATGGTGATCCAGGAGACATTTATCCA
ATCTCAAGGCATCAATGTTACTGGAATGTGCGAAGATTTTCTCCAATTAGCGATTGGTCA
GGAATGTTCTTTGTGCCTTTCGCATGATCTCTCTGGGCAGAATAATAACTCGGGGACAGT
AGGGCAGGAAGATCATATGGATATAGATCATACTGGAAATCTTGCAGTAGCCACTGTAAA
TGGGAAGGAGTCTTCAAATAAGGATGTGAGAGGGTTTCCTAACCCCAAAAGCTTAGAAAT
TTACCTGCTACATGTGTTCCATGAAGGCATCCTTAGAAAACTCAGGGAGAAATCTCGTCA
TGTGGTTCGGTACCAGAGTTCTGCTCAGGGTACACCTGACGAGTGTGGCCTGCTAAGTCA
TTTTTGCATGACAGTGTCTCACAGGATATTTTCTAGCAAAGTACATTTGGAGCTTG
>Z27kG1_22702
CTCCGCCGCCGCCGCCCCTTACTCCTCCAGAGTTGCGCCTCCTCCTCCTCCTCTCCAGTG
GCGCCGTCCCCCGCGCCCCTTCCTCCTCGCAGTCACGGCCGCGCGGCACGTGCTCCGCCT
CGCCGTCGCCGTTGCCGTTGCCGTCGCCGCCGCCAAGTAAAGAGAGACAGGGAGGCGCAG
TAGACGGGGGCGTGGTGAGGAGGGAGTCAAGCGGAGGAAGGAAGGGGGACTGCGGCCGGC
GGCGGACTACCATGTCGTCTCTGGGAACTTCCAAGGGGATCCTGGAGATCGCGAAGTTCG
GCGTCTACGTCTCCGTGCCCGTCGCGCTCACCTACCTCGTCGCCACCGACTCCAAGACCC
TCAAGAAGCTCATGGGCCTCCGCCCGTACGTGGTTTACCCGCCTGAAGGCCCACGCCCTC
CACCGCCAGAAGAACTGCGCGAAAGGGCACGGGAGATTGCCCGGAAGAGGCAGCAGAGCT
GAATGTATGCTGTGGGTTCTCTAGGGGCGCCTGTGTGTGTGGCTGTGTCTATGGAACAAC
ACGGACGACGAATCCTCCCATCTCACGAGAACAGCCTGGGCTGGTCTTTAGCATCCTTTC
ACTGCTGCTGTTGTTACAATAATAATAATAATATACTGAGAAGCGAGAATCGGCTAGATA
TAATATAATCCCGTGTATTTTCTCCTTGGGAGCC
>Z27kG1_16227
CGTCCGCGTCGACAACGACGCCGCGGCCGTCTGAGATACCTTGGAGCAAGGATATCTGCA
ATTCGGTGCGGCTCATTGGGACTGTGGGCACCGATGTCGAGCTGCGGCAGCTGCCCAGTG
GCTCCGCTGTTGCGAGGGGTCGCCTCGCCGTATGGAAGTCGGCCACCGAGACTACATGGT
ATTACTGATTTGATTGGCGCTAGGCAATGTTAATTCTTCTACCATTTCTAGCGTCACCTA
TTTATGTCCATATTGTTGGGGGCCGGCAGTGGACAGTGGTTCGACTATCCGGGTCATTCG
CAGTAGGTGTTTGTAGCTTTGTGAGTGTGAGGGATGCGTGATTCTTGAAAGGTCGACGAA
GACATTCGGTAATATGTTGGCTAGAGCAGTTTGTGCAATTGATGTATTGTAGCAACAAGA
AAGATGATTGCCCAGACCATGGAATTGAGTTTTGTTT
>Z27kG1_10887
CGACCTCTGATTCCTTCGCATATCCCCAAAGCAAGCTCGAGTGAAGAAACTCACGAAATC
TGAAGCCAGCTGAGAGAGGCGGATGGGGCAGTGCCCGTGTTTCGGGTCCGCGAAGGCGGC
GGAGCAGGAGCGGCGGGCGGAGGCGGACCGGCGCGAGTCGCAGGATGCTCGCGCCAAGGC
CGCCGAGGCCGCGCAGAGGAGACAGCAGGACTATGAGAAATCGGCAGCTGGAAGGGCAGC
CAAAGCACAAATGAAAGCAATGAAGGAATCAAAGGCATCAAACCAAGGTGGAGAGCCGGT
TCTTAAGTGGCAGATGGGATCATGAGTTTCGTTTCTGTTGATTTGCATCCCTCCGCTTAC
TTTTGATGGCCGACAGAAAATTGATTGCGACTAATTTCTGATAGGATGCACTGTGATTGT
GTGATTATGCCAGTGAAGTGTACATCCGGTTTACCATCTGCTATGCTGTACATGCTATCC
CATAGACTGCCCAACTTCCCAGTTAAAAGTCACAAGTTTGTGTTTGTAAGTGAACAAAAT
ATATATTTTATGAACACATGTAGTCTCGTAGCATTTGCATGGAGGCTTTTACCCCACTTC
ATAGTATTTTTCAAAGCCATGTTTCATAGTGCGACTACAGTACTGAATTCTGCTGCAGCC
TTCTTTTTTTCCCTTCACATCATCAAGCATCCCCATGGAGATTCTCATATGTACCATGTT
CTGTTAGCTGATAGCTTATCAAGCTTTGGTATATGAAATGCTGAACACTCGTTGCACTTT
ACATGGATTGTTTTAATTTGAGTGTTACTCCATAGTTCCTGAG
>Z27kG1_14195
GTGCACGGTTCTACCTCCCTCTCTGCTCCACGATCCTCCCCAAGCGCGTAGATCCTGTCT
CCTTCACACAACACCGCCCCTGACTCACCGTCATCAACGGAAATTAAGTAACCGAGGATC
TCCTCCCCCTCTGCTCCACGATCCCCGTCATCCGCCCTGCCATCAACGCCCCCATCGCAA
TCTACTTCTCCGTTCTACGACTTTCCAAGGCCAGATCCGATGACAGCGTCGCGAGCCGCC
CCTTCTCAAGATCGAACTGGAGCCACCCTGCTTCTCAAGAAGGCCAATACATGGACGGCT
GCGGCACCGTGTCACAGGGCGAGGGAGGCCGAACGCTCTGGTGAACGAGGTCCGGACACC
AAAGAAGCCAACAAAGGAGCCGACGTCGGCCGTGAAGCAATGCAAATCCCGGCGCCAGAG
GCGACGCTGAGAGTGCGCGCCCGCAACGTGGCATTCTCCATCATGGAGATCCGCCAGGCC
GTCCTCGGGCTGTGGCGGCGGCTGGCGGCGTAGGCTGAGGCGCCGGTGCCGCGGCGGGGT
ATGGCCTCCGGTCTGTCGAACACGAGCTCGACATTGGCGCCAAGGCTGGGCGGAGTCCTG
TCAAGCGCAAGGAGGAGGTCAAGCTGCATGATAGGTAAAGATCCTTGTCCTCCCATGTGA
TTTTGGATCCGGTTCACGGTTGGAATTCGATCTGCTTCCCGCCGCCCCCGGCCCCGGCCC
CCGCACGCCACTCGCGGCGTCATTCCTTGCCCCCTCCGCGCACAGGCAATTCCCCGAACT
TCTCCACGAGGTTGCTCAGCACCGCGTCCTCCTCTGGGGACCACGACCCCCTCACCCGCT
CTTCTATCGTCGCGTTAGCCGCCGCCGCAGCAGAAGCGGATGCCGCGACGTCCCCACCAA
CAGGAGCACCGGAGGCAGTGATCCCGTTGACAGGGAGGAGGCGACAGGTGGTTTGGTTGG
GGTTGGAGCATGACCTCGGTTAGGGTTTGCGTCTCGTCGACCACCCAGAGAGAATTGGGA
CTGGCCGCGTCGGCGGCGTCGTTCGGATCCCATTGCAGCTGCGGCTGCAGCGGCGTCGTC
GGAGAAACAGCAGTTTCGGCGGCCGACATGGTGCGATGGCCACTTTGGTCTCTGTCTCTA
AATGGTGGAGCGATGTTCTGGAGGAGTGCTGCTTCATTTCGGCGAGGGTGACATGTAGGT
TCCACTGGTCAATCATTTCTCTTTCCTGGACAATTTTTTTATCAGTGCTGTTTGAAGCCC
>Z27kG1_06309
CGTCGATGGGCGAATTGTCCTGCCATGACAGCAGCATCTCCCACACCCACAACGTCTGTC
GCATCTGCGGTGTCGGTCAGGTGTCCTGAAGGGGCATCGTCGGAGCCTTCACCGGCGGTG
GACCCTTTTGCATAGAGGATGCCCTTTGTCCGGGCGCGCTCTTCCTGTTTGTATGTATCA
CACAAAACGATGAAGGACGCGGCTCGTGCTGCGAGGGAAGGCACTTTTCCTTCATCGGCG
CCCGCGCCGTTGGTGCCGATGGCATATCCGAGTGGCACGGTCGCGCTGAGCCACTCGGGG
GAAGTTGTGTCAACGGTCGTGCCACCATCATGATCGGAGGGCCTACAGGCCAGGCGATGC
TTCTGTGGTGGGCGCGCTCGGTGCCTTGCTGCCTCCACCTCCCTTAGGTTCCTTGTCCCT
GAGTGCGGTGAAGGCGAGCCACTTGGGAGAGGTCGAGGTGGCGAGAGTGTCATTGTGCCT
TGATGTCCCTTCAAGCGAGCCCGGTGGCGCCCTTGCGTCGGCGGTTTTGCCACCTCTGCC
ACCCCGACTCCTCCACCTCCGAGTGCGAAGAGGGTGGCTCTCGCGATGCTACTGGCCCCT
ACAGTTGGGACCACTTTGGAGTAGTGCTCCGACGATCTCTGTCCTCCTCTCGAGGTGACC
AGAGCAAGAGAGGTCGAAGTAGAGGAGTGGGGGATCGTCAAGAAGGCTTACACATTGGCT
TCCTAGATCTCATGGGTTATCGATGTGCCCATGCCGCCATTGAGGAGGTGGCATCGATTG
CTTGCTCGACGATCACAAGTCAGATGCTTCCTGTTGGGAGCCTAGCTTACTGAAGATCCT
CAAAATGCCTTTACCTTGCTATATGCAAATGTGTTTCGGGTATGCGGTAAAGAGCGGACA
AAGTTGGGCTTTGACCGAAGCAATGAATAGAAGAGATTTGTCTGTATATATGCGCGGCAA
GGACGTCGGTCGAAGGTTGCTGGCTTCGACGTAAAGAAAGGATCAAGCGTGAGGTAGCAA
AGGGGGAGAAGCAAAAGTCTTATGAGACAAGAAAGAAAGGGAAAAGGCAATATTACCCCT
GTACTATTTGTTAATCATATTTGTAAGCTTCGTGGGCATGCATGTAATTTCATGAGTGAT
TGTTCGTCTTCCCTATAAATAGATGAACAATTCCGTGTAAAAATTCACCTTTTTGAAGGT
CCTTAGCTTCGTTCCACTTAGCCTTCGAAGTATCTTCAAGCTATCTTGCACAAAGAAGCC
GAAGGTATGTTTGTAAACTTATTTAATATGAAGGG
>Z27kG1_16575
CTGAGGATATTTTCTGGAAACGAACATCCATTCCATGACCGCCCTCTGGAACCTTTTGTG
ATGCCGCCACGGCAAGTACGCGAGATGCGCCCCCGTGCAAGGCGTGCAATGATAAGGGCT
CAGAAAAAACAGCAGGCAAACAGAGCCAAAGAGGAGGAAGATGCTAAGAATGCCGCAGCG
GAGGTCACTGCATAGGCTCCTGATGTGGATTTGCATGCTGCCAATTTTTTTGCTTGGTAG
CATTTCGAGTGGAATAGGCACTAAAAGCTGGGAATGTGCCAACTTCGTTCTGAATTTATT
TTGTATTCTATTACAATTTGTAACTGGAACCCTGCCTGTCACAGCTGCTTGAAGGTTAGA
AAGTTG
>Z27kG1_05212
TCTACGGGTAGTGCCGATGCTGGCATACATGATGGTATGAAGCGGCGCCACCAGTGGGGC
CGGTTATCCAAGTGAACAACAAATTCAATGCAATCCTCTACATCGTAGGCTAGGTCACGG
ACCTGCCTCACCCATGTCCTAACCACGTTGTTCTTGGCACGCTCTTCATTGGCGACATTG
AGAAAGGAGTGCATCATCTCAAATTCACCTGTGATGAACACAAGGTCCCTCTGTGCACTC
TGACGCAGCTTTGACTCTTCCTCAATAGCTGACTGGGCCTTTGTTAGAACCCCCTCCACC
ACCGACTTTGCCAATCCGACGACAAGATCCCCCATCGCTCTTACTCTCCCCTCCCTCTCT
CCTTGTGCTTCTATGCCGATGCCGTAGCAGCTACCAAGTGATGCTACTAATGCAGTAGAA
TTGCATATTTTGAGTACCCAGAGATGTGACTAATGAAGATAAGGACAGCTCCAGCTTGCG
CAGGAAGGATGCAAACAAGGAGCGGCAGTGGCAGCGCCCGGGAAGGACAAGAACAAGAAG
CCGTTCGGATCATGCCGCCACATCATTCATCACACTGGCTGCTACCACAGCTTTCTTCTC
CTCCACGGGTCTCGGGGCCAGTCGGCTCGAGCAGCAGTGCCTAGGCTGGCTTGTTGGATC
CGGTGCTGGGGCGGAGCACCTTGTGGAGTGGAGCGGCGGCGAGGGCGGTCGGGTGGGGTC
GAGTGATGGGTGTCAAGGGCGGGCAACCGGGGGT
>Z27kG1_11766
AATGGACAAGCCATTCCTCCAGCATCAAGCCCAATGGAAGTTGACAACTCTACTGCTGAA
GACCCAGAAGAAGGGCCAAACTCAAAGCGGAAGCGGCGGCTGTCAGTGAAGGGGCTTGAG
TTGCAGCAGTCCGAGAAAGGCAAAAAGGGATCAACAAAGAACAAGTCCCTCGGGAAGTCC
ACAAAATCCAGCGCCAAGAAGATGGAATCTGCCAATGGTAACAGCTCTGCCTTCGATGAT
GAAGCCACTGAGGATGATGAGATTAACATTGATAGCTAGTGTGTTTCTGACTGAGGGCAA
TAGGCGTGGGGGATAGAAAATGCCTTCCCCACCACCCATCCACCACCTAATTAAAATTAA
CTGTTGTATGCTGTGACAATATAAACGCATGTATCAGTGTTCTTGACTGTAAATTGATAT
GTGCTGTTTCTCGT
>Z27kG1_09763
GGTCACCAAACTAAGAAAGAGGGAGAGCCGTGCCGGAGCGAGAGAAGAGGCTGTCGTCGT
CGCCCCGTGCATGCGATGTCGCTCGGACTCCAAGATGAAGTCGGGGGAAATCGCCAGCAT
GAGTCGAAGCTCGTTGTGGTGTCTTCACTCTTCAGGCAGGGAGGATCCTCGGTGCTCGGC
GAATTGCTCGCCGAAGCCATCTCTCCGTCGTAGGTCCGCTATGGTGTGTGGACAGCTTCA
TCGGCGCCTTTAATCGCTGGTGAGTTTCCCCTAAACATATTCGCTATGATCTCTGCCTTG
TGTAGCAGCTATAGAGAGGAGTTGGGAGCACCGGAATGCTGGGTTCAATGCACTCCGACA
AGGCGCCACTGCGGAGGGCGCATGAGCTCTACTCCCCTCGCCGTCGACAACAGCGGGGAG
CCCTAGCCATTGGTTCTCAGATGGAGGGATAGGATTAGAAGCTAGGAATACCCCTTCGCT
TCATTAAGTGCTGACCGTTGACCTTGATATGTGCGGTTCTGGTGCACGCACCTCAAAAGC
CGCAAGATCGATCTAATCTGGACCTCCAGATGGGGATCGTACGTCTTAGCTTCGATGATA
CCCCTTCGGCTGAGCCAGATTTGCTAAAGAGTGTCTGTCATGTTTATAAATAACCTACAG
TCCGCAGCTATAGAAAGAACTTTATAATTTATAAAAACAACCCTACAATCTTTGGTTTTA
GTACCCGCACTCTAGAGTTTTTTGATAATTATAAAATTAATTTCGAAATCGATTTTAATT
ATAAAAATAGTTCTAGGAACTTAGTTAATTCATAACTCTCTTGTTTTAACTCCGATTTCA
GTGGTTTTTGAATATATGGATTCATCTTGACACATAGAATAATATTATGTAATTTGTTTC
CATGTTTGGTGTAAAGTTATTTTTATTTATTATTTGCCTATTTGTATGCTTTGTTGCGAA
TAGAAAAGTGAGGTTACGAGGAACCTAAACCCTAAGTGGATAAGTATCTGGAGTTGTACC
AAAAAAGACAAGTGTGTCCTTGATCACATTCTTGACCTAACAATATTAATGTTCTCTCCA
TGCACTCAATGTTAGGTTAAATTGATGGGACCTAATAGATTATGTAGTCTTGTTTACCGT
ATGTCTTGCTTATAAATGAATTATTGGGTAGAATTGTTATTGCTCT
>Z27kG1_01522
GCCTTGTTGCCTTGCTGGCTGCTACAGTGGGTTTCCTCTGCTCGTCTCGATCGGTCGGAT
CGAAGGTCGTTGGCTCGTGAAAAGGGCTTTCTTCCCCACCGGTCACCAGCCTTTTCCCCC
CTTCCCTACCACTACTACTAGTACTACTATTCCGTTCCTCTCACGGCGTCTCCTGCTGCC
CTGAGCACTGCCCCTCTCTGTGGTTCCCTGCTGCCACTACTACCCACTCCTCCTCCTCCT
CTCCCTTGGCGCTACGCTTCTACTTTAAACTCTGCCTGCCTCTGCGCCGAGACCTTTCCT
GCCCTTTTGGCCTCTCTCTGTTCTGTTCACTCCCCATGCTTCTTGGCCCGCAGGCCTCTG
GAAAAAGCTTCTGCCCTTTTTTCCTTCCGGTGAACTAGTTAGTGAAGCTTCTTTTCTCGC
TCTGTTCCTAAAGTTCCAAGTTCCTCGTCGGCCTGTGTGTTCCTGCCCTTGTATTGTATC
TCAGATTGCAAGCCAGACCCTTTCGTTTCAAAAATCCTGTTTCCATAAAGCTGCAGCCCT
TTTTGCTTCGACCAAGGGGCTTCCGGTCCTCTGCATCCGCACGGCACCGGCACCGGCACC
GTGTGTTAGCTTTCAGGAAATCCCGAGCTGATCTCCGCGAGTTCCCATTCCCACGCTGTA
GCTGTAGCTTGTAGTAGGGCTCTGTAGCCCTGCCCTGCCCAACCCAACGCTTGCATCGCA
GCCGTTCCTGAAGCAGTGCAGCTCTACGAAAACCACGCCATGGGCCGCGCGATGAGGTGG
CTCAAGAAGGTGCTCGCCGGCAGCAAGCACCAAGGGGACAGGGATCGCAAGGCGCAAAAC
GCCGCGTGCGCCGCCTTGCCGCCCGCGGAGAAGAGGCGGTGGAGCTTCGCCAAGCCGAGG
AACAGCGTGGCTGACGGCGGCGCCCGGCGGCCCTCCGTCGCCGCCGGGGAGCTGTCGCAG
GTGCGCCCGTGCAGCTGCGGCCAGGAGCGCGTGGCCGCCGCCGCCGTCGTCATCCAGAAG
GCCTTCAGAGGATACTTGGCTCGGAAGGCGCTCCGCGCTCTCAGGTCGCTGGTGAAGCTG
CAGGCTCTGGTGCGTGGGTACCTGGCGAGGAAGCGGACCGCCATGACGCTGCGCAGGCTG
CAGGCGCTCATGAGGCTCCAGGCGTCATCCCGGAGATCCGTCGAACAAGAGCGGATCGCC
GCGCGGGTGAAGCCACTGGCCCTGCCCGCGGCGCACCGGCGGCGGCTGTCCGACGGCGGG
GACGACCGCAGCCCGAGGATCGTGGAGATGGACACGTGCCAGCTCCGCTGCCGGTCGTCC
CGGATCACGACGAGCCGCTACTTCCACGAGCCGGCGTGGTGCCTCCTGCAGGGGCCAGAG
CAGGTCGAGCCTGCGCACCCGAAGACGACGCACAACACGCCCCGCCTCGGCGCGTTCCCG
GGGTACCTCGGCTCCCCGGCGAAGCCGCGC
>Z27kG1_22188
GCATAGATGTGTTTACACTTCGCAGTGGGAGGCAATGCAACTCAATAGGTAACATAATTG
CATTTAAAGTTCTGTTCTACCAGTTCTGTGATGGTATGGATGATTCTATTTAAGCCTCAA
TGTCTCAGCATTAGTTATATTGGTGGATTCCTCAAAGTATGATTGTTCACATTTATTCAT
TACCATGGCAGCACCGCTTACAGACATTTTAATGATTGGTGCAGCTGATTTTGATCTTAC
TGGACATTTAGTGTGGCCAAGGGCAGTCCTGATGAACAACTAACTATCTCAACACCCTGA
AACTCTTAAGGGATGTTCAGTAATCGAGCTACGATCTGGGATTGGTGAGAAAATTCACTG
CCAGACTCCCTGCTGCCTTTGGTTGTATGAAAGCTAAATATATTATGACCTGTTGTATGC
ATTTCTGGCGTATTGTGTAGCCGTTTCTGCAAGGGTGGTAGAGCATAAATGATGCAGTTA
CCTTCTATACTTGCATCATTCCTTATTATTCAGTTGAAGTGCCACACATATTGTTAGATA
AATGCTGCACTTCAGATATCCATTGTGTATCGTGTTACCTGTTTAATTGCAACACATTTG
AATGTCTTTACTTACCTGGTATTTTTTGTGT
>Z27kG1_20061
GTAGCATCATTCAACTCCGTGATGAATAAAAAGAAGGGAAATACAAGAACAAAGCCGCTC
CCTCCTTCTAAAAGACTTCGCCAAGAAGCACAGAGGGTCCTGAAGGAGCGTGTTCAGGAC
ATTGCAGATAAGAAAGGCGTCAAGCTGAGATTTTGCAATCTCAAGGAATGTGAAAGCCAC
ATCCTGTCATTGGATAGTCCATGTGAGAACACGAGAACTGAAATTGGATGGCCACAAGGG
GTTCCGTTTGTCCATCCACATGACCTCCCAAACAAGGCAAAGCTTGGGTTTTTGGAAGCT
TACGAACCTGGATGGACGGCCTCCCAACAAGAAATGGAGTTAAGTTCTATTGAAACATGA
TGAGTGCATTCTCATTTTATCTTTCTAATTGGCAAAGGTATAATAGTGCTCCTTAGGTTT
CAGAATTGTTTTTTATGGTACAACAAACAACATACAATCAAGAGATTTATTTTTCAAGTT
CCATCTCTAACCTACCCAATCTTTCTTGGGTTTTCCCTAAAAAATGATTTATTATTTGCT
GTTTAACATACAGGTTGGACAACTGCTTGCGACATTGTGAACCTCATCCTGATCATTCCA
GCCTGTTCTCAAACCAAATTGTTCTACCAGTCCATTGCACCCTAGCAAAGTCTGAAATTT
GTGTTGATTCAGCCTTGTGCTCTGCCCTGGAGTATCAGTCACTCCAAAAAAAAACTGACT
TGGATGGCACCTAGCCTTCTAAATGACATTCGTAAAAGTGTGCTGACCCAAGATTGTCTA
ATTCAAGGTTAGTTTTGGAACCCCATTTTCCCAAGGGATTTCTATTTTCCCAAGAAAATT
TAGTTCAAAATGAAAATCCATTAAGAAAATAGAGTTCCCAAACTAGTCCTCAGAGTGATT
TTGTTCTGCGCTAATATATCGCAGTGCGCAGTGGCCCTGAGCTTTCCCTTGAGTTCAATA
TTGTAGCAGCAGCTGTTTTAAAGTCACTCTCGTGGTTGTGTTTCATGTGGAGTCGCAGTT
TGCCACGATTTCTTAAACAATCAAGCCATCGAGACTCTAGAGGAGCCAGCCTCAGTAAAT
TTTGATGTATTACCAACCTTGGATATGTTTTGAATTTCGGGGCTGGTCATCAATTCATTC
CTTCAACATGTTGCAGAAGCAGTAATGTATACTGACGCCAAATAATTTGTATACATAGAT
GTAGTATTTGAGAACGTGTAAATGCGACTACCCGCTGCTTAGATTGAAAGTTAGATTATA
TAATCTGGGTAGATTATAATCCTAAACAAACAGGCCTTTAATCCATAATGCATTATACGG
AAATGTTTGTAATATACTTCGCAAGTTCGCATC
>Z27kG1_05225
CGGCCGGTTACTGAGCAGGATCGGAATTCCAAGCACGGTTCATTAGTCCCCTGCTGATCC
GTGTGTGATGTGCGGCGAAGCCAGGAATTATATGGAATGGAATATACAAGAGACAATTCA
TTATTTGACACTGGTAAAGTTTTTGGTTTATTTTCTTGAGCCTCAAAATATAATTCTTCC
CTAAGACTAAGGCTAAGGGCATGTTTGTTTATCTCCTAAATTATATAAATTGGATTACGG
TGGAAGAGTAGAACTAG
>Z27kG1_06362
GCAAATCAGCTTAAAATAACATACTCCTACGCCTGTCTCTGTTCACAACTCTTCCGAGCA
CGCGGCCGTCTCCTTTGTCATCATCATCAGCTCAGATCTAGCAGCTTCGCCTTCTCAGGT
AAGGGCTCTGCTCACATCTTCATATCCCTGCTACTAGGTTTTCTTCGTTTATCCTCGCTC
GGATTCTTGCAGATCTCGCTCACCTTGTAGATCTCGCTCAGATTCGTTTGTTCTCGCCAG
ACGCGCCCACTTCGCAACCGCCGCTGTGCCTATGCTACCGCATGGGCCTCTGCGCCTGGG
AGGCTTGCGGCTGCCAGGCTTAAGTCACGGGGCAGCAGGAGTTCAGATTTTTTTTAGGCC
TCTGAAACAAGGCTAGCGCATATTAGCATCGAGAGTCAGGAGAGTACGAATGGGAAGTAC
CGTCATAAAATTATCTTTGCTACTAGCAATAGGAAGCACCGTCATAAAATTAACTCTGGT
AATAAAATCGATTGGATATATATTGTTTCTAGGAAACTAGGAAGGATCCCGTGTAGAAAG
TGTGGATAGCTAGCCTTTTTCATCGGATCATTTGGTTTTTTCTTGAAATATTTCTTTCAA
AACAGTCTCACTTTTTTCTTAAGTTGTATTGGTGCTCCCTAAGATCGAAAGCAGGAATAC
TACTTTTCTGTAAAATCACAAAAATGCACACATTTGGGACCTTTCCTAAGCTGTGTCTTC
GAGCAACCAAAAAGCTGATGTTAGTTTATTTTCATTTTTTTTGAGAGAAGAAAATTCTTT
GCTTGATGCTTAATCAGAGATGAAAATATTGATCATTTTTTACATGTGTGCTGATCATTT
TTTTACTGGACTGCTGTCAGGTATAATTGGAGTGCTGTCATAAGTGGAGTGTTGTTAGTT
ACATGTGTGCTGATCATTCTAATCACATTGTTCGTCGTTAATCATGTGAAGAAAATATTC
AAAGTTATAACTTG
>Z27kG1_10453
GAAGCCCCCAACCCCGCTTGGAGCTCCATTTGCCCCACCACGGTGCCAGCAACTCCACCC
CCTGCCCCCCCGCCGGCAGATCCCCCACCCCGCCAGGAGCTCTGCCCAGGCCTACCACGG
TGCCAGCAACTCCACCACCCCCTCCCTCGCCATTGGCGGTTCCCCCACCCCGCTAGGAGC
ACCGCCCAGGCGGATGACTTCACCTTCGAAGCCCCTGCCACGCAGCCAGTGTCAAGATTA
CCCCCACCTACACCCCTCGCCAGAGGACCGTCCCCTTGATGTCGGACGGCCAACGGATTC
ACCTCCCACGCCCTCCACGAGCCTGATAAATCAAGAATTTACTAGAATTTCTACACGCCC
ATGAATGATTTTATTGTTGCTACTGAATGATGTAATAGATTGAGTATACTGTTGTGTTTG
CAGGGATGCTAAAGGTCGCGGCAAGTGGCTCTACTGCCACTCCACTCTGAGGCGGTGCCA
GCGTTGATGACCACCTCTCGGCCTACTACTTCTTCTCCAGCATGGGTCTAGTCCAAGTCG
CGATACGGGGTTTGGACATTTTGGGCTAGGTTGTTCAGCATGGGTCTAGTGAATGAAGGC
ATCGACATGGAGGAGGGAAACCTGGAGATAGGCATAGCAATTCTTTTGCATGATTATTAG
TTTTATTTTATTAATCTATGCTAGATCTCAAATACACGCAATCCAATCTTGAAGATCTGG
TTAAAAAAGTATGCTGCTTGTACCATAAACTGTGTGCGACGCAAATTTCAGTAAGTGCAA
TTTGTTGATGTATTGTGATGGT
>Z27kG1_11811
GTCCGTCCGCGTGGCGTCCGTGCCGTACCTGGAGCAGATGGCGCGGTGGGAGCGGCAGGT
GGAGCGGCGGCAGCTGTTCCTCCGCAGCTACCACTTCTCGCGCGACGCCGACGCGGCGGC
GGCGCTCCCCCCGCGCGCCCGCGCCAGGCGCGTCGTCTGGGCGGGGATGCGCCGCCTGCG
CCGCGCAGCCGCCACGGGCCTCCGCCGCCTCCGCGCGCGCCTCCGCCTCTGCTTCGGCTG
GGCCGCCCGCCGCCGCTCTTCCTCCCGCTACGGCCGCCTCTCCGGCGCCGGCAGGCCCCG
CGCCGCCGCCGCCGCCGGTGCCGCCGAGTCTGCATGCTTCTGGTAGGACTGCACTGCACA
AGGTTTCGAAGCGTTCTTTGCTTCGTCTCCCTTGGTTGGCGTGCGTGCGTGCGTGTGTGT
GAAAGTGAGAAGGTGAGCTTACTTTAGACATGGATTAGCCGGTGCGTGTGTTGTTTGTTT
GTTTGTTTGATAACTTGGACTGCTGCTCCGTGGAGTGGAGTTGAGTGCCTAATTAAATTA
GAATGAATGAATCGTCTAGTAGTAATTTTGGTTTTT
>Z27kG1_13664
CCTGGGGCTGGTGGCTGAAGAGCTGACGCGGGTATAGGAGCAACCATAAGAGCCGGAGAA
GAGCATGGCTGTAGTGAAGCTGCAGCGCCGCCAACTTGGGGCGCTGGTGGCGCTCTCGGC
AGTACGTTATAAGAAAAAGCTGCCGACGGAGACGGTGTCCCTGGCGCTATGTAGGATAGG
GAGCCTGCAAATTGCGACCGCGGCGGCCCTGGCTCTGCGGGCGGGGCAGGAGAAACTAGC
GGGGCGGGAGAAACGGGAGGAGGCGCTGCGGACGTGGCAGGTGAAGCGGGAGGAGTGGTG
GCAAGCGCGGGACCGGAAGAGGCATCTCCAGCGTCT
>Z27kG1_20186
GCTCCTCCTCCAAGTCCGGCCCCGGGTTCCCCTCCTCCCTCACGCTTCTTCGGCACCACC
CACCTCTCCACCGCGCCTTACTCCTCCTTCAACTCCGCCCCCCCTCTGCCGTGCTTCTTC
AGCGCCACACACCAACAAAACAAGCAACAGGTGAACCCTCCGTCACCAACTTACTTTTCT
CACCCACGACGTCGACGATGTCGCGACCTGCCCGTCCTCGTCCGAGGCGGCTCGTCTCAA
ATCCATGCTCCAGCGTAGTCTCGGATCCAGACGCACCCGGTGACAATCTCGGGCTACGCC
CGCACGCGCTGCGCCACGGTCGAGGCAGTGGTCGGCCTGGATGTCGCGCGTGCCACAACT
GTGTAGGACCTGGTGCGCGGCGCTGTCGCCGCTAACGGCCGGCTCCGGCGCCTCGACGGC
TTCGCGAAAGCAAAGGTGAGGACGGTTCGCCCTCCATCCCCTGTCCCAACGTCTACGTGA
CCCAGCACACCAATGCCGCGAAATCCCAAGATGAGGCGCCGCGATGACTTGCCCACACTC
CCTCAAACTCCATTGTGCCACCGCGAGCCACCAGGCCCACCACCAGGAGCCCCCTGCCCC
TCCCCCTGAAACGTCGTCGCCGTGATGGTGCAGCTCAGATCGTTATCCCCTTACCTCGCT
CAAATGCCATCGCGGTGCCTGCGCGTGTCGTCGCCATGCCTGCTTCCCCTTTCCCAGAAA
CACCTTGACAGTCAAAACAATATTGAGCAGACCTTGGTCATCAAGAACACTGGCACACTC
GATAGCGAATTCTGAGTAACTGCCAGGATAAGGTGGCCATGAATGGACTGTCAGATTGGA
CGCCAGGGGCTTGACCATTAATGGGGTGTTGCCAGAGTGGATTTGGTAAATTGTGTTTTG
GACGAGATCTTTCTTGATCTGCAAGATGAGGACTAGAAGACAAACCTTGGTCCATTATGA
GTAGCAGTCCAAAAGGATTTGTTTGGTAAATACTTGGCCTTCAGAATGGTGGGGAGGGAG
AATTTTTTTGTTTGTTGCAATGTTCTTTCCTCTTAGTCTTTCCTCTCAGACCAAAAAAAT
TTGAGCATATATAGACTCAGAATTATTATTTCTCTTTACATCGAGCATTTCCATGCAACT
ATGGTGTGTGTGTGCATATATATGCGTACAAATATATAAGATCCACTTTACTTCATTCGT
CCAAATTAAAGCAAGAATTAGCTCTTACAACCATATAGCTATATATTCCAAACTAGCACA
TATTTCCTATGAGAAACAATATACTGATACAGAGGAGAGTAGGATTGGTTAGTATATCAA
GTAGTGATAATCTTGCATCATACAAGTGCTTGCAGCTAAATACCATAAGCATGTCCTAAG
CATATTTAAGGATGAGAAAATACTAACAATACCATCGGATACCTTCATACTGCTTATTAT
CAATTGAAACCATGGCTGGCAGCTCCATACAAGTATGGCAGCAACACCGATGAGAAGAAC
AGATTTAATCCATTATCACCAATAGCCTCCAGTCCTCCACAGGAGCACTATCTATTCTTG
AAAGAGTGGAACCTCTTATTGTCCCTCACAATAAGCTCTCTCCTAACAATCCTGGACACG
ATATTGATGGGATTGTGGCAGTCACCACATTTCCTCAGGTTCTTAATGACACCAAGTGGA
GTCCTCGCCGGAGTGCTAATCAGACCATAAGCAATTACCAGCCTCTCGCTATGGTACAAT
AATGCAAAATCCTTGGCCTCCTGTTCAATGCCAAGGAACACATATCTTACGTCTGGACAT
ACATCTGTTCATTGACCACCTTCTTTTCAATCTTTGATGGCAGCGTGTACACTACTAGCT
TGGTCCTCCCATCAACCATGTTAATTCCCAGGTGCCTCTTGGGAGGTGGGGTTGGGAGCT
TCTTATGGTTTGCATTGGATGGATGAAGCAACACCAATAACTCATCTTCCCTGTTGGTGG
CGGCATGTATTCTGCTACTTTAAACCATGTCACATTGATGCATCCCTACCACCATTCTTA
TCTGTCATAAATAGAAATTCTCCTC
>Z27kG1_13975
TCAAGAAGCACTTCCACTTCTTCTCGCCGTGCTTGCGGCAGAAGTGCTTCTTGATCCCCG
TCAGGTCGCCGAGCGCGCGGGAGGGGTCGTGGTGCGCGCACGTCGGCTCCGGGCACAGGT
ACACGCGCCGCCGCTGCGCCTGCGACGGGTCCTTCTGCTTCAGCTTCCACGGCAGGTTGT
GCCCGCGCCGGTGCAGCTGCAGGTTCTGCTCCCGCTGGAACCCCTTGTTGCACACCTCGC
ACACGAACCGGTTCGTCGCCAGCAGCGTCTTGGGCGATAGCGCGATCACCTCCGCGTCAG
GGTCTGGTAGGTTTCTCTTCTTCTTCACTGCCGGCGGGGTTGCCCCTGCCGCCTGGCCGG
GCCCCGCCGACGACGAAGCGGCGTTGAGCAGCGGCGCAGGTGGCATCTGGTGCTGGTGCT
GGTGCTGGTGCTGCTGCGCAAGCAGCGGCTTCATCTGGTCTTGGTGGTCGGCATCCCTAA
TTCCAAACATGGCTGCCACA
>Z27kG1_22719
GGTGCATTTATTGGCACAAAAGGTAACTGATGTAATAGGGCTGATGATTGTTGGAGGAAC
AAGGGTGATAAAGGTAAGATGCCAGCTGTGATTGCCTGTTGGATCCTGTAGGGTTGAAGA
ATTGGGTTTTCACATACCGAAGACACCGCTGGTGAGAGGTACGGGGGAAGAAGGGAAGCT
ATAGGAGCTTGCGAGCATTGCGGGAAAATGGTCGCCGTAGCAGCACTTGCAGAAAGACCA
AGGAGCATAAGGAGGCAAAATATTTTGGCTGCCATTGTTGGTACACTATTGTGCTTTCTA
TGTTGCTAGTTGGT
>Z27kG1_16385
GGAAAGGGAACAACATCGCCCCCAACACCGAGAGAGATAGGGGGATCTGCCGCACGAGCA
TCCTGCAGGGATCACCGCTCTGGGCTGGACAGATGGTCAAGGCAAGTCTCCAGAGCACGT
ACGTTCGTGACCTCATATGGTGAGGTTGGTGGATGGGAGCATGGTTGTTTCTCACCGAAG
TTTCCCTCCGCCAAGGAAAGCCCCCTGCCGCGGGCCGGCGTTGCTGCTTCACCACTGTCG
GTGAGTCCTCCTTCCACGTGTTCGCCATCAACTCCTCAGCACGTAGTCGTGATAGATTTG
GAATAGGAGCACCAGGGCGTGGAATTAGTGTACGCCGGCGGGAGAACCGCCGTGGGGCTC
GCTTCTGCCGCCGCGGTGGTGTCGTGGGAAGAAGTGAGGATACCAGCCATTGATCCCTTC
GCGGACGGATGAGATTATAACATAGTCTTCTGCTTCGATCGATTAGATCCGGGGCGTTGA
ATCGGGAACCGGTGGTTGAGATTAGAACGTCTTCATACCCTTTCACGTTTTTAATCCAGA
CCACATATCTGCTATCTGATGGCCCAGGCGCGATCGGATAAGATGGTCGTGTGAGTTTTA
TTAGCCCCTAGGTTTTGTCTTATTCGACCCGCGGTCTGGGTATGGTCTGGGTATGCATAA
AGAATAGAACAAATAGGTCCAAGTATTTTCAAAACAGACCCTGTACTTTTTAGAAATAGA
ACCCACCATCCTACTATTGATTAAATGGATAAAATAAGTCAAAGGAAATTCAGAAAAAAA
CTTTAATAATGATTTTCAAGAGTAAAATTAATATAAGAAATACCTATACACTTAGAAAAT
TCATAACTTATACATTGTAACTCGGATTTTAGTGGTTCTCTAACCTACGATCTCATAGCG
ACGTGTAGAATATTTTTACACAGTCTATTCTCATGTATGATGTAATGTTAATTTTACCTA
TTCCTTGTCTATCTATGTGTATTGGTACGAGTAGAACCGAGATCATGTAAAGCCCAAAAT
ATATATAAGGGAAAAATAATAAAATAAATAAATGAACATGTTTATAAGTGGGTGTTTTGG
GATTATGGAACCTTTGGAGATTATTTGGTTTTCTTTTATTTATGTATATTTAATTAGTGG
AATTATATTGGTCAAATAACAAAGAAATAAATACAGAATTATGCTAAAGTTTTTGTATTT
TTGCATTTGTATTCAAATTTATGAGACAAGTTTAACTTTAAAAAAAATGGAAAGAGAAAC
AAGAAAGAGAATGAAATAGAAATGGAAAAAGAATAGACATTACAAAGAAAAATATATATA
AATAATTATAATTCTTCATGCTAGCACTTTATTTATGCACTTGATTTCTATGACAAATTT
GAATTCAAATATCAGATTTTGAAAACAAAACAAGAAAATAGAAACAAATAAAG
>Z27kG1_12320
CGGAGCAGCGGGTAATCGAGTTCGAGTGCGGCAGCCAGCGCGAGCATGAGGTGTGGACCA
AGGGCGTCGCGCGCCTCCTGGCCGACGCCCGGAAGCGCTGAGCGTCTGGTACTGACAGTG
ACAGGTACCCGGGTCGCCATGTAATGTAAAGTTAGGTCGCTGTAAAGAGCATGCATGCAA
ATGCAGATGCAGAGATGATGTTGTGTGATGGCATCCCGTCATCATGCATGGTGATTGGGG
AGTTACTGACTATAGAGGAGTTAATGTTGCCTCTAATCAGTTGAACTTGCTGAATGTACA
TTTCACATCACCGGACGTTTCGATCCATTTATTTTTAGAGGAATTGAAATTTCGT
>Z27kG1_01579
GGAGGGCAGTGTCAGCGTGGTCTTTCCAGCAGGGTCTCTTCCAGCAGAGCAGGAAGGAGC
AGCATTATCCAGCCTTAAGCCCATGTGTTCCGGCAGTTAGCAACTCAACTCCCTCCGCAT
CTCACTCACTACTTCTACTTTTGTTGTTGCTTTTGGTACATAACTACACATTTTAAAGAG
TAAAGACTGAATTAATTCCTAAGATAACCGCTAAATGAACTAGGGATAAATTATACACGG
T
>Z27kG1_16031
CAGAAAGTTACCCCCCGGCCCCCGACCGGACCAATCTATCACCACCACGCCGCCCTAGGT
CGTCGCCGGCAACAATGTCCCCTTCTGCCATCTTCGTCTTCCTCCTCGTCTCTGCGGTGC
ATATGCTGGAGTGCATCCTCGACCTCAAGAGGAGGAGGGGATCCATTTCTGATGATCAGC
TCAGACTGCGTGTAGAGATCACGCAACTTCTCAAGGAGGCCAGTGCTTTGTCAACGCCCT
CGACGTTTGCGCAAGCCGCAAAACTGAAGCGGTTGGCTGGTGCTAAAGAGAAGGAGCTGG
CAAAAAGTAAGCGTTGAATTCCTCAGACATTGCGTGGGTTCTTGCTGTTCTTGTTTGGGC
CGATTCGGGTTGCTGGACTCTTTCTTTTGTCCATTTTATAGTGCAAGATGTGGACATTAG
AGGGAAACAGTCTTTATATGAAAAATACCGAAAAGTTCTGCTGGCCGCAAAGGTGCTTCG
TGATTCGTGTAGTTTATGCTCTCAACCGTTCGCTCTACGTACAGTTTGAGGAGTCTCATC
AAACTAAATCCGCATGCCAGGTTGTAGTCTATGGTGTGCTCGTTCTGTGGTTTTGGAGTA
CTCCAGTAACTACTGTCCCTAAGCACCTTCTCCAGCCCTTCGGGAGGATGTTTTCCTGGA
GAGGTGTAGATGCTTCTACAGGCCGTGTTGTGGTAAGTACTACTGAACTTTTAGCTTAAG
GGCCTCCATGTGTTTAAATGATCTTGCCTTTATCCTCTGTTGAGAGTAACGCCTATTCTG
ATTGAAACTGAGAGTCACTACACATTGGTGATGTCTTATAATAACTAAAAAGTTCCAAAT
GATGGGTTTTTTTCTCAAACATGCTGGAGAATTGGATGTCGATGGGCATTAAGAAAGAAA
ACAATTATGATACAGTACTCCTTTATTTTTAGGGTCTGTTTAAAACTGCTTCACCAACTC
CATCATGGTATAGCTTAAAACAAAAACTAGTTTTTTTGGAGTTGGCCTTTAACTTCAGTT
TTCTTCAAGAGCGGAGTTTATGAAGTTGTTTCTGTTTGACTAAAGTTGGAAGCGGAGTCG
CAAAAGATAGAACAGTCCCAAATAGGCCTTTAAGCATTACATTCCACCTGTGAACAAATT
TGATTACCAACAAAGCTCCACCTAGTAGCGACACATTCATTGTGAGAGTCACTGGTGAAG
TTATTTTGCAGCGTAATGTTTCATTGTGATGGTGCAGGTTGGAATTCTCCCATGGCTATT
TCTGACCTCTCGTGTCAGCAAGCTACTGAGCGAGAAACTCGCGCCCATATTTCTGCATCC
TTAGCTCCTCCTAACAACTTTAGTTTTGCATCTGTTTTTGTTCTGCAGTTTTGTGTGATC
TCTCAATCCATCTACATTTATGTGGTTTCCAAAGGGATTGGTATTTTTGTAATTGTATAA
AGTAATAACGAGTGGAATTTACACT
>Z27kG1_04501
TTCATTTGTGGCTTGATATTTTATTTATTGTTTTTTCCCTATTTTCTTGTCGCGACAAAT
GAAGTGGTAACTGCTGTTACAACTGCTTATTTCTGAATATCAAGTGAAATGATTCTAAAA
TGAAATAACAGAAAATAATGGTGCAGTGACGATGTTTGAGTTCCAGTTCCAGACGAGAGA
AAGCGGAAGAGCGGGAGAGGGTTTTTATTATTTACTCATTGCAACATCGCGAGACGGGCT
GAATGCGCTCGAGTCCCTGTATCTCTTGCTGCAAAAGGCGAGTAGTCCCCGTCAGTCAGT
CGGTCAGTCAGGGAGGGGGCTCACGACAGGTGCAGCAGCGCTGCTCCGTCCATGTGCCAT
GAATGGATGCGGCAGTACGCTCCGCCCATTCATTGCCATTGCCGTGCCAGTTGCAAATGG
GAGAAGCAAAGATCTGGAACGCTTTTTTTTTCTTATTGCTAGCAGAAGCTGATACTCATC
CTGCCCACACAGCTTCGGCAAGATGGAGGAGTGTGCCAACACCCGCAACAGGCACTGAAA
CTAGGAAGAGGTGTAAAGCAGTGGTGGTGGTGGTGTAAAGTAACCCATGAACATCGTTGG
GCGTTGGTTCATGGCGGCCTTTTTCTTAGTGTATAGTAGTAGTATTTTTTCTTGGCGAGA
ACAAACTTCTTTTTTTTATTGATGAAACAAGACTTGCTTCAATCGAGAAAGGGAAAAGAA
AAAATCTTTGGGACAAAAACCCAGGCGAGGTGACCATGCCCGTCAGCCCTTGGGTGGGTG
ATCAAAGTTGCAGAGGGTGCCGGCACGTCGGATGAGCAGGTGAGGGACGCTTTTGTCGCC
TCGAGCCTCGCGACGAACTCCCAGCCCCAGTGCCCCGGGACCCGAGCCGAGAAGGAGCTC
GGCCTCGGCGCATGGACAAACTTTTCCCTGAGATTTCCTCCGGGTCCCTCCCTCTCCCTC
CCTACGCGCTACCGCCTCGCTCCTCCTCCCAAGTCCCAAGCCCCGCATTGGATTTGGACG
GGGGCGGGCGAACGCGCACGCACGCGACCACTAAAAGAAGAATGAACGAACAAATGAAAG
CGGCGGTTGGTGCGTACCTCGAGGAAGCCGACCTCCCGGTTGAGGATCTGCACCTCGAGC
TGCAGGCGG
>Z27kG1_09833
CGTTCATCTCGCCCGTACGCCGACGCTGCCGCCTGGCTCGCACCGCCCGCCGGCAGTGCC
TCAGTCCAGATCAAGCCCCTCTTCCCAGATCGGGTCCTAGTTGGGCTACCGCAGCCCTAC
GCCAGGTGCCGAGTCCCTCGCCGATTTCTTCGGCGGCAAAGAGTGCCCACCAGATCCGCC
CCTGATGGACAACGTCGAGTCTGCCCCTGACTCGCCGGCGCAGGCGCCGCCGTCATCCGC
CTCTTCTCTCCCCAAGGAGCAATCGCAGGTGGAATTGGAGCTGAGGCTGCTTCAGGCTCT
TGAGTTCTACCCTCCATCAAAACTCAAAGGCGTTCACCGGCATTTTGTTCTCTATGGCCT
CATGGAATATTTGCGAAAAAGCCTTGACCGACAGTTCTCTTCTGACGAAGTTCTACAACT
CTTGGACCGCTTCTTTAACCTAGAAATGCTGAAACCAGAGGATGATGAGAAGGATAACTT
CCGTCAGGGCGAAGAATTTTCGTTGCCAGAGAGTTTTCTCAACAAGGAAGAATAATATCT
AGTAACCTCGTACTTTGGGTGTCCTCTGGAAGAGAAATCAGAAGGCTGGTTCTTAGTGAT
TCCCTATTTCTTGTAGCATTGTCATCTGGAACATCGGCTGCGGGGAGACACTGAACACTG
AAGTAAAGAAACACATTTCCTAAGCTGTGGTTGTCTTTACTGACTGTACAGCTAGCTTTT
GTAGACTAGTGTAATCGAAAATAGGTTGAACTGTGTGGTTGCCTGGAGCGTGAACAAAAA
GCAAGGAGGGGCAATTACAAAAGCTGCTGCTGTTTTACCT
>Z27kG1_21671
GAACAGAGTCACTCTCCGACAGCTCATCGCCGCTTGGTTCTCCTGTCGGTACACAAGGTT
TAAGAAGCGCTACGCGGACTTCCACGGCCGCGCTGCCGATCTCGTCCACGGCCTCCGGGG
CACGGCGATGCCCAGGAGACAGGCCCTCGAGGAAGAGCAATGTACAGAAGAGAAAGGTAT
CTCGACTATTCCAAAGCACAAGTATGCATCCAAAGCCTGTTCCCCAAAAGGTGCGTGAAC
TTTGTTCTTGATTTTGTCAGACTAAATGTGGGTGAACTTTGTACTGCAGTTTTTGTTTAA
ATAAACTTTGGACTGCTTAAATTACTGATGCATCCAACCACTGTTTTTCTTTATTGTTTG
TTGATACACGACCAGATGCCCAGTTGAGTTCACCCAAAAGGTTTATTACAACACGAAAAA
ATCTGAGATAAAATGTTTTTTATTTAAATGAACTTTGTATTGCAGTATTTATAGACATAT
TTTGGCACCCGGTCGTTTACTATTTTTGTTTTATTAATACCTCTTGTGTTTCCCTTTCAC
TTCCTTTGTATAAACTGTATGCCTCTGTTTTCATTCTCAGGAACCTTTATCTGCAGCTCT
CTCTGCGCTTACTCTTGTTGTGCAATTTAATGGGTGGCTATCATTTTTCCTCTTGCTTTA
TTATAAACTTCCTCTGCGGCCAGAAACTCACAAGACATACTATGAATACACTGGCTTGTG
GCACATCTATGGGCTCCTTGCCATGAATTCATGGTTCTGGAGTGCCATATATCACAGTTG
TGACACAATTTGGACAGAAAAAGCTATATTTTTCATCAGATGCTGCCTTTCTAGGGTATT
CCCTCATTTTGACGATAGTTGGTGAGCATGTAGTAGCAAGTTTCATGGGCTCTGGTAGAT
TAACTGACCTTTGTGTGTTCCATTAGCCTGTGAAGTTCGAAACTGGTCATATTGCTAAGA
ATTCTAGGAGGTTACTATTAGGGCCTAGAGTAAATGACTACGTGCTGATGAAAATCTGTT
CAGATTAATCATTCTGGAACTTGTACTAACAATTGAAGCAAGTGGAGGCATAGCACCAAT
TGTGTCTGTGCTGCAGCTCTGGATGTCAGTAGACAAGAGGTGTATCAGAGAGAAGCACTT
CAAGGTTAATTTGTTGAGCAAATTGGAGATGCTGGATTTTGTATTTTGGTTGCTCATGGG
TGGTGAATGATCTGACGACTTCAGAAGAGGATAGATCTGAGATTACCTTTCATGCATGTC
AAGGAAGTTAAGTAGCTGATGCCATCAAAGCAATGGAGAAACGTCAGGTGAACCGCGAGC
AGAATTCTGTGGCGCATTTGTTAGCGCAGTTAGTTAGGACTCTGTTCATACAACTGTTCG
ATTAAGCCAAATACCTAATTTAGTTTTATATTGGTTGTTGTCAAAGAATTTGTGAAATAT
TGAGGTTGATAATATATGTGGCGTTCGTTTTTATGT
>Z27kG1_05930
CTTTGCTACCTCGGAACCCTAGCCGCCGCCCATGGATATCGCCGGAGACCGGCGCCGGTA
GCGATACGCAAAAGGAGTGGTACGTTCTTTGACCTTGTTTATTGCTGCGCCCGAGGCGTG
TGGCGCGGGGGGAGCAGGAAGGAGAGGGGAAGAACAGAAGGGGAAGGCGGGCGGGGCCGC
GATGTCGGTGCGGATCAAGGCGGTTGTAGACCGGTTCGTGAAGGAGCTGCAGGAGGCGCT
GGACGCGGACATCCAAGACCGCGTCATGAAGGAGCGCGAGATGCAGAGCTACATCGAGGA
GCGCGAGCGCGAGGTCGCCGAGCGGGAGGCCGCCTGGAAGGCCGAGCTATCCCGTCGCGA
GGCCGAGATCGCACGGCAAGAAGCCAGGCTGAAGATGGAAAAGGAGAATTTAGAGAAGGA
AAAAAGCGTCCTCATGGGAACAGCATCGAGCCAAGACAACCAAGATGGAGCCCTTGAGAT
CACTGTCAGTGGTGAGAAGTACAGGTGCCTCCGCTTCTCCAAGGCGAAGAAATGAGAAAT
GGACTGGCACTGAACTGGACCAACACATGCTCTGTAGTCAGCTAAATCTAGCCACCTAGT
CTTGCAAGACCCTTATTTTGATTCAAATTGCATTCTCTTTTCTTGTACAGGAAATCCTGG
AATGCCGTTAATAGAATAGCGGATACTTATGCCAGGACTGTCTTGTTTATAAAAAAACCG
GGCTGCTAGAGCAGCTGCAATGGGGAGTTAATGATGACTGAAGGTTGTTGAC
>Z27kG1_05951
CGGCAGCAAAGCAACACGCGCCTCGATCCTCCTCGCCCCTCCGGCCTCTCCTCCCCTCCC
TGCACCCGCACCTGCGGAGAGCGCCGCAAGGTCCTGCTTCCAAGGCTGCCCTGCCCCCGA
CGCCCCCTCTTCTCCCATGCCGAACGTTTCGTCACCTTCTTTCCTTCCTCTGCAGCCACT
GAAACTTTGCAGCGCTCTTCTTCTTCCTTGCAGCTAGCTGCAGAGGAGCGAGACAGTAGC
AGGAGGAGGACGAGAGGAAGAAGAGATGGCGGGCTGTGATGGAGCCAAGTCGTCGGCGTC
CATGGAGGAAGAGGTAATTTCGGTTGCTACCTGCTTCACATACATTGTATACGCATGCCT
CGTTCGTTCCCCAAACCTGTCTACCTGCCTACTTGGATCAACACCGTCCTGCTTTGCTTA
ATTTCTGAATCGTTAGCCTCAACAAAGCCAACTTTTTTTTTCGGGGGGAGTTTTCATTGG
GACTTTAACTTATCATCAGTACATGTACATGGAACGATAGTTTCGCCGAGCGATGGTTGA
GCCAATTTTGACATACAACTATACACCAAAAAATTTATTTTTGTTTACTGATTTCACAAA
GTCTAGTTTTGAAAACCCAGGGTCCTTGAGGAATCGGCTCACCGGAGCCTTCCAAGACAA
ACCTGTCCCGATTGCCTGAAAACGGAAAACCGACAGGCAGCTTAAGAGAGAACAGGGACA
GATGAGGTTTCGGTGTTTGTTGCCCATCTCGGATTTCGGTTTCTTTAACGACACAAACGT
CTTGCCGTTGAAATGCTAGCTTTCCAGCGACGAAACACTTGGTCAGTTTTGTTTTCCCCC
CGCACTTTCGATGGCACACCGTAGTAGTAGTAGTAGGGATTGTTTCGTTCCTTGGACGCA
CCTGCACTGCACCTTAACTGCGCCATCAACCGAAAGAAAAAGCATGCGGTTCGTAATCGT
AACCTACCATCGCCAGAAAAGAAGGTAAATTACGAACGCAACACCTAACGTGCATGTAGA
TTAATTGAGCTGCACTTACCCTCAGCTAGCACCACCTACTTTTACATCAGTAGCAAATTA
ACCTGCCGTGCCCGGCGCATTCAGAAGATTCCGCACTAATACTCCGCCATAGAAGATGGT
GCCTGCCTACTGCCTACGAAACGAGACTGCTTTTGCTGACCACGCGCGGCAGGCAGGATT
TATTGCTTAGCAATGGCGGCGCAAGGAAGGAATGAACGAAAGTAAGCTTTACTACGCAAC
CTGATGCTCTTTTTTTTACCGTGAGCTGAGATACTAGCTGAAGCTGACCCCTCCGAGAAT
CTCACCCCCTCGGCGAGTTCAGTGAGCTTTGCAGGCAGCCGGCCGGTAGCACCGTGAAAC
AGTCTCTGGAACCCTGTCGTTTTCGTGGCTTTGTTCAGGGATCGCCGTCAGTAGATCGGT
CACATGCTTTTTGTGGATC
>Z27kG1_23405
GTATTTCCAACATCAAGGTCATTCAAGGACAATAGTTGGGATTCAAAAGAAACCGGATCG
TCGTGGATCTCAAGAACAATACAGCCTTTTGATTTTAGATCCGGGCCATGTAAGTTACAG
TTAGCATTCATTCTATTGGTCTGAAACTGTTTTCCCTTTATCGTCAGTTAGTTGTGATTT
AGTTTCACGTTCTATTTGAAGCTCAGCTTATGGTGTAAGTTGGTTGGTTTCAAAGCTCAG
AGGGTATTGTGCTATTTGATATTTCATTCCTCATGCCTTTTTGCTGAACAAACCACTTTG
ACGACCTCCAACATAAAACCTTGAGCCCCTCCTGCTTCTCATGTGAATCGATGACTCCTG
TGGTATTGATTTAGAAAGCAGCAGCAGCAGCCTAAATTTCAAAAGCACCTGCCCCACATT
CAAATGTTGTTTTTGATGCGTTGCAACATATTGTGGATTATATTTTCTCTGCTTTGGTTC
CTTATTTCGTACGCATAGTCCATTTTGAAACTTGTAGAATAGACTTTGAATCGCTGTTTC
TCCGCCAGTACGGCCATCCAAATGTTTCCCCTTAATGCCGCAGAGAACTGCAGATCTAGA
AAGGTGTCTAAGAAGCAAAAAAGGATGGCAGCGTCTGGTGAAGAGAGGCGTCCACACGCT
CAGGAAGCCACAGTATCAGCTGTGTTATGTGGATCCTGGAATTGCTAGTTCAGAAGAGGT
GGAGCGACTGAAGACTATTGATGGCACACTAGTCAGGTTTTAGGTTCCTGGTAAGTACGG
AAACTAAACCTGACTTCCTTTATCTAATTATTGGGTTTCATTCCACCGTCTTGTTGACGC
CTTCATCAGTTACTTTGACCTAACAAGACATGCTTGGTTGACTCGTCGAGATGCTAAGTG
AAGCTTGCTGCTTTTCAACAATATTTGAAAATCTGCGTGGTGGTATTCTGGAGGGATAGG
TCAAACTGCCTTGAATAGATCTTGACATGCCCACTTGGGCACTTGTCCTAAACTGAAATT
TACACCGCGTTTTCGTTTTTTTACCAGGTTGTAGTCTGCGGGATCTTGATGGTGGTTGTG
GCAGTCGGCAATTTTGCCAACACTATGTATACACTGGTGGTACTGAAGCTGAGGTTTAAA
GCAAAGATGAAGAGAGCAAAGGGCAGACAGGATCCCCCACATCAAAACTGACAGGCATGA
TCGTTCCTGGAACACAAGGATGCAGCAGCTGCTGGCACCATCTCTTCTGTAAATCCTTTG
ACCTGTGTCAACATTTTTTGGTGCTGCCGTGCTAGTAGTAGGAGTATCTTGCAAGCTTTT
GTTTTGGATGGTGTGGTGGTCCAGAAAACACTCTGTCTGCTAAATTACCAGAAACATCCG
CAGTTGTATATTGCGGC
>Z27kG1_10696
CATGATAGTGCTGCCTCTGAGCTAAGGTGCTCTCACCTACCCACCCGCTCACCCTGACCC
CAGTCCCCGCCGGCGATGGCCGCAATGCCGGCGCCGGCAGCGGGCTTGGCCGTCCTGGTG
CTCTTCGCCGCCGCCCTGCCGGCCCTTTCTGCCGATGACCTCAACACCGACGCACAGGCG
CTGCAGGCGCTGCGCTCGGCGGTCGGCCGCTCCGCGCTGCCATCGTGGAACAGCACCACG
CCCACGTGCCAGTGGCAGGGCGTCACCTGCGAGA
>Z27kG1_17715
CAATCGGCACAACCACCACCACAACTTCTTGTCCTGTTGGTGATACGAGTGAGCTAGCTA
GCCATGGCGGACGCTAACCCTACCCTGATGCTCCTGACCATCTTTCTCCTGGTGACAAGC
GCCACAGCAGGTTGTATTAGAATTAACCTCAGCCACAGCGGCATGCGGTGCACCCCTGGC
GACGCGTGCCCGGTGATATGCGCCAAAATCAAGGGCATAGACGGCAAGTGCGAGGATGGA
GCATGCATGTGCACGATCTGCGACCCTTCGTACCACCCAAGAGCAGCAACAGATTAATCT
AATCCGTCGCTAAATCCGTTTCGTTTCATCGCATGCATATGTATCATGCATGTTCACTGT
AATGATAAGAGCACGTGACCCTATCTTTGGTGATATGGATCACCCACC
>Z27kG1_05607
CTGAATCTGAGAGCAATGGGTACTTGTGTGTCCGGTGCAACGGCGGCTTGACCTTACAAA
TCAGTGTTGTATGACTAATATAAAACTCTCTCTCTCTAAAGTAGCATAGTTCACCATGCA
AGTTTTGTGTATTCATGGCAACATATCTGAAAGATTTAAGATTACTTCTACCTTGATTTT
GTAGATATGAAATGTTGTTGTCATTGCACGAATCATTAATGACTTGATTTTGCTCTCT
>Z27kG1_24351
AACCCCCTTCCCCAAACTACCTCTGCTGCTCTCCTTGATCCCCAATTCTCTCTTCTGCCT
ACTTGCCTCCATCTCGGCCTCCACCTCCACTCCTCGCCCCCGAACATCCGGCGCTGTCCG
CACCCCGACTCCTCTCGTCCTTTCGCGGTCGCGATGGTGGCGTCCATGGCGTCGCCGTAG
GGGCGATCGATCTAGGAGAAAGTGCTGGAGAATGTGGCGTCGTACCACCAGCAACAACGG
AGGCAGAAGCTACGCAAGAGCCTCACCTACACCGGCGGCGAGCTCTCGTTCACTGTCTGG
GCCCGTGGGGATGACCCCACCTCCACGTCCGTCGAGGCACAGAAGGAGGACATGCCTCTT
GAGCACGTCTTCAAAATCATCAGATCTGATGGCAAAAGTGTGTGTTTATGGTTCCTGAGT
CAGATGATCTTTCTTCAGTTTTAGATGTGATAGATATTGGTATAAAAGATAAAAACTAGA
ATGCTATGTCTGTCAAAGGAGCTTTCTTCAGTTCAGGCAGCTCCATCTCAGTCGTTGTAC
CCATTCAACGCCGAGCTGGTGGCAGCGATGCAGGAGATGATCCAGCCGAGGTGTACAAGT
ACATGTTAGTGGACGTCACCTGCCAAAGATACACAGTTTCTACTGTTTTTCAGTTGGAGA
AAATATTTAAGACAACATTTTCATCGTTTGTTCTCCATATGGGGCTTGTTTCACGCCACT
TGAAGGAAGGAGGGAATGATGGTGTTAAGTTCGGACAATACATCTACACATCTATGAAAT
GTACAACCACGATGTAGAGCATAGAGTTTCTAAAGTTGGAGATTTGGATGATGTTGGAGA
TGTGCTTTGGTGTAGTTCATCTCTCCCGAATCAAGAGTCTGGTTTATGGGGCTAAGGTAG
AGGCTGCCATCGCCATTGGATTCAATGACTTCATTACATATGCTCTGAGAGGCATTGGGT
TCTACCAGAAGGATAACATGGAGATCAAGAAGGCCAATGGCAATGGCACACTGATCCCTG
AGCAGATCTTTGAAAAGACTAGGAGAAGTTCTAGATGAATTGATGCTTGGCTGAAGAGGG
ATGTCAGATTTGTACAATGCTCACCCACAAAGAATAATACATTTCTCCAATGTCCACTGT
TTTGAAAAATACCTCCATTCCAATGTTTAACATTCTAACGATGTCTGAATTTATTGTAAA
GAGACACATGATTGTTCATTGTTGTAACTTATGTACAATATATGCGTGTGTGAAATAAAG
ATCATCTTGGAGC
>Z27kG1_05963
CTCAGACCGAGCAAAGACGAAAATGGCGGCGGCGGTTCCTCTCCCCTGACCAGAGCCAGG
GCGTGCCACTGCCATGTCGCCACTGACAAAGGCGGCGTCGGCGGCGGCGGCGGCGGAGTT
TCTCATCTCTTCCGGATTGGATACAGGGCGTGCCATGCCTGCGTCTCAGATCTCACGATT
GGCATGCGCCCTGACTTCTCGCTCTTCGTATCTCCCCCTCCCTCTCCCGGCCCGTGCTAG
CGTCGGAGGAATTGTATTGTCGTAGATCTGTTGCTCCATAAATGCCTTCCCTATCTGTGG
CCGAGCGCAACCAAGAAACGAGGTATGGCCGGAGGGAGAGGTAGGGCTGGTCGGCTGGAC
CTGGTCGGCTGGACGTTGCCGGACTGGACTTTTCCCTGTTGGAGAGGGGGTAGCGAGGAG
GGCTGCCGCACCGACGCGAGCACGAGGACGCCGCGGAGGGCCGCGACCCGAGGCCACTGG
CGAGGACGGACTGCAGAGCGCTCGCAGCGGACGACCCACGAGCAGAGAAGCGAGCTGCTT
ACGAAGCTAGATAGAGGATTTGGAACGGCGGCGGCCGGCGGACAAGCGGGCTGAAGGAGT
GCGGCTTGTGGGTGACTCGGCAAGGCTACGAGCTTCATCGAACAAGAAGACACGCGGGTC
AAGACGTGTACTGATCGGCCGGAGTGGAAGAACAACTCACATTTGTGCAGCCAGCCCAAG
GGATCTTCAGTGCCGTCATATTTTGGGAATCCAAGCTTCTGCGCTCCTGGAGGGGGTGGG
CCGTGCCTGAAGTCAGCGCCATTGGAGGTTTTGGAGGAATCGCTGAAGGTCTGTTTCTTG
TCTGCTAACACCTGGGATTGTAGACGGTTCACAGTGACAGAGATGCGGCCTTGTTCTGCT
TGTGGTGTATTCACGGTGTCGTTGAGAGCGCAATTGTACTGTCCAAGGGGCTCTGGGTGA
TGACGGGATCCTCTCCTGGCGCTGAGTCGTTCATCGTGAGAACAGGCCGACCGGCGGCAG
CAGAAGAGAAGATCAGGCGGAAGGATTGTCTAGTCCAATACCAAATGATAGGCACAGGGT
TACGAGCAGATTTGGTTTGGTAGGTTTCGAGATGAAGACGAGGGCAAGGTCTAGCAGTGC
CAACTCTAGGTGTGCTGCTGCTTACACTGCGCGGTGGTGGAGCTGGTCATGTTGGCGGCC
GTGCAATGCAAGTGCCCGCCACGCCCGCGTCCAGGAAGGAGACAGGGTTTTGACAGGAAA
GGAAGATGTTCGTGCAATAACAAAGGAAGCTCGATCTGTGGTAGAACCACACACTAACAA
AATAAAAAGGTGATCTCCCTTCACTCCTAATCTATTGTCCTTAAAGCTAGACAATAATCC
CTTGGTAGAGGTAACTGTAACTCAACCTTCAGTATTTTTTCTTGAACGCATAGGGTAACT
ATGTATCATTGTATTAAGAAGATGAAAGGGGTAAAGAGCCTTGGAAGGTACAAAATGGCA
CACCACACACTTTCTCTTTTTCTTATTTATCTTCTAGCATGTATTTGGCAT
>Z27kG1_21675
CCAGCCCAAACTACCTCGCCAGCTCCCTCTGCCTCCCCCTCCCTCCTCCCGTCGCCGCAG
CACGCAGCTCCGCCGGTTTTCACGGCTTGGAGCAGATCTGCCACGCCACCGCCGCGTAGA
CCAACTTGGTGGAGGGATCCCGTCCGAATCTGATTCCTATTCTCCAGCTCGACCGCTGTA
GCGAGAGGAGAGAGAGAAAGGAGCAGTGGCGACGAGGTCTATGGCATCGATGGCAGCGTA
CCTGGCCTGGCTCGGCGGGCGGCGCAGAAGAAGTGGGTGCACCTGCTTTACCACACGGCG
CTCAACTTCCACCGCCACCTCTACCAGGAAATCAGTTCCCCCAATCCTCCCCTCTTCGCC
TCCCTTTTGATCTCGATCTGCCTTCCTGCTCGCGGACGGGACTGGCCTTGTGTTGTCTCT
CCCGCGCAGGCGTCAGATCTCCTCGACAAGTTTGAGACCAACTGCCACGTGGTTTCTTTA
GGGGTATTCACTGAAGGCGACAGCTGATCGTCATTCATAGATTGCAAGCAATAGGGGAAA
GTCACTTCATCCAAATAATGGTCATTGCCTTTTCTTCAGAATGCTCTATTTACCTATTTG
TAATTACTCCCCTCTCATCTGACATGTAGAGTATTTGACATATTCGTTGTATTAGAGAGT
TTGACATGTTCGTTGTATAATATGATTTTATCGATCTTGATATATATTTGAATGGTTGAG
CGCCCGATAGGGCGCTTTCTATTCT
>Z27kG1_10706
GTGAGTGCGCCAAGGTCCTGAGGTACCAAACCACTCGGTGCCCCATCTGCAGGCAGCCTG
TTGAGCGTCTCCTCGAGATCAAAGTGAACAACAAATCTGAAGATCAGCAACAGATGCCCC
AATCGCCACCGCTCCCAGCACTGGATCCGCAGCAGGAAGAGGTGTAGCCATGATCAAAGT
CAGTTCTGAAACATTATATGGCTCTCGTTTGCGGACCTTCAGGCCTTCCCTAAAGGTTTG
TTCTCTCATTTGAGCAATGGGGAATGTAACTGGTACTTTACCTTTACGTATGTAAGGTTC
TGGCATGGCTTTGCCGACCTCTGCTGTATCTGCCTATCTGGAGGTGGGAGACCAAGATGC
CAAGAAGAGTGTGTACCATATATACACCATGCATGCGTGTGCCATGGCTACCTTAAGAAG
CGTAGCGAGGAGGATTCCTCATTTCTGGTTGACTTCCTCCAGGAAACCAGGGGAAGAGAA
GGTTGTCTCATAAATTTGTACAAAAAATGACTATTTCACCTTGATTACATGCCTTCTCTG
TTATGCCCTG
>Z27kG1_15184
CCGGGGACCTGTGGATGCTCACCGACTGCCGGGACGTGGTCGACATGGCGACGGTGACGA
GGGAGAACATCAGGCGTCTGTTCATGTACGTCGAGAAGCTGCCCCTCGTCGCCCCGGACA
ACATCTTCTACGCCTACGATTCTCATGTAAAATAGCTGGAGCTAGCTGTAGTGTAGCAGC
ACACCATCTGTGCTGTGCTGTGCTGTGCTGTGTTGTGTTCTGAGAGTGATGACGCATGAT
TTATCGATTATTCATGCAGAGGGGTAGAGGGTGTTCCTCGTCCTAGCTAGGACGTGGCTA
AACGCTTAGACCGGGGTGCGGACTCTGACGACAGACCTTTTTCAGTCTATCTAACTGGGT
GTACAGTCTGCTCAGGTCCTGTAAATATAATGTCTGTGCAT
>Z27kG1_13160
CTTTATCTCACGCACCCGTCGTCGCCTCCTCTCCCTCGCGCAATTGGGGCCAGCTGTTGG
GACGACGTTGAGGACGAGGGCGATGACGTGGTCGGCCTCCTCCACTCTGTGGAGACAACC
AAGGCGGTCGCGGTGGCGGTCGCTAGCATGCAACCCCACTGAGTCGAGCTCATACGGCAG
CTCGACGCCTCCTGTGAGACACGCCGCCACGAGCCGCCTTCTCCACCCACATCTGCACGC
GCAACACAAATCTCGTCGTCGGCAGCTTCCACACCGCCACTATGGCAGCCAGTAGGAGGG
CCAGCGACAGCCGCGTCGCCGTTATTCCTCTGACCCTCTTGCTGATCGAGAGAGGTGGCT
GAGAGAGGTGGACCGGCCGACCGGATGAGCTTGTGGCTAGCTGGAGGAAGAGGTGAGGAG
ATGTATGATCTGAATGGGAGTGGGTAGTGGTGGTGGCCTGGCGACGGACAGCAGTGCAGA
GTGACGACCTTGCTGCTGTTGTGTCATGGCGAGAGTGCTTTAGTAGCTTCTTTATTTGTT
TTGACCAGTCTATAAAATAAACAAAGAATCATTAGCAATTATGTAACCACTTGCTTGTGG
ATTGTGGTAATTATGTCATATACGATAAAACCTGTTAGAT
>Z27kG1_08532
GGACAAGAAAGGAAGAAAGTTGTCCCCGCAGCCTATTTCACCATTGCCGCCGGAAGCTCG
GACCAAAGCCGAGCCTGGCTGTTCGTCCTCTGAGCGATTGGGGAGAGGACTGCGTCTAAC
AAAGACTTTAGCGCGGGATCGACCATCCGATGTGAGATCTCCCTCTCCACTGGTGAATAT
CATGGACGCCGGTATTCGCCGTGACCCAAGGCCAGTACCTCGGCGGGACCCGCGCGCTAT
CGTCGTCCGGTCGCCTCCACGGCCTTGTCGCTGGAGTCCCGTTGAGAGCCTCTGCTTCAC
CACTGTGGCTTGGTGTGAAGGATACCCCTTCGCGGCTGCAGCTTTTCTAAAGAGCCCCTG
CCCTTTTGTCATATCAACCTGCAGTCCATAGGATATGTAATATAATTACAGACAAGTCCT
GTAAACTTATAAATAG
>Z27kG1_07218
GATTGCGCATTTCGCGCAACGTCGTGGACTCGTGGTGATCGGTTCCGTCTCCTCTAGTCC
TCTGCGTGGGTGGCGACTGCATACGAGGGTTCCTGACATTTCTGCTGCTTTTCCAGTGAC
TAAGTTGTGGTCGGGCGGGAGCGGGAGCAGCTCCGACGGCCGTGCGCCGCTATCGAAGTA
CTGGGGCGTCAGCGTAACCAATACCATCGGGCCGACCATGGGGATCGAGGCGCTCAAGTA
CATTAACTATCCGGCTCAGGTTTGGTTCCGCCTGCTATTGCCGTCTCACCTTGGTTGTTA
TATGCACTGTCCCGGACATTGTGTCATGTTAATGTTAGGTTCCTGTCGCGGGCACATGGG
TAATATTGTCACTGACGCTTATGGATTGAGATGTTCCGATAGAGTTAATTGACTATATAG
GGAGCTCTTTGGAAGTGCTTCCTCAAGTGAACATTTAGGAAGAACATTGCATTGATTGGA
TTGTATGTGATATGGCGACTGGCGATCGTGTGCGGTATCGACCATCGGCAATCCATCTCT
AGGTGATTGTCTTGTATTTCAGAATGTAACCTTACATCTTGTAAACGAATCCATAAAGCA
ACTAATTCTTAGAGTTGGGTCGTGGTAGCTATCTT
>Z27kG1_06005
TTCATATCTTTCAATCTGTATTGGATCATTTGGAGAATGTATGCCTCTAGTTCATATGTA
TATCCATTGTCGTTTATGCTCGAACTAACAAACTGGTCTATGTTTATGTTTAGCCAAATT
AACCTACCTATCGCCCGTTAGTATCTGTTTGTAGTTTTATGAACACCTCATTAAATATAA
TAACAACTTTAATTGGCTTTGTTCTGGAAGACTTGTGTTCCACAATTACATAAATGAAGG
TCATTCTGAAAATTGAGGAGGCAGAATATTGTTAAAAGTACAAGTCGAATTCCTGTTTCT
AGTAGTGAAATTTACTTGTTTTCATTCAACAGACAAGTTATTGGGTTTGGAGGGTTGATT
CGACTTATGGAAGGGGACGAGGAGGACGTGAAAGGGTATTTTTATCACTGGATATGATAA
ATAAGAAACAGATGCATTAACCTGACTCTTTCTCTGAAAAAATGAATAATGATCATGTAA
CCCTGTGCAAGTTTTATTTTTTATTGAACCTGCATTGTTCATTCTGCTTCATATTTTATT
TTGTTTCTCTTTTTTTGTGTAGGGATGGTTTAGCCCACTTTGGGTTGCATTTGCAATCCT
GATTGGTGGTCTCTTATTGGATGTGCTGATATCTGTTTCTCTTGGTGTTTCCGCACTTCC
TGTCAATATAATAATTGGCGTTCTTATAGTTCTCGGATTGGGCATCGCCCTTCGTCTTGC
TCTCGAGTGCTGCCAGGAATGGGGCTCAAGGAGGAACGTAGGCAATATGCCGAGGCTGGA
GAACATACCGCCGACTGGGTACCACCCTGCAGTAGTATAATCATTATGGGACTTGTAAAT
AGCGGTAGGAACATCTAACCTTGTGCTGGCTCTTGGATTGTATTAGCTTTAGCTCACACG
TTGCTCGTTAATGTCGAGCTCAAATTCAAAGCTTGTTGATTACGATCGGGTCCATACTCC
ACTAGTCCAATGCAATGTAAATGCAGAGTTACTGATACTCGGTCTTCATGGACTAGTGCT
GATGCCGAATTGCCAGCATCTTAATTGGTTGTCTGGCTAATCGTTCAGCATGACAGCGCT
TGGTTTCTTCTTCCTTGTACGGTTTGCTCTCACAAATC
>Z27kG1_11042
TCCATGTTTATGTTTGTCTACCATTGCAGTATGAAAAGGTTTGTTGAATGTTGCTTTAGT
GAGTATAGCACAAAGTTTCTGTGAAAAGGCAACATACAGAAAGTTGCTAATATGGAGGTA
AATCAATAATCAGGTGGAGGGGGAGGGGTGCTGTACTGTTAGCTCAATGTACCTGTTTTA
TTATAAATAGTCTAACAAAGTCAGCAATGTTTTTATTTCCCTGGTTTCTCAAGTTCAGTA
TCTCTGAAAGTCCAAACGGTAACCCTGGTTGTTTTAGCAGCGAGTAATTTTGCAAGTGGA
ATATAGATCGATCTGAAGCTATGCATCTGTGTGAATTGTGCCAAGAGGAAACATACTCAG
TTATTTGGGTTCAGCAAGATGGGGTATAAACCTTATCAAGTTGCAAAGTAAGGCTGTTTC
TGCTCTCCAAAGAGATGAGTAGTCCGCCGCTACACTTCTGAATAAGATCCCTCCAACCAG
TTTGCCTAAAAAATCATCAGATTACAATTTGTAAACAGAAAGGTTATACAATACTATGTT
TATCATACTTACCAAACTGGAAAGTTCGTTATCTGATCGAGAAAGATTTAGAGATTCGTC
TGAATGAATGACAATTAAACATCCTTATCTACAAAGTAAATAACAGATAAATAAAGTATG
TCAAGGTGGGGCCATTTTATCACCAAGTTTTGTTTGCAAGGTGGGGCCATTTACAATACT
ATCTCCCTCTCTCTTCCTCCTCTCACTGCAGCCCTCATCACCGGTCGTTGCTGGTTCTGC
CCTCTGTTGCTGAAGATCGTGACCATGGAACTCGCGTCGTCGTCCTAGAGCTCCTCGCGA
TGTTGCTGCTCCAGGCTGCCATCCTCATGTCAACGGTGGAGGGCCTTGTGCGGATCGTGC
AAGAAGCTCCACAAGTTCCTCATCAATAAGATCAGGTCAGGCCACACTCCCATCTGCCCG
CCTCACTTCTGAGTTCCGACTCTCGAGCGGAGCGCCACAGCTCCGA
>Z27kG1_19259
CTAACGAAAGAGCCCCCAAAACCTTCCCAGAAAGGCGACGGAGTCAGGTTCGAATCGAAA
TCGGGGTCACCGCGGCGGCGGCGGCGGCGGCGGGTCTACTCATCAGAGACTACAGAGCAG
GGGGTCTCACGCTCCGGCGGCGGGACGATGGCCATGGCGCCGTCCTCCTCTTCCTCCGGT
GGCGGCGGCGGCGACGGCGCCAACGCCGCCGACGCGATGGCTCTCGTGCAGGGGTACACG
GCCGAGGAGCTCGCCATCGCGGGGGAGTTCCTCACCACCTGGCTCCCCTTCCTCTCTGCC
GGCCTCTGTCCCTCCTGCGCCTCCTCGCTCC
>Z27kG1_08370
AGACAAATACAGAAAAGGGCTGGCCTGGTTAAAAAACGGCTCAGGTTAGCAAGCAGCCTG
GCCTGCTTCACGTTTGAGAGAAGGTGGCTTCGAACGAGACCTGATCGTTTCCTTCGTCCT
GGGGCCTGGGCGACTTGCTCAATGGGAGTTGACAGGACAGATCACGGCCAGCCAGTCAGG
TCGCTGTGACGAGCTGTACAAGAGGCGATGATGCGGCTCAGGCAGATTTATATCGGAGGA
GATGAATCGCGTTGGCTCTTCACTCGGTCCTGTTTCTTAACTGATGTAAATTTTAGCTTG
TTTTTAACTAGAGGAACGATGTAAGTTTAACCAGACGAATAAAACAACTGTGTATGCTCT
GCTTCCAATCCAGTTATTAGCTGC
>Z27kG1_11406
TAAAAAGTGAAGGTCTTCACAATGAGGTGTGCCAGATTCTGAATGGCTACAAGCAGCTGC
TTGGAAACGGTGGGTGGGAACAATGCATGGCCACCCTGCAACCGGATGTTGTGCAGAAAT
TAGCTAGATACGGAGTATGATGGCAGTGGTCGTGTGGTTTCATCATCTTTTTACGCTGGA
GACAGAGATCAGGATGGTTGGTTGGGTCACTTGCTCGTCCCTCCCGCCTCCCAGTCCCAG
GCAAGGCGACATTGATGAAAGAAAGGTTTTTGTAGCGTGTAATTCTTTTCTTCCTCTTCC
TCTTAGCAGGTGAGTCCAAAATTACATTACCAATTCATTTTTGCCCAATAATAAAAGATG
AAGATCCATGGGATTTGTTT
>Z27kG1_23809
CGGCGCGGCACCGGAATCAGTGGCGTTCTTCTCCCGTTTGGACCCCCCCTGCAGCGTCAT
GCATGTTCATCAGCTCCAGTGTTTCTGTGTAGTAGATTAGGAGTGTAGAGAAGAGGAGGA
CGACGACGACGACAGCACGCGGCGACCTAATGCGAAGCGGCAGGTTGTGGTTGCGTGCGT
GTACGCGTCCTCGATCGTCGTGCATCCGGGGAAAAAAAGAAGAAAAAATATCGCGCGTGT
TTGTGTTTGTGTTTTGCCTACCGTAGCCAGCCAAAGAAGGTTGTACAGCAGCTAGTAATG
GGTATGGCCACTGCTAGTGCAAGTAATAAATCCTAGTATTGTACAGCTTATTAGGTAGCC
GCCACTCCTGCTCTGTGGGTTTCGTGTCTCGATGTTTTTGTACTTTGCAGTGTACTACGT
ACATACTCAGATGTGCTTCC
>Z27kG1_12757
CTCTGAGCTGGTTGCTGCCGCCAGGATTGGAGGAGTGCGCGCGCGCGCAAGTGAGCCATC
ACTGAGCTGTGGACGTGAATTGCGATCATCCGTTCTCGCTTTCTGGGGCTCGGCTGCTGT
GGCCATGGCGCCGCCGCCGCCGCCGTACGCGCGGGTGATGGAGGACATGGTCAAGGGCCG
GGAGTACGCCACGCAGCTGAAGGCGCTGCTCCGGGAGTCGCCCGAGGCCAGCCGCCTCGT
GGACCGGATCCTGCACGCCATATCCCTCACCATCCAGACGGCCTCTCGGGCGTGGCGCAC
TTGGGGTACGACGACACGTTCGATCTGGAAGACATTGTGTTCGGCTCCATCACCGGCGGC
ATGTATGCTGCTGAGTACTGACGGCCGGACGACGACTGGTCGACCTGCTGTGTGTTGGAG
GAGAGTAGGAGACGGTAGGTAGGGTGGAGTGGAGCCAGGGCATGTTGATGGATCGAGCTG
TGAATAATGGCCTAGTTTAGTTTGTATTTAATATACGATATATCTACTCTGTAAGATTAT
GCCGCGGGTCTTGTAGATCATGTTAAGTTCAGGAGCAGAAGCTTGGCCAACAGAGAACGC
GCCTCAATGTGGTGCCCTGCTCTTCCACT
>Z27kG1_06524
GGAACAGGATCATCCCTAGTCCAGCAAATGTTCACGTGACAAGAAACGCCCAGCTATCTG
CATTTCCTCAGAGAGGAGTTATCTGGAACGAGGAGCTTTGCAGCATCGCTTCAGATAGAA
ATGCTGATTCAATGAAAGTGGAGTGACATTGTGGCAACTGACAAGCCGGCAGTTTAATGG
TGATCAACTCTGAAAGTCTTGACAAGTTGGGTTGCTACTGAGGTGCCTTTTCAAGTTGCA
GTGGTAGCACGACTTCTCTTGGGATGAGCTAGTTAACTTTTGGTATTTGAGAGGAATTCT
GGTGTGTCCACCCATCCTGTACAGTTATTAGAATAACTAATCAAAGGAGTACTGTGAAAT
TCTTGCGATCTGGTGGAGAAAATAGTGGACAATTTTCGTCTGGAATTTCTG
>Z27kG1_22204
GTGGGAGCGTGGTGGGCCCGCTGGTCGCCGCGGGCCCCGTCGTCCTGATGGCCGCGTCGT
TCGCCAACGCCGTGTACGAGCGGCTCCCGCTGGAGGGGGAGGAGGAGGAGGATGAGACGG
CGGCGGGCGCCGCCGGAGCCGAACCACAAGATCAGGTGGCACAGTCGTCGGCTGGACCAC
CGGGTCAGCAGCCGACGGCGTCCCAGTCCTCTGGTGTGACCGGAGGCGATGCCGGCATGT
CACTCTACAACCTCGCCGGGAATGTAGGGGCATACCAGCTACCGGGAGACAGCTTGGGAG
GCTGGAGTGGCGGCGGAGTCCGGCCACCGTTTTAGTCCAAAGTCCATGCCTTGAGAGATA
TCCGATTCGCATCATCCACACCATCCGAGAACCGGGAGTTGAAGCTACCCTGAGACATCA
TGTATATGCAATTATTGTATGCATGCTGGATCATTGTTGATAGGAGAGAAGGATCTTTCA
TCTGGGCGCCATACAATATAATGCATATGCGTTTACACACGTGGAGGATGCATTGCAAAT
CATGATGTGTTTTAAAGACGATTTATCAAATGCAAGAGGGGAAGAAGCTAGAGATTGGAT
GCATGCAAGAGCTAGCTCAATAAACTAAAGGTCAGTAGTAGTGAGATCCGATGTTTCGTG
TTTCCAACTTTTCCTCTCTTTTTCCCTTTTTTTTTCATGTTCATTTGTATTTGTGTTAAT
TATATTCTGATTGTGTGTCTCTCGCAGTCAATCGCTGTAGAATGGTGTTTTCTGTTATAA
ACAATTTGGTCATCGCC
>Z27kG1_06027
GATCGATCTTGCTATGGAAATGTAGGAGTATGAAGCAACAGGAGCACCTGCATTGTTGTT
CCGTCGAGTGGAAGTAAGATAGAAGTGCGGAATTGATGCCAAATCAGAGACAAGTGTCAC
TGCTCCTTGAATGTTCTAAGATTGCTAGCCTGTGATGACTCTGAAGTGAAGAATACCCTC
AGCAGTAGGGTGTGTTTGCATCATATTAAGAGGCAATGGTCATGTATATTTCAGTAAAGC
TATCAAGGAGGCAAGGAGGCTAGTGCGTGCACTAGAAGATGCTCATCACGTGTGAACTGC
TGAGGCTTAAGTAGAAACACATTACGCTGTGAATTAGCGAGGCTTAAGAATAAACACTAT
GTATTCTAATTAAGAGATCTCATTCTTGTAAATTACCGTTTTGGTTGGATTGCATATCCT
CAATGTATTGTTCAAATAAAAAATAGATTTTATTGTTGGTTTT
>Z27kG1_06543
CGACACGATGTCTCCAGAACTCTCTTGGGTGATAGCTTCCACAGGGCGACGACCTCCATG
AAAAACGGCGAGTCTTCATTCCCATCGTCGTCTCCGCGCTCTTGGACCATACGAATCTCC
GGTCGAACCTGGTGTCGTCCGCCCGCCCTCTCTCCCGCTGCTCCCCATCGCTCTTTCGTT
GTGACTCGCTCCCTCCCTGGCTCCCCGCATCGCTCCCCATCCCATCTTGTCCTGGACACC
TGGGAAGCCTCCTGTTCCTTTTAGTTTCATTCTTGGCCACAGACTTCACGTGCCCACAAC
CCCAAGGAGGAGAAACCAGGCTATGACCAATAGCTATCAGTTCCTTCAGTGTTTTACGCC
CCTCTCTGTGAGCGGAACAAGGTCACCATGGAGCGTGTGGTGGGGTTCGGCAAGGAGGTC
GTGCTGAAGCAGCGGCGGCGGATGCGCTGGAGACTTCGCTTGGGCTCCTCCAGCGTCGTG
TACGCCTGACTTCGCTACCCCCTCGTCGCCCGCCGAGACGCCGTGCCCAGAGGTTAGCAG
ATGCACATGCCAGTATTGATAAATCAGCATGCATGCTAGCTGGAGTTATGTTTTAGAACT
TGCCACACATGCATACCGACCTGTCTCCTATAATGCAGACTTCCTTTTTTATGATGACCT
TGCAACAGTATATTCAGATATATGATTTTACCATAAGCGCTCCATCTGAGATCAGTATGT
GTAATTCTATTGTGGATGGAGATTGAGGCGAATGATACAGGACTTGAAAAGTC
>Z27kG1_12041
CTTGATCCCCAATTCTCTCTTCTGCCTACTTGCCTCCATCTCGGCCTCCACCTCCACTCC
TCGCCCCCGAACATCCGGCGCTGTCCGCACCCCGACTCCTCTCGTCCTTTCGCGGTCGCG
ATGGTGGCGTCCATGGCGTCGCCGTAGGGGCGATCGATCTAGGAGAAAGTGCTGGAGAAT
GTGGCGTCGTACCACCAGCAACAACGGAGGCAGAAGCTACGCAAGAGCCTCACCTACACC
GGCGGCGAGCTCTCGTTCACTGTCTGGGCCCGTGGGGATGACCCCACCTCCACGTCCGTC
GAGGCACAGAAGGAGGACATGCCTCTTGAGCACGTCTTCAAAATCATCAGATCTGATGGC
AAAAGTGTGTGTTTATGGTTCCTGAGTCAGATGATCTTTCTTCAGTTTTAGATGTGATAG
ATATTGGTATAAAAGATAAAAACTAGAATGCTATGTCTGTCAAAGGAGCTTTCTTCAGTT
CAGTGCTTGGTGGATCACCGTCTAAACGATCCACCACCAGAACCGCCCTACCCCAAGATA
GCTATGTGCAGGCAGCTCCATCTCAGTCGTTGTACCCATTCAACGCCGAGCTGGTGGCAG
CGATGCAGGAGATGATCCAGCCGAGGTGTACAAGTACATGTTAGTGGACGTCACCTGCCA
AAGATACACAGTTTCTACTGTTTTTCAGTTGGAGAAAATATTTAAGACAACATTTTCATC
GTTTGTTCTCCATATGGGGCTTGTTTCACGCCACTTGAAGGAAGGAGGGAATGATGGTGT
TAAGTTCGGACAATACATCTACACATCTATGAAATGTACAACCACGATGTAGAGCATAGA
GTTTCTAAAGTTGGTTGTTGGTTGCAATCTTCTAACTTAGAGTATGATGCTTGAAGAGAT
TTGGATGATGTTGGAGATGTGCTTTGGTGTAGTTCATCTCTCCCGAATCAAGAGTCTGGT
TTATGGGGCTAAGGTAGAGGCTGCCATCGCCATTGGATTCAATGACTTCATTACATATGC
TCTGAGAGGCATTGGGTTCTACCAGAAGGATAACATGGAGATCAAGAAGGCCAATGGCAA
TGGCACACTGATCCCTGAGCAGATCTTTGAAAAGACTAGGAGAAGTTCTAGATGAATTGA
TGCTTGGCTGAAGAGGGATGTCAGATTTGTACAATGCTCACCCACAAAGAATAATACATT
TCTCCAATGTCCACTGTTTTGAAAAATACCTCCATTCCAATGTTTAACATTCTAACGATG
TCTGAATTTATTGTAAAGAGACACATGATTGTTC
>Z27kG1_04981
CGCCCTCGCCCCTCGCCCAGGCACAGCCGCACAGCAAGCATAGCCGCCACCGCCAGTCGC
CACTGCTCAGCTCGGCGCTCCATGGCGTGCCCCCAAATTCCGTGACGGCGTGACTCGTCT
TCCTCCTTTCCTCTCTGCCGGGCTGCACGTGCAGACCACGGACGAACACACTGCCCCCAA
GGCCCCAATCCGGTAAGTAATCTGTAATCCCTAATCTAGCTTTGTGGCCATGGATGCACG
CACCCTCTGCCGGACGCACCCAGCCGCCATGGACGCACGGACGCACCCACTCCAAGCAAG
GGCAACTCCAGCCGCCATGGACGCACACGCACCCAGCTGCACCTGCACAGACACACTCCA
GTCCTCCTCCTGCCGCTGCTCTTCCTCCTCGCGCGCCGGACGCATCCGCTGCTCTTCCTC
CTCCTCGCGCGCCGGACGAACTGACGCACCCACTGGCCACTGGTTAAGGGGATATTATAG
CAAAGTATTAAATTTTTCCTCCACAGAGAAGTATCAATTTCGTTATCAAATGTCATGTTC
CTAGGATAAACTCCAGTGCGCTTGGTTGGTGAGGATAAATAAACAGGAAGAACCAGATGC
CAAACGGATAGCAAAGAGGATTCTAGAATACGTCGGGAATCAAGTTGCCACAAGCCACGA
CAACTTCCGCAGTCATAGTAATTAACCCCCAACAAAATTATAGCTGCAAAATCACAGAGA
CTACCCTGCCACGAGTTAATAGCAAGCAGCTTTGCTGGGGTCTGATACACACAGCCTTCT
TCTATGCTCGAGAGCAATAAAACTTTTCTCCCACAGCACCTCTCGACGGAACATGACTAT
GCAGGTCAAGTATATAGTCAGTGTCTCGAGCCTGACATTCTTTAAATCTACACTTATTGT
TCACACAAAGGGGAGTAAATATTTCGACTCGGAAGAGAGGACCTTCTTGACGAACTGTTG
TTCTTCAGATGATCCTGGTGGGCGTGGCTCTAAGAAGAGCAGCACCGCGACGTAAGGCCG
CCAGAATTTGTTGCTGACACTTGAATGGACTGTCTCTCTCTGAGGTTACCAGACCCCAAA
CCAGACTCCTCCGAAGACAGGGGCTTCTTGCTGATTATCCGGTAGATCTCGGCTAGAACG
GTGTGGAAGGCCTTCTCCACAATTCAGAATCTGCTTTTAGTGCGGGTGGTCATGTACTTG
TGTTTTTGTGATATTTATAAACTTTGTTGTATTGTGATATTTTCATATTGATATGGTTAC
CGATTGT
>Z27kG1_07240
GGGTCAGAGGGCACTAGAGCAGAGGCTGGCAGAGAAGCCGGCCGCGGTCAGGAATACTGA
GGGCACGCCTCCGCCGAAGCAGCAGCTGGAGGACGCGGAGGATGATGCTTCTGACGAAGT
CTGAGCCCTTCTGTTTTCAGTTGGTGGAATTCGCTGGCAGGAGATCCTTGTCAAGTTTTC
GACCCGCAGTACACAGTAGCTCATGGCATGGAGATTGTAACGAAGCAGTGCAACCGGGCA
AGAAGGCAAATGCGACACGCATGCTCGAACCAGTTCTTGCAAGACAGCGAGTAGTGTTTT
TTTTTTTGTTGTTAATGGGTGTTTCGTGTCGTGCTCAGTACCCAACTCTTGCCAAATGCT
TTACATTGTTTC
>Z27kG1_13973
CGGCTACCCATCCCATCCCAGTCCCTCCCACTCCCCGAGCTGACCACGTTCGTCCATGGC
GCGCCCCGGCAGCCGCCGCCGCGCCAGCCGCCCGCCGCCTCCGGCCAGCCCCGAGCCGCG
GCCGGCAGCCACTCCCCCGCGGCCCGGGTCCGCCTCCCGCCGCCGCGCCCGCCGGGTCCG
CGTCCAGAGCCCCTCTCTCGCGGCCGTCCGCGGGGGGTCCGCGTCCGCCCCGCCGATGCA
GCTGCCACAGCCCCCTCCGGAGACGCCGCCGGTTCGGTGGCCCCTGGAAGCGGGCGCTCG
CTCTACCTCCCGTCCGGGAGCGGGCGCTGCCCTGTCGGTGAGGGAGATCGCCGCGGCGCT
GTGGCGAATGCAGCCACCGCC
>Z27kG1_01735
GCATTTATCTTTTTAATTGGAAATACCTTATTCCTGATATCTTGAAGGTTGTGGTCAGGC
CTGAGTTTCTCTTCAGGATCGCAGCCAAGATCAATGTTGCAGACTGGGCAACAGTCAGCG
TCGTCATCATTTATTTTCTCCACAATGCAGTCCCGGCAAAATGTGTGGAGGCACAGGGCT
ACGGCGGTGGCCTCCCTGAGAAGTCCCCGGCAGAGCGGGCACGTCATGCACGCGGCAAGC
GCCTCCCGCCGCACGCGGGCCAACCGCCTCGCGGCCCTCATCCCTTAGGCTCGTCCTG
>Z27kG1_08529
GGCGACGAAGACAATCCTCTACCAAGAAGAGGACTGATCGATTGAGACAGATGGACGGCG
GCAAGGGGAGCGGGATTGGTGGCAATGATGGCAAGAGCGGCGATGGCAAGACCGGCGGCA
GCGCTGTCAAGGGAGGAGGCTCCTACTCCGGGGGAGGCGCGGGCTCGGGCAACTCAGGTG
TCGGAGTTGCGGGGCATGGTGATGGTGCTGAGAAGTCGGGCTCCGGCCGCGACGGCATGA
TGAAGGCTCCCGGCGGCGGCGGCTACATCCTCCGCTCCGACTTCGAGGCCAACCCGAAAG
AGTTCTTCCAGGGCCTCCACCAGGGAGGAGGCAAAAAGTAGATAAATCTTGCTAGACTTG
TTAGCAAGCTAGCTGCTTGTTGCATGACAAGCTAGCGTGGGATTTGTGATCCTGAATGAA
TGTATGGGCCGTCATCAGTCTCCGTAGCCTCTAAATAAAATGTTAAGCTGCTTGATCGTT
TTTGGACATC
>Z27kG1_15785
CCTATCATACCACTGCATTATTTTATATATGTATATAGGTCCATAGTTCACAGTACTTGA
GGATCAATGACTGCTTCCTACAGACTACTGCGGACTGAATCGCGCCCTGGAATTGCAGTG
ATAACCACGGAGGCCAGGAACATCCTGCTGAGGCACTTGTACCAGAAATCCGAGGAGAAG
CTGAGGCCAAAGAGAGCTGCGCCGGACAACCTAGCTCCGGAGAACAACAACAACAAGAAG
CAGCCCAGGGGACCTGTGGGCGACGTCGGGGGCCAGTCGAGCGCAAGAAGCTGAAGACGC
ACAGCTGGTGGCCGTCCTCCCCTGCTTCTCATCTATCGGTGTCATGCAGCCTGCATCTCT
CTCTCACTCACAGCTGAGCTGGTAGCTGGTGGTGGTTGCCCTCCCCTCCCCTGTGCGTCC
TCTTCGCCTCTCACGTCTCGTATGTACGTATGGTATGACCAGGAGAGCTATTTTGCATAC
AATGGATATACTGGATGTGCATAGCCACCTGAGACGAGACGAGACGGGACTGGACGAGGT
CGGTGCGTGCCATTTCACACGGCACTACCGCACTAGTCTGTGCGGCAGCCTCTCTC
>Z27kG1_10269
CTGCATGACAAGAACTCATAATGCTCATGGAGAATATAAGTCAGAATCGCTCCAATGCCA
GCTCCCATTGAATGCCCAATGACCTTTATGTGGTACCCAGAAAATTCCTGCATTTTGTTA
TGAAGATGGGGAATAACAAGTTTTGCGATCCAACGAGCTCCAGCAAGCATCCCACAGTGT
GCATACCCTAAAACTACATTGCTGATCTTTCCTTCAGATAGAATTATATGGTGAAAAGGA
ACTTCAGCAGAAGTTGCTGCAGTCAGGCGCTCTTTAGTGCTGATAGCACCTCGAATGAAA
AGCAGCAAGCACTTGGTTCTTTTGTCACACACCAATGCAAAAGAAGGCTGCATGAGCCTC
GCCCTAGCCTTGTGAATAAGAATGTCTTCTTGTTTGTACCCACCAAACTTCAGAAATGCT
GAAAAAGATTTCTTTGAGAAGAACATGCAAAGCTTCAAGTGCTCAAGGAGAGAAGATACT
TCAGTATATGTCTGATGTCCTTTAAGTTGGAGACAGTCATTTCCACTGTACTCATGCTGC
AAATTACCCTTCCATTTTCTCACAAATAGCTGCTTGCACAACTATGGCATCATTGTCTGT
ATGCCTCGAATATTATGATGCGATGAGCATTGTACACTTATTGTATTACTCAGAAAATCG
ACAGATTGGATCTTACAGATCCATAACTTCTGAGCATTCATACAGCCGATCTTGACTCAG
GCTCAAGTACTGGGTACGCCAGGGGCACCGCAAGCGCAGTGTCGTAGTACAGTGACCGTA
CGAAGTCTGAACTCTGGCGCTTCATGTGGCGCTTGATACCGAAGGCGAGCCCGTGGAGGC
CCCACCGCCCGACGGTGAGCTCCCACGTGCGCCGCGCCGTGCGCGCGGCTACC
>Z27kG1_06616
GCTAAAGCAGCCAAGTAAAAAAAAAATACAAGAGCTAGTAACAGCTCAAGAACCTTCTTT
AGAGCGAGTGCGTAGAGCGAAGCGCCGAAGCGAGGGGACCTGCCAGTGCCACGGCCTCGA
GTGCAGCAGCAGCCAGCAGGGATGGCTGGCGCGGTCGCTGTGTGGCTGCTGGGGGCGTTC
GCCAAGAGTGGACGCCTGCCGGAGGCGCCGGCGCAGGCTGCTGCCGATGCGGAAGACGCG
CGGCGCCACCGCGGAGATGATGGCGTTGGCGCGGTTGCGCGCGTCAGCAACGGTCGACGA
GTCCAGGAGAAGAGGCGGCGGGATAGCGGCGCGCTCTCCGGCTCGGAGGAGACCGTCGTG
TGCATGCTCATGGACCTCTACGCCCCGGCGTGACGTACGTGTAACGTGCGGGGGACGGCG
GTGTTGTTTCTGGGCGCGTAGCGGTACGTACGCACACAACTACACAAGGGGCAGGTATCT
TGAGGACCTGGACTGTGTAACGCTGTGGTTAATTAATTAGCCGTGCGTGCCAGCTGTATC
GTATGGTTTTTTTTTGTTCGGGTTTTTTTTACTAGGTGTGAAAAATTGTTCTCGATCGGT
TGATTAACATCTGGGTCGTCCGTTCTGGATTGGGCGCCGTTGAGATCCTCCTCTCTCCTC
GTTCGGGATTTTGGGACTTGTTGGTTTTTTTTTTTTTTTGTCCATGGCCATGCCTTGTCG
CTCCTGCCACTGCCGTTCGACGACGGCGGAGACTCATCGCTTTTATGGTACGGGTACAAA
GCACAGGAAGATAATCCATGTACCTGGAGTCCTGGACAGATAGACTTGCCCGATCCAATC
TTTTTATATGCTATTGTTGGGAACAAAATAATGGAGATAGTGCGTCTGTTACCCGG
>Z27kG1_14847
GCGGCTTGAGCGCGGCATCGAGCCTCATCGGCCTGCGGCTGCAGCTGCCGGCCGCCTAAG
CACAGGCACAGCTCGCACCTAAACGAATAGAGCAGTTTTGCGACCCTGCGCCTGCGGTGT
TTGCTTAAAAATAAGCTTTTGGACCCCCGGGTGCCAGGAGACACACAGTAGCCAACTTCA
AATTTTCTAGGTTTTGTTTATCTTTTTCAATTTTTCTTCTTGTCTTTAACTGTAAAAGTT
GATGGACTGCACAATTACTCAGGTAGAGGGGGTTTGGTTCCCCGATCAAAGAGGGCGTTT
GGTTACTCGGTTTAGTTCTTATATCGAATGTTTAAATGCCAGTTATAAGTATTATATGTA
GTATATTTAAAAATTAATTATATAAATGAAGACTAAACATTAGTAGAC
>Z27kG1_10199
ACCAATTCCTCCCACACACTGAAGCCACCACCACCACAGCCTTTCTAGCAAGCACACGCT
CGCCACAATGCGCACGCCCTTCGTGGACAAGAGCCCCCAGTACCGCCGGGACAGCGCCGC
CGGACGGCTCAAGCAGCGCCTGGCAAGGATCCTCACGCGCTCCACCTGCACCACCAATAA
CGCCGCTGCCGCCAGCTCGGGCGGCACGGCCACGGCCACGGCCTTCGTCAGCCTCGCCAA
GACCAACAACGCCCACACCGCCGCCTCCTCATCTCACCCGGAGCCGGAAGCGCCGCCCTC
CCCGTACTTCTGCACGCCCTGCACCTACGACTACGAGCGCCCCAAGGCCGACCGCGGGAC
ACGCCCGCGCCGCAGCCGCACCCGCAGCGCGTCGCTCGTACACATCTCCGTGGACTGCAC
GGGCGGGGCCGCCTCCGGCCGCCGCTCCGCCCACTCCGACGCGCCGCTTCTGCAGCACCT
CTTGTCGGAACAGGTGCCGGCGAGGGACGTCGTCGGCGGCACGAAGCAGAGCAAGGGCGG
CGGCGGCAGGAGCAAGCTGACGACGGCGCGGTCGTCTCCGTCGGCGTCGAGGCGGCACTG
CTCGTCCTCCTCCTCCTCCTGGGGCCGCGCCCGCGCGCGCCGGCCCAGCAGCACGCCCAC
GCCCTACAGCTGGTCGTCGTCGTCGCGGTCGTCCGCCACCGCGACGGACGACGAGCTCGC
GCCGTTCAGCGGCAGCGACGACGAGGCCGGCGGCCAGGCGGCCGACATGCGGACGCTCTT
CTCGTCCCTCAGCTTCTCGTCCGACCCCACATCATCCGAGTTCTACCGCACCAACG
>Z27kG1_13445
CGATGTACAGTACAATGTTGTCTCCAAGACCTAGTACATGGTCTTCTCCAAGATCCAGTA
CAAGGTCGTCTCCTCCAAGATCCGAACCCCAATGCTAGTGAGAGTGGAGGCAGCACATGA
AACCAACATGGAGAAGAAAAATGAAATGGCATTCCACATGAAGCTTGTGAAAAAAGAGTT
AAACTCGTAATTTATTCTAGTGCCGAAGTTCCTAACCAAGAGACTTGTATTCCATTTTTA
TATTATATTGTCTATCTATATGTGTGAATAGAGGCAACCTTATATGATGTGATGATGGAT
GAATTAGCTTCGATGGATATTATATGGTATTCAAATTAAACTTTACATGAATC
>Z27kG1_11265
TATGGAAGCCACAACCACAACCACAATCCCCGGCGGCGGAGGGGAAAAGGAAAGAATCCG
GAAATCGGCGATCAAGGAAGAGGAGAAGCGACTCACCTTTGGGAGGGTGGCCAGTGTGCC
GAGGAAGAAGAGGGTTTTAGTTTTAGTAGGCGAGGAGGGGCAGAGGGCAGTGGGGCGGGT
TGAGCGCGGAGGAAGCCTCCGCGCACACGGCACACGTATGCGACGAGATCCAAAGTTAAA
AGGTCATGCCGTACCTCCCTCCAACTTCATAAATTTCTACTCAAAGCGGACGCTCTAAAC
TTTAGCACTTAAAAATTTAAACATAAATGTTAAAATGTCCTAAAATTGAAGTGCATTCAA
TAGTAACTTAGCTCTTGAAAATGCGTTAAAATTTAGCACACTACTAAACTTTATCACATG
GGATTCAAACATGGCCTCGTAAGAGCATATATAACCATATTTAACACGAGGTCTTTTAAA
TAGTCTCGATTGTATTGTTAAACTTGCTCTAAAACTTTTAGTATCCGTGGAAGATTTTTA
AAATCCGAACGGCGTTCGGCGGAGAAGCCCACGGACCGATCGATGGAAACAGCCGCGTGT
CTAATCGAATCCATCAATCACTGTATCTCAACAGACGCTGCCTGCCGCTAGCCTCACCTT
TTTACTATTTGTTTGTTTGTTTACACTTATAGATGCTCCTCTCTCGTTCTTCTGGTTTTT
TTTACAGTGGTATCGCTAGATCATGATTCAAACGTTTCTTTCGTTTAAGCAAACGAGGCA
ACGGCGACTGATCACTGATCCGCCACTCAAAAGGAAGAGGGGGAGGACACCAGGCTCCAG
GTCTGTCAAGATGGAGCAGAAGATGGCTTTGGTCAAGCAGAGGCTGGCTGGCCTTGCTTG
ATTGTACCAGCAGCTGAAGCAGGTACCTGAATCAAAGACCACGGTTAGACCCTGCGTGAA
ATGATCCAACACTGGCTTCAGAGTAGCACCGTTTCTTTGATTAAGCTCAGCACATGTTCA
TCTCAAGTCTGTGAATGATAGCTGGTACCTGAATCACTACTATGAAACTTGGCATTTGTG
ATATCTTTGATTTCACCACCAGTACTGTAGATAGTGTTGCCCTT
>Z27kG1_15828
CAGCCTACAGCCTAAACGCACCGCACCAGACAAGAAACAAGGGGAGGGAGAACCGAGAGC
GGCGGCGACCGGCGAGAGAGAGGGAGGGAGGGACGAGATAGATTCATAGGTACTAGCGGA
GGAAGCGAGTCAAGGGAAAGATGCGGACTCCCGCGATGCGCGTTGCCTAAAAGTTCCATT
TCATTCCTTCCGGCGGAGGCCGGGCAATACGCTATCTCTGGCGAGAGAGATGCCGGCGAC
AGGAGAAATCCACGGCCTTTATTAGAGAGAAGAGATCCTATTCCTACGGTTCTCCTCGCA
TCCTGTTGCTTCTGCGTGCGGCCAGACGCGGGCACGATATGCAGGCCGCCGCCGCCGCCG
CCCCGTGGACGACGAAGACCCTGCCGGTGTTTGGGAACCACCTCGGCAACCCCACGCGCT
TCACAGGCGCCTCCTCGTCCTTCCACAGTACGCCCGCCTCCTTCGCCAAGTGGAGGAACA
AATGGGACTGCCACAAGTCATTGTCAGGGGACAAAATTTCTCCTTTTTGAGGGCAGTTCT
ACGCATATAATTTACATTCTGACAGATTTCCTGCTGCCAAAACATTGTGCAGAGCGAAAA
AGGAGCACGAAAGGCATCCAGGGAAAGGCAGCCTTGCCAGCCGAGGCGAGCCGGATTGGC
TCTCTTGGCCAAGCAAGAACAAACCTTGAAAGCCCAGAATAACGAGGCAATCAATAAAGG
AATCAAACACTCAGAAGTTTGCTCAGCCAGGCAAAAATTATGAGAGGTATGTGGTTCGGC
AAAAACGAGCAGAAGGAAAGAAGGCCCTAAAGGATTATCTTCTCTATGGAAAGTCATTGC
CTCATTTACAGGATGGAAGCACAGGTAGCTTTGCTAACTCACATGCAATTCCGAGGTTCA
AAACGTTTAGGAAAGGACCTCAAACTCACTGGTCATCGAATTCATGGCAAGGCGTACACA
ATCACAGAAAGAGTAGGTTTGTCTAAACTGTAAGAAAGCCAATGGTTGTTTTGCATTTGA
TGCTTTGTTGCCTTAGAGTATTCTTTGGTATAGTACGTGGTGCATTCATGAGTCATGCAT
ATATTAGTCTGGTGGCTCCTACATCTTTCACTCAGCTCCTGTGTATATACTGGTATATGA
TCTAGTGACATGAGATGGAAATGGTGTCGGTGTGATCCTGTACCGCCTAACACTGCTGCA
TCACTGATAATTCATGCGTCTTATGATGCTGTTTACTAGC
>Z27kG1_23402
CCTTCGGCTCCGGTGTCAGGACCCGAGCTAGTGGCGAATCCAGCGCGGGCTGCGGCAGCA
GGAGGCGATCCAGGGCCGGAGCAGTAGACTGAGCTCTGGCCTCCGGTGGAGGGGCCATAG
CCGAGGTCTCCTCCTCCGAGGAGTCATCTGGCTGCCCTTCTCCGGATACTTCCTCCTCCG
TGGTGGTCGCAGTGTCGACCTCCTCGCTGCTGCTCTGGGAAGCGAACATGTCCTCGAGCC
CCCGCACGCTCCCGCCGCCATGACGGTAAATCTCGAGGCGGCGGTTGGGCTGGTAGCGGA
GGTACCGAGGCCTCGGGGAGAGGTAGTTCGTCTTGGGATCGTACGGGGCTGCCACGACCT
CCGCGTCCGCCAAAGCCACGTCGTGGTGGCTCTCGGAGACGGCGGGATTCTCAACCATCA
CGGCGGCCTCGTCACCTCCGAACGACGGGGCGCCGCGCGAAACGACAGGCCCAGCCGCGG
AAGGAAGGGCAGAGGCGCCGTCCAGTGAGAGCCGCAGACGCCTCGGCACGCCCAGAGCCT
CTTCTGGCAGCAGCGGATGCGCAGCCCTGGGCTTACTGCTGTGCGCAAGGTCCACTGGCG
ACGAAGGGACGGCATCGTTGTTGCGCTCGCCGAATACCTTCTTTCTTGGCGTGAAAGCCG
GCGCGACGGCCTTGGAGGAGGCCGAGATAGTGGGCGCCATGAAGCTTTTGGCGCCGCCGC
CGCCGCCGCCGCTGGAGCGCACCTTGTGCGTCCTCGCGCTCGCGGCCGGCGCCGCGTCGC
GCGGGTCGTTCTCCTTCTCCGCGCCCCAGGTCCGCGGCGAGGC
>Z27kG1_23337
CCGCTGTTGTAGGCGCCTCCGGCTTCCCCGACCCACGCCACAGCCGACGTCCCCGTGGAC
TTGAGCAGCCGCTGGAGGTCGCTGAACGTGCTGACCATCCCGTCGAGGGTTGACGGGTCG
AGGATCTTGTCGATCAGGTGCGTGTCCCTTCCTGGTCCTAGATTGTAGACGTGGTGCGTG
ACCACGCTCAGTAGATCCGGCCCGGTCTTGACGACAAGCTCAGTAAACCAGGCTTGGTCG
AAGAATCCTCCGGGAGCAACCACCAGCGGCTTCGATGGCTCGCTCCGGTACACGTCGTCG
ACTAGCGCTTTCAGGGCGATCACGTCTGCGGCGTACTGGTCCGCGCCAACCCGAGCTCCC
ACTCCAGTGCCGCTCAGTTCGTTCCCAAGCTCCCATCCATGGATTCGGTAGCCCTTGTTC
GCGGTGTACCGGATCAGCGACGCCGCGTTGGTGTAGTCCCACGGCCCTCCCATGGACCCG
TCCGGCAACGGGACGCGGCCGTTGAGCGCGTTGAGCCCGAACACGACCTTGGCACCGGAT
CTCCGGAAGAAGGCGTTGAGGTCGTCCCACCTGCGCAGGGGCAGGCAGCCCTGCGAGAAG
CCGTGCATCTCCGACGCGTTCCTGACGAACGGCGCGCACGGCCGCCCGGCGCCGTACCCG
TACATCACCTTGTCCTGCAGCGACCCTCCCAGGCGGAGCAGCAGCGGCGGCGAGAAGGCT
CTGACGGCATTGAGCAGGACCTTGTTGGAGAGATCCAGGTTGAGCAGGCCGGCGCGGCCC
CAGGCGCAGGTGCCGTAGTCGCACTTGTCCGGCGGCCACCAGTCCAACGTCGCGCACACG
AAGTCCTCCCCGGTCGCCGCGACGGCGCGCCGCCCGTCGACGGCGGCCACCGCTGGTGCC
GCCGGCTGCC
>Z27kG1_17911
ATTTTTCCTCCCATCTTTCCTAACTACTTCGCCTCTCCATCCTGGCGGCGACTCACGACC
TCCCCATCAACTTCTCCGTCTAGGACAAAGATGGCTCCAGGGGGGAAGGGATCACGATGC
AGAATGGAACTCTCAGCAGAGAGATTCCTGCAAATAAAGTTAGGACTACATCGCCAGTGT
CATTATGACTGATGATCAATGGAGGGATTTGGTACAAATGTGGTCTACCCCAAACCATAA
GGAATTATGTTGAAAAGTTTAGCTCCCTGTAAAGTATTCTACAGAAGTTGTTTCCAATGT
GGTGTTGGTTTCAAGTAAATTTCTTCGCAATGCTGGTCTTGTGTCCTCCAAGAGAAGCAA
CATAAGGACAGTTTCAACAATGATGCAAGAGATTTAGTCTCAATTGGACACTGAGAGACA
AGAAAAGATGGACTTTGAGAAGAAATGAAAACCTTAAAGGCCAAGTCACAAGCATCCGAG
GCAACCATTGCTAATCAATCTACTGAAATTGCAGATTTGAAGAAGTCCTTAGCAGAAAAT
ACCAGTATTCTTCGACAAAGATTAAGTATCAGTCGTAGTCAGATGACTCCTTAAGTATGC
TTGCCAAGGTGTTGGTGTCAACCATCCTGAAGATCCATCTCACAGAACTTTGCACCTCTT
TTTATCCTTATGCTTGTTGTATAGAACTACAACTTCTGGCTATTATATGTGTTCTCTTAA
TATTTGTTAGGTTAAAGGATTATGAACCATGTTCTTTTATGTGATTGACATATTATGCTT
GAAATATATGTGGATGTTGG
>Z27kG1_15225
CGCTGCTCTCGCTGGCCATGTGGTGGAAGGAGAGCGAGAGCAGCGCGTCCCCGGCGAGGA
CGGCGATGGGCTCGCCGTAGACGACGTGGCAGGTGGGCTTGCCGCGGCGGAGGTCGTCGT
CGTCCATGCAGGGGAGGTCGTCGTGGACGAGCGACATGGTGTGCACCATCTCGACGGCCG
CCGCGGCCGGCATGGCCCAGGGCTCCGGCCCGCCCACCACGGCGCACGCGGCCAGGCACA
GCGCGGGGCGCACGCGCTTCCCGCCCGCCAGCAGCGCGTAACGCATCGCGTCGTGCAGCG
CCGCGGGGGGCTCCCCGGCGGGGACGGCCGCGTCCAGGGCCCGGTTCACCGCGACCGCGC
GCTCCCCCATGTACGCCTTGAAGTCGAACTCCGTGGTCGCCGCCGACG
>Z27kG1_01848
TTCTCCCTCCTCCTATGCGACCTCCCACCGGAGTCATCAGTGACTGCCATCACATCACCC
TCCCTGCCGGAACTGAGCACGCCATTCTCCCTCCCTCTATGCGGCCTCCCACCGGAGTCA
TCAGATGCACTACCGCTCAGCACCTCGCCAGGCTCACGGTCACCAAGCCTTCCCGCCAGC
CGGCTCCGGGGTGGCGGCGAGCGTCGGCGACCGTAGCCGTTGGCAAAGTCTCTGCCACCC
CTGCTGCGCCCGCCATCGCGGTGGCGGTCCACGTCGCGGT
>Z27kG1_22876
CCAGAGACTGCTGTAAGCCGGCCTCAGATGGCGCCGCCTGGTGCATCGCCTGGAGTAGGG
CAGTACATGTCACAGGTGCCTATGTTCCCGCCGAGGACACCTCTAACGCCACAGCAGATG
CTGGAGCAGCAACTTCAGCAACAGCAAGCTCAATTGCTAAACTTCAGTGGCCAAATGGTT
GCTAGGCCTGGCATGGTTAACGGCATGCTTCAGGCCATGCAAGTCCAACAAGCTCAGCCA
TCGCCGGTAATGAACAGACCGGATGCTGGTGGGATCGCCTCGGAGCCCTCTGGCACTGAG
AGCCACAGGACTAGCACTGGTGGCGATAATGGCGGTGGAAGCGACTAGTCCAAAGAGTCT
TGAGGATTTACGAGCTAGCCTTGTAGGTTGCAAAATATGCACGTATACTGCCGATGACCA
AAGAGAGGATCGATCCTGCGCCCTTAGTTGATAAGTGGCCATGATCTTTGCATGGATGAT
CAGTAGCTGTCACGGTTTTATCTTTGTTGCCAGTCTGTAGAACACACGTATAGATTGTTG
TGACATTTATTTGCTTGCTGTTTCCACAATGTACTGTCGTAGACTTGGAGCCATATGCTA
GTTTATGGCTTCAGGAGCTGGATTTCAGTTACGAGCTGTGATGGCAAAACTTTCAACTCT
TCAGGTAGCTGGATTCATTTATGTTATATGTTACAAGTTTCATATCTGTCACCAAATTGG
AAGCAGTACGGATTCTCAT
>Z27kG1_16838
GCCAGAAGACAATTGCTTCTCTGGATCGTCAAATCAAATCACTGACAGATCTCGACAGTG
TGGTGCTAGAGCCTGAAAGGCTTGAATCCAGCAGGGACATGCCACTGCCACTGGACTTCA
GAAATGGCGATGCTGAATTTGCTATGTTTGCGGATGACTTGTACGACTTTGACCTTCCAA
ACAACGACACAAGCTTCTTTTCTCCACCCCCGTCGTCGATCCAGCCCTCGTCTCCACCCT
CTGAGATGTCAGTATTTGCAGGGGGGCTCTCGACTCTTAGCAGTTACAGGAGCAAAAGAG
CAATTAGAAGGTGATGAAAGGAAGGCTGCCCAAATGCCATGCTAACAAACAGTCCATGGA
TGCCGCCATATGTGTAGGTAGGTCGATGTACATTACAGAGACTGATTGTTAGATTTGTGT
GATGAACATCCATTCCAGCAAGCTCGGTTTTTGTAGCC
>Z27kG1_08605
GTTGCATCTTCCCTCCGATCCTTCCGGTGGGGGCGGCCAGATGCGACCAAATTCCTCCTA
TTCCCTCTCCTCTCCGCCCACCCTTCTCTCGCCCGCGTAACTCCTCTCTGTCGCCTACCA
AAAGCGGAGCAACCGAGGCAAGAGGAAGGGGGTGGGCGAGGAAAAGCGATTTGGCTTCTC
TTCCAGTTCCGGATTCATCGTAAGAAACACATGACTGCAGTGGATATTTGAAGCATGAAA
AGGCAAACCATCTCACTCTTCAAACAGTTCACTTAGCACACTTAATGACGGAGGTGTTTG
CATGACATTCTCTTTGAGCTGATATATATGGGAGCAGTGGCTGCATTGGTAATTTAAGAA
AATCTCAGTCACTTCCAGATTCTAAGCCGAAACGATCTTTAAGAAAGAAATCTCTGGATT
CATCTACTGGAAACAGAAGACGATGGCAATCGAGTCTAGAAGCAATGGAGAAGAATGTTA
GCATATCAGTTTCTCTTGAGGGGAATATCTCTTCTATTCCCAACTCGATAGTCAACGATT
CTAAAACGTTAATGGAAAATGGGGTAGATACATCATTTATCAACCATGCTGCTAAAGAAT
GGACTGAGATGAGAAGACAATGGGTTGGACATCAGGCAGAAGTTCCGAGAAAGGCCCCTC
AAGAGCCAGTGATAAGTTGGTCCGCAACATATGATGATCTCTTGTCGACAAGTGAGCGTT
TTCCACAGCGAATCCCACTATCTGAGATGGTTGATTTTTTGGTCGACATATGGCACGAAG
AAGGGCTCTATGGTTAGCTGACGTCTGGCTTTCTTTCCGCCTTGCATTTAGAATGTGGTC
AACTTCCTCCCCACAAAAGATGTAATCTTTTGAAGAAATGAAAAAAAAACTACTTAGTCG
CAAAATTAGTTTTAGCATTTGATTTTTTTTTAAAAAAACTGTTATTTGGAAAGATACTAC
AGTGGTTTGGTATATTTGGTGATGAGCTGTCAGAGGTTTGTTT
>Z27kG1_11691
TTTCGTAGCCCATGGCCTCCAGAACCGAAGCGACGCTGACCATCTGAAGCTGCATTGCGC
TGGGATACAGGTCACCGAACACCATGGCAAGCCGCGGCTTCCGTGCCCCGAGCCTCGTTA
CGGGCGTCCCGAGCTCCGCCAAGCTCTTGGCCTCCTCCCTCCGCTCACTCGCCCATTTCT
CCCTCAGCCTGGTCGGCTGGAACTGGGACGCCACGCCCGCCTCCCACATGACGAGGCCGC
TGCGGCCCTCAATCCCGCCTCCGCCTCCGACGCGTCCCTCTCCCGCGCGGCGCGAAGGGA
GCGTCAGCCTGGGCCGCTCGAAGACGCCCAACTCCGGGAGAAACGCGACGAAGACGATGA
CGACGAAGAAGAAGGCGGTGGCGCCGACTATCCACTGGAGATAGTCCACCTTCTCGGACA
GCAGGAAGCGCGCGAGCCTGGATCTCGCCCGCACCTTCCGCGCGCCGCCGACGAAGCCAG
CCCGCAGCGCTGGGCCCGGAACGCGCTTGTACCTCCCCGCCGCCGCCGCCGCTCCTCCCT
TGTCGAGGGAGCCCATGGCGAAGCTGAGCCGC
>Z27kG1_08092
CGCAAGGATATCAAAGCGCTGTATAGAAGGTGAGCTTCCCTCCTTCCCTTACAATTGTTT
TGCATGCTAGTTGCCTCATCTAGTGCCTTTGTAGGTAGGTAACAAGCTTTGTGGCCACTG
GACACCATGTACATATTGCAGTGCTGACCGTCGAGCTGATCCTTAAACTGAAGAAAGAGG
TGACGGGTGTTGCGGTGGCTACATTGCGCGGTCATTCCCAGCTATATCCGTGGAATGGCG
GCTTCTTTTGTTCGTAGTATGTGCCAACTTGGGGCAGCAGTCAGCTGATCCCCAGACACA
TTTCTAGACTCTTTTTTAGGCTCAAGTTTCTGAGAATTAACCTGCTATGGCGTTTAGCCT
TAAGTAAATATTTCGTTCGCAACAATAATAACCCAGTAAACCTAATTTGTTCT
>Z27kG1_06707
CGGGTTTCCCCGATCTCTTCCTCCCCCTCTATCTCTCCCTCTCCCTCTCCCTCTTCCTCT
CTCCTACCACATCTCCAGCCCTCTTCTCGGCCCGACGGCGTTCCACCCCCTACCCTCTTT
TCCCGCCAGCGCCGTTCCTTCCTCTGCGGTAGCCCTGCGTGAAGCACACGGCGGTGGTCC
TCGTCAACCAAATCGTCGCCACATCGCGTTCTCCCCGGCGAGGATCTGTAGGCGAGCTCG
CCGTCCATATCCGCCCAAGCCACCCCCAGCTCGTCGCAGTAGCAGCAACACAACAACCAT
GAGTCTTGCTTGTCTTGTATGCCATGGCATGAGCAGCTCCTCACACTCTCTTAGAAGCTA
CTCGGTGTCAAGTTCAGAGGAGGAAAGCCGATGTGGAGCTGCTGTGGCCTGCTTAGCTCG
AAGAGTAACACCAGCTGGAACTTCTACTAGTGCTGGGACATCGAAAGTGACCCCCTTTCC
ACCCATTGTGAGTGGTCAAGTTGGCACGGAGGGCACTCCTCGACTTCAACGCAGCCGTGC
TGTGTCCAGGGACCTTGTTAGAGATTGGAACTTTGACGAAGTAATTGTCGCAAATTAGGG
TAACCTTCAACAGTTGTCAGCTGGGCTTTGTGCTCTATTTATCAGGGAGGAGATTCCTTC
ATTTGATATATATTTCTTTTCATAGTAGACGTCTGGAAGTCCATTACTATATACTTAATG
ACTTAGACGAGGAAATGCTCGAGAGGGATAATATCTTTCAGGAGCGATATCTGGATTGTT
GCAGTTATATATGCTCGCGTATCTATGTAGCTAGGATAAATGTTTAAGTGTCTTTTCCTA
TTTTCAAATATGTATAAGTTGACATGTACCTTTATGTATATTATTATGAACGAATCCAAC
TTCTGACCTCGATCTGATATTGAAAACGGAAGTGATGTTTTGGTGC
>Z27kG1_12093
GCCGTCCTCCCCGTGGCCTCCCGCTGCCGGAGCGCCGCCGCCGCAGCAGCGAGCGGCGCA
GGGCACGGTCTCCACCGTGGCGCCGGAGCGTCTACCCGTCGAGGGTTCCCGATCTGGGCC
AGCGAAGGAGGAGGACACGGCTCGGCTTCCGTCTGTCGACTACTACTCGTAATGCCCTCT
CACCTGCGCTCCCCTCTCCCGTGCTCCGTGTTTGTGCGCAACTGTCACCCAGGACCAGGA
GTTGTGCAGCTACGTACATTGGGTTCCGGGGTTCACGAACTGAGCGCATTCCAGCACGCT
GTCTACTCTTGCTACGGTTGGACGGCAGCGTTGCTACTGACACATTCGTGCGCTTCTTTG
TATGCACGCGTGTGCCCAGCCCAACTGTGGGGTGCTTAATTGATACTGCCAACTGACGAG
ACTACTAGTCCCTAACCTACTTTTGAAACGATTTAGGTCTTGCAAATTTTTTTTGAATGT
CAACGGGGAGGAAAGGTTCCCCACCTGCTTTTCCATTGCTTTGTTCTTTTTTTGGCCCAT
GGGGCAAGATTGTTACATAACCGGGCTTGCAGTTTCTTGTTTGCTTTTCTTTGTAGCTCG
CTCAGAGTTTGGAAACCACATTGCATGTGTTCAAGATCGACGAGAACGTTTCTGTCAGAT
GTTTTATGCAGTTCGTTAAAAAGAAAAGAAAAAAATATTTTGACGAGATGCAGCCATATT
AGTATTTCCTATCCAACATTCCTGCTGGAGTAGCAATCTTTTCTTCTGCCATGGGTGAAC
TGGCCGTTCCAAAATTTGACTAACGAGTGTTAGTTAGCAGTTTTGGAACTGATTCTGTTT
TTCAATAGTTATACAAGGATCGCTTGGTCTTTCTGGTTTGACAGCACACTGCAGTGAAAA
TACATCTCTGCGAGTTTATATGGCTACACAAGTTGTCAATAGTATAAAACAAGAGATACC
TTTTCTGCAACCTGTTTTTATGTCAAAAATCATGTTAGTTCCCCTGGGACTACAAAACAA
GCGATTAGCCCATGGAAGGCATCTCCATTCAGATTTTCAAACTTATTCACTTTTCTTCCT
AACAAATTGACAATGGATCCCTGCGTTCATTGAAAAAAATAGTAGACCCTACTTATTGAT
TGTTACTGATAATGCATCGTTTCAATAGTTTGTTAGTTTATTTTCACAGCCTCATCCTTA
TCTAATGCCTTTAGTTGTGAATGCTGTAGAAGCTGTTCCTTGGTCACTGTGAAAACCATG
AAAATTTACTCTAAGTGTTCTTTTTATTATTCCGCATAGAGAGCTAAAGACCCTGGAGCA
TGCAGAGAAAACCAAAAAATATCAGGGTAAGCTTGCAGCACGGTTGAAGGCCAAATATTT
TTCCAACAAGACTTTTGAAGAAGGATATGTGTTTGAAGAAATTGTTATAGAATCAAAGAC
CGTCCGGTTAAGCAGGTGGCCGTTTACAAGGTTGTTTGCAGATCCAGCAAGATTTTGCCG
AGAAAAGAGCTCTACTGAGAAGGGCATTTCTCGACCTCTGGCTGGTGAAGCCATGCCAGA
TGACTAGGCACCTCATTAATATCTGACTCCTGGCATGTGGCAACTATCCATCATGACCAC
CCGACAGATAAGAACCATAGTTTGCGTCACTAACCTGTATCTGTTATCCTTAAAATCAGT
GACCTGGAGCTTGTATATTTTCAACAGGCCAAAGTTAAAACCTTATCCAGTTTTGAACC
>Z27kG1_18815
GTCTCGTGTTCCCTAACCTTGACGCTTCTCCCTTCTCGGCGCCTGCTTCGTTGGTTGCCT
TCAGCGGACGCCGCCGATTCGGCTCTCCTGTTCGGCGCCCTCCCCAGATTGCCCCACCCA
CCGTCAGCCTCGTCAGGGTCCTCCCAGGACAAACCATGCTCCGGAGACAGAGGCGGCAGA
GCTGGGGCAGGAGCAGAGCCATCACAGAAATTCTTGTCTCCAGGTATGTTGAAGTTTCAA
CAACTTGGTTTATAAATTAACATGATTTTAAAAAATCACAGTGACTCCTCTTGCAGATTT
TGTAAAATGTTTTTTTTTCTCTAGTGCACTGCCTATCATTTGCTGCAATTTGAGGATTAT
AACATTCTAGACACACTAAAATCTATCATCTATCATAAACAGTAGCTATTTCCCCCTCTG
TTCTTTGTGTCTCTGATTGTGTGGTACCAGCTACTTTGGCATACATTTGTTTTTTGCTTT
AATCTTCTGTTCAGCTTCTAATTCAGAAATCTTTACTTCAGATAACCAGAATACTTCAGC
TTCCATAGTTCCACTTCCACAGTTGTAACAATCTAGCCTGTAATGGCTTGTAACAGTACA
GTGAGTTGGGACACCTCTGATGTTTAGAGCTCCAATGGTCCTGTGGGAGGGATATATTTT
TGTTTTCATAGTGTTTAGCCATGGGGTGCCAGGGTCTACGTTCTACCTTGGTTTGGTTCT
CTCCTTTTCTCCTATCTGTCAACACATAGTCGTCTATTACTTATAAAAAACCACATTTTC
CCATTTTGATCCCTTTATGAACAATGCTGGAAATCAAATTCTATTCATTTTGGAAAATAA
TTACATATTTATTCGTCGTAGCTATATTCCATTGTTTTATTAGGTGCTCAAAAATTGTGT
TGACCGGACACATGCTATTTTGGCCTATGTGCTATCCATTGCTATGTTTTATCGGTAGGG
TTTTCCATGCTTAGATAACTTCCTAATTTCTCATTTTTTGTAAATAAATAAATACTTGGA
GATTCTTGGTCAAAGGAATGTTGGACACCTGCTAGCCAATGTGCAGGTAACAGGAACCTG
AACAAAATGGCCTTGCAGTCTTTTTTTTGACTGTGTATATCTTTTTCATGTGGAGTCCAT
TAAAAATCCATGCATAAGCAGCCGCGAGAGGTCTCAGACAGATAAGATGGTCGACGGCAT
GGACTTCGAGGAGCTCTGCAGCGACTTCGAATGCATAAGCAGCCCCTACGTGGAGTCCAT
AATGAGGCAGGTCGCGCGGGACATCTTTGAGCTTCGCGAGGATAACCGCGCATTCAGCTG
CTACGCCGTCCCCGTGAAGTATGAGGCTCCTTCCTGATGATAATTTATAATGATAAATCG
AGGAAACTCCAATAAGTTTCCTTCCTTTTTTTCCTTTCGTTTTTCTCCCTTCTCTGATTT
TTCACTGTGGAGGGACTGGACTTCCGACAAAGGAAATCACAACATTGTATATGATTGACT
TGTAATATGTTAGTAAATATGTCTGTACGTTATGAC
>Z27kG1_10805
AGAACACCCATTATCAGAGACAAAGCCATTGCGTGAAATCCTTGGACATACTGTTCCTCA
GGTTGTGGCCGGTTGCATCCTTGGAGTTCTCATGGCTGCCGTTATGCACCTGTCTCTCGG
GAGTTCTTAGTCAACTGTTGTTCATGGATGTCATGACAGATGATCACCTAATGTCTCGCT
GGTGATGGCTATAAAGCATGAAGCATGATCTTCGCATGGATCTGGTTGTCCAAGTGTTTG
GTAGTACGAAGTTCTAACCGATTTAGTTCTGGACAGTAGGATATAGGTTGTGTAGCTTGA
ATCGGTTACTGTAAATCTGAAAGGTTTTGCTTTCAACTCCAACTACCAATCACGGTGTAA
TGGAAGCTTTGTTATACAATCAACAGCAGTAAATTCATTCTGAGGTAACGATCGGTATAG
TTG
>Z27kG1_16786
GACCTACGAGAAGTTACTCAAGGTGGCAAGAGCAAATTTGGAGCGGACTCCAAAACCCTC
CTTAGGGTCCTGTGTCACAGAAATGATTCAGAGGCATCACATTACGTGAAGAAGCAATTC
AAGATACCCAGCTCAGCTCCGAGCGCCTGATTGATTGCGAACGAAAAAACAGATATCGAA
CAGGACACTGCAGCCTTGCTCGTAACCCAAGAAACGGTGCTCCACCGCCCATTTTCATGT
TTGTGTAACAGTTGTTGTTCATCGGTAACACTAGGACTTTGGGTGGACGCGGCAGTAAGC
ATGTATTTACACAAATACTAACACACTGGTCCTGTATTGATTGGTACTAGTTTTGGACC
>Z27kG1_13456
CAATTGGATAATGGTTCACGCCATTTGCCTGACGAACCGTTGGCGGAGGAAAAGGAGTCG
GAGCTTCTCGCACTGTGAGCTGCTGCCCTTCGCATCTACAGTTGTGATGCCATTGGTCTG
AACAAGGGGAGACGAGATGCAGGATACCAAGCGTATTTTCGGAGTTCGTCCATTCAGATC
TCCGTCTCGGTCTCAGTTATCCAGGGTGGGTGCTACATACTGCAGATTCACATCTTGCCT
GGAATTTATTTGGCTGGGGCTTGACAGTCAATGCTGAACTTGAGTTGCATTTCAGGCAGG
ATTTTAGCTCGTTGTAGGGAGAACGAGCTTATGGATGTTGTTGACTGTGTATGGCATCCT
TGTGCGTCCAGCTCAAGTGCTCAACTCTGTAAAACATGATAGCCTGATAAGTCTGTTGAT
ACGATCTG
>Z27kG1_23478
GGCCGGCCACCACCTCCCCACACGTTTCCCTCAGACCGAGCAAAGACGAAAATGGCGGCG
GCGGTTCCTCTCCCCTGACCAGAGCCAGGGCGTGCCACTGCCATGTCGCCACTGACAAAG
GCGGCGTCGGCGGCGGCGGCGGCGGAGTTTCTCATCTCTTCCGGATTGGATACAGGGCGT
GCCATGCCTGCGTCTCAGATCTCACGATTGGCATGCGCCCTGACTTCTCGCTCTTCGTAT
CTCCCCCTCCCTCTCCCGGCCCGTGCTAGCGTCGGAGGAATTGTATTGTCGTAGATCTGT
TGCTCCATAAATGCCTTCCCTATCTGTGGCCGAGCGCAACCAAGAAACGAGGTATGGCCG
GAGGGAGAGGTAGGGCTGGTCGGCTGGACCTGGTCGGCTGGACGTTGCCGGACTGGACTT
TTCCCTGTTGGAGAGGGGGTAGCGAGGAGGGCTGCCGCACCGACGCGAGCACGAGGACGC
CGCGGAGGGCCGCGACCCGAGGCCACTGGCGAGGACGGACTGCAGAGCGCTCGCAGCGGA
CGACCCACGAGCAGAGAAGCGAGCTGCTTACGAAGCTAGATAGAGGATTTGGAACGGCGG
CGGCCGGCGGACAAGCGGGCTGAAGGAGTGCGGCTTGTGGGTGACTCGGCAAGGCTACGA
GCTTCATCGAACAAGAAGACACGCGGGTCAAGGTATCACGCCATACCGGATGCTCCACCG
CTGTTCCCTATCCACATCATCTGCCGCATCCATCTCATCTCGAAAAAACTTCGCATGCAT
CTGTTTCCTGTGCCATCCCTTATGATAACCTTCGCATCTCCTTCGTGTGGCATATAGGCA
ATCGACAGGATTGAGAAGGTAATGCTCCTTCCATTATGTTATTGAACCATGTATGCTGTT
AAATGTTACTAGCCACCATAAGTAGAGTAAGATTACTTATATTCTTTTAGAAACGGTAAT
ACCACTTCTGAGCGGTGCCTTCCATGCTGAACGATGCCATCCAGACGTGTACTGATCGGC
CGGAGTGGAAGAACAACTCACATTTGTGCAGCCAGCCCAAGGGATCTTCAGTGCCGTCAT
ATTTTGGGAATCCAAGCTTCTGCGCTCCTGGAGGGGGTGGGCCGTGCCTGAAGTCAGCGC
CATTGGAGGTTTTGGAGGAATCGCTGAAGGTCTGTTTCTTGTCTGCTAACACCTGGGATT
GTAGACGGTTCACAGTGACAGAGATGCGGCCTTGTTCTGCTTGTGGTGTATTCACGGTGT
CGTTGAGAGCGCAATTGTACTGTCCAAGGGGCTCTGGGTGATGACGGGATCCTCTCCTGG
CGCTGAGTCGTTCATCGTGAGAACAGGCCGACCGGCGGCAGCAGAAGAGAAGATCAGGCG
GAAGGATTGTCTAGTCCAATACCAAATGATAGGCACAGGGTTACGAGCAGATTTGGTTTG
GTAGGTTTCGAGATGAAGACGAGGGCAAGGTCTAGCAGTGCCAACTCTAGGTGTGCTGCT
GCTTACACTGCGCGGTGGTGGAGCTGGTCATGTTGGCGGCCGTGCAATGCAAGTGCCCGC
CACGCCCGCGTCCAGGAAGGAGACAGGGTTTTGACAGGAAAGGAAGATGTTCGTGCAATA
ACAAAGGAAGCTCGATCTGTGGTAGAACCACACACTAACAAAATAAAAAGGTGATCTCCC
TTCACTCCTAATCTATTGTCCTTAAAGCTAGACAATAATCCCTTGGTAGAGGTAACTGTA
ACTCAACCTTCAGTATTTTTTCTTGAACGCATAGGGTAACTATGTATCATTGTATTAAGA
AGATGAAAGGGGTAAAGAGCCTTGGAAGGT
>Z27kG1_20615
CCTCTCCTAACCTTGCCAGCAGGACCACCGTCAGTGATGCCTCCCTCCCGCCGCACCTTG
CCTCCTCATCCCACCTCTCCACCAGGCCTGTGTCCCCGTCGTTGCTCGTGTTGGGCCCGT
GCCAGACTCGTCCACGCCGCTGCTGTAGAGCGCGCGTCAGGCGAGGGGGTCGAGTGCGCG
ACCGAGATAGAGGCTACGACAACCTCCTCGGCCACCTTGCCATCTCCATTGTCCTCAGGG
CCAATGCTGGTAGAGGCACTTTGGTTCCTGGATGAGCTGCGAAGGAATGGGAGATGGTGG
GTAAGCGTGGGGTGTAGATCCGTCCAGGCTCAGATCGATTTCTTCGTTCGCTGGTGAGTT
ACCTAGGCAAGCTGAACAGGATGGTTCAAGAGCGCGCAAGATCGATCTAACAAAATAACT
CAGATCTGTTTGTGTGTCAGCTCGACAAGTGCAGTTAATACTAGCATGCTTGTTGTTAGC
ACCTAAAAACAGTGAAGCAGGTAACGATATCAATTTGATCTTGCGTCCAACTATTTCAAT
GACTGAAAATACAGTACATGTCATAGCTGCATTCTGGGTGCCATCCTCGATCATGGAAAA
CAACATTCTCTATCAAATTATATCTCCTCATGTAAGCAAATGTAGCCTCTTCTTCTGTAA
TATGATTAGTTTGAACATTGATACTGAATTATATGCACAAACATGCAGTAGGCTATTATT
CTCTTTTGTGCAGGATGGTGCTCAAATTTTGAAAATAGATGTAGGTGATCCAATTAGATT
TTACTACCATGGTTCATTGAGCGGCTTGCTTGTGGACATTCCTTTTGTGGTATTTTTTCT
ATATATTGCTATTGACTCATGTCATAAATCAGTTAGTTATATTTTGCTTTGTTGATGGAA
CTCCATGGGGTGACAATATAATGTTTTATTTGCAAATTTAGGTGAAAGTGAAGGTTGTTT
GCCCCTCAAAATGTTCCATGAAATCGAATAACAGTCAAACTGTTAGTTGTGAGTTATATA
GGATCTGTTTATTTTTCCTATTTTCATTTCTCTGATTTTACTACACAACTTTTTCCCCAC
CCATTCAAGGAGCATTCCTTAATGCATTTGGATAATTTGTTCTAAATGCGCCTGTTGGAA
TCAGTAAGTTACATTCAGAAAGAATTTGACCTTCCATTGTTAGTTGGCATATGATGTAGC
AGCGGTAAAACTAGATCTCTATGAAAGTCATTGACATGTGCAACTAATTGTTAGAAAAGT
GTATTGATTCAAAGTATGTTTAGCTATAGTTTTTATCTTTCTACCTTCTCTTTTAGATAG
AGTTAGATTGCATCAGATATCTTCTCTCTTGCATTCCCAAATGCAAAGTAATATTGGTTC
CATCTTTGTTGGGTAATAGAAAGAATATATGTTGATCGGTTTGTGCCAT
>Z27kG1_08130
CTCACACTAAACTAGAGAGCTACTCAAGAAAATAAATGCCTCTTCTTCTTGCTCTCGTCG
TCCTCGTCTCCGTCCCAATGGAGTTGAGCGCCGTCACCTGTCGCACTGCCGCTGCTCCAG
TTGCAGCCTGGGCGCCATTTGGGCGTCCAAGGGAGCAGACGACGAAGCGAACAAGCCTCA
CAGACAGGCGAGGCGGCCGGCCGGCGAGCAGCTCGCGTTGAGCCCTCTCGCACCACTACA
TACGCTGTTGCATGCTTTGCTGCGAGCTGTGCGCGCGGAGCATGGAGATGCATGGAGGCG
GCAGAGGTGGTGGGTGTGAGCGCGTACGTGGGGAATTGAGGCGTCATGGTCCGAGATATA
TACATGTCTCTCTTGCTAGGTACCTTAGATTATTCTTAGATTATTCTTAGTTCTGTTGTT
AGTACGTACTTCGTCCGACGATCCTGGAATATTGTGTTTTATTTCATTGCTAGCTCTCTT
GTTTCTGTTTCATATTTCCTGCCTTTTTTCCCCCTCTGGTATTAAGATTTAAGAAGCTGT
AAGTGACGCATCCTTTGGTGTGGAGAGCTCGTTCTGTGATGTTTGGGCATCGTTCCCAAC
AGTCTTCTCGAGCAGTATTTCTAGTATATATCTATATATGATATATTTATATATGTGTAA
GCAGTTGAGGAGGAAGACTAAAGCCTTAAGCCCTGGAATGCATCACTTAC
>Z27kG1_07658
CGTTCCCCTGCCCCAGCTGACCGCCGCCGAGACGTGCCACACCGCCTCCCCCTCCCGCCG
CCACAACCTTCGCCTCCACGCAATTGGCCGCACTCCTTTCCACCTCCCGCTACAGGATAG
CGTGGGCCGGTCGGCGGCGCCGACGGGTGGAGAACTGGAGATCCACCCGCACGCGGACTG
CTTCCTTCGCTAGTCGATGGGAAGTAAGCGTTGTTAGGTCTCATGATTTCTTTTGGGAGA
TCCGGAGCTGTGGTGCCTGTCTGACTCATCATCTCTGGGACACTGCCAAGTACGATTAAG
GAAGGATTTGTAAATGCCACTTTTTGGAGTTTCTGGCCTTTTGGTTTAGTCATCAAGACT
CTAGCTAGCAATTATCTAAAGAAACAAATGAAATGCTAATTGCCACCAAGATGGCAAAAT
TGCCGGAAAACAGCAGTTGAGGGAGAAACTTCATTGCAATGCTAACAATACCAGTGCCCA
GATCATGACAATCAGAGCCAGTAGCAACTGAACCTTAAGTAGCCACCAAGTTTGGCAAAA
CTTCTGCAACTCTAGTTGAGGGGGAAATTTTTTGATGCGACTTGTTGATGCACAAGCTGA
ACGGCCCAAGATTTCTGTAGTTGCTGCTTGAAATATTCTTGATAGGAAGGGCAATTTTGT
AGATGTCTCGAGAGTGTAAAAAACATGCACTGTAGTTCTCTTTTTACCTGTAAGATAAGA
TTGTATGCAGTATGCACTATTTGAGTTGTAACGGGATAAGTTCACGAAAGTATATTTTTT
TATTTGATGTGTCTTGATTGGGAAAAGGTTATGTCTGGTGCAGTGGTGAGAACTCACTGA
GTCACTAGGTCGCGGGTTCGAAGCAGTCTCTCGGCATTTGCGGGGGAAGAATTGCCTTCC
CTTTTCCAGACCCTACTCATATGGGCGCCGAGCCATCAGCAATTGGTCTGCCCTTTTGAT
GTGTCTTGATTGGGAAATAATTGCAATAAGAAAAGCTGTGCATAAGAAATTTCTTTGATG
TCTCTTTGTTGGACTATATACTCTGGTGAATGAAACTGAATTGTTTGTGATG
>Z27kG1_03953
CGCGCCCAGCGGCTCCCATGGCGAGCTCGCCGGGATGCCATGCTCCAGCCGACTTCCCTC
CCCGTCTTCTCCCTGCTTCTGCTCGGAGCTCCAGCTCAGCTCCCTCCGTGCGTCCGCGAC
CTTTGCCGTGGGGCTCCTTCCTGCGCGCGCCGGACGCCGGGTTGTCTTCAACCTCCAGCC
GTGGATTTCCTGCCGTGGAGCTTCGTTTTCCCGTGCGCGCGTCTCATCTCCATAGCGCTC
GGCTCTCCTCCTCCCTGTCCTCTGTGCGCGCGTGTGAGAGGTGACCAGGCCTAGAATAGG
TGTGAAGTGTGTGTGCGTGCTGGGCGTGATGGGTGGAGTGGGCCACTGTAACCGGGATAC
ATATACACTGTCTTGTGGAGGGGGAAAGGGAATGCATAATGGGAATTATCAATAGAATTC
TTCTCGTTCCTTT
>Z27kG1_08147
CTCTGCTGCTCTCCTTGATCCCCAATTCTCTCTTCTGCCTACTTGCCTCCATCTCGGCCT
CCACCTCCACTCCTCGCCCCCGAACATCCGGCGCTGTCCGCACCCCGACTCCTCTCGTCC
TTTCGCGGTCGCGATGGTGGCGTCCATGGCGTCGCCGTAGGGGCGATCGATCTAGGAGAA
AGTGCTGGAGAATGTGGCGTCGTACCACCAGCAACAACGGAGGCAGAAGCTACGCAAGAG
CCTCACCTACACCGGCGGCGAGCTCTCGTTCACTGTCTGGGCCCGTGGGGATGACCCCAC
CTCCACGTCCGTCGAGGCACAGAAGGAGGACATGCCTCTTGAGCACGTCTTCAAAATCAT
CAGATCTGATGGCAAAAGTGTGTGTTTATGGTTCCTGAGTCAGATGATCTTTCTTCAGTT
TTAGATATTGGTATAAAAGATAAAAACTAGAATGCTATGTCTGTCAAAGGAGCTTTCTTC
AGTTCAGTGCTTGGTGGATCACCGTCTAAACGATCCACCACCAGAACCGCCCTACCCCAA
GATAGCTATGTGCAGGCAGCTCCATCTCAGTCGTTGTACCCATTCAACGCCGAGCTGGTG
GCAGCGATGCAGGAGATGATCCAGCCGAGGTGTACAAGTACATGTTAGTGGACGTCACCT
GCCAAAGATACACAGTTTCTACTGTTTTTCAGTTGGAGAAAATATTTAAGACAACATTTT
CATCGTTTGTTCTCCATATGGGGCTTGTTTCACGCCACTTGAAGGAAGGAGGGAATGATG
GTGTTAAGTTCGGACAATACATCTACACATCTATGAAATGTACAACCACGATGTAGAGCA
TAGAGTTTCTAAAGTTGGAGATTTGGATGATGTTGGAGATGTGCTTTGGTGTAGTTCATC
TCTCCCGAATCAAGAGTCTGGTTTATGGGGCTAAGGTAGAGGCTGCCATCGCCATTGGAT
TCAATGACTTCATTACATATGCTCTGAGAGGCATTGGGTTCTACCAGAAGGATAACATGG
AGATCAAGAAGGCCAATGGCAATGGCACACTGATCCCTGAGCAGATCTTTGAAAAGACTA
GGAGAAGTTCTAGATGAATTGATGCTTGGCTGAAGAGGGATGTCAGATTTGTACAATGCT
CACCCACAAAGAATAATACATTTCTCCAATGTCCACTGTTTTGAAAAATACCTCCATTCC
AATGTTTAACATTCTAACGATGTCTGAATTTATTGTAAAGAGACACATGATTGTTCATTG
TTGTAACTTATGTACAAT
>Z27kG1_15654
CAAGGATGGGCGGAGCGGTAAACCCATAACCAAAGAGGAGGCCATGAAAGAACTAATTGA
AGTCGTCACGAAGACAAAGCCGGACAACTTCACTCCTCGCATAGTAGAAAAAAAAGATGA
TTATATCCGAGTTGAATATGAGAGTCCTATATTTGGGTTTGTAGATGATGTGGAGTTCTG
GTTCCCTCCTGGCAACAAGACCATGGTTCAGTATCGGTCGGCGTCTCGATCAGGATTTAT
CGATTTCAATGCCAACAAGAAGAGAGTAAAGGAGCTGAGATTGGCTTTGGAAAAGAAGGG
CTGGGCTTCAGAAAGCAACTTCTGAATTGAAGTGAGAAGGGTGGAAGAGGTGCAGGTGCA
TGCTACTCAGACGAGCCAGCACAACTGGGAACTGGGATTGGGTACTGCCCACGCAAAGGC
AAAAAAGTCTCTTTGTGATGGTCCCTCGTTCTCATTCAGGTCAGCGATTACCTAGTTTGT
GTACTAGGCAGCGTAAGCTAGCTGCTGGTGGGTGGTGGTGGCCATCATGAGGATTCAGGA
TGCATGATGATCTTCCATGGGTGGTGCCGGGGGCGCACTAAGGGAAAAAAAAAAGGATAT
TACATGGACAGC
>Z27kG1_18477
GCACACCACGGGTTTCCCCTGTCGGAGAGAGGACGCCTTTTGGTGCTGTCCCTGTACTTC
TCCTTTCGAAAGGATCTCTCTGCGCGCCGGGGCGGCGATGGCGGCGGCGCCGGCGCCCCT
GCCGGCGCCCGTCGCAGACTGGTGGGAGCGCGTCAACGGCTCGCCGGCGTGGCAGGACGG
GATCTTCTGGACCCTCGCCGTCCTCTACGGTGCCATTGCTACCGCCTCATTCATCCAAGT
TGCCAGGATACAGTGCAGAGTCCCTGAATATGGATGGACAACCCAAAAGGTCTTCCAGTT
CCTGAATTTCGTGGTCAATGGGGCCAGGTGCTCTATCTTTGCTTTCCGTCGCCAAGTGCA
ACAAGTGAACCCTCCGGTTTGGACGCCTTAACTTTGTCCTGTAATGTAAATGATAATTTC
AATTTGATCGTCCTAGCTTGGATTGCTCACGTTCATTTGTATTCCAGATCTTTCAGCATG
TTATTCTTGATCTTCCTGGCCTTGCATTCTTCACTACCTATGCACTGTTAGCGCTTTTCT
GGGCCGAGATACTTTACCAAGCACGTGGAATAATGACTGATCGACTTAGATCAGGTTTCT
ACATCATTAATTGTGTTGTTTATGCATTGCAGGGTTTTCTGTGGTTGTGGCTGTGGTGGA
ATCCAAATCATTCTATGCTAGTCACTTCTAAGTTATTCATTGCAGGTCTTTCTTTTTTCA
CTGCCTTGGGTTTTCTGATCTATGGAGGAAGGCAAGATCATGAATACTACTCAATGCTTC
TTTAATAAAGTCATTAACAACAATGCATGGATTTTTTTATTTTATCTTTTTGTTAGCCAA
TTGGATTGACTAGGTTGTCTGCAAAACATGTACCGCAGAAGTATAAATCTAAAAAGTGTT
ACGTTAGTACTTAGTGATATGCATCAAGTTCAGGGTTTGATCTAGCTACCGCACTACATA
CAAATATGCAGTATGCACTTACATTTCTTGTTTGTTCAGGCTTTTCATCATGCTGAAATA
TTTTCCTATTGAGTCAAAAGGGAGGCAACAAAAGCTGAGAGAAGTCGGCAGAGTTGCCAC
CATATGTTTCTGTTGTTTCTCGGCACGATGCATAATGATGTGCTTCAATGCATTTGACGA
GGAAGCTGACCTCGATGTTCTTGACCATCCAGTTCTGAATTTGTTCTATTACCTGCTTGT
GGAGATTCTCCCTTCATCTCTTGTCCTGTACATTCTAAGGAGGATTCCTGCAAAGCTACG
GCTATCCCAGTATCACCCCGTCAGCAGCAGCTAGAGACGATGCATTACCATCTGCTGAGC
CAAAAATGGTGACTGCTGTCAAGCCATGAAAAATCAACTGCAATGCCCTCTATATAATAT
TTGTATTGGTAGCCTCTCTGCAAAATATATATAGGGATAAGACTTGCCTCGGTTATTTCT
TTTCTAGACCCTACTCACATGGAAGCCATCCAATATTTTTCCTAGCTCACCTATTGCTAA
CCCTGTTAGTTCAATCTGCTAATTTTATGATTTTTAGTGTTTGAGCATAATGAAGGAAAG
CACCATTGTAAAAACTGAACTACATGAAAAGTTGAACATAGATTTTTTTTCCCTGGA
>Z27kG1_06745
GACGGGGGCTCCCCGTCGCAGATCGCCTTCTTCAGCTCCTCAGCAGACGGCTTCTCTACT
CCGGGCACAAGGGAGAGTCGCCCCAAGAAGAGCTCCAGGATGGTGACGCCGATGCCCCAG
ACATCCGCCTTCATGGCGCCGACGGCCCAGCACAAGCTTTAGGCGCGAACCGCTCGGGGC
TGTAGCACATCTTAGTGCCGCCGGTGATGGGCACCTAGAGCCGGCCTCGCCGGAGGGGCC
GCGTAGAACCCTGGAAAGGTTGAAGTCGCTCATCTTGATTTCCCCGCGGGAGTTGGCGAG
GATGTTGTCCTGCTTTACGTCCAGGTGCGCCACGCCGTTGTAGTGGAGCTGGAGTAGGCC
CCGGACGCACTGGAAGGCCACCTCGGCGACGGCTGCCTCCGGGATTCGTAGCCCCCCGCG
CCGGCGCCGGCGCAGGAGACTGCCGAGAGATCCAGCGTCCATGTACTCGAGCACGAGCGC
GGCCTTGCCGCCGGGCTCGCGGAGCAGGGCAGCAGGCCGTATAAGTCGATGACGTGCGTC
GCCCCAGCAGCGATTTTGAGCACCTCGGCCTCCTTCTCTACGACGAGCGGGTCCTGGTCG
AACGATATCTTGATCGCGAAGACCGCGCTGGTGCGGCAGTGGTGTGCCTTGCAGACGCTG
GCTATGCCGCCAGCGCCGAGCTCGCAGATCCAATCGAGGTCCGACAGCCGCAGCTTCTCT
GACGCCTCCGGCACGGAGGCCGTCATCCTGGCCCGGTCCTGGTGGCACATCTCGTGAGGC
CGCGTCGGGATGGCCATCTGACGCGCCGTGGTTCACTGGAAGGAGACGAGACGAGACGAG
CAGGAAGCGAGATGGAATGGAACTATGGGAAGAAGAAGCGGGGGCCGCAGGCCGGGATTA
AGAGAAAGCTGCGATCACCTTGGCCCTACATCACCCTCTTCTTCAGGCAGGTGTAGTGTA
AAGTATGCTGATGATGGGAAGGATGCCAATCACTGCATTCGAGTATTTCCTGAAGAATGA
GGTTCAAGGCAAGATTTTCCTTGTGACCCTCCCAAGGAATGGTTGGCTAAGTTCTTTTCT
AGCTTTCTCTTTTCTGCAGCAATTTGTTCTTTTCAGTAACCATTCTTGATTTATTTGTAT
TGAGAACCACACATTTTACTAGTAGATGCAATGATAAAAGGAGATAGGACG
>Z27kG1_19401
CATCCGCCCGTGCGGTGGCTCGGCGCTTCCCGCGCCCGCATCGAAGCCACCCACACCATC
CACGCGTCCCTCTCCGGCTCTCCCTCTCATATACCGCCCCTTGCCTCCGCTTCGCCCGCC
CGCCCGTTGCCGTAGCTTCCGTCCGGAACCGCCGCGGCCGGCACGCACCCACCCGCTGGC
CTGACCCGCTCCGGCGCATGCGGCGAGACGCCGTCGCCGCCGCGCCCACGGCGGCCGGCG
CCTCGCCGCCGATCCCTGCCACCGTCCTCCCGACGGATGCTGTTGTCATCGATGTCGAGG
GAGAGCCGCTTCCGGCGGAGGCCCCCGGGCTGGGGTGCCGGATCTGCCACCTCGGCCCTG
AGGACGATGAGTCAGCGGTGCCAGGTTCCGAGGTGATGCTGCTAGGCTGCGGCTGCAAGG
ACGAGCTCGGCGCCGCGCACCAGCAATGCGCCGAGGCGTGGTTTAGGATCAAGGGCGATA
GGTATCTCTCGCTCCATCCTGTCCTGGACCCTGTTGCTCGCTAGCTTTGGTATATGCAGT
GATCTGGGGTTGGGATGCGGGATAGGTGTTTGCGCTAATTCCCTAACGAGTGCTGCAAGC
CTGCAACGGTACAGGGGCTGTAGGGGCGTTGTGACTTCACCTACGGTGAATAGTGATGAC
TTAACTCGTTGTAATTTGTAAAGGACTATTTTGATCTGAATATTCTAGGGCTATACCAGT
TTCTCAGGGAAACTCTAGAATTCACACGGGGCAGCCGGAACAATATAATGCAGTTTTTAC
TGCAACCCTACACTAACACTAGTATGCCTTTTGTGCATCGACTATTTATTTATATCTGAA
GCCGCAGATTCAAATATCGAGCATTCAAGTATACTGACGAAAGCAAAAAAAAAATTGTTT
TTTTTTGGGGTGGGGGTGGAGAATTGATGGCGTAGATGAAGCAAAGAACTTTATTCGTGC
GCTTTGTTTGCTGGGCTTGTACTTTTCAGTTTTTGCATCGGTGATCTGTGACTGCCTTAA
GGCTTTATGTCACTCTCTTGTGCAAGCTGCTTGCCTTTTCACATGACACTGTTATAAGAC
CAACTGATTCAGCAAGGTTTTCGTAGTTTGCAGCTAGCAGCACTTTGCTTTATTGCTTTA
TTTATTATCTTCATGCTTTCACAATATCTTATTGATGTGTCGTTGAATCTCTGGAACTTG
TGAGTTGTGACAAGTGACCTAAAGAATTTTAAAGCTTCAGTTGCCATGCAGGCGCTGTGA
AATATGTGGTTCAGATGCCAAAAACATCACCGGGTTGGAAGTGAAAAAATTCATGGAGCA
GTGGCATGGCCGAAGAGTGGCACACGCACAAACTACTGAGGAGAGGGAAAGCCATTGTTG
GAGACAGCAGCCCTTCTGTAATTTCTTGTTAGCAAGTTTACTGATTGTTTTCATGCTGCC
CTGGTTTCTCCGTGTAAATTTATTCTGATTCTGCTGCCACTATTGGGCCATGTAGATTCA
CAGCTTGTTAACTTGGTTACCCTCCTAAGGATGGAATGCGTAGATAATTGTTGGCACAAC
CACAACACAGCTCCTCAAATATATATTTTTGAAGAAGTTCCCTTTTGATATACTTATGCT
TAATCTCCTGGATGCTTATAACCAACTCAAAGACTACTTTGACTTGAACACTTGACGACA
GGAACTCAAACTGGAAAGTGCAGGGTCGATGGCTGCTTGGTAGAAGAACAATTCCAGAAG
TATGGGGCACCCAGTTTGACGGTCTGGCATCTCAGCCATTTGGGATTCAGAAATCTTTAT
TATTAATTATATTGCTGTGATCCTTTTGTCAATCAGCTTCTTTGCCGGTTAACTATTTTG
TTCTGTGTATACGAGGATATAAGCTTAAATCCGATGAGATGCATGAGTTCAGAGG
>Z27kG1_13999
TTGCTAGGCTCGGCCACGGGTCCCTGCTGCGAGCGCGATCCGTGCTTGCGTTCGTCCTTC
TCACTAGCTCATCAGTCATCACACCGTGCGCTGGTGCGTGCGTGCGTGCAGCAGCGGGGC
CACGATGCCGCGGGCGCCAACAGCGGCGTCTGGATGACGGTGCCGGCGTTCGGGGACTGG
GACACGAAGAACGGCGCGCTGCCGGACTACTCCATGGACTTCTCCAAGATCCGCGAGACG
CGCAAGCAGAACAAGAAGGAGCTCTCCCGCGCCAGCCTCGGCGGCGACGACGACCTCTTC
GCCCACGCCCACGCCCACGCCCAGAAGCCGCAGGCCAACAGCGCCCAGCCCAAGCTCGGC
CGCCCCTGCCCCGCCGCCGACCGCCGACCGCTCCACGCCCGCGACCACTCCCCAACGGGA
GGGAAGAAGTTCCTGAGCTACTTCCAGTGCTGTATCAAGGCCTGAAGAGGAGCTGCCGCA
ATGCTATGTCTGTGTGCCTGTGCTTTGTCGCAGCAGAACACTCGTGAGCAATTAGGTCCC
GGCTTTGTTAAGTATCCAAAAAATGTGCAATGTATTTGCCCTGATGGTCACTCGTTTGAC
CTGTTAGCCTGTATGAAGAACAAGTCAGGTTATGGGGCCAGGCAGCCGTCTATCTGT
>Z27kG1_23521
CGCCGTCGCGCTGCTGCCGTCCTCCGCCCGCTCCGACACCGGCACGTACGTGCGCACCGC
GTCCCTCCTGAACGCCAGGTAGACGACGAAGGCGAGGTAGGCGGCCATGAGCGCCAGGAC
GGCGACGGAGAGGAGCGCGGTGGCGTACTTGGGGAGCCGACTGTGCACCAGCCAGTCCAC
GTACGTCCACACCAGGAAGTAGGTGTTCACCACGATGAGCGCGAAGCTCAGCGCCCACGC
GATCACCACCGTGTAGATGGACTCCTTGAGGGGCCCGACTTTGTTGCTGCTGTTGCAGAA
CTTGAGGAGCGGGATGAGCGCGAATGGCAGCTCGAACGACAGCACCATCTGCACGCAACA
AACAATCAAGCATTCAAGGACCCGCTTGCCTGCGGTCAGAACAGGGCAGACAGCTAGCAG
CTGCTTGCAATGAAGACGACGAGGCTGGAACGAGTATTTTATTTGCTCACCGACGAGAAG
ACGATGAGCTTGCCAGCACCCGACGGGCCGCTGACGATGGAGACGACGAGGCTGGGGGCG
ATGGCGATGGCGCGCGTGGTCAGGTTCCGCACCCAGCTCTTCATCCTCATGTCCAGGAAC
CCCTGCATGATAACCTGCCCGGCAAACGTGCAGCTGATGGTGGTGCTCTGCCCGGACGCC
AGCAGCGCGACGGCGTACACGACGGAGCTCGACCTCCCCAGAACGTCCCTGAGCAGCAGA
GGCGTGGACTGCAGAGTGAGGTCGCCGC
>Z27kG1_14894
CCCCACCACGCACGATGGCCGCCGTAAGGTCGCTGCTCCGCTCGTCGGCCTCCCTTCTTC
GCGCCGCCCCCGCCCTCGCGAGATCCTCGGCTACCACGCGTCCGTCTCTTCGGCGCGCAT
TGGCTGCTCCTCCTCGCCTTCTCCGGTCGCCCGTCGAGTCGAGCTTCTGCGTGGAGTCGC
TTCTGCCTCTGCACACCGCCACCGCCGGTGCACGCATGACGTCCATGCTCGCCGCTCCTG
GCCAAGGCCTCGGCTGGCTCACCCAAGGTAAAAAAAAACAGTTACTTCGATCTACTACAA
TGACACTTTAAATTCAGACTCAGAGGCTGCTCTGCTTTTGGCAAGCTCCGCAGTGTAAAT
GTGTAATTACCTGGTTGGCATAGCTGATGCCGCTTCGTTTGTGCTTCCATCATTTCGGTT
ATTGTGTGTAATTCCATGATTGCATCGTTCGCCAGTCCTGTTTCTAGTTTGTCTATTTGG
AAGAGAGTCATTTCCTATATTTCTTTTTCATTTCTTTCTGTAGGATCTGATGAAACTAGA
TGAAGAGCAGCCGGGGAAAGGTGACCACTAGAATACCTCCAACAGTTTCGTTTAATTGCT
ATTTGCTATGGAGTTGAATCTTACACCACAAATAACCTTAGATGACTACGAACCCTATTC
TGACTTGTGAATATGAAATAGCCCAACCAATTAATAAAATTGTTCAACGGGATACCTGGT
TTTCAAAAGTAGGCATAGGTGGAGGATAACCGTTGCCCCACAAACATATCTACCAATGAC
CTTTCAGAGTGTTGTGTCCCCAAGAAAGGATGGTATCCGTATGCATTACCAGAAGATGTG
CTGTTAAATACAGTGTGTAAGACTCCCAGATGGCTAAATCCATTTTGAAGAATGCATTGA
CATCATTTATAAAATTGGGTCTAGTACAAAATTGAATAAAATGGTTTTATAGATGTTCCA
AATTAACTGGTAAGATGAAGGAATATTGATGTGAGAAATACTGCAAGGATTGAACTATAT
GCTAAAGCAGTCTTGAAGAAAAATGTTTTCTATAGATGTTTTTAATACTTCGTAGCACTT
TCCTTTGATGTAAGAGTCCTTGAATTGTTTTCTATGTTTTATCAGTTATTTTATTAGAAT
ATTAGTGAATAGTGCAGTTAGCTTTGAAAAATCGAATGTGCTAAAGTTGGTGGTACTGCA
TAAGTTTTCTAGAATCTTAGAGAAGCTTTGATGAATTAATCTTTTTTTTTGTACTACAGC
TGAAACTGACGGAGTATAACGCCCCCTGTGGGTGCTCCCCTTTAGGAACCAGGACATCAA
TTGTGCTTCGAGTTCTTCTGTGCCTGGAGGAAACAGGAAGAGTTGATTGGAAAAAGAAAA
AATGGGATGTGTTTTTCTTTTTGTTCATGTGAACTGAGATACGACTTAATAAACTAGATC
TTCGAATGATGCTCTGACCCCCCCCCCCCCTTTTTTTAATGTTTTTTCATTGACTAAAAC
GGTTATGTAATGATAACTATGTGAC
>Z27kG1_14005
GGATAGTGTGAAACCAAGCCTGGTGGCTGTTTCTTCGTGCTGTTTGCTCGAGTGTTGGCA
AATCATTTGTTCATAATCATGGTTTACTGGGACTGGCTCGCTCACATTGCGTCCCCAGGC
ACTCCCACAGAAGTGCAGTAATGCGACAAACCACTCCACTGCTTTATCCATGTTGATTAT
TGTGTAAACACTGATAAATTTGTACAAGTAAATCAATATATCATGTGTAAATCCTTCATA
CATAGTGTTTGTTTCATGTTTGAGTTCCCAAATTTTGCAAATATATTTTGTGCGGTTATC
TTTATATAAACAAGTTCTATGATGACAC
>Z27kG1_12205
GGATACTTATGACTAAAACCAGTCTCTAGAATCTTTACTATATGTGAAACAATTTCATCA
GATGATATAATAGAACTAATTAATTAGTTCTATTATTTCATCAGATGATATAATAGAACT
AATTAAGGATTCATAATATGCTGCTGTGGAAGATCTCCCCAGCAAATGGTGTATATTGCC
CATGCATCTGAGGACCTCATTGAGGAGTTCAAAATCAGACACATCGTCGAGTAAGTTCAC
CCCATGGTCATAACCATAAATAAGCATCTCCAGACCCTCCAAACAACGGAATAGAGAAAA
TGAACCCTTTCTTACTAAACCAAACACTTCATTTGTAGTATCAAGAAACAATCCATAGGG
CTTATTGTGCCAGCACCAATTGTGGAGGTACCGTGCAGAGAATTGTTTCCAGTGATAAGC
TGTAGCACTTGCTGTCTGTGAACTTCCCTCTTGTTCTATAATAGATAATATCTCTTTTCG
TAGCCCATTTGCTGTAAGTGACTGGAACTCAGAATCTGATAGGAACCTTTTATGCTCTAG
TAAGGTTTCACGTAGGGCAGAACAGTGGTTTACTCCTGGTTGAAGTAGCCTCCGCAGAAA
CATGGATGAAATCAAAGTAAAAGCCTGTTCCTTCAAGGAGGAGAACATTGAATCAGCTGT
CCAAACCAAATCATCCAATGCATTGTCAGAACTTTGAAACAACTGTTCACTGATAGCATC
TTCTTGTAGCACATAACAGCAAACCTTCTCACTACAACATTTTGCAGTTTCGGTGTCAAT
GTCATACTGTAATATTTCATAGAGCATGGAGCCAAATTCTTTAAGTATCCAAAGCTTATA
TGTGGCTATTTTCAAGTCCGCAAGCTTCCCCTCTAGCAAAGGTATAGTAGAAATTGAAGG
TTCAGAAGAGAACATGAACCTTTCCGCAGCAGAAAAACCGAAGCCATATACAGCAACATA
ATCACAACCTTGAACCACAGTGTTTTGATGCAGAATCGCCAAAGATATCAACTCCTGATC
ATCATCAGCCTTACCAACCCATAGCCTGGACGGATGGCCTTCAATGTCATTTGAGTGGAC
ATTATAGTTGAGAAGTTTCATGTGATTATCCCATATGCGCAAGTGTCCATCCAAATGAAG
AACAAATAACAGGTCCCTTTCATTTACAACAGTTGCTACTATGTCCTGCACAGGACCCAC
AGTCTTTGTTCTTGACATGAGAGTCCATAAACGTCCAATCCCAGCATCATCTCGTAGTTC
ATTCGAGAAACCTGGTGAGTTTGGGGCTAATTTGCCAAGACTGTAAGAACAGATGGACCC
ATCTTGCCGACCAATCACAATACATCCTGGCTTCGCTGTTACCGCTGTAACCTTTGCGCT
CTGAGCTTGAGTTTGGAGATTAAACTCAGCTATATCATCCTGATGCAGCACTGAACCAGA
TACGTAGGAAAATGGGCTGCGTAGGTGGCACAAAAGAGCAACTCCAGAAACGGTAAGCAC
ATATAGCATATATACAAGCTCCCCTTGCCTGCGACCCTCTCGTTCACATAGAAAGGCGAA
TGGAGATAGCGCCTCCTGGAAGGCAAGACGCAGTCCAAAGCTAGGGAACTCCTTGGAGGG
ACTAAGTTCAATGACCTCCAGCACATTTGGGTGTTCCTCGTGAATCCTCCACGAGAGGTA
ATACTGAGAATCGCCCGAAGGGATGATGTGGCACCCCGAGGCAGCACGCGGGGGCACGCA
GACGAAGGGATCGGAGGGGCTCGCCGGCGCAGCGGCGGAGGACGAGGGGATGGTGAGGTC
GATCCACCGCAGCTTGTCCGAGCCGGGTATGGGAACCTCAGCGCCAACTATTCTCCGGGC
GGCGGGGGCGGCCATGGCTGCCTCGTCGTCGGCGTCGTCGGCTACGC
>Z27kG1_06788
CGCAACAGAGATTTTCACATCAATTGCCATCGCGTCGACATTCTCTCTGTACTCAACTGC
TATCATAGGGCGCCTGATTGGGCTAGAGCCATCGTTAACCATATCAATACTGCCAAGGTG
TATTACTCTGGCGCTGGCTTTGAGCATAGTGTCTTTCTTTGAAGGTGTAAACTCTTCGGT
AACTGCTGTCGTGGTTGTCCTTACCGGGCTCATCGGTGCGAACTTTGTGCTAGCAGCCAT
GGAGAAACTTGGTCTGAACGACCCCATCTCCAGAGGAGTAGGGACAGCTTCCAGCGCTCA
AGGACTGGGAACAGCAGCACTGGCGGCCAAGGAACCTGAAGCGCTCCCTTTCTGCGCCAT
CGCTTATAGTTTCACGGGGATTTTCGGCACGCTGATCTGCTCGGTTCCGGCAGTCAGGCA
AAGCCTGATATTCATAGCTGGTTAAGAGATGATCTGAATTTGACGGTTTCATTCTTTAGA
TAAAAGAAGCAGCTTGCTTCCTCCCTCCGTGTTCAGAAGGTCAGGAAGCAACGCCCCACA
TGTCAGGTCAGGATCTAATATGTGTAGGGGCTTGAAAAAAAAAGGCGAATAATTCTGTAA
TCAGGATGTAACCGAAATACTACAGTTTTTTTTTCTTGTGACAAAATACTACTAGAGGAA
GGTAGATCCGTTATTTGTTTGAC
>Z27kG1_17293
GCAGCTTTGGTCTCTGTTCTGTACTCTTTGCTTGCCATAAGATATGAATGACTCGTTCGT
GAACTTTAAATTGTCTTGTATGTGATTCTGTGAATGAAATCATTTAAAGGTTCATTGACG
ATGCACTTGGTGAAGGTGTTCCTTTGGCCATATTGGCTGCATATGGGAGAAATGGAGAAA
AGATTTCAAGGTATGGTTTATGTTAAAAATAACTACTGTCTGGTATTGTAATTTGTTTCA
AACTAATGTGCCAATGGTATTCTATCAAGTTTAACATACTACTATGGTTCCTAAGGATAG
ATGGCATAAAAAATACTGTGTTCTCATTTCTTTTCTATGTGACTCTAGATCTATAGCTAT
GAAGTTAGGTCCCGAAAGAATCTCAAAAATAAAGATTGTTGGAAACGTTGAGGTTGAAGA
AAGCTTTTATGGGCAACTTGTTCTTGGTAAAGGAGTCACATCCGGTTTGGATGAGCAACT
TGTCAGGGAAGCCCAGAAGGCTGGTGAGTATGACTGATTGAAAAACTTGCAGCCTGTTCT
ATATAGTCTTTGCTTTGAGTTTAATGGTCATTTTGCTGTTATTTCCAAACGTTCTGTTCC
CACAGCTTCTGCAGAGAAGCAGAGGATTGCAGAAAAGGTTGCATCGATCCTAAAACTTAG
TGTTGACATCACAGCATCCGAAAGGTTGTCGCTAACACTGAATGTGCATAATCTCCATAC
CTCCCTAAAAGAATATTGTCTAATTTTGACCTTGTCACTGTTACCAGCTCTGACAAGGTA
ATAGCTGCTCTCCGAGCTGGTTCAGAATACGTTGGGTGCGACGTGCAAAGCTGCATCCTT
GTTGCGGGCAGCCAATCTGGTGTCCTTGCAGCCGAACGCATTGGCATGCCATGCATAGTT
GTTCGAAGCAGGTAAGCTGGCCCTGTCTGCCGTGTAACTTGCATATCTCGGCCATGATAC
CTGTGCTTGTCGTTTACAAAGTTCATGTCTCCGTCTCCCCCCCAGCTTTACCGCAAGAGC
CGAATTTCACTCCGCGAAGGCCGTTATGGATGGATTCGGCGACACAGACTTGACCGTTTC
GAAACTGCTGAGCAAAAAGTGGTTTTGATTGTCTGTCACCTGTGGAAACGAAGGGTTGGA
TTGGAGGCTGTTGTGATTTATGAACCTGTAAATGATTCAGTGCTAACCGGAGCAAACCTT
TGTATAAACAAGAGGTGTTGCTGATTAAAGTTAATGAGTAACAAACTGAAAGAATAAATT
CAGGTGGCGCCATCGTGTGCTTCTGGTT
>Z27kG1_12575
TGCTTTTGGTGGCCTTAATAGAGCTTCAAAATTTTGCAAGACACATTCTTGTTGGTTACT
AAGTGAGTAGTGGTTTCTTTTTTAGATCCATATAAAGAAAAGGAACAGATTGAAACACCA
AATTTTGAATGGTTTGGTTTATGTCCACTACAACAAGAAGATAATGGAAAGATTCAAAGA
GTGACGCGTTGAAGTGAAAAATCTAAACCCTTTGATCTTAGAGAGTTCCAATGGAAGAAT
GAGTTCAAATGGCAACTAACAATCAATAAGTTCATCCTCTAGATCTTGATCTTTTCTGGT
CCCATGTTGATAAAGCCATTGGTGCAACAACATCACTACAACGTCGCAGTTTTCCTAGGA
TGAGTGGGAGCTACACTCGTCAAAGTAGTGTTGTAGTTGCTGCTTCAACATCCACTACAA
CCACGATATTAGAACAAGAACAAGGATTAGGAGAAGAGGAAGAAGCTGAAATTGACTTTG
TTGCTCCTGATGATCTGCATGTTGAGGATGATTATGGCCAAGCCGTACAGATGCTGAAGC
TGCTGCAACTGCAAGTGATATGGGTGGCATAAATGAGATGAACTTAGATATCGAATAGGC
CTTACGGGCTTAGGGCAGGGCAATATGCCATATTTATCAGCTATTCAGTTTATCATGTAT
TTGATGGATATATATAGTTGCTTGCTACTTGCTGGACCTTATATTTTATTTGCT
>Z27kG1_21638
AAAGGTTGGCTCTGATAATGTTTATCCGGACTTTAAGTCTGTTTTGGTCACTACATTTTG
ATGGCCCATATGAATCATGGGAGACGGAACCCCTTTCAGACTTTGTGGATGGGCGTATTT
CCTTTTTAATTGAATCACCAGAAAAAGGCACCACAGGACCATTACTTTGGGGGGTAGATG
AAACTGCCACAGCTGGAGGTTTCTGAGACAAGTCCTCATTCGACTGGTGAAAGGGAGATT
TTGAGGTAATATTTCCTGCCTTAGGGGGACTTCTAGTTTGAGGAAGAGGAGAGCGCTGGT
ACGTAGGCAAAAATGAACCATATGCACCAAATTTTGACCCTAGATTATCTGCAGAAACGC
CTCCTTCGAAGTCCTTCTGGAAATGGCCAAGTATGTCTTGAAGCTTTTCGTCAATGTAAG
AGAGCGCGACATCGGGGTCGACGAAGGCGGTGTCGTCCCCGCAGGCGCAGGCCTCCCCCT
CCTCGAGCTCGGCGTCGTCGCCCATGCCGGGGCTGCTGCGCCTGCGCTGGCGCT
>Z27kG1_13480
ATCCATCCCGGCCACGGTCGGAGGAAGTGACTCCGCCGCGGGCCGCCATCTTCGTCGGTG
ATCTTTTCTCCTGTGAGTTTGTCCTTTACTTCTTTCTCCTCTCCTCTCCCATGTCCTACG
GTTTCGATTTCTTGCTGTAGTGTCCTGCCGAGGCGTGCCGGATGGCGTTCAGCCGGGCAG
AGGTGAACGCTGGCGAGGTCGCGGCGCTCACCTGCAGCACTCAGAGTTGCTTAGCCGCGG
CGCGCGCACGTGGTTTTGCGGCTGGGCGTAGTGAGTGGTGAAGGCGCGGCTGGCCACTCA
CCTTTCGAAACCCCAAATCCTCCCAGACCCAAAACGATTCAGAGATGGTTCAGAGAGTTC
AGAGCACCTGAATGATTTAGCTTTGCAGTATCTTTTTTGAGATCTTTAATTAAAGATGGC
ATCTCTCTGAATTGAACAACTGTCTTTAGGATGGAGGGAGTACTACAAAACCACAACATC
TTGTTTGTAGACAAGGAGTGCGATGCATTTATTAGGAAGAAAATGGAAGAATACTAGAGG
CAAGGCACCAAGTTGGCCAGATTACCCAGGTCGATACAAATTAAAAAGGTATCCATGCAG
GTCATAGTAACGAAGAAGGAATAGTATAGTAAAATGGATGTAAAGAATATCCTCTCCCCT
GCCCTGACTGCTATTGCGTAAGAGTGCAGCAGCTGCCGTGCAGGGATTATTTACATGGTT
TCCAACAACGGACTAGGAAACAGACATGTACTATATGTTGGGTTTAGGAGCTTAGTGAAG
AGGTAGCGTGGCACCTACATGTAACGTCACAAATTAAAGGTACATCTCGCCATCAGATAG
CTGAAAAAACTATCAGAATTTAAACAAAGCTCTTCAGTTGGAGGGACATAGATAGTTGTA
TTGTACAAGCAAACTATTTTATAACCCGGTTCTCATGTCTGTGTATCGGGTGGCCATGAG
GAGCAGCACCTCTCCAGGAATTGGTCATTGGATAGCAGTATATTAGAAACTCTGAAGACC
ACATCTTGCTGTATCTTTGTATAGCAGTGTATTAGAACCTCTGAATTGGATACCAGCTCT
CCATGAGGAGCAGCAACTCTCCACGAACCTGGTTCTCTCCGGGTGTTGTTTCTCCTAGTT
CCATATCTTGTTGTGTCTTTGTATGGTTGTTGCTTCTGCAAGAGCTGTATTGTTGGTACA
TATGTGAACTTTGATCACCCTATTTTTATGTATTTTTGCACAGCAAGTCAACAATCAAGG
CAACGATCTACCACAAAACTTTGTTGATCTACCAGATGGCGATCAAGACAACGATCAAGA
AAATGTACAAGGCAATAATCTTAGAGATGCAATAGCACAAGAAACGTGGAATGATTACCA
ACAACATAAAAATTAGTGGTACATTTGTTGAGCTATTTGTTCGTAGAAACTGTCTTTGTT
TATTGTTGCTTCCTAATGAAAAACATGTTACAG
>Z27kG1_20641
ATCCTTCCTCTTCCTCAACCGTGCGGGCGATCGATCGCACCGCCCCCTCGCCCGACCCCA
TGCCTTCCACGTCGCGGTCGCTCGTCTCCAAGGACCGAAAACCGCCGCCCTCTCCCCTTC
CTCTCCCCCATTTTCTCTGCCACGAAACCGACACCATTAATGGCTTTTGAAGCCGTCGAC
CGGCTCTCCCTCTCCCCCGGCGTTCTCTGTCCTCCCTTCTCTCTATAAAGCTGACGCCAA
GCCCCATGGATCCGGTTCCCGTGCCTCCTCCCTCTCCCGCGCCCTCTCCTCTCTCGCGGC
GCTCGCCGCTGACCGGAGCCGCGCCGTCGTCCGAAGCTCGCTGGAGCCCCTGCTCGCCGC
CGGAGTTGCCCGCCGTCGAGGACGCCGGAGACCTCGACGCCGCGCCCACGTCGACCGTCT
CCCCTGTTGTCGTGACCGCGCCCCTGCTCCCTGGCCGACCCCCCGCTCTTCGATTTCGTC
CCAGCGCAAGAACTAGTGGAGCAAGGTTGAAGATGACACAAATTTTGTGTTCTATTTTCA
AAACTATGTTTGATTTAGTTTAAGATTTCCTGCAACAAATTTGTTGTTTAAATTTATATA
TGTCGTGAAATCGAAATCATGCGAATGTTAAACAATTAATATCAGGTGTATGTGAAGGAT
TATTGTTTCTATTATCTATCACATTGTGTATGTTAATTTGATTATATTTGTTCAAAAATT
ATTTAAAAGATAGTTGTTTAGAATAAAGAATAAAAGCATAGGGTAGATTAGAGATGT
>Z27kG1_08283
GTGAGAACTCGTCGTCGGAGGCCGGCGGGGACGACGGGGAGGAGGAGGTCGAGAGCAAGC
TCAAGGAGGGTGATGTGCTCGGCTGCTTGGACGCGCTCGAGGACTCCTTGCCGATCAAGT
GAGTTCATAAAGCTTTTGGTTTTTTCTGCGCCTTAGATCGCGCATGCTATTTCGCTTGAT
TCTGCGAAGTGGGATCTTTTTAATTGAAAAGGAGATAATTTTTTGGGACGTACCAACATT
GCTAAAGCACTCCATGGATTTCCGCCTCTTCATTTATAACAGCGAGCGAAGAGAGAGAAA
AAAGACAGTAGCTTTCCCCAAAATCGGCTCAAATTGCGCATGGTATTAACTCAGACTTAT
AATTTGGTTGATCAGGAAGGGCCTCTCGAGCTTCTACTCCGGCAAGTCTAAGTCGTTCAC
CAGCCTCGCCGAGGCCACAGCGGCGGCGGCGGCGGTCAAGGAGGTGCTGGCCAAGCCGGA
GAAGCCCTTCAACAAGCGCCGCCGCATCCTGGCCAACTGGTCCAGGAGAGCCTCCTGCAG
CTCGCTGGCCACGGCCACCTACCTGCCTCAGCTCTTGGGCCCCGACCACGCCGTGGCCGA
AGGGGACGAGGGCGAGGAGGACGACTCCGACGACGACGTGGAGTACAGCCAGGTGCCGCA
CCACGGCAAGAACGTCAGGGACGCGCCGACATCGCCACTGCCGCTCCCTAGACTCGGCGG
TGTTGGCAGCATGCAGAGGAGGAACGGCCTTGGGAGCTTCAGATCTCCTAGGTCCTTCTC
GCTGTCTGATCTCCGTAATAGCAGTGCTGATGGTAGTGATTAGCGGCCACAGATTTGCTT
GCAGCTCTGGCCTCTCCTGGCCAGTAAGTAGAGATGTAGTAGCCACTTGCTATATGGTTC
CGGTGTATAAGATCCAAATTTGTTGTGTTCAACCTCCTCCTAGCTTTCTTTAACCTC
>Z27kG1_10774
GGAAGAGATGCAATAACTAAGAACCCCATCCTTCGTGAGGATCAACTTCCTCAGAAGGTT
CTTCATCCTAAACTGAAGAAGTCAAACAAGGATGATGATTTCTTGGGCGTGGTCGACATA
TTTTCGCATGGTGGTGATAAGAAGGCACCATTGAAACCTCCAGTGAGGAAGGCGCTCGCA
ATGTTCAGCGGGAAAAGAAATCCAAACGACAACCACTTCTCTCGCAAGAAGTACTAAGCT
CTGATCTGTCGTCTTCTTTTTATGCACGCCTGTGGTACCGTAGTCTGTAATCCCAGCATG
TACGTAATGGTTGAAGCAGAGTGCCTTTTTTTTTTGTTAGTGGCGTATACTCATCATATT
CATATACACAGATATATATAAGCATGTAAGCT
>Z27kG1_10514
GGAAGAACGAACCGAGGGGCCTCCTGCTTCTGGACAAGCGTTCAGGCAGCGTGGACACAA
CAGGGGGCTACGCCCAGCAGGCCGCTTTGTCCAGCGAAACCCTGCTTCTACGCCTACCAC
TAATTCTCACCAAAATGAATAATCTTCCGCGGCTGCCACATCCACTGAGCTTCAGGAACT
CGCGCTTGTGGTGGTGTTTCACAACAGATAGGTAAATGTGTCTTTGAGGCCTGTACAGGG
AGCATTCTCAAATCTCTGTCCCTTCGATGGCTAATGTTTTAAGGTTAGCAGGTTTGGATG
CGCGGCAGGTGTCCTTCTACGACTAAACTCTACTGGTGGTGAGCATTAGGATCCTGTAAT
GATAATAGTCTTTGTCCCAAGGGCACCTGGACCCTGTGATTGTGGGAATTTGCCTTTGTT
GGGATGCAATGTTGGAACGTGTACTAACAGAGTTGTTGTGTTTGAGAACTTGGTTTAAAT
GTTAGCCTGTGATGCTAATGAGAAC
>Z27kG1_22185
CAAGGAAGCCTGCGCACCGCCACCACCATTCACCGCCGCCGAAGCCCGATTCCCAGAGAC
GCCTCTCCTTGCCCCCGTCCCCAACCCCAACCAAAGCCACCGCCGAATCGCCTTAATCTG
GCTGGAGCGCGCCTTGGAGCCGTCCGGACCTCAGAGCTCACGGGGAATCTTTAATGGCGT
CGGAGTCGCATCGCCAGCCATAGGAGCCTGATTGACAGAGGCGCCGATTGCCGACTGCCG
ACTGGCAACTGGCGAGGCGATCACTTGTCAATCCTGTGCTATCCTTTTCTCGGCGCATTG
TCTTGCTTTGTTGATGCATACGGCACCGCCGATGAATGGCCGATCTCGGAGGCCGGCAGC
GGCGCGCGGCGCGAAAGCGGCCCCCAAGAGCGACAGCAGAGTGATGGAGAAGGATCCGAG
GAAGGCCGCGACACCGGCGAAGGGACCGGCCAACGCGGGCACCCGGGTCACCATGAACAG
AATCCAGTCGAGAGAGCGCAAGCTCGCGCTGCAGCAAGATGTGGATAAGCTCGTACCGTC
GTACCCGGTGCTGAATTCCGAGGTCTCACCGGCGACAGTGAGCCAAGGTCCTCCAGACCA
TCCTCCCGGCGCTCGTCCGTCGCCGCACAGCGGCGTGGCCAACGGCAAGCAAACGCCACG
GAACCCCGTTGCTACCTCGCCGAGCCAGGATGACCGGTCCGGGGCAGGGAAAGAGAACCA
GTCGTGCAGCAACACGCCGAGCACGAGCAGCCGCCAGTCGCCGTCGCAGCAGAAGACGCC
CAAGTGCAGGGCGACGCCGCCTGACAGGCGCAGGGTTACTCCTGCTCAGATGGTGTTCGC
GTCGTCCATGCAGACAAGCCCTGCTGTTGCGCCTGACCGTAAACGGCCTGCCGACGCTGC
TGCTGGCACTGGCAGCAACTCTGACAACGTGACGACGTCCCACGACGACGCGAGCTCGAG
CGTGCCGAACAAAGTATCGGAGGAGCTGCTCCGGTGCCTGCTGGCCATCTTCTCGCAGAT
GGGGGGCTCGGCTGCTGGCGGCGGCCGAGGACTAGGAGACGAGGACCAGCAGGCGCTGTC
CCCGTCGGTCTCCGGCTCCAGCGAGAGCTCGGCGTCGTCGGAGGCGGACGCGTACCCGCA
GGACCCCTACGGCATCCTGGAGCTGGGCGCCAGGGACATCGGCGCCTACAAGCGGTTCCA
CGTGGTCGACGCCGCGTCCTTCGACGGCAACGGCGACACGCCTCTCGTTCGTCGGAGACT
CAAGGCCTTGCTGCGGAGGCTGTCGTCGGTTGACCTGGCGGGGCTCTCCCATCAGCAGAA
GCTGGCCTTCTGGATCAACGTCTACAATTCCTGCATGATGAACGCGTTCCTGGAGCATGG
GATACCTACCACCCCGCAAATGCTCGTGGCGATGATGCCCAAGGCCACCGTGAGCGTTGG
TGGGCGCACGCACAGCGCCATGTCCATCGAGCATTTCATCCTGAGGCTGCCCTACAGCGC
CAAGCAGGTGAAGGTGAGCCGGGAAGGGGCCAAGTGCGACGACGGCGACGTGACGGCGGC
GCGCGGCGCGTTCGGGCTGGAGTGGCCCGAGCCCCTCGTCACCTTCGCGCTCTCCTGCGG
CAGCTGGTCGTCCCCCGCGGTGAGGGTGTACACGGCGGCGCGCGTGGAGGAGGAGCTGGA
GGCGGCGAAGCGGGAGTACCTACA
>Z27kG1_14027
GTTCTTCACGAGCTGGGAAGAGCTCGTGAGCCGTGCATTGAAGGCAATGGCCGCTGTTCG
TAGATGCTGCCTGCTGGCCGCGGTGCTGCTGTGGTCGGCGCTCGCTTCAGCGGCCACGGC
CGCGCCGGCGCCTGTGGTGGCCGGGCCGGTGTCCAGGGTGGAGGACGCCACCATGTTCCG
GATATACTACGGTCAGAGCTTCAAGGTCATCAAGAACTCCGGCGATGGCAAGAGCTACCT
TCTCATGCAGAACACGTCCAAGATGGCATCCAAGACGAAGTACTGCACGGGGAGGATTAA
GTCGTTCGTCATCCCCCTCGCCAGCTTCTCCGTCGACACCACGACCTCTCCAGTGTCATT
CTTTGAGGTGAGCAATGCATGAGACTCTGCAGTGCAGTCCAATTGGCAATGGGTCCTTCT
GCAAGGGAAAGAAAAAAAACTCAGAAAAATGTCTAAATATTCAATTCCTCATCTACTCCG
AACTTAAAGCTAAAGAAAATTGTACTCAGGACAGTGTTACTAATAACAACTGCTTGGAGT
GCTAGAGAGCTTGAAAGGAATAACATCGAACCAAGTCGCTTCTCAGTGCGTGCTCCAGTC
ATATACAAGTGGAAATGCCCAGCTTGTGAATAGAACTGATGTGCAGACACTCTCGCAGTT
TACTGCGCATTTCATAAGCGATACAGATGAAGACAGAGGTTGCAACTTTGCAGCATATGT
ACCCTTAGAAGAGGGCACACCATTGCAGATGGCTGAGTGGATCAAGTACCTGGGAACTTT
CACAAACTCTGAAAACAGGGCTAATGCTGTCTACGATGCAGTAAAGACAAACTACCTGTG
CTTAAGCAAAGTAGCTGCAAACCTTGGCACAAGATTCAAGCCTGTAGTAGCGTGGATTGA
ATTCACACAGGGAATGTGGACATTTGTTAAAGAAAGTTACATCTTACAGTATGTCACAGA
TGCAGGAGCAGAAATTGTTGATGCAACTATTACGGATAAGAGATTTAATAGTTCAGATCC
AGAGGATATGGATAACTTCCATGCTATTCTGTGTTTTTGTATCAAATCGCAGCATATGGA
GATTTGACAAAAGGATAGGAGCTTCTGGGACACTTGATTGGTCCGATGGAGCTATCTCAC
AGCCTCAGTTGGTTCTTGGAGATCTCATAGAAATTTTCTTCCCAACGGGGAACTACATAA
CAATTTACTTCAGGAATCTTGCAAAGGATGAAGGGGTCACAGAGATTGGTCCTGAAATGT
GCACTAGGAGCATATCCACACCCATGGATCCTATAATCCTGTCATGTGAATGATGAACCC
AGATGAACACGAAGAGTTGTCAAGCTACTGTACTAACAGACAGTGGCAACTAGTTGACAG
AAGCATTTAAGTTACTGACAAACTGATCTGGACAGAAGCATTTGCAACAAAGATTAGATT
ACACAATCTAGAAAAATACTTTCTTTCAAATATTGAGCAGCAACTGCTGTTTGGTCAGTT
GATCAATAAGTGATTACAAACCTCGGTGTATCCATGTTAAAAGGAATTTGATGTAATTAT
CCAAGAGACCATCTTATGAAATTCAAACGACTGTTTTC
>Z27kG1_13087
GGCATGCGCCCGAGCTACCCGCGTCCCCCAAAATCCACCCCGGATCCTCTCCCTTCCCCG
GTATGCCAAAACCCGTCCCGGCTGCTCCCCGCCACATCGCGGTGCCTCAATACTCAAGAC
GCAGCAACCCCAATCTAGCGCAACTTCTTCACCGCCGACTGCGTTGTGTCGCCGTGGTGG
GACCGGGTCCAGCTTGCCCGACACTGGATAGCAATGTTGTTGAGAGGTGCCTGGCAGCAG
TAAATGCTCTTGCTTCATACCATTTCAGAGAAAGATTAGGAGGGAGAGGAGGACAGAACT
CGTAGCTCATGGAATCTGCAGGACCAAATGGCAAACTGCAGGAAAGCATACCAACTCAAT
TCTTCATACTTCTATTGTAAATACTTCTTTTTGAAGATCTCGGGTGAGCTGTGTACTGAT
AATTTGTTTTTTATTTTGATTGTTTTCAATATTAAGCGAAGTACTTATCAATTTGTTATT
ATCTTGTTTAATCACACCGCAAATTGTGTCTGAAGGGAACCAGACCATCAAAGCATCCAT
TGGTATTTGGACTTGTTCACATTTAACTTCAGTCTGCTAGATTTTTTATATACCGTGTGT
TCTCTGCAACAATTACTCTATACATATGTACCATAACGTGAGGTTGAAAAGATTTATGTT
CACAACTCTATAGATTTGTAAAGAGTTTCATGAGAAATGTGGTTACCTTTCTGCCCAGCT
CCTCTTAGTGGCCTTCTTTCTATTTCCCACATCTTTGCACTGCTGCTGACTGAATTTCAT
CCACAGATATTTCACCAATTCACTGCTTCCTCACTATGAATCACCTGCTGCTGCTGCTGC
AATCAACATTCAGTCGACACAAACCAGACAATTCACCTGGACACAAAACTGCAGCAGCAG
CTGTGAACCATTCATTTAAATTTAGACAAAGCAGCAACAATTTCAGTCAATCATTCTAAC
TCAAACCAAGCAGCGGCAGTGTCGACCATTCTTACAAATTCAGAGCAAGCAGCCTCACTG
CCGACCATTGTTTCCACTTTAGACCAAGAAGCAGCAGTGTCAACCATTCTTTCAAATTCA
GAGCAATCAACCTCAGTGTCGACCATTATTTCCAATTTAGACTAACATGCAACAGTGTCA
ACCATTTAGTCAACCATTCTTTCCCCAAGGTTCTCTTCTTTTCTTTTATTAATCGTTTGA
TTACTTTTTGTTTCAGCTATTTATGTGGCAACAAACTCACTAGACATATACCCCCAAGAC
TAGGGAACATGAGTAATTTTAGCTACTTGTAAATTATTGTTAACTAAATAATTGTGTGCT
GCTGTTGTCCGTAATTTTAATGAAGGTTAATATTTGTTCCATCCATGCAGCTGAATGACT
AGAGGGGCAATTAGCAGGAGCAGAAGGAGCATGTGTCGCTAATCATGTTGTTAGCCTTTT
TTATTCTTTGCTCCGGAAATTTGTTATCACATTTCTTTTGCCTTGAAACTTGAATAAACT
TTCTTGTAGCAATTGCTAATACTAGAGGCTAAGCCTATATTTGGGTGCTTTTTCCTCC
>Z27kG1_18545
CTCTCTACTCCTCCGTTCTCTCTCACGCGAGCAGTGCATCCTTGAGCCACCGCCGCCGTG
AGGAGCTCCGCCCGTCCGCCGTCATCCGTCAAATCAGGTGAATCTGCCACCACCTCTTCT
CCTTCCAGGCCCCCTCTTCTCTTCCCCCACCGGCCCCTTTCCTCCTCCACTATTTGTGCT
TCTGCCATCGCCACCTTCCTCCACGCCGTCAGCAGATCTGCTCTGTCTTCTCCTCCCTTC
ACCAGATCTGCTGGGTGCAGGGAGCTTCACAGTGATGGATCTGAAGAGAAGTGGGAAATG
GCAGAAAAGACCCGGCAGCTAGGTATTGTGCACGTCTCTGTGTCCGTCCGTCGCCGGATC
TGGTCGTAGTGGAGACGTAGTGTCTGATCAGGCAGCAACAGCAGCGACGCGTCGATAGAT
ACTAGTTGACGATAGGGTTGCTGTGGCAGGGGCAGCTGCGTGTTGGACGACGACGCGGTG
CCCATGCCGTTGGCAAGCGTCGCGGCCGTGGCGGCACCGCCCAAGGCGTTGGCGGCCACC
ACAGACACGGTTGGCCTTGTAGGAAAACACTAATAATTCTTGTTTATTAGTGTTGTCTTG
TCTCTTGGTTTAATACCATCCAAAGAAGTACTGTCCTGTCAGGAAAACACTAATAATTCT
TGTTTGGACGAATCTTCACTCCACTTGGATGGTCACCATGCTCAGTTGTGATAACAAGAC
AAATCCAAGCTGGTTACCAACGCCCGATTGCACAAAAGCCATTTTATTCGAATATATCCA
AATGCAATCTGTAAAAAGATTACTGCGAATCAGTTTAATCCCAGCAAGAATCTGGGAATT
TTCTGTTGTTGCTTTGTGCTCGCACGAGCAGCAGAGCTAGCACTGGCATTCATGGCACTG
TTGTGAATGTGAATTCTACGCACGAGCAACAAGAATCATGTTTTGTTTCTTAAACTTTTA
ATTCTTCAATTGTTGTCTCATGTTACTCTCTGCTTGGCGGAATTCTATGCAACAAGAAAC
CGGTAACTGTGCTACTATACTCTTTCCATAACAATGGCAGTGAGCATCCTTCTTCCGATT
TTGTAAACTATTTTATTGATGAATTGAACTTGGTATGTCATGGTGATATGAACTCATGTA
TCGTAGTTGTTTGATGAACTATGGTTATGTGTTGTGATTTTGCTTGTGTACTTGAACATC
GCTGGTGATGAACTATGGTTATGAGTTATGGTTGGGTGAACTATGGATATGAACTCATGT
TTTGGTATTATT
>Z27kG1_22522
CTCCTCCGACTCTCCGACCACCCGCAGGCCGCAGCAGCAACAGCCCAACAGGCAAAGCTT
TGCTTAGCTCCTCAACTGCTCAAGGCATCAGGCCGTCCTTCCTAGCCTAGCCAGTAAGCC
AGAGGACACAACAGCCACACCCAGGCCTATATATACACGCGCGCCATGGCCTCCGCCTTC
TTCTTCGACGCCGAGCCGGACTGCGAGCCCAGCCTGCTGCCCACGCTGGACGCCTGCGCG
CTCTGCGCCAAGCCGCTGGGACGCGACTGCGACATCTTCATGTACAGAGGGGACACGCCC
TTCTGCAGCGAGGAGTGCCGCGACGAGCAGATGCAGCTCGACGCCATCCGCGCCAGGCAG
CAGGCCGCCAGGTCCGCCGCACGGAGGCAGCAGCAGCACTCCTCCAGAACGGAGTCCAGG
CACCAGGAGTCCATGAAGGTATCCGTGGCGACCTGAACGGAGTCCTGATGACTAGTACAA
GACATCCTCTTGTGCAGTTGTGTGTCAACAAGATTTCTGCACATGAAGAAACGTCGATGG
AGCCGGCGGGACACAGGACGTCGATTTCTCCGTCGCTGTTGTCCTGCCTGAGCACCGCCG
ATGGGACGATGCTACCGTCTATCGGCGCAACGGCACCCGGCCGGGGGCGAAGGGACCACT
CGCTTTGATCCTTGGCCCGTGCAGGGTATGAAGAGTGTGTTTTAGCGTTGATTGTACACC
TGTTTGTTCTTTGTAAAGCCGGTGCATGATCTGGGAATTTGTTTCCCATGTGAGGTTTCA
AAACGATCTCTGCTCTACCACAACTCCACAAGCCAAGTTTGCAAGTGGGCGTCGTCAAGA
ACTCAAGATCTATGGCACATACGTTTTCCTGTGTGTGGGTTCCCTTCCACTTGTCTCC
>Z27kG1_13096
TTTCCCTAGGCCTCGGCCTAGGAACTGACTCGCGCCACAACGACGTGGAACATTTCCACG
CGAAGGCGAGGGGGAGCCCGGGAGGGAGGTGTGTGCGATTCGTGCGGCGGCGGCACACTA
GGGCGACACCTGCGACTCCTCTCCGCCCCCTACGTAGGAGGAGGTGAGAGTTTTTGGCGG
ACTGCAACATCTACCTCGTTAGGGCAGCCGCTTGGATTCGTTGTACAGCCGCCCGGATTC
GCAGGGGCAGTCGCTCAGATTCGCTGGGAGTTCTCCGGTAATCACGTACTGCTGCAGCCG
CCTGGATTTTGTGGTGCACTGCTTTGTCACGCGTCGTCTTGCCCCCCCGAGATTTATCAA
TTGTTAGTTACCCGGTGGTAGATCTTACACCTGCTTGATAGGTTATTCTACTGCCACTCC
ATTTGTTTTGCATCTATAGCTAGCTGCTCAATTTGGTAATCAGCTGGAGTGAGAAACCTG
AGACATGGTTGGTGGCGTGTAGTCTAGAGCGAGAAACCGAAGAGATCAAATGAGCTATTT
CTATCTATTGGAATAATAAGTGGCTAGCCGATAAAGAGCATGAACACAATGCCCTTCGTT
CAGCTCATTTTTTGTTTTTTCAATAGATATCAATTCAGTTCAATTCATGTCGTCATTTCA
TTTTTTAATTTTTCTTGTGCATATGCTACCTCACTCTAGGCACACATAATTAGGGAGAGG
AAGGGACGGGAGAACAAAACACACAAGTTCTTGGTGTTGCTGAACTAGCTTGTAGTGTGA
TGTTTTTTCTTAATTTATAGAAGGGAAAATTTTATAAGTCCATCTATTGTATTCCTATTC
TAACTACTATTTAGTAATAGCTAGATGTTACTTACTGGTTGTAGATTTTGAAGAAAATTG
TTTAGCTAGAGCAACTCAACTATCGCGACCTTCTAATCTATGACTTCATACGTACCATTA
TGTATTGCAGAGTTTGCTTGTTCTCGCGCTTTTAACTTATCAATATGATTTTTGTTAGTT
ATGTTTCCTTTTCCAAAATTATATCTCATAAAGAGTAAGGTCGATGCCATATGGGCATTG
AATCCAAATTTTTGCACAAATTGTTGATAGGGATGCAAACAATTATTAGTAAGTAGGCCT
ACATTTGTAACTTGGTCCTTTTATATGACTACTTGTATTATTCAAAATAATTATCTACGG
TACCTAAAAGTACAAAATAAAGATGTATTAGCAATGAAATAACAACTTACACTTGATGTG
AATCTTAACACATTATTGATCTTCCCTCCCTGAGATTGTTTTGAAATGTGGATTCTTTCA
GCCTGCAATGTATTCAAGTCAAGACATGTTCTGGTGTACAATGTACTCAGGTCAAGACGT
GTATTTGGCAAATTGGAATTGACAAACTACTATTTTTTGGCTTTTGATACTAATTTCAGA
TGTGCATAATTCATTTTTTTGTCCTTGCTGCTTTCACACATGAATCTCTCTGAAGTTGTC
CCTAAAAGGCTCTACCACCAGCTTGCAACATTGGTATTGATCATTCTAACAAAATATATT
CCACTGAACTTGAGAAGATGCCTACTTAATTTTCTTGTCTCTGTACTTGCGGTTGCCGAT
CGAAAATCTGCATCAGCAAACTTATGAGTATTATTGCTAGAGTTGCTGCAGATACTTATG
AGTATTAGTATATGTGCTTCTGCATCACCTATGGTTCTACAAATGTAAGAGCTAGGATAG
TAAATGCACTTGGAGGTGGACAAGAGAAAAAAACAAAGCTTGACTGCTTGTGTTGATCAT
TTCTGTTGTTGAGCCAACTTTGAGGTCAACACAATGACAATTCTATGTTGTTGAGCAAAC
TATTCAGAAGACAATATACTAAAAGATGAAAGCTTTGAAAAATTTCTCTTAGAAATAGGT
CATATATGCAACATGGGATATGCACAATGTTGTGGTTCACTTTTTAAGATATGCTCTATT
GTATATTCAACCAAGCCTGAAGAATAATTATAGAC
>Z27kG1_02076
CTCAGCGCCTCGCCTCCACCAGTCCACCTCCACAACGTCACCTTCACCTCCTCGCCGCCA
GACGCGCCCGCCGCCACCCCGTGAGCCGGCAACCTCCCACCATCTAGCCTCTGCGCCCGC
CCGGCCACCGGGCACTGGCCACGTCCGGCCGACGGCCGCCTGAGGCAGTGAGGCCTGACC
ACGCCCTCCCTTCTCCACTTTGTGTCTGTGCCCGGTCTTGGATTCGTGGTTGTCTCCGCC
ACTGATCTCCTCCTAGCACGGCAGCACCCCAGAGCCCTAGCGCAAGCCTGGTGCTCCAGA
TCTCCACCCTGACCATGTCGGGGCGGAGACAGGCCTGGCAGTTT
>Z27kG1_09546
CGACTACGAGAGTCGGTCGCGGCTCCGTCCGTACCCTCCCGTCGGCGAAGTCACGCCCAT
CCCGTCCCAACGGTAGCAGTAACTTCAGGATTTGTGGCCGGGACAAGAGGACAAGGCTCC
GACCCAGCGGGCAGAGTGGTCTGGCGACTCAGGTTGCCCAGGATGGAGGAGAAAGGCGAG
GTCCGGTTTGTGGCCAGCGAACAAGGTAGGTGAATACTGATTAGGTTCTTGATTCAGAGT
TCTGACGCTCAATGATTTTGCATGCTTCACTGTTCGGACTGAGTTTACTAGGAAGCCTGT
TCCCAAAATGTACGTGCACACTGCACAGTATTCCTCTGTGAT
>Z27kG1_18617
CACCTCCCGCAAGAATGGCGCGCACCACAAACCACGCACCGTCGTAGACTGCCCACGGGC
CCCGCGCGGCGGAGCACGGGTCAGAGCCGTGAGCGCCCGTGCAACGCCACGACCTCCTCG
ACGCCGTCGAGGTACAGGCCGTCCACGAAGTGCTGCGGCGGCAGGCCCTCCTGCCCACGC
GCCATCAACGCCCGGATCTCCTCCCTGTAGGCCGCGTGCATGGAGATGTGGAGGCCCTCC
AGCAGTCGTCCCGCACGGAGACGCGGAGGCCCTGAAGCAGGCGGACGCAGTCTCTGGGGT
CGACGACGCGACAGCGGCTGCGCGGGCAAGGTCGACGACGCGCGCGGGGCCGCGGGCGGC
GACAGAGAGTACTGAAGGTTGATTTCAAAGAAATTTAAGAGGTTTTCTATAAAATTATGG
TTCTACATTTTACCAAACGTGCCATTAAATTGTATACAAGTAATCAAAGTGTTAAATCGA
AACACGGTAAAGATAATGTGCTTAGAATCACCC
>Z27kG1_24142
TTCCAAGCAGTAGCACACACCGCCGCTCGCTCCACAGCAGAGGACAGGAGGAGGAGCAAG
CGAGCAGAGGCAGCAGCTGCTATGGAGGCGCGGAGGACGGGCAGAGATCTCCTCGCGAGC
TTCGTGCTCGCGGCGTTGGCCGCGCAGGCATTCGTGGCCGTGGTGGAGTCCAGGGCCAGC
CCCGCGGAGAAGGCTAGCCAAGGCGACGACGTGAAGAAGCCGGACTGCGTGCCGGGGATG
GACCCGCGCTCGTTCCCGGGAATCGGCAGCGGCAGCCACGGCGGCGGCATCACTCCCGTG
ACGCCGTCGCACTCGCACGGAGGCTCCACCGGGACGCCGTCCCACGGCGGCGGCGGCGGC
GGTGGGGACTTGCCGTCGCCGTCGCACGGAGGGACAACACTGCCTTCCCCGTCCCACGGC
GGCAGCGGTGGGGACTTGCCATCGCCGTCTCACGGAGGGACAACGCTGCCTTCCCCGTCC
CACGGCGGCTCCGGGTCCACGCCGACGTCGCCCTCCACCGGCGGCTCCCCGTCTCACGGC
GGCTCCGGGTCCTCGCCGACAGCCCCGTCCACCGGTGGCGGCTACGGTGGCTCCCCGTCC
CACGGCGGCGGCGCGTACGGTGGGTCTCCGTCCACTCCCGGCAGCGGTGGCGCCTACGGA
GGCGGGTCTCCCTCGCCGGCCCATGGTGGCGGCGCCTACGGGAGCTCCCCGACGCCGGCG
TACGGCGACGCCCCCTCGCACGGCGGCATAGGGACCTCGTCGCCGACGCCGTTCGACCCC
CACAGCTTCGGCTCTCTCCCGGGCTCCTGCGACTACTGGAGGTCGCACCCGATGGAGATC
TGGTCGGCGATCGGCGGGCGGTTCCCGGGCACGTCGTCGTCGATGGGGACGATGGGCCAC
TTCTTCGGCGCGGCTGGCAGGGTAGGCGGGACGGACGTGAGCATCCAGGACGCGCTGGCG
AACACGCGGTCGGACGGCGCGGGCGCGCTGCTGCGCGAGGGCGCCGCCGCGCTGCTCAAC
TCCATGACCCGTTCGGGCTTCCCCTACACGACGGAGCAGGTGCGCGACACGTTCGCCGCG
GCGGCGGCGGCGGCGGCGGGCGGGTCCGACGGC
>Z27kG1_24282
CTTCTGACTAATGTAAGATGGGGATCTCCCGTTGCTGCAGACACCCAAGTTATTTCTTGT
GCACATTAGATGTACAGGAAAACAATCTAAGCCTGAAGCAGAGTGTTTCTCTCTCTCGAC
CACCTGAGTGGCGTAAGCTAACGGTCTTACAGTGTATTGGGGCCGAACCGTCATGGTTTT
GTTGACTGTCATTTCAATTGAGCTTAACAGCAGTCAGTGCTCCCATCCTTGTGATTCCAA
TTGAGATTAACAGTAGTAAGTGATTATGATC
>Z27kG1_15606
GGACAACAGCATCCCCTTCCCAGTTCCCCCGCCTGCCGCCGCCTCGTGCTCTCGTGCTCG
CGCGACCGGATGGAGGATATTCGGACGACGACTCCACCGCGCCAACCGACCCCTCTCGCC
TCTCTCGGTCTCTCCTCCGACTCACCCCGCGCCCGCGGCGAGAAATAAAAGAGAAATCCC
CCGACGACCCCGACGCGCCACCCGCAAATCTCGCTCTCCCCGCTGCCCGCCCGCCCGCAC
CCCACCCCTCGCTCGCGCGCCGCGGCGCCCGCGCGATCCGATGGCCCCCGCCGCCGCAGC
AGCAGAAGCAGCGGGGCCCTCGCCTCGCCGGCGCCTCGCGGCGGCCGTCCTCGCGCTCGC
GCTCGCGCTCGCCTGTGTCCTCGCGCA
>Z27kG1_08443
CACACTGCCGCATTTTTTTCTCTCTCCCCCTCCTCTCGCGCTCCGACGACTGGTCGCCGC
CGCTGCCCCAACGCCAGGTGCTAGGGTCTTCGGCGGCGACCAGAATTTAACAGGAATATC
AAAGATGGACCTATGCAATCTCTGCGGTGACAATCTCCACTGAGTTTCTGACCAAAACCA
GACATTTCTGTAACTTGATGACCAAGCATACGAGGAACAAAAAAAGTTCATCTCATCAGC
TTAGATCCTCGCATCACAGGAAACCCTAAAGTAGTTCCAGATTTTTTAAAAAAATCCAGC
AAGATACCATTTGCAGCGATAGAGAAATATGCATGGACAGAGGCAACTTGTCCAGTATGC
ATGGAATTCCCACACAACGCTGTTCTTCTACTCTGTTCATCACATGGCAATGGCTATTGC
CCATATATTTGTGCTTCCAGCTACCAACACTCAAACTGTCTTGATCAGCCTGTGGAGTCA
TGCAGAAAAGAAGCCTCTGAGGACCCAGATGCAATAGAGCTTGCGTGTCCCCTTTGCTGT
GGTGAGGTCAAGTGTTATACCTTGGTTGACCCAGCTCGGAAGCAGCTGAATCACAAGAAG
AGGAGCTCCATGGAAGATGGTTGTTCATACATGGTTACATACATAGAGCTCTGAAAGCAT
GTCCAAAAGAAACACCCTTCTGCAAACCCACGAGCTGTGGACCCCTTACATGCTTACAGA
TGGAAGAGACTTTTATTTCGGCTGCTTCAGAAGCAGTTCGGCTGGCTGCAACTCTATAAC
TACTAAGTATTGTCGCATGAACTAAAGAATCTACAGCCGCAGCCATAAAAAGTCTAGCTG
GTCTGTTCAAGTACTTCAGAGGTGATGCGAAGGTTTATTTCTCTCATGCTGCAGTTTGAG
GAGCTTGTGGCTCCTTCGCGAGAGGGTGGTGACCGTCATGGCGCTACCATTGACGATTCA
CTGCAAAGTGCCAATGCAGAATCCACTGATCTATATGATCTCTGGTCCTCTCGCCGAAAT
GTGAGAATCTGTGTTGATCCTGCAGGCAATCTTGCATGAATCCCTGACTTGCTCCCCCTG
CCGATAAGCCGATTCACAATTACTGACCTGACAAAGCGATAGTAGCCTCCATCTGTTCTC
AGGGGATGCTCAATGGTAATCTTGAAATGAAACAGACTGTTAAGCTTTGATGGATTTATT
CAGTAACAGTGATAATGGCTGGTTGAATGGCATGGGGCTAGTGTGTCATGTGATGCATTG
TTATCGTGCAGCGGCTAGCCCTCCCCCCTCCCTCGATTGTATGGCATAACCGTTTCTATG
GAATGCAATGTGATCCTGTTCCG
>Z27kG1_17568
CCACGGTACACTCTCCTATACAAAAACAAAGGAAGGAACAGAAGCCATGACTAGCAACAA
GAACACTGCCGCCGCCAGGGCGACGGCGACGGTGGCGGTGTTGGTACTAGTAGCGGCGAC
GCTCCTGGCAACGGTGGCGAATGCACGGCCTTGCTTGGACGGCGTGCTGCCTCCGTCGAC
GACGTCACATGGCGTGGTTGGGGATCTGCTGCCGCGTAAGATCATCCCGCCCTCTGGGCC
CAGCGACTTCTGGAGCCCCGACGACGAGCCGTCGCCGCCACCGCCTGCGGAGGCGACAGT
CGATCGCGGTAATTGAGTGTGAGGAGGAGTGGTGATGGATGAGAAATGCTGGTGATGTAT
AATGCCATTTGCGAGAACGAGCTTGAATAATCAACAAGAGCGCAGGGTCTTGATCATTTC
CCTTGTGTTTTAT
>Z27kG1_22774
CTCCTCTCGACCTCAGTCTCTCTCTCTCCCTCCTCTGCCCTGCAGGCTGCAGATGCAGTG
CGCGTCTGGTACAACCGCTGCTCTCCCTCCGTCACCCGGCCTTCCTGTCCGGGCCAAATC
TCTTGCGTCCAGCACCGCCAGAAACCTCCACCGGGGATCATCTACCTAGCTTCTCCATGC
TCCGCATGGCCGCGGTGTAGCTGAAAGCTAGGCTAGTATCCTCCTTCCCGTTCCCGGTTC
GCGCGCGGCCGTGTGTTCCGCCGGCCAAGAAACAGGCAGCAGAGAGCGTGTTCCCGGCCG
GAGAGGAGCATCCATGGGGGAGAAGCAGGCTCCGGACGCGACGGCCGTGGCCGCGGCGGG
CGCGGGGGACCAAGACGACGGCACCGCGCCGCCGCCGCCGCCGCCGCTGGACGGAATCCA
GTACTGCAGCGAGCACCCGTACCGGCCTGCCAACGCCGGCGCCGCGGCGGCGGTCGCCGG
CGGCGGGATATGCGCCTTCTGCCTGCAGGAGAAGCTCGGCCGCCTGGTGTCCTCCTCCAA
GTCCAGCCCTTTCTTCCCGCTCGGCGGCCACCCGCCGCCGTCGGGGTCCCCGTCGTCGCC
GCCGTCCTTCCGCCGCGCCGCTGAGCCGCCACCGCCGCCGCCGCCGCTCCACCCGTCCGG
CGCCTCGCGCAAGTTCATGTCGTTCCACCGGAAGAAGACGCTCTCCTCGTCGTCCTCCTC
CTCCGCCGCCGCCTCCGCGGGGGGAGGCGGGCTGAAGCGGAGCAAGTCGGTGGCGCCGAG
GCCCGAGCTGGAGCAGTTCCCCTACTCGTCGTCGGCTTCGTCGCTGGCGGCCGAGAGCCC
GCGCAAGAAGAGCTTCTGGTCCTTCCTCTCCATCTCGTCGTCCTCCGCCTACGCGCAGCA
GGCCGCCGCCGCCGCCGCCGCATCCACGCCGTACGCCACCAACATGGGCGCCGCCGCCTC
GAGAAGGAAGTCGGTGTCCGTGGCGTCGGCGGCGTGGGCGTCAAGGGGCGCCGGCGCGCA
GGACCA
>Z27kG1_14517
CAGCTTTGGCTGCCCTTGCTTGCTGCTCAGTTCTTTGCCCCCTGTTCCTCCTCCTCCTCT
TTTCGCACCTCGGCGCCTGCTTCGGCATCAACTGCGACCGAGATGGAGGCGCAAGACGAC
TGCAAGTGGCGCCAAGTCCCGGCGTTCGGCGACTGGAACCTGTGGGACGACATGCCCGTC
ACCCAGTACTTTCAGGCAGGGACCTTCTTCTTCGCCGCGCCGACGACAGAGAAGGACGAC
GACGAGGATCTCTTCAAGGTGCCCCAGTTCCCTGCCACGCCCTACAGCTACTAGAAGTGC
GTTGTTCGAGTGAAGGGGGAGAAAGGAACTGCTGTGCCTCCGGCGGCGAGGAAGGGAGGA
AGGAGGCGCCGCGTGAACGAGCAACAGAAGTGGAAGCCCAAGGGAGCTGTGGACGAGGAC
CTCTACAAGATATCCCCGCAGCTTCTCTGCAAGGTGAAGAAGAAGAAGCTCCTGAGGAAT
CTGCTGGGAGGGTGCCTGGGCCTGAGCTGCATCGCATGACCGAGAGACGCATCGCTTAAT
AAGTTTCTGGGGAGTTTGTTGTTCGGTGGGTGCTCTGGAGAGTTGTATAGTGTCTACGCT
AATATGGAATCAATGGAAACTTACTGCTGCTTTTGCACTCTTTTGAATGTAAACACTAGC
TCGCATTCC
>Z27kG1_11603
CAGCTCTCTTCCTCTGTCCTCTTCTACGTCAGTGACAGTGAAATCACGGCTGAGTGGCGC
CACCGCCCGTGGGGCCCATCACCGGTGCGCGCGCTCAATAACGAGTGAGCGCGCCACCGT
CGAGCGGCCTTTCGGCGGTGCGCACAAGGCCAGCGGTCGAGGCGCCATTTCCTTAGTCGA
CTAGGGTCTCCGTCTCTCCGACTGCTAGGTAACACTAATAACCCTTTCACCTTCCTCTGT
GTGCTCGGGAGTCGGGAGTCGGGACTACCAGTTAGGGTTACGATTTCTAGGATTTGAGAA
AAACTGGGTAAGGGTTGAATCTTCCCTTCTTATTTATGCTATTCTAATGGACGGGAACAC
GAATTCGAGTCTTGTAGGGGGTTTTGCTCAAATTCGTCGCTAAAATGAAGGTTATGTTAG
CATCTAGGGTTAGGGTCAGAGCTTAAAACCATGTATTCGCTACCATTGTAAGTTTCTACT
AACGTAGCTCATAAACTGTAGCCACTAGATACGCTAGAACAGAGAGCTATACCTTCGAGT
TTTTGGGACGACCGGACGAGGCCATTAGGGCGATGACTGTACACGAATTCCTTGATTGTG
AATGCAAGCACATGTGATATGATGGTATAAATATAGTGAAAATTTAGCTTATTACCACTA
TATTTTTATTTTTGCATGAGTGTGACCACAGCATGTAGTTCCACCCCTAACAAGAACACA
CCTTATGAGGATGTATTTATTTAGTGACCAAAAATTGCTGAGGTGTGGTTATGTTCCCTC
CATGGCAATTAGTAGCCTTGTGTTCAAAGCTGCTTGTGGTTGTTATTTTTGTAATGGACA
CGTGTGTGTTAAGTCGGTCTTAAGCCTACACCAACTCGCTTGGTACTAGGGGGGCATGTG
GCTAAAGTTGAGCCCTGTGCAATTCCAGGAGACGAGGACATACATCATACATGATATAAT
ATTGCAGAATGCATACTCTGTGCCAGCAATTCCCATCTAGCAAATCCAAGTGCATTGGCA
TTAAAACGTCTCTTGATTGGTCTTAGCTAATATTATAGTTTCTCTTTTGAACGCTGACCT
CAGTTGTTTGTCTCGTATTTGGAAGAGATAATGTTGTTCTTGTTCCGCAGGGATCAGTAC
CTTTCTTCATTGGTTTGTTTCTTCATTGGTTTATTTCTTCTGTTTGTCTGTTGGCCTGCT
GCTGGTATAATCATGGAACTATATGGATCGTGTTTATTTTTCCTTTTCCTTTTCTTTTTG
GGCTTGTCTTTCTTGCTGAACCCCATTTGGGCCCCATTGGGGCAAGGGGTGGGTATGTTG
TATGCTGTTTTGGCCTATCTCCTTTCTTAATGAGTTAATGCAATGATATGCAGTTTTCCT
GCATATTCGAG
>Z27kG1_08413
GCAAGCAAGAAGAAGAGAGTGGCTGGCTGGCTGACCTCGCCGATGCCGGAGGACGCGCCG
GTGACGAGGATGACCTTGCCGCGGAGGTCCTCGCCCCTGGCGAAGGGGCGGACGAGGAGG
CGGTGGAGGAGGCGGCACACAAAGGCCACGGGGAGGTAGACGGCGAGCACCAGCGCCAGC
CCCACGTGCATGAAGCAGCCCAGGAACGCGTTCACCACTGCCTCCTTGCTCATCATCTTC
CTTCCTTCCTTCCTTAGCTATGCTCTCTTCCCTGGCCCTGGTGGGCTTGGCTTCTTTCTT
CCTTCCTTCCTTACGTGTTGCTCGATAGTATATATGTATATATGGATCGCTTTAGCTGGC
TGGCTGGCTCGCCGCCGGCGGCCTTCTGCTCGGACCCTTGGATCTCCCCTGCCTGCGCGG
CGGGGGCACGGTGGACCTAAATAGAGCTAGCTAGCCTGCGCAGGCCGGAGGACCGGAGTC
GGAGGCGCCGGAGGTACGGTGTGTGATGCCCTGGCGTGGTATGGTATTTATGGGTGCCTG
GCCGGAGAGGAGATGGTGAAGGAAATTATTAATAAAATAATCATAATAATAACGGGTGGG
TGGGGGTTGCTGCACCTGCAGGGGGAATTCAACATGTATATACTATATATGTAGATGCTA
CAATTATTATTATATAATAAATAACACTAGTATTCGTCC
>Z27kG1_23923
CCGACATCGTCCCTGGCCCTGCCTCCCCGCCGCTGCCGCCTGCCGCGAGCATCCTTCGTC
GGCGTCGTCCCCGGCTCTCCGGCCGCCCTGCTGCGATCGGCCGCTGCGTTGGTATGGTAC
GCCCGCACTCCCCGTATCCCTCTCGATGTTTTGAAGCCTCTGGTTCGTTTGTTTTGCTTC
CGAGTGCCTGTAATTGCGGTTTGGTGCCATGATACGGCCCTCTCCCCGTATATATGTCGT
GGTTGGCGCGGCTGCCGGTGCCGTCCGACGTGCCATACCGTGATCTGTTCTCCCGGTTCC
GGCGTTTGGATTGCGGGTGCTATGTAGCTCCTATGTACGAGCAGCCGCATTAGGTCACAA
GTTTGCAGCCTAGCATGCAATGCGTACATCTATTATCCTTGCAAATTTAGCACTGCAGAA
ATTAATATGTCCAGCTCAAGAACAACTTCAGAGTACACTCTTTCGGCCATCCGTTGAACA
CAAGCCTTCAGGTCAAAGGGTTCTTCTCCGTCTTCGTCGATCACCCACCTGAGCATATGC
GCCATCTGCAGATGCAGCAGGAAGGAAAAACAAACCCCAAGGCATCGCCAGGCGGAGGCA
GTTGGAATCACAGCAAGCATCTGGCTGACCTGTTTTCCTAGACTGCAGCAAGATTTATCA
CAGATGCCGCACCGCATGCATGCGCGAATCCCATCTTTTGGCAGCTTCCCGAGGCCGAAG
ACTGGCCGGCAAGCGCCGAGGCGGCTGCGTGACCTACTAGCCAGCACTAGCGCCACAATC
ATTCAAGACTGGCTGCACATCAAAGGATCCATCATGTGCAGCGCTCATGTGCAGCTCCTT
GGAGGAAGGATTCCGGGGCCTAGTTTAGTGGCCACCCTTGCGTAGGGCGAAAAGGGATTT
TGTTTATGGGCATAGGCATTGCACCATGTGAGGCTTATTAGGCTCGTCTAAGGAGGGGAC
AGATTGCGCTCATGTGGCCTGTCTCCCGTGGCGATCTTGTAGGCCTTCGCAAAGCACAAC
TTGCCCTGTTCTTAATCGTTTACTCTTTTTTTTTTCAGCGCTTCCTTCTCTTCTATGCCA
TCCTTTTTTTTTTTGTTAGTTTCAGGACCACCCCCGTTCTTGGATCTGGTGCCCTCCGAT
CACCGTGCCCGTCCTGTCAAAATGATTAGTTTCAGAGACAACTAACAACTGTGCTCAGGC
AGAACTGGACTAGTTGCTAGCTAGTGCGACGTTACATGTATACTAGTCAGTATGTGTGGC
AGTTCCAGATCAAATAGCCTGCAATCATCTGCCTACTGGCTGTGCATAATCAGGCCAGGT
TTTACACGGAAGTTTCATTTTTAGCTTCGTTTTTCATAAGAAATTGTGGGTATATAACCC
CTTCAAAATTTTAAATCAGATGTGAACTTTGCTGGATGTAGCGTTTCCTCAAACAATGAA
ACAACATTTCTTCAATTCTCTGGTTCCGCAC
>Z27kG1_02372
CTCTCATGCTCCGCACTCCGCAGTTTTCCTGCTTGCTCGAGCTGCTGCCCTGCTGCTCCA
GTGCTCCACAACCAGCCGGAGTGAGAGAAGCCGTCAAACACCTCGCTCTGTCGCCGCTCA
CCGTCAAATACGTCGCTGCAACGCCATCTGCGACCTCCGTCCTTCGCGCCTCTGGAGCCG
TGGAGTCTGGCGTGGGTAAATCTGGATTTTGAAGGTAGCCATAACTCTTTTGTTGTTGAT
TTTTTTCCTTAATCCTTTAACTGAAATTATATTTTTTTGGTTGTCATCGAGATCTCAGTT
TTAGAGGTATCCATAGCTTTAGCTCTGTTGACATTGCTAACAGTTATAAGTCTTACATTT
GTTCGTGTAGTCTACTGCAACAAAAAAAAAAAGGTTTTTATCTTCATAGATGCTTGACAC
ATGCATCGTGTCTCAGATCTGCTAAAAGTCTTTGTTCTTGTCTGTTGAGTCTGATCTTTT
GTAGTGTGAAACATTTTAATTAGGTGGTAATAAGATGAGTCATTGTAGTAAGAGTAGTGG
ACATTTTATACCTTCACCGGAAGCAACAGAACATTCTGGTCTTTATTGTGGAAGAAGTCC
CCGTATAATGACGGACATTCCTTCGAATGCTAATACCAATCTTTCCAGCATAAGCTTTGT
AAAAGGCGTATGCATCTTGCTCAGAGTAAAATCGCATTCCACCCTTTGGCAACATGTCTT
CTGGGCCGTTGTTCATTTGAGATGCACCAATTTCTTCATGAGATCCTATATTATTCACGA
AAACAAGTGATTTCAAGTTAGGATGAACATAAGCATGTTGTATTATAATAGAATCTGACA
GATAGAATCACTACTTTTGTTAAAAAAAAGACATTATTTGGTTGAGAATCTTACCTTTTC
CAATTCTCTTGTTGATTCTAGGTTATCTTCAAAAGTTGATACGCCCTGCCAGCTATGTGA
CCCGCCATCAGGAGCAATGAAACTTACAGGATCAATCACGTCTCCACTCGTCATAGCAGT
ATTGAATATGGGATCTAAATAGAAAATTATTTTATTGTTGTTGTATCATGTGCGCCTGCC
GCCGCTAGTGAATAAAAATTTATTGTTGTGATTGGAG
>Z27kG1_08427
TTTTCATATAAAATATTGGCATATTCACAATATACTGAATTGTGAACTTGTCAAGGATTC
AAGGGCATGCAATTCTTGAACGTTTTAGTGGAATATGAAAGTCTCATCTGGTCATACAAT
ATGTGAGTCTGAGATGATTCATATTTTATGCCACTTTTTACATTTTCAAATGTCTCTGTT
GTGTTGATTGGTCACCTATATCCTGCTGATTTTGCACACATCAGGAGTTCCAAGTAGGTA
TTTACACCATTCTTCCTACTAGTAAGTTTTCTATAATCTGACAAATTTCGTGGTGCCTAT
GCTAATGGCTTGAGGGTTATCGACCAAGCCCTGGACAGCTGGCAAATATCAAAACTAGGT
GGCTGAGGTTCTGCCAATACGGTAGCATTTATTGTAGCTTAAGTTTGGTCGAGAATGTGA
CAAGAGTCTTGCTCCAGATGAACTCTGTTGACGCAGCAATTGATCGAAGAATATCAGAAA
GTCGGCTGGCAGGACGCATGGCCCTATGAAGAATCTGGGCTTTGCTCGGTAGATTATCCC
CCTTGCATTTCACCGAAGGACTCTGCCTGCGCTTGTATCTCGCTGTGCAGCAGTCGGCCC
TCTTCATTTAGTTAGCGAATGGAGTTGCTGCAGTTAAGAGGAATGTGTTGTTTCTGACTT
GTTTGAGTGTCGAGCCTTTGTTCTTCT
>Z27kG1_15675
TGCCCGTCTCTCTATCTCTCTCTACACACAGTCAGGCTCTCAGCTCCCAAGACTCGCACC
ACTCACAAGTATGAACAGTGTGCTGTAGAGAGAGAAGCCACAGAAACAGGAGGCGGCCTG
GGTTTTGGAGACATCGCTGCTGGCTCCTGGCTTGCTTCTCTATACCCGCCAAAGCCAAGC
GAGCCAGGCGCAAGACTACAAGAGCGAATAGCAATTGGGGGCCGAGAGAAAAACACAAAA
ATAGTGCCGCGGCGAGCCAGGGCGACTGGCTGGCACCGTCTCGTCCCACGCCTCCCGGGT
TTGTTTGTTTTTTTTTTCTTTGTTCTCGCTTTTGGGCTTCGTAGCTCCCCCACCCCTCCC
CGCGAGAGGAAAGGAAACAAAGGCAGGTCCAGCGGCAGGCAAACGAACCCAACCGACGTA
ACCGCGGACATGACGGCCGCGTGACGCCATGTCGGCCGAGGAGGGCGCGTCGGCGGCGGC
GTCCGCGCCGCCGGAGGCGGAAGCGCCCGCGGCGGGGGCAATGGGGGCCGAGGCGGCGGC
AGCCAGGAAGCGCTACGAGTCGCTGGTGCAGGTGCGCGCCAAGGCCATCAAGGGCAAGGG
CGCCTGGTACTGGGCGCACCTGGAGCCCGTGCTCGTGCCGCCGCCCGCCTCCGGGCAGCA
GCCCAAGTTAGCGCGCCTGCGCTGCACGCTCTGCGCCGCCACGTTCTCCGCCTCCAACCC
GTCGCGCACCGCCTCCGAGCACCTCAAGCGCGGCGCCTGCCCCAACTTCGCGTCGCCGCT
GGCCGCCTCCGCGCCTGTCTCCACGGCGCCGCCGCTAGCCATCGCCGCGGCGTCCTCCGT
CGTGCCCATCTCCTCCTTCCCGCCGTCGTCGCAGCGGCGCCACTCCACCGGCGGCGGCGG
TCGCAAGCGCCACGTGCTGGCAGCGGCGTACGCAGCCGTCGACGCGGCCTCCTCGCACCA
CATGGTGGTTGGCGAGCCGGCCATCTACTCCACGCCTCCCACGCCACCGGCGCTGCCCGC
GCCGCGCCAGGTCCTCTCG
>Z27kG1_05067
GTCACCCAGACCGGAAGTACAAACATTTTGCTGTAAAATAAAAATATATATACCTCGAAA
AGGGACATGTAGTAGCAAGTGCTAGCTAGTAGGAAGACAAACAGAAAGTAGTGTGTGTGT
GTGTGGGGTGCAGTTTCGGGGGCCGTAGAAGGCATGCATGGGCTGGCGTTCCCTCCCTCG
TGTCGCCATGCCTGCACTCTGCAGCCTTGAGATTCCAGGGAATTTTTACTGGATTCCTTG
CTGGAGCAGCCACTGCGCTTTGCTTGCTTGCAGTGAAATCCTCCGTATTCCATTATTATT
CCTGGCGCTGGCAGCAGCCAGCAGCTAGTAGCAGGCTGGCTGGCTTTCTCTCTCTCTCTC
ACGTCCGGTCCACCGTGGCAGTGGCACCGTCCATCCATGACGTGAGCGAGAAGGCGAGTG
AGATCAGATGCCCAGATCTGCAGAGAGGGGGGAGGGGACTGGAGAGGCCGGGGACGAGCC
TCATGGGTCTGATTGGTGGGTCCCACTCCCGCATGCATCATGTATGCACCGGCCGGCCGG
CCGGCCTACCTGTCACCGCCTCTCGCTGCGGGGGCTACAGGCCTGCCTGCCTGCCTGTCA
GTGGCCCTCCCTTGTTGCCTTGTCCCGACCTATTAATTGATGCATGACAGATCGATCCAT
GGATGGATGGGTAGATTAGATCAATCATCGGTGTGGGTGTGGAGCGACGGCTTGAGACGT
GTGTTTTTCGGCTGTAATCGGGAGAAAGAAAAAGAGAATGGTTGAACTTTCAATTCTATT
GTTTTCATACTTTTGTTTTTAAAATTATCACAAAGACTTCGTTTGTTTGTAAGCTGATTT
CTCTAGTCGGTTGTGATTCATGAGGACACAGCAACTTAGAGAAATATGTTTTAGTTATAC
TGTTCTTTTTTTATATAGCCTGTCTCCATCTATGTAATACAAGCAGCATTATCTTCGCAG
TTAATCGTGGATGATTTGGTGGGAACCAATTCCACT
>Z27kG1_22304
TGAGAACACCATTTCATCAATTTGATCTCTTTTGACTTCTGCTATCCATAGTTTCCCTGG
GTTTGTGAACATCAAACGTAGTGTTTTCTCCCACCTGTCCGAGTTCCCAATGAATACTGG
GCATATCTGAGCAAGGTGTACTCCAGTGGTAGACAAGGCACTCTATGTTCCTTAGATCTT
CAACTGTTACCTATTTATGTTGGCATACTTATCATAATTCGCGTGTCTTACTCTAAATTA
TCTCAATGACTGGACCAGTTGCTGCTTACTGATATCTCTTTCTATTGTCCTGCCAATACT
GAGTTGATTATTCCTTCACAACTACAGTAGAGGGGCCTGTTTCTCAACCTCAACGTCTGA
TTCACTTTCTGCTTAGTGTAGCTCTTATAATTTCATCCCATCAGACTGCTATCTGATTCA
TTAGGTTAGTAGTACCAATGCCCTATTTGGAATTTGGAATGCGAGAATGAACCTTTCACG
AAAGGCTTGTCCAAAACTCCTTGAGATTCCTGTGTTTCAAACACTCTTTGGAATTCCCAG
TGAATGCTGTTGGCTGATTCATTTGGTGCTTATTGAGTTTTTGTATCTCTACTCTGCCTA
TGCTGCTAGCTGTGACCTTAGAGAGGATCTTGTTCCTTGTCAATCTGACTAGTTCACCCA
TTGCTTGCTTCGGTAGTTCGGTTCTTATATCTTTGTCATGTCATTACCTTACTCTTTCAT
CATCGGTTCCAAAGAGTTGCTTGTTTTTCTGCTAACTCTGCTGAGGAACCATAAGTTCTT
TGTAAACTTGCCTGAAAACCCTAGAGGCCTAGACTTTTAGGAGCAACCATGTACATAAGC
TTAGTCACGTTCTTGGATCACAATATGCAGATCAATTTTTTAGCATTCTGCAAGTGTTTT
GTGATCATGATTGGTGGGCGTCTAGAAAACTATTCTAACGTTTCAGTTGTCTGAAAAACT
ATCTTATCTTTGTTGTAGCCCTGCCTATGCTACTACCAGCTTGGATGGGGCTTCTTCCTG
CTCAGTCTGTGACTGGTTCACCCATTGTGCTTTGTCCTGTCAGTAATCGTCTAATTCTTT
GGTTATTGGGTTCCAAAGAGTTTCATGTTTTTCTGCAGTAATTAATTCTACTGTGGAACC
ATATATTAATAAGTTCTTTCGGAACCTGGATTATAGCCATACATTATTCAGAAGCATCCA
TATTCCATAATCTTATTCAAGCCCCCCTCCGTAAAAATCTCTTAAGCCCTCTATCAAACT
AAATCCACTCCATCCTTCATATGTGCACTTCACAAGAAACTATGGCACCATCAAGTGTAA
AAAGTTGCAGTGTTATTATGCCTGTTAACAAATTGTAGTAGAGTTTGTTGATGCGGCAAC
AGCTCTTCTGGTCGCATCGCACAGTAGACAATGAGCATGGTGTTGAAATTTTGTAGCACA
GTAGAATGCCATGTTTTTTTTTCTTTTCGGTGGACATCCTTTTGGTGCCCATAACTAATT
GACGCAGTCATTGGGAATTATGAGATGTGCATCTGTTGCAGTGGGATCC
>Z27kG1_18536
CCCTCGCAAAGCAAACACACACGCGCTTTCTCGGTGCCACCACCAGCAGCACCCCGTCTC
CGTCCCGGCCCCCGACGCCCGGCGGGACATGAAGAAAGACGAGGAGGGCGCCAATGCCAC
CGTCGCCGGCGACGGCGACGCACGACGACGTTCCGCGCTCCCCGTCCGCCTGCTGCCGCT
CCGGTGACGGTGACCCCTACCTAGCTCTCTCCTTCGTCCTCGCCTTCTGAGTCGCCGTCC
TTCTTGCCTCTATGGAGCGAGCTCGCCGTCGCCGTTACCGTCGTCGTGGTGCAGACCAGC
GGCTCAGCGGATTGAGGGGAGCCCTGGCGGCGGAGAAGGCGTCGTACGTGTCCTGGTGAT
GGGTGCGGATTTGGCATGCGGGAAAGCCAGGCATCGTTTTTTTTTAATTTCCCCCCTCGG
TGGTGATTGTTGCTAGCTGTTGCTGCTTTTGTTGTCAGTTTTAGCCCCCTTTTTTCACCT
TCTCTCTTCTTTTTGACCCCCCCTCCCAACTACTTTGTAGTTTTGCCAATCACGGTTCTA
CTAAGAACATATCGGTTATCGGAGAGCGAAATGTTCGTGCGGATTCTGCTCTTTATCTCT
CTCCCTCTCTCTATGTATAAAGCTGGCTACCATGCTTTGGCAACACGCGCGACTTAACTG
CAGCTGTGCAATGCTACAGCCTACAGCAGCTCAATTAACTAACTAGTCCAATACGAAATA
GGAGTACCTTTCTCTCATCATTCTTCTTTTTTACATGATGCAAGCAAACAATGTCCTTCG
GTGATGATTATTACCTTCTGAAACCATGAATCCTGCCTGCCCTTTGTTTGTTTGTGTTTC
AACTGTGTGTCTAATAGTGCAATGCAGTTACTGTTTACTGCAGCTACTGTGCATGTAAAG
CGTGGCATAATAATGTAATCCCCGGTAGATTTTCAGCGCTAAGCATTTCTCGTGCAGATA
AGATAGAGCAGCAGCAGCCCGCAGCTGATCCTTACCGCTGCGGCTGTGTATCAATTAGGC
CTCGCCGGCTGCACTAGCCATGATGAATCCCATGGAGAAGAGAGGAGAAGAGAAGAGAAG
CTAGCCACAAAAGGGATGAGGTGACAGATGAGGGGGAGAGCCAGACAGACAACCTAACTG
GCGAACCCTATGCAGTCAGATGCCCCTGCCTCTGACCAGGCAAAAACTTCAGCGGTCCCC
AACGATGCAGCAAAATGGCATTCAGAGGCAGTAGTGATCGGCGAAACCAGACGGGCCCTC
TGCGTGCTGTATTTTGTGTTGCACACAGGATGGGCATAGCTTGGTTCTATGATTGAGCTG
TCATTGGTGATATGGGAAGCAGCGGGTTCTAAGAACTACTCGTGTACTGCCTGATATTAT
TGTTGTTTGTTCTGGGATGTGCTGCGGGCGTGCCTGATAAATGGGCGATGGCATGCATAC
AGTTGTTCTC
>Z27kG1_10682
CGAGAGCCCTACCGCCAAGCAAAAGAAGGCAGAGAGTGAAGTAGCCGGCGTCGACCCGCG
CCTTGGTTGTCGACGAGCCTCTGTGAAGCAGCCGTGGTGACTCGCCCAAACATGGCGGAT
GTGCACATGGCTTAGTCCAGTCTAGAGGATCATCTCGGGCGGGTGGATTGCTCACCAAGG
TCCCTTCGGCGCCATGAATCCACTGGTCATCATGGGCCAGCGTCTTCGTCGACATCCCCA
ATGCTCGGACAGAGAAACAAGGAAGACGAGTGTGGAAGAGCAGAGAATCCAAGCTCGACA
CACTAGGCTTTACGACGACACGCCATCGCTCGGCCGTTGACGCGTCACCGTTAAGCATCA
CCGGGCTTCACGGAGGCAATCTGGGACACTAGAGTAAAAGGGATTCTTCATCAACGCCAT
TAGCGCTGTCGCGGGCCGCGTCCTGCTCTGGTAGAAGCTTCTGGGTGCCGCGCCGGGACC
CAGAGGCATGCTCGTGGCCTTCTCGGACGCGGGGAAATCCACCGGAGCCTGGATATTTTT
CATCGGATTGTTTCCTCCGCCGCCCGCTGCTACTTCCGCGGCCATGGATCTCCATGCATC
GGCTTTGGGTAGGGAGCCCTTCATTCTGTTCCTTGTGAACTCCTCTTTTGCATAACATGT
TTTTGTCGAGGTTTGGGTTACGGGGGCGCAACATCGCCTTCTCCGGCGACAGCTCCGCCG
TGGAGGCACTTCTCCGCTAGAGGGACAGAACGCCGCCGCCGCGTCTCGGCTCTGGTTGGG
GAGGGCGTGGCTCTATCGTT
>Z27kG1_16214
GCCGTCCTCCCCGTGGCCTCCCGCTGCCGGAGCGCCGCCGCCGCAGCAGCGAGCGGCGCA
GGGCACGGTCTCCACCGTGGCGCCGGAGCGTCTACCCGTCGAGGGTTCCCGATCTGGGCC
AGCGAAGGAGGAGGACACGGCTCGGCTTCCGTCTGTCGACTACTACTCAGAGCTAAAGAC
CCTGGAGCATGCAGAGAAAACCAAATATCAGGGTAAGCTTGCAGCACGGTTGAAGGCCAA
ATATTTTTCCAACAAGACTTTTGAAGAAGGTAATTTGTAACAACTGAATGGCCTGCTAAA
TTAATATGAACATTTGTTTCACTTATTTTGTGTCAGACAATATAACCTGTCAGTTTTGTT
ATCCAGCATTAGCTATCGATATGTAGTCCATCATATTTCAGGATGTGCTACTCTCGATAT
GTAGTCCATCATCATACTGGTCTGAATTTCAAATGTTTTGCATAAATCTTGAGGCACATT
TGAAGGCATTTATGCTGCCCTTGCCAACTAGTGTGTGTAAAACCTAATCTGAATCAAGAT
CCTGTCCTACAAATGCAAGTTGACACACTGATGATATGCAGACTGAAATCCAATATTTCC
TTAGTGGCCAAGCATAATATTGTTGAACTGCAAAAATTCTGGATAATCATAGCATGAGTC
TATGGATCACGTGTTATTAGTTGATCAATAACCTGATGCCTTACCATTATGTGATATTGT
AGTTTCATAAGAAATGAATTTCTGGTTGCCTTCCATGCTTTGTACAAAAAAACAAGAAGT
TTGATAGCCAACTTGTTTTCTTTCTCCTTTTTTTTTCTTTTTAATCTGGCTGATCAGTTG
ACTGCAAGTGGAATGTCTACACTGGCAATGCGGTCATATGTGTTATTCTGATTCTCTTTA
CCGTGTTTACCATGCCGTGAACAGGATATGTGTTTGAAGAAATTGTTATAGAATCAAAGA
CCGTCCGGTTAAGCAGGTGGTGTTCTATTAATTTGCATCTTGGAGTGCTGATCTGAAGTT
TCACTGCAGCAACCATCTTTTTTTTCTCCTTCAGGTGGCCGTTTACAAGGTTGTTTGCAG
ATCCAGCAAGATTTTGCCGAGAAAAGAGCTCTACTGAGAAGGGCATTTCTCGACCTCTGG
CTGGTGAAGCCATGCCAGATGACTAGGCACCTCATTAATATCTGACTCCTGGCATGTGGC
AACTATCCATCATGACCACCCGACAGATAAGAACCATAGTTTGCGTCACTAACCTGTATC
TGTTATCCTTAAAATCAGTGACCTGGAGCTTGTATATTTTCAACAGGCCAAAGTTAAAAC
CTTATCCAGTTTTGAACCAAAGGCAAATTTTCGTTTTGTAGAC
>Z27kG1_24198
CAACCACAGCGACCACGACGACGAGGACATCCCACCCACGCGAGAGGTCTGAAACCCAAG
GCAAACCAACCGACCGATTAACCCACCACCGCCTCGCCTCGTCTCCGCTCTCTTCCTCGG
ACCAAGCCGGGCCGTTCGGCGGGAGGCAGGGGAAGCACGGGCAGGCAGCCATGAACGGCA
TCAACCCCAACGGCGGGTTCCTGTCGTACGGGAACATGGAGAGCTACGCGATGTGGGTGG
CGACCGGCGTGGCGTCGGCCTTCTTCGCGTCCCTCGAGCGCTGCTCCTGCATCCACCTCC
ACACCGCGGAGGACGACGGCGACGAGGAGGAGGAGGACCTCGAGGAGGCCCGCCGCTCCT
TCTCCCGCCCGATCCCTGAGTACTACTACGACCGGTCCGGCTCCTCCGCCTCCGTCGCCA
AGATGTGACCTGACCGAACCGCGCCTCCCTCCGCCCAAGAAATGCGTGGTGATACGATCC
GTTTCTTGATCTATTATGTGCTCTTGCTTGATTCGTTGAGTCTCTAGCCAAGAAGATGAA
CAACAACAAAAATATATATGGTGCTGCGTATGCCCATTGTAACAGTTGATGAGATCTGTG
ACTCCCCGTGTGTCCCGTGAGTTGCTGATGATTTCGTTCCCCCGTTTTTTTTAATCTTTC
CCCCTTATTATGGGGTCCCAAATTGATGCGGAGATCTCGAGCGACTCTGCAAATTTCAGA
TGAGTGGTCATTTCAAGATTCCAATGTTCGTCTGC
>Z27kG1_08632
GTCTTTTATAGCTGTTGTTCACTTTGCCCTAAGGTTGGTTAGCATGTGCGTGTCTATCCG
TCCATGACTGCCTCATCCTCCTCCTCTCGCCGCATTCCTTCTCCTCGAGTCCGTGTAGAG
TGAGCGAAGACGACAAAGAGAGAAACGAGAGGGTTGTGACTTGTGAGATCTTTTTGAGCT
AGTAGCTAGGACTAGCAAGGGGTGGACAGGCCTTTCTGGATGGCGGATATGGAGAGGAGG
GAGGAGAAGGAGAAGAAGCCGGTGGTTGGGCGTCAGCAAGCAAGGAGACACGCGATAGGG
AGTGGCTCCACCCCCTCCTCGCCTCCTCCTCCAACGGCTGCCGCTGGATATAGCGGGAAG
GAGATGAGAGGTGAGGAGCACAGGGCAGCGCTGAGACAGAAGAGACTCAAGAAGGCCAAG
TGCTTCAAGTGGAGACCAAGCAAGGGCGACATGGATAGCAAAGTGGAGGCGGGGGGAGCG
GGGTCTGGTCAGGTCTGCGATGACGCAGTGCTCTGCTCGCTGTCTACGGCCAGCTTCAGT
GGCCTGGTTAGCTGGCAGAGAGTGAGGACCCTTGGGAAGGTGGCTGAGGGGTGTGATGCT
GCCGATCCTCCGGTTCCAAGAAAATTAAGATCAGCCATAAACAAGCGAGCTGGTCGATTT
GCTTCTGCGCCATCACGCCATGTCAAAAAGAGGCGTCATCTTTCGGCTATCAGTGCTCAA
ATTTCTTCTGTAGGCCAGGAAACAAGATCCAATGGGAGCTCGTTATTTACAGAACAAGAG
GAAGCAATTGCTGATGTTCTGCTGTCCCTATCCCAAGTACCCTCTCACAGCGAGGTCACA
GCCGACAAGGCTGTAGCAGATAGTTCAAACACGAATGACGCTTCAACTTCTTTTTCAAAA
GGACCTACTAAGGAGGATGACCAAACAGCCGAGCTGCCAAGCGCTGCTAACGAGCTGGCT
AGCCAATGCGCCTGCATAAATAAAGCGGTGGAGCAAAGCAACATCGTTCCAAATGCAGAT
CCAGTGGCTGCTGCTGCAAATCAATCCAGCAACAGTATCCCACTTCTGTCAGCGAATGAG
CAAATGCAGGACCTTTCTATGGAAACTGCTGTGAATTTGCCAAGCCCATCTAAAGACACC
TCCATTAACAGCGCTCAAAAGCACCATGAACTGCAGTTTGATGATAGCAAATGTCACCCT
GCACAGAAGCCAGAGGCTCCTCTTTGGCTGGTAAATTCTGATCAATCTGAGGGTGTGCTG
CTACATGAGAGGGAGAAGGCCAAGAACAACAGTGCACAAGAAATTGTGCCTCTGGTCCAG
ACTCTGTTGCCTTGTACCCCAGCTGGGTACTTAGTAAAACCCTCTTCAAGCAAACTGGCA
GCTCCCGCCAATACAATTTCTGAATCCGCTAACTTCACCACGCCTGGAAATCAGAACAAG
CACCCTGTGCTCAGAAACGTCGGCGCGCCGAAGGCATGGAAGAGGAGCATCACCCACGTG
TACGTGAGCCACGTGATCCAGATGCACGTGAACAAGGAGAAGGCCGCCGCGTCGTCGTCG
TTACAAAGCCAAGCGAGGCCTGAGGAGAGGCTCCTCGCCCGCTGCCCCAGGCCTCCGAAC
GGCTCGTCCACCACCTCGCACAAGGCCGCCGCCGCTCGGGACGAGAGGTTGTACACGGTG
CACTTCGACGTGCGCGTCCCGGCTCACCAGCCGCCCGCTGGCATCTGCGATGCGGGCGCC
GGCCGGCAGAAGATTGTCAGCGGTAGTTCCTGGCAAAACCTTCCGGCC
>Z27kG1_02412
CACGTGGTGAGCCAGTGTCGGGTGTTACACCGCCGTGGCTGTCGGGGATGGCATGGATCC
TGTGGGGCAGCGCGGCCACCAGACCAGCCCGCGACACCTTCTCCTCCGGCGAGAGCCCGT
TCACCTTCCTGGCGGCTACCTTCTGTAGCTTGACCACCACCTCCAGGAGCCGCGCCTTGG
TCCGCCGTACGTCGGCGTCCAGGGTCACCGAGGCCGCCCGGTTCTTCTTCTTCTTCGCGG
CCCTCGCCGATTTCTGACGCACGGAGTCACCGTGCATGAGTGGCCATGGTTTCACCAGTG
GCGGCAAACCGTCTTTAAGGCAGCCAAGGGAAGACCAAGGGAGGGGAGACCGGAGACCTC
GATGGCGGCGTCGATCCCGGCGTCCACGGCAGCGTAGAGGCGCGAGAAGGGGTCGCCGTG
CTTGTCGGTGTCGTACCGCTCGTACTTCTTGCAGATGGCGTCCACCCGCGTGATCACGTC
GATCATGCTCATCTTGCGGGCCTACCGAGATTTCCGAAGTGGAGAGAGGCTGCGAGATGA
TCGGTGGTTAGGTTAATGATGACTGGTTGGCAGCTAAGTTTAGCTGATTGCCCCGATTCT
CCCTCCCGGGTTTCAGTGAATCATCAGTGCGTGCTCATCCCCGTGGCCTGCTCCATTTTT
AGGAAAAAGCCGAGCGAGCATCGCCATGGCTGGAGGCTGGAGCCGTTCACTCGTCCCTGC
CAGAGGCCACTTCGTGCGAGTAGCAAGTCGGCATCCAAAACAAGCCCCTCTAAAAGAAGA
ATCCATGGGGATTTTCAACTAGAAGTTTCCCAGGAGGAATGGTACTGCTCTGCCGCTTCA
GATAAGTATTCCAGCATGAACTTTAAACTACAACACAGATTATAAAGTACGCTCTAATAC
CGGTAACCTGCTAACAAAGGCTGGATTCAAATGATGAACTACACTTGGATAGTTGGATTT
CAAGTGTTTTCGGCCGTCTTGAAAGCCAGCTTTTTCTCTGACCTCAGCTAAAAAAAGGGA
CAATGTTAGAACAAGAAGAAATCCAGTGAAGAATGAAGAGAAATTCAGGACAACAAGCAT
GAGCTGTCAGCAGCTGAGATTTGTTGAGTACATTTATTATGCAAGTTTGATGTTGTTGGC
ATTTTTATGGTCAAATACTAACTCTCTCTAGGCTTGCGTGTGGCG
>Z27kG1_02189
CTGAATCGAACCTTCCAAATGTCACGTTGACCTTGGCTTGGACGATATGGACATAAGAGT
CAGCTGACATGCCTGAGACTCTGGTTGGCGTCGAAGGCAACGACGCGTCATCCAGTTTCA
ACAAGCTTGTAATAGTCAAATCAGCTTCCTCTAATTTGTGCAACCAAAGCAACGCTTCTG
ACCTCAAGGCAAGAAGCAATCGAGAGGAGTCCGCTCCAACAGCGATGGCTGCGTCGGCTT
CCCTGAGTGCACTCTTCCAGTCTCCAATTTTCCTTGCATCCATGCATCTGCCTTGATGGA
TCTCTACCTCATGCAGCTTCTGCCACTCAGCCGGATCAGACTGGTTTGCACTTCCAGCCA
GTGTGAAGTGCGTCTTTGCCTTCTCAACCATCCCAAGCCTGAGGCATAAGCCGGCGAGGC
GGCCGTGCGC
>Z27kG1_22324
CGCCGCCTCAAATCAAATGAAATCGGGCCTCCTCCGCACTTCCCCAGTCCAATTTTTTTC
GCTCGGGAGTACCGAGCTTGTTGGGTCCTTAACAAGGGCGGGCGTGCATTTCCCGAGGCA
CCATTCATCTGTGGAATCCTATGTCTTTGCAAGCTCCCAAGGGCAAGAGATTGTCGTTGC
TTTAGGGAGCAACGTGGATGATACACAATCAGTACAGCACCTGATCAACCACTGTTCATA
TATTCTGTTGTAAGATGGACAACCAAGCTTGGACGACATGATTACGATTTATGCCAAACT
GATGAAGATATAGTCCCAGACCAGTTGATCTGGATGTGATATTTTATGATAAGCATCAAA
CGAACGGAAATATGAGAGAGCATTTTTTTTTCTAGCTCCTTTTGATGGATCTTCTAGGAT
CTCTTGATCCTTGGATCAATGCAAAGTTGGCATTCTCTCAATATGCTGAAATGTGCACTT
TAAACTGTGGAAGAACCTTCATGGAGAGCCTTTGTTTGATCATAAAAGAAGGCCTAATAA
TAGTGTTGCCTGTGGGTCATGGCCTCATAGACATAATCTGAAGCCAGATATCTTTAGTGA
CAGGTGGAAATTCTTGAGTGGATGCTGTTTTTCTGAGGTCAAATTGCTAACATCTGAACA
TGCAGATACAGTTGGCATTGGCACTCGATCCACGTGCCATTTTGCAACAAGGCTCTCAGA
GGAGGAAGAGCTTCAAAGGTTGATTCCTGTGCTGGGTGCAGTCGTTAAAGATACTTGAGA
TAGAAAGAAGCTTATCCATGAATACAATTATATGCAGAAGTGCAGGTGAAACTGTAAATC
GAGGAGCATATATAGTGAATGATGTATCTCGCAGGTGCCTTAACCTCTGTTTCTCACATT
GTGTGTACATGGCAGGGGATCTATTCACATTGCATAGGCTACAATCTGGGTTTATATAGC
CTCTGAGCAATACTCAAGTGTCTTACATGGAACTGGCAGAGAACTTTTTGAACAGAACAG
TTGGAGATCTCTTCTATTAACAGAGAAGAATAAGAACCCAAAAAAAACTGTACAGGAAAA
AAGGAATCAAGCAGAGCTAAACAAGAACATCACACTAAGCTTGAAGGGAAGATTTAACTC
AATTTTATGGCTTAATGGAACTGGCAGAGATTCCTTCGTTGAGAATATTGTTGACCCTTC
TAAATATTCTTAACAGAACCCTCAGCTTCTTTCTGGTGTGTCATCCATCAGAAGGGAGAA
TTGTCAAGGGAGCATTATTGCTTCACATGTACTAGTATGTTACTTGAACCATCCAGGAAA
AAGGATTTCAAGGTGGGATGTGTGTGAGTGTGTCAATCCCACATGCAATGGTAGATTTGA
TGTTG
>Z27kG1_15925
GGAAGCCAGCTGCCTAGCGGAAGGTCGGCGGCGGCCCGCCTCGCTGATCGCGATGGAGCG
GCGGAGCAGCAGCGGCGCGGGGAGCTGCCTGGGGCTGCTGGCGGTCGCCGTGGTGTCGAC
GAGCGTCATCCTCGTCTCCTACCGCCTCCACCGCCGCCTGGAGGCGGACCTCAGGGTCAT
GATACTCGGCGAAGGCGACGGAGCCGCGGACCAGGGCCGGCGCCGCACGAAGAAGAACAA
GAAGGTGCGCTTCGCGGCCGACGTGGCGGAGCCGTCGTCCAGCCGAGAGGAGTACCGGCG
GCGGCGGGCGTCGACGGCGGCGGCGGTCACCCGAGCAAGATAGCACGCCGCCGCCGCGCG
TCAGCCTGACTTGTGGTGCATGGCTGTGTAGCTTGCGTGACGTGGCGGCATGCACGTTCA
GCTGCCGTACGTAAGCCGTTGCGGTTTCCGTGGGCTGTGTGTGCTTGTTCAGTGCGAATC
GACGCGTGTGCTTGCATGCCGTATGAGACAAACAAACGGAAACAAACAAACTCGATCTTT
CCAGGCTCCGATCCATGAGTTTCATAACCAAACACCATCCATGTGCATGTACTGGGAACC
TGACGGTAAAGATACAACTTGGCTCATTTAAG
>Z27kG1_23762
GCCTCCACATGTTCTCGTGCAGGAACGAGAGCCCCGCCTCGCACCTCGCGGGCTCCAGCG
ACCACTTGGTCAGCGCGACGACGCAGGCGAGGGTGTTGATCATGCGGTCGTAGGCGGAGA
ACAGGGCCGAGTCGCCCCAGGAGCCGTCGGGCAGCTGGTGGTCCACGATCCAGCGCACGG
TGGCCGGGAACTGGGGCTGGGCGCCGCCGTCGCCGCCCACCTTCGGCACCATCGCCACCC
ACGCCGTGTCGTACGCCGAGGCGCTGGTATCCCCGTCGTTCATCGACCGTAGCATCGCCC
TCACCTGGTCGATAAGTGGCTGCAGCTCTGCCTCCTCAGCCTACAGACGAAGATTTATTA
ATTTCAGCAACAAGCATCTGTGAACTGAAAACAACCTAAGACGGACCACCTGGTGCTCAT
CCTCAAGGTCTTGTGGTTTCCCTGGCCATTTCGCAATTTCGGACTCGGTTTCCACACGGC
TGGTCTGGAACACTGCAGGAAAACCCAGCTCCAACAAAACATTTCTCAAAGGAGGAAAAC
TGAAGAAAATTATGTGACTGGTCAGATTGAGCTACTGTTGGTTTATTTTTCGGCACCCAA
TTGCATCTCTAGCAAGTGTTCAGCATGCAACAAAGGACCATGAACCTGCTGGCCTGAGCA
GAGCAGCGTAACGTCAACTAGAGCGTCAGATTCAGCACTGCATTACCCATTTTGACTTCA
TTTCTCCCAACAGAAGATAGATGGCCAGTTCTTTAAAATCTCCCTTACACACACAATCAG
ATTCCCTGCTGTGCGCGCGAGTTACATGGCAAAAAAAAACTGAAGATACCTCTGCGGTCC
AGTCTAATCATCTATCTACCTTGGAGTGCCATATCTACTATATTCCTGATCGGATATTTG
ATCTCTGTATCCATCAAAATCACCAAGTTGATCCAATGGCAATTTGCATTAGCTAAAAAG
AACAGTGGGGTACAAGGAGGACAGGATCCCTCTGACCACACACATACAGAGATACCTTTG
TGATTGATGAGTAAAGTTCGCCAAGGATTTGGGGTCAAGAAACAAAGAGGACAATGTGGA
CAGTTACCTCATAATCAATCACACATCAAGAATCTTAATTTCGCAGTCAACTACTGTTTG
CAGCAGTACGGTTGATAGCGATCCACCTTCCGTCACCGATAAGGCATCGATCGATGATCG
TGAAGGAGCTAAAACCTTTTTTTCATATATTTTGTCAAAATAAATAAATAGATCTCCTAC
TACTTTAAAGGCTAGTTTGGCAATCCCATTCTTTGAAGAAATTTCCATTTTCCAATGAAA
CCAGTTTATTTTCC
>Z27kG1_00580
TCGATGCGCACCTCAGTCCTCAGCTGAGCCGAGCGGAACCAGCTCGCACGAGAGGAGGCG
GCCAAACGGAGAGGAAGTGAGACCGAGGTGAGAAACTGACAGGACAGGAGGACAATCGCC
GCCGCCCGCAGCAAGAAGAGAGCATGGACTTCCTCACGCTTCCCCGCCGCGATCTGCAGG
CGCTGTGCAAGCGCAACGGCATCCGCGCCAACATGACCAGTGCCGCCATGGCCGACGCCC
TCCGCGCGCTCCCCAAGGTCGAAGGGATCGAGGAGTACGTTAAGGTTCTGCAGCCGGTCT
CCGTGCTGCAAACGGCGGTTAAGCCGGTGAATGAGGAGCAGAAGCAGGAGAGTCCGCTTC
CGCGTGGCCGCCGCGTCACGGCCCAGTCATCGGAGCCCATTGAGGCGGAGGAAGACAAGG
AAAATGATGCAAAGCGACAGTCGAACAAAGAGGGCGTGCAGGTACCTGGCGTCGGGCGGC
GTGGTGCCAGCCGTCGCGCTAGGCCCGTGCCTGCCGTGCCTCAGACGCTGGGCAAGGCAG
TGGCGGAGGAGGATGGCCAGGGAGAGCAAAATCTGAAGCAGGAGGCCAAAAGGGATAGCG
CGCCTGCTCCCGTCGTGGGCCGGCTCGCTCGGCCCTCGACTGTTGTAATCGCGCGGGCAG
ACGAGTCGGAGGTTGCAGGTGTGGAAGAGGAGCAGAGCAAGGAGGTGGTAGATGATGCGC
TGGCCCTTGGCGTAGGCCGCCGCGGTGCCAGCCGCCGCGCTCGGCCGGCGCCTTCTATTG
CTGCGCTAGCAGGCAATGTGGTAGAGGATGAGGAGCAGATAGTCCCTATCCCACGCGGCC
GTCGTGTGAAGGCCCATGGAAACTCGTCTGAGCCTATCAGGTTGGACACCAGTTATGATG
ATGAAAAGGAGGAAGCGAAGCCCGTGGAGGAGCAAGACGACGCGCAAATCGTTGGCGTGG
GTCGTCGCAGAGGTGCCAGCCGGCGCGCTCAGGCGGCGTCTGCTATAGCTGCGCCAGAAG
CCAAGACAGAGGAGGAGCAGAAGGCCCCTATCACTC
>Z27kG1_10059
CCCAGGGATGGTTCATGCTGATACTAGTCAAATTGGACAACAATGACAGCTAAATAACTG
ACTAGCATGCCACTCCCACATGTCATTAGTAGAATCCCAACTGTACCTAGCTTAGGCATG
GCATCTCTTGTTGAAGCATGAACCATTTAGCAAAACCTACCCTTCTATAGTCCCGATGTT
ACCTAGACCAAATGCATTTGATATATGACCAGCGACTACTTGTGTAACCAACTCATCTTT
TCTTTGCAAATGCTTAGATGCATCAACTAACATTTTATTTGATCTTTCAGTCGATAGCTT
GCATCTAGGTGGTCAAGGCTCTAAGGAGAGCCTGTGCCCCTAATCAGACACAGGTTCAGA
GTAGTGCTAATGTTTGTTTTTAGCACTTGGCACTACCTCCTGTCACTCCAAACACAGTAT
TGGGACTCCAAAGAAGGCTTTGGAGTAACCAAGCACTGCTGTGTAACTCATTAACACAAT
GGACCCACAGATAAATTTTTATTGTCTTGGGCCACCCCACTCATGTAGATGTCATTACTT
CTCAGTGTCACTACCATGGTTAGGTCCAGGCCCCCCTCCCCAACCGCGTCCCCCACCTCT
CTCACTGCACATCGCAGAGACCTTAGTGCTCTTTAATCTACTATTACCAGGCATGGTGGT
TGTAATAATAAAGTAGCGCTGTGCTACTCGTAGGACATGAAGAACTATTTGTTATTCAAC
CCTTCATATGTACTTAATATCTTGTCTATTTCAGTTCAGTAGTCGGTACTTATTTCCATC
CATTGTAATGCACCATATAATGTTGTGTAATATATGTCCACTGTGCTGCA
>Z27kG1_22579
GAGGATGACATGGTTACTACTCCGGGGGGTCAGCATCCTCATCAACCCCGACAGCAAACG
CGCTGCTCGCTGTGGATGGCCACCATACTTCATCGACGAAGACACCGGTCTTCCAACACC
AACGCCGGCTTCACCGGTACCGGCTCGGACTCCATGGAATCCGGCCTTCACCTTCCTCCC
GAGCGTAGGCACCCTCAACGCTAATAGTGGAGGAGGCGCCTTCTTCTCCCCTGGCAAGGG
GGATACCCCTTGGAATTAAACCAGGAGAAGGGGCAAGGGGTCGGCAGTGCCCGTGGGGGC
CTCGACCGGAGCGCCCAAGGCTAGGACGCTCTCAGCCGGCGCGCCCTCTGCTGACGCGCA
CGTGGCTGGTGCGCCCTCGGCCGATGCACCCTTGGTCGGCGCGCCCTAGTTCGCCACCAT
GGCTAGGATGCTCTTGGCCGGCGCGCCCTCGGCCGGTGCACCCTCGGCTGGCGCGGCCAC
ATCGACTACGGCAATGGATGGATCTCCACGGCAACAGCGGCGACGGCGGGTGGCGTCCAT
TGGCGGCGGCGGTTACAGGGCGCCGGCAGCTGTAGGGCGATTAGGGTTTCCCTGTCGCGC
CTCAAATAGGCCATGCACCTCTGTTGGGTCGGCCTGCAAGGCCCAGCACCGTCTACCCTC
CCCCTCCTTACTACGCCATAGTTGGGTCGGTCCCTAGGCCCAATGTCCGCCTCCCCCTGC
GCCAATGGGCTGACCTACAAGTTGGCCCATCTAGCACTCCCATACACATTTACCTTTATA
TTTTTAAAGTTCAGTTCTAAATTCGCAAGAAAACCTTTCAGTCTCCATGTAATTTAGTGC
TGGTTTATAATAGTATTTCGCTGTTTGTGAGCATTTCATTGTATAAATACCATGACTTTA
TCAATGATTATGCCACTGATATTTTACTTG
>Z27kG1_23730
GCTCCTTGTCCTTTTCACAGATGCTGCTCGTGGCTCCCTCATGGAACATGGATCCGTGCT
GCCTGGTGAAACGTGAACACATGCATGGGAGCCTTTGGAGACCTCTTCTCGCCAACTTTT
CAGATTTTTGGCACAAAAAAAAACCTTTTAAAATTGTTTCGAAGATCTTTGCCACCGCCA
ACGACCATATAGTTTTTTCCCCCTGCGTGATCCACTTCCACTGTCTGAATTGCTTTCCAG
TTTTTTTACTAGTGTAAAAGCTTTACGATCCTGAGCTTTTCAGATTACGGTGATTCCTAA
AAGGCCAGATGGCACCAACCGTCCCTATCGTTTCTTGTTCAGAAAAGGCAGTTTGCAAAA
ACTGTGCCTTGCCTAGCTGTTCTAGCCACTAGATTACCGCGCCGCCATGCATGTTTTGTA
ACGCTGATCGCCGCTGCATACCGCTCGTCGTCTCCAGGATATAGCGGGAAGGAGATGAGA
GGTGAGGAGCACAGGGCAGCGCTGAGACAGAAGAGACTCAAGAAGGCCAAGTGCTTCAAG
TGGAGACCAAGCAAGGGCGACATGGATAGCAAAGTGGAGGCGGGGGGAGCGGGGTCTGGT
CAGGTCTGCGATGACGCAGTGCTCTGCTCGCTGTCTACGGCCAGCTTCAGTGGCCTGGTT
AGCTGGCAGAGAGTGAGGACCCTTGGGAAGGTGGCTGAGGGGTGTGATGCTGCCGATCCT
CCGGTTCCAAGAAAATTAAGATCAGCCATAAACAAGCGAGCTGGTCGATTTGCTTCTGCG
CCATCACGCCATGTCAAAAAGAGGCGTCATCTTTCGGCTATCAGTGCTCAAATTTCTTCT
GTAGGCCAGGAAACAAGATCCAATGGGAGCTCGTTATTTACAGAACAAGAGGAAGCAATT
GCTGATGTTCTGCTGTCCCTATCCCAAGTACCCTCTCACAGCGAGGTCACAGCCGACAAG
GCTGTAGCAGATAGTTCAAACACGAATGACGCTTCAACTTCTTTTTCAAAAGGACCTACT
AAGGAGGATGACCAAACAGCCGAGCTGCCAAGCGCTGCTAACGAGCTGGCTAGCCAATGC
GCCTGCATAAATAAAGCGGTGGAGCAAAGCAACATCGTTCCAAATGCAGATCCAGTGGCT
GCTGCTGCAAATCAATCCAGCAACAGTATCCCACTTCTGTCAGCGAATGAGCAAATGCAG
GACCTTTCTATGGAAACTGCTGTGAATTTGCCAAGCCCATCTAAAGACACCTCCATTAAC
AGCGCTCAAAAGCACCATGAACTGCAGTTTGATGATAGCAAATGTCACCCTGCACAGAAG
CCAGAGGCTCCTCTTTGGCTGGTAAATTCTGATCAATCTGAGGGTGTGCTGCTACATGAG
AGGGAGAAGGCCAAGAACAACAGTGCACAAGAAATTGTGCCTCTGGTCCAGACTCTGTTG
CCTTGTACCCCAGCTGGGTACTTAGTAAAACCCTCTTCAAGCAAACTGGCAGCTCCCGCC
AATACAATTTCTGAATCCGCTAACTTCACCACGCCTGGAAATCAGAACAAGCACCCTGTG
CTCAGAAACGTCGGCGCGCCGAAGGCATGGAAGAGGAGCATCACCCACGTGTACGTGAGC
CACGTGATCCAGATGCACGTGAACAAGGAGAAGGCCGCCGCGTCGTCGTCGTTACAAAGC
CAAGCGAGGCCTGAGGAGAGGCTCCTCGCCCGCTGCCCCAGGCCTCCGAACGGCTCGTCC
ACCACCTCGCACAAGGCCGCCGCCGCTCGGGACGAGAGGTTGTACACGGTGCACTTCGAC
GTGCGCGTCCCGGCTCACCAGCCGCCCGCTGGCATCTGCGATGCGGGCGCCGGCCGGCAG
AAGATTGTCAGCGGTAGTTCCTGGCAAAACCTTCCGGCCACATCG
>Z27kG1_07852
GCAAAACATCGCGAAGAGGTATCTGGGAAGTTTATGATTGGTTAGCATGCACATTCAATG
ACATATGCATGCATCAGTTAGGACAACGCCTCTTCGCTAAAAGTGAATATCCGACCAGTA
TTGACCTGCAGTTTCCAGTGTCTTGACACCAAATCGCCATACAAAAACTACAGAGTGGTG
GTATACGGGAAGTTCATGGTTGGTTAGCATACACCCTCTTTGCTGAAAGGCTGTCATATT
CTACTTGGATTGGCCGCAGCTTGCAATGTATGACACCAAATAGCACCATACAAAGACTAT
GAAGAGGTCTGGGAAGCTTATGATTGGGTAGCATCCATGTATCTATAACTGTGACCGCAA
CTTTGAAGAAACACATGCTGTGGCTCATGGCCTCGAGATAAAAAAAGGTTAAATTGCAAT
CGACAACAATCTGGTTGGGCAGAGGTAAATATCATGCCGTGCTCCTGTCATAGACATGGT
TGCCTGTATTTTATTTGAATGAGGGTTGAATAGCTTATAACATTGTGAGGAAGTCCTACC
ACATATTGATTTTTCATGTTGGTGTTTTTTTTGTTGGCATTCTCTCTCCAGTTGTCATAA
AAACAATGAACTGTACATAATTTCTTAGAAGGGCTGTTCTTAAGTGTTGAGGTGGAATGA
GATGATTTACTTG
>Z27kG1_00619
AAGCAGAAGGGGAAGAAGTCTGCAAAACAGAACTAGTGTGAAACTGGTGGGTCCAAAGAA
CTGATCCATCCCCGATTCGCAGGAAGTGAAGCTTTGCCTTTGCAGAAAGTCTGTGGATGT
TGTGGTTTGTCAGTTGTCGCTCGAGGCGCATTTGGGGGTATATGCAGCCTGTCAGGGAGT
ACACCCCTTTGGCGTCACACTGGTGAGGCCAGAGCGACAGGCACGCAGTAGGGGACCCAA
GCTGCACGTCTATGATGCAATTGCGATATACAGCTCATAATAAAAGAAGTATTGATTTCA
TATGC
>Z27kG1_18711
GCCACTTTCTCTCGAACGAACAAAGCAGGCGGCGCGGCTGGTCTGGTCGCCGTGTCTGTC
TGGGGGTGCACCATCATCGGCGGTTCGATCGACCGGTCCGTCTCTTCGTCCAGCCACAAG
AACCAGGGAGCTTCCTCTCTGACAGGGCGCCTCTCCTCGAGAGTCGAGAAGAACCACACT
CTCTCGGTCTCGGTGCTCGGTAGATGCGCATGCGCAATGCGAGCGGCAGCAGCTGGTGTT
CCCGCGTGGCGGTGCTGCAGCAAGTGCTTGGCGCGCAGGCTTCTCCTCATGGCTTCGGCG
TCGGCGCCGGCGCCCTGCACCTGCAGCGGCTCGGTGCCGCTACCGCCCCGGCCGGCGTGG
AGTCTGCAGATGACGCAGTGATGCCGCCGGCGCCGCCGCCGCTCCTCTTCCGCGCCCTCG
CGTCGCTCAACCTCCTCCTGCTCGTCGGCTACCTCCTGCTCGTCCTCCTCGCCAAGCTCT
TCGCCCGCCTGCACCACCGCAGGGCCGCCGCCGAGGACCGGGCAAGTAGTGGTTGGTATG
ATGGCCGCCGCTGCGACCACCGCCGCCGCCGCGCGGAAGCCACGGCCACCGATGACGAAG
AGTACGCCGCCGCGGATACCGTCGAAGGGCAGCAACCGGACGCGCTGTTCTGGTTCGACG
AGGCCGTGTTCGAGGACAGCGCTGCCCTGCTGATGCTTGGCGACGAAGGAAAGGATCACC
ACCTGTACGCTGCCGCTTCTACACGTTGCTTGCAGCAGGTGGAGAGCACGAGCACCTTTC
CCGCGGAGGAATCTGCCCGCATCTCGCCGCGCACCGAGAGCCCCAGCCCCAGCAGCATCG
ATGCGGAGCGTATGCAGCGAGCGCAGGAAGAGGAAGAGGCCAAGGGCATCGTCGCCGTCC
AGCATGCCCCGACGACGACGGTCGTCCTGGAACCGGAACAGCGGAGTGCCCCTGCTGCTC
CGGTCGTCGTCGCCGTACCACCGGAGCATGTCTCCATCGAATTAGGGAACAAGCAGCAGG
AAAGCGACGGAGGAGAAGACGGCCGTCGCGACGCCGACGCCGACCGTGCCGAGCACGAAG
AGGAGGCTGCGCCCCCGCCGCAGGGGGGGAGGTTTCCTCAAGGCTGCCATGACGTCAGGC
TGTTCGTCAACAGCCGCGCGCTCGCCGACACCAGGAAGCTCCTGCTGGAAGGCGTGGTGG
CCGGAGGAGGAGCGCACGGGCGGCTGCAGGACGAGAGCGGCAAGGACAGGAACGGCGGGG
ACAGCAGCCGCTTCGGCGCGTCGTCGACGCTGACGAGCGAGTCCACGTCCAAGAGCTCGG
TGGAGTGGCAGAGCTCGACGCTGACCAAGGACTCGGAGACGGAGTACCCCTTCTCGTCCT
CGTCGCGCCGGAGCTCGGCGCGCTGGGAGTCGTACACGCTGTTCCGCAAGTACGACGAGG
ACATGGTCTACTTCCACCGCGTCGGCGCCCAGAAGCTCACCGAAACAGAGTCGTTCCGGT
CCATCAAGTACCAGCCGCGGTCGATGTCGGAGCGGATCGTGCACAGGCTGACGACGCCCA
AGCCGCCGACGCCGAGCGCCGCTATCGGGCTGCGGGACCCGTACCCGGAGCTGGAGCGCG
CGTACGTGGCGCAGGTGTGCCTGACGTGGGAGGCCCTGAACTGGAGCTACACCAGCTTCC
GGCGGCGCAACGGCGGCGACGGCAACCTGGCGGCGCGGTGCTGCCCGGCGCGCGTGGCGC
AGGAGTTCCAGCAGTTCCAGGTGCTGCTGCACCGCTTCGTCGAGAGCGAGCCGTACGAGT
GCGGCCGGCGGCCGGAGGTGTACGCGCGGATGAAGAACTCCACGCCCAAGCTGCTCCTCG
TGCCGGAGTTCAGAGACGAGGATGACGAGAAGGACGATCTGATATCGGCGGTCCAGTTCC
TGCTCATACTGGAGGAGTCCATCAGGACGTTCATGGCGTTCCTCCGCGCCGACAAGAGGA
GCCGGTACGAGATGTTCAGGGAGATGGTGAAGAAGAGGAGGGCGAGCGCCGCCGTGGACC
AGACGCTGGTCGTCACGCTCAAGAAGGCCAACAAGAAAAAGAAGAGGCGGCTCAAGGACC
TG
>Z27kG1_21404
CAGCGCCCCCAAATTCCCGCCAGGAGCCGCGCCTGCAGGCTGCAGTGAACCGACAGCGCC
CCCGCCCGCCGAGTAGTCGGCATCAGCATCCGCCGAGCCGCCAGCGAGAGAGGGACACAC
ACAGGGGGAACAAGACGACCATGTCCTCCTGGGACGACGACGACGACTCTGCTGCTGCGG
CGGCGGCCACGGACGTCGAGCTGCTCAAGCGGGCGTGGCGCGACGAGAAGGCCGCGCCGG
AGATCCTCCGCTTCGACTTGCCCCTCGTTTCCCGCGTCCGAGAGCAGATCCAGCTCCTCG
TACGCTCTTCTCCCTACCCGTCTTTGCAGTGCCGGAGCCTGAGCTGGACACCTTCGTCTT
CTGCAAGACCAAGAGCGACGTAGGCGCGTTCCAGCTAGATGACATAGGCGAGGAGGTCGT
GGACTTGGTCGCTGATGACCTCTACGTTCTTCGGTACAAGTCCATCAAGGGACTCGTCGA
GAGCAACCGGATCGACCTTGTTTGGTGTCAGTGGCGGTGGCGCCGCGAGCCGTCAGGGTC
TGCAGGACACAGCATGCAAGCATGGGAGATGCGACGGCAAAGGCTTGTAAGTTGTAACAT
GTCATGAATCTTTTGGTTCAGGATTCTTTTCGAGTCGTGGAAAGTAAGGGATCAATGGAA
GAAAAATACTAAGCACCGTCGCAGAGGTAAACCTCAGTTGAAAGCCGATGTCTATGTGCC
ATTCGCATATGGCTTAGGCTTTCCATGTATCTCATAACTTGTGTTAGAGAATTTGGGCCT
GGCCCAATAATAAATCTTGTAAATTCC
>Z27kG1_12387
GCACCAAGCTGAATGCTAATCTTGTCTGTTACAAAGGAAATCCCCAAACGGGCTAAAGGC
CGCAGAATAAACTGGTCCAGAATGGCCTTGAAATAGTGTATAGGTTCGTTTCCCCTCATC
TAATGTTGATATGCGCTCACCCTGGGAAGGCCCATTCTCACCCTGTGATCTTGATATTTT
TGCTGGCTGGCCCATCTTTGACATATCCCAGACCTTCACTGACGAATCAGAAAACCCACC
AACAACCAGTGATCCATCATGTGATATTGAGGAACAGTTTAATCCATTATGTGTATTAAG
GAATGTGTAGAAGCTAACAGATGGCAATGCCACACTATTCAGTTGTGCACGGTTTCGTAG
GTCCTCAAGAATTGATTGTTCAACTTCAACAGGCGTTGCTGGAAGAGTTAGCTCCGGTTT
CACTCGAGGTGCCACAGAAACCATGCTTGTTTCAGTTCTGACGCTTTTTCCAGTCGCACC
AACAAGCTTGTCCTTTTTGGCTTTCTTAAGAGAAGCACCTTGCTTTCCACCTTCTGCATT
TCTTTTCTTGTTATCTTCTGCATCAGCATCCTTGCTTTCAGCTTCTATTTTATCAGATTC
TGCTAGTGCCTTCTCCATTCGCTCTTCAAC
>Z27kG1_12943
CATACATATATATACAGGCAGCATTACCATGGATCCTCCATGGCTGCTCTTGATTATGTC
CTCAGGACTCAGGTGACGTATCTGGTAATACCCTAGCTAGCATGGGCCGAGATCAAGCTG
CATCGCATCTGATCGGGCAGGGGCCGGAGTTCCTGATGAACAAGATACATATATAGGTAG
TAGAAACTAAACAGATTAAAGACACATATGCAGTGGCTTCAGCTAATCTTCAAGACTGCA
AACGTAAGGATACAGAGCTAGCTGCTTGAGGTGGGATCATGCAAGACTGCTTAATTACCT
ACCTATAGCTTAACTTGAAGCGCCTGCTGCAGTTTGTGCAAAACTGCAGCTTCATTTTCT
CTTTCAGCTCATACCTTGAGCTGTTTATTTATTTTTGGGATGTCGATTATATGCGACGAA
TCAGTCGAATTTCACCTTCATTAATTCAGTTGGTCCCACAGTTAGCACTCTCTGCTGACA
GTGCAAGCTTCAGGGACGAAGATGCAATGAAGGTGCTCTCTGCCTCCTAAAACGGGTACG
TCCAAGCATCAGGATCATGTGCATGACTCGCAGCCGACAAGAGGAATCGGATCATGGAGG
CCACTGCAGTTAAAATATACAGAAGCGCAAGTTTTCACTGTCATGTCGGATGGTGCGGCG
GCATGCAGGCGTGGGTTGCCACTGATGCCCACATGACGCTCCTCGGGGCCTGCAATTGAT
TATATGCTCACTTGCAACTAACTCACTCACTAATAATACTTACTCCTGTCCTGCAGCTCT
GTCTGCTTAAGCCTGTAGCTAGCTCTAGCTATATAAAGAGACATGGCCATGTCAAGCTGC
CTGAACCAACATATCGCAGCAAGCTAAGCTAACCTATTCTGCCATTGCCGCTTCTGTCGC
ACAAGTTAGTAAGGAAGCCTGAGGATGAAGACCAAGGCGGCTGGGAGCCGAGCAGCCGCT
GGAGCTGGAGGGTTCGGCAGATCTCTCAGGGAGCAGAGGGCCAAGGTGTACATCGCCATG
AGATGCGTCGTCATGCTCCTCAGGTGGCATGACTGATCTCTATGCACTGACTCACTGATC
CGGCAAGAATTTTGACGTCTGAGCATAGCATTCTTTGTTTTCTTCTTGCTTGCTTGTTCT
CCGGTTACCAGAATGGTAGGGAGAGCAGGCAGGCCAGGTGATGTATGTAACTGCAGTTGT
AGAGAACTCTAGCTAGAGATGGATGGTGCTAACAGATTCATCAGATAATGTAACTGCTGT
ATTCAGATTCTTTGTCCAAGCTACAGTAAACTATCTCTCCCCTC
>Z27kG1_11555
GAAAGTGTTATGATCTTAAGAAGAAAACAGTGAGCGACATATTTGGCTGTCAGCTTATGC
AGGTACCACAAGTAACAGAAGAAGCTGCACAAGCTGTTGTAGAGCTCTATCCAACCCCTT
TGTTACTGGCAAAGGCATACTCTATACTTGGTGGCGATACCTCTGCACAAGAGAAGATGC
TAAAGAAGAAGAACGAGATGGTAAATGCAGGAGCAAGCCGAAACATATTTCACCTTATCT
GGGGTGACGGATGAAAAATACTCTGGACTGGAACCAGTTGCGGGCCAACTGAACTTTGGT
GGCTTATGGTGTCACCGTCGTGGTGACCATCTTTTGTGTCTCCGAGATTTAGAGGCTCCC
ATGTTCTAAAGCAAATAGTGGCTCCATAGAACACTAGGGATCTAGATTAGGAAGAGTTTC
TCTCTACGTCGCGTCTAGAGAGTACTCTGCTGTGGTGTCGTGGTTGCACAGTGGAATGAA
GTGGTCCCTTGGATTT
>Z27kG1_04818
CCTGAAGAAGGGCACCAAGCACCACTGCGAGGACCTGGGCCGCTTCTGCGACCAGAAGAT
GAGCTGCGTCGTGTCCATCCTGAACTGGTCGTGGCCGTGGGCCGAGCAGCTGCTGCAGTG
CTTCTTCGTGGCGTCCAAGTGTGTCTGGCTGCTCCACCTACTGGCCTTCTCCTTCGTCCC
GCCGCTGACCATCCTACGGGTCGAGGAGGACCGGGCGTTCGACCAGACGTACATGGAGGA
CGTGCTGCTGGACAAGCAGCGGTCACGGAATGGTCCGCCGCCGTCGTCGTCGCAGGTGAA
ACTCATGGTGACGCCTGGGTTCTATGTCCAGGACAGGCTGCTCAAATGCAGGGTGCTCTG
CAGGTACAGCGGCTAGATCTCTATCGCTGATTGGATTGGAGGTGCTTCGAGTGTTCTTCT
TTGACTGATTGTTAGTTATTAGTGTGATGCAGTAGTATCTGTTCTGCTAGGTTGCAAAGT
GCTATACTGGGACGCCAGAATATCATTATTTTGACCCTTGGCATGCCCGTCAGCATCTCT
GTAACATAAGAGAGTCATGTTGTGTAAGAAAGATGTGTGCAAGATTTTAGCTC
>Z27kG1_24274
CGCATATATACATAGTCGTCGATTGTCTGCACTACCTAGCTACCTGGCAACATAAACACG
CACGTGTGTCAGTGTGTGTGCTAGTGCTAGCTAGGCTCCTGCTAGCAGTGTCGTCAGAGT
GCAGCTAGCGCAGAGAGAGACGGGTACGTAGCGTAGCGTTCCTCGACGACGACTGGTCGG
TCGAGACTGCGCGCGCGCCACGGCCAGCAGAATGGCGACCAAGCTCATCATCATCGGCAG
CGCGCGGGCGCCGGCGGCTGGAGTCGTCGTCGGCCTTCTGCTCTTGACGACGTGCCTGTT
GCTCGCGGCGACCGTCTCGAGTGCCAGCAGGCCGCTGAAGGTATCGTCAGAGGGCGATGA
TGGTGGTGCGCAGCAGCATACGGTGGAGGAGTCGCCGCCGGTGGGTTACATCCAGACGGT
GGTGGTGGTCAGGGCCGCGGAGCAGGACGGCGGTGCTGCAGCAGGCCACAGGTTGATGAG
CGTCGACATGCTCGGCGGGATCAAGAACTCCGGCCCGAGCCCCGGCGACGGCCACTAGGC
GCGCCATCCCGTACACGCCGGCCGGCCGGCCCGGAGTAAGTGACAGGGCCGGCGATCCCT
GTCACCCTGTCACCCTGTGTGCTGGTTTCAGATTTCAGAACACACGGGAGGGAGCTAGTA
GGCTTTAGATTAATGTCGATCGTCGGCAGTTCGGCACGACGGGCTCTTCTTTTTGTTCTT
TACTAAGGTTTCGGTAGTGCTGTCTTATGCATGCATGGCAAAGTAATACAGTAGCTGGTA
GAATTATTGCAATGTAATATGAAAAGTAAATATATACGTTGTATTGTATG
>Z27kG1_11916
AACTGCAGTAGCTCATAACCTATATTAATAAAATAGTGATACTGCTCTGTTAGACCTTCA
TGGAAAACGATGGGGATGGGATAACTTAGAAAAAACCCACATATGTTTTTTTTTCATGGG
AAATCTGTGACGTCAAATATGTTGGGATTTATCTGTCAAAATGTGTAGTAGGAAAAAAAC
AATGCATTATGTCTCTGGAATTTTCTTGCTGGAAGAGAACCCAACTAACAATGGTGATTG
CTTTGCTTCCATTTTCAGAAAACTATCAGGCCATACTTTGCATACCACTACCAGAGGATC
AGATACGGTAACAAGGAAGCGTTGTGTTGGGCACACTTATGTGGGCGTCTCAGATTATAA
GCTGGTTACTCAGCAGTGTGGAGTGGCAACTGGCAACCATAATCCATAATGACAAAAATG
GAAGGCTCCACTTGGCAGTGTCCAAATCATGTCTACGCGTTTGGTCCAGCCAGAGTCAGG
AAGCTCACTGGACATGGTGCCGTCAGAGCCAGAGATCGTTCACCTGACTCCATGGCTCCT
GAGGTCACTATCAGTCGTGTTGTCCTTCCTGCTGAACAGGCTGCTGAATGTGGAAGCACT
CATGGGCTCCATCCCTGTGCTGGCCATGTAGGTTAGCGAGCTCGCAGATGTCATCTTCAC
TGCCATGCTGTTGCTGCTAAACTATGGCCTCGCATATGGAGCCGCATTCTGGCTCTTCTT
AAACACCTGGTCAGATATAAACCATCGCAGCAGCAGCGATGGAGGTGGAGGGTACACGCT
CTCCACACCGCCGCCGCCTGCCAGTGCTGGACAGATAGTTCCTCGACACCTGCCCTGTGG
CAATCCATCTACCCTTTGGCAAGCTGAAGGACATCGTCGTCCAGTGACCCGAACACGCGC
GGTCCAGAAATGTTTCTTCCATTTCTCTGCGGAGAGCACAAAGAGGCTCAAGACGAAGGC
AAACACCGGGAACTGCAACGGTCATCATCTCCTCATTGAAGTCCCTGCTCTCTCACCTTG
AGCGAGCAGTGTGCCACCGTCTGCATACTTTGTTGAAGGAACTCTATTTTTCTTTTGTGC
TGTTATATACCAAGTCAGGTACTGCTATCCTTACTATTTTTGCTAAAAAATGCTGTTATA
GCTATGAATTCATGCTTAATACTTATCCTCCTGCTCTCTTTT
>Z27kG1_12821
TCCCGTTCCTGTTCCCTTCCCACCTCTCCCGGCTTCAGACCTCGGGCTCCCCGCTCCTGC
GCCGCCGCCACCGTCGCGGCCCTCATCCCTCAAATTAAACCTCTAGGCCTCCACTCGTTG
AAGCCACGTCACTCGTATTAGCACACCTGTCCCTCGCTGTAACGGAGGCCCGTCCCTCGC
TGCAACGAATACCCCTCTCCCTTTAGCTGCACTAGCACTGCACTGGTTCGTATCGTCTCC
CACTCTCCCTCTCCCTCCCATTCACACGGTCTCAGTGAAGAACTCCTCCGCGACTTGGTG
GCCATCGATGGCGACGCACTGCCCTACCACGACATGGGTTGTTTGGAGATGGTCATGTAC
GAGCGGTGGTTCATGTTCTAGAAGCGGCGGCAACATCCTACACCTGAGAGCGGCCGAGTC
ATCCCGAACCCGCACGGCACACGCGGACGCGCTCACGCGCCTGGGCTGGGGATTTATGCT
TCTGACGGAAATATTTGGTGGTTCAGTTTGAATCAAGAGTTTTTGTGTATTTCTTTCTTA
CTATGATTTGGTAGGGAGGGACTGAATATTATCATGGAATTGGAATACAAATAAACAAAT
TCAATCTATTGCAGCGGAGGATAAGCATGTAATTAGCAGACCAACAACATTTGCACTTGT
CCATGCTGATGGCACTACAAAATTCCTGGGTAAGGCCTTAAAGTTCATCAAAGATTATGG
TAAATCCTTTTTCCATATTTTAATAATTCAATACACGTTTGTTGAGATAATGGATGTAGT
TTTCTCCAGAGATGTGTGGAGATGTGTCTAGCATATGATTAAGGTATAACAGTATAACAC
AGTTTCAGTGTCTGCACTCTGTCCATCCACTTGGCTTTGTTTGGTTGATATCTTTTTGTT
CTTGCATAATGGATTAGTTCATGGATGGGATCTCGATTTTGCTCTATGGAAATGTGTGGT
GGTACACACTTCAAAACATAGTTACAACATTGAAGAGAATCGTGACTACAATGAGTGGAA
CTGCACTATCACTATAGATCTATAGCAGTAGAGTTATGAAGGAACTTTATCATTCACTGA
CTCACAATTGCTGCATGTTTTGTATAATGAGTTTTTGGTTGATGGAGCTCGGGTTGTGGG
TAATAGATGCATCCAGTCAGATCGTGTTCACTTGGGGAAGGATACATGGATTTTGTGATG
AACACAAACTTACAAAGGCACATGTCTTAACTCTTAATACAAGTTTTTGCTTAATGACTT
CATGGACATGGAATGGAGAAGATCTACCCCCTCCTGATACTAAAGCTATTAGGGATATCT
GTGTACTGCATGGCGGGCATGTTGTATTGCATCACTGAGCAGGAAGTTCCCTTTTCAGGT
CTACAAAGAAAGTGGTGCACCCATAAGGTGAGGGCATCTATCACAAAAGTTTGTCATGAA
GCGAAAGAGATCTTTCAAGAGACAAAAAAGCCAAGTTGGTCATGGAATGCTTGAAATTTT
ATTGCATGACAATGATGAAGAGGAGGCAGCATTGCAGAGAGTTGCCCAAGCTGAACGTGC
GGCAAAATAGGCTGTACAAAGAGCTATTCGACTGCGCAACAAGGTCCAATTCTCATGACA
AACACAGAACTCGCAACATACAAATCTATCATAGTTCTCAGGATTGTCGAGGCTGCTAGT
ATATCAGACTCGTCCCAAGATATTATTTGTATTATCCTCGACTAAAGAATAATATGGGTT
GTTCATTATTTTTGTGAAGAGCATGGGAAACACTCTTTGTAGCCATGATATTGGCTTTTG
ATGAGTTGTTCATTGTTTTTAAGAATATACTGCCATGTAAGTCATTTTGTTTACATCTTA
ATATGACGGTTTCCATAATGTCC
>Z27kG1_23317
GGCTACTAATTATTTCCTGTTCCTACTAATTGTTATCGTATGAGAAATTTCATAGATAAG
TATATCTGCGATAATGCAGGCACACATCTCCCTTTATGCTTACTTTATGCCAGGTTGTTC
ATTTCAGTTTCATGTTCATTTAGTAATACATAAGAACGGAATCTTTTGCACCTCAATTCC
ACTACCTATGTCATGTATAGACTATAGATGTTACAAATTTATGATCTGTTTACGAGGTTT
AGCTGATGAGGCATATATGTTGCAATTTACTTTGTCAAACCACATATGACATATGTTCTC
ATAGGCCTGTGGAACTAAATGTGTCAGGTGTTTTCTCTCAAACATATTGAAACTGATGCG
CATTGTATGATGCTACATTGCTACACACCATGGAAGTAGTTGCGATAGTGGACTGGCATT
CAAAGGGTTTTGTAGGTTAAGGGATTTGTTGTACTTGCATCCTGCACAGCTGCACTATAA
TAAGATGTGTTTGTACTGCAAACAGTTTGTACTAATTTGTAGTTCAACTTTTTTTCTATC
AAGTCTAATGGAGAGATAAGATTCGCCTTAACCTCCTTGTCCACTGGCTAATGTTTCTAG
GCTTTACCTTATCTTTTCTGCCACCCCTTAAAGCAACCTTGTGGACCTGTTCTAGAAGTC
AGACCCTTAAAGCAGCGCGCGTGCAATGGCCACCACTATCTGAATTTGGCGCTCAACCAT
GCTGTTCTGTTGAGGCGATTAAGGAGCGGAGAAGTGCCGCTGAATACCTTTGTCAGAGCA
GTAGGTGGTGAACTCCATGGCGATGAACTCTCCACGGTTGTCAGTGTGAAGCACCTGGAG
GTTGTGGCCGCTCTCCTTCTCTGCAGCTGCCTGGACTTGCTTGATGGCATCCGCTGCTGT
CCCTTTGCTTGGAAGTGCCCACATGAATCAGGAGGTATCGTCCACTAGGAGCAAGAAGTA
GCATCACTTGCCTGGAGTCGCTGGTGTCATGGGGCCGCACAAATCACTGTGGATGAGCTT
GAGCTGTTCTTGTGTGCGGTATAGGGCTTGGCAAGGGAATGAACGCCTCCTCTGCTTTGT
GGCCACACAAGTGTCACACAGCTGTTTAACGTGACCGACCAGTGGAAGCTCACACACCAT
CTTCTCTTTCCACAACTTTTGCAGATCCTAGAAATGGAGATAGCTGAACAGCTCATGCCA
ACGCTAGGCTTCATCATCTCGACGTGTGGCGAGGTAGAGTGGCCGAACCACCTCTAGCTC
TAGGTGGAGTACATAGAGACGGTTGAGGCCTTGGCTGGCCTTGGCGAGTAGACTCCCGCG
TCGGTCCCAAATTCAGAGAATTTCACGGTCGATCTCCACCCTTGAGCCACCATTGTCCAG
TTTTTTAGGCTAATGATGGAATTTCGCAGCGCCATGATTTAGTAGACGTTGTGGAGCACC
CTTTGCTCGTCGGTCTTGGTCGCGAACACAGGCTGCTTGTAGTTCCATAACTAGGCAATG
ACATTACTTGATACAGCAGCATAAAGCATAACAAACTCAACAACTAAAGAGCATATTCTA
ACCAGTAACCACTGAAGTGCCTAGAAGATAAGAAGCTGGAATCAGCTTTGACAAAGTAAA
GATAACTAGAGAGAAGCACTTTAGATAACTATTGCCGGACTTGTTGTAACCCAACAAAGT
CAAACCTTTTGCAGTTTAACATGATCCTGATTGATGCCAAAGATACTTGTTTTGCGACAA
GGTCTAAAGGGGACGGATCCGGTCAAAAAAATACATTGTTCATTCTGGATTATATTTTTG
GGATGGCTCCCAGCACTGTCATGCAGTGTGGAACTGAACTTAATTCCCCCCCCCCCCCCC
TGAAGTGTTTAATGAAGACTTTGTTTTTGAACTTTTCAGAGTATGGGCAATGTTTGTTTG
GGATTACAATCTAGCCGGATTATATAATCTAACTTATTTTGAACAAATTAACACTTCGTT
CAAAAATAAGTTGATTATATAATCTGGGCAAATTATAATCCGAAACAAACACCCCCTTAG
TAGCTGTAGCTCAGTCATCAACAAGCAGTTACTGATCTCTTGGTTCTTTCGAACTGTCTT
ATTAGGTATGAAGGAGCGCAGTGAACTCCCCCGGTCGGTCCAGGATAGGGATAGGATAGT
GGCAGCTGAAGCTGTAGGGCTTGTAAATTGTCGCCATGTGGGACTGGAGTGGATCATTCT
GATCAGTAGTCAACACAACACTGAATGGATGATTGTGATGGACATGCCTGTGTGATCTCT
TTTGTGCATGCTACACCAATACGTGTTTGGCCAGCATGTATGCCTGGACATGTGTGTTAC
TATTTGTGCTGTGATGGGTTGTTCGAGATCTAGGAAACACATTGGGTTGTTGATATCTTT
AGGCCCTGTGTGGAAGCGTCTATTTTTTTTAAGAAACTGGTTTATAG
>Z27kG1_06923
CTTCTTCCCTCCTCTCGAGAAGCTGCCTGCTACCCGCGCGCTGCCTCTCCCTTCCACTCC
ATACCATACCGCCACGACAACGTCGACAAGCGCAATACCGGAGCCCTCCGAAATGGCCGA
GGACAAGGAGACCGACTCGCCGCAGCCGCCGGCCAAGCTGCCCCGCCTCTCCCGCGCCGA
CACGAGCGCCGGAGAGGTGACCATGGCGGCCTCGTCGCCGCTGGTTCTTGGGCTGGGGCT
GGGCCTCGGCGGGCGCGGCGGCGGCGGCGAGCGAGACGCGGATGTGTCCCCCGCGACGGT
GACTCCCAAGAGGCCGTCGGCGCTGACGTTCATGCAGCAGCAGGAGCTGGAGCACCAGGT
GCTCATCTACCGCTACTTCGCCGCGGGCGCGCCGGTGCCGGTGCACCTGGTGCTCCCCAT
CTGGAAGAGCGTCGCCGCGTCCTCCTTCGGCCCGCAGCGCTTTCCCTCGCTGATGGGCCT
GGGCAGCCTGTGCTTCGACTACCGCAGCAGCATGGAGCCGGAGCCCGGGCGGTGCCGGCG
CACGGACGGCAAGAAGTGGCGGTGCTCCCGCGACGTGGTGCCGGGCCACAAGTACTGCGA
GCGGCACGTCCACC
>Z27kG1_09371
GTCCGCCTCCCCCACCCGGCCACACCGTTCGCCACGCACCGGACCAACCGAAGCTCCACC
AAGCTGCGCACGCAACGCAAGCAGAGGAAATTTCCATAGCCTCCTTCCTCGCATGAGCTT
CCGTCCGGGCACGTAAGTTTCTCCTGCCCCGCGCCCCGCGCCCCGCGCCCCTCCGCGATT
CGACGCCACCGAGGTTCCCCTTGCTTCTGCGGAATCGAGGCTAGGTTCTTGGTTTTGCTG
CGCGGGAGCATTACTAGATTCTAGGCCGGGAATGTAGCTCCTGCTGAATATTTGGACCGC
GTGTTTGCTATTTTAGTGTGGGGTAGTGGGCCGATCGGTTCTTGGTCTCCAGTTATGGTA
AGGCGTTGACCTGTGAGCGCAACCTGTTCGTTGATATTACTGACCGGAGCGCCAATAGAG
TCTTGGGTAGTGAACCTGGAGCTGTTGCTACTCTTGTTTCCCCATTTCGTTTCGAGGAAA
GCGTGGAAAGAGCTTGCTTTGGCTTAGGCTCAGGCCCAGGACCAGAACTTGGTGTTTATG
CAGTCGTAGAATGTAACAGCACAGGGCAAGGAACCTGAGTGGCTCTAATATTTTGGATTT
GGAATGACTTCAGTGGTTATCATATGTTTCGTAGATCTGAAACAATGGGCTCAACTTCTG
TTATAGAGTAATTGTTAGTATATATCGCAAGCCTGGATGGACTCCCTTAGATCTAGTTCA
GTTAGAGCAGCGCCAGAAATATGCGTTCAAGTTGATAATCAGTCTAAGATTCCTAGTCAA
ACGAGAATGCAAGATGAACACTCATACTCTCTTAGATCTAGTTCAGTTAGAGTGGCTGTT
TTCACATGTCTGACTATATAGACTGCATCGTTTCCTCATACATAGGATAATGCATTTGGA
ACCTACTGACATTTCATATGGTGATGGTGAATCCATTATATACTATCCATCATGAGGAAG
ATGGCCCTTTCAAATCTGAAGGGTAAGGCAAAATCTAAATGCCCCAAATCCATTACAGCC
AAAGATCACCAAACCTACAGCAAACACTTAACCTGACAAAAAATTATTAAACCACAAATA
TAGCATGGCCTCCATCCAGAAGTTTACATGAAAGATATCGATAATTTGTGCTTACATGAT
CATGCCAATGTTAAACACTGACAACAGGGTAAAAGCGCCTTCAATTTTTTCTGTACTGCA
TGTTTATTAATTGAGAAATCCAGTAAGACATCATGGTTTGCATACACTGAGTTGCCTAAG
ATATCAATTTGTTGAAATGTACTTTTCTCCTGCAAATTTTTCTTTTGAGTTTTGACAGAT
TAGGTTCTTTTAGATTTTCATGCTAACATCTCATGTATGATCTGTGCAGGTGCCACATGA
GATGACATGTTCTTAACACCTGTTTTCATTAGGCATTTACAACAGCAGTGAGATATCTGC
AAATGCTGATTAGCTTCAAGGAAGATCAGATGAATTTTGTCGTTGCCAGGCATGCCTTGG
TAAGTACACACTACTTGGAGACGAAGAAAATCCACGATTGTCAACATATGACAGACGGCT
CCCCTGCTGTGGCTGTGGAATAGGTTGGTCTTGTTTTCTTCTAGGTTTCTTGTGCCCTAT
CATTTGGTACGTTGCAGCTCTTCTCTATTGCTGCAAGTACTATAATCGGGATCCTCGTGA
ACGGACTGGACTCGCAGCTTCCGCTGTTCTGGCGGTTATCATTACAGCTGTAACTATTGT
AACCCTGTCTGTTCTGCTGATATGTTGTGTCAACAAACGGTTCTTGAATAGCTGTGCAGT
TTGGCCTAAGTGATAGCAGCAAGATATCTATTGCAAAACATCAGCGTTGAACTACTAACT
GAAATATTCTTTAGATTCTTTAGTCAGTGCACTTATTGTTGGACTGCAAAAGGGAAATCA
ACAAATTATGTGTAACATGATCCATTATCACCTGTGACTGTACATTACAGATTACTGGAC
CTGTGGAAATTCTGAAGCTATATGCAGCAATTCCTTCTCTCCCCTGAAACTTTTGAACAA
TGTTGTTACTGATAATTGGCCTGATCAGAACAATCAGAGTTCAG
>Z27kG1_07730
CTTCCAGGCGCTTCCTCCCACTCCAAATTTCTCTCCTCGCGCTCTCCTCACCACCACCCG
CCTCTCCCCCACGCTTGCCCACGCCGCCTCCTCTCCCTCCCCGTCTCCCCTACGAGGGTG
CTACTACCACCTTACCGGCGTTCGAGACCGAGGTGGCGGCTTTGCCGGACAAGGACGATC
CTCCGCGGGCGCCGCCGCCACAGAGTAGATGGACGCGGAGAGGATGAATGCCCTGGAATA
TATGTTCACGCGACTGTCCCTCGCCGACGACACGTGCCTGAAGCCGGTGCTCGCCCACAC
CCCTAGCTCCCATGCGTCGTCACTTCGCTTCCGTGTTCTGAACATCTGTATGACGGCACA
GCAAGTAGGCCCCTTCCGTTTCATCTCCCCATCCGCCTCTTCACTTCCGTGATGAAGCAT
AGAGGCCAGCACGCATGCGGCGAGCTCCAACCTCCAAAAGGGTTGCATCAGTTGAAGCAT
CGCAGTTCTCCACTTCGCACTAACATTGTCATCTCTTGCGTAATCGCGCAGACGCGGTGC
CCGTCGGTGCTGGCTTCCTATAGTTTTTGGATCCCCCGCCTCCCCACCCATTCTTCTGCC
ACATCCATCCGCTCGCGCTGCTCTACTTAGCGCGGATGCACTATTGCGGTGTACGACCTT
CACCATGGGGATCTCCATTAACGGTTATGGAAGAAAGGTTGGCTAGTGTGGACCATGCAC
GGAGGTTGCTCGATCGAATGTCCAACTGATTTTTTTGGGTTATCATATTTGCTACTTAGC
TTGCTTGCCGCAAACGACACTGCAACAAATTTGTTTAGATTGTAAAGTAGGGTAGACTCA
TGTGGAACCATGCACGCATGATGCTTGATCAAATATCCCAATATTCTTTTGGCTAACATA
TTTGCATAGCTATACTGCAGCACATCTATTTAAATTGTAAAGCAAGGTTGACTCATATGG
GCCCTACGGGGAACTTGCTGGATCGAATACCCCAATAGATAATTTTTGGCTAACACATTT
CCATGGCTTGCTTATTCAAACCTCATTACTACACCAGCCATCTTTCCTATTGTATATACC
TTCACATATTAAATGTTGCAGATACATACTAATTCTAATTGTGTTTTTTTGCAGTTCGCT
CATCGACCTCATCAACATTGTGCTTGATTCACATTGCAATAGCTCCTGCGTGGTAACCTG
ATATCCAGACTCTCTCATTCGCCTGACCGACATCGTGATTGGTTCACACTTCAAAACCTT
CTGTTGCCTGATCTATTACATTTTCAGATGACAACAACACTACGAATAAAAGGAGTGACG
CCTACAGTTAGCCATAGCATCTGATGCTTTTGTTAAATGCAGCTCAGACTGATGATATGG
TTAACTAGATGTAATATATAACTACTACTTTTGATTTGATGCCCACTGCGGTTCTAGGAC
ACCCATAGCAAGAAACGACCCTCTTTTTGCATGTATACATGTCAGTATCTCATACTACCA
AAACAAACACTTGATGAAGACATAGATGTGTAGCCTTGCAATGTCATACTTTAAATCTAC
AAATATCCCCTCCCTATGTAAATGTACC
>Z27kG1_02548
GTGTCGAACAATGGATGGGCCGAAGGTGAATGCAGGGGGAGAGCTGGCTGGTTCCCCTAC
GATTACATCGAGAAACGAGAGCGTGTGCTTGCAAGTAAAGTCGCGCAAGTTTTCTAAAAC
TAAAACTTTTGCCGAGACATCCATATATTCCCGGGGATGTGCAATGTGTATTATGCTTGA
TCGTCAGAAGAGAAGATCTGTAATTTTGCTGGAAGCTGCCTGTTGGATGGCTTGTTCCTG
CCTGGCCGTCTGCATTGTTCAAATTCATGTGGCAGGAACTGAACATTATTAATGCTTAAT
CTTCATTCTTCAGTTATCCCGTTAATATGTATCCATACTTTTTGTTTGTTTGTTTGAAGC
ATACAACAAGACGAGAAATCAAGCGCTAATTATTCTGTATCGACAACAAGATTTATTTGA
AATCGATTCTT
>Z27kG1_15846
CTACTGGCCATCCAGGAGGTTTGTTGGAATTCCCAAAGCTGAAGCACATCTGGCTACAGG
AGCTACCCAAGCTGCAGCAGATATGTGAAGCCAAGATGTTTGCTCCGGAGCTCAGGACCA
TCACCTTAAGAGGATGCTGGAGCCTTAAGCGCCTCCCCGCTACCGCCGACCGCCCAGGTG
ATCGCCCTGTCGTGGACTGCGAGAAGAATTTGTGGGCGAAGCTGGAGTGGGACGGGAAGG
AGGCTGGCCACCACCCTTGTCTCTTCGAGCCACGCCACTCCAAGTACCACAAGAAGAGAG
TTCTTAGAACCACGCTTCTCCGATGAGCCAAACTGACCCTGGTAGGTAAGAATAAATATA
TAGCTTCCTGTTGTTTTTTCCGTTTCACGTTGGATTGTGTATCATATGCAATACCATAAT
CCATAATCTACTGTACTGCCGCCATGGAACATCTTTTAGCTATCCTGCATGCTGTTAGAG
ATGGAACTAAGAACAAATACTTATACACACATTGTTAGATGTGTTGTGATCGGCTTATGG
TCTTCCTGAGCTGCACAAGTTTGT
>Z27kG1_08473
GTTTCTGAGCGTAAGGTTGGAAAACTTGAACTGGAAGCTATCCAAGAAGGTCGTTATCTT
GCAGATTTCAGATATGCATGCATTGGCTATTCAATGTACTTAAATGGCAAGGAAACTCCT
ACGGGGGTACGAGATAAGCCACGTGCCCATCTGCCTGTTTGTGCTGGAGTCGAGCTCCAA
AACCACGTCAATATAAACCAGGGCATGCAGGAGATGATTTCTTAACGAAATTTCAGAGGA
ATGCAGGTCTTGTGGCCAGTGGTGTGGCTAAGAACCTGAATAGAGTTGGGACCTACATCA
AAGACACTGTCAGTGATATGATGCAGCCTCACCGCAAGCGTCCCAAATAAAACATAGGCC
TGTCTCTCCTAAATCCTGTATGGAAGTAAACATTAGAAATTAGATGATCGGGGAACATCG
GATCAATCACTTCCTCCCATACACACCCAGCGCAGCAGTAGCTTAGCTTTCTGTTGGTTT
CAGAAACTCTAGAGAATTGAGAGAAGATCTATGGTTAGGAAAAATAGCCACTTGAAACAT
GTTATCCACT
>Z27kG1_24237
CGAACGTGCGTAGCCTGCGCATTGGTCTGGTCGTCGGCGTCGGTCGAATCGCGGGGTGCG
GGGTCCTGCGAGATCGAATCGGGGAGCTTCCGTATCGAAGTCGGAGGCCGCGGGGCACAA
TGCCGGGATGGCGGAGGCGGCGCCATGGCGAGGGGCATAGCGCGGGCGTCGTCGTTCGGG
GGCCGCGCCACCACCCCGTGGTGCTCCTGCAGGCACGTCACCGTGGATGTCTGCCTCGGC
AAACTCGTCGCCGCTCTGCTCGTGCTCCGCTCCCTCACCGCCCCCGCCCCCCGCTTCCTT
CGCGCCCACCTTTCCCAACCGTGAGTGGAATCCCTCGCCATGTTTACACCTTCGGCTCAC
TTTCTTTGGCGGTACAGCCACTATACAACTCTTTTTTTTTGTTCTTTATTTTGATAGATT
AGTTCCTAGCTAGTCCACTGAAATAATTCAAAGGTAAAAGAAGCTGCGGAAGAAATTCGC
ACGGCAGAAGCGACGGGAGGAACTGCGGTTGGTGCCGCAGCAGAAGGTTTCTTATGATAT
TGTACGGAAGTTGCTGGACTTGGGAGATAACAGCAGCCTCGCGTAGCAGAGAGGACCGCA
GGAGTGGTGGAACTATGGCGTGTTGAGAAGTTAAAAGGCATCAAAGTTGCATCTACTTGG
AATCAATCAAATTTGGACCTATCTAGTGAGGAAATCAGAATTTTCAAACGAGCCAAGGCA
TATGCTTCTGGAGGCCATTGGCCTTTGGATACCAGGGGAAGTCACACGTACTGTACTGTC
TGTACATGATGATAAACGTGAAAATGAACCAGAAGAAGAAGAGATAGTAGCAGGTCCACC
CTTGTCCCGACAATGTAATGCTGAGCTCCATACAGATTATGATGGTGCCGCTGTTAGATG
GGATTAACGCACCACAAAGAATATGTTGCTGATTGTTGTCAAGCTTGTCTTGATCAAGCT
ACGAACGCCAAGCCAGGGGAATTGAAGTGCAATATATGGGTTTATTGCCCATCGGAATTT
GGATGCTTCTGACAAGACAAATATGAGCATAAACATCAGGAGTGCTGGTTGAAACAGGCT
GACCACCCCAAACTGAACTTCAAAGACAAGTTAAGTATTCAGAGCCTTACAAGATGCTCG
TCCCAATGCACCTGTTGTCGTGCCGTGGATGTCTGGTGTCACCTGTGCTTGCACTACCTC
TTACCAAACGAACAGCATCGAGACTCAGGAATTAATTAGACTAGTGCTGTGCTGATCCAA
CCAGTTCCACCGTACATATTTTTTCTTTTCATTTTGGGAATATACTCTTTTCTTTTTCTT
CGTTTGGCCCCGGTATATACGATGTAAAAGTAAAACTTAGCTTAGTCAACCTGGCAATTG
GATTTGGTGGGTGGTGGTTGATTG
>Z27kG1_03085
TGTGTTTAAGGATCGTGCTGATTTGTATATTGTCATGATTTGTTTACCTTTTTGGATCGA
GGATCCTGGCTACTCGAACAACGCTAATGCTGTACATTTCTAAGTTTCAGTATTACTCTT
TAATTGGCTATTGCATTTTGACACAACCGACTAATTTCTAGACCTTTACCTCCTCAGGGG
TGCAGTGTTGGTTTGTTTACTCCCGTGGCTGCAAACTTTATTGAATCGACACATGAGCAG
CATAGTGTCTCAGGAGTCTTCTCTGTCATTGCTCAACTCGCTCTACCAGCTTATTGATGC
AAGAACGTCAACATTTAAGTCAGCATTGCAACTCTCTACCACTCTAGATTACCTTTTCAG
CGAGATTGCTGATGATGAAGCTGATGAGGAGGTACCACCACCGATAATCTATGAAGATAA
GGACACTGATGATGACGAGTCCGAAGTTGATGCTATGGAAACCGACAGAGAAGAGGCTGA
AGAGCTAGGTGCTGTTACTGATGCCTCTGAAAATTCAGATGGAAGTGAGATCATGAGCGA
CTGATTGCCTTTTACTCTCCCAACTGCTGAAGTCCAAATATCAACATCAATTATTCACGT
AAGATGGAATTCACGATAATTGCTCAAGATAGTTGTGCTTGTACTTTGTGGATCTTAATT
GAGTGAATGTTTCAAATAGCTTTTGGATGACATATTGACATTTGAGCTGAGAAAAGGGTA
GTTAATGCAATTGATTGAGTAAAGCAAACATTACCCATCTTATAGTTTGTACTATCTGTG
AAGGGTAATTGTTTCTGTATATGGTGCTTGAGGTCATATTTACTCATGCTAACCTCGACC
TCTCGGAAGTGCCCAAGAGAACCGTTGGGTCGATGGTCTAACATGCGACGTGTGGTGTTT
TTCTTGTTTGAATGCACACCAATTCGTTC
>Z27kG1_17836
CAGCTTTCTTAGCATGTAAGCAACGAATCGTAATGTGGCTTTAGCTTCAATACTGTCCTC
CTCCTCCACCACCGCCGCCGACTGTCCTGACAGCTGCCGCCCTTTGCCTAGCTCGCCGTG
CCTGCCGTCGAATCCATCGTTCTCGGCGTGCTCAAGCTACTGGTAGGCTCTGTGCGACTG
TACCTGAACTTGTGGTGCGTGGGCGCGTGGCTTCTGAGAGTGTTCTGCTGGTGCTCCTGC
GGGTGGTGTGCACTGTGTTGGGTTGCTGCGTGCAGCTCGCTGCTTGCTTCTCGGCAACTG
AGGGCAGCCAAGGACAGAATAGAATATGGACAACAGAGCAAGGAGCCAAGGAGAGGAAGA
GCGAAGGGGGACCATTTCATATCCTCCGTAATTTCGTGACCACACTCGAATGGTAACCTC
TAATTAATCCTAGGTTCACGAGTTTCTTATGAGAGCCATCAGTAATTATGCTAATTTATT
AAACGAATTTCTGGAAGCATTTGGTGCATACTTTCAGATTTTCCCTAAAACAGAAGTTGC
GGATCTGGCTGATATCTTTCCAGTAGAGCTGGTTTCGCTCAGATTCAAATAGCAGTTTAG
AAATAATGGTCAAAAACTCAAAATAATGCTGCTGTCCGGCTAGGTTTAGTTTGTACTAAA
ATCTAGTTGTCTTGTTTTGGCGTAGTCAGAGGCAGAAATCGTCCTGGCCACCCAAGGAAA
AGTTGTAAGAAAATTTCCATAGATACCCAAGATATATTAGTTGCTACATTTAGTTAAAGC
AGATTAAGATAAGGGTAGAACAGTGAACAACACTGGTTTTAGCGTTTTTTCGATAATGTC
TGAATTTACTTAGTGTTTCATGAAGAGATTAATTCAAGGAATTCTGAAACAGACGCGATT
GTTGTTGACTAGTTCTTAAGTGTAGTTTTTTGTCCACGGGTTTCGGAGCTGTCGAAGGCA
TGATGCTGTGTTCTCATCAAGGTTAAGACTAGTGCATTGTGAACTTGGGTTACGACATTG
CATGCTGGTTGTGGTTTGATTATGTTCTTCCATCGTTCCGATAGGAAATAGGAATTTTTG
GTGTGTATGCTTTTCTACATTGTGTTTGCTTTGGTTCCTATTTCCTATCTAATGGATGCG
TGTATGCTTTTCTAGTTCCATATTGTGTTTGCTGAATATTTTTGCTCACCCTTGTTTTTT
TTTTCTTGGTGTTTTTCTTGTTTTTATGTAGGAAATGTAGATGACACAAATAGGAATTGG
GAGAAGCATCTTTTATTTGAGCACATTTACTATCTAACACTTAATTAGATTTTAGTTTGG
TTATTAGACTTATTAATGATAGTTGAACTGGTTGTTTGGTTCTTAAAATTGAGGCAATCT
TGTGGAGGTGTTTCTACTTTCATTATGTTTCAGTGATGGTCATTTTTTATTACTATGCTA
CTCCGATGCTTACTATGTCAGATTGCTCAAGGATGTTCCATTTACAAAACAGACTTCCAA
AAAAATTCAATAATTCTCAGTCTTTGTTTTGTGTTTCATGTACATTCCATGTTTATGGAA
ACCTGGGGTGTACACCATGATACAAGTTGGCATGAGCACTGGTTTCTGATATTCTGATAA
ATATTTTGCACACAAAATGCTTTATGTAATTATGTTTGTATGCAATAATAGATTATATAA
AGATGTAATCATGTAGCAGATCT
>Z27kG1_06954
CACTCATCAAACTCCGCCCCCATGAATATGATCGGGAGAAGCTGCTAGCATCATCTCTCG
CCTCCACTTCGTCACCTCCTCGCCATTCTATTCTATCCTTCCCGCCAGCTGCATATATCC
CCGCGCCCAATTCGGTCCCCGGTGTGTGAGGCCAGCTGTTTTAGCTCAGCGCGCGGCGTG
GCAGCAAAAAAAAAAAAAAAAAGGAGAGCAAGGAGAGCGCCGGCGCCGGCGAAGCATGCG
GCGGTGAGAGAGAGAGAGAGGAGGAGGAAGGGAACGGAGAGAACGAGAGCCGGAGGACGA
TGCAGCTGCCGCAGCATCATCAGAAGCCCTCCGCCCACTCCTGCTGCTCGTCGTGGATCC
GGAGGTCCCCGCCGCCGTCGCCGCCGCCGCACAAGAGAGCGGGCGGCGTCGGGAGGAGCC
GGTATGCCTGCCGCCTCGTGCCCCTGCTGGTGCTCACCGTGTACAGCGTCGTCACCGTGC
TTCGCATCCCCAGCTCCTCCCTCGTCGTGTCCACCGCCGATTCAGAGCGCGTGGAAAGGC
GGGAGGACCTGGAGGCGCTCAAGACCCACCTGCCGTCGAACCAGAACGGCCTGGAGGCCC
GCGAGGAGACGCGGTCGGTCGCCTCCCTCCCCTGCTCCGCCTTCATCAGCGGTGAGGCGG
GGCACGGC
>Z27kG1_20269
CTGAATCAGGAACAGAAGAAGATGTGGAGATTGATGATGAGAAGAAATCTGAGACTGCTA
TGACAAATGAATGAGCGTTATGGGCTTGGAATGATAGGATGGCGGATCAGATTCTTTTGC
TGGTGAGCAATGCCACTCAAGCAGGGGCGCCGTACAATTTTAACAGCGCTGCTTTGCTAT
TGAGGAGTCTGGTTGTTACTGCATACTCGGGCACGCACGCTCTTTTATCATCTCACCTCA
TCACCATCATCCCACATGGACCAATGTCGTCTGGCGGCTCCTGATTTTGGTCTCTTCGAA
CTGTAATATCTGCAGTGAGTTTTTTCCATCAGTTTTTATTTTTTTTTTCCGGGTTTCTGC
ATCTGTAATAGCTATTTCTTCAAGCGCAAAACATGTCTTCTCTTTGTTGCTATAAAAAGC
ATATAGTTTCACC
>Z27kG1_07337
GCATGCTTGATGATTACAGAAGCTCTCTCCGGCCGGAGACTGTGGAGGCACTTGTATGCG
CAAAAGACTGGCTCCAGTATTCACCGGCCGCAACTGAGGCGCCAGGTTCTGAGATGATGA
AAGCAGAAGCATTGTAGATTGCCGATACTGCTTCCCTGTTGAAGCACAAATAAGGTTGCA
GTATCTTTGAGCATAGTTAACAGTAGGTATATTTTAGGCAGCAGTTGCAGACATATATTT
CTTCTGGCATTTATCTCATAGTGGTCTAATTTGTCATGTCGAACAAAGTTTAACTCATTG
TAGTGTGAGCTGAGTTTATC
>Z27kG1_08533
CAAAGGCTGTTTCTTCTGATACTGTTTGCCTCATTTATTTACTTATATCAAACCGGAGCT
ATTACACCTTTTCTAAGACGGCTTCAGCGGGCAGGAGGTGCAGCTGCTCATCCACCACAG
GCTCCTGCTCGGGTCGAGAACCGTGCTCCTCTGCCTGCCCAGAATGATGGCAATGAGCAG
CCCAATGGTAGCTTCCATATACTGCTCTCTGTATTGCCTGTGCTCTGTGCATAGTTGTTC
ATTATATTGCAATACCAATTTCACTTTTTAGTCTGGAAATTGGGTTGCACCATCAAGTTC
CTAATATCAAAGACACATTGGAAAATATTTGGTAGCAACTTTGGAGCACAAAACAAGAAA
GGAGATGACGCCTTGCCCCTAACAAACCGGCGTGGCCGGTTTCCCTGCCTAGAACTACCA
TGCTGGATCACCAACCGGCCAGGCTGTCTTCCCTGTTTTAGCCTGGCCACCCCCTTTATT
GGTCCTATACCAGCTCGAGAAAACTGGCTCCTGCTGACTCTGAAACAATCTGGTTTTCAA
AATGATTTTGGATCTATTTTGATGTG
>Z27kG1_12168
CCCGGACACGGTGGCCTCCCGCTGCCGGAGCGCCATCGCCGCCGCAGCAAGCGGCGCAGG
GTACGGTTTCCGCCGTGGCGCCGAAGCGTCGACCCGTCGTGGGTTCCCGTTCTCGGCCCG
CGAAGGAGGCGGAGGCCACGGCTCGACTTCCGTCTGCGGACTACTACTCGTAAAGGCCTT
CTCACTTGCTCCCCCTTTCTCGTGCTCTGTGTTTATGCAAATGTCCCTCAGGGTCGTGCT
ACTGCATCGGGAACTGCCTAGCTGGTTCCGGGTTCACGAATTAAGCGGTGCTGGTGACTC
CTACGTGCGCTTCTTTATATGCACGCGTGTGCCCAATTGTGGGTGCTTAATTGATACTGG
CAACTGACGAGGGTAGTCTCTAACGTACATGACTACTTTGAGATGTTTTAGGTCTTGCAG
TTTCTTGTTTGCTTTTCCTTGTAGCTCGCTCAGAGTTTGGGAAACCACATTGCATGTGTC
CAGGACCAATGTGGCAATGTGTCCAAGGCCAAGACGTTTCTGCCAGATGTCTTATGTGCT
TTGTAAACTAATGAGGATTAGTTTTCGAATTGTTGACAATATAATTTCTGTTTTTCGACA
GTTATGTGAGGATTGCTTGGTCTTTCTGGTTTGACAGTTTTAACAGCACATTGCAGTGAA
TTTTCATCTCTGCAAGTTCATATGGCTACACAAGTTGTCAATAGTACAAAACAAGAATAC
CTTCCCTGCAACCTGTGTTTATGTAAAAACTCAAAACTCATGTTAGTTCCCCTAGGACTA
CAAAACAAGCTTTTATCCCATGGAAGGCAATAAGGCATCTCAATTCATATTTTCCAACCT
ATCCATTTTCTTCCTAACAAATTGGCAATGGATCCTTGCGTTGATTGAAAAAATAGACCC
CTACTTAGTGATTGTTATTAATAATGCATCTTTTCAACAGTTTGTTAGTTTTTTTACAAC
TTCATTTTTATCTAATGCCTTTAGTTGTGAATTGTGTATTCTACTTGTCAAATGAAGCTG
TTCCTTGGTCACTGTGAAAACCATGAAAGTTTACACCAAATGTTCTTTTTATTACTCTGC
ATAGAGAGCTAAAGACCCTGGAGCATGTAGAGAAAACCAAAAAATATCAGGGTAAGCTTG
CAGCACAGTTGAAGGCCAAATATTTTTCCAACAAGACTTTTGAAAAAGGTAATTTGTAAG
AACTGAATGGCCTGGTAAATTAAGATGGACATTTGTTTCAGACAATGTAATATGTCAGTT
ATGTTATCCAGCATTTGCTGTTGATATGTAGTTCATCATATTTCAGGATGTGCTACTCTC
AAATCAAGAAGTCAACTTAATGAATTAAAATGAAATGTGTTAGCACTAAATTTCACTAGG
TAGGAGTAAAATAACTTCTAGAGCCATTGCTTCTAAGGCTAGATAATACTATATAGACAA
GCTAAGGGGAGTAAAGTGAGAAGGAGACAGTTGAGGAATGGCATTTGAATTGAATACAGT
ATGTATTTATTGGTTTGAATTTCAAATGCTGGCATCAATCTTGAGGCACATGTTTAGGCG
TTTATTGTGCACTTACCAAACATGTAAAAATGACACTCCTAATCTAAAATTCAAGCTGGC
ACACTAATTATGTGGAGACTGAAATAAAATATTTTCTTGGTGGCCAAGCCTAATAGTATT
GTTGAACTGCAAAGTTCTGAATAATCATGGCATGAGTATATGGATCACACTTTATTAGCT
GATGAATAACTCGACGCCTTACGGTTATGTCATATTGTAGTTTCATAAGAAATGAATTTC
AAATTCCCTTCTGTTTTTTCTTCTTCTTTTTAATCTGACTGATCAGTTGGCTGCAAGTGG
GAGGCCTATACTGGCAATGCAGTCATATGTAATTATGATTCTCTTTACTGTGAACAGGAT
ACGTGTTCGAAGAAATTGTTATAGGGTCCAAGACCATCCGGCTAAGCAGGTGGCCGTTTA
CAAGGTTGTTTGCAGATCCAGCAAAATTTTGCCAAGAAAAGAGCTCTACTGTGAAGGACA
TGTCTCCATCTCTGACTGGTGAAGCCATGTGAAATGGTTCAGTAACTCATTTAGCTCATG
ACCACCCGACGGATAAGAACTCAGTAGCTCGTGTCACTAACTTCTATCTGTTATCCTTCA
AATCAGTGACTGTATGTTTTCACTAGGCCCAAGTTAACCTTGTACAGTTTTGAACCAAAG
GTAGGTTTCGTTTGGTGGACCTGTTTAATTACAGGTATACTGAGATCCATTGCCTATATA
TATCTATGGAAGTACACTGAC
>Z27kG1_24364
CGGGTCTTCACGATGCCGCCGCCGCCACACGACATCGCACATCCGCTCTTCTCCCTCCCC
TCGCTCTCGGCGGTCGACGTCCGCTCCCCTGGTGCCATCGCTTGTGCCTGGCTCCCGCCA
TCGCTGGCTCCCCGATGGACCTCACGGCTAGTGTGGGGCCATGGATCCCCGACGGATCGA
GGGTCGCGCCGCCTCATGAGAAAATTCATCTTTCTGGCTCGAACAGAAAATACCTGAAGC
TTCAATTTGACGTCGTGTAGCAATGAATGCGTGCAAGGAATGCTCTTTTACATGTTGAGA
ATGAAGAAAAATTAGATGTCGTGGAGGCATCCCAAAACATGTACTTTCCATTTTGCACAT
TTTAGTCCAAGGTTCAATACAAACTTTCTCAGAAAACTATCTCAAACACTACTAATCGTT
GTTGGTCTGCAGGGTTTCAAATTAGGACTTAGCTATTTTTCCATCAGCCTGAAACAGCCT
AATAATCTTACTTTGATCCCTTGGGAAAAAATGTTCTTATTATTTTGAGTTTTTGACCTA
TAGTCAGGTCTAGAACATACCCCTGACATCACACTACTAATCTGGGACAAAAATATGTAG
TTCTCCAAAAGAAAATTGTTTCTAATCCTGCCTTGAAAATGTTTGCTGAAATACTATTTG
GTAAAGTTGCTGAAATACTGTTTATGTATATTTCTCTTTCAAATTATTATAATTTGGATG
CGCTCCTTGTTTGAGTGCTCCAAATCTGAAAACCAAGAAGGTAAGAAAATGTAAAGGCAT
TGGTCCAATCAGTAATTCCAGGCATATTTAGGGCACATGCATTTAGGAGTCCAAGTGTCC
AACATTGCTAGATCAATAAGAAATAAAGATTGATGATTTGAAAAAAACTGAAGTAGCTTA
AATAAATTGTTTGATTGACAAATTCAGATAGCTGTACCTTTGAACTTCCTCTTACTTGGA
GGACTTTCAGTGTTTCTTCTATCTGCAGGAATGTCCTCAGGAGGCTTGGAGCCTTCATGC
TGGTCAATCTTCCCAAGAAGAAAGGTGTATTGAGACTTCAAATGCTTGTAGTTTGTCTTC
GGCTGAGTGTAATCGTCAATTTATTCTTACTGTTTTCTATAAACCTATGTCTGTGGTCGT
AAGAAAGAAGGTAGCTACAACAGAAATATGTAATAGAATAATGTTCGTACTTCGTAACAC
GCTATTTCTTATATGCTGACATGCTATTGTGGCTATTGTGTTGTTGCAGCTGCAGCCGAA
ACAGTAGCCAGCTGAACATGCTGACATGTTATTGCGGGTGGTCAAGGCTCAGGATTCAGA
GCAGAAGATACACATAAATACTGGTGAATGATGCCATCGACGATGATGAACTGATCAAAC
GATGGATGATGCCATCGATGAAAGATGGAATGGAACTCAAATTTGGGTGGTCGCACAAGT
GTGGAGACTTGAATTTATATATACTTAGTCTCAATGTTAGCACAAACAGTTGATGAGCAA
GTTTTCCCATTGTATTTTAGTTTGAATTTAGAGTACACTTATGTAAGAGTTATTTGACAA
TGCTTATTTATGAGATATTGAATG
>Z27kG1_19110
CTCGCGGCAACCAGCGTGACCGCGATCGTGAGCGCGCGGCGGCGCGGAAGCCCAACGGCA
AGGGGCCCCAGGACGGGCTCACCCCGGAGCAGCGCCGTGAGAGGGACAAGAAAGCGCTGG
AGGAGAAGGCGGCGAAGAAGGCGCAGCAGGCAGCGGCCGGCGGCACCGGGACCTCCACGG
ACAACAAGAATAAGGCAGGTGGCAAGAAGTAGGCCGCAGCGGCGAGCGGCGCCACCTCTG
TACGATTATCGATCCATGCCTTTAGCTTGTAACCTGTTCGCATCCTCGTAGATGCGATGC
TTGTTGGGTCATAAACTCGTTTTCTGTTACTCTGATATCAAAATTTGGTGATGAGAATAA
TACGTGGTGTTCTGGTTTTGTGGGTTATTATTTTCTTCTCTTTCTATCGTTTTCTGTTCT
GTTCCTTGAGTGGCCAGCCAGTCGATGGATGGGAATCCTCTAGTTTAGAGAGTTTAGAGG
ATGAACTAGGGTGTGAAGGAGCTTTTGCTTGCTATTGTGAACAACTGGGATATGATAGCT
TTTGAAATTGGAAATTAGATTC
>Z27kG1_02602
TGCATTAAATCTAGAAGTTTCAGTGCCTCGAGTCCATACCCGTTAGAAGCATAACCTATA
AGCATTGAGTTCCACAGGACTTCGTCTGGATTAGCAATACCACTGAAGATCCTGCGTCCA
TTGGCCAAGTTACCACATTTGCAGTATAGGTCAATGAGCGAGGAGGCTACAATATGGTCA
GACTGCAGACCAAGCGCAATAGCAAGACCAAAAATCTGCTCCCCGGAACTTACAGAGCAG
ATGCTGCCTGATGCACTAAGGACACTGGATATAGCTACATTGTCAAGCTGCAAACCAAGC
CGGTGCATCTCACAGAACAGCTCCAATGCATCAAGAGCATGCCCGTTTTGACTGAACCCA
ACAATCATAGAATTCCATGAGATGACACTCTTGCTAGGGATCAAACGAAAAACTCTTCTA
GCCTCATCTATTTGGCCACAGTTTGAGTATACAGTGATCATTGAGTTGAGCACAATGGTG
TCATGATGCCTAAGCTCACTGAAAGCTTGGCAGGCATCTGCCCAGAGGCCGCATTTCGAG
TAGAAGTCAATGAGAGCACTTGCTGCTATCAAGTCATTGACAGCCCCACTCTTTAAAGCA
CAAGCTTGCGTCTGCTGACCAGGCTTCAGCATGCCTAAAAAGCCACACATGTTCAGAACA
ATGGCATAAATAGTAGAATTAGGCAACATTTCTGACCGCAACATCCTTACAAAAAGAACA
AAAGCACCATCTCCATGATAGGCAGGGTTACAACCACTGATAAGAGACGTCCATAGAGCA
ATGCTGGGGCTCTCCATCTTGTCGAAAAGACATAACGCCTTGTGCAACTGTCCGCAAGAT
GCGTAGCCATAGACCAATGCGGACAGCGAAATCTCATCGACATGTTCTAACCTGTCAAGA
ACTTGGTGAGCGGAGTCCAAATCCCCACACTTGCAATACATGTCAATCAACGCGCAGCCC
AATATCGAATCAATCCCGGTGTTGGCAACCACCAACCGGGTGTGAGCTTGCCTCCCAATC
TCATACTGCGTCCGATCAGCACAGGCGCCAACCACTATGCAACACAGCGTTGCAAGCCAC
GGCGTCCTTCACGGGCATCTCATCTAGCAACTCACTCGCGGTGTCGAGATCCCCAGCACC
AGTGAGGCCAGTTATCACCGCGTTGTAGGAGAAGGTGTTCCTGTCAGGCATGGAGCGAAA
CACGCGGAGAGCCGCACGGTGGTCTCCGGACTTGAAGAGGGCGGTGATGATGGAGTTATA
GGAGAAGCAGTTCTTCGTGGGCATTTCGTCGAACAGGCGGCGGGCGTCGCGGGAGTGGAG
CGGAGAGCCGCGCGCGTACATGAGGAGGACGGAGTTAGTGGGCGGGAGCGAGGAGGGGAC
GTGGCCGGATTTGAGGAGGAGCTGGTGGAGCTGCCGGCCGGCGACCGCGCTGCAGGAGCG
GAGGAGCTGGATGCAGGAGGGGACGTCGACGGCGACGGCGACGGCCATGGCAGCGGACTC
TGACTTGGGGAGAGGACGGGCATTATTAACTGCCTCGCGCACAGCCCCAAATCCCCCCAA
TGGACAAGACAGCGCAGTCTCGCACTGGTCTCCCCCGCCACAGCGTCCCGCGCCGCCGAG
ACTGATTACTAGGCTTATCTACGCGAGGGGGTGGGGGGGTTTGG
>Z27kG1_13195
GCAAAAGGTCGAATTCTCAACTCTCAAGCACCAGCAGGAATCGAGCGAGCGAGCGAGCAG
TGTCCGCCCCCCATGGCCATGGTCGCGTCCACCTCCTTCGCGTACCACAAGCCGCGTTTC
GCGGTGGTGTGCAGGAAGAACAGGGACGGCCGGGACAGGGAGCGGGACGGCAAGGAGCAC
AAGCACCCCTTCAAGGTCGTCGAGATCACGCCGCCTCCGCGGTGCCTCGGCGTCCGCTGC
TTCCCCACCAACATCCACTGCGGCGAGAGCGTGACGATCGAGGGGCAGGCGTACACGGTG
TCGGCGGTGACGCACCGGTACCAGCTGCGCAAGGGGCGGTACGAGCCGAGCGAGAAGCGC
CTCGACGTCCTCTCCACCGGCAGATACATCCTCAACCTCTACCTCCAGAACCTGCTCGAC
CAGTCCTAGCTACCATATCTGTATCTGTACTGTACATCAGCATCGCTTCACTCTGTATAG
ATATACATACATATATATGTTAGCTAGTAGCATCGAACACTTGTCCCGGTGGGTGGCGGA
CGGAGATAGTGTTTCCCTGCGTGCTGCTCTGTGTAAACTGAAAAATGCGAGATGAGGCAT
AAAGTTCAGTGAAAGGTTGCATACATTTTCTTGAAGAAAAAAAAAGTTCAGTAAACGAGT
TTGGATTGAGTG
>Z27kG1_05668
GATTATTTTGATTTGTAGAGAGAGCATCTTTGTTCTATTAGTAGTGTGCTTTACATGTAG
AGGGTGACAATTACTACAATTTGGCCGTTTTAGCTGGTTGCCAAATCTGAGGACCTAACT
GTAGTATATGTATATTTAGTGTGTGCACTGCAGCTGCATCAAAATTGTAGCTGCACTGTC
GTGGAGCTATTAAAGATGCCAAACTAGTTAATAGGTTCATGGCTACAGCAAGATTCGACC
ACTGGAGCGACTAGCGAGTATGGAGATGGATAGTCGTTTTATACTCCGGCTTGCCTCGTG
ATGTATAGCCGTGTAGGTAACTAACTAGGTATCTACTCCTATTTGGTAGCTTTGGTTTAA
TTCTTTAGTCAGTGATCCTAAATGCACATGATTTGGTACTGGAATCACGCACTATGCTTC
ATCAAACTCAAGTAAAGTTCAGGTTGGTACATGCAGGTGACGGCTACTGGTTTTCAACAA
ACACATATCGGGGCATCGGGTGAAGCCGCCAATGCATATGAGCAGCGTTGGCTTTGTCTC
TCTCGTCTCTCCGGTCCTTGTTGAGTTGTTGTAAAGGTTCAAAGGCTGTGGGCTTGTGAG
CTACTAGGTACTAGCTGTGTACCCTTTGTTGCTCCAACTGATGAGAACCTGGAACGCACC
ATGCCAAGAAACCCTGGAATTGAGAGCTTCGGATCCTCGGATGCCATCAAGATTCTGATC
AAGCGAGCGCAGATGAAATTCTCTGAAATCGAGGTCTCGTGGCAGGGCCCGGCGGAGCGC
TTCGGGGGTCGCGGGTTTTCATGAGTCCCGAGGTAAAATATGGCTGGTTCTGACCGAAAA
GATATCTCTGCCAAGTGATCTCTTCCGGTTCCTGTCCGCCTCCGCCCGTCCCATTCCAAT
ATGCCATGCATGATTCTCCGCGTCAAGCAGCTGTCTGAACTCTGAAATCCCCGCGTGTTT
TTACTGCTCATATCTTTTCTTTCATTAGACCGTCTCTTTTTCCGCGTAGGAACTGTATTA
TTTCACATAGGAGATTTTCACACGAAAAATGTACAGATAGAAAATACAATCCACCCATTC
CAAACCGGGTTTATTACATTTTATTTTTTTAAC
>Z27kG1_15890
GCCATGAAAGTAGGGAAAAGTTAAGCCGCCGGTCACCCAGAGGTACAAGAAGAGAGTCTC
CTCACCTTTCTGCCTTTGGCGAGCCTGTTCTCGCTCTCCGCCTTGGCGCGAGCACGGCGA
CGGCGGAGGATGCCTTCGTACTGCTTCGGATTCACATAGATGGGTGCATCAGCTGTCGCA
TTTAGTGGCAACAGCATTCTCCCACCAGACTACGTTACATGTGGGGAAGAAAAAACAAAA
GGCCATTAGAGTTCTGGCGTTTATTAGAAATTTCAGCGATGCTGTCAGTATCATGCTTCA
TAACCTGTACTTGCTCTTTTATTCAATGAAGCTATATAATAATAGTATAAGGTAAAGTTC
GAGCATATATATTAATCAGGTGATCTTTGTGTTTACATGCATGATTGTAGCAAGAATACA
TGTGATCTGAGTATTTTGGTGCG
>Z27kG1_15428
CTCCGGATCGATTCCTGGCCAAAGCGACGGCGAGACGTTGGCGACGCATGAGGACGGTGC
GAGGTCACTGCGTGGCGGCGCGAGGTGACGGCGGGCCGGCGCCGCGCAGCCCCGACGGCA
AGCCTCCCCGGCACCTTCTCACCGGTGAGTATTGAGCTCTCCCATCCTCATTTTTTTCTT
GTTCTTGATGGATATGGAAGGGGGGCGAGAGTAGCGAGCGGTGTGCAGGCGGCGGTGGAG
GCCGGCCGTGGCCGGTGGTGACGAGGATGAGAGGGTATGCTTCCGATGAGGAATGAGAGG
AGCAGATCCAGTGGCAGAGAGATTTCTGTTCCTAGGGGATGCAGAGGGTCTAATCGGATT
CCAGGGAGTTCAGTCGATGCTTTCCGATGGCACTATGTCCAGAGGCAGCAGCAACGGTGA
TGAGTTAGACGCTGATGACGATGACTTGTGGGTGTCAGATTACAAGGGGGAAGAGGCGAA
CTCAAGAGCCCCAAAGGCGAGTTTCCCGAATTTTGACAGCAGCAGTGAGGATAGTGATGA
CAAGAGGGAAAACATTGGCAACGGAGAAGAATACTGATGAAGGTTGGGACAGTGACTGAA
TGACAGGGCTCAAGGAAGAGAAATGTTGATACGTGATGCATCAACGAAGGCCAGCACCAA
TGGTTGTCAATGCAGGTTCTTTCATCGGTGGTCTTGCTCACGTACTTGTCCAAACGAAAT
CTCGAGGAGGTAGAAGAGTACTCGTGGTTTCCATGAGAACAACTGTCTGAAAGTTGTTGA
AGCGGATGAGTTCTCATAAAATGTCCTTAGATTGTTTAGCCCAAAAATGCACGAGGTGAT
GTGTTTATTTTCACTGAACCTAGTAGTAGCCAGGAGCGGTCTGTGCAAGTCTGTATATTC
AGCAACTTCTTCTTGTATATGTTTATGATGAACCTAGGTGTGATATATGATTTGTCTATG
TGTGATCTGTGATTTGTAACTTTATATTGGTTAAAACATATATCAGTTGTTTTTT
>Z27kG1_15981
TGTTGGCATTTGTAACATTATTTGGTAATGATAGTTCTATGCTTTCTACTTAAACAACAA
TTATTTTTGCTGCAGGTGTTTGGACTGGAATGCGCACAGTCTGTTACTTTGATGCAAAAC
GTATGAATTGGTTGGACAGAGCCGCCAACGAAGTACCATGGGTAAGGATGTGCTGGACAA
TGAAAGCTTCTGTCTTGAAATAATAGGATACAAGAAGCTTGCAAGTGGTTTTGTGAAGGC
TTTTGTGAATCACTTGAATCATTAGTTCTTTTAAGAATGGTTTTGTAAAGCGTTAGCAAA
TATGTGTAAAACACAATAAGATGTGTGGCAAATTCAGTGATCTAGTTGTACAATTTTTTG
TGTTTATGGGATATGTGGATATTTCATTGTGGAATGTTAATGAAGTGTGTATGTCTATGT
GATTATGTGTAT
>Z27kG1_17286
GGCGGAGAAGCAAAAGCGGGAGGCGGCGGCGTGCTTGAAGAGCCATCATAAGAGAAACAA
GGAGAAAAAGCAAGCTCCAATGATGTTGAGGCGAGCATCACCCCGTCCACGGATACGGAG
AGCATCACCCCGTCAACGGATATAGAGGACCCTGACCTCTACAGCCTCTGGTGGAGCGAG
GAACCCTTCGTCCGTGGGCGTCCCCTCCTGCCCCGATGATGTTGAGGCAAGCTCTAGCGC
CCCCTTGGAGAGAAAACGCCGCCGCGGCGCCCGCTGCCCCGACGACCATGCTGATGGGGC
CTCGCGAAGAGATATTGGGGGCGGCTAGGTCGTCTTATACTCCCATCGTGTTGGCAAGGT
GCAAGATAGTGTCGCCTCCTCTGAAACAATTGATCCGGTGATGCGTCGCAAGGAGATCTT
GTCACCGATCGTGCCTCCTCCACCTTCTCCTGCGCCAGCTGCTGGAGTCTCCTAGTCATG
GAGGAGTGTAGTCGCCAAGGCGTGCTCTTCCTGCTTCGTGGTTGTTTGCTTATTTCCTTA
TTTCTCACACCTATCTGATGCTTCTGATTGTGTCGATTTTGTCAGCGCATATGTTGCTAA
AAATACGGTGAAGGTTGAGGCCCTCGCGGCGAAGGGGGCGCATCAACCTCTTAAGTCCTC
>Z27kG1_21857
CCACGACGTCGACCGCCCCGTCGAGGACGCCTTCTCCAGGGCGTTCCTGTGCGAGGGCTA
CCTCGCCGAACAGGTCGGACGGATCAGGCACTTCGTCATCCCGTCACACCGCGACAAGGA
CGGCACGCCATTCTGCCCTTGACAAGAGTTTGTTCTGCTTTGGTTTGGATCCCACGGTGC
CAATTGCCAAACTACTACAGTACTATTATTGCTGCATAGATGTTGCTTTGCAGTTTTTCA
TTCTACACTGATGAGTGCCTGAGAGTTGGGTAGACGACGATTACAATGT
>Z27kG1_03154
GCCGCCACAAACAGCCAGCCGGCCGCCAGGATTTCTCCTTGCGTTCCTGCATGGCTGCAT
GGCCACTAACAGACTGCCGGCCGCCAGGAGCTATCCATGCATTTCTGCATGGGCCTCATG
GCCGAGCTATGCTCAAGTGCCGCCTCTGGTTTCCCTTTTTTTTTTTTTAATTTTCTTCTC
CCCAGCCGCTGCTCCACTCGGCCGCCAGGGAGCATCACGCTTGTTTCTTTCTCTGATTCT
TTGTCTGAGCAGCCGCTAGGG
>Z27kG1_12072
CAGAAGAGCCCCCGCCCATGAACAAGGTTCTCTGCAAAGAGCTCTGGCACTATATTCTTG
ATATTGGTCGCATTCACCTTATTCACCAGCCCATTGATGCTCTTCTTGAGAGCATCCCAG
GTGAGGCGCTGATACACAGGGCTCGACTTGTCCTCCACATCTCGCATCATCTGCGCCATG
CGGAAAGGCGGGATGTAGATCCCACCCGTGCGCCCAGGGATCATCTCCGGAAGGAGGCGG
CGGTGGGGGCGACAGTGGCGGGGTCAGCTCCCTCTTCATAGGGCTTCTACGGAGCTCGTC
CTCCCTTCGACTGCGGTCATCCCGCCGCCTCGAGCCCTCGTCTCGGCGCCGGCGGCGGTG
GCGACGTTCGTTGGGTGAGGACCCTGACTCCGAGCTTGGGCTCCGGCGCCGGTGGCGCCG
TCTGTTCCTCTCCCGGTCTTGCTTGCCACGGCGGTCGTCCGGATCCCTTGCCCGCCTGCG
CCGACGGCCTTCCACCTTCTCGTCGTCAGAAACCATATCGCGTATCCTCCGGCGTTCGCT
ACCTTCCTCCCTGTCTGAAACCCTGTCGCGCCGGGGAGATCGGTTGTCGCCGTCCTCATC
CTTTCCGGGCTTGGCATGGCCGTTCTCCTTCTCCTCAGAGGGCTTGGCATCGCAGCGGCG
ACCGCGGATATCGAAATCGGGCGGCGAAGCCCTAGATCTGCGACGACGGTCCGCGTCGAC
GCCGAGGAAAGGCGAGCGGGGTGGACATAGGGACGGGGACGCGCGGCGCTTGCGATGGCG
CGGGGAGACGTCATCGTGGTGATTAGGGCGGCGGCGCAGCGGGGAGACGGAGTTGGCCGG
GACCGGGACCGGGACCGAGGGTTTGCTATTTTCTGTGGAATCTGTGCAGCTCTGCTGTAT
CGCGTAATTGCCTAGTTTGCGTTTAATAATCTGCGGCTCTACACTCCTCCAGTCTCCACT
AGCATGGTTGTATGCCTGTATTCAGCCTTGCCACGTTCCACGCACGGTCTCCGCGTTTGG
ATGAGGAGGCGTCAGAGTCAGAATGAACTAGAAGCATTGGGCCTGGGCCACGTTCCGCGC
ACGGACTCCTCGTTTTGGGCGCGATTGGATCCTTGTATTCGGCCTCGGCCAGGGACTCCT
GACCGTAGAGGGCGAGAAGGCATCGGGCCAAAGAAGACGCGCAAGATTTCTAGCTGGTCC
AGGCTAAGCGTTTGGCTCCCAATAATAAAGTTTAGAGTCTTATGGGCTATATAATCTATA
CATAATATATATTATAATTTTTGAGATTATAATTTATATGTATCTGTTTGGTTACCT
>Z27kG1_17308
CTCCGCTCGTCGATCAGCTCTCGGCTGACCACTCACCGCCAGTGGGTGCCTGCCGACCAG
GTCTCGCCACCGCCGCCGCCGCCGCGGTAGAGAGGGGAGGGAGAGGGAGAGGGAGAAAAA
ACTGGCCCAGATCGAGAGGTACAGCACGAAAAAGAGAGGCAAGAGAGATAGGGGACCGGA
GGGCGGCGGGCCGGGGCCCAAGACCGAGGGGCTCGTGCGCAGGAAGCTGATGAGGCTCCT
GTCGCTCGTCCCCTTCGGCTGCCGTGCTGGACCCATCGACGACGCGCCGCCGCCCGTGGA
CCACGCTGCCGCCGCCGCCGCGAGGAGGCGCCGGAGGAGGAGGGCCAACAGAGCCGCCCA
GCTGCTGGGGGCTGCTGCGGGTGCGCCGCAGCAGTGGCGCCCCTCGCTCGGCGACATCTG
CGAGGAGTACAGCAGCAGCACCGACGCCGTCAAGGTCAGGAAGGCGGCGTCCTGGGACCT
CGCCCGGGCGCTGCCCCGCGCGCACGGTGGCAAGCAGTACCGGCACCTTGAGAGCGCGTC
GTCCCTGCCAGCGTTCGCGCCGACGGCGTTCCTGTTCTGATCATGGCGTCGGCGACGGCG
GCGACTCGTCGTCATCCACGAGGACGACGACGGCGGTGAAGACAATAAGAACCAACCAAA
ACCACTACGCGAAGCATATATACAGATTACTGTCAACGTATTGTAGAACCAAGGATCTAT
GTATAAATATATGTGTGCGTCCATATCATCATCGGACCGGAATAAAGCTAGCAATCTCTC
TTCTTCACGATCGAGAGATAGCGCGCGTGCGTGTAATTAAGTATTATAGATGCATGTATG
ATGCATGCGTGTGTGTATCTATATATCATGTGATGGTTTGTATATGAGCTAGCTATAGCT
AGAGTCGTGTAATAGTATACTACAAACTAAGCTAATACAATATCCAAGTTTGCTATATTC
>Z27kG1_18846
GAATGATCAACCATGCAAAAAGCTTGCATTTCAAAGGTGCCCAGGGTTTCCAGAGAATCA
TCTTGATGTGAACGTCATAGCACCCCACAAACTGTGCTTTGTAGGCTGATGTTGTTGTGT
AGGAACCTGTGCTATTGAAGGTCCACATCAACACGTCTTCTATGTTCTGGGTGAGCTCCA
TCGATTGCAAGTCCAGAGCTAGCGGGTGCGCACCGCTGGCGCCACTGGCGGCGGAGGGCC
CGGTGGCAGCCATAGGAGCGCATGCCTATCATAGCAGAACAGACAACACCACGAGCAGCG
CGACGATGATGTGGAGTGATGTCATCTAGCCTTGCCTCCTCTGCATAGCCTCGCTGTCGT
CGGAGCCGCACACCAAAGACAATTTGTTGCGTAGCAAGCGTGACTCAAAGGTTCTGGCTG
GCGTGGGAGCGAACGGGCAGAAAAGCTTTAGCGAGCGAATGAAAGTGCACCGTGTTTAGC
AAATGACAAAGATGACATGTATTTTAGTGAATCTTTTATAGGTCATTGCTGGAGGCTTTG
CAAATGACGACAAACACTATATTTAGTGTACCGGACGCTTTTGTAACCCATGCTAGAGAC
AGTGTTAGGTGTCTTTTCTTCCTGATGCTGCTCATTCATTTCGAGTCTTAGAATAATGCA
ATAATCCTGCTAAAGAATGAATATACTATTGTTGAAGC
>Z27kG1_00809
GAACAAGTAGCCCATGCCACTGATGTGCAGCAACCAGTGAAGGAAGCTCCTGCCGAGGAT
GATGATGCAAAGAAAACTGATGCAGCCAAAACAAACGAGTGAAGTAGCAACATGCTGGGC
TGAGCTGATCAGAGCGATTGCTTGTGAACTGAAAACTCTGTAGAGTGCAGCTTGGGCATC
CATCTTGCTTCATGTGTGCTCAGCTGCCACAAGATAGTCTGAAGCAAACTGCTGTACAAT
AAGCAAGTAATTGCTCTACCATCAACCGTGGCATGCCACTGTACAAATGAGCACCACTGA
CTAACGCACGTCAGTCGCCTTGTCTGAAACTGGTCATTTTCTTTGAAGTTCACCCTCCAG
TCCATGTGCTTTGGTGGCAGTCTTCATGGCATGGTATATGATACCTGAAAGAACATTCTT
TGGGTGGCAACTGGTTTTGGCTACTTAGTCTTCTGTTGCTTTAGGTTAACTTTGGAACTG
TAATATGAGATGTGATTTTATTTCTAGTCTAGCTATTGTATTTTTTTTCGGACTCTACAT
GTGTCAGTTCGATTTGAACATGTTATTTTTTTCATAAAGATTTGAAGACATCTTGATCG
>Z27kG1_22410
AGAGAGGCGCGCAAGCGGTCCGGTCTCATGGCGCCCTTCCCCGCCCTCCGCTCATCGTCG
CCGGTGGCCGCCGCCGCGGCGCCGTCGCTCGGTCGCGTGTCCGGCCACGGTACGTATCGG
CAGCTCGGCTCTCTGCGCTCGAATCCATCTCGGTAGTTGTATACGTACGCGGCAGCGTGG
ATGTGAATCTAAGCTGCAGAATTTATTCAGTTCAGGCGTTCTGTCTATGTCTTATATTCA
CTTGTGAGTGAGTGAGTTCCGTCGTCGAAACTCGAAACGCAGCATCTGCGGCGCCCAGCA
AGAGGCGCGTCGTCTCCTGCAGGGCCGTCAGCAGCAGGTCGCTGTCCATCATCAGGTGCG
AGCAGAGCGCGAAGAAGGGCGGCGGGCCGGACACATGGCTGGGCCGCGCGGCCATGGTCG
GCTTCGCCTCCGCGATCGCCGTCGAGGTGGCCACCGGCAAGGGCTTCCTTCAGAACTTGG
GCGTGGGTACTCCGGCGCCGACGCTGGCGCTGGCCGTGTCGGGGCTCGTCGTCGGCCTCG
CCGTCTTCTTCCTGCTGCAGTCGGGAGGAGGCACGCGAGACTGACGACTGATGGAACCCA
TGAGCTGAGCTGAGCACGCGTCGAACATCGTCTCCCCACTCGACATCAGTCGTTGCTGTA
ATGGTTGGTGAAGCGAAGATGAAAACCCAGGACATATATCAGCATCATGTCATGTGTAAC
AAAGACGACAACTCTCATGTGTTGGTGTTGTCTGCTGCTGTTGTACGACATCCGCCGCTC
GCTTGTACGACCGTACTGCACTTCATCTGCCGGCCGGGCGAGCACAGCCGTTCTTTAATA
ACATGACGGGCGCATGCACACGCCAGCTGACTCTTCATGTCGATTGCGTCCAGACAATTT
TGTTAGGACTGGTTTGTTATTAGGAGCAGACCTGCCGTTTCCATGTGCTTGCTTCACGGA
GCACGGCAGCTCTGTAAACGGCAGACTCGGCGTAGCTTGCACGCACAGGGGTTTTCAGCT
AAAAAATCCTCTAGCGACAGTTCATTGGTTGCCCAGTT
>Z27kG1_02668
ACAACAGTAACTGCATCCTGAAGGGCTGGTAATGTTCCAAACTCAACAGGTGAAACTCCT
TCCCAGAATTCATCGTCATTGACAGTTAAGAGCGCAATGTCGCACTCTGTGCCGATGGCC
AGGACGGTGGCAAGGTACTTGGTGTCGGAGCCGCGCTTCTTAAGCTTAACCTGGGTATAG
TGCTCCACGGAGTGAGCATTGGTGAGGACA
>Z27kG1_13290
CGGCGTTGCCACTTCCACCGCTTCTGCTCCCCTTCGCCCTGCTTCATGTTCCGCGATTCC
CTTCGCACACCCTCCCGCTGCCGCCGCTGTTCTCCTACCACCCGTCCTCCCGCGCTGGGT
AGCGGTACTAATTTAGGATCTGATACACTTTCTGTGCGGAAGCGCGGTCCTGCTAAATCC
GTGTGCCGGGGTTCCAGATTGCAGGAGCTTGCCTTGTAGCGTCGGGTTATGCTGGTTGCA
GCGAGTGGCTAAGCAGAGATCCAGTCGCGGCGCGCTGCTTGCTTGCTTCCAACCCTGGGT
GCTTGTGCTACTCTTTCAAGCTCGTGATCTCATCATGGGCAATGCAGCATGCTCGTTCTT
ACTAGTTACTAAGTTTATTTATCCATACAACCCATGTTATAAGTTGGGTCAGGAACTCAG
GATACGGATACTGTTATGCAGCTGTGCAGGCAGGGCCACAGAACAAGTTTGTTTGTACAC
AGACTCAAGAAATGGAAAACAAATTCTTGTTATTTGGGAAAACAACTTCTTGTTATTTGC
GTTTGCACACCATTTTGAGTTGATTTCATCCACTGAAGACTAAAGAGTGAAGTAATAAGG
TCGTGTACACTTGATTTTCCCCTCCTCTGGTTGGTTGCACAGGACCATGATCTGGTCGTT
GAGCCGAGGTCATTCACCGGTTCCACTCAGCCCAGCAGACCGGATGTAAGGCCATCGTCT
TCATCGTCCAGCGATAATGCCAGGGCACATAATTCAGGTAACCGTATGTGGATATGTTTC
TGTATCCTTGGCACAGTCAGTATCCAGTGCCATTTATCAATACTGTCAATGTCTTCTTCA
GGAGATACCTGGAAGAGCCTTGTCTTTGGCTGGGTAAACACAAATAATACTACGCTGAGC
CTCCTCAGTTCAAATGCTGAAAGCGCCTTGGGTTTTCTTCACTGTTCTCGTGGCGCGGTA
GCATAATTCAGACATTCATGTACTGGGAGCTGAGGGATTAGTACGAGGCCATTTATGCTG
TTTTGCTGCATGTAATTCTTAACCTCTGCATCTCTGCTGGCAAACGTACTGATTTACCCT
GTTTGCTGTATCGTTTCAATCCCAAGCGATCCAATCTATCTTCTGCCCTGCTTTTTGTCC
ATCAACAACCAGCTAGAACTTGGTTGGCAATAAGAACTAAGAAGCGTTGAAGCCGATGTA
TCATGCTGCTCCCGTGACATCCAGACGCCCCGTTCCTCCTTCCAGACGCCCATTTCTGGG
ATCCAAATATGGTGGCTCTGGTAGGGTGGTTTAAGATCATGTATCTGCTGCTGAATAGCT
GAGCTGCCCGGGTTGTCTGCACAGAACTTAGCACAGCCGCTGTGTTCTTATGTAATGCTG
CAGCAGTGCGCGGGATAAGTTTTCTGCAGAAAAATAGCATTCATTGTATTTGTCTGGAAC
GTATGATCCCAATTTGATAACTGTAGCTTCTGCTATTTGCTGTCATAATAAGCAGTCTGG
AACGTATGCGTGGCAGGCCCTGCTGCCTGTACGCGTCTCC
>Z27kG1_04543
CCGTATCTATCACTATCAGTCGACGCCGACGCTCCTCCATCCTCTGCCAGTACCAGGTCG
CCTTTTTTTTTTGCAGTTCTTCCTCGCTCTGCTCCAAGGCCGGCGCAGCGCAGGAGATCG
AAGGGGAAGGATGATGGCGGCGATGGGCGGCGCGGTGCGGGTGCTGTGCGGCGCGGAGAA
GGAGCGGGTGGTGGGCACGCGCAAGGCGCCCGGGGCGTGCCCGCGCTGCGGCGGGGCCGT
GGTGGCCGTCGACGTGGAGAGCGAGCGCCGCTTCCTCGGCCTGCCGCTGTGCCTCCAGAG
CAAGCGCAAGTACTCCTGCACCCGCTGCCTCCGCCGGCTCGTCACCCTCTACAGCTGAGA
GCTCAAGAACGAGCTACACTACGCTACACATGCACCCCTCGATCTCTTCTTGCCAAGCGC
CCGCCGGCCCGCCCGTCGCCGATGACAAAAGCTCCGGTGGCTACAGCTCGATCGGCCTCT
TGGAACTTCGACAAGAATTAATAATCTGCTTCGATTTTTATTGACTAAGGATAACTGTGT
AGGATCGTCGATTTCACAATAACGACCGTCAACGAGCCGGAGCCGCGCGCGATGGCCAGT
GTACGTGTTACGTTCTTCGTTCCTAGTGATTAGCTAAGCTAATAATCAAGTGCTTTTAAC
TAGAGTTGTACTGGTCGCCTATAAATGGTGGTAATTAGCAGGCCTCTCTGCCTCTCGTCG
TATGGCGACCGGCACCGGCAGTCAGCAGAGGCGGCGAACATGCGCGCGCGATAGAGGGAA
GAGCCCGCTAGCTAGCTCGCCGTTATGCTGCGTCCATCTATCACCATCTTTGCTTGGAAG
TACTAGTAAATTACTAGTGTACTGTAGTAAAGAGAGAGTGCAACTTCTCCTCACCGGCCG
GAGCGACGACTTCCGCCTGCTGCTCACTGTGGAGTGTGGACCGATCCGGGACTCCTCAGT
TGAGAACTTGAGATGACTGGCGCAATGGCCATGGACTCTGGCGATTTAGCCTCCATGCAT
GCTCATAGCTGACACGATCTATGGGCCCGGCCGGTTGGTATAGTTGGTACCAACTCAGAT
AGGTCGATACCGACTGTCATGTATCGTCTTTTGATTGGTAGTACATGATATTTTGATATC
CAAAAAACTAAAAGAATATGTTTATGAACTATGTATCCCTTTAGTTTTAGATATTATATT
TTTTATGTTTATAAATATGTCGATTTTATTTATGGTTTGTAAACTATGTAATGTGTATTT
ATATTTATGAACTAAATAATTTTTTACTT
>Z27kG1_15257
TGCTACTAAGAGTAGTGAGTGTTGCATCATAGCCTCTCAAATCAATGGTGTCTTTAAAGA
ATGGTATGACATGTGTAGAAATTGCTACTACAATTGAGGTCCTAGTGCACCAGTATTGAT
GGTAACTTTGTCAAATTGATTGAGATGCGGACGTTTGTGTTAGCATGGTGCCATGGTTTG
CTCAATGAAAGTTGTTGCAGTTACTAGTAAGTTCACCTTGTGTTAAATTCTGAAAATTAA
CAGTCACAGTACTAAATCTATCATGTAAAACCTGCTTGAAGCCTTGAACCATTTCCTATT
TATATTAGTGTGTCATGGTTTTGTCACTTTAGTATTCATCAGAATTTTCTAAGGCCTTAA
TATCTGCTAACTTCATGGGGCTAACTATACGTGAACAGATTTATGTTTGAAATGATGGAT
GCCCTGTTCCAGGACGACTGTTGAGTGATCTTTTTGATGAGGGTAAGGAGGCTATTGATG
AAGAATCAAAAAATGAATCTCTGACACATTTTGAGGTAGTTTAGTGTTGGAAATTAGCCT
ACATGTGATAATTAGAATTTGACTGAATTGTGGATGCATACAAATAATTATTGCAAGCAA
CGGATGTGATTTTTCCCACATCCAAATACTATTGGTTTTGAAACTGTTCATGTTTTGGGA
ATAATGATCATACTTCCTTTTTTATTAAACCGTTGTATTCTGAATTCTCCACCAGTCGGA
TAGGTTGATGCAATACAACGTGTAAATGTGTTTTCTTTGGAAAATCCCAGGAGTCAGATG
AACTTGGACATGAGATTCAAGTTTTTTTCAAGTAAGAACTTTGCTCTACAATCCAGAAAG
TTGCCTAGTGCAGATCATGGTACCTAAATGTCATTTTTTTGTCTTTACCAAATCTGCCTT
GTATTTATTCTAGTTCTACAGTGACATTAAAGCATCGTTCTTGCAGTGAAAGATGACAAC
TTTTATGAGCTCCAGCCTGCTGATTACTACAACTTGATTTCAAACAGGACAGAGGTTGAA
AATATTGTCTAGGATCTTTCAAGTTATTTTAAGATGATGACTAATTATTTTCATTCCTAA
TGGAACACCATTAATGGGCATGAAACATGACACACTCGTTGTGTGTCTATGTCCAACTGA
ACATTATTATGGTTGTGTGGTTGTGGCAGCCTCGATATTGTCACCTGCATAGTGGAGGAT
GAAGACGTAGCCTAGGGACCAGCTTCTACATTTTGGGAGATTGGCTTCTACTCCATGCCA
TGCTTACAACTTACCAAAACAAGAGTTAGTTACATAGCCATCCAGGGTCCAGAATGGTCA
TATCAACATAGTATTTTGAATTTACAGTTAGTTACACCGTGCTTGC
>Z27kG1_12391
CGACACCGACTATGGCGGTGCGCAGGGCTACAGTCAGCAGCCCCTGACGCAGTGGAGTGC
AGGGAAAGTGCAGCAGCAGGGCTACAATCCTGAGCCGTCAAGGCAGTGGAGTTCTTCCCA
GGCGCACCAGGGCGGCTACGCACCCGCCGAGCCGTCGAGGCAGTGGAGTTCTTCCCAGGC
GCACCAGAGCTACGCTCCCGAGCTACCGAGGCAGTGGAGCTCCGAACGCCGTGGCTACGA
TGATGCGGAGCCCTCGAGGACATGGAGCTCCGGCCAGCAGAACCCGGAGGCGCCGAGGCA
GTGGAGCCGCGGGAAGCAGGATCCTTACTACAGCCCGAGCCATAGCCGAAGATCGTACGA
TCAGCACCGGAGGAGATAGCAAAAGCTTGCTGTATTACTGCTACCACATTAGCTAGATCC
TGGATGGAGGCGGTCGGTTCTTGGGAGGGTTTGTTTCATTTGATTTGATGTGAGGCCGGG
TATTCGTTGCATTTGGGCTTTGTGATTGCCACCACAAGGGCCATTGAGAAAAGCTATAGG
TTATTATGTATCGATGTAGTTTTTGTCTCGAAATTAAAAAAAAAATGTATCTATCTAGGT
AGCTGGAGAGGGGAAAGAAGAAGAAAAAATGAATGAATGAATGATATAACTCAGGGAGGG
TCAAGAGGCCCCCCGGCTCGAATTGATTGC
>Z27kG1_14020
GTCTGCGTCTGCCTGGCCACTTGGGCGCAACGCAACGCAGGAATCCACTTTCCTTTCCTA
GATCTGGAAGCAACCCCCCCTCCCCGGGTAGGTTGGCTCCGGCCGGCACAGGGCCATCGA
TCGGCTACCAGCTGCTGCAGCTGGGTAGAGAAGAGACAAGGCCTGCCACTGCGAGAGGGT
GCAGGATGGAGGAGGAGCAAAGGCCACACCCACACACATGACAGAGGAGTGTGGATGTGG
ATCGGATTCGGATCCGACAGACATGCTGCAGCAGGCGGACCACTCTCCCCTCTCTGACTC
TCAAGCTCAACCAAGGTGATGGCATGTATGCAATCCATTTCAGACGCATTATTATTTCAG
CAGGACCACTGCCCACTGCCGGCCGGCATTAGGTGCGAGATCCATTCCATTAGACCGTCG
CCAGAGATGCCATCCGTTGTTTTTCTTAGTAGCCTGCTGCCTGCCATTCTGCAGGTCCAT
GCAATGGTTGTTCACTTCAAAAGGCGTGCCTGCCTCCTATAGGTTATATCGGTTTCAAAA
TGTGATCAATCAGTTAGCCCACCAGCTAAGCTAGTAGTACATCGATTGATCGATCTTCAG
CTCAATAAATTACACGGGCTCTGAAAGACACAAGTCTTATTCATGGAAGGACTATCAAGG
ACATTTAATATAGTGACATTGTTCATGAAAGGGTAGCTCTACTGTCTTCATGAATCATGA
GTGGCTACTGGCTAGTAGTGAGCTTGCACCATATCAAAAACACACATAGACAAATCTCAT
AGAAATCTTGCTTCATGAAATAAGGGATTTCATTCACATGAAAAAAAAACGAAACCCACA
CAGAGAACAAGAAAATTTGGCCCTGGATGAATAATATGCAGGATCCATGGCCGATCTCAG
CTCGCATCTTCTACAGTTGAGATGAAGATGGGTGACGACAGATCATTATTAATATGATGA
GCAATATGCAAGGCATGCACGAGGAACGGCTACTCTAACACCTGCATGTATACTCGCAAC
ATGACGGTCTTTAGTTAGAACGCCAAGACTAGACTCAAAGTCAGTGAAGAACCGCACAAA
CAAAAAGTGACGGAACATGGAGCTAGCATTCATCCGCACCCAGAGCCATCCTGTTACAAA
CAAACAAAACAGATGTCAGTCTCGATATACATGAAAACTAGCAGCGCATATATAGTATGT
GTGTGAAACATTACTTGCTGTTTTTGTGCAATGTTCTTTTCAGAAAGCGAATCGCTGAAT
GAAGGATAGAGACGGCACCCCCTGATCATTCTCGGCGCGCCTGTGCATGCTGGCTGCCGC
GCTGGTCGTTGATGCCGACATCCGAGCGACGTACGAGCGACGATGGGATTAGGCTCCTCT
GGTAACTGAGACAGGCGAACCCAAGTGCACGGCGCCATTCCCACCTGCTGAAGCAAGAGC
AAGCAACTCTACGGACAGTCGCCTTTGGTTCAAGATAACTAGAATGTATATCATGCCATG
CCAGCCGACAGACAGTCGGCGCGGCCATACTACGGACAGGTAGCGCCACACAGCGCTTTC
TTATTAGATGGATTACCAGCATGTATTCAAATCCAATACACAAGGTAAGCTAGCTGACAA
GCAAAGGGTTGTGCGAATTG
>Z27kG1_02688
TTTTTTTAGATAAATTCAACTATATTCAGTTGCACGGATTAGCACATGCAAAGCCGCAAA
CTTGACAGAGGAATGAAAGCAATCATCAACTTATGACACGCTCTTGAAGACCGTTCAAGG
TCCAGCCAGACAGCAATCACACAGACAAGCTCTACTAATAACATATTAACAATTGAAAAC
CAAAATAAGCAACCACACGCTAACACTTCATCTTCAGCGAT
>Z27kG1_22386
GCTCCCCTTCGCCCTGCTTCATGTTCCGCGATTCCCTTCGCACACCCTCCCGCTGCCGCC
GCTGTTCTCCTACCACCCGTCCTCCCGCGCTGGGTAGCGGTACTAATTTAGGATCTGATA
CACTTTCTGTGCGGAAGCGCGGTCCTGCTAAATCCGTGTGCCGGGGTTCCAGATTGCAGG
AGCTTGCCTTGTAGCGTCGGGTTATGCTGGTTGCAGCGAGTGGCTAAGCAGAGATCCAGT
CGCGGCGCGCTGCTTGCTTGCTTCCAACCCTGGGTGCTTGTGCTACTCTTTCAAGCTCGT
GATCTCATCATGGGCAATGCAGCATGCTCGTTCTTACTAGTTACTAAGTTTATTTATCCA
TACAACCCATGTTATAAGTTGGGTCAGGAACTCAGGATACGGATACTGTTATGCAGCTGT
GCAGGCAGGGCCACAGAACAAGTTTGTTTGTACACAGACTCAAGAAATGGAAAACAAATT
CTTGTTATTTGGGAAAACAACTTCTTGTTATTTGCGTTTGCACACCATTTTGAGTTGATT
TCATCCACTGAAGACTAAAGAGTGAAGTAATAAGGTCGTGTACACTTGATTTTCCCCTCC
TCTGGTTGGTTGCACAGGACCATGATCTGGTCGTTGAGCCGAGGTCATTCACCGGTTCCA
CTCAGCCCAGCAGACCGGATGTAAGGCCATCGTCTTCATCGTCCAGCGATAATGCCAGGG
CACATAATTCAGGTAAAGTATGTATGTTGTGGACATCCATCATTTTCTTCTGTCACAGTT
GCTGCACTACCTGTGCTTTGCTGGGCACTTGATAATGTTGCCAGATTCCGAAGGCTTAAC
TTTGCCGGATCCTCTTTCTATAGGAGATACCTGGAAGAGCCTTGTCTTTGGCTGGGTAAA
CACAAATAATACTACGCTGAGCCTCCTCAGTTCAAATGCTGAAAGCGCCTTGGGTTTTCT
TCACTGTTCTCGTGGCGCGGTAGCATAATTCAGACATTCATGTACTGGGAGCTGAGGGAT
TAGTACGAGGCCATTTATGCTGTTTTGCTGCATGCGTTGAAGCCGATGTATCATGCTGCT
CCCGTGACATCCAGACGCCCCGTTCCTCCTTCCAGACGCCCATTTCTGGGATCCAAATAT
GGTGGCTCTGGTAGGGTGGTTTAAGATCATGTATCTGCTGCTGAATAGCTGAGCTGCCCG
GGTTGTCTGCACAGAACTTAGCACAGCCGCTGTGTTCTTATGTAATGCTGCAGCAGTGCG
CGGGATAAGTTTTCTGCAGAAAAATAGCATTCATTGTATTTGTCTGGAACGTATGATCCC
AATTTGATAACTGTAGCTTCTGCT
>Z27kG1_13285
CCGTTCCAAGCAGTAGCACACACCGCCGCTCGCTCCACAGCAGAGGACAGGAGGAGGAGC
AAGCGAGCAGAGGCAGCAGCTGCTATGGAGGCGCGGAGGACGGGCAGAGATCTCCTCGCG
AGCTTCGTGCTCGCGGCGTTGGCCGCGCAGGCATTCGTGGCCGTGGTGGAGTCCAGGGCC
AGCCCCGCGGAGAAGGCTAGCCAAGGCGACGACGTGAAGAAGCCGGACTGCGTGCCGGGG
ATGGACCCGCGCTCGTTCCCGGGAATCGGCAGCGGCAGCCACGGCGGCGGCATCACTCCC
GTGACGCCGTCGCACTCGCACGGAGGCTCCACCGGGTCGCCGTCGCACGGAGGGACAACA
CTGCCTTCCCCGTCCCACGGCGGCAGCGGTGGGGACTTGCCATCGCCGTCTCACGGAGGG
ACAACGCTGCCTTCCCCGTCCCACGGCGGCTCCGGGTCCACGCCGACGTCGCCCTCCACC
GGCGGCTCCCCGTCTCACGGCGGCTCCGGGTCCTCGCCGACAGCCCCGTCCACCGGTGGC
GGCTACGGTGGCTCCCCGTCCCACGGCGGCGGCGCGTACGGTGGGTCTCCGTCCACTCCC
GGCAGCGGTGGCGCCTACGGAGGCGGGTCTCCCTCGCCGGCCCATGGTGGCGGCGCCTAC
GGGAGCTCCCCGACGCCGGCGTACGGCGACGCCCCCTCGCACGGCGGCATAGGGACCTCG
TCGCCGACGCCGTTCGACCCCCACAGCTTCGGCTCTCTCCCGGGCTCCTGCGACTACTGG
AGGTCGCACCCGATGGAGATCTGGTCGGCGATCGGCGGGCGGTTCCCGGGCACGTCGTCG
TCGATGGGGACGATGGGCCACTTCTTCGGCGCGGCTGGCAGGGTAGGCGGGACGGACGTG
AGCATCCAGGACGCGCTGGCGAACACGCGGTCGGACGGCGCGGGCGCGCTGCTGCGCGAG
GGCGCCGCCGCGCTGCTCAACTCCATGACCCGTTCGGGCTTCCCCTACACGACGGAGCAG
GTGCGCGACACGTTCGCCGCGGCGGCGGCGGCGGCGGCGGGCGGGTCCGACGGC
>Z27kG1_02701
CGAGGATCACACACACTGACACACACACACACACACTTCCTTCAGCGCGCGCACTACTAC
CTGTCAGTTAGTCAGTCAGTCACTCACTCGCTCGCTTCCTCAGTTCGTTCCTCTCGAGAA
CCATATCCCTTTTAATTCGCATATTCTCCCTGCGTCGAACAGCGCCTTTGCATGCGTCTC
CGATCCCTTCCACACCGGCGCTAGCGCTACGGAGAGATAGCATCAGCTATTCAGCTGGCA
GCAACAGAAGGGACGAGCGAGCTAATTAGCTTATACTAGAAGGTAGTGTGCGATCACTGA
TCAGTGACCCACCACCTGAACAGAAGACAGAAGCAGCAGAGCACCAATGGCCGGCAGGCT
GCATGCCTGCTTGCTCATCTGCACGGTGCTCTCGTCAGCGGCCATAATGGCGAGCTGTAC
CAGGCCTGCAGCAGGGACTGTTGGCGGCGCTGCTCCTGTTGCCGCAACAACGCCGGCTAC
GTCGTCCGCTGGCAGTGGAGTTAGGCCGCCGGCCCCGCCGCCGCCGGCGACGCTTGCTAC
GACCGCTGGAACTAATAAGGCGCCTCCGGCGGTGCAGCAGCAGCAGTCCCCCCTAGACAG
CAAGCGGAAGGTGCCCAACGGACCCGATCCTATTCATAACAGGAGAGCCAGATGGGGGGA
AGCACCGTCCAAGAGAGTGTAGCAGGGTGGCGACGACGCCGACGCAGCAGTGTACTCCTT
CCTATACAGAAGGCTAAAGAGCGAGCGAGCGAGAGCGACCACGTTGATGCGTGGCGTGGA
ATAATGGAACGGAAGTTCCGTTTCCATATAGGTCCCGTCCCGCTCTTTTGCTAGCTGATG
CATGCGCTGATGAGCTGCTATAGCCATGGACAACCATGCATGCATGGTGGTGGGTGGTGC
TGCTGCTCATGACGACGACGATGGTCGATGACGTCTCGACGACGACGACGTTTGAGTGAA
GACACTTATATAGTTATATACATGTACGCATGTATTAGAGAGGGGTGAGAGAAAGCAGCA
GGATGCATGCACGGTACGGTGGCCTTCACTTTGGCGGCCAAAGCGGTCGGTCTGGATCTT
CCGATATCGATCTCTACGACGAGCGAGGTCTTTGATGTTCTTCTCTTTCTCTTTTTCCTT
TTTTTTTTATTCTTTGGGAGTGTTGACGGTGTTAAAAGGAGCACTCGAATAGAGAGAGTA
CGGAGGAAAGCTCACACGATGCTAGCTAGCTCGAACATTGATTGATGATGAAACGAAGTA
TAGTGTAGTATGAATTTAATTTGGCACAGGTTTTGATTTTGTTTAGCAGTTT
>Z27kG1_02709
TGCCAATTTAAAGGAATAGTAGAAGTAATACCGATTTGATGGCCCAAAAACAAGCAGATC
ATTGTTGTGGTGGCTCTCCTTTTTCTTGTGGTGGCAACATCATCATCAGTGTGGGTTGCA
GAAGGAGCCGATGACTTAAAAGTTGCTTGCGTTAAGGAGTGCACCCAAAATTTTAACACT
CCCGAGGGAAAGAAGATCTGTGAAACGATGTGTGCCAACCCTAAAGGAAGGCCTATCGAT
AGAGTTAGAGCTGATTGATCAATGCTCATCTTTATTTGTAGCTAGCTATCATGCATGCAA
TGATGGCCTTCTTGATTATTATTATTTCATTCCTCATGTTGTTTGTTCTTGCATGTTTTT
TCCACCACTAATATTGTCCTAATTGATGCATACATGTTGTCACTCAAAGCATTTTCTATG
CTTTACTTATTGGTTAAATAAATACAAAGGCTTCCTTTTACCTATGAGCTATGTTTAGTT
CATCGTACATGTATTTCATTGGAAGAGGTGATGTGGAGTCAACAAGATCCTATATGGTGG
GTAACACATGTCAGTTCAAGTGATGAGTTACCCAACAAGTTTTATGAGTACTAGACGAGT
GCTATCCCTAGTCAACCGTCCTTGGGAAGTACAGAGATCCGAAAGAAAAGATATACAATA
GTTTCTGCTATACTTTGTAGTATATGTAAGTCTTGTTGTAACTATTTTATTTACATAAGA
AAGCATTGTATTTGATTTCCTCCA
>Z27kG1_12505
CAACAAACTCCTCCGCTCCACACCTCTCACCAAGACCGCCCCTTCCCTGCCCGCACACGG
CGGCGCCCCAATCTCTCCACCACGTGTGACGGCGACGGCGCCCCATCCCTCTCCAGCGCG
CGTAGAGGCGGCGTCCCTCCCTCTCCCGTGCGTGGCGGTGGCCGGATGCGGTGGAGGCGG
AGGGTATCGCCATCGGCGGTAGCGGCGGCGGCGGAGGAGGCGGCGCCATGAGGGGGGCGC
GGGCGGGAGTGGGCGCTGGCTGCGGCGGCAGGAGATAATTTCCAGGCTTCAGAACTTTGA
CAGGAGCAGTGTTGCATCTGTTGTCACAGCTGCAGATAAGGTGTGGACAATACATCTACC
TGTCAACGCTTACTAGAGTTACTATTTCGTTCTTGCAGACTTCTTTGAGACTATATGATG
TGAAAAGAGAGGTCTCTATTACACTGTTTTTATCTGTTGTTTTCTTCTAGAGGTACGAAT
AATCTAAGATTGTGTCGCTGATGATTTTGTCAAGAAAGAAGTCTAGAATCAGACGGCAGG
TCATTGTGCAGGACTCAAGTTTCCTTATTCTTCATCCAAGATGTTAATTGAAGTCATTAT
CAACACAAGTTAGCTGTATAATCAACCTACTCTCTTCGCATACAATCAACATCTATGAAA
ACCAGGAAGCAACCTATAATTTTCTCACATGTGTGTATTTTTTAAAGACAAAATAGAATG
CGGCCTATAAATTAGTTAAATTTAGAAAGTGCCTGTTAAAAGAGCCTTTTTTCTGCACAG
GTGTTTAACCAAAATTTGTCTAAATCGGTGGAAATAAAGCTGTTATTGGTCTACTCAACC
TTATTCATGATCATGTTACAAGTCCATTACTTGTAAGCCACCATAACAAACTTGCTGCAG
GGAGGTGCAACCCATGTTGACATAGCATGTGACAAGGACTTAGTAAAGCTTGCCATGGAT
GTTACCAACCTTCCGGTAAGCTATCCATTCATAGGGTGATTGGAACCTGTGGTTGTAATT
GCCGTTATGGTTTCGCCTAGCATCAGAGTTGGTTGTGCTAAGTGCATTTCTGGGGAAAAC
TGCATATTGCAGATCTATGTCTCATTTGTAGATCCTTCAGCGTTCCATTCTGCAGTACAA
GCAGGAGCTAAAATGGCCAGGCACTAAACTTCCGATGCTAACCATGCAAAAATTTCAAAA
GAAAGTCATTTTTCTATAACATATGTTTGCACCCTTAAACCATCTTTCTTTATGGTCTGT
TTTATTTGGTAATTTATCTATCTGATCAGTTTTCAATTTTGTATCGCATTTCAAAATTTT
CAGAACATAGGGAGCATCAGCATGCTTGGTAGTTGGCACTTCTTAGTCTTAATTTGAATG
TGTTCACAGCTATACTGATATACAATTCTCCAAATTGTTAATGAATATGTTCTCAACAAG
TATGATATTGCATCAATTGGATTTAGGAATTATGAATAAGTATATTATTGCCCTAGCATT
CTGAACTCTGTACCTAAATTTAGCTTTATTTCTCTAAGCCTGTTTCATTCAGTTACCTTG
GCCGCAACAGTTGTAAAGTAAAACTGAATGCTACTAAAAACATTAGTTCTATTTTTATGT
ATTTTGATTGTTCCAAGCAGCATAATTAATTACATAGTGATTTTGAAGTGTTCTTTTCAG
TTAGTCAGTACTTTGATGTATATCAGGATTAATCTCTGGTGTTTAATACAGTGTTTTGTA
GCGATTAATGGTGTTGTCTCAATGAACT
>Z27kG1_03246
CCCCTCCCAACGGCGCCCTTCCTCCCCGCACGCTACGACGGCCGAGACGAACGCGCGGCT
TCCTCCCCACCAACGGCGCCCTTTCCAAAAGCCTCGACCCGCTGCTCTCGCCGAGATCCC
GCGCGTAGCACGCGCGGCTTCCTTCCCAGGCTGGCGAGATGCCTCCTTCTACGCTCGCGC
ATGCACTATGCCCCTGTCGTTGTCCACCTCCCACGCCCACGCATGCACCCATCCCCTCGT
CACGCAAACCATAGTCTCCTCCGCCCCCGTGCTCGCCACCGCGTCGACTTCGGTGGAGTC
CAGCGATAGGGCGAGGTCGTACCCCGACGACTCCCCCCCCCCCGACGTGTCGTCCTAGCC
CGCACGCTCCGCCTCTGGCACCGTTGCACACCACGCCATCCTCACCCTTCAACTCCTAAA
CTGTCCAGTGGGAGACGATGCCGCCCTCGGTTCGCGATGCCGCCCACTCCCACACGTCGT
CGCGCGAAGCCGGCGCTCACTTCGGGCCAGATCTACCTGCCCGTGTGGTGTTGTGCGTAC
GACCACCTCGTGAAGATGCTGCAACAGGCGTACGCGCAGGTCGAGGAGCTCTCCGTCGAG
CGCGAGCACCTCGTCAATGAGCTCTAGCTTCTACAGAGCCGCTTCCACAAGCGCAAGATC
TGCCAGGCCTGCCTCCAGAAGGACGAGGAGATCAGGAAGAGAGTCGTAAAGGCTGAGACG
GCGATGCGTCTTGGCGGCAAGGAGCTTCAGATTCACTGCTGCGAGGCTGTTCCTTAGCCC
CAGCTTCAATTGTTCCTCATTTAGTTTATTGAAATCTGAATTATTTGGAGCTAATTTGTA
CAGTTTATACATAGAGCACCCTTGAAAGCCACATTCACATGAAAGCAGTATACACAGAGC
ACTTCAATTGAAAGCTGCTGCATTGTACAGGGAATATGGAATTCTGGATTCCTATATATC
GTAACTCCTTTGCTGTTGCATATGCATTCCAGTTTCAGTTTGGAGTTACAAAACGAATTC
AATTACAGGTGTGCTTGTTCAGTTATATAGGGGGGGAAACTGTTTGTGCCAGAAGTAATA
TACTGAATTTTGT
>Z27kG1_03806
GGAGTACCTAATATTGGATTTTATCTGTATCCTACCACAACTTTCTTGGAAAAAGGTTTG
TTGTTGTTATTGTAGATGCATTAAACCATTTAAATTTGTTGTAGATGGAAGGTCCGCCAC
CTCCTCCCGCGCCGTCAATGGAAGGAAAGCCTAATCTCCTCGCCCGCAGTCCTAGGAAGG
TCCACCACCTCACCACCTGCCGCGCCGCAACGTCAATGGAAGGCGTGGTTGGTGCAAGGA
GATTCTTCTCTGCGACGGCAACGCCACCAGCTCCTTGGAGGTGTTGCGGCTTCTCTGCAA
CTACACATATTTTGGTTAGCCTTACTCAACCTTTGCATCCTGTCTTACTTGCTTTCTCTA
ACTGTAGGGATTTCTCGAGTTAGGATTGTGTTTGCTTCTGACGGTGGGCTTAACTGGGTG
CTATGTGTTACTGATGTGCTATTGTAGAATTAGAGAACTGTTGGGTGCTATGTGTTACTA
ATACATTGGGAATTAGGGAACTGTTGGGTGCTTGTGTTACTGATGTGCTTTTGTAGACGG
TGCCATTTTTTAAGTATTCTCAACTATCGAGGGAGGCCAGATTGACATCATCCTAACTGA
GGTTGATCGATGGTGTGGTGTTCACCGTGAAGAGCCTACAAGGAGCTCAAGATCTTGTAA
AAGGTCTGTTTTCCTAGGATTATAGTTGTTCTTTCCATTAGCGCTGCTGCTACGAACAGG
ATAGGGTACCTGCTGCTGAAAAGCAATCCTCTTCCCAAAAAGTCTCGAGAAGCTGGAGCA
GGTTCTAATGCTTGTCCTAGAAAAGTGACTTCCAATGGTCCTTAAAGCTAATGCTCGCTT
TTTGAAATCACAAGAAGAATTGAGAAGGTCAGATGATGGGTCAACTACAATTGGTGATGC
AAAGGAAGAGGTTGTTGCAGCAATCATTGTTGTCAAGTCGTCTACTCTATTTCAGTCTAT
CATACGTGGTAATTTGCAATATGCTTCTCTAAGTGCACTAAGAAGGCTTTCACTTGATCC
TGGTAATCAAACATTCCTCCACCGAGATGTGCAAGGCAGGCTATGAAGTGCTATACCATG
GAGAGGTTGGTAGATATTTACAAGATGTACTGCCAGAGGGGTTTGGATAGCTCAACAAAT
TCTGATGATTTGAGTGGTTATCTAGAAAAAATATTAAGATGTCTGTATGAAAAATATTTT
AGGATTTTGATCTTCTCAACATGTTAAAGAAGGAAGAAGAAATGCTTCTAGCTGTAAAGG
AAAAGAACGTCGAAGGAGCTCGTTGAATATGGCGAGCAATTGCTTGGGATATTCCGTGAG
GAGCTTGCAGGCTATGAAGTGCTATACCATGCAGAGGTTGGCAGAAACTTTGAGTCACCA
CAAATAATGACTGAAATAGTAGTGAATAAAAAGGAAGCAAATAGCTGATTGATCAAGTTG
TCCATTACTTGGAGGAAAGATTGAGAGAATTCGATGAAGAGAAAAGAAGAACTAAATAAG
TGCCAACAGCTAGAAAAACAGAGAAGATCACTTGAGTATACTATTTTGGACCATGAGCGC
CCCTGCGTAGCTCCATAAGTTCCACCGCCACCACCAGGCCCTCAAGGTGGAAATTCTAGG
AAAATCTAAAAGGTTTTTGATGAGATCTAGGAGGAGAGGACAGCCATGGCGCTCACGTGG
CGGCCTCCCTCTTCTCGTAGAAGGGCAAGACAAGGTCCAATCAGGAAGTCGTCATACTCT
ATCAGGCGTTGGAGCTGCTAGGCGACATGTGTGGGAGTGGTGTTCAGCCTAACATAGTTG
TCTACAACTGCTTCATGGGTATTGCAATTCGTGAGATATTAAGATCAATGATAATATGTG
TTATTTCGTTTTTATGTAATCATTGTGCATAAATTTGTTATCAAATAATTTGTATGCCAT
CACAACACACGGACATAAACATGTATTGCTTCACCATC
>Z27kG1_10844
CGAATCCCGGTCTTCTACCCTCCGGATCAAACCTTGGCGGGACGGCGCAACATTGGCGAG
TGGCGACCGAGGAGGCGGAGCGAAGTGACATCGCAGCGCAGCCTCGACGGTGACCCTCCT
CGTCTTCTTCTCACTAGTAATTGCCGCATCCTACCCTCGTGTTCTTGATGTCGCTAAGCA
CCACGACGACGGGGATTAATGTCCGATCGCCGCCGCCCAGAGAACCAGACCCGCACGGGG
GGCTCTGTCCGGACGCTCGATGCAGGTGCGCCCCCTCGAACTCGTAGCCCCATCTTTGCC
TCATCTGCCCCTTTTCTCCTCATCCCATCCCTGCTAAGGTTCGTCGTTACTGCTAAGGTC
CGACAACGATGGCTCCAACACGTGATCTCCTCCTATTTCTGTTCAGTCTCCTGCTCATGT
AGATCCATGAGAATCCTCATCAGTAGATATTTGATGGGTAATTTCGATCTATAATCTTTT
CGGTAGAGATTATGCGCCTATCTACTATGTTGCTGCTCGATGGGAACTTGGCAAGCATCA
ATGACAGCGAGGAAAACATAAATAAAGCGATATATTCCTAGTTTTCTTCTAAGTTGAATA
GTTGCAGTCAGTTTTTTTAGATTGTGCTACTTTTTTGCTGTTGTTCATGGAAAGGTCATT
TAAGTTGAATTGTTGCAAGTACACGCTACTCAGTTTCTGAATGGTTTTTGAATGTACATG
CTACTACTCAAATCCTAAAGAAATACCCAAGTAATACCAAATCAGTTTCTTTTTACAGGA
AAAAGAAAGAGCAGCAATACCACCATTCTTGCTTCCATTGGAAAGTGCAGCGTTCAGTTA
CTGGTAACCCCGCAAGCTGATTGAAAATGATGGATATACACTGCATCTGAATAGTGTGAG
AATCCACTAGTTGCAAGCTGATTCAAATAGTTTCAGTTTGAGTTTCAGTTTCTGCTTGAG
ATTGTCACCATTCTTACAAGTGTATCCATGGTTTATATAAACAAATACACTAGTTGCACA
TTTGGATGTAAATATATGAGCAGTTCATGTT
>Z27kG1_22626
CCTTCCCCAAAATTCAACGTTCCTGTGCATTGCGAGCCGCGGCGGCGGCGGCGGCTCGGT
ACGCTGCTCCTGTGCGTCCTGGTCGTCGTTCCTCCTGTCCTCCTGCACGTCCACGACTCC
ACTCAGCTATGCCATCTCGTAGGGTTGCTTAACTGCCACGCGCCGGTGTCTCACTGTTGA
TTCTCGGCCTCGCGAGCTCCTGCAGACCGAGCGGAGCGGCATTGGACGGCGGAGCGCAAA
CTAGCGGTTTGGTGGTCTGGAGTTCTGGACACTGAACTCCACGCCCCATTGCAGAACAGC
AACAGGTCTTCATCAACCTCGACGCCCCGGTGCACAAGATCTTCATCCTGGACTTCTACT
GCATCTGGGTTTTGCACTAGGTATAGTAACCTGATCGGTTAGTGTAAGCAGGATAAAAAG
TACTTTTTGTCCAGTGTGCTTACTTGTGATTTGCGGTAGTACGGGATGCTATGGCACATG
TTTGGCTTATATGCTTGTTTCCTATTCATGAATAAGCGTGCTTCTTTCTCTTTTTAGTGT
TGCACTGTTGCCCAGAAGCAGAGCATCGCCTTTGCGATTTATGTCCGCATTCGGCACTCA
GTACAGTAATCGAGCAATTCAGCAGGTTACTCATCGATTTCGTTGTGAAATCGTTGCTCA
TTATGTAACCTTGAGAGAATTTGTTTACAATGGTGCCACTTCCGTTCTCTCCGTTTGCAG
ATTTGATTGTGATGGAACGAGGTAGCAGGTCTGCAACGCAGGGCAATGCAAAGCGGAAAG
AAAGAGCTGCTGCGGAGTCGTCGTATGGAGCGAACGAATGCGTGGTTGTTAATTACGATG
GTAAGACTTGTCTAAAAATGGTTGGTCCATGATATGTACAAACATATAGATGTAGGTCCA
TAACATGTAGAAACGTGCAAACCTTATGGATAATTCTTGTATACAGCTGTAAGAATGGGC
AGTCGCGGGTGGATGTATACTGGTTTCAACAAAAAGACTAAGGCTCACTCAGAGGAGTGG
TTTGTCAAGACTCAGAGTTTCTAGATCATGCTGCTGCTTTATCACAAATAGATAATATTA
GGTGTCCATGCAACAAATGCGGAAATATGACGGCCTATGATAAGAGACAGGTCACACTAC
ACTTGTGTACACATGGTTTCGTGCCAGGCTATGAGATATGGTATCTCCATGGAGAGTCAC
GCTTTGAAAGAGACACACAAATGAAAGTTGATGGCATTGGAGATGATAGGATGTATCAGA
TGCATGAGGATCTACGGACAAAGTTGGAACCAGATCGTCAGGATCCGACTACAGTTGAGG
TTTAGAAGTTCTTTGACCTCCTCAACGCTTCTAATGAATTTGTTAACATCGATATAAATA
TTGAACTTGATGTACTAGGAGGACAAGGAGCACCAGTGAGGGGGACAAGGAGTACCAGGA
TGATGAGACCGACCACCAGGAGGAGGACGAGCCTCAGGACAGGGCTTCCGAAGGCTCTAG
TGTGCCACGCCAACATCGCTCTAGAAAGAGCCACGGCAATGATTCAATGTAACCATGATT
GATGCTTATTTTTCATTCATAGATTTGAAAACAACATCTGTAATACTAATACATTTGTTT
AATATGTACCATTCCAGC
>Z27kG1_03819
CTCAAGCTCGCTCCGTGGCCTGGTGGCCCTGACCCCGCTGGCCCTCCCTTCCGCTCGCCC
GAGCGGGGCCGCGGCGGCGGCCCCGGCACCACGCGCGCGGGGTCGGACGGGGAGAGGGGC
GGGGGTCGTGGCGCTGGCGGCGGCTCTGCCGTCGGACGCGCAGTGGCTGGAGCGGCTGCC
GGAGAAGAAGAAGCCGCTGTACACGCACAGCCTGCCGTGCATCGAGGCGTGGCTGCGCAG
CCTCGGGTTCACGCAGTCCCGCGAGGACCCCGCCGTCTGGGTCGCCGAGAAGCCGCTCTG
GCACGCGCGTCTCAGCCTCGATGTCACCGACCTCCACATCAGGTACTTGAAAAGCGGCCC
TGGAAATCTTGACAAGGATATGGAGAGAAGGTTTAGCTACGCCCTAAGCAGAGAAGACAT
CGAGAACGCCATACTCGGAGGACCTTAAGCTGAACACATGGCCAAGGGGCTCAGAGCTAG
GAATTGCTTAGTCGAGGTTGGCACTGAAGAAATAATCGCTCCAGTGATCTGCGTGCTACC
ATTACGCCATTGTAAGAGCAAATGGATCATGTGTCGAGAAATAATATTCATGAGCAATAA
TCTCGAACTAGGCTGGAAATGTTGGATGCCTCCTGGTGACATGCGCCTGGTTTGTTGGCC
TCGTTGTGTCAAATCTGCCTTTGAGCCGAAACTTGCTCATTTGTGTACGGCAGAATAGTG
AGCTTTTCTACTCTCCGGTGATGTGATCGGTGGCACTAGAACCCATGTACCAAACTTGGA
TCAGTCTAACAAGAACACGTGCAGAAGTAGCACGTTTTTACCT
>Z27kG1_11936
CTACCATCTGACATACTCGGGAATAATCTTCCCAATACCTGACTTGGATAGCGTTGATTT
CAGTGCTGGGGCAAATCTACTCCCACTGCCTCCCAAGCGGCGCACGTCAGATAAACCGAG
GAGGAAGCGGTCTAACCCCAACAAGATAAGCACTCTCACACGACTCTGTAGCAGGTGCAA
ACAAACAGGACACAACAAGGCAACATGTGAAGTTCAGTTCTAGTGGAAGGCAACCTCAGA
ATTAATTCAGCGTCAAAGGTCTCAAGTTTAGGTATATTGCAGAGAACATGGTTTCTTTTC
TCAGAGAACAAGATCTCAAGTTTTTTTTAGGCTAGTCAGTTTGACTTTTTGATCCATGCA
TCACACGAAGATACGACTAATGAATTAAGGATAGTTAGAAGGTTTATTCACTCCTGATGA
ATGCTGTACTTGTCCATAGGATCTTGGTGACCACTGGTAGAAGCCACGGTACAAACCACC
GTAAGCAGCTGCCACAACTCTTGTGTCAATTTAACTAGTGTGGGTGCTCCCTTGGATAAA
GACCCTAACGTGGAGTTGGCAATCTGACAAAATTAAAAAGCACAGGCAACTTGCTTTGCT
TTGTTCAGAACACC
>Z27kG1_20285
CACGATGCGGTCGGACACCGCGACCACCCGCATGGCAGCCTCCGTGGCCTACCTGTCCGC
TCTCCGCAGCAAGGACGCCACAGTCTCCGCGGGTCCGAGCCAACACATTCTTGTCGTGTA
CACATCGTCGTCGGAGAGGAAAGTCGCGAGCTTTCGGAGCGGGAGGCAGGATCAGCGACC
TAGCGGAGGAGCTCGGTCGCCGTCGTGGCCGTGGACATCCAACTAGATGGGGGCATCAGA
ACAGGTTGGGCACCTTCACCTCCAGCCTCCAGGCACTGCTACTTCGCCGAAAGCCGCCCG
TTCATCTCACACCTCCTATGGATCGATTTGTGGATTTCTGGCTTACACAGCAATGCAGTG
GGCAATGGCACTACGACAGACAAAGAGAAGTGCAAGAGAGAAGTGGGAGGTCGCCTCCAT
TAATGCCTGGCCTCTTGCGAGTAGCACTATAGTCCCACTACGCTTCAACCTGCTAGGAGC
TCAAATACAATTAATCGACTGGTTCCCACCATTTTAAGAAAGTATTTAACAACAAAATTA
TTTTATTTCTTTAGATATTTCAACTTATTTTAACCAATAAAGAAAAAAAAGTTTAGTGTT
CGATACACCAACAACTTGGTAATATAGCTATTTTGCAGACAAATATATACAAGCATTAAA
AAAGGTACAGATTTAACTTTTCTTTGAAGTCAGAAAATAATAAGCTTCGTATTTACCACT
ATGCGAAACCCATACAGACCCAAGAAAGGAGCACTACATATTAGGAAAGAGGATAATGAT
CTCCATAAAGATTAGACATAATCGTAGAAGGCATTGCATATTTTGTTATTTTTATCTGGA
TTGTGCGCCCTTTAAGACCAATATTTTATTGTATTAAGAAATTTGTATATCTATGGTTGA
TTCGCTGTCAGTACGTAGCTGAAGAAACACACTTCAAAGTATCATTATTTTGTTCCTATT
AATGCCGATATTTTGTTGTTTCGATGCATGTATATATCCACTCAGCTCTATGTAAACAAT
ACTATAGAAATATAACATCTAGGCTGATGATGCTTCT
>Z27kG1_20838
CCCAAGGCGTGGGACGGCAACGGCATCCCGAACACCACAACCAAATACAAGGAGGACCAG
AAGGTAAGCTGGCACGCGACGCCGTTCGAGGAGAGGCTGCTGAAGGTTCTGTCTGACGAG
AAGCCTCGGCATGAAAGGTTTGTTTTTTTTTCTTTCTGTTACGACCCTGCGTGTCCGTGC
AGGTGCAGAGAGCTGTCTAGGGTGTTCGGTGTTCCGGTTTGGAGTTCTGCTGGTTACTGG
AGCAGCTAGATGTGTTCGTACGAAATGGAATCACGTAGGTGTGCTGATGCCTGTATGTAA
TTGTATGGTGGTCCATCTTGCCAGGAGGATCAGCGGGAAGCTTATCCACCTCGACGAAAA
CGCCGAGTAGAGGGGCCTTTTGCGCCGTCCTCTGCATCAAGAACCGTCTAAAGAATGGTC
CAGGTGGTGGTGGCCGCCAGCCCACCATATGAACTCCGTTTTTCAGCCACATGTCACCTG
TAGATAGAGTTTCTTTCGCTGAGTTATGCTCTGCACTCTGCAGTGCTGCGTGGAATGTTA
CAAGCATATGTGATGACGTGTCAATAAAAGGACAAACATGCCAGTCTCATAGTCTGGTTT
CATGAGAAACATGAACATCCTCATATATTAAAAAAAACCTGTGCGGTGGTTTTCGTGGCC
T
>Z27kG1_17402
GCGGAATCAAGGGAGGAGTGATGCGTGTGAGTCCGATCGATCTGAAGGCTGCTGTAAAGA
GGAAGATGGAAGGGGAAGGAGTGAGAAGCATGTCAGTTACTCTGCTGCTGTACAAATTAA
ACTTAGCTCTTAGAGTGAGGAGAAAGTAAGCTGTTAGCTGTCTGCCTAAAGGAAAGAAAG
GAAAAAAAAAAGAAGCTGGAGGCCATTGGCACCCTGTTTCATGTGTTGGTATAGCTGCTG
TGGCTCTCCTGTTGTCTGTCTGGCCTTTGTTGTAACATAAAGCTGAGGCGCACTAGCCTG
CCTTCGTTTTCACAGTTAAGCTGAAGTTATTAGTATCAGCTTTCCTGAACTGCTTGGTAT
GTAATGTGACTCTGTTTCTTCCTTGTACTAATGCTTGTCTCATGTAATCCAGGCCCCTAA
TGTCTGAATGTTTTAATCTCATTTTTCACCTCTGAT
>Z27kG1_02759
CTGAAGCAGTGGGGTGCTTGTAAAGAACGGGTACTGCTCATACCTGTAGTTGCACCGCAC
ACTAAGAATCCTGCCACCCTGCTTCCCGCTGAAATACTTGGGCCCCGTCTGGATAATACC
CGAGAGGCAGCTCTGGCAGTCGGCCGGCGTCATGTCCGGCGTGCACTGCGCCAGCCCGTA
GATCCTCGGGCGGTTGCTGTCGAAGTTCTGGAACGCCTCGACCCCGGTGCCGAACCTTTT
GGACGAATT
>Z27kG1_13347
CGCAAGTAGTCCGAAGAAGGTCACCTGGAGTTCAGCAAACTGAACCTGCATCAGTAGCTT
AGACCAGCAGCTTCCTGGCACAAACATTATAATGAACTATGCTGAAACTTGATTCAGCAC
TTACATGATTTGGGTGGTATTCCCTTCAGTTTTGCTGTGCTCGTGAAGACTTTAATATGT
ACAATGCTGAGTCCCTGTATCAAAACAATGCAGGTAGTGATAAAATCGTATTGATC
>Z27kG1_22899
CTCTCTCTCCCCTCACAGCGAAGTCGTCGTCTCCTCCCACTCGATGCCGCAACCTCGTGA
GGGCAAGTGCACAGGTTCCATGCCCACGCCCCCGTCAATCACGCGATTTCCTTGCCGTGA
ATGTCGTCCAATCTCTCCTCGCCGTCGGCGTTGCGCACCCCCACGCTCTCATCCACTCCA
CGACTCGCCTGTCCTCCAAGTAAGTGGGCACGTGGCGGATCCGGTGCAGCCGACCCTGGG
AGGAGCGCATCGCGGCCTCCACGCCCTCATCCACTCCTACACGTGCCGGAGGTGGCGCTG
GCCAAGTTGTCGGATGACGAGGAAAACGACGACGCCTACTACTACGGCGCCGGTGACACG
TCGTGTTCCACACTGATGACTTCGAGCACGGCGGCGTTGTCTACTCGCTCCTGTTCCTTC
TTTTCCTCCTGCTCTGCTGGTGCGTGCCCGTGGTCGGCTACAACATGAACTTGGCCTCTG
TCGGCCAGGGTGCCTCCGACAAGCAGTTCGGCACGCTGTCGCGGTGGCGGTTCAAGGAGC
CCGACGTGGCAACGAATCGAGAGCGCGATGACCAGGTGAGTAAATTAAATTAGATTCGTC
TCTCCATCGTCGATGAGTGCCACGACCTCGAGGTCCAGCTCTCTCCTCCTCATTCCCGCC
TGTCCCCAGAAGCAGTCGCGTGCTTCGCGGTGCCTCACTCTGCTGCTACACCATCGCCGC
CGCCGCGGTGGCTGAGCAGAGCCGCATCAAGGCGCAGAACCCCATCATCGAGATGGACGG
TATGTCGGCCTCCCACCTCTCTTCCCTTCCATTTTGTGTGGGTGTAGACGTGTGGATGAG
CCTCCCGCCACTCTTCTCTTTTGTCCTGCGTGGGCATATGCGTGTGGATGAGCTGATGAC
TGGACTGCTATGGCTGTTTTGTTTTCAGAGGATGAGATGACAGGGTCATCTAGAAGATGA
TAAAGGATAAGGTCTATGGATTTTATAATTGTTTTCTGGTGGTTTTGATCCATAGTAACC
TCTAATCTGATCACTTGATGGTTTGCTGATGCGAGTGGGACATAATGGGATTGAAATGTG
TGTAGCTCATCTTCCCATACCTGGAGTTGGATGTGAAGTATTACGACCTTAGCAACAAGG
GCAAGTCTTCACTATGCAAACATGTACTTGTACTTCGGGATAGTGCTATTGTTTCCCTGT
TGTTTTTTTACTTCAGCTACAATGTCTCCTTCAGTCCAAAACAAGCTGGCTAGCATGCTA
CATATTATTTGATTTTGCAAGTTGTATGATCTAAGACCCTCGAGCTTTGAATTTGCCCTG
AATATTTACTTTCTAGC
>Z27kG1_19579
GTTAATATGGCCAAGAGAGGTATTGGACAGGTAGCACCATTAGCGGTGATGCCAATTGCA
GCACAACCACCAGAAAGTTTTGCAAGAAATCAGGAGATTAGTTCTAATAAGCAAAAGAAG
AGAAAAAGGAATTCAAATAGCTCAAGGGAGAATGTCACACCAAATCAACTTATGTATGTG
CAACAACCTGTTAATTTTCTTTTTGTTGCTCCTGGTCCATCAAGTGCTTTACAAGGGCCT
AGTCAGCTAGTTGCTGCTGCTCCTGTTTCTTTGAATAGCAAATATGGACAAACATCTGGT
GCAAATAATTCAGTTGATGAC
>Z27kG1_14719
CTTTCCCACGACTCCTCTCCCCCGCGTGAGAACATGCCCCGCGTCCTTGTCCAGGCACCA
TTGCCGCCGGCCGCTGCCTCCCTTGCACCATCGGCCTCTACAGGTGAGGACGTAACCTCT
CCATCTCCCTCCCTCGCTCTCTCTCTCCCCTCCCTCCCTCTTGAATCCAGCTCTATCTCC
AAATTTCCCCCGAAACCCTAATCTCCCGTGTTGTTCTGCGTCGTTTCTTGAAGAGGCCAC
ATCTTCTCCAGTCGTGGCCGCCTCTTCGAGTTCTCCCCATTGTGGTACACATGCTGCTCC
AGCCACTTGCTTTGCTTGTTAGCCTTACCTCCGCTACTCCCATCTTTACTACACGATCTG
CTCCATGAATCTGTCATTTATCCAGTCTCTAACAAGTCTGATCTCTACCTAACTCTTCTT
GAATCTAGACAACCATCCATGCATGTGTGCGTGACATTTTGTGCCAAGAACAATTTCATG
CATGTACTGAGTATGATGCTTGTTTGGAGTTTGGTGTTCATTCGTGTCAATATCAAGCTC
TAAACATTTCACTTTTTTCCTTTGTTGATTGGCGTCCTGATCGAAGTTTCCTAGAAATAA
ATATAATTATCGCTTTTTCTTGTGGAATTTCATGTAAGGCTAGCTATTTTATTCAGTTCT
GTCTGGCTCACAATTAGCATCATCCTTACTATCAGTCAATTAGCATCCTTACTATCTGTG
TGGCTCACATAAATATATACATTATCCTTACTGTCAGTCAATTAGCGTCCTTACTATCGG
TCAATCAGCATCCTTACTGTCAGTCAATTAGCCATTGTCTTGTGACAAATCATCCATCAT
CAGTAATAAGCAACCGGAGTTGTTTTGTTCGGGTTCAGGCAGTTCACATTATAGGTGAAG
TGGTATTTTCTAAATAATTATCACTAGCAGTTGCAAATAGTAGAAGGATTCATAGAAGCA
AAAAAGATTTTCCCATGGTTTATCTGTTCTTTTGCAGCTACTTTTACCTGTGCACCAAGT
TATCTGTGCTTTTACACTGTGACATGAGACATTACTGATAATAGAAAGATAATTATGTAC
GGTTCAACTCTGATAATAGAAAGATAATTATCTTTCACTCTAATGATAGAAAGATAATTA
TCTTCAATGTGCATATTACATATCGTTCTTGTACTCATGTGTTATACTTGTTCTCTTCAG
ATGAAGCTCAAAGGAAGTGACTTCAAATTATCACTCAAGAATCTCAAGAGCATTTGGTGA
AGAGTGTTCTCCTGATTTTGTGGATGTCCAGTATGCAGTGAACTTCTAGAAGTTTTTATT
TATGTATGCATGTTTTAAATACTTTGATCAATGGATGCTTATAAAGATTCTATGGAATTT
CTGGAGGAGTTATCTGTCTTTGATCTGTTTTTTATCAACAGATTATGTGCTACAATATTC
TGTGAAAAATCTGTTGTTACTTGACTC
>Z27kG1_11687
TGGTATAGAGTCAGTTTCTTTTTCTCTCTCCTCCCTTCCCCAACAGCCGCCGCCACCTTC
CTCTTCTCCCTCCCTTCACAGCCGCCACCGGCCAACTCCTGACTGCGCCGGCCGCCTCCC
TCTGCTCCCACCGGGCCGCGCCCCTGCGCCGTCTCCTCCACCCGTCGGAGCCGCCCGTGC
CGTTGGAACCCCTCCCTTCGCGCTAGCGCCGCCAAATCCGTCTCCTCCACCCGTTGGAAC
CGCGTGCCCCCATCCTGTCGCGCCCGCGCCGCTGGACATCCCTCCCGTTGCGCCCACGCT
GGCGGCCCTTCTCCATCGCGCGCGCCCTCGGCGGCCATGGATCACCTCCACGCCGCCCTG
CAGGACGCTGGCGCCCACACCGGCGCCGACGTGCCTGCCCTTACCACGGAGTTGGCCACC
CACGCCAGCGCAGCCATGCCTCTGGCCCCTGCTGGCGTAGCCGCGCGCCTGAAGAACTCC
TTTTGAGATTCAATTCTTGCCTATGAAGCCATTTCAGAAGTCAGGCTGGGGTCCTCCTCA
GCCTCCAGATGTTCTTGCCTTAGAGAGTTGGGCACTAGCGGAGCATGAGCCACTGCTACA
ACGACTTCACCTTCCCTTAAGTTGTTCGGTGGCAGTGCATGGTTAAGATCATGCTCACTT
GGAGTACCCCGCGCTGCATGGCCAAGCTCATCTTCAACAGTTGCATCAACACCCAAAGAA
AGGTCATCATGTGAAGTATCTTGCTGCTGATGACATCTTAAACTTCTTCTGGAGTAAACT
TTTAGAGATGGTGTCTCAGGAGGTGGCCTGACAGTCATGGAGGAGCCCTCGTCATGAGCG
GGTAAGTATTGGCATCTTTCTCTGGCATCCCAGAGCTGGGTCGAAGTAAGACAGGAGCCA
AATCAGCCCTTGAGGTGTCCTTATGGGGCGAGCGTAACCCAGCCATCTCCAGCGACCTAT
CAAACATATACTGCTGGGGCGAAGGCGGTCTAGGTGAGCCCAATGGCCCAATAGACCGCG
GGTCTTCAACTAAGTTGTCCTAATGGGGTGAGCTCAGCCTAGCCATCTCCAGCGGCCCAT
CAAAAGATATGAGCTGAGGTGAAGGTGGTCTGGTTGAGCCTAGCGGCCCAAAATGTCTCG
GATCTTCGATCAGGGTGTCCTGATGGGGCGAGCTTAGCTTAGCCATCTCCAACGGCCCAG
CAAAAGAAACATGCTGGGGCAAAGGTGGCCTGGTTGAGCCCAGCGTCCCATTCTGCAGTG
CAGAGGTTTTCGAGTCAGGTTGGCCTGATGGCACGAGCTCGCCATAGTCCCCTCCAGGCT
CCAGCGGCCCAGCAAATAAGCTATGCTGGGGCGAAGGTAACTTGGGCAAGTCCAGCGGCC
CATCAAGATCTTCAGAAATCGCCCCTCACTCTGTGCAAGTATCCATAGGCCTAACTGAAT
GCTCCTCGTGTATGCAGCATGTCTCCTTGTCTTCTAAAGCTTGTGGTGGCGTCAACCCCA
CATCCCTAGTCGCATTCATGACACGCTCGTGGCCTGAAGGCTGTTGCCGTCCCAGTCGAT
GCTGGATAGGCTACCGAGAATCCTCGGTCATGTCCGGACGTCGAGGATGGAAGTCCTAGT
TACCGACTTACCGCGGTCCTCTCCTTCATCAGGCCTCTTGCTAGTCGCCAAGGAGGGGAG
AGGTGGAGCATCTAAGACTGTTGAGTGTAAATTCATTGGAGTTGCTCTAATGGAGATCTT
ATATGTC
>Z27kG1_10860
CCTCACCTCCCTCCACTCCGCAAGGCCTCTCGCCGTCCTTCTCCTTCGACATTCTCGCTG
CGCTGGCCGCCTGCCCCCCCCTCTCCGTCCGTAAGCTTTGGCCGGGGCAGATAACAAAAT
CTGATATCCCTGGGGCTTCGCTGCGCCGGGTCCCCTACCTTCTCACCTCACGCAAAGCAG
AAGGGGGAGGAGTTTTAGGAGGTGGCAAGAGGAGCCATCATCGTGTCCGTCCGTGCTGCC
CATTATTGTTTCTTCTTCCAGCGGCAATTTCTGGCCACAGTGGCGGGCGCTATATTACTC
ACAGGTTCGTGGCCGGTCCCGGTCCGTCCGAGCAAGCAGAGCGGCGTGTCGTTCATGGCG
GAGGAGTGCCCGCCCACTGGCGGCGGCGTGGAGCTCTGGCTTCCGGACGAGTTCCTGGAC
GACGATTTTTTCTCCGAGGAGGAGAAGGCGGCGGTCGCCGCCAGGAGCGAGAACGACGAC
GAGGAGGAAGGGGCTGACGGCCTCCCGCGCCGCAGGGCTGGGCTCGTCGTCGGCAACGCG
AAGGGCCAGGGGGACGGTTCCCCTGCAAATGTGGGTCACCTTTTCTGCTGTGGTGCCGTG
TTTGCAGGTTTCCGTTTTCGAATTTCGCTGAGCTCTGGTCGTCACCCCCCTCGTCGCGTC
GTGTGACAGGCGGAGGTGTTGGCCGGCTCGCCGCAGTCGATTCTGTGCGGCCTGCAGGAC
TATGGGGAGGACAGCCCCAACGGCGCGGCGTCGAAGGTTTGCTCGCCGCCGTCGTCGCCG
CTGGAGCGCCCGCCGGCGGATCCCTGGGACGTTCTTAAAGAGGCGGCTGGCCAGGTGGCT
CGCCTGCGCACAAACAGCACCCCCGTGCCAACGAACGACGCTGCCGCCAACCAAGGACTC
CCCGTCACGCCGCCGGCGAAGAAGCTCTCCGCGCCGGCGGAGACTGCGAAGGCCAACCAC
TCCCAGCCGCCGAATAACTCGGTGGAAGAGCGACGGATTCAGATTGCTCGTTTTAATGCC
CTGAAGCAGCGGCAGCTCCTCAAGCACCGGCGGGATCGGGAGCTCGCCGTCGCCACGGCG
GCGGCGTGGGGCACCAGTGTTGCTGGGTCTCATCGTGCCGCTGCCGCCGCCGCCGGCGGG
TACGGTGCGCCGGCGCCGGCGCCGGCGCCACGTGTCCTGAGCTCGTACGCGTGGCCCCCG
CTACAGAAGCAGCGGCAGGCGCCGGCGTCCCCGGAGGGCGTGCGCGCCCTCTTCCTCGCC
CCTCCTCCTGGCGCCACGCGCGAGTGCGCCGGCACCGGCGTGTTCATCCCTCGCCAGGCC
GGCGCCCCCGCTGAGCCCAAGAAAAGGCCAGGTAAGCGCACCTGCGCGGCGCTCACAAGT
GCCTTTTTCGGGTTTTCCGGTCTGCTTGGATTCTTTTCAAGGATCGTAACCGATGTGTTG
TGATGGCGCTTGTGAACAGCGTGCTCGCCTGTTCTTCTCCCGGTGCGCGTCGTGCAGGCA
CTCAACCTGAACGTCGTGGACCTCGGAGCCCGTCCCATCTACCCTGGCGGTTTCGTTCTC
GATCACGATGCGCTGGTGAGTCGGAGCAACGCCCTGCTGGCGAGCCGTCCGTCCCAGCTC
CACCATGGCGCCTCCTCTCGCGAGGTGAATCTCCCCCAGGAATGGACGTATTGAAAGCGC
CGAATCGGCACCGCTGACGATCTCCCCTAGGTTGACGGGTCATATTTGAGACAAAAATTA
CTGTCGCTAATGCTAGGGATAGGTAGGAAGGGGTAGCGTTTGCTCGCGTGGGTTAGAGCG
AGAGTGTGCATAGTTGTTTGACTAGGAAGTTGGAGGCAGCAGGGGTTGCATCATCTTTTG
CGGTGCAGAAACGCATCAGGCTCTCTTGCTTCTTTTGTTCCCGTTGCTTCAAGGGTAAGG
AATCTCCATCTCCAGGACAGAAATAGAACCAACCACAGTAGGAGTACTACCACTCCAGTT
TTGGCTGCGGCTTCATCGTTTTTTATGATTGTTGGAGTGCTTGGTTCGGTTCGGCGTGGT
TGGAGTTGGGTGCAGGAAGAACAACAGGTGGGTTGTTTCAGTGT
>Z27kG1_21391
GTCAGTTTCTGCTCAACTCAGTGACAGTGTTGTGAGCTCAACTAACAATGACAAGAAGAT
TTCCAGTGTGGAGGGGTTGTCCAGCGTTAAAGATTGTGACTTTGATCAGGAAAGGAACCA
AGCCATTTTGCTTACTTCAGAAGAGGCAAGTATATTATGCAGCACTGATTTGACTTGTCT
ACCTGATGAACTGTCCGGCTATCAACTTCAAGGCGTCTCCTTCGGGGATATAGGACTGAA
TAGCATCGATTTATTCCAGTGCAATGATACAATGGTACTACCTGGACTGCAGAATAACTG
GTATGATGATCCAGATTTTAGCAATGAAACTATGGAGTTCCCGTTGCTAGACGGAGGTCT
GTTTGCATAAATGCCTCAGCGGGCCCTATCTTTTGATCATGCCCTTATGTGAGTTCTTTG
GTATGTTCCCGTATAGTGCCTCCTGTAGGGCTATACTAATCTAACTTTATCATGTGGTGG
AAGGGTTTAATTTGTAGTCTCTCCACTTTTGATAATTGTCTGTATTATAGACCGTGCCAT
GGTACAATGACTGCAATATATACTCTTCACAATGATCAAAACTACATATGAAGACTGTCA
AATTTTTGCCTTGAAC
>Z27kG1_17114
GGCCCTGGCAATTCACGCACCTCGCGTGCACACAGACACAGGCAGGCACACAGCGCAATC
ACCGTCTCGCCTCGCAGTCGTACTCACGGTCTTGCACACACCCGTCCCCATCCTCTTCCG
GTGTCGCCATCCCCTCCGTCGACCGCCGCGTCCGGCCGCGGCAACCCGACCTGTGTCAAT
CGCCATGACTACCTCAAGGCGTCTTGCTGATAGGAAGATATCACGATTTGAGAAGAATAT
CACAAAGAGGGGCTCTGTTCCTGAGACAGCCAAGAAGGCAAACGATTATCCTGTTGGGCC
TATTCTTCTTGGGTTCTTTGTCTTCGTGGTTGTTGGATCATCTCTCTTTCAGATCATCAA
GACAGCATCAAACGCTGGTCTATTCTGAGGTGAATCGGTTGACACATGCAGTTTGTCACT
AGAAACTATACAAGTGTAGGGCGTGGCTTAATGTCGCCTTTTTAATGTTGTACCGTGGAG
AGTTTTAAGTTATATATGTAATGGAAGTGCTAATTTAAGTCACCTGTCTGACAGGAAAGA
TGTTGGAGTAGTCCATAATACATATCGAGTATAGTTATAGTTCGTGTTAAATATTTCTAT
GCTCAAATTGGTCGCATCATTGGGCTATTGTACTCTTCGATTTATCGAGTAATTTGGTAA
TCTTTCGCAGAATTTTCGTCTTGGGTTTGCCCCGAGCCCATGAGAGGTTAGTGTGGTCAA
AAAAAAAAAAAAAAAAAAAAAAAAAAAAAAAAAAAAAG
>Z27kG1_02784
TCAGGGTTTTGGGACGCAGGCATTTGGAGCTGGAGGTGCAGTTTTCCCAAATGCAGCAGG
TGTTCAAGCAGCAACAGCTGCATATCAAGGAGGTGGGGCTCCTCCTGGTTTTCAAGGGCC
ACCTGGATTTCAGGTTGGCCAAGCAACTACCCAGACAAGCACTGCAGTGGCAGCAGCTGG
TTATCAGGCTGGGGCAGCTGGGCAGGGCCAGGTGCCTGGTGCTCAGATTGGAGGCACTGG
TTTTCAGGGTGGATATTGACAGAACTAGTTTGGCATCTGCGGGTCGTGGTTCGTTCATGT
GGTTTTGCATTCGGATGGCTTTTAAGTCTATATTGGTGCCAAATTGTTGCGGAAGGCTTC
CTGCTCTTGAATTTTACAACCGGATTTGAATCAGATGTGTTTGTAGCAGTATTTGAAGGA
GGAACTTTCTTCAAGGATTATGTTGTTTTATTGCCTAATATATAGTGCTATTGCGACTTC
ATTATGTACTTTGTGGATGTGTACTGGGTTTCATGTACCTAAATATCCTTATTTTGACT
>Z27kG1_10756
TCGCGTATTGCGTTCCCACGAAGGTGATGGTTGGGATGTGGGGCCTCTACGCCATGCGTC
CGCCGAGGTTCAGGAGCAGGATGCCTTCCCCGCTGATGAACTTCTTCCGAAGGCTTCCTT
CCAGGGCTGATATCCTGCTCTGATCCTTCCTACTGCTGTCTGGCCGGCTGGCAGTGGATA
AGTCAGTTTGGCCCTCTGATTCAGTTAGGCGGTTTTGGCAGGAAGGGAGTGAGTCTAGGA
AGAAACAAATTAGTCTGCTGATGTGGTGGTTGTTAGCTTGATGTCGTTTACCCTGTTGGT
GTTAGGTATTGCAGTACTGTGTGCTATGTGATGCGTTTGGTAGTAGTTAGTTGTAGGCTT
TGCAGTACCAGCAGCTGTTCTTGTGCTTCGGCTTAAGTTGTGCAATGGCTAGCTGAGTAG
AAGTAGTTTGGGTAGTAGGTTGTGATGTTTTCGGCAAACTGGTGATGGTGAGATCATGAG
TTTCAGTTTAACT
>Z27kG1_07111
GTGAAAACCGATTCTGCACCGGCTGAAGATTAACATATTAGCTTCTTTCTGGAGTTACGC
CGACCTTGGCGGGATGTGGTTTTTGTGCATCCCCAGGTTATTTTTGCCAGCACAACCTAG
ATCCAGGTTTCTGCAGTTTTTTGAAGGCTCATCAGCTGTGATCAGTTAGATGTGAAGATG
TCTCACCAAGAACAAGTATACAGTTTGTATGTATTACTGACCTAGATAAGTTTTCATCTG
TTCCCTATAATTTCTAGGGTTGATAGCTTTCTTAACATTTTCTAGGAGGAAAGGCTCAGT
TTGGTTTCTGGTTTTAGAGCTTCCAGATTTTTTGTTGTTGTTGATTTGTTGATCCAGTCT
TGTAGCAGTGTCATGACTTACATAAAGTTATCCTCTACTGAACTTCAATTAAAATGTCAG
GTAGGCTATTTATTGGGTTC
>Z27kG1_07199
CGTGAAGCTGAAGTATGAGAAGCATAAAAGGAAGTCCAGGGTTAATGGGTCAGTAGAGCG
TCACAGGAACCGACAGCACGCGTCGCAAAATCCTGGGCGTAGAGTTTTTACTCCAGACGC
CAGTAATAAGCCGCAAGCAAATCTAAAGGTACCAAGGTTGGTGACAAGCACAAGCACAAC
CAAACTTGAGAGATTTCCGCCGCCTCATCTGGACGCGTCGATTGGTTATAGTCTAGATTC
ATCAGTGGATGGAGCCACAGAAGAGTTCTTCTCGTCGTCGGTCGTTGAGCTAAAGAAAAT
GCCAAGCCTCATATTTGGTCACGTGAAATCTTACCTGAATAGCCCAAAGAAGGGCATGCA
CAGCAAGGCAAGGCCAAGCCTCAACATGGCGCCTCCCACCGTTCTCATTGGCGCATTCCG
GCCTTACTCCTTTGGGCAGCCAATGGAGGTGAGAAGAAAGAATAGAGAGCAATTCAGAAG
CAAAGGAAGAAATGCAGTAGGTGCAGTCAAGTGACAACCTAATCATGTATTCATGTTACC
CCCCTTTTTTTTGCCCTTCACTTTTTTATTATAGATGCCAGATAGATAATAGCCGGTGAA
TTTCAACCACAGTTGATAGGTTTTACCTTGTATAGTTAGAGAGTACTATACATTAGAGTT
GCGTATACTGCATTTATTCTGTATAATGGATCACAGAGTTTCATCTTTAACACAAAGGAA
GGTCTGAGAACTC
>Z27kG1_14110
CAATTTATGGTGCTATATCTATTATAGGCTACCTCATGTTTGGAGACAAGATGCTCTCAT
AAATAACTTTCAATCTTCTGAAAGATTCATTTGCAGCAAAAGTTGCACGATGGACCACGA
TAACTATTATTGTCGGTTTCTCTGATTCAATTAAGTGGGAACCCTTGGTAGTGATTCAAT
TAAGTGAGAAGTGAGAACCCTCATTGTGCTATTTTTTTGTTTCAGGTGATCATTCCTTTC
ACAAAGTATCCTTACACATCTTAGTTATCAACTCTATATTCTTTAGTGATAAAACCATTA
GCTTAGAGTATGGAAGGGTTGTGTCCAGCAAGGTTTATGACGGATAGTCTTCGCTGTTAT
GCTGCGTACTCGATGTGTTGCCTTTCTCCTACCATTCTTTGGGTTGTTATCTATCTTTGT
AGCCGAAGAAACAATCCTGAGAAAGAATGGAAAGCTCCTTGGCTAGGAATAATGTTTCTA
AGTGGAATCACCTGGGTTATGCGAGAAGCACATCAATGGATTCCACTGGTCCTCTGTTAG
CTGGTAGGAGAAGTAGCAGACATGGCTCAAGTGAGATGGGGGACTGCATATTCAGCTCAA
TGAGACATTTTCTTCAGTTGGCGAATCAATTACTAGGAGAATTTGTTAGATATTAAGATT
AATAGTAACATGTATTAATTCAATTTTATATAATCGTTGTGCACCAACATTTTATTTGAA
AGGGAGAAATAAATCCTAGC
>Z27kG1_14114
GTCATCTTCAAGCATCAGGACCGAAGCCACACGACACCAGCCGTCCTCGCGATCTCTCCT
CCGTCTCCCATTCCCCACCGCGCCCTTCTCCCCGCGCCTCCTCACTGGAATCGGAAGCGA
CTCGCGGGGCCGGTGCGCAGGCTGCTGGCAGCGCCATCCGCGGTGGCCGGCTACCATGGA
GGATCTAGGCATCGAGGCGAAGGAGGCTGCGGTTCGCGAGGTGGCGAAGCTGCTCCCGTT
CCCGGAGCTCCTCTCCTCTATCGCCTCTATCAAATACGACTACCTTACGCGGCAGCAGGT
GACTTATCCTTATCCACCCCGAAACCTCACGATTCTACTCGCAGTGGTGCCGCCAATAGC
AACGAATCTCAAGTAGTAGACGAATGGGTTGGGATAACCCGGATTGAGTCGCACGGGACC
TCTCCATGTAGTTTTTCTCCGTTTCGAGCTCAAATACCGCTCTGTTCTGCTCCCTTCTCC
CCGCGCCTCCTCATACCACGGATATGTTCGGTCCTAGCTTATTTTGTTGCTCATACCCTT
GTAATTTCGGTTCAGTACTTGTTGCCCTTGTAATTGTCAGGAATCGTTTTAGACTTTTAG
TGGGTATGTACGAGAGGAAGAAAGCCTGAAAAGAAAATGAGAAGAAAAACCATAGAGGGA
GGAACGACATATGCTGACAAGGGGTGTCAATCGCATCCTCTTTGATCTGAATTTTGCTGA
TGGTGTATGGGCGAGGGTAAAATAGTCTATTCACATGGTAGAAAAGGGATAAGAAAAAGA
AATATGTTTAAATCGGTCCATAATTCTATTTCACGGTGTGACACAGTAGAGACCGCCGTT
ATGTCGAAGGCTAAATTGTAGATACTATTATGTTGAAAGCACATGTAATGAGGTCTATAA
TAGCAAAAAAACTCTTTGGCTTGGT
>Z27kG1_12094
GAAAGCACCCAAAACACAGGCGGCGCTCAGCCTCCAGCTGTCCGCCTCCCCCACCCGGCC
ACACCGTTCGCCACGCACCGGACCAACCGAAGCTCCACCAAGCTGCGCACGCAACGCAAG
CAGAGGAAATTTCCATAGCCTCCTTCCTCGCATGAGCTTCCGTCCGGGCACGTGCCACAT
GAGATGACATGTTCTTAACACCTGTTTTCATTAGGCATTTACAACAGCAGTGAGATATCT
GCAAATGCTGATTAGCTTCAAGGTTATTGGTTTTATCTTTGCCAAATAACTGTAATACTG
TTGCAGCCAGGGGTTTGCACCTTGGTTTTTTATGAGGGGAGGTAACTTTTTTTATACCTT
ATCATCATGTTCCATGCACAATAATTATAACATGTTTGTTGGACCTTAAAATTCTCAATG
TCATTTTAGAAGTGTGGTCAGTCTTTATGGCGAAGGGTATTTCAAATATCTATTAGAGCC
GTTTTGCATTAACTTCATTTTTCTTCTGAATTGCACAGGAAGATCAGATGAATTTTGTCG
TTGCCAGGCATGCCTTGGTAAGTACACACTACTTGGAGACGAAGAAAATCCACGATTGTC
AACATATGACAGACGGCTCCCCTGCTGTGGCTGTGGAATAGGTTGGTCTTGGTGAGTCAA
TTTGCTTTGGCAATGAACTGCAATAGTCTTATTCTTGCTTGTAAATTCTGTATTGAACAT
GTTGCATTGCAGTTTTCTTCTAGGTTTCTTGTGCCCTATCATTTGGTACGTTGCAGCTCT
TCTCTATTGCTGCAAGTACTATAATCGGGATCCTCGTGAACGGACTGGACTCGCAGCTTC
CGCTGTTCTGGCGGTTATCATTACAGCTGTAACTATTGTAACCCTGTCTGTTCTGCTGAT
ATGTTGTGTCAACAAACGGTTCTTGAATAGCTGTGCAGTTTGGCCTAAGTGATAGCAGCA
AGATATCTATTGCAAAACATCAGCGTTGAACTACTAACTGAAATATTCTTTAGATTCTTT
AGTCAGTGCACTTATTGTTGGACTGCAAAAGGGAAATCAACAAATTATGTGTAACATGAT
CCATTATCACCTGTGACTGTACATTACAGATTACTGGACCTGTGGAAATTCTGAAGCTAT
ATGCAGCAATTCCTTCTCTCCCCTGAAACTTTTGAACAATGTTGTTACTGATAATTGGCC
TGATCAGAACAATCAGAGTTCAGAACTTGTATCC
>Z27kG1_06166
ATTATTGGCGGATGCCGGATTCTTGCAGCATCATTATGTGAGGATGAATGCATGCGTAGT
TATACGGCTATACCCTTCCTGCCTGCCTTCATGAGCAACTGACCGATTCTTTGGTTTAGG
CGGTCTGTTTTTCTAGAATGGATGTATGTACCTTCCGTGTGCGTGTGGGTTCTGGTAAAT
GGTGAAAGTTGGGTGTGATTACTTGTAGCTCACAGTTACATATTGAGGGGGTACTCAGGG
CCCGTTTGGATACATCTAGCTAAATTTTTTAGGCCCCATGTTTGAATACTAGTTAGAAAC
ATTAAATATAGTCTAAAACTAATTACACAGTTAAGGACAAAGTTAAGACGAGTATTAATT
CTATGGTCCGTTCATGTG
>Z27kG1_03915
CACAACACAACACAAGCCACCCCACCCCACCCCACCACCACCCCCTCCTTCGATTTGCAC
CCTCGCTCCCCAAATCTCTCCTCACTCCGCCCTCTCTCCGCTCCGCTAGACCCGCCCATG
AGGATCAGGAGGCGGCCTCCGGGCCAGCCTCTCGCCTACCTGCTGCCCTCAGATCCATCC
GCCGCGCCGCAGTCGCCGCCGCGTGCGTCGTCGATAGATCGTCAGGAGCGTCCTCCTCCG
CCCCCGGGGGGCAAGCAAGGGGAGGGGGAGTTGCACTTGCACCCGGCAACAAATGATTCC
CCCGCACCCGCGGATCTCGAGGACGGCCGCAGCCGCTCCTCCGCGCTCCGGCGCCCAGCA
TTGCTGCCGCAGGTACGCGCGCTCCATCTCCATCTCCTCATTGTGATTCCGATCCGCGTA
TGTACGCATTCCCAGACGCGAGAGGGGATTCGTTAAGGACATGGTCGTCCCTCGTCCGTC
GCCCCGTCCCGTCCCGTCTCGTACCTGGGAAATAAAAGCTCCCTTCCGTTGCATTGCACC
CACGGGCCGTGTGGGCTGGACGGCAGATCTAGCTAACCGGCCGCATGTTCCTGGATTACT
GCTTTGCAGTTGCAGGAGCAGGACGACGCGGTGGAGCAGCGCAGCCGCTGCGGCGGCCTA
GGTGCGCAACAACGGCAACGACAGGGGCCTTCAGATGGCCGCAGCAGGTATGTGATGAGC
AGAACCAACTGCAAACCGTGACAGCAAGTGCTGCTGCCTGTGCGTGCTGCGTGCCATCCG
TTTCGTGGGAGTATGGTTAATGGTACGGGTGGGCCTGCGATGGCGGCCGTGGGAATTACG
AATAGAAAAAAACACACAGAAAAAAAAAGGAAGGAAATGATCCAAGGCCCCCACTTATTT
TTATTATCTGCAGGGCCAGCGCCCAGCGCCCAGGGCTTGGGTTCACTGTTTCACACACTA
CTATAGTGGGCAATGCCAGCTTGACACATCAGTCCAATCGATTAATGCCCTCGCTTGCTT
GCCAATGTTGCCATTGCCAGACAAAGCCCTCATGCACCCATGTAGGCTGTGTGGACTGTG
GAGCCGGCCGGCCACTGCCACCCTCATGTGCATGCATGCGACGACATCTATCTATCCAGT
GCGACCTCTTCCATTCGCCACTTCGATCAGGACCTTGCTTGCTTGATCGCATCGCCGCGT
CGGCGTCGGCGTCGTCCACGTTCTTTCGATCTGTATGGGTGTGCAACTCGGTGTTTCGAT
CTGTATGAGTGCAAGTGCAATGTATGGGTGCAAGAGTGCAACTCGATCTGCTTTGGGAAA
CATGGTCCATGTGCGGTTGTGTGCGCGCCGCATCATGCATGAAACAGTCCAGTTCACTTG
CACATTGCACTTTTGTTTCTGTCGGGAGGCATTAGTGCTTTGCATTGCATCCATGCCTGC
T
>Z27kG1_17502
CTTTTGTGTCGTCGATGTCGAAAACTCCTTCCAGACCAAGCTTCGTCTGCTGTCGGCTTG
CACCAGTCCTCACGGCCCACGTCGAGGGAGACGAAGGGATAGGAGGCGGAGGCGGAGGTT
GCAAAAAATGGCCGGGAGCATGCAGGCGGTGGACCCAGCGGGCCGGATAAGCGCGTTGCT
CGCATTGCGCCAGCTCCTCGCCATGCTCTAGCCGCTGGCCCTGCTCCGCCCTTTCATTGG
[truncated: 47,869 more chars]
